# Supplementary material for: Intrinsic motivation in cognitive architecture: intellectual curiosity originated from pattern discovery
Source: Front Artif Intell. 2024 Oct 17;7:1397860. doi: 10.3389/frai.2024.1397860 (PMC11525000; doi:10.3389/frai.2024.1397860)
Supplement: Supplementary file 1 [file Data_Sheet_1.zip]

Archive with 49 entries (43 files):
- act-r_model/
- act-r_model/11_11/
- act-r_model/11_11/000.csv
- act-r_model/11_11/001.csv
- act-r_model/11_11/002.csv
- act-r_model/11_11/003.csv
- act-r_model/11_11/004.csv
- act-r_model/11_11/005.csv
- act-r_model/11_11/006.csv
- act-r_model/11_11/007.csv
- act-r_model/11_11/008.csv
- act-r_model/11_11/009.csv
- act-r_model/7_7/
- act-r_model/7_7/000.csv
- act-r_model/7_7/001.csv
- act-r_model/7_7/002.csv
- act-r_model/7_7/003.csv
- act-r_model/7_7/004.csv
- act-r_model/7_7/005.csv
- act-r_model/7_7/006.csv
- act-r_model/7_7/007.csv
- act-r_model/7_7/008.csv
- act-r_model/7_7/009.csv
- act-r_model/9_9/
- act-r_model/9_9/000.csv
- act-r_model/9_9/001.csv
- act-r_model/9_9/002.csv
- act-r_model/9_9/003.csv
- act-r_model/9_9/004.csv
- act-r_model/9_9/005.csv
- act-r_model/9_9/006.csv
- act-r_model/9_9/007.csv
- act-r_model/9_9/008.csv
- act-r_model/9_9/009.csv
- act-r_model/actr.py
- act-r_model/agent_base.py
- act-r_model/backtrack.lisp
- act-r_model/instance-base.lisp
- act-r_model/main.py
- act-r_model/maze/
- act-r_model/maze/MazeBase.py
- act-r_model/maze/MazeWallExtended.py
- act-r_model/maze/__pycache__/
- act-r_model/maze/__pycache__/MazeBase.cpython-37.pyc
- act-r_model/maze/__pycache__/MazeBase.cpython-38.pyc
- act-r_model/maze/__pycache__/MazeWallExtended.cpython-37.pyc
- act-r_model/maze/__pycache__/MazeWallExtended.cpython-38.pyc
- act-r_model/random.lisp
- act-r_model/util.lisp
