# Supplementary material for: Intrinsic motivation in cognitive architecture: intellectual curiosity originated from pattern discovery
Source: Front Artif Intell. 2024 Oct 17;7:1397860. doi: 10.3389/frai.2024.1397860 (PMC11525000; doi:10.3389/frai.2024.1397860)
Supplement: Supplementary file 1 [file Data_Sheet_1.zip › act-r_model/7_7/004.csv]

1	1	1	1	1	1	1
1	-1	0	0	0	0	1
1	0	1	1	1	1	1
1	0	0	0	1	99	1
1	0	1	0	1	0	1
1	0	1	0	0	0	1
1	1	1	1	1	1	1
