# Supplementary material for: Intrinsic motivation in cognitive architecture: intellectual curiosity originated from pattern discovery
Source: Front Artif Intell. 2024 Oct 17;7:1397860. doi: 10.3389/frai.2024.1397860 (PMC11525000; doi:10.3389/frai.2024.1397860)
Supplement: Supplementary file 1 [file Data_Sheet_1.zip › act-r_model/agent_base.py]

import numpy as np
import math

class AgentBase():
    def _calc_entropy(self, count_map, conner_points, k=1):
        total_count = np.sum(count_map)
        entropy = 0
        for conner_point in conner_points:
            p = count_map[conner_point.y, conner_point.x] / total_count
            if p > 0:
                entropy += - p * math.log(p)

        return entropy * k
    
    def _calc_probabilities(self, count_map, conner_points):
        total_count = np.sum(count_map)
        probabilities = []
        for conner_point in conner_points:
            p = count_map[conner_point.y, conner_point.x] / total_count
            probabilities.append(p)

        return probabilities

if __name__ == '__main__':
    pass
