# Supplementary material for: Intrinsic motivation in cognitive architecture: intellectual curiosity originated from pattern discovery
Source: Front Artif Intell. 2024 Oct 17;7:1397860. doi: 10.3389/frai.2024.1397860 (PMC11525000; doi:10.3389/frai.2024.1397860)
Supplement: Supplementary file 2 [file Data_Sheet_2.zip]

Archive with 45 entries (41 files):
- icm/
- icm/11_11/
- icm/11_11/000.csv
- icm/11_11/001.csv
- icm/11_11/002.csv
- icm/11_11/003.csv
- icm/11_11/004.csv
- icm/11_11/005.csv
- icm/11_11/006.csv
- icm/11_11/007.csv
- icm/11_11/008.csv
- icm/11_11/009.csv
- icm/7_7/
- icm/7_7/000.csv
- icm/7_7/001.csv
- icm/7_7/002.csv
- icm/7_7/003.csv
- icm/7_7/004.csv
- icm/7_7/005.csv
- icm/7_7/006.csv
- icm/7_7/007.csv
- icm/7_7/008.csv
- icm/7_7/009.csv
- icm/9_9/
- icm/9_9/000.csv
- icm/9_9/001.csv
- icm/9_9/002.csv
- icm/9_9/003.csv
- icm/9_9/004.csv
- icm/9_9/005.csv
- icm/9_9/006.csv
- icm/9_9/007.csv
- icm/9_9/008.csv
- icm/9_9/009.csv
- icm/actor_critic.py
- icm/icm.py
- icm/logger.py
- icm/main.py
- icm/maze.py
- icm/maze_env.py
- icm/memory.py
- icm/parallel_env.py
- icm/shared_adam.py
- icm/utils.py
- icm/worker.py
