# Supplementary material for: Intrinsic motivation in cognitive architecture: intellectual curiosity originated from pattern discovery
Source: Front Artif Intell. 2024 Oct 17;7:1397860. doi: 10.3389/frai.2024.1397860 (PMC11525000; doi:10.3389/frai.2024.1397860)
Supplement: Supplementary file 2 [file Data_Sheet_2.zip › icm/shared_adam.py]

import torch as T


class SharedAdam(T.optim.Adam):
    def __init__(self, params, lr=1e-4, betas=(0.9, 0.99), eps=1e-8,
                 weight_decay=0):
        super(SharedAdam, self).__init__(params, lr=lr, betas=betas, eps=eps,
                                         weight_decay=weight_decay)

        for group in self.param_groups:
            for p in group['params']:
                state = self.state[p]
                state['step'] = 0
                state['exp_avg'] = T.zeros_like(p.data)
                state['exp_avg_sq'] = T.zeros_like(p.data)

                state['exp_avg'].share_memory_()
                state['exp_avg_sq'].share_memory_()
