# Supplementary material for: Intrinsic motivation in cognitive architecture: intellectual curiosity originated from pattern discovery
Source: Front Artif Intell. 2024 Oct 17;7:1397860. doi: 10.3389/frai.2024.1397860 (PMC11525000; doi:10.3389/frai.2024.1397860)
Supplement: Supplementary file 2 [file Data_Sheet_2.zip › icm/worker.py]

import numpy as np
import torch as T
from actor_critic import ActorCritic
from icm import ICM
from memory import Memory
import maze_env as me
import utils as util

def worker(name, input_shape, n_actions, global_agent,
           optimizer, env_name, env_num, maze, global_icm,
           icm_optimizer, global_count_map, global_round, global_total_steps, global_is_fun, limit_round_steps, limit_total_steps, global_clear, alpha, stop_threshold, icm):

    local_agent = ActorCritic(input_shape, n_actions)

    if icm:
        local_icm = ICM(input_shape, n_actions, alpha=alpha)
    else:
        local_icm = None

    memory = Memory()
    env = me.MazeEnv()
    env.load_maze(maze=maze, repeat=1)

    while global_is_fun.value==1:
        with global_total_steps.get_lock():
            current_total_steps = global_total_steps.value
            do_steps = limit_total_steps - current_total_steps if (limit_total_steps - current_total_steps) < limit_round_steps else limit_round_steps
        
        done, steps, i_reward, count_map = do_round(env=env, global_agent=global_agent, global_icm=global_icm, local_agent=local_agent,
                memory=memory, optimizer=optimizer, icm=icm, local_icm=local_icm, icm_optimizer=icm_optimizer, limit_round_steps=do_steps)
        
        with global_is_fun.get_lock():
            if global_is_fun.value == 0:
                break
            evalute_value = i_reward * 500 + util.noize(0.5)

            if evalute_value <= stop_threshold:
                global_is_fun.value = 0

            with global_round.get_lock():
                global_round.value += 1
                global_total_steps.value += steps
                global_clear.value += 1 if done else 0
                cout_map_ = count_map.ravel()
                for i in range(0, env.maze_size**2):
                    global_count_map[i] = cout_map_[i]

def do_round(env, global_agent, global_icm, local_agent, memory, optimizer, icm, local_icm, icm_optimizer, limit_round_steps):
    T_MAX = 20    
    obs = env.reset()
    count_map = np.zeros((env.maze_size, env.maze_size))
    done, ep_steps, i_reward = False, 0, 0.0
    hx = T.zeros(1, 256)
    while not done and ep_steps < limit_round_steps:
        state = T.tensor([obs], dtype=T.float)
        action, value, log_prob, hx = local_agent(state, hx)
        old_posx, old_posy = env.posx, env.posy
        obs_, reward, done, info = env.step(action)
        if not (env.posx == old_posx and env.posy == old_posy):
            count_map[env.posy, env.posx] += 1

        memory.remember(obs, action, obs_, reward, value, log_prob)
        obs = obs_
        ep_steps += 1
        if ep_steps % T_MAX == 0 or done or ep_steps >= limit_round_steps:
            states, actions, new_states, rewards, values, log_probs = \
                    memory.sample_memory()
            if icm:
                intrinsic_reward, L_I, L_F = \
                        local_icm.calc_loss(states, new_states, actions)
                i_reward += intrinsic_reward.sum().item()

            loss = local_agent.calc_cost(obs, hx, done, rewards,
                                            values, log_probs,
                                            intrinsic_reward)
            optimizer.zero_grad()
            hx = hx.detach_()
            if icm:
                icm_optimizer.zero_grad()
                (L_I + L_F).backward()
            loss.backward()
            T.nn.utils.clip_grad_norm_(local_agent.parameters(), 40)
            for local_param, global_param in zip(
                                    local_agent.parameters(),
                                    global_agent.parameters()):
                global_param._grad = local_param.grad
            optimizer.step()
            local_agent.load_state_dict(global_agent.state_dict())

            if icm:
                for local_param, global_param in zip(
                                    local_icm.parameters(),
                                    global_icm.parameters()):
                    global_param._grad = local_param.grad
                icm_optimizer.step()
                local_icm.load_state_dict(global_icm.state_dict())

            memory.clear_memory()
    return done, ep_steps, i_reward, count_map
