# Supplementary material for: Intrinsic motivation in cognitive architecture: intellectual curiosity originated from pattern discovery
Source: Front Artif Intell. 2024 Oct 17;7:1397860. doi: 10.3389/frai.2024.1397860 (PMC11525000; doi:10.3389/frai.2024.1397860)
Supplement: Supplementary file 3 [file Data_Sheet_3.zip]

Archive with 3 entries (2 files):
- rule_example/
- rule_example/dfs_and_dfsibl_model.txt
- rule_example/random_model.txt
