# Supplementary material for: Intrinsic motivation in cognitive architecture: intellectual curiosity originated from pattern discovery
Source: Front Artif Intell. 2024 Oct 17;7:1397860. doi: 10.3389/frai.2024.1397860 (PMC11525000; doi:10.3389/frai.2024.1397860)
Supplement: Supplementary file 3 [file Data_Sheet_3.zip › rule_example/random_model.txt]

Retrieval-Direction:
If
  The current task status is `Retrieval-Direction'
Then
   Change the current task status to `Move'
   Retrieval for directions

Move:
If 
  The current task status is `Move'
  Check <direction> of movement
Then
  The current location is <direction>
  Change the current task status
