# Supplementary material for: Intrinsic motivation in cognitive architecture: intellectual curiosity originated from pattern discovery
Source: Front Artif Intell. 2024 Oct 17;7:1397860. doi: 10.3389/frai.2024.1397860 (PMC11525000; doi:10.3389/frai.2024.1397860)
Supplement: Supplementary file 4 [file Data_Sheet_4.zip]

Archive with 32 entries (30 files):
- data/
- data/11_11.csv
- data/7_7.csv
- data/9_9.csv
- data/action/
- data/action/b_3600_7_7_10_12_1_1_180.csv
- data/action/b_3600_7_7_10_18_1_1_180.csv
- data/action/b_3600_7_7_10_6_1_1_180.csv
- data/action/icm_06_7_7.csv
- data/action/icm_12_7_7.csv
- data/action/icm_18_7_7.csv
- data/action/i_3600_7_7_10_12_1_1_180.csv
- data/action/i_3600_7_7_10_18_1_1_180.csv
- data/action/i_3600_7_7_10_6_1_1_180.csv
- data/action/r_3600_7_7_10_12_1_1_180.csv
- data/action/r_3600_7_7_10_18_1_1_180.csv
- data/action/r_3600_7_7_10_6_1_1_180.csv
- data/backtrack_11_11_10_15_9_1_180.csv
- data/backtrack_ct_11_11_10_2_4_5_180.csv
- data/backtrack_ct_7_7_10_2_4_5_180.csv
- data/backtrack_ct_9_9_10_2_4_5_180.csv
- data/data.ipynb
- data/instance-base_11_11_10_15_9_1_180.csv
- data/instance_ct_11_11_10_2_4_5_180.csv
- data/instance_ct_7_7_10_2_4_5_180.csv
- data/instance_ct_9_9_10_2_4_5_180.csv
- data/map.csv
- data/random_11_11_10_15_9_1_180.csv
- data/random_n_11_11_10_2_4_5_180.csv
- data/random_n_7_7_10_2_4_5_180.csv
- data/random_n_9_9_10_2_4_5_180.csv
- data/trajectory.ipynb
