# Supplementary material for: Intrinsic motivation in cognitive architecture: intellectual curiosity originated from pattern discovery
Source: Front Artif Intell. 2024 Oct 17;7:1397860. doi: 10.3389/frai.2024.1397860 (PMC11525000; doi:10.3389/frai.2024.1397860)
Supplement: Supplementary file 4 [file Data_Sheet_4.zip › data/11_11.csv]

map_no	reward	alpha	round	steps	goal_num	goal_rate	entropy	entropy_n
0	2	0.1	7	677	5	0.7142857142857143	1.9795624449571372	0.6502045839535274
0	2	0.1	7	946	2	0.2857142857142857	1.8397552520382934	0.6042836896987994
0	2	0.1	7	943	2	0.2857142857142857	2.3616298494915857	0.7756979617655642
0	2	0.1	2	171	1	0.5	2.1972245773362196	0.7216976134290605
0	2	0.1	3	253	2	0.6666666666666666	2.2718685126965625	0.746215066293083
0	2	0.1	5	775	1	0.2	2.5228343933417894	0.8286470029198629
0	2	0.1	8	833	6	0.75	2.2314146937492643	0.7329276559439091
0	2	0.1	7	942	2	0.2857142857142857	2.0837660374856477	0.6844311645289788
0	2	0.1	7	1052	1	0.14285714285714285	1.9663324316666888	0.6458590704744607
0	2	0.1	4	604	2	0.5	2.5891916648294355	0.850442628619789
0	2	0.1	6	936	0	0.0	2.2018628090968573	0.7232210811832038
0	2	0.1	4	497	2	0.5	2.1873223188492537	0.7184451300956249
0	2	0.1	2	171	2	1.0	2.242973226438147	0.7367241570127354
0	2	0.1	8	1028	4	0.5	2.103492302296519	0.6909104285890664
0	2	0.1	5	597	3	0.6	2.1558850809021033	0.7081192945696244
0	2	0.1	7	1017	1	0.14285714285714285	2.475108387158112	0.8129709791230519
0	2	0.1	5	631	3	0.6	2.421019484071161	0.7952050062345761
0	2	0.1	14	1756	6	0.42857142857142855	2.0262296229952916	0.6655328263931037
0	2	0.1	3	242	2	0.6666666666666666	1.7782333057997077	0.5840762688316407
0	2	0.1	7	1001	2	0.2857142857142857	2.264095739407966	0.7436620309820972
0	2	0.1	4	413	3	0.75	2.161423635898512	0.7099384813582592
0	2	0.1	4	468	2	0.5	1.9264330279775634	0.6327537626617317
0	2	0.1	3	278	2	0.6666666666666666	2.2941223817370617	0.753524544050501
0	2	0.1	4	467	2	0.5	2.2451588719874653	0.7374420513932257
0	2	0.1	7	988	1	0.14285714285714285	2.4195006318174315	0.7947061259389638
0	2	0.1	10	1380	3	0.3	2.412376128242271	0.792366020480425
0	2	0.1	6	866	1	0.16666666666666666	2.145707857228522	0.7047764965177922
0	2	0.1	7	1010	2	0.2857142857142857	1.7395887952330098	0.5713831416311741
0	2	0.1	5	400	4	0.8	2.2873138796779617	0.7512882320513714
0	2	0.1	7	640	5	0.7142857142857143	2.0987667950729607	0.6893582944464479
0	2	0.1	7	716	4	0.5714285714285714	2.245035274126178	0.7374014545955947
0	2	0.1	11	1550	3	0.2727272727272727	2.2781179623110317	0.7482677526313523
0	2	0.1	4	624	0	0.0	2.069982233190441	0.6799037535549564
0	2	0.1	6	865	2	0.3333333333333333	1.9752733094556079	0.6487957799163542
0	2	0.1	4	491	2	0.5	2.2836867756747052	0.7500968780451356
0	2	0.1	4	439	3	0.75	2.1933950502538475	0.7204397717935639
0	2	0.1	8	957	4	0.5	2.104654107311022	0.6912920335988069
0	2	0.1	3	303	2	0.6666666666666666	2.39792227237822	0.7876185252132003
0	2	0.1	6	715	3	0.5	2.3249283510527428	0.7636430338779947
0	2	0.1	4	511	2	0.5	2.3252724279405013	0.763756048938582
0	2	0.1	6	653	3	0.5	2.345239356695102	0.7703143611740901
0	2	0.1	5	649	2	0.4	2.4546495478543378	0.8062510945689829
0	2	0.1	5	745	1	0.2	2.079373842638547	0.6829885097491425
0	2	0.1	7	863	3	0.42857142857142855	1.9677440700043098	0.6463227354224111
0	2	0.1	6	392	6	1.0	1.9513496062520657	0.6409378305358163
0	2	0.1	5	665	2	0.4	2.2704799663560844	0.7457589861133893
0	2	0.1	12	1742	2	0.16666666666666666	2.240638789904562	0.735957390933215
0	2	0.1	4	534	1	0.25	1.766340538637159	0.5801699855291461
0	2	0.1	5	780	0	0.0	2.179115786372391	0.7157496227887387
0	2	0.1	4	485	2	0.5	2.4325272442862884	0.7989848306407094
0	2	0.1	2	179	1	0.5	2.1458417525947544	0.7048204756209098
0	2	0.1	8	1028	4	0.5	2.3459244189749446	0.7705393758664946
0	2	0.1	7	994	2	0.2857142857142857	1.3666172866161495	0.44887739032005736
0	2	0.1	5	780	0	0.0	2.6383516714224493	0.866589662382422
0	2	0.1	7	936	3	0.42857142857142855	2.2590987089139833	0.7420207126485331
0	2	0.1	5	633	2	0.4	2.378806039239783	0.78133963138684
0	2	0.1	8	1061	2	0.25	2.22372643571848	0.7304023804079097
0	2	0.1	5	453	4	0.8	2.0837660374856477	0.6844311645289788
0	2	0.1	16	2430	3	0.1875	1.364980314473498	0.4483397125147082
0	2	0.1	8	1248	0	0.0	2.394339784367109	0.786441825719473
0	2	0.1	5	599	3	0.6	2.401725576674631	0.7888677537454937
0	2	0.1	7	869	4	0.5714285714285714	2.6242604765542366	0.8619612862884853
0	2	0.1	12	1694	2	0.16666666666666666	2.4416083837896005	0.8019676102684077
0	2	0.1	2	173	1	0.5	1.8866967846580784	0.6197020462982293
0	2	0.1	5	559	3	0.6	1.8891591637540215	0.6205108362304146
0	2	0.1	5	425	4	0.8	2.080081380213867	0.6832209066487525
0	2	0.1	4	515	1	0.25	2.3560624208770564	0.7738692911847382
0	2	0.1	5	580	2	0.4	2.4355699746914645	0.7999842420319591
0	2	0.1	7	960	2	0.2857142857142857	1.9574283467743043	0.642934445980958
0	2	0.1	6	890	1	0.16666666666666666	2.1650957139468927	0.7111446074826331
0	2	0.1	5	664	2	0.4	2.4682133382095794	0.8107062400417764
0	2	0.1	4	526	1	0.25	2.445166772360898	0.8031363940905293
0	2	0.1	5	600	2	0.4	2.11928092190985	0.6960963386739127
0	2	0.1	6	896	1	0.16666666666666666	1.9268470006707934	0.6328897356104282
0	2	0.1	2	184	1	0.5	1.9891507847431795	0.6533539579463866
0	2	0.1	4	556	1	0.25	2.455189123629983	0.806428322947713
0	2	0.1	4	535	2	0.5	2.1226115912691155	0.6971903261308605
0	2	0.1	4	479	2	0.5	1.831020481113516	0.6014146778575503
0	2	0.1	8	1005	3	0.375	2.5939678408441966	0.85201140536966
0	2	0.1	7	977	2	0.2857142857142857	1.9459520962916306	0.6391649712218048
0	2	0.1	4	510	2	0.5	1.8571944890371568	0.6100117594882617
0	2	0.1	4	435	2	0.5	2.5185544359669136	0.8272412135185945
0	2	0.1	7	1092	0	0.0	2.6402570050011422	0.8672154858465833
0	2	0.1	4	463	2	0.5	2.245035274126178	0.7374014545955947
0	2	0.1	2	168	2	1.0	2.031759218569271	0.6673490703811475
0	2	0.1	4	414	2	0.5	1.9810014688665836	0.6506772439318597
0	2	0.1	7	954	2	0.2857142857142857	2.100281849573152	0.689855927336723
0	2	0.1	8	1018	4	0.5	2.0578975319224098	0.6759344278182514
0	2	0.1	4	534	2	0.5	2.52784266788386	0.8302920144592805
0	2	0.1	7	646	6	0.8571428571428571	2.3366716483830965	0.7675002225079247
0	2	0.1	7	989	3	0.42857142857142855	2.372277288684952	0.779195206213967
0	2	0.1	4	290	4	1.0	2.019814992492946	0.6634258849487363
0	2	0.1	3	296	2	0.6666666666666666	2.1105726760956514	0.6932360392370295
0	2	0.1	4	479	2	0.5	2.1458417525947544	0.7048204756209098
0	2	0.1	6	764	2	0.3333333333333333	2.1700483464601645	0.7127713429114497
0	2	0.1	4	507	1	0.25	2.3370521329038323	0.7676251959737207
0	2	0.1	4	359	3	0.75	2.168155236015967	0.7121495342426283
0	2	0.1	6	710	3	0.5	2.237078516827118	0.7347879881285814
0	2	0.1	8	1022	3	0.375	2.3486256871522513	0.7714266310050464
0	2	0.1	5	780	0	0.0	1.912316061519412	0.6281169216638681
1	2	0.1	5	780	0	0.0	2.1141738496245828	0.6944188761523732
1	2	0.1	6	822	1	0.16666666666666666	2.301888217121483	0.7560753005462317
1	2	0.1	6	858	1	0.16666666666666666	2.242361127998605	0.7365231079312907
1	2	0.1	2	197	1	0.5	2.518554435966914	0.8272412135185946
1	2	0.1	7	1043	1	0.14285714285714285	2.3844442336564033	0.7831915456137677
1	2	0.1	5	780	0	0.0	2.5348831768092	0.8326045311410772
1	2	0.1	8	1248	0	0.0	2.39785813595075	0.7875974590431255
1	2	0.1	4	534	1	0.25	2.359627737342523	0.7750403505342409
1	2	0.1	7	953	3	0.42857142857142855	1.9748850399200382	0.6486682493944047
1	2	0.1	4	437	2	0.5	2.3772748290110846	0.7808366920063561
1	2	0.1	16	2346	2	0.125	2.09177564522133	0.6870619901837477
1	2	0.1	6	936	0	0.0	1.7452925065696998	0.5732565754630348
1	2	0.1	8	1248	1	0.125	2.2942935549181547	0.7535807673776711
1	2	0.1	5	780	0	0.0	2.278376531724153	0.7483526820146662
1	2	0.1	5	568	2	0.4	2.3372199763931127	0.7676803256345177
1	2	0.1	5	688	2	0.4	2.216010258823748	0.7278679346770706
1	2	0.1	4	532	1	0.25	2.4641692066642014	0.8093779096950301
1	2	0.1	4	540	1	0.25	2.323834317823924	0.7632836891035029
1	2	0.1	7	887	3	0.42857142857142855	2.2685350920163803	0.7451201751407369
1	2	0.1	11	1569	2	0.18181818181818182	1.9465317725249487	0.6393553709462856
1	2	0.1	12	1741	2	0.16666666666666666	1.9810947469612135	0.6507078819371751
1	2	0.1	7	976	2	0.2857142857142857	2.323396822783116	0.7631399900341885
1	2	0.1	4	624	1	0.25	1.8924485769686887	0.6215912727461418
1	2	0.1	4	473	2	0.5	2.5152261892218597	0.8261480217904551
1	2	0.1	7	1009	1	0.14285714285714285	2.4350367627011167	0.7998091038941214
1	2	0.1	7	1005	1	0.14285714285714285	1.9022174891463892	0.6247999573190186
1	2	0.1	17	2640	1	0.058823529411764705	1.7084868671983693	0.5611674415761279
1	2	0.1	7	1001	2	0.2857142857142857	2.239360278542615	0.7355374527037886
1	2	0.1	7	1057	1	0.14285714285714285	2.3829770715596204	0.7827096434019121
1	2	0.1	15	2289	1	0.06666666666666667	1.8775926536771106	0.616711714918778
1	2	0.1	4	374	3	0.75	2.4215730357308285	0.7953868251145451
1	2	0.1	2	190	1	0.5	2.086673901075005	0.685386277736005
1	2	0.1	9	1404	0	0.0	2.4036175173919414	0.7894891782072969
1	2	0.1	3	231	2	0.6666666666666666	2.026221474036724	0.6655301497964504
1	2	0.1	6	827	1	0.16666666666666666	1.9759755879939433	0.6490264494393092
1	2	0.1	7	918	3	0.42857142857142855	2.34600187612616	0.7705648173446901
1	2	0.1	7	972	1	0.14285714285714285	2.333196714286248	0.7663588500372239
1	2	0.1	4	583	1	0.25	2.3287433928741113	0.7648961177029315
1	2	0.1	4	606	2	0.5	2.585341462987077	0.8491779961787032
1	2	0.1	6	921	1	0.16666666666666666	2.6753152943611944	0.8787306873526255
1	2	0.1	2	192	1	0.5	2.1761856615603072	0.7147871976885726
1	2	0.1	4	577	1	0.25	2.307862493985028	0.7580376039897933
1	2	0.1	6	893	2	0.3333333333333333	2.6276853691807687	0.8630862222009608
1	2	0.1	7	997	1	0.14285714285714285	2.31009013680221	0.7587692927399172
1	2	0.1	8	1242	1	0.125	2.304004940643525	0.7567705568845705
1	2	0.1	8	1248	0	0.0	2.0217551071142092	0.6640631325502729
1	2	0.1	7	887	2	0.2857142857142857	2.292055210879374	0.7528455637177978
1	2	0.1	5	569	2	0.4	2.4142351166063802	0.792976621453857
1	2	0.1	8	989	4	0.5	2.3623106333281174	0.7759215711658748
1	2	0.1	7	879	3	0.42857142857142855	2.046008006447333	0.6720292092763354
1	2	0.1	4	558	1	0.25	2.5703683755293563	0.8442599547571011
1	2	0.1	4	465	2	0.5	2.434738574722364	0.799711161446709
1	2	0.1	5	780	0	0.0	2.4759723682670916	0.8132547612684138
1	2	0.1	6	905	1	0.16666666666666666	1.5580646313141446	0.5117599436971815
1	2	0.1	4	535	1	0.25	2.2915955721099937	0.7526945913473251
1	2	0.1	7	1050	1	0.14285714285714285	2.133080314159234	0.700628869647704
1	2	0.1	8	998	3	0.375	2.03006371539834	0.6667921675480716
1	2	0.1	1	32	1	1.0	2.2128154296627076	0.7268185651203037
1	2	0.1	6	794	2	0.3333333333333333	2.3436657786753234	0.7697975057223841
1	2	0.1	5	663	2	0.4	2.1571838870589755	0.7085458988017953
1	2	0.1	4	493	2	0.5	2.301579979348428	0.755974057156058
1	2	0.1	5	690	2	0.4	2.566109327597358	0.8428610332450682
1	2	0.1	4	596	1	0.25	2.5356225837920543	0.8328473958260908
1	2	0.1	4	481	2	0.5	2.148365610638593	0.7056494588507808
1	2	0.1	7	1049	1	0.14285714285714285	2.270675938225852	0.7458233547865643
1	2	0.1	5	780	0	0.0	2.433824381467957	0.7994108866833899
1	2	0.1	5	780	0	0.0	2.4193761568155008	0.7946652410368233
1	2	0.1	7	1034	2	0.2857142857142857	1.8282580724365398	0.6005073405875901
1	2	0.1	4	407	2	0.5	2.395908119293929	0.7869569590314786
1	2	0.1	20	2994	3	0.15	1.941094181837697	0.6375693467672956
1	2	0.1	7	969	3	0.42857142857142855	1.9574960931911047	0.6429566978835752
1	2	0.1	4	587	1	0.25	2.63917886700685	0.8668613620007763
1	2	0.1	5	780	0	0.0	2.558044822683748	0.8402121761324761
1	2	0.1	6	847	1	0.16666666666666666	2.354777716927264	0.7734473189457184
1	2	0.1	5	720	3	0.6	2.6530811233156624	0.8714276795737905
1	2	0.1	7	1000	1	0.14285714285714285	2.4072347217469554	0.7906772805875568
1	2	0.1	6	879	1	0.16666666666666666	2.23315538537824	0.7334994013209205
1	2	0.1	7	888	3	0.42857142857142855	2.3191678729807	0.7617509545158369
1	2	0.1	7	1018	2	0.2857142857142857	2.2315692375271077	0.7329784171982617
1	2	0.1	5	754	1	0.2	2.2756701215089286	0.7474637379288253
1	2	0.1	7	995	4	0.5714285714285714	2.4613192902243766	0.8084418297356536
1	2	0.1	6	936	0	0.0	2.3013826110262925	0.7559092298058996
1	2	0.1	5	780	0	0.0	2.3223822089176727	0.7628067312436235
1	2	0.1	4	537	1	0.25	2.204893679169499	0.7242165969445882
1	2	0.1	4	539	1	0.25	2.329703959600089	0.7652116242382343
1	2	0.1	5	607	2	0.4	2.121089729127308	0.6966904572112064
1	2	0.1	4	547	1	0.25	2.6103626991250053	0.8573964398426094
1	2	0.1	7	1016	2	0.2857142857142857	2.530823309958798	0.8312710323958888
1	2	0.1	7	1006	1	0.14285714285714285	2.3285448408438767	0.7648309015535039
1	2	0.1	4	527	1	0.25	2.002058726506146	0.6575936842177483
1	2	0.1	7	1009	2	0.2857142857142857	2.728436904055454	0.8961789442733339
1	2	0.1	8	1139	1	0.125	2.3740832848695743	0.7797884014429609
1	2	0.1	11	1594	1	0.09090909090909091	2.38438226576157	0.7831711917171876
1	2	0.1	5	467	4	0.8	2.08442976821535	0.6846491726873285
1	2	0.1	4	516	1	0.25	2.2243004996270574	0.7305909367152846
1	2	0.1	2	178	1	0.5	2.245035274126178	0.7374014545955947
1	2	0.1	7	961	3	0.42857142857142855	2.446827138355446	0.803681755810967
1	2	0.1	7	1055	1	0.14285714285714285	2.0148490581057006	0.6617947804031714
1	2	0.1	5	631	2	0.4	2.596711605943235	0.8529126189935248
1	2	0.1	4	512	2	0.5	2.1926782290158924	0.7202043255938337
2	2	0.1	5	588	2	0.4	1.99351456576623	0.6654515102583655
2	2	0.1	4	519	1	0.25	2.163765337763846	0.7222826141258812
2	2	0.1	6	482	5	0.8333333333333334	1.7475123999758897	0.5833339699287367
2	2	0.1	6	595	4	0.6666666666666666	2.52702339564616	0.843541132815658
2	2	0.1	1	20	1	1.0	2.0253262207700673	0.6760705015763371
2	2	0.1	8	1140	3	0.375	2.423927935826509	0.8091270228734022
2	2	0.1	7	899	2	0.2857142857142857	1.791759469228055	0.5981040045018439
2	2	0.1	4	526	2	0.5	2.045913208112367	0.6829426067788078
2	2	0.1	3	264	2	0.6666666666666666	2.3027592466593623	0.7686799207619047
2	2	0.1	5	620	3	0.6	2.226285578810035	0.7431523832965481
2	2	0.1	4	556	1	0.25	1.8234328552432817	0.6086768404975154
2	2	0.1	5	584	2	0.4	2.0692024658203625	0.6907167519898437
2	2	0.1	3	103	3	1.0	2.0140355237092673	0.6723015743058753
2	2	0.1	3	270	2	0.6666666666666666	1.9892700410931456	0.6640346531144362
2	2	0.1	8	631	6	0.75	1.7758225894992359	0.5927841433548687
2	2	0.1	2	189	1	0.5	1.9085352816435601	0.6370847283289994
2	2	0.1	7	917	2	0.2857142857142857	2.055586143763578	0.6861715120239802
2	2	0.1	4	169	4	1.0	1.7917594692280547	0.5981040045018438
2	2	0.1	4	590	1	0.25	2.5740726085270977	0.8592465459115756
2	2	0.1	6	659	3	0.5	1.8762735844302758	0.6263155092308553
2	2	0.1	7	1019	2	0.2857142857142857	2.596378074848455	0.8666922934899782
2	2	0.1	7	1010	1	0.14285714285714285	2.5903381482542684	0.8646761164612409
2	2	0.1	4	510	1	0.25	2.2730097411837966	0.7587492918675302
2	2	0.1	5	407	4	0.8	2.3444256643138948	0.7825885126685844
2	2	0.1	7	751	4	0.5714285714285714	2.101544508059994	0.7015127909166676
2	2	0.1	1	16	1	1.0	2.2459520807289133	0.7497172229160602
2	2	0.1	3	217	3	1.0	2.202521074820195	0.7352195969792825
2	2	0.1	1	21	1	1.0	2.022808529414703	0.6752300755550967
2	2	0.1	3	278	2	0.6666666666666666	2.304977618374754	0.769420431432693
2	2	0.1	5	534	3	0.6	2.18965408780714	0.7309244911960845
2	2	0.1	8	868	5	0.625	1.9133217279563683	0.6386824833604028
2	2	0.1	2	181	1	0.5	2.2008276490345495	0.7346543175647652
2	2	0.1	5	679	3	0.6	2.5669962971113263	0.856884415130317
2	2	0.1	9	1023	6	0.6666666666666666	2.116240783394574	0.706418528143027
2	2	0.1	2	182	2	1.0	1.9085352816435601	0.6370847283289994
2	2	0.1	5	561	3	0.6	1.9559838465843624	0.6529234484174644
2	2	0.1	4	457	3	0.75	2.023554573803584	0.675479111290188
2	2	0.1	2	167	1	0.5	1.7478680974667573	0.583452704668155
2	2	0.1	2	189	1	0.5	1.9701814400260844	0.6576627215384495
2	2	0.1	4	432	2	0.5	1.7917594692280547	0.5981040045018438
2	2	0.1	4	529	2	0.5	1.9504500040415786	0.6510762063953264
2	2	0.1	5	581	2	0.4	1.9683497398890832	0.6570512850115037
2	2	0.1	5	507	3	0.6	1.8446214763655029	0.6157497759895392
2	2	0.1	1	33	1	1.0	1.8866967846580784	0.6297948589443854
2	2	0.1	2	163	2	1.0	2.180945560561596	0.7280175133855431
2	2	0.1	5	755	1	0.2	2.301287060624526	0.7681884929905273
2	2	0.1	4	547	2	0.5	2.1849837674712704	0.729365499968097
2	2	0.1	4	446	2	0.5	2.2602338531746744	0.7544845956789199
2	2	0.1	2	191	1	0.5	2.223413107799927	0.7421935289171145
2	2	0.1	7	942	3	0.42857142857142855	2.011701947991996	0.6715226075945067
2	2	0.1	5	509	3	0.6	1.9850531879046152	0.6626270329389765
2	2	0.1	2	170	1	0.5	1.8866967846580784	0.6297948589443854
2	2	0.1	4	566	1	0.25	2.1304910685950644	0.711175390205198
2	2	0.1	5	600	2	0.4	2.5074826183644956	0.8370182611110774
2	2	0.1	3	257	2	0.6666666666666666	2.1006789212792607	0.7012238509508454
2	2	0.1	6	851	2	0.3333333333333333	2.1737128899527423	0.7256031886233796
2	2	0.1	8	930	5	0.625	2.379241779242149	0.794210417347987
2	2	0.1	2	184	1	0.5	2.161287119576154	0.7214553645717173
2	2	0.1	3	307	3	1.0	2.298589926882686	0.7672881676291289
2	2	0.1	7	980	2	0.2857142857142857	2.0950811543657704	0.6993552704495413
2	2	0.1	4	467	2	0.5	2.012528710026329	0.6717985875415906
2	2	0.1	4	359	3	0.75	2.318628608942939	0.7739772440319679
2	2	0.1	7	1009	1	0.14285714285714285	2.4805636496930825	0.8280324886142988
2	2	0.1	7	860	4	0.5714285714285714	1.9470740179615902	0.649949274556393
2	2	0.1	5	567	3	0.6	1.9722469794234416	0.6583522155281466
2	2	0.1	6	578	4	0.6666666666666666	1.9117072141330915	0.638143545406057
2	2	0.1	2	195	1	0.5	1.830270353640052	0.6109592535345986
2	2	0.1	2	169	1	0.5	1.8891591637540217	0.630616821279832
2	2	0.1	7	837	5	0.7142857142857143	2.174043974891219	0.7257137074909699
2	2	0.1	6	652	3	0.5	2.3300381193108373	0.7777858321586907
2	2	0.1	5	513	3	0.6	1.7641217619401879	0.5888783111607366
2	2	0.1	4	566	1	0.25	2.4976769873512006	0.8337450610658469
2	2	0.1	6	695	3	0.5	2.2316069516089345	0.7449287011757779
2	2	0.1	4	430	3	0.75	2.293118601486813	0.7654617943433139
2	2	0.1	3	234	2	0.6666666666666666	2.0794415416798357	0.6941346394792774
2	2	0.1	7	948	3	0.42857142857142855	1.9371061758293182	0.6466219271094041
2	2	0.1	7	599	5	0.7142857142857143	1.5782753074501206	0.5268412405817999
2	2	0.1	3	327	1	0.3333333333333333	1.7328679513998633	0.5784455328993979
2	2	0.1	4	479	2	0.5	2.521348870115104	0.8416469296583364
2	2	0.1	4	480	2	0.5	1.7519264100569798	0.5848074026917565
2	2	0.1	8	912	4	0.5	2.1407004085189905	0.7145833515954908
2	2	0.1	8	913	4	0.5	2.3701349548823627	0.7911704846943983
2	2	0.1	5	459	5	1.0	1.9600951351245586	0.6542958302476066
2	2	0.1	7	907	2	0.2857142857142857	1.7917594692280547	0.5981040045018438
2	2	0.1	7	989	1	0.14285714285714285	2.217854573590089	0.7403380446140251
2	2	0.1	4	502	3	0.75	2.0842010667269943	0.6957234079714338
2	2	0.1	7	878	3	0.42857142857142855	2.010625075159194	0.6711631386118114
2	2	0.1	7	924	3	0.42857142857142855	2.0475592960447475	0.683492084429702
2	2	0.1	7	935	2	0.2857142857142857	2.0843274167866186	0.6957655846574948
2	2	0.1	5	597	3	0.6	2.370332507034405	0.791236429222815
2	2	0.1	7	723	5	0.7142857142857143	1.7917594692280547	0.5981040045018438
2	2	0.1	4	408	3	0.75	1.9762661845265677	0.6596938591518466
2	2	0.1	5	773	1	0.2	2.1309906599538433	0.7113421578977549
2	2	0.1	2	131	2	1.0	2.1313414744179644	0.7114592626428011
2	2	0.1	5	448	4	0.8	2.0854684353173742	0.6961464660002064
2	2	0.1	4	464	2	0.5	1.9433779257532875	0.6487154886667355
2	2	0.1	4	533	1	0.25	1.794696968079354	0.5990845657079406
2	2	0.1	3	273	2	0.6666666666666666	2.1377932496938294	0.7136129181389282
2	2	0.1	4	317	3	0.75	1.8364223867541591	0.6130128526390367
2	2	0.1	1	31	1	1.0	2.1735860561465556	0.7255608504587491
3	2	0.1	5	728	2	0.4	2.6161873293880644	0.8885181006973006
3	2	0.1	6	898	1	0.16666666666666666	2.2096515227709808	0.7504490799114896
3	2	0.1	6	918	1	0.16666666666666666	2.2274708023631478	0.756500921949395
3	2	0.1	2	195	1	0.5	1.9135484277609518	0.6498855779659153
3	2	0.1	7	830	3	0.42857142857142855	2.2436126930571874	0.7619830836814779
3	2	0.1	8	1169	3	0.375	2.303259393548131	0.7822404912599599
3	2	0.1	7	931	3	0.42857142857142855	2.0992205469433998	0.7129441505823568
3	2	0.1	4	499	1	0.25	2.1065773332321154	0.7154426864123635
3	2	0.1	5	780	1	0.2	1.9910097443211179	0.6761932437413817
3	2	0.1	7	863	2	0.2857142857142857	2.286059144956126	0.7763988865557339
3	2	0.1	4	585	1	0.25	2.2569571193564997	0.7665151614028136
3	2	0.1	8	1225	1	0.125	2.36071280775594	0.8017530077747608
3	2	0.1	4	279	4	1.0	2.3291866142629267	0.7910459787902654
3	2	0.1	6	936	0	0.0	2.289711391113694	0.7776392743455335
3	2	0.1	4	465	2	0.5	2.2757106856671507	0.7728843089529388
3	2	0.1	4	522	1	0.25	2.2073693497442246	0.7496740008411119
3	2	0.1	4	464	3	0.75	2.094889682042817	0.7114732880746852
3	2	0.1	7	1069	1	0.14285714285714285	2.4683291083131538	0.8383020078792492
3	2	0.1	8	1248	0	0.0	1.6848834264698247	0.5722256220595235
3	2	0.1	4	422	3	0.75	2.1189550691308927	0.7196464535769598
3	2	0.1	2	186	1	0.5	2.0513466752845892	0.6966850696513052
3	2	0.1	4	616	1	0.25	2.2486562190071404	0.763695982466489
3	2	0.1	5	780	0	0.0	2.1464564951116305	0.7289865778503192
3	2	0.1	2	179	1	0.5	2.0578975319224098	0.6989098930163575
3	2	0.1	4	525	1	0.25	2.269615304631563	0.770814175702185
3	2	0.1	4	411	2	0.5	2.3034884952192693	0.7823182995191085
3	2	0.1	4	314	4	1.0	2.3466586149281516	0.7969798768227426
3	2	0.1	6	899	1	0.16666666666666666	2.4550881874829895	0.8338050830240047
3	2	0.1	5	532	3	0.6	2.030808946754785	0.6897099790907195
3	2	0.1	5	584	2	0.4	2.212418203357252	0.7513887090244876
3	2	0.1	2	171	1	0.5	2.0431918705451206	0.693915508184021
3	2	0.1	8	1048	5	0.625	2.333890447141702	0.7926435099030029
3	2	0.1	4	585	1	0.25	2.3607755280523497	0.8017743090470417
3	2	0.1	4	504	2	0.5	2.2381869370864838	0.7601403706862032
3	2	0.1	6	705	4	0.6666666666666666	2.3291256640185973	0.7910252786688634
3	2	0.1	2	173	1	0.5	2.0431918705451206	0.693915508184021
3	2	0.1	4	397	3	0.75	1.9251211907908186	0.6538159576109854
3	2	0.1	5	559	2	0.4	2.08676875496392	0.7087152322493286
3	2	0.1	8	1148	2	0.25	2.00472407676094	0.6808509501964514
3	2	0.1	6	565	5	0.8333333333333334	2.1186492470699507	0.719542589288005
3	2	0.1	7	969	3	0.42857142857142855	1.9986809595542967	0.6787985669582854
3	2	0.1	4	307	3	0.75	2.3439604435494834	0.7960635150309856
3	2	0.1	5	643	2	0.4	2.0336244043526923	0.6906661740120027
3	2	0.1	4	213	4	1.0	2.3131536787336344	0.7856008207677239
3	2	0.1	6	821	1	0.16666666666666666	1.8869963641033098	0.6408678792309398
3	2	0.1	7	1071	2	0.2857142857142857	2.402949529670108	0.8160975814653745
3	2	0.1	7	902	2	0.2857142857142857	1.9425635397328092	0.6597397852282004
3	2	0.1	5	553	3	0.6	2.0684785316378345	0.7025034467596313
3	2	0.1	5	501	3	0.6	2.1458417525947544	0.7287777969853646
3	2	0.1	4	518	2	0.5	2.345239356695102	0.7964978636979703
3	2	0.1	6	936	0	0.0	2.5221646016612205	0.856585794274207
3	2	0.1	4	545	1	0.25	2.2854449542612665	0.7761902931023782
3	2	0.1	5	755	1	0.2	2.3242699035542143	0.7893761494124107
3	2	0.1	7	966	2	0.2857142857142857	2.209910953847134	0.7505371887424039
3	2	0.1	2	67	2	1.0	2.0431918705451206	0.693915508184021
3	2	0.1	5	560	3	0.6	2.1870045501830306	0.7427576409826511
3	2	0.1	3	306	2	0.6666666666666666	2.2983542880154038	0.7805746032699442
3	2	0.1	7	1038	2	0.2857142857142857	2.6847920117264854	0.9118178473803997
3	2	0.1	4	532	1	0.25	2.2233985852598606	0.7551179022529094
3	2	0.1	7	978	1	0.14285714285714285	2.120326196976829	0.7201121205021832
3	2	0.1	8	1042	3	0.375	2.2126859464384303	0.7514796408057447
3	2	0.1	7	945	4	0.5714285714285714	2.6380987990768703	0.8959597457250434
3	2	0.1	5	509	3	0.6	1.9826232826520047	0.6733450061896945
3	2	0.1	8	1248	0	0.0	1.5672650348370405	0.5322796790581571
3	2	0.1	4	505	1	0.25	1.960761909459091	0.6659203750977971
3	2	0.1	4	448	2	0.5	2.2110688711446103	0.7509304444035568
3	2	0.1	4	416	2	0.5	2.0253262207700673	0.6878479177528853
3	2	0.1	4	539	1	0.25	2.0249473587079514	0.6877192473797525
3	2	0.1	4	412	3	0.75	2.2110688711446103	0.7509304444035568
3	2	0.1	10	1465	1	0.1	1.886719594081181	0.6407738816904619
3	2	0.1	4	464	2	0.5	2.0455764621533223	0.6947253709881321
3	2	0.1	8	1105	2	0.25	2.5720399365138285	0.8735246186837138
3	2	0.1	6	849	1	0.16666666666666666	2.3303574839498684	0.7914436333843073
3	2	0.1	7	902	3	0.42857142857142855	2.151019309846184	0.7305362159195194
3	2	0.1	6	619	5	0.8333333333333334	2.6842905037144837	0.9116475235884821
3	2	0.1	4	562	1	0.25	2.2676692989175162	0.770153266874454
3	2	0.1	4	546	2	0.5	2.0516600306486965	0.6967914924253291
3	2	0.1	2	110	2	1.0	2.3131536787336344	0.7856008207677239
3	2	0.1	7	877	3	0.42857142857142855	2.2671015270632577	0.7699604383396207
3	2	0.1	15	2047	3	0.2	1.9683497398890832	0.6684973788950164
3	2	0.1	5	780	0	0.0	2.0891828569873847	0.7095351174772263
3	2	0.1	7	956	3	0.42857142857142855	1.8762712852883736	0.6372253928724781
3	2	0.1	2	181	1	0.5	2.098147389135067	0.712579681216231
3	2	0.1	7	850	3	0.42857142857142855	1.945910149055313	0.6608763716360638
3	2	0.1	8	1133	4	0.5	2.284011919103913	0.775703601013497
3	2	0.1	8	922	5	0.625	2.4960672869062575	0.8477225388494499
3	2	0.1	3	230	2	0.6666666666666666	2.0253262207700673	0.6878479177528853
3	2	0.1	7	872	2	0.2857142857142857	2.266088797738047	0.7696164918926485
3	2	0.1	5	584	3	0.6	2.1581474477078992	0.7329570974226345
3	2	0.1	5	624	2	0.4	2.372665672345796	0.8058124787552869
3	2	0.1	6	907	1	0.16666666666666666	2.0510170939902617	0.6965731361737701
3	2	0.1	4	619	1	0.25	2.5543365544344585	0.867512138138309
3	2	0.1	4	573	2	0.5	2.4544024262756055	0.8335721825590142
3	2	0.1	7	978	2	0.2857142857142857	2.608946334695027	0.8860588903878761
3	2	0.1	7	740	4	0.5714285714285714	2.1500602244842355	0.7302104882108678
3	2	0.1	2	142	2	1.0	2.2244118306872553	0.755462023980194
3	2	0.1	5	474	3	0.6	2.0431918705451206	0.693915508184021
3	2	0.1	4	416	3	0.75	2.212815429662707	0.7515236163220291
3	2	0.1	6	601	6	1.0	2.1458417525947544	0.7287777969853646
3	2	0.1	4	550	1	0.25	2.3943463162155005	0.8131757299631086
4	2	0.1	7	884	3	0.42857142857142855	1.9713844327502847	0.6695280312137344
4	2	0.1	1	34	1	1.0	2.3195749966735852	0.7877816497763687
4	2	0.1	6	936	0	0.0	2.226389762156177	0.7561337755372535
4	2	0.1	8	965	3	0.375	2.6626295492205143	0.9042909593508692
4	2	0.1	2	130	2	1.0	2.3475801137044865	0.7972928392522088
4	2	0.1	5	607	3	0.6	2.094729047527649	0.7114187328550646
4	2	0.1	4	398	3	0.75	2.3848673871875286	0.8099564650725672
4	2	0.1	4	383	3	0.75	2.118146355953129	0.719371795761503
4	2	0.1	7	974	4	0.5714285714285714	2.299461081039456	0.7809504959380835
4	2	0.1	6	899	1	0.16666666666666666	2.590468548340743	0.8797834041288555
4	2	0.1	5	664	2	0.4	2.440586119076092	0.8288798431024075
4	2	0.1	7	960	3	0.42857142857142855	2.1654034580376083	0.735421407391715
4	2	0.1	4	483	2	0.5	2.2055983590263937	0.7490725311790263
4	2	0.1	6	921	1	0.16666666666666666	1.6921730448070436	0.5747013460900764
4	2	0.1	7	931	2	0.2857142857142857	2.1873223188492537	0.7428655626167795
4	2	0.1	1	26	1	1.0	2.2110688711446103	0.7509304444035568
4	2	0.1	8	1248	0	0.0	2.403879238532688	0.8164133322311937
4	2	0.1	2	185	1	0.5	1.948629505738699	0.6617999284503253
4	2	0.1	8	1083	4	0.5	2.2097247130145194	0.7504739370214709
4	2	0.1	22	3265	1	0.045454545454545456	0.0	0.0
4	2	0.1	6	847	3	0.5	2.128762324834867	0.7229772258474556
4	2	0.1	5	780	0	0.0	1.44619406259417	0.4911611593335115
4	2	0.1	7	915	3	0.42857142857142855	2.245418379116125	0.7625963366888298
4	2	0.1	5	780	0	0.0	2.321239868957325	0.7883470791486599
4	2	0.1	6	855	1	0.16666666666666666	2.1602337869964336	0.7336656667980899
4	2	0.1	4	584	1	0.25	2.4752249344307944	0.840643990907742
4	2	0.1	7	853	5	0.7142857142857143	2.5217328616320276	0.8564391653128843
4	2	0.1	4	517	1	0.25	2.2543265267343204	0.765621750929446
4	2	0.1	18	2510	4	0.2222222222222222	1.737200382558333	0.5899936778618955
4	2	0.1	5	598	2	0.4	2.2538575896013526	0.7654624889660343
4	2	0.1	2	183	1	0.5	2.1286207461851414	0.7229291424432053
4	2	0.1	9	1404	0	0.0	2.1384544863755783	0.7262689094616479
4	2	0.1	4	518	1	0.25	2.224925259351311	0.7556363963029653
4	2	0.1	4	614	1	0.25	2.450294300879317	0.8321769675705714
4	2	0.1	7	824	4	0.5714285714285714	2.4402649070129883	0.828770752010564
4	2	0.1	4	471	3	0.75	2.160757655632436	0.7338435847782923
4	2	0.1	4	482	1	0.25	2.0431918705451206	0.693915508184021
4	2	0.1	3	230	2	0.6666666666666666	2.4525700132959223	0.8329498524673912
4	2	0.1	3	300	2	0.6666666666666666	2.26352987314321	0.768747421549217
4	2	0.1	7	654	6	0.8571428571428571	2.0017525678133947	0.6798417566052204
4	2	0.1	4	396	3	0.75	2.0963525794641384	0.7119701220833613
4	2	0.1	6	620	4	0.6666666666666666	2.147417454315128	0.7293129419591687
4	2	0.1	2	186	1	0.5	2.2429732264381466	0.7617659059360516
4	2	0.1	7	1018	1	0.14285714285714285	2.5419297707556456	0.8632985056716157
4	2	0.1	7	1092	0	0.0	2.2652752437771864	0.7693401900345977
4	2	0.1	5	657	2	0.4	2.2683163829021034	0.7703730316544903
4	2	0.1	7	990	2	0.2857142857142857	2.123521701435816	0.7211973881818997
4	2	0.1	6	664	6	1.0	2.1295185877119893	0.7232340703201966
4	2	0.1	7	910	3	0.42857142857142855	2.3629308324000227	0.8025063005615282
4	2	0.1	5	780	0	0.0	2.4491757809446337	0.8317970921706743
4	2	0.1	7	887	4	0.5714285714285714	2.159731616075493	0.7334951178668695
4	2	0.1	3	278	2	0.6666666666666666	1.979204517434325	0.6721839139606249
4	2	0.1	4	516	1	0.25	2.24808450616181	0.7635018154793735
4	2	0.1	4	564	1	0.25	2.4445167506480994	0.8302147770575069
4	2	0.1	4	590	1	0.25	2.459052052030493	0.8351513036709769
4	2	0.1	3	277	3	1.0	2.1639556568820564	0.734929700426213
4	2	0.1	4	495	1	0.25	2.2718685126965625	0.7715794175974806
4	2	0.1	4	505	2	0.5	2.157963565450758	0.7328946467288208
4	2	0.1	4	553	1	0.25	2.395652261123512	0.8136192592456821
4	2	0.1	3	270	2	0.6666666666666666	2.383540372760959	0.8095057800911637
4	2	0.1	6	822	1	0.16666666666666666	2.3772164057457617	0.8073580137221056
4	2	0.1	7	974	2	0.2857142857142857	2.395676515181506	0.8136274964882149
4	2	0.1	7	994	2	0.2857142857142857	2.424259518271941	0.8233349495183765
4	2	0.1	3	309	2	0.6666666666666666	2.319075888601484	0.7876121410598924
4	2	0.1	2	173	1	0.5	2.0228085294147036	0.6869928511771547
4	2	0.1	7	966	1	0.14285714285714285	2.3131536787336344	0.7856008207677239
4	2	0.1	6	930	1	0.16666666666666666	1.4247856024809926	0.4838903480636383
4	2	0.1	4	500	2	0.5	2.4686515848995803	0.8384115284326409
4	2	0.1	5	723	3	0.6	1.9649720857620003	0.6673502489490465
4	2	0.1	8	914	5	0.625	2.165237999663682	0.7353652138773997
4	2	0.1	7	989	2	0.2857142857142857	2.6075414123488194	0.8855817460638986
4	2	0.1	6	861	1	0.16666666666666666	2.2284389279788472	0.7568297199386044
4	2	0.1	4	531	2	0.5	2.3056573382986394	0.7830548891019512
4	2	0.1	8	1163	1	0.125	2.3358221585490364	0.7932995640515189
4	2	0.1	3	276	2	0.6666666666666666	2.37642176910705	0.8070881366268987
4	2	0.1	7	848	4	0.5714285714285714	1.3774450194594614	0.46781238436444383
4	2	0.1	4	571	1	0.25	2.342765154286435	0.7956575669806081
4	2	0.1	8	1248	0	0.0	2.183187159251639	0.7414611661844293
4	2	0.1	3	222	3	1.0	2.268857656499725	0.770556860764705
4	2	0.1	5	691	2	0.4	2.3099421759985064	0.7845101197011195
4	2	0.1	7	965	2	0.2857142857142857	2.1078397104666466	0.7158714190991209
4	2	0.1	4	555	2	0.5	2.4611998620105258	0.8358807499238046
4	2	0.1	7	943	4	0.5714285714285714	2.347180829317868	0.7971572329824088
4	2	0.1	5	533	3	0.6	2.094729047527649	0.7114187328550646
4	2	0.1	6	879	1	0.16666666666666666	1.819930306042293	0.6180906851591499
4	2	0.1	4	520	1	0.25	2.2483862946790656	0.7636043098830241
4	2	0.1	9	1296	1	0.1111111111111111	1.8957689974645304	0.6438472696762136
4	2	0.1	5	490	3	0.6	2.0794415416798357	0.7062267400999147
4	2	0.1	6	713	3	0.5	2.483139030331943	0.8433318020517818
4	2	0.1	7	866	3	0.42857142857142855	2.24693535111069	0.7631115356809972
4	2	0.1	2	203	1	0.5	2.089713388623174	0.7097152983672169
4	2	0.1	4	360	3	0.75	2.253857589601352	0.7654624889660341
4	2	0.1	6	807	1	0.16666666666666666	2.0547773358554795	0.6978502018191524
4	2	0.1	4	346	3	0.75	1.991509361356614	0.6763629253136714
4	2	0.1	6	936	0	0.0	2.5612382676603023	0.8698561205657518
4	2	0.1	4	512	2	0.5	2.428457240274039	0.8247605935992351
4	2	0.1	5	646	2	0.4	2.1196563956623655	0.7198846403882455
4	2	0.1	4	413	2	0.5	2.0228085294147036	0.6869928511771547
4	2	0.1	8	1023	4	0.5	2.41423511660638	0.8199304294259278
4	2	0.1	6	792	2	0.3333333333333333	2.305635326937302	0.783047413531395
5	2	0.1	5	780	0	0.0	2.0196016564844586	0.663355812872458
5	2	0.1	7	1032	2	0.2857142857142857	1.9207348542296792	0.6308821476993058
5	2	0.1	5	567	2	0.4	2.2269978049985615	0.7314768902356408
5	2	0.1	8	987	4	0.5	2.347896644349094	0.7711871705254244
5	2	0.1	4	465	2	0.5	2.2451715894115165	0.7374462285422898
5	2	0.1	4	476	2	0.5	2.355024322457519	0.7735283186871554
5	2	0.1	7	987	2	0.2857142857142857	2.2266007236946033	0.7313464654113602
5	2	0.1	7	1060	1	0.14285714285714285	2.131545710192209	0.7001248155642096
5	2	0.1	4	502	1	0.25	2.1968413689435704	0.7215717452837314
5	2	0.1	5	550	3	0.6	2.0064519318229572	0.6590366708951914
5	2	0.1	8	957	5	0.625	2.5417972249327163	0.8348755106674053
5	2	0.1	5	615	2	0.4	1.9812898366467468	0.6507719608492291
5	2	0.1	12	1748	2	0.16666666666666666	2.7020611230508376	0.8875155885109309
5	2	0.1	7	969	2	0.2857142857142857	2.2758236110838657	0.7475141529210207
5	2	0.1	5	525	3	0.6	2.2574878618669807	0.7414916158591505
5	2	0.1	10	1484	1	0.1	2.2810986414194554	0.7492467827319327
5	2	0.1	7	898	3	0.42857142857142855	2.3285331201836197	0.7648270518002185
5	2	0.1	7	933	2	0.2857142857142857	2.3621363681256695	0.7758643322372702
5	2	0.1	7	924	2	0.2857142857142857	2.011655669141915	0.6607458838917785
5	2	0.1	7	1000	1	0.14285714285714285	2.1147184912789947	0.6945977684632537
5	2	0.1	7	946	2	0.2857142857142857	2.0972197615225214	0.688850157757662
5	2	0.1	6	936	0	0.0	2.581787848407502	0.8480107804158815
5	2	0.1	7	775	3	0.42857142857142855	2.1681552360159664	0.7121495342426282
5	2	0.1	4	464	2	0.5	2.323306818526548	0.7631104273495937
5	2	0.1	2	188	1	0.5	2.0611128325795947	0.6769905214168223
5	2	0.1	4	521	1	0.25	2.4582044327855743	0.8074187275899091
5	2	0.1	4	512	1	0.25	2.1843588422233213	0.7174717503007471
5	2	0.1	7	1026	1	0.14285714285714285	2.225555799067239	0.7310032507861641
5	2	0.1	7	1092	0	0.0	2.133516479463084	0.7007721319532945
5	2	0.1	6	733	3	0.5	2.1896845316447653	0.719221019531105
5	2	0.1	4	532	2	0.5	2.3670045388355714	0.7774633254486791
5	2	0.1	6	919	1	0.16666666666666666	2.1641754265785536	0.710842331054338
5	2	0.1	4	624	0	0.0	2.3360909822474905	0.767309497641387
5	2	0.1	7	1024	2	0.2857142857142857	2.4405370077647763	0.8016157074505637
5	2	0.1	5	750	2	0.4	2.5959030725333063	0.8526470491294599
5	2	0.1	4	559	1	0.25	2.593569112406865	0.8518804395300291
5	2	0.1	4	437	2	0.5	2.29806759660018	0.7548203843485506
5	2	0.1	7	960	2	0.2857142857142857	2.4113506151556097	0.7920291817454055
5	2	0.1	8	1243	1	0.125	2.041064909616779	0.6704056059258375
5	2	0.1	1	26	1	1.0	2.242973226438147	0.7367241570127354
5	2	0.1	7	1021	1	0.14285714285714285	2.3001770045990795	0.7555132378393846
5	2	0.1	4	541	1	0.25	2.595424811759063	0.8524899601987569
5	2	0.1	4	505	3	0.75	2.2439293352914316	0.737038199320796
5	2	0.1	7	947	3	0.42857142857142855	2.3410514919963985	0.7689388204170855
5	2	0.1	7	1028	2	0.2857142857142857	2.2862356196576243	0.7509340681250435
5	2	0.1	7	946	3	0.42857142857142855	2.518554435966914	0.8272412135185946
5	2	0.1	4	536	2	0.5	2.4070029445904564	0.7906011513550615
5	2	0.1	6	916	1	0.16666666666666666	2.3876374135685805	0.784240373460333
5	2	0.1	8	952	3	0.375	2.640347386137869	0.8672451723207596
5	2	0.1	7	945	3	0.42857142857142855	2.467060440424379	0.8103275606893383
5	2	0.1	7	869	3	0.42857142857142855	2.3257781077142967	0.7639221438792957
5	2	0.1	5	474	3	0.6	2.3786201994102134	0.7812785906708096
5	2	0.1	4	559	1	0.25	2.3202601677683514	0.7621097282841355
5	2	0.1	7	1000	1	0.14285714285714285	2.3435833049174737	0.7697704164959006
5	2	0.1	4	536	2	0.5	2.338867269036647	0.7682213932985702
5	2	0.1	11	1637	3	0.2727272727272727	2.52630911471173	0.8297883055185519
5	2	0.1	4	624	0	0.0	2.511957186500229	0.8250742892795279
5	2	0.1	4	477	2	0.5	2.495098320353209	0.8195368473680712
5	2	0.1	8	1248	0	0.0	2.469686860306071	0.8111902312511148
5	2	0.1	5	551	4	0.8	2.102495249330447	0.6905829378293604
5	2	0.1	8	1075	3	0.375	2.34824753765773	0.7713024244990159
5	2	0.1	6	919	1	0.16666666666666666	2.1975159810161475	0.7217933275142376
5	2	0.1	13	2028	0	0.0	1.9073822652826125	0.6264963731746644
5	2	0.1	4	426	3	0.75	2.2543265267343204	0.7404532477087012
5	2	0.1	8	1062	3	0.375	2.2858966014187523	0.7508227146218893
5	2	0.1	6	853	1	0.16666666666666666	2.1033167046902888	0.6908527520207959
5	2	0.1	3	310	2	0.6666666666666666	2.465355324469012	0.8097675004532107
5	2	0.1	6	802	3	0.5	2.5240219569828914	0.8290370685756083
5	2	0.1	11	1552	2	0.18181818181818182	2.220025327834538	0.729186719180361
5	2	0.1	5	563	3	0.6	2.306668725404531	0.7576455002674801
5	2	0.1	4	548	1	0.25	2.410614052680055	0.7917872513636719
5	2	0.1	6	796	2	0.3333333333333333	2.2640754728879244	0.7436553742664854
5	2	0.1	7	794	4	0.5714285714285714	2.5455304392916434	0.8361017175472333
5	2	0.1	4	536	1	0.25	2.2766577045620227	0.7477881182128584
5	2	0.1	7	1060	1	0.14285714285714285	2.013639051864776	0.6613973432793939
5	2	0.1	4	617	2	0.5	2.3791065611183826	0.7814383404240526
5	2	0.1	4	545	1	0.25	2.485213471626588	0.8162900824225606
5	2	0.1	2	148	2	1.0	1.979204517434325	0.6500870195308195
5	2	0.1	6	647	3	0.5	2.0988360454940334	0.6893810403524115
5	2	0.1	7	995	1	0.14285714285714285	2.2711735874793155	0.7459868120326983
5	2	0.1	2	180	1	0.5	2.1682234916146403	0.7121719533904814
5	2	0.1	8	1214	1	0.125	2.235921258571364	0.7344078765414849
5	2	0.1	7	892	3	0.42857142857142855	2.451774614291718	0.805306797517006
5	2	0.1	8	1143	2	0.25	1.9702842336805673	0.6471570743797409
5	2	0.1	4	521	1	0.25	2.1152049249396767	0.6947575418499283
5	2	0.1	8	735	6	0.75	2.143952200643869	0.7041998357703136
5	2	0.1	10	1548	1	0.1	1.481062315597671	0.48646786019588434
5	2	0.1	4	562	1	0.25	2.3702923834666936	0.7785432467494335
5	2	0.1	7	1041	1	0.14285714285714285	2.5288508989523133	0.8306231767643962
5	2	0.1	2	189	1	0.5	2.2718685126965625	0.746215066293083
5	2	0.1	5	780	0	0.0	2.159504541652727	0.7093081380827405
5	2	0.1	9	1256	2	0.2222222222222222	2.2974078167690406	0.7546036738973598
5	2	0.1	5	780	0	0.0	2.3113084289065564	0.7591694514279436
5	2	0.1	4	516	2	0.5	2.116874198037371	0.6953058291862314
5	2	0.1	7	908	2	0.2857142857142857	2.0404820274426267	0.6702141531820738
5	2	0.1	16	2436	2	0.125	2.05060057987107	0.6735376801507269
5	2	0.1	5	538	3	0.6	2.375356980865982	0.7802067580234957
5	2	0.1	5	605	3	0.6	2.630494725567373	0.8640089798564126
5	2	0.1	1	25	1	1.0	2.274240930731769	0.7469943077287218
5	2	0.1	7	1066	1	0.14285714285714285	2.3031624663539456	0.7564938388419834
6	2	0.1	4	519	1	0.25	2.315250126913643	0.8010215712178356
6	2	0.1	4	532	2	0.5	2.5950650297448092	0.8978308837454522
6	2	0.1	7	991	2	0.2857142857142857	2.263713249598341	0.783191035344895
6	2	0.1	5	780	0	0.0	2.4378281281312555	0.8434306491790852
6	2	0.1	8	982	4	0.5	2.6145894329476076	0.9045858636712903
6	2	0.1	5	632	3	0.6	2.6319090713731472	0.9105780473335561
6	2	0.1	7	949	2	0.2857142857142857	2.1639556568820564	0.7486772768832859
6	2	0.1	13	1914	2	0.15384615384615385	1.6070897571539149	0.5560148976558222
6	2	0.1	7	908	5	0.7142857142857143	2.1965300611824774	0.759947247333084
6	2	0.1	7	863	4	0.5714285714285714	2.277624505786594	0.788003999680797
6	2	0.1	5	516	4	0.8	2.4953720907968906	0.8633394939525755
6	2	0.1	7	866	5	0.7142857142857143	2.492086289338534	0.8622026846651957
6	2	0.1	7	789	5	0.7142857142857143	2.4933946740564084	0.8626553547116352
6	2	0.1	7	919	2	0.2857142857142857	2.158140689165156	0.746665436122313
6	2	0.1	4	505	2	0.5	2.180945560561596	0.7545553801525713
6	2	0.1	5	548	4	0.8	2.0150734045589354	0.6971675526007981
6	2	0.1	7	860	3	0.42857142857142855	2.050705726455745	0.7094954899325501
6	2	0.1	12	1514	3	0.25	2.042316124449607	0.7065928868389451
6	2	0.1	4	506	1	0.25	1.9562971137418597	0.6768323515469871
6	2	0.1	7	796	3	0.42857142857142855	2.38888971472958	0.8264991201230107
6	2	0.1	7	933	3	0.42857142857142855	2.5683377536136818	0.8885838808095455
6	2	0.1	7	971	2	0.2857142857142857	1.9032459309474197	0.6584779019335385
6	2	0.1	5	606	3	0.6	1.9822306423437508	0.685804736684312
6	2	0.1	8	1066	4	0.5	2.1092938556750864	0.7297655915412048
6	2	0.1	6	877	1	0.16666666666666666	1.9372192731083742	0.6702318716670661
6	2	0.1	7	857	4	0.5714285714285714	2.63640635648842	0.9121340012010773
6	2	0.1	7	1043	1	0.14285714285714285	1.8948858527738177	0.6555855133849847
6	2	0.1	4	608	1	0.25	2.373096021020541	0.8210348771010216
6	2	0.1	4	450	3	0.75	2.504981686157195	0.8666641857795185
6	2	0.1	4	552	1	0.25	2.306392713031772	0.79795711632283
6	2	0.1	5	511	4	0.8	2.3526025250691016	0.8139446140940386
6	2	0.1	4	466	2	0.5	2.044931174849591	0.7074976321862657
6	2	0.1	2	190	1	0.5	2.276907967571377	0.7877560944716282
6	2	0.1	5	608	3	0.6	2.261589134572829	0.7824561419805002
6	2	0.1	5	527	3	0.6	1.9732931019680517	0.6827125599249443
6	2	0.1	7	997	3	0.42857142857142855	1.6766651361033447	0.5800863267926998
6	2	0.1	4	536	1	0.25	2.1339414635562055	0.7382930786417083
6	2	0.1	5	693	2	0.4	2.4171965759670972	0.8362926220004722
6	2	0.1	7	751	5	0.7142857142857143	2.416288441846258	0.8359784291571611
6	2	0.1	5	507	3	0.6	2.3924726960851603	0.8277387465986682
6	2	0.1	4	555	1	0.25	2.0554873862967202	0.7111498307030452
6	2	0.1	5	592	3	0.6	2.4744551352282675	0.8561027239725616
6	2	0.1	6	846	2	0.3333333333333333	2.1599927915128863	0.7473062195587933
6	2	0.1	3	300	2	0.6666666666666666	2.325778107714297	0.8046640026012356
6	2	0.1	5	598	2	0.4	2.357863493143308	0.8157647841326623
6	2	0.1	8	1100	2	0.25	2.2725990796522133	0.7862653215607068
6	2	0.1	4	509	2	0.5	2.2462138366774456	0.7771366539757548
6	2	0.1	7	957	2	0.2857142857142857	2.2460848883801146	0.7770920409265929
6	2	0.1	5	487	3	0.6	2.1639556568820564	0.7486772768832859
6	2	0.1	4	510	1	0.25	2.137970362832186	0.7396869821300656
6	2	0.1	4	624	0	0.0	1.4744554023512515	0.5101265601295779
6	2	0.1	7	980	2	0.2857142857142857	2.5159835516087496	0.8704705700003368
6	2	0.1	4	531	1	0.25	2.1625516768058817	0.7481915331126656
6	2	0.1	7	942	3	0.42857142857142855	2.286972846847986	0.7912383037234703
6	2	0.1	2	148	2	1.0	2.0431918705451206	0.7068958741945062
6	2	0.1	5	537	3	0.6	2.3550930449949865	0.8148062748541403
6	2	0.1	4	530	2	0.5	2.3854161373740332	0.8252973448337051
6	2	0.1	6	664	4	0.6666666666666666	2.4144974617400012	0.8353587925649602
6	2	0.1	8	1007	2	0.25	2.224300499627058	0.769555159660872
6	2	0.1	2	151	2	1.0	2.022456924203762	0.6997220750855462
6	2	0.1	8	964	4	0.5	2.5681011930904805	0.8885020364853491
6	2	0.1	5	558	5	1.0	2.3772615735764155	0.8224760593795623
6	2	0.1	8	1025	5	0.625	2.5282233019874605	0.8747052330139347
6	2	0.1	6	778	4	0.6666666666666666	2.169255591089635	0.7505109282788546
6	2	0.1	7	969	3	0.42857142857142855	2.4087080553496953	0.8333557954160675
6	2	0.1	5	555	3	0.6	2.2574878618669807	0.7810371990038245
6	2	0.1	7	942	2	0.2857142857142857	2.4153534806860186	0.8356549547951919
6	2	0.1	4	509	1	0.25	2.3617383667707696	0.8171053984037766
6	2	0.1	4	407	3	0.75	2.133381930264545	0.738099493408206
6	2	0.1	7	985	3	0.42857142857142855	1.7375068993472855	0.6011361322641684
6	2	0.1	4	451	2	0.5	2.341994252232425	0.8102744035726079
6	2	0.1	4	295	3	0.75	2.133381930264545	0.738099493408206
6	2	0.1	2	182	1	0.5	2.154783153373369	0.7455038084588075
6	2	0.1	4	518	1	0.25	2.178519957100728	0.753716178948006
6	2	0.1	6	800	3	0.5	1.8015476078409132	0.6232926968371081
6	2	0.1	6	783	2	0.3333333333333333	2.0014375393614072	0.692449867008875
6	2	0.1	4	577	1	0.25	2.2825095492506215	0.7896941087301546
6	2	0.1	7	946	2	0.2857142857142857	1.8606974061322221	0.6437571226085399
6	2	0.1	7	978	2	0.2857142857142857	2.444713622988026	0.8458128669121364
6	2	0.1	4	472	2	0.5	2.1803246041394897	0.7543405439743496
6	2	0.1	7	883	2	0.2857142857142857	2.1639556568820564	0.7486772768832859
6	2	0.1	4	486	2	0.5	2.2287739064383865	0.7711028522021888
6	2	0.1	4	521	1	0.25	2.2342015981279917	0.7729807046530983
6	2	0.1	4	495	3	0.75	2.2743503222606245	0.7868712099221701
6	2	0.1	23	3252	3	0.13043478260869565	0.0	0.0
6	2	0.1	4	518	1	0.25	2.287868255353543	0.7915480938060474
6	2	0.1	7	1092	1	0.14285714285714285	2.3214646227331115	0.8031716392160061
6	2	0.1	7	960	2	0.2857142857142857	1.5939503221902198	0.5514689651376956
6	2	0.1	3	265	3	1.0	2.102495249330447	0.7274134351702929
6	2	0.1	7	947	2	0.2857142857142857	2.2055983590263932	0.7630846630717835
6	2	0.1	7	894	4	0.5714285714285714	2.438613053491714	0.843702214716741
6	2	0.1	4	509	2	0.5	2.264842093902164	0.7835815886710334
6	2	0.1	4	400	2	0.5	2.293118601486813	0.7933645889053115
6	2	0.1	4	481	2	0.5	2.2472707548045605	0.7775023225525486
6	2	0.1	7	852	4	0.5714285714285714	2.2047854169135204	0.7628034044030148
6	2	0.1	7	639	6	0.8571428571428571	2.143952200643869	0.7417565559817132
6	2	0.1	7	1020	2	0.2857142857142857	1.8257704934503005	0.631673240116087
6	2	0.1	5	539	3	0.6	2.197370062681308	0.7602378679069033
6	2	0.1	7	896	3	0.42857142857142855	2.3066687254045313	0.798052610050239
6	2	0.1	4	497	1	0.25	2.273965716419247	0.7867381454330341
7	2	0.1	2	198	1	0.5	2.276422685805818	0.7875881985031483
7	2	0.1	7	1041	1	0.14285714285714285	2.3181068543656576	0.8020099310868422
7	2	0.1	7	979	2	0.2857142857142857	1.9918945084028068	0.6891482048844337
7	2	0.1	6	903	1	0.16666666666666666	2.0468841766617363	0.7081733244417031
7	2	0.1	4	514	1	0.25	2.451255557753324	0.8480762210109392
7	2	0.1	4	588	1	0.25	2.4094069374260005	0.8335975920203956
7	2	0.1	7	918	3	0.42857142857142855	2.2525869595863717	0.7793416031804775
7	2	0.1	7	1004	1	0.14285714285714285	1.9682908616149744	0.6809819035346679
7	2	0.1	7	958	1	0.14285714285714285	2.046491140756811	0.708037343350741
7	2	0.1	13	2013	1	0.07692307692307693	1.4986526083401637	0.5184982188696027
7	2	0.1	4	488	2	0.5	2.4180614724704266	0.8365918556547475
7	2	0.1	6	901	2	0.3333333333333333	1.859733826715652	0.6434237470093847
7	2	0.1	4	341	3	0.75	2.2436660158520985	0.7762551684649769
7	2	0.1	7	1036	1	0.14285714285714285	2.2015864662119653	0.7616966434153266
7	2	0.1	4	501	2	0.5	2.418061472470426	0.8365918556547473
7	2	0.1	4	491	1	0.25	2.252728336819822	0.7793905163464272
7	2	0.1	5	607	3	0.6	2.504537000689731	0.8665103351662716
7	2	0.1	17	2577	2	0.11764705882352941	2.250089961138956	0.7784777010057506
7	2	0.1	8	1248	0	0.0	1.3073902949373934	0.45232599971465715
7	2	0.1	7	1033	1	0.14285714285714285	2.56289915706624	0.8867022555367464
7	2	0.1	5	780	0	0.0	2.0664822434521994	0.7149537902198244
7	2	0.1	5	710	2	0.4	2.444004044672169	0.845567369662892
7	2	0.1	5	780	0	0.0	2.160693786914968	0.7475487473236618
7	2	0.1	6	936	1	0.16666666666666666	2.319401562999533	0.8024578695329393
7	2	0.1	7	1037	1	0.14285714285714285	2.1546297477042375	0.7454507337397122
7	2	0.1	7	1049	2	0.2857142857142857	1.9795684124112671	0.6848836683389647
7	2	0.1	7	1092	0	0.0	1.6773175890996876	0.5803120600377609
7	2	0.1	7	1016	1	0.14285714285714285	1.7468066297402864	0.6043536181697773
7	2	0.1	5	780	0	0.0	1.8870315226904566	0.6528681016673038
7	2	0.1	4	507	2	0.5	2.3693166935831766	0.819727319543057
7	2	0.1	4	609	1	0.25	2.303612298362564	0.7969951588647237
7	2	0.1	5	580	3	0.6	2.4843473769525346	0.8595252047303542
7	2	0.1	5	568	3	0.6	2.0975533496886976	0.7257036552334218
7	2	0.1	4	438	3	0.75	2.4824683570866	0.8588751084716979
7	2	0.1	6	876	1	0.16666666666666666	2.0964841162822103	0.725333725862376
7	2	0.1	4	509	1	0.25	2.154817423577181	0.7455156651356237
7	2	0.1	4	500	1	0.25	2.214810368050709	0.7662717994666606
7	2	0.1	5	780	0	0.0	2.509938344977782	0.8683790720418292
7	2	0.1	6	878	2	0.3333333333333333	2.4578683472432648	0.8503640891621121
7	2	0.1	5	780	0	0.0	1.9487768485550485	0.6742305183515628
7	2	0.1	7	924	2	0.2857142857142857	2.3550243224575187	0.8147824984879063
7	2	0.1	4	469	2	0.5	2.2792898678571696	0.7885801754152942
7	2	0.1	5	436	5	1.0	2.550911857955981	0.882554934667896
7	2	0.1	10	1421	3	0.3	1.5927735461035866	0.5510618285527845
7	2	0.1	6	834	1	0.16666666666666666	1.7991608382854989	0.6224669312417677
7	2	0.1	4	624	0	0.0	1.705156668671983	0.5899437205659412
7	2	0.1	7	954	2	0.2857142857142857	1.7350543038136625	0.6002875924433225
7	2	0.1	4	529	2	0.5	2.1917691560609605	0.7583000872027269
7	2	0.1	5	604	3	0.6	2.2803432216741215	0.7889446108254017
7	2	0.1	4	539	1	0.25	2.280258064403837	0.7889151484318352
7	2	0.1	16	2353	2	0.125	2.414809551771157	0.835466768305556
7	2	0.1	10	1560	0	0.0	2.454755781221624	0.849287215222579
7	2	0.1	6	709	3	0.5	2.4254792161739815	0.8391582188512084
7	2	0.1	6	936	0	0.0	1.7468365120150082	0.6043639567273141
7	2	0.1	9	1304	3	0.3333333333333333	2.4277217270544362	0.8399340743702531
7	2	0.1	7	1041	1	0.14285714285714285	2.5034710000706566	0.8661415242629121
7	2	0.1	7	876	2	0.2857142857142857	2.375646548134249	0.8219172989233149
7	2	0.1	5	627	2	0.4	2.288636151891723	0.7918137677755228
7	2	0.1	7	1075	1	0.14285714285714285	2.5517151109391225	0.8828328411278339
7	2	0.1	7	1031	2	0.2857142857142857	2.619934388974972	0.9064350915475186
7	2	0.1	7	1025	1	0.14285714285714285	1.8026197782662035	0.623663642346924
7	2	0.1	4	614	2	0.5	2.3888907652080897	0.8264994835636329
7	2	0.1	7	876	4	0.5714285714285714	2.6968331587668826	0.9330402400312152
7	2	0.1	6	936	0	0.0	2.1162115415866367	0.7321589466148738
7	2	0.1	4	472	2	0.5	2.3025850929940455	0.7966397701969121
7	2	0.1	7	1002	2	0.2857142857142857	2.4433938166083515	0.8453562452419069
7	2	0.1	4	476	2	0.5	2.3693821196946767	0.8197499554241756
7	2	0.1	10	1343	3	0.3	2.0066411033611655	0.6942501766007269
7	2	0.1	5	780	0	0.0	1.6724517425159395	0.5786285926531745
7	2	0.1	7	1047	1	0.14285714285714285	1.6427994213766075	0.5683695935959338
7	2	0.1	5	727	1	0.2	2.059000407915216	0.7123652527707769
7	2	0.1	7	952	2	0.2857142857142857	2.3299532243713434	0.8061084938316943
7	2	0.1	5	711	1	0.2	2.321206492394679	0.8030823322478877
7	2	0.1	7	903	3	0.42857142857142855	2.028070430194457	0.7016642148727066
7	2	0.1	8	1066	3	0.375	2.0697083174129554	0.7160699352111884
7	2	0.1	8	1013	4	0.5	2.3677367475598547	0.8191806957328134
7	2	0.1	7	1066	1	0.14285714285714285	1.7684079508261024	0.6118271623693439
7	2	0.1	5	562	3	0.6	2.5132180628214615	0.8695137765429786
7	2	0.1	4	426	2	0.5	2.1460953974100523	0.7424980511753084
7	2	0.1	7	1041	2	0.2857142857142857	2.2891858096782127	0.7920039363187173
7	2	0.1	5	743	1	0.2	1.9296853156072005	0.6676253012559791
7	2	0.1	7	1092	0	0.0	1.7745996298440165	0.6139693362959328
7	2	0.1	22	3185	1	0.045454545454545456	0.0	0.0
7	2	0.1	7	966	2	0.2857142857142857	1.9180028598340462	0.6635834489436462
7	2	0.1	4	543	1	0.25	2.412319009988231	0.834605099983437
7	2	0.1	22	3274	1	0.045454545454545456	0.0	0.0
7	2	0.1	5	578	2	0.4	2.268015842667635	0.7846796303872247
7	2	0.1	4	505	1	0.25	2.141847506939136	0.7410283819331731
7	2	0.1	2	181	1	0.5	2.3419942522324244	0.8102744035726077
7	2	0.1	6	936	0	0.0	2.1680420737551676	0.7500910800945675
7	2	0.1	7	1046	1	0.14285714285714285	2.623706980843295	0.9077403187585223
7	2	0.1	4	619	2	0.5	2.3950638052592494	0.8286352088502836
7	2	0.1	5	523	2	0.4	2.2047854169135204	0.7628034044030148
7	2	0.1	8	1096	3	0.375	2.041179518369301	0.706199648122437
7	2	0.1	4	481	2	0.5	2.3066687254045313	0.798052610050239
7	2	0.1	8	1003	3	0.375	2.551649219256859	0.8828100441702857
7	2	0.1	6	864	2	0.3333333333333333	1.978290947023137	0.6844416956464762
7	2	0.1	5	780	0	0.0	2.1145591907134476	0.7315872724457378
7	2	0.1	11	1601	2	0.18181818181818182	2.1008376765643324	0.726839954350192
7	2	0.1	8	1233	1	0.125	2.522401991890337	0.8726911979399964
8	2	0.1	19	2870	1	0.05263157894736842	1.6253385297273903	0.5520027894032016
8	2	0.1	4	488	2	0.5	2.570223120602395	0.8729075857194417
8	2	0.1	4	624	0	0.0	2.0141987447215755	0.6840687679293621
8	2	0.1	4	529	2	0.5	2.5178966706013663	0.8551363055634366
8	2	0.1	5	780	0	0.0	1.9687479462217656	0.6686326190326114
8	2	0.1	4	520	1	0.25	2.3235232983412613	0.7891225849071737
8	2	0.1	16	2472	1	0.0625	2.518039806464503	0.8551849178336006
8	2	0.1	6	936	0	0.0	1.2844583230904363	0.4362319383008785
8	2	0.1	18	2704	2	0.1111111111111111	1.3666745918529797	0.4641544965010211
8	2	0.1	8	1248	0	0.0	2.4884014029594828	0.8451190262614782
8	2	0.1	5	741	1	0.2	2.0366273584927397	0.6916860471223966
8	2	0.1	4	526	1	0.25	2.262202399160308	0.7682965804917884
8	2	0.1	7	986	1	0.14285714285714285	2.2087614888432117	0.7501468036768429
8	2	0.1	4	500	2	0.5	2.712991271480592	0.9213949722431095
8	2	0.1	7	1021	1	0.14285714285714285	2.6103290122754745	0.8865284798717238
8	2	0.1	7	864	4	0.5714285714285714	1.742539380280834	0.5918069257370517
8	2	0.1	7	1058	1	0.14285714285714285	2.4279667617695235	0.8245940156847372
8	2	0.1	6	936	0	0.0	2.203679997851139	0.7484210110800098
8	2	0.1	6	936	0	0.0	2.030271966572574	0.6895276081242941
8	2	0.1	5	780	0	0.0	1.9416595376741526	0.6594327650912396
8	2	0.1	2	185	1	0.5	2.512658529529802	0.8533573109540636
8	2	0.1	5	743	2	0.4	2.2252552337105524	0.7557484632744924
8	2	0.1	7	887	3	0.42857142857142855	2.669547633083141	0.9066405016275393
8	2	0.1	4	601	1	0.25	2.469394350651235	0.8386637889674695
8	2	0.1	4	508	2	0.5	2.2806771465859246	0.774571034659912
8	2	0.1	4	624	0	0.0	2.1370061901218196	0.7257770343492729
8	2	0.1	7	974	4	0.5714285714285714	2.0486893527527763	0.6957825810785702
8	2	0.1	7	1053	1	0.14285714285714285	1.7962552975781871	0.6100501013224259
8	2	0.1	6	868	1	0.16666666666666666	2.2027388130422025	0.7481013628157408
8	2	0.1	5	621	3	0.6	2.1269980377327897	0.7223780328892857
8	2	0.1	7	1080	1	0.14285714285714285	2.0159496024127437	0.6846633999470594
8	2	0.1	8	1248	0	0.0	2.3810267838976946	0.8086521068172228
8	2	0.1	8	1248	0	0.0	2.3418702187851537	0.7953536260575277
8	2	0.1	7	1068	1	0.14285714285714285	1.9693331827610623	0.6688313789809198
8	2	0.1	4	534	1	0.25	2.6486724474781917	0.8995508027909687
8	2	0.1	7	999	3	0.42857142857142855	1.9384988653788109	0.6583593272249074
8	2	0.1	4	570	1	0.25	2.530204963890621	0.8593164884017778
8	2	0.1	7	1061	1	0.14285714285714285	2.045373642591232	0.6946564887448506
8	2	0.1	5	780	0	0.0	1.3926781386604083	0.4729859061486376
8	2	0.1	6	936	0	0.0	2.3507965428475246	0.7983852134415862
8	2	0.1	7	1012	1	0.14285714285714285	2.40659986910458	0.8173373216876375
8	2	0.1	5	778	1	0.2	1.9614746328843689	0.6661624325594463
8	2	0.1	4	394	3	0.75	2.4707511821351935	0.8391246005154618
8	2	0.1	4	560	1	0.25	2.031497973000695	0.689943988438777
8	2	0.1	7	1014	1	0.14285714285714285	1.7501798936181223	0.5944018218756199
8	2	0.1	5	780	0	0.0	2.348894851397672	0.7977393547692523
8	2	0.1	7	1007	1	0.14285714285714285	2.1170504259726517	0.7189995924357654
8	2	0.1	4	544	1	0.25	2.469780643785723	0.838794983105715
8	2	0.1	7	1037	1	0.14285714285714285	1.9501512242564716	0.6623167394722346
8	2	0.1	6	874	1	0.16666666666666666	2.0529407368645463	0.6972264500606924
8	2	0.1	7	1092	0	0.0	1.5905825473043915	0.5401988489347738
8	2	0.1	4	494	2	0.5	2.4945689710189676	0.8472136759054761
8	2	0.1	6	936	0	0.0	1.9553371854818133	0.6640780125915063
8	2	0.1	4	548	2	0.5	2.577221666886553	0.8752844549069767
8	2	0.1	8	1248	0	0.0	2.2996808366320667	0.7810251300514632
8	2	0.1	6	854	1	0.16666666666666666	2.41857932988358	0.8214058253529406
8	2	0.1	4	468	2	0.5	2.525186602973122	0.8576121362474262
8	2	0.1	7	968	3	0.42857142857142855	1.9835811956346763	0.6736703357310603
8	2	0.1	7	1000	2	0.2857142857142857	2.277033637811391	0.7733336142887264
8	2	0.1	8	1248	0	0.0	1.4776337864599574	0.5018388212202889
8	2	0.1	5	780	0	0.0	1.9997593543673533	0.6791648149330904
8	2	0.1	7	1001	1	0.14285714285714285	1.6531338066469807	0.5614427122938634
8	2	0.1	9	1318	2	0.2222222222222222	1.7932077339887216	0.6090150778048632
8	2	0.1	7	1010	1	0.14285714285714285	1.757952290851248	0.5970415088544024
8	2	0.1	18	2757	3	0.16666666666666666	1.568801136030378	0.5328013747714003
8	2	0.1	5	628	2	0.4	2.501482482342077	0.8495616652413145
8	2	0.1	6	843	2	0.3333333333333333	1.9724382282679724	0.6698859246953599
8	2	0.1	6	781	3	0.5	2.613221171004854	0.8875107242822357
8	2	0.1	22	3239	1	0.045454545454545456	0.0	0.0
8	2	0.1	11	1602	2	0.18181818181818182	2.4788190431377948	0.8418646338663602
8	2	0.1	7	1086	1	0.14285714285714285	1.7855885756119507	0.6064274343078572
8	2	0.1	4	481	2	0.5	2.532942598697317	0.8602462528920818
8	2	0.1	4	624	0	0.0	2.2606637569554007	0.7677740217918817
8	2	0.1	7	1028	1	0.14285714285714285	1.5935196175709554	0.54119634634849
8	2	0.1	11	1670	2	0.18181818181818182	2.29188536576019	0.7783776067279934
8	2	0.1	7	942	2	0.2857142857142857	2.5653596932398117	0.871255852605937
8	2	0.1	4	565	1	0.25	2.476432468999733	0.8410540977489713
8	2	0.1	7	1088	1	0.14285714285714285	2.0503273244351017	0.696338874380593
8	2	0.1	4	624	0	0.0	2.4188696704085326	0.8215044317519888
8	2	0.1	16	2389	4	0.25	1.7836340258002132	0.605763623705713
8	2	0.1	4	556	1	0.25	2.580575731260428	0.876423573223779
8	2	0.1	7	903	2	0.2857142857142857	2.3596227571433186	0.8013828012191712
8	2	0.1	5	780	0	0.0	2.204603766623001	0.7487347444527841
8	2	0.1	15	2294	2	0.13333333333333333	1.589033496148049	0.5396727551127238
8	2	0.1	8	1248	0	0.0	2.1500456607841465	0.7302055420393926
8	2	0.1	5	780	0	0.0	2.0110928448759164	0.6830139320616009
8	2	0.1	4	567	1	0.25	2.1199917034815132	0.7199985187268764
8	2	0.1	7	989	1	0.14285714285714285	2.441757860004928	0.8292777935904723
8	2	0.1	7	980	4	0.5714285714285714	2.3450661665404975	0.7964390442910034
8	2	0.1	7	1025	1	0.14285714285714285	2.2417650631595847	0.761355585570403
8	2	0.1	5	780	0	0.0	2.476144997071048	0.8409564655919735
8	2	0.1	8	1248	0	0.0	2.0855790009714843	0.7083111641056674
8	2	0.1	4	565	1	0.25	2.315201916174118	0.7862964498688789
8	2	0.1	7	979	2	0.2857142857142857	2.558973592177485	0.8690869840684968
8	2	0.1	7	993	2	0.2857142857142857	1.7351750556818735	0.5893058297214552
8	2	0.1	4	510	1	0.25	2.6004311798813244	0.8831669456493532
8	2	0.1	12	1678	3	0.25	2.0983116532107804	0.7126354691190797
8	2	0.1	6	936	0	0.0	2.367835718704021	0.8041721140963657
8	2	0.1	7	955	3	0.42857142857142855	2.0066386692929625	0.6815011903765227
8	2	0.1	5	780	0	0.0	2.3188952475230433	0.7875507911457937
9	2	0.1	4	425	2	0.5	2.0551648019393647	0.686030864667762
9	2	0.1	13	1959	2	0.15384615384615385	2.140697821428582	0.7145824880034964
9	2	0.1	5	590	3	0.6	2.2645799551790033	0.7559353601690234
9	2	0.1	7	933	4	0.5714285714285714	2.3992591252859423	0.8008923716135615
9	2	0.1	3	255	2	0.6666666666666666	2.1223961797792086	0.7084732499347484
9	2	0.1	5	490	3	0.6	2.428273637522868	0.8105776537374225
9	2	0.1	5	677	1	0.2	1.8373292417489864	0.6133155682731516
9	2	0.1	4	516	1	0.25	2.049986317588593	0.6843022441243019
9	2	0.1	4	437	2	0.5	2.1684163679673056	0.7238351661494777
9	2	0.1	5	625	3	0.6	2.0108071238572203	0.6712239079601384
9	2	0.1	8	1248	0	0.0	2.2279429963927497	0.743705642877635
9	2	0.1	7	936	2	0.2857142857142857	2.3328815034973984	0.7787349771178923
9	2	0.1	5	512	3	0.6	2.0101626586396124	0.6710087801854381
9	2	0.1	7	1050	2	0.2857142857142857	2.2367105112220007	0.7466323112273568
9	2	0.1	4	498	2	0.5	2.4254120409633764	0.8096224293387826
9	2	0.1	7	997	3	0.42857142857142855	2.42067997074365	0.8080428254931717
9	2	0.1	7	1059	2	0.2857142857142857	1.7368212318640672	0.5797651703379979
9	2	0.1	5	573	3	0.6	2.2531770995750016	0.7521289934570629
9	2	0.1	4	406	3	0.75	2.245035274126178	0.7494111853536155
9	2	0.1	5	745	1	0.2	2.3612644076281435	0.7882094232762844
9	2	0.1	4	555	1	0.25	2.5413475483901036	0.8483226524695989
9	2	0.1	4	517	2	0.5	2.334549109212566	0.7792916375811416
9	2	0.1	1	29	1	1.0	2.3064366949688155	0.7699074831652334
9	2	0.1	4	508	1	0.25	1.8950241749676193	0.632574610120101
9	2	0.1	6	629	3	0.5	2.111972738422084	0.7049938197302733
9	2	0.1	1	31	1	1.0	2.3393717343898155	0.7809014694141873
9	2	0.1	7	998	2	0.2857142857142857	2.249718226326114	0.7509743932014185
9	2	0.1	4	489	2	0.5	2.430791328878232	0.8114180797586626
9	2	0.1	4	543	1	0.25	2.4575279091505235	0.8203429695121027
9	2	0.1	3	269	2	0.6666666666666666	2.4132388903578628	0.8055589318383627
9	2	0.1	2	213	1	0.5	2.198694639276928	0.7339423014155079
9	2	0.1	7	936	3	0.42857142857142855	2.288636151891723	0.7639655159092693
9	2	0.1	4	523	1	0.25	2.3045438630764545	0.7692756403570256
9	2	0.1	4	518	2	0.5	2.5922657902459667	0.8653195791660744
9	2	0.1	4	533	2	0.5	2.1765388366263725	0.726546512797765
9	2	0.1	5	478	3	0.6	2.1694905915501623	0.7241937507908156
9	2	0.1	5	643	2	0.4	1.940687511498573	0.6478174063252441
9	2	0.1	6	699	3	0.5	1.9096085651336294	0.6374429991596555
9	2	0.1	7	1038	1	0.14285714285714285	2.51166188970813	0.8384133361585134
9	2	0.1	11	1540	3	0.2727272727272727	2.431898969103226	0.8117878191491857
9	2	0.1	7	948	4	0.5714285714285714	2.1274757670670295	0.7101688578275708
9	2	0.1	8	1248	0	0.0	1.901498791564065	0.6347358902363527
9	2	0.1	5	490	3	0.6	2.0543563043733695	0.6857609815499905
9	2	0.1	4	467	2	0.5	2.2543998303494783	0.7525371510168257
9	2	0.1	2	171	2	1.0	2.4042341114242607	0.8025530627848778
9	2	0.1	4	557	3	0.75	2.486589815353569	0.8300440721305179
9	2	0.1	4	583	1	0.25	2.5301730797285966	0.8445925231919749
9	2	0.1	4	538	1	0.25	2.3199214680494826	0.7744088110040758
9	2	0.1	7	955	3	0.42857142857142855	2.0724258330928906	0.6917927384192666
9	2	0.1	7	907	3	0.42857142857142855	2.2984000680356624	0.7672247911890179
9	2	0.1	4	506	1	0.25	1.9521156165403368	0.6516322015065925
9	2	0.1	8	878	5	0.625	2.016013771401332	0.6729619296084932
9	2	0.1	7	1048	1	0.14285714285714285	2.4250277210253346	0.8094941401917735
9	2	0.1	4	475	2	0.5	2.1258876342555646	0.7096387260713104
9	2	0.1	5	542	2	0.4	2.2837395081257195	0.7623309760642937
9	2	0.1	8	1063	3	0.375	2.356539824297063	0.7866323186155013
9	2	0.1	4	314	3	0.75	2.153532456654254	0.7188667944947591
9	2	0.1	5	606	2	0.4	2.168416367967306	0.7238351661494778
9	2	0.1	7	863	3	0.42857142857142855	2.1377932496938294	0.7136129181389282
9	2	0.1	4	528	1	0.25	2.4708861385764362	0.824802056041242
9	2	0.1	2	187	1	0.5	2.1500602244842355	0.7177077349216887
9	2	0.1	4	480	2	0.5	2.384474902214816	0.7959572767115104
9	2	0.1	6	733	3	0.5	1.985924297770119	0.6629178165557883
9	2	0.1	6	892	1	0.16666666666666666	2.551685392658178	0.8517735096637934
9	2	0.1	2	187	1	0.5	2.2326944771870663	0.7452917261322242
9	2	0.1	1	34	1	1.0	2.3056573382986394	0.769647327517462
9	2	0.1	7	1024	1	0.14285714285714285	2.4533412863266966	0.8189454404802909
9	2	0.1	6	936	0	0.0	2.181958718363127	0.7283557137682927
9	2	0.1	4	604	1	0.25	2.4302417967431778	0.8112346414254359
9	2	0.1	4	268	4	1.0	2.1192809219098505	0.707433351310676
9	2	0.1	8	1248	0	0.0	1.9443914788575687	0.6490538210047847
9	2	0.1	6	768	3	0.5	2.1460953974100523	0.7163842431299875
9	2	0.1	5	567	3	0.6	2.557507739075624	0.853717056645226
9	2	0.1	6	831	1	0.16666666666666666	1.9907179997923523	0.6645179936024995
9	2	0.1	4	536	1	0.25	2.2992584096550313	0.7675113126605613
9	2	0.1	7	913	3	0.42857142857142855	2.1210479034807035	0.7080231842495043
9	2	0.1	5	502	4	0.8	2.185239560219071	0.7294508856849912
9	2	0.1	2	179	1	0.5	2.276422685805818	0.75988856077088
9	2	0.1	5	490	4	0.8	2.652407665820624	0.8853954304380934
9	2	0.1	2	135	2	1.0	2.2672501822971305	0.7568267038787733
9	2	0.1	7	979	1	0.14285714285714285	2.1884515716307833	0.7305230814349478
9	2	0.1	7	1016	1	0.14285714285714285	2.0048200736193063	0.6692253814927478
9	2	0.1	6	780	2	0.3333333333333333	1.8798745896602802	0.6275175543073775
9	2	0.1	7	864	3	0.42857142857142855	2.473581231105724	0.8257017000291511
9	2	0.1	6	936	0	0.0	2.4648097546652017	0.8227737092610987
9	2	0.1	5	685	2	0.4	2.650681736918825	0.8848193012168559
9	2	0.1	5	567	2	0.4	2.0844297682153505	0.6957997504037584
9	2	0.1	6	834	1	0.16666666666666666	2.275000843010237	0.7594139379856154
9	2	0.1	7	999	3	0.42857142857142855	2.429924908751968	0.8111288616152683
9	2	0.1	8	1065	3	0.375	2.2864071957066074	0.7632214720556871
9	2	0.1	7	907	3	0.42857142857142855	2.245158871987465	0.7494524433333015
9	2	0.1	4	486	2	0.5	1.9924470451737488	0.6650951631301841
9	2	0.1	7	902	2	0.2857142857142857	2.102420491821595	0.701805201479966
9	2	0.1	7	937	3	0.42857142857142855	1.864582251402781	0.6224128463892173
9	2	0.1	18	2619	4	0.2222222222222222	2.44412693996867	0.8158696161019344
9	2	0.1	8	966	5	0.625	2.2262115037870482	0.7431276564464084
9	2	0.1	4	513	1	0.25	2.3323636363647964	0.7785621088221591
9	2	0.1	8	1211	2	0.25	1.9819623292350936	0.6615952789678999
9	2	0.1	5	629	2	0.4	2.470556792525393	0.8246921176285372
9	2	0.1	7	862	6	0.8571428571428571	2.333691580117769	0.7790053873369635
0	6	0.30000000000000004	22	3276	0	0.0	0.0	0.0
0	6	0.30000000000000004	22	3140	3	0.13636363636363635	0.0	0.0
0	6	0.30000000000000004	10	974	8	0.8	2.4115141953218524	0.7920829110804946
0	6	0.30000000000000004	7	654	5	0.7142857142857143	2.1500602244842355	0.7062060695771939
0	6	0.30000000000000004	7	775	4	0.5714285714285714	2.103118844840436	0.6907877632240634
0	6	0.30000000000000004	9	1113	3	0.3333333333333333	2.346953293931073	0.770877318836919
0	6	0.30000000000000004	12	1165	8	0.6666666666666666	2.1958843798074215	0.7212574138390715
0	6	0.30000000000000004	7	902	4	0.5714285714285714	2.306336270507494	0.7575363025513072
0	6	0.30000000000000004	7	968	1	0.14285714285714285	2.2326944771870663	0.7333480119977666
0	6	0.30000000000000004	11	1661	1	0.09090909090909091	2.347558303435715	0.7710760394957473
0	6	0.30000000000000004	12	1521	4	0.3333333333333333	2.1256156913444824	0.6981770490527034
0	6	0.30000000000000004	8	1051	3	0.375	2.426121195052407	0.7968807077889586
0	6	0.30000000000000004	8	1046	2	0.25	2.0177460728092216	0.6627463301988389
0	6	0.30000000000000004	11	1485	2	0.18181818181818182	2.1972245773362196	0.7216976134290605
0	6	0.30000000000000004	24	3133	6	0.25	0.0	0.0
0	6	0.30000000000000004	22	3149	5	0.22727272727272727	2.1945267238830874	0.7208114798865041
0	6	0.30000000000000004	8	895	4	0.5	2.1383330595080277	0.7023541797599597
0	6	0.30000000000000004	8	1021	2	0.25	2.3936107384817595	0.7862023642274779
0	6	0.30000000000000004	5	577	3	0.6	2.3786201994102125	0.7812785906708093
0	6	0.30000000000000004	11	1531	4	0.36363636363636365	2.3858547374797756	0.7836548379205989
0	6	0.30000000000000004	14	1669	6	0.42857142857142855	2.1186492470699507	0.6958888595526973
0	6	0.30000000000000004	20	2885	3	0.15	1.8983250530196447	0.6235214526581514
0	6	0.30000000000000004	9	1022	6	0.6666666666666666	2.161423635898512	0.7099384813582592
0	6	0.30000000000000004	8	912	5	0.625	2.3006106464322604	0.7556556712889818
0	6	0.30000000000000004	22	3225	1	0.045454545454545456	0.0	0.0
0	6	0.30000000000000004	11	1190	8	0.7272727272727273	2.3535276950430863	0.7730367383342276
0	6	0.30000000000000004	7	972	1	0.14285714285714285	2.068884645827562	0.6795432413940737
0	6	0.30000000000000004	9	1042	4	0.4444444444444444	1.9061547465398496	0.6260931839166208
0	6	0.30000000000000004	12	1562	6	0.5	2.4300781791214554	0.7981804137855443
0	6	0.30000000000000004	11	1520	2	0.18181818181818182	2.2402143880273635	0.735817992427906
0	6	0.30000000000000004	13	1638	8	0.6153846153846154	2.0431215384893795	0.6710811236514149
0	6	0.30000000000000004	8	923	5	0.625	2.6604700340302325	0.8738546318678571
0	6	0.30000000000000004	4	487	1	0.25	1.9512595041439564	0.6409082357110278
0	6	0.30000000000000004	21	2631	10	0.47619047619047616	2.042280201722753	0.6708047792381823
0	6	0.30000000000000004	16	1763	9	0.5625	2.0740965945786995	0.681255151507318
0	6	0.30000000000000004	8	1056	3	0.375	2.1105726760956514	0.6932360392370295
0	6	0.30000000000000004	10	1198	4	0.4	2.1618731955069412	0.7100861431402382
0	6	0.30000000000000004	15	1866	7	0.4666666666666667	1.8193215718596953	0.597572068879254
0	6	0.30000000000000004	8	915	4	0.5	2.2201594962685216	0.7292307879749679
0	6	0.30000000000000004	8	919	4	0.5	1.9338099989206319	0.6351767932335098
0	6	0.30000000000000004	15	1199	13	0.8666666666666667	1.989991310073152	0.6536300358361593
0	6	0.30000000000000004	9	860	6	0.6666666666666666	2.0592293789763123	0.6763718846217882
0	6	0.30000000000000004	12	1623	3	0.25	2.231606951608935	0.7329908047180119
0	6	0.30000000000000004	7	608	6	0.8571428571428571	2.5357494829124643	0.8328890769511295
0	6	0.30000000000000004	13	1474	8	0.6153846153846154	2.1017352122868203	0.6903332970206051
0	6	0.30000000000000004	2	164	1	0.5	1.945910149055313	0.6391511932854698
0	6	0.30000000000000004	11	1468	5	0.45454545454545453	2.1186492470699507	0.6958888595526973
0	6	0.30000000000000004	10	1110	5	0.5	2.3441374489986075	0.7699524299618773
0	6	0.30000000000000004	8	980	4	0.5	2.4532895231743916	0.8058043825779347
0	6	0.30000000000000004	10	1358	3	0.3	2.3160526812692295	0.7607277425753134
0	6	0.30000000000000004	22	3216	1	0.045454545454545456	0.0	0.0
0	6	0.30000000000000004	4	444	3	0.75	1.9512595041439564	0.6409082357110278
0	6	0.30000000000000004	7	769	6	0.8571428571428571	2.1922081939560365	0.7200499384709037
0	6	0.30000000000000004	7	667	5	0.7142857142857143	1.7092713643970767	0.5614251165365706
0	6	0.30000000000000004	14	1752	5	0.35714285714285715	2.1115904793495073	0.6935703456100898
0	6	0.30000000000000004	12	1602	5	0.4166666666666667	2.523622077399237	0.828905724631908
0	6	0.30000000000000004	9	1082	4	0.4444444444444444	2.358831279638734	0.774778747041384
0	6	0.30000000000000004	10	1086	5	0.5	1.9356005054539458	0.6357649007511712
0	6	0.30000000000000004	7	739	4	0.5714285714285714	2.3156498496657507	0.7605954290149048
0	6	0.30000000000000004	13	1699	5	0.38461538461538464	2.0541196278539826	0.6746935422128059
0	6	0.30000000000000004	9	1024	4	0.4444444444444444	2.4439953309979434	0.8027516239379301
0	6	0.30000000000000004	9	949	5	0.5555555555555556	2.3412759226160755	0.7690125366153622
0	6	0.30000000000000004	4	487	1	0.25	2.1458417525947544	0.7048204756209098
0	6	0.30000000000000004	22	3174	2	0.09090909090909091	0.0	0.0
0	6	0.30000000000000004	5	577	2	0.4	2.0431918705451206	0.6711042248297375
0	6	0.30000000000000004	7	953	3	0.42857142857142855	2.4861568479016074	0.816599942604023
0	6	0.30000000000000004	6	663	4	0.6666666666666666	2.4352129798341116	0.7998669839513716
0	6	0.30000000000000004	10	1347	3	0.3	1.9990231909562537	0.6565966360395907
0	6	0.30000000000000004	11	1555	3	0.2727272727272727	2.3519365335570375	0.7725141074393675
0	6	0.30000000000000004	7	1039	2	0.2857142857142857	1.8623388501558702	0.6117014698530046
0	6	0.30000000000000004	23	3188	2	0.08695652173913043	0.0	0.0
0	6	0.30000000000000004	12	1537	4	0.3333333333333333	2.20082764903455	0.7228810738147309
0	6	0.30000000000000004	10	1225	5	0.5	2.372303775825629	0.779203906146787
0	6	0.30000000000000004	6	784	2	0.3333333333333333	2.1808395270586205	0.7163158004804749
0	6	0.30000000000000004	11	1440	4	0.36363636363636365	2.0620695413001644	0.6773047607565346
0	6	0.30000000000000004	12	1587	5	0.4166666666666667	1.8891591637540217	0.6205108362304147
0	6	0.30000000000000004	22	3155	4	0.18181818181818182	0.0	0.0
0	6	0.30000000000000004	8	893	5	0.625	1.9061547465398496	0.6260931839166208
0	6	0.30000000000000004	20	2315	10	0.5	2.0000852214906617	0.6569454692494396
0	6	0.30000000000000004	9	994	4	0.4444444444444444	2.189322969607528	0.719102261320373
0	6	0.30000000000000004	7	960	1	0.14285714285714285	2.0578975319224098	0.6759344278182514
0	6	0.30000000000000004	5	458	4	0.8	2.0611128325795947	0.6769905214168223
0	6	0.30000000000000004	9	971	5	0.5555555555555556	2.063004663026147	0.6776119096592315
0	6	0.30000000000000004	4	494	1	0.25	2.293118601486813	0.753194843655519
0	6	0.30000000000000004	7	948	2	0.2857142857142857	1.979562444957137	0.6502045839535273
0	6	0.30000000000000004	7	642	5	0.7142857142857143	2.2635298731432103	0.7434761672624726
0	6	0.30000000000000004	7	966	1	0.14285714285714285	2.0837660374856477	0.6844311645289788
0	6	0.30000000000000004	12	1620	4	0.3333333333333333	2.0431918705451206	0.6711042248297375
0	6	0.30000000000000004	9	977	6	0.6666666666666666	1.692792736808914	0.5560125673025814
0	6	0.30000000000000004	6	604	4	0.6666666666666666	2.2008276490345495	0.7228810738147308
0	6	0.30000000000000004	11	1213	5	0.45454545454545453	1.8058562503071651	0.5931492663452056
0	6	0.30000000000000004	8	887	4	0.5	2.351673301904631	0.7724276467028183
0	6	0.30000000000000004	4	481	1	0.25	1.945910149055313	0.6391511932854698
0	6	0.30000000000000004	11	1613	1	0.09090909090909091	2.1105565385856138	0.693230738730836
0	6	0.30000000000000004	17	2353	7	0.4117647058823529	2.0262296229952916	0.6655328263931037
0	6	0.30000000000000004	12	1500	6	0.5	2.451255557753324	0.8051363088610637
0	6	0.30000000000000004	2	170	1	0.5	2.019814992492946	0.6634258849487363
0	6	0.30000000000000004	7	945	2	0.2857142857142857	2.4762206495981647	0.813336311441274
0	6	0.30000000000000004	13	1336	8	0.6153846153846154	2.145841752594754	0.7048204756209095
0	6	0.30000000000000004	22	3087	4	0.18181818181818182	2.1458417525947544	0.7048204756209098
1	6	0.30000000000000004	18	2649	3	0.16666666666666666	2.0160622697555413	0.6621932703715185
1	6	0.30000000000000004	8	1040	2	0.25	2.6419990191952683	0.8677876656316759
1	6	0.30000000000000004	22	3084	5	0.22727272727272727	2.26238625418332	0.743100535621293
1	6	0.30000000000000004	22	3130	2	0.09090909090909091	1.6726254461503205	0.5493884444487936
1	6	0.30000000000000004	22	3276	0	0.0	0.0	0.0
1	6	0.30000000000000004	25	3234	7	0.28	0.0	0.0
1	6	0.30000000000000004	23	3214	4	0.17391304347826086	0.0	0.0
1	6	0.30000000000000004	7	985	2	0.2857142857142857	2.3744988154880016	0.7799248861058028
1	6	0.30000000000000004	4	496	1	0.25	2.245035274126178	0.7374014545955947
1	6	0.30000000000000004	22	3139	3	0.13636363636363635	0.0	0.0
1	6	0.30000000000000004	5	545	2	0.4	2.3639211032839484	0.7764505440963667
1	6	0.30000000000000004	7	971	2	0.2857142857142857	2.3235232983412613	0.7631815320365
1	6	0.30000000000000004	8	1030	3	0.375	2.234335807805511	0.7338871213825777
1	6	0.30000000000000004	22	3130	4	0.18181818181818182	0.0	0.0
1	6	0.30000000000000004	20	2973	2	0.1	1.7980135222906053	0.5905732537925031
1	6	0.30000000000000004	11	1378	4	0.36363636363636365	2.1873223188492537	0.7184451300956249
1	6	0.30000000000000004	8	1023	3	0.375	2.1451079848083268	0.7045794631792421
1	6	0.30000000000000004	10	1255	4	0.4	2.2698252159133867	0.7455439276087829
1	6	0.30000000000000004	23	3210	3	0.13043478260869565	0.0	0.0
1	6	0.30000000000000004	22	3099	4	0.18181818181818182	2.242973226438147	0.7367241570127354
1	6	0.30000000000000004	24	3223	6	0.25	0.0	0.0
1	6	0.30000000000000004	12	1713	3	0.25	2.184090659276944	0.7173836632684248
1	6	0.30000000000000004	23	3130	5	0.21739130434782608	1.2326432844987367	0.4048724585588734
1	6	0.30000000000000004	9	1314	1	0.1111111111111111	2.217104974056909	0.7282275034618484
1	6	0.30000000000000004	7	912	3	0.42857142857142855	2.453150923512088	0.8057588583076629
1	6	0.30000000000000004	22	3224	1	0.045454545454545456	0.0	0.0
1	6	0.30000000000000004	23	3158	3	0.13043478260869565	0.0	0.0
1	6	0.30000000000000004	22	3276	0	0.0	0.0	0.0
1	6	0.30000000000000004	22	3154	1	0.045454545454545456	0.0	0.0
1	6	0.30000000000000004	22	3179	2	0.09090909090909091	0.0	0.0
1	6	0.30000000000000004	7	839	3	0.42857142857142855	2.2450352741261774	0.7374014545955946
1	6	0.30000000000000004	16	2326	3	0.1875	2.2051551011994586	0.724302463294831
1	6	0.30000000000000004	22	3276	0	0.0	0.0	0.0
1	6	0.30000000000000004	11	1552	2	0.18181818181818182	2.237347267857271	0.7348762617529839
1	6	0.30000000000000004	11	1595	1	0.09090909090909091	2.2240978714293633	0.7305243817130342
1	6	0.30000000000000004	23	3130	4	0.17391304347826086	0.0	0.0
1	6	0.30000000000000004	11	1597	1	0.09090909090909091	2.245171589411516	0.7374462285422897
1	6	0.30000000000000004	11	1565	2	0.18181818181818182	2.438186401076755	0.8008436301425117
1	6	0.30000000000000004	21	3130	0	0.0	1.5607104090414063	0.5126289725124988
1	6	0.30000000000000004	10	1448	2	0.2	2.460419526033674	0.8081462943244003
1	6	0.30000000000000004	22	3276	1	0.045454545454545456	0.0	0.0
1	6	0.30000000000000004	11	1613	1	0.09090909090909091	2.1336325293421643	0.7008102495502095
1	6	0.30000000000000004	22	3266	1	0.045454545454545456	0.0	0.0
1	6	0.30000000000000004	11	1587	2	0.18181818181818182	2.599086925415166	0.8536928134314108
1	6	0.30000000000000004	12	1660	5	0.4166666666666667	2.3733550001756996	0.7795491899709577
1	6	0.30000000000000004	12	1692	2	0.16666666666666666	2.1303718197708363	0.6997392409969712
1	6	0.30000000000000004	23	3284	2	0.08695652173913043	0.0	0.0
1	6	0.30000000000000004	24	3207	7	0.2916666666666667	0.0	0.0
1	6	0.30000000000000004	22	3276	0	0.0	0.0	0.0
1	6	0.30000000000000004	22	3193	3	0.13636363636363635	0.0	0.0
1	6	0.30000000000000004	11	1556	2	0.18181818181818182	1.9699134057470722	0.6470352727044107
1	6	0.30000000000000004	23	3245	3	0.13043478260869565	0.0	0.0
1	6	0.30000000000000004	12	1753	4	0.3333333333333333	1.981151607899507	0.6507265584092513
1	6	0.30000000000000004	8	830	5	0.625	2.508887303293881	0.8240659593134518
1	6	0.30000000000000004	23	3263	2	0.08695652173913043	0.0	0.0
1	6	0.30000000000000004	16	2431	2	0.125	2.6787943700175663	0.8798734201547439
1	6	0.30000000000000004	8	1007	3	0.375	2.34393298130802	0.7698852707621111
1	6	0.30000000000000004	10	1232	4	0.4	2.2161022480912633	0.7278981493558575
1	6	0.30000000000000004	22	3130	5	0.22727272727272727	1.8428570055276674	0.6053024877378421
1	6	0.30000000000000004	12	1582	3	0.25	2.320844278496132	0.7623015845570744
1	6	0.30000000000000004	12	1675	5	0.4166666666666667	2.415353480686018	0.7933439579089215
1	6	0.30000000000000004	23	3099	8	0.34782608695652173	2.220403478711147	0.7293109261403504
1	6	0.30000000000000004	8	991	3	0.375	2.4254797046832532	0.7966700046713842
1	6	0.30000000000000004	17	2536	3	0.17647058823529413	2.6705760726138945	0.8771740485548364
1	6	0.30000000000000004	22	3276	0	0.0	0.0	0.0
1	6	0.30000000000000004	22	3196	3	0.13636363636363635	0.0	0.0
1	6	0.30000000000000004	24	3154	7	0.2916666666666667	0.0	0.0
1	6	0.30000000000000004	23	3212	3	0.13043478260869565	0.0	0.0
1	6	0.30000000000000004	8	1032	2	0.25	2.4510223789034438	0.8050597192301281
1	6	0.30000000000000004	23	3256	3	0.13043478260869565	0.0	0.0
1	6	0.30000000000000004	12	1729	2	0.16666666666666666	2.4047945564629027	0.7898757869760079
1	6	0.30000000000000004	23	3207	5	0.21739130434782608	0.0	0.0
1	6	0.30000000000000004	16	2260	5	0.3125	2.2662425514773394	0.7443671701667434
1	6	0.30000000000000004	22	3167	3	0.13636363636363635	0.0	0.0
1	6	0.30000000000000004	22	3082	6	0.2727272727272727	2.2556841676662263	0.7408991767368746
1	6	0.30000000000000004	22	3190	2	0.09090909090909091	0.0	0.0
1	6	0.30000000000000004	8	997	3	0.375	2.1808395270586205	0.7163158004804749
1	6	0.30000000000000004	22	3224	2	0.09090909090909091	0.0	0.0
1	6	0.30000000000000004	22	3130	3	0.13636363636363635	2.2502602786175907	0.7391176529808232
1	6	0.30000000000000004	11	1459	4	0.36363636363636365	1.9970818397690606	0.6559589822771685
1	6	0.30000000000000004	22	3130	3	0.13636363636363635	0.0	0.0
1	6	0.30000000000000004	9	1142	3	0.3333333333333333	1.9890390311095896	0.6533172514888466
1	6	0.30000000000000004	22	3234	4	0.18181818181818182	0.0	0.0
1	6	0.30000000000000004	7	923	3	0.42857142857142855	2.326809604811041	0.7642609481147198
1	6	0.30000000000000004	17	2391	6	0.35294117647058826	2.2093325314075463	0.7256745767522083
1	6	0.30000000000000004	5	472	4	0.8	2.4005631264087506	0.7884859367972994
1	6	0.30000000000000004	7	974	2	0.2857142857142857	2.256299592812884	0.7411013185043426
1	6	0.30000000000000004	24	3209	7	0.2916666666666667	0.0	0.0
1	6	0.30000000000000004	12	1831	2	0.16666666666666666	2.5346198758336356	0.8325180476347309
1	6	0.30000000000000004	23	3130	3	0.13043478260869565	1.2206072645530175	0.4009191226278959
1	6	0.30000000000000004	12	1614	5	0.4166666666666667	2.3127056575914446	0.7596283833995315
1	6	0.30000000000000004	8	1060	3	0.375	2.421336995771806	0.7953092957273092
1	6	0.30000000000000004	23	3130	4	0.17391304347826086	0.6365141682948128	0.2090686409165615
1	6	0.30000000000000004	12	1526	4	0.3333333333333333	2.435166374546942	0.7998516760375286
1	6	0.30000000000000004	10	1153	5	0.5	2.4697512066886183	0.8112113663827696
1	6	0.30000000000000004	7	1008	1	0.14285714285714285	2.3490509142050717	0.7715663005464994
1	6	0.30000000000000004	8	1045	2	0.25	2.2047854169135204	0.7241810372605348
1	6	0.30000000000000004	7	868	3	0.42857142857142855	2.0761106266777873	0.6819166779503926
1	6	0.30000000000000004	4	492	1	0.25	2.3046193848206715	0.7569723764440303
1	6	0.30000000000000004	20	2617	7	0.35	2.504034697794459	0.8224720786314454
2	6	0.30000000000000004	4	292	3	0.75	2.0253262207700673	0.6760705015763371
2	6	0.30000000000000004	10	1072	6	0.6	2.059306028129147	0.6874132399308456
2	6	0.30000000000000004	5	500	2	0.4	2.0431918705451206	0.6820342019820006
2	6	0.30000000000000004	13	1578	5	0.38461538461538464	2.2314146937492643	0.7448645239255718
2	6	0.30000000000000004	5	608	2	0.4	1.7478680974667573	0.583452704668155
2	6	0.30000000000000004	5	552	2	0.4	2.1251596727330435	0.7093957265453023
2	6	0.30000000000000004	4	481	1	0.25	1.7328679513998633	0.5784455328993979
2	6	0.30000000000000004	7	688	4	0.5714285714285714	2.040632057556883	0.6811797154142805
2	6	0.30000000000000004	10	1282	4	0.4	2.12020822394067	0.707742892333085
2	6	0.30000000000000004	4	474	2	0.5	2.0794415416798357	0.6941346394792774
2	6	0.30000000000000004	5	579	2	0.4	1.809514255849282	0.6040306978776052
2	6	0.30000000000000004	4	372	3	0.75	1.7328679513998633	0.5784455328993979
2	6	0.30000000000000004	4	485	1	0.25	1.7351264569629226	0.5791994405776631
2	6	0.30000000000000004	5	553	2	0.4	1.749778989184166	0.5840905759940669
2	6	0.30000000000000004	11	1491	4	0.36363636363636365	2.044746478699437	0.6825531429327792
2	6	0.30000000000000004	9	1023	4	0.4444444444444444	1.9559838465843624	0.6529234484174644
2	6	0.30000000000000004	7	970	2	0.2857142857142857	2.0592293789763123	0.687387653815053
2	6	0.30000000000000004	23	3166	4	0.17391304347826086	0.0	0.0
2	6	0.30000000000000004	2	165	1	0.5	1.7478680974667573	0.583452704668155
2	6	0.30000000000000004	9	941	5	0.5555555555555556	2.0253262207700673	0.6760705015763371
2	6	0.30000000000000004	9	1009	4	0.4444444444444444	2.1722799879895893	0.7251248741972867
2	6	0.30000000000000004	26	3172	10	0.38461538461538464	0.0	0.0
2	6	0.30000000000000004	8	895	4	0.5	2.2978663636560053	0.7670466362903413
2	6	0.30000000000000004	6	706	5	0.8333333333333334	2.1256156913444824	0.7095479492974702
2	6	0.30000000000000004	7	935	2	0.2857142857142857	1.9061547465398496	0.6362900861893378
2	6	0.30000000000000004	9	899	5	0.5555555555555556	1.8343719702816235	0.6123284068056636
2	6	0.30000000000000004	7	675	5	0.7142857142857143	2.220025327834538	0.7410626601825162
2	6	0.30000000000000004	9	1070	3	0.3333333333333333	2.5334863157205563	0.84569850853693
2	6	0.30000000000000004	6	451	5	0.8333333333333334	1.8866967846580784	0.6297948589443854
2	6	0.30000000000000004	2	165	1	0.5	1.7917594692280547	0.5981040045018438
2	6	0.30000000000000004	9	896	6	0.6666666666666666	1.9792045174343245	0.6606746987728288
2	6	0.30000000000000004	13	1349	9	0.6923076923076923	2.450157107579133	0.8178825355018745
2	6	0.30000000000000004	7	997	2	0.2857142857142857	2.3191349480976013	0.7741462641941272
2	6	0.30000000000000004	16	2064	6	0.375	1.8897120667525753	0.6308013848349382
2	6	0.30000000000000004	3	304	2	0.6666666666666666	1.8734517375545654	0.6253735536026367
2	6	0.30000000000000004	4	423	2	0.5	2.0017525678133943	0.6682014228990538
2	6	0.30000000000000004	13	1802	5	0.38461538461538464	1.575022277484437	0.5257553525021471
2	6	0.30000000000000004	11	1446	5	0.45454545454545453	2.604557410010989	0.8694226226434677
2	6	0.30000000000000004	24	3031	10	0.4166666666666667	1.9061547465398496	0.6362900861893378
2	6	0.30000000000000004	13	1452	5	0.38461538461538464	1.9561874676604514	0.6529914188024972
2	6	0.30000000000000004	24	3157	5	0.20833333333333334	0.0	0.0
2	6	0.30000000000000004	8	914	3	0.375	2.40615957539782	0.8031957984493954
2	6	0.30000000000000004	16	2176	4	0.25	2.124028507209883	0.7090181342173274
2	6	0.30000000000000004	24	3255	5	0.20833333333333334	0.0	0.0
2	6	0.30000000000000004	8	920	4	0.5	1.658062698756047	0.5534749261118057
2	6	0.30000000000000004	7	760	4	0.5714285714285714	2.293118601486813	0.7654617943433139
2	6	0.30000000000000004	8	982	3	0.375	1.8616655863030331	0.6214392396602396
2	6	0.30000000000000004	4	445	2	0.5	1.8200759753606217	0.6075562864639343
2	6	0.30000000000000004	10	1118	6	0.6	1.9468389992053852	0.6498708233682545
2	6	0.30000000000000004	11	1467	2	0.18181818181818182	2.366552984062469	0.7899747934600663
2	6	0.30000000000000004	10	1100	6	0.6	1.9459101490553135	0.6495607655709436
2	6	0.30000000000000004	7	955	1	0.14285714285714285	2.019814992492946	0.6742308083815299
2	6	0.30000000000000004	9	806	6	0.6666666666666666	2.2623862541833204	0.7552030847867909
2	6	0.30000000000000004	6	618	3	0.5	1.6326309271543518	0.5449855921929492
2	6	0.30000000000000004	9	1012	6	0.6666666666666666	2.261007101604841	0.7547427123460844
2	6	0.30000000000000004	7	870	2	0.2857142857142857	1.9795624449571372	0.6607941779151982
2	6	0.30000000000000004	24	3132	8	0.3333333333333333	1.59342423717389	0.5318980775553515
2	6	0.30000000000000004	13	1660	6	0.46153846153846156	2.6417544067916663	0.8818392852100957
2	6	0.30000000000000004	7	813	4	0.5714285714285714	2.110016553375461	0.7043408291196329
2	6	0.30000000000000004	13	1692	4	0.3076923076923077	2.4525274970559297	0.8186737909480711
2	6	0.30000000000000004	7	739	4	0.5714285714285714	2.1383330595080277	0.7137931110817234
2	6	0.30000000000000004	10	1152	5	0.5	2.3446175299748706	0.78265255899965
2	6	0.30000000000000004	4	419	2	0.5	1.7328679513998633	0.5784455328993979
2	6	0.30000000000000004	6	578	5	0.8333333333333334	2.154783153373369	0.7192842873161823
2	6	0.30000000000000004	25	3130	6	0.24	0.0	0.0
2	6	0.30000000000000004	6	621	3	0.5	2.0075563074378375	0.6701387587803934
2	6	0.30000000000000004	10	1093	7	0.7	2.084362872996752	0.6957774202312028
2	6	0.30000000000000004	24	3195	5	0.20833333333333334	0.0	0.0
2	6	0.30000000000000004	8	952	4	0.5	1.8789674931888132	0.62721475806638
2	6	0.30000000000000004	10	1130	6	0.6	2.028783390586009	0.6772245332120949
2	6	0.30000000000000004	9	965	4	0.4444444444444444	2.3131536787336344	0.7721496674298673
2	6	0.30000000000000004	20	2462	7	0.35	2.2092695223420122	0.7374722841040272
2	6	0.30000000000000004	2	167	1	0.5	1.7328679513998633	0.5784455328993979
2	6	0.30000000000000004	9	893	5	0.5555555555555556	2.4110633130905565	0.8048327063052896
2	6	0.30000000000000004	8	949	5	0.625	2.461440845144314	0.8216491396356259
2	6	0.30000000000000004	11	1187	6	0.5454545454545454	2.042316124449607	0.6817418707535913
2	6	0.30000000000000004	8	966	3	0.375	1.8030334944175896	0.6018673665649562
2	6	0.30000000000000004	8	815	5	0.625	2.0253262207700673	0.6760705015763371
2	6	0.30000000000000004	13	1599	5	0.38461538461538464	2.0480428367915584	0.6836534942963578
2	6	0.30000000000000004	6	617	3	0.5	1.8636799873410004	0.6221116632462023
2	6	0.30000000000000004	14	1756	5	0.35714285714285715	1.9356005054539458	0.6461193219905608
2	6	0.30000000000000004	7	638	5	0.7142857142857143	1.7478680974667573	0.583452704668155
2	6	0.30000000000000004	18	2431	4	0.2222222222222222	1.8005937150844191	0.6010529482156569
2	6	0.30000000000000004	9	1060	5	0.5555555555555556	2.323396822783116	0.7755689129144879
2	6	0.30000000000000004	13	1647	5	0.38461538461538464	2.2665089746433003	0.7565792826855066
2	6	0.30000000000000004	11	1235	5	0.45454545454545453	2.24004642302988	0.7477458659456234
2	6	0.30000000000000004	4	491	2	0.5	1.8403407956415927	0.6143208496593395
2	6	0.30000000000000004	10	915	6	0.6	2.339024891533441	0.7807856904243768
2	6	0.30000000000000004	12	1567	5	0.4166666666666667	2.23659943619746	0.7465952334732727
2	6	0.30000000000000004	9	917	5	0.5555555555555556	2.094729047527649	0.6992377342994555
2	6	0.30000000000000004	9	1021	5	0.5555555555555556	2.556812336206316	0.8534849254646639
2	6	0.30000000000000004	17	2379	6	0.35294117647058826	1.9234026208301422	0.6420475680719997
2	6	0.30000000000000004	7	852	3	0.42857142857142855	1.8364223867541591	0.6130128526390367
2	6	0.30000000000000004	6	631	3	0.5	1.9722469794234412	0.6583522155281465
2	6	0.30000000000000004	4	439	3	0.75	2.044931174849591	0.6826147960223375
2	6	0.30000000000000004	4	489	1	0.25	2.0449311748495913	0.6826147960223377
2	6	0.30000000000000004	24	3089	12	0.5	2.094729047527649	0.6992377342994555
2	6	0.30000000000000004	4	387	3	0.75	1.935600505453945	0.6461193219905605
2	6	0.30000000000000004	8	904	6	0.75	1.7917594692280547	0.5981040045018438
2	6	0.30000000000000004	12	1193	8	0.6666666666666666	1.801951139793263	0.6015060677152956
3	6	0.30000000000000004	7	908	3	0.42857142857142855	2.5009595703783343	0.849384072169275
3	6	0.30000000000000004	13	1805	3	0.23076923076923078	1.7540214133779266	0.5957064913854943
3	6	0.30000000000000004	8	910	3	0.375	1.991509361356614	0.6763629253136714
3	6	0.30000000000000004	6	535	4	0.6666666666666666	2.153532456654254	0.731389739061229
3	6	0.30000000000000004	23	3039	8	0.34782608695652173	2.0611128325795947	0.7000018839456771
3	6	0.30000000000000004	7	863	3	0.42857142857142855	1.9722469794234416	0.6698209721370342
3	6	0.30000000000000004	4	467	2	0.5	2.0431918705451206	0.693915508184021
3	6	0.30000000000000004	13	1545	6	0.46153846153846156	1.9512595041439564	0.6626931371137977
3	6	0.30000000000000004	8	997	4	0.5	1.9730682541736448	0.670099896154823
3	6	0.30000000000000004	10	1149	4	0.4	2.0122309760785044	0.6834004679044697
3	6	0.30000000000000004	5	327	4	0.8	1.945910149055313	0.6608763716360638
3	6	0.30000000000000004	12	1662	2	0.16666666666666666	2.139191663873071	0.7265192720953138
3	6	0.30000000000000004	22	3131	2	0.09090909090909091	0.0	0.0
3	6	0.30000000000000004	11	1310	4	0.36363636363636365	2.151186079662797	0.7305928548302908
3	6	0.30000000000000004	8	931	4	0.5	2.0431918705451206	0.693915508184021
3	6	0.30000000000000004	5	522	2	0.4	2.0253262207700673	0.6878479177528853
3	6	0.30000000000000004	18	2499	8	0.4444444444444444	2.1786410772065405	0.7399172109259692
3	6	0.30000000000000004	11	1190	5	0.45454545454545453	1.9439808359601765	0.6602211320101835
3	6	0.30000000000000004	8	1065	2	0.25	2.093052443743275	0.7108493191921439
3	6	0.30000000000000004	10	933	7	0.7	1.9102521673303825	0.648766091213467
3	6	0.30000000000000004	11	1601	2	0.18181818181818182	1.8825564063033444	0.6393599662358392
3	6	0.30000000000000004	20	2653	7	0.35	2.2189329532289164	0.7536012696914806
3	6	0.30000000000000004	8	863	5	0.625	2.1474174543151285	0.7293129419591688
3	6	0.30000000000000004	13	1682	4	0.3076923076923077	1.8891591637540215	0.641602416324768
3	6	0.30000000000000004	9	1190	4	0.4444444444444444	2.0056630888294977	0.6811698605475238
3	6	0.30000000000000004	7	852	4	0.5714285714285714	2.0606424816641744	0.6998421418288433
3	6	0.30000000000000004	19	2450	8	0.42105263157894735	1.9408430327407737	0.6591554610142469
3	6	0.30000000000000004	14	1954	4	0.2857142857142857	2.1249849007654174	0.7216943247256538
3	6	0.30000000000000004	7	881	3	0.42857142857142855	2.2093325314075467	0.7503407430209338
3	6	0.30000000000000004	23	3148	4	0.17391304347826086	0.0	0.0
3	6	0.30000000000000004	11	1078	7	0.6363636363636364	1.945910149055313	0.6608763716360638
3	6	0.30000000000000004	23	3256	4	0.17391304347826086	0.0	0.0
3	6	0.30000000000000004	6	707	3	0.5	2.127771339996688	0.7226406643343148
3	6	0.30000000000000004	11	1200	7	0.6363636363636364	2.11609425610897	0.7186748548981743
3	6	0.30000000000000004	18	2289	8	0.4444444444444444	1.945910149055313	0.6608763716360638
3	6	0.30000000000000004	12	1589	4	0.3333333333333333	1.9423725721522989	0.6596749281936817
3	6	0.30000000000000004	10	1088	6	0.6	2.0000852214906613	0.6792754869917114
3	6	0.30000000000000004	15	1738	8	0.5333333333333333	2.3657726267102657	0.8034714400432258
3	6	0.30000000000000004	9	1310	3	0.3333333333333333	2.328679869504928	0.7908738764775382
3	6	0.30000000000000004	6	600	3	0.5	1.8891591637540215	0.641602416324768
3	6	0.30000000000000004	4	491	1	0.25	1.8636799873410004	0.6329490950661851
3	6	0.30000000000000004	8	1034	3	0.375	2.468279426638768	0.8382851348264412
3	6	0.30000000000000004	23	3259	3	0.13043478260869565	0.0	0.0
3	6	0.30000000000000004	16	1963	7	0.4375	2.4718383572179645	0.8394938304741953
3	6	0.30000000000000004	11	1476	3	0.2727272727272727	2.138333059508028	0.7262276700715945
3	6	0.30000000000000004	22	3222	1	0.045454545454545456	0.0	0.0
3	6	0.30000000000000004	12	1490	5	0.4166666666666667	2.120252216864457	0.7200869951343642
3	6	0.30000000000000004	10	1066	5	0.5	1.938961968998965	0.6585166079916106
3	6	0.30000000000000004	25	3261	5	0.2	0.0	0.0
3	6	0.30000000000000004	7	895	4	0.5714285714285714	2.5118563612796225	0.8530848759483274
3	6	0.30000000000000004	10	1209	4	0.4	1.9913464134109884	0.6763075843992294
3	6	0.30000000000000004	10	1266	5	0.5	2.2850604696092987	0.7760597131668834
3	6	0.30000000000000004	8	1024	2	0.25	2.019494611469793	0.6858673675219122
3	6	0.30000000000000004	4	488	2	0.5	1.9594435441528582	0.6654726275589414
3	6	0.30000000000000004	8	827	5	0.625	1.9550839066643968	0.6639919932108336
3	6	0.30000000000000004	18	2163	9	0.5	2.0431918705451206	0.693915508184021
3	6	0.30000000000000004	7	619	5	0.7142857142857143	2.2461630270940383	0.7628492364714987
3	6	0.30000000000000004	7	929	2	0.2857142857142857	1.809514255849282	0.6145531521123758
3	6	0.30000000000000004	8	883	4	0.5	2.0431918705451206	0.693915508184021
3	6	0.30000000000000004	12	1630	3	0.25	1.9564632038266851	0.6644604346260056
3	6	0.30000000000000004	23	3249	2	0.08695652173913043	0.0	0.0
3	6	0.30000000000000004	7	617	6	0.8571428571428571	1.9792045174343245	0.6721839139606248
3	6	0.30000000000000004	12	1616	4	0.3333333333333333	2.0453706325363337	0.6946554664601575
3	6	0.30000000000000004	12	1410	7	0.5833333333333334	2.3096325309380634	0.7844049570325657
3	6	0.30000000000000004	7	1026	1	0.14285714285714285	2.51512178827416	0.8541938909483467
3	6	0.30000000000000004	22	3133	2	0.09090909090909091	0.0	0.0
3	6	0.30000000000000004	4	421	2	0.5	2.0253262207700673	0.6878479177528853
3	6	0.30000000000000004	22	3128	4	0.18181818181818182	2.1992248143896256	0.7469079270959176
3	6	0.30000000000000004	7	543	5	0.7142857142857143	2.1186492470699507	0.719542589288005
3	6	0.30000000000000004	9	1072	4	0.4444444444444444	2.3667103628435937	0.803789917057001
3	6	0.30000000000000004	6	636	3	0.5	2.3837063417124362	0.8095621470094974
3	6	0.30000000000000004	17	2176	7	0.4117647058823529	1.9792045174343245	0.6721839139606248
3	6	0.30000000000000004	11	1329	4	0.36363636363636365	2.138333059508028	0.7262276700715945
3	6	0.30000000000000004	8	896	4	0.5	2.0688846458275623	0.7026413725895096
3	6	0.30000000000000004	8	959	3	0.375	2.334549109212565	0.7928672068705827
3	6	0.30000000000000004	12	1592	4	0.3333333333333333	2.5246995002488797	0.8574467048264701
3	6	0.30000000000000004	4	373	2	0.5	2.098147389135067	0.712579681216231
3	6	0.30000000000000004	23	3182	4	0.17391304347826086	0.0	0.0
3	6	0.30000000000000004	10	1120	5	0.5	2.054627864527003	0.6977994378775206
3	6	0.30000000000000004	7	988	1	0.14285714285714285	2.025483221463867	0.6879012388422034
3	6	0.30000000000000004	8	1017	3	0.375	2.3544739998984934	0.7996341634374899
3	6	0.30000000000000004	4	373	2	0.5	1.945910149055313	0.6608763716360638
3	6	0.30000000000000004	26	3187	11	0.4230769230769231	0.0	0.0
3	6	0.30000000000000004	8	1030	2	0.25	2.055844954677049	0.6982127900164706
3	6	0.30000000000000004	9	1005	5	0.5555555555555556	2.412210201431815	0.8192427211090321
3	6	0.30000000000000004	13	1640	5	0.38461538461538464	2.3759289933656547	0.8069207785172954
3	6	0.30000000000000004	3	232	3	1.0	1.8891591637540215	0.641602416324768
3	6	0.30000000000000004	9	1404	0	0.0	2.3096799804583337	0.7844210719938898
3	6	0.30000000000000004	9	1043	5	0.5555555555555556	2.0543563043733695	0.6977072097296273
3	6	0.30000000000000004	5	617	2	0.4	1.8866967846580784	0.6407661350795577
3	6	0.30000000000000004	8	1015	3	0.375	2.07915127288285	0.7061281580613533
3	6	0.30000000000000004	7	950	2	0.2857142857142857	1.7939282901713218	0.6092597954531821
3	6	0.30000000000000004	22	3246	2	0.09090909090909091	0.0	0.0
3	6	0.30000000000000004	17	2152	6	0.35294117647058826	2.0431918705451206	0.693915508184021
3	6	0.30000000000000004	7	857	3	0.42857142857142855	1.9913464134109884	0.6763075843992294
3	6	0.30000000000000004	8	982	4	0.5	2.572487430239164	0.8736765979668648
3	6	0.30000000000000004	22	3147	1	0.045454545454545456	0.0	0.0
3	6	0.30000000000000004	13	1691	6	0.46153846153846156	2.3326562002676994	0.7922243309413277
3	6	0.30000000000000004	23	3104	8	0.34782608695652173	2.113325397347292	0.7177344860261178
3	6	0.30000000000000004	22	3276	0	0.0	0.0	0.0
4	6	0.30000000000000004	9	1239	2	0.2222222222222222	2.0906363181201866	0.7100287467027209
4	6	0.30000000000000004	11	1440	5	0.45454545454545453	2.339371734389815	0.7945050826124039
4	6	0.30000000000000004	7	851	4	0.5714285714285714	2.5016308452581906	0.8496120527403128
4	6	0.30000000000000004	11	1542	2	0.18181818181818182	2.1500602244842355	0.7302104882108678
4	6	0.30000000000000004	9	1023	6	0.6666666666666666	2.3114234446919735	0.7850131930213506
4	6	0.30000000000000004	5	571	3	0.6	2.1749423521835105	0.7386610378318075
4	6	0.30000000000000004	18	2413	5	0.2777777777777778	2.143952200643869	0.7281360611693892
4	6	0.30000000000000004	10	1051	5	0.5	2.3025850929940455	0.7820114830995406
4	6	0.30000000000000004	14	1859	7	0.5	2.351673301904631	0.7986829812212243
4	6	0.30000000000000004	11	1606	1	0.09090909090909091	2.233722076050663	0.7586239999726607
4	6	0.30000000000000004	12	1334	6	0.5	2.0253262207700673	0.6878479177528853
4	6	0.30000000000000004	9	1161	3	0.3333333333333333	2.084595449157708	0.7079771270205943
4	6	0.30000000000000004	11	1626	1	0.09090909090909091	2.2087100209683608	0.7501293239887886
4	6	0.30000000000000004	11	1476	5	0.45454545454545453	2.271173587479316	0.7713434048214769
4	6	0.30000000000000004	12	1536	4	0.3333333333333333	1.5843392920944077	0.538078494173083
4	6	0.30000000000000004	14	1652	6	0.42857142857142855	2.1500602244842355	0.7302104882108678
4	6	0.30000000000000004	18	2099	9	0.5	2.341994252232425	0.7953957507027144
4	6	0.30000000000000004	11	1540	3	0.2727272727272727	2.26352987314321	0.768747421549217
4	6	0.30000000000000004	20	2719	5	0.25	2.1306893065841215	0.7236316736940195
4	6	0.30000000000000004	13	1511	8	0.6153846153846154	2.2055983590263932	0.7490725311790261
4	6	0.30000000000000004	23	3132	7	0.30434782608695654	0.0	0.0
4	6	0.30000000000000004	9	1046	4	0.4444444444444444	2.1466630273449576	0.7290567210031534
4	6	0.30000000000000004	6	648	3	0.5	2.2685350920163803	0.7704473103594743
4	6	0.30000000000000004	22	3130	3	0.13636363636363635	1.4750763110546947	0.5009702430553624
4	6	0.30000000000000004	12	1628	2	0.16666666666666666	2.4005631264087506	0.8152871033816911
4	6	0.30000000000000004	12	1578	4	0.3333333333333333	2.0117911155362407	0.6832510810279285
4	6	0.30000000000000004	5	550	4	0.8	2.3439604435494834	0.7960635150309856
4	6	0.30000000000000004	7	884	3	0.42857142857142855	2.2106989054311432	0.7508047954374601
4	6	0.30000000000000004	22	3267	1	0.045454545454545456	0.0	0.0
4	6	0.30000000000000004	12	1226	8	0.6666666666666666	2.4086431315801375	0.8180312611749269
4	6	0.30000000000000004	7	1012	1	0.14285714285714285	2.2807744049292604	0.7746040658566947
4	6	0.30000000000000004	11	1498	7	0.6363636363636364	2.3942470948184624	0.8131420320676045
4	6	0.30000000000000004	9	863	6	0.6666666666666666	2.1383330595080277	0.7262276700715943
4	6	0.30000000000000004	6	654	3	0.5	2.3541298977178102	0.7995172983290201
4	6	0.30000000000000004	8	1019	2	0.25	2.484205268410941	0.8436939213167902
4	6	0.30000000000000004	23	3203	3	0.13043478260869565	0.0	0.0
4	6	0.30000000000000004	14	1510	9	0.6428571428571429	2.352361958263598	0.798916864947068
4	6	0.30000000000000004	5	574	2	0.4	2.096173681300112	0.7119093641035588
4	6	0.30000000000000004	7	969	1	0.14285714285714285	2.15402508737897	0.731557047919793
4	6	0.30000000000000004	13	1681	7	0.5384615384615384	2.120990407134496	0.720337701729156
4	6	0.30000000000000004	4	481	2	0.5	2.2055983590263937	0.7490725311790263
4	6	0.30000000000000004	26	3186	9	0.34615384615384615	0.0	0.0
4	6	0.30000000000000004	7	949	3	0.42857142857142855	1.955297842842397	0.6640646509155828
4	6	0.30000000000000004	9	1001	4	0.4444444444444444	2.426336488070364	0.8240403367969442
4	6	0.30000000000000004	12	1518	6	0.5	2.565080243883251	0.8711609451011328
4	6	0.30000000000000004	4	488	1	0.25	2.253857589601352	0.7654624889660341
4	6	0.30000000000000004	23	3130	5	0.21739130434782608	0.9502705392332347	0.32273398971992034
4	6	0.30000000000000004	7	956	2	0.2857142857142857	2.091064164464144	0.710174053277924
4	6	0.30000000000000004	10	1267	5	0.5	2.055104764140818	0.6979614040847302
4	6	0.30000000000000004	7	754	4	0.5714285714285714	2.4041490816830717	0.8165049772448255
4	6	0.30000000000000004	5	471	4	0.8	2.1082942189189384	0.7160257807467922
4	6	0.30000000000000004	7	959	2	0.2857142857142857	2.141963331773656	0.7274605950163171
4	6	0.30000000000000004	11	1528	3	0.2727272727272727	2.253857589601352	0.7654624889660341
4	6	0.30000000000000004	10	1247	5	0.5	2.5612080297388884	0.8698458510639459
4	6	0.30000000000000004	5	494	3	0.6	1.9085352816435601	0.6481829968790385
4	6	0.30000000000000004	13	1504	6	0.46153846153846156	2.227147117875343	0.7563909911645851
4	6	0.30000000000000004	11	1247	7	0.6363636363636364	2.403423980764643	0.8162587160984546
4	6	0.30000000000000004	16	2201	4	0.25	2.1493916578406216	0.7299834274198836
4	6	0.30000000000000004	22	3156	3	0.13636363636363635	0.0	0.0
4	6	0.30000000000000004	7	844	3	0.42857142857142855	2.2672501822971305	0.7700109251165329
4	6	0.30000000000000004	4	448	2	0.5	1.9521382094153645	0.6629915658731048
4	6	0.30000000000000004	8	1034	3	0.375	2.228479171908338	0.7568433877136119
4	6	0.30000000000000004	11	1104	8	0.7272727272727273	2.360285294102445	0.801607814188981
4	6	0.30000000000000004	17	2345	4	0.23529411764705882	2.2284808467266894	0.7568439565209003
4	6	0.30000000000000004	11	1549	3	0.2727272727272727	2.2462590408691008	0.7628818449839325
4	6	0.30000000000000004	8	920	3	0.375	2.234335807805511	0.7588324375593082
4	6	0.30000000000000004	25	2763	14	0.56	2.3995284826809127	0.814935714293597
4	6	0.30000000000000004	11	1035	6	0.5454545454545454	2.069202465820362	0.7027493116553379
4	6	0.30000000000000004	25	3211	6	0.24	0.0	0.0
4	6	0.30000000000000004	17	1919	10	0.5882352941176471	2.1006789212792607	0.7134394484459498
4	6	0.30000000000000004	7	1047	1	0.14285714285714285	2.3996688755451197	0.8149833949774897
4	6	0.30000000000000004	7	860	3	0.42857142857142855	2.3181343547903905	0.787292374266369
4	6	0.30000000000000004	16	2163	6	0.375	2.605700269340727	0.8849564510514635
4	6	0.30000000000000004	25	3154	9	0.36	0.0	0.0
4	6	0.30000000000000004	9	899	8	0.8888888888888888	2.338371704803573	0.7941654492923325
4	6	0.30000000000000004	6	629	3	0.5	2.0101626586396124	0.6826980191685554
4	6	0.30000000000000004	10	1045	7	0.7	2.3419942522324244	0.7953957507027143
4	6	0.30000000000000004	7	929	2	0.2857142857142857	2.1639556568820564	0.734929700426213
4	6	0.30000000000000004	8	1060	2	0.25	2.5756879175416976	0.87476355793621
4	6	0.30000000000000004	13	1522	7	0.5384615384615384	2.16965751545397	0.7368661842902895
4	6	0.30000000000000004	7	675	4	0.5714285714285714	2.1639556568820564	0.734929700426213
4	6	0.30000000000000004	17	1608	12	0.7058823529411765	2.298460604961262	0.7806107109789545
4	6	0.30000000000000004	10	1006	6	0.6	2.503374131815672	0.8502041134248155
4	6	0.30000000000000004	8	1032	2	0.25	2.187270992063101	0.7428481308457304
4	6	0.30000000000000004	9	1020	5	0.5555555555555556	2.1105726760956514	0.7167995978280204
4	6	0.30000000000000004	16	2068	7	0.4375	2.252636676600605	0.7650478384980212
4	6	0.30000000000000004	11	1528	3	0.2727272727272727	2.4582044327855743	0.8348634324496963
4	6	0.30000000000000004	4	386	2	0.5	1.9915093613566137	0.6763629253136713
4	6	0.30000000000000004	12	1397	5	0.4166666666666667	2.1631394399251493	0.7346524941527319
4	6	0.30000000000000004	24	3135	9	0.375	0.0	0.0
4	6	0.30000000000000004	12	1702	2	0.16666666666666666	2.30239269488306	0.7819461402235813
4	6	0.30000000000000004	7	969	2	0.2857142857142857	2.0475592960447475	0.6953987875219625
4	6	0.30000000000000004	8	930	5	0.625	2.394700405858334	0.8132959870461518
4	6	0.30000000000000004	24	3190	6	0.25	0.0	0.0
4	6	0.30000000000000004	7	935	3	0.42857142857142855	2.286643725938222	0.776597423861561
4	6	0.30000000000000004	8	828	5	0.625	2.3221879428070658	0.788669067091507
4	6	0.30000000000000004	9	1029	4	0.4444444444444444	1.8751218560198155	0.6368350199434785
4	6	0.30000000000000004	11	1493	3	0.2727272727272727	2.1303123832089486	0.7235036617440895
4	6	0.30000000000000004	13	1539	7	0.5384615384615384	2.252728336819822	0.7650789684415742
4	6	0.30000000000000004	13	1711	3	0.23076923076923078	2.07522511418033	0.7047947431968241
5	6	0.30000000000000004	11	1487	4	0.36363636363636365	2.3693821196946767	0.7782442626589443
5	6	0.30000000000000004	11	1601	1	0.09090909090909091	2.3510808234226057	0.7722330419678739
5	6	0.30000000000000004	23	3156	6	0.2608695652173913	0.0	0.0
5	6	0.30000000000000004	9	1063	5	0.5555555555555556	2.5053358800080687	0.8228994633002156
5	6	0.30000000000000004	24	3159	6	0.25	0.0	0.0
5	6	0.30000000000000004	9	1142	5	0.5555555555555556	2.709882972682443	0.890084743375644
5	6	0.30000000000000004	7	987	2	0.2857142857142857	2.396034827173746	0.7869985773418734
5	6	0.30000000000000004	23	3130	4	0.17391304347826086	0.0	0.0
5	6	0.30000000000000004	22	3131	3	0.13636363636363635	0.0	0.0
5	6	0.30000000000000004	8	1079	2	0.25	2.236794541106338	0.7346947138214975
5	6	0.30000000000000004	7	933	3	0.42857142857142855	2.2151922093961676	0.7275992391938498
5	6	0.30000000000000004	22	3211	1	0.045454545454545456	0.0	0.0
5	6	0.30000000000000004	6	684	3	0.5	2.138333059508028	0.7023541797599598
5	6	0.30000000000000004	17	2202	5	0.29411764705882354	1.9899913100731523	0.6536300358361594
5	6	0.30000000000000004	23	3166	5	0.21739130434782608	0.0	0.0
5	6	0.30000000000000004	17	2403	4	0.23529411764705882	2.2502602786175907	0.7391176529808232
5	6	0.30000000000000004	19	2664	4	0.21052631578947367	2.1784273268869043	0.7155234922544531
5	6	0.30000000000000004	7	869	4	0.5714285714285714	2.253857589601352	0.740299221209452
5	6	0.30000000000000004	11	1529	4	0.36363636363636365	2.60876969346875	0.8568732032139293
5	6	0.30000000000000004	9	1348	2	0.2222222222222222	2.2679681704562835	0.7449339648001356
5	6	0.30000000000000004	6	595	4	0.6666666666666666	2.0406588751452475	0.670272240355428
5	6	0.30000000000000004	22	3208	2	0.09090909090909091	0.0	0.0
5	6	0.30000000000000004	8	984	3	0.375	2.1873223188492537	0.7184451300956249
5	6	0.30000000000000004	11	1637	2	0.18181818181818182	2.3523004672513586	0.772633644641594
5	6	0.30000000000000004	11	1565	2	0.18181818181818182	2.308761080498052	0.7583327525825215
5	6	0.30000000000000004	7	983	1	0.14285714285714285	1.971384432750285	0.6475184443785577
5	6	0.30000000000000004	16	2164	6	0.375	2.3356086410188275	0.7671510684497718
5	6	0.30000000000000004	7	912	2	0.2857142857142857	2.1612871195761536	0.7098936413791981
5	6	0.30000000000000004	21	3097	4	0.19047619047619047	2.197370062681308	0.7217453993620152
5	6	0.30000000000000004	24	3205	5	0.20833333333333334	0.0	0.0
5	6	0.30000000000000004	10	1414	2	0.2	2.487827046658328	0.8171485339811224
5	6	0.30000000000000004	7	950	2	0.2857142857142857	2.5857401175115684	0.8493089377410159
5	6	0.30000000000000004	20	2475	7	0.35	1.7475123999758897	0.573985718851398
5	6	0.30000000000000004	23	3130	7	0.30434782608695654	1.4750763110546947	0.4845017046935283
5	6	0.30000000000000004	9	1168	4	0.4444444444444444	2.2579272272918143	0.741635929272443
5	6	0.30000000000000004	9	1202	3	0.3333333333333333	2.121052689404891	0.6966782911906976
5	6	0.30000000000000004	7	951	3	0.42857142857142855	1.841825512401309	0.6049636848065261
5	6	0.30000000000000004	13	1703	4	0.3076923076923077	2.358734272836039	0.7747468843093206
5	6	0.30000000000000004	22	3199	1	0.045454545454545456	0.0	0.0
5	6	0.30000000000000004	11	1594	2	0.18181818181818182	2.561329767278064	0.8412911448907988
5	6	0.30000000000000004	10	1420	2	0.2	2.0834610712741815	0.6843309957117983
5	6	0.30000000000000004	24	3214	7	0.2916666666666667	0.0	0.0
5	6	0.30000000000000004	24	3130	6	0.25	1.2554823251787537	0.4123741410549614
5	6	0.30000000000000004	17	2260	6	0.35294117647058826	2.321830237174621	0.7626254313010735
5	6	0.30000000000000004	21	3130	0	0.0	0.6931471805599453	0.22767024869695301
5	6	0.30000000000000004	7	860	4	0.5714285714285714	2.2274376530946975	0.7316213621865405
5	6	0.30000000000000004	5	561	2	0.4	2.2025210748201953	0.7234372943124558
5	6	0.30000000000000004	17	2397	4	0.23529411764705882	2.253322542443804	0.7401234802949103
5	6	0.30000000000000004	22	3130	4	0.18181818181818182	1.1553465425096352	0.3794836681754131
5	6	0.30000000000000004	9	1085	3	0.3333333333333333	2.506366183671844	0.8232378755421518
5	6	0.30000000000000004	22	3156	6	0.2727272727272727	2.1487010855373563	0.7057596485129118
5	6	0.30000000000000004	17	2408	4	0.23529411764705882	2.155117093699403	0.707867042461647
5	6	0.30000000000000004	22	3158	2	0.09090909090909091	0.0	0.0
5	6	0.30000000000000004	7	964	3	0.42857142857142855	2.1831872696020134	0.7170869370351947
5	6	0.30000000000000004	23	3140	5	0.21739130434782608	0.0	0.0
5	6	0.30000000000000004	14	1943	5	0.35714285714285715	2.3016377579423897	0.7559930350401576
5	6	0.30000000000000004	23	3199	5	0.21739130434782608	0.0	0.0
5	6	0.30000000000000004	13	1567	6	0.46153846153846156	2.245171589411516	0.7374462285422897
5	6	0.30000000000000004	23	3227	2	0.08695652173913043	0.0	0.0
5	6	0.30000000000000004	11	1512	3	0.2727272727272727	2.0658389593186133	0.6785428590447073
5	6	0.30000000000000004	11	1634	1	0.09090909090909091	2.408536014312915	0.7911047015025207
5	6	0.30000000000000004	7	1003	1	0.14285714285714285	2.288214069829394	0.7515839073731486
5	6	0.30000000000000004	17	2234	7	0.4117647058823529	2.1944743907890385	0.7207942906244378
5	6	0.30000000000000004	14	1718	5	0.35714285714285715	2.220025327834538	0.729186719180361
5	6	0.30000000000000004	11	1512	2	0.18181818181818182	2.2055983590263932	0.7244480552016083
5	6	0.30000000000000004	19	2494	7	0.3684210526315789	2.530478434488406	0.8311577550338571
5	6	0.30000000000000004	11	1713	2	0.18181818181818182	2.15004373880709	0.7062006547124712
5	6	0.30000000000000004	16	1747	10	0.625	2.329186614262927	0.7650416976412904
5	6	0.30000000000000004	8	999	3	0.375	2.384669625542489	0.7832655775483965
5	6	0.30000000000000004	22	3130	5	0.22727272727272727	2.0328652240545444	0.6677123475478943
5	6	0.30000000000000004	7	979	1	0.14285714285714285	2.366265543203196	0.7772205958753251
5	6	0.30000000000000004	23	3211	4	0.17391304347826086	0.0	0.0
5	6	0.30000000000000004	24	3216	7	0.2916666666666667	0.0	0.0
5	6	0.30000000000000004	9	1100	4	0.4444444444444444	2.274240930731769	0.7469943077287218
5	6	0.30000000000000004	9	1052	5	0.5555555555555556	2.2685350920163803	0.7451201751407369
5	6	0.30000000000000004	7	964	2	0.2857142857142857	2.1955385170280777	0.7211438121867866
5	6	0.30000000000000004	4	501	1	0.25	2.341994252232425	0.7692484782551573
5	6	0.30000000000000004	22	3152	5	0.22727272727272727	0.0	0.0
5	6	0.30000000000000004	5	522	3	0.6	2.180945560561596	0.7163506281111279
5	6	0.30000000000000004	7	867	2	0.2857142857142857	2.38888971472958	0.7846517027202138
5	6	0.30000000000000004	7	960	2	0.2857142857142857	2.334549109212566	0.7668030559690184
5	6	0.30000000000000004	18	2567	4	0.2222222222222222	2.041317657053168	0.6704886230300169
5	6	0.30000000000000004	9	1053	3	0.3333333333333333	2.3010918738473594	0.7558137346387986
5	6	0.30000000000000004	24	3218	4	0.16666666666666666	0.0	0.0
5	6	0.30000000000000004	24	3339	4	0.16666666666666666	0.0	0.0
5	6	0.30000000000000004	17	2413	4	0.23529411764705882	2.1973700626813075	0.7217453993620151
5	6	0.30000000000000004	12	1637	4	0.3333333333333333	2.513068775817796	0.8254394005047874
5	6	0.30000000000000004	24	3130	7	0.2916666666666667	0.6931471805599453	0.22767024869695301
5	6	0.30000000000000004	22	3172	3	0.13636363636363635	0.0	0.0
5	6	0.30000000000000004	9	1084	4	0.4444444444444444	1.8612027258883703	0.6113282999090348
5	6	0.30000000000000004	10	1560	0	0.0	2.2613005880904735	0.7427439391057297
5	6	0.30000000000000004	10	1262	4	0.4	1.9813994855828452	0.6508079760004856
5	6	0.30000000000000004	22	3130	2	0.09090909090909091	0.0	0.0
5	6	0.30000000000000004	22	3143	5	0.22727272727272727	2.1687684755500256	0.7123509581265387
5	6	0.30000000000000004	8	950	3	0.375	2.487581625700868	0.8170679233229715
5	6	0.30000000000000004	9	883	6	0.6666666666666666	2.0923879036432576	0.687263091812805
5	6	0.30000000000000004	22	3239	1	0.045454545454545456	0.0	0.0
5	6	0.30000000000000004	24	3130	6	0.25	2.3541298977178102	0.7732345370652411
5	6	0.30000000000000004	6	693	3	0.5	2.304143737461093	0.7568161459122119
5	6	0.30000000000000004	13	1756	5	0.38461538461538464	2.3305547118372036	0.7654910612450283
6	6	0.30000000000000004	8	968	4	0.5	2.2306440176342504	0.7717498662725258
6	6	0.30000000000000004	22	3238	1	0.045454545454545456	0.0	0.0
6	6	0.30000000000000004	7	838	3	0.42857142857142855	2.4133406397797703	0.8349585596339988
6	6	0.30000000000000004	7	887	3	0.42857142857142855	2.394247094818463	0.8283526464295308
6	6	0.30000000000000004	12	1664	3	0.25	2.19131988405106	0.7581446497546985
6	6	0.30000000000000004	24	2961	14	0.5833333333333334	2.1736935185558335	0.7520463458091686
6	6	0.30000000000000004	7	795	4	0.5714285714285714	2.197224577336219	0.7601875334318685
6	6	0.30000000000000004	22	3049	8	0.36363636363636365	1.45347359087993	0.502867351547152
6	6	0.30000000000000004	12	1648	6	0.5	2.3637933478802693	0.8178163730747288
6	6	0.30000000000000004	7	955	1	0.14285714285714285	2.0611128325795947	0.7130961015477925
6	6	0.30000000000000004	12	1749	2	0.16666666666666666	2.6120836119317077	0.9037189090973486
6	6	0.30000000000000004	12	1548	6	0.5	2.257927227291814	0.781189209008639
6	6	0.30000000000000004	22	3130	6	0.2727272727272727	1.0114042647073516	0.34992186107005474
6	6	0.30000000000000004	12	1318	8	0.6666666666666666	2.1417482669006125	0.7409940472361736
6	6	0.30000000000000004	16	2014	9	0.5625	2.0664705450721494	0.7149497428580904
6	6	0.30000000000000004	24	3244	8	0.3333333333333333	0.0	0.0
6	6	0.30000000000000004	12	1503	7	0.5833333333333334	2.220025327834538	0.7680760517292224
6	6	0.30000000000000004	16	1752	11	0.6875	2.35966518551107	0.816388126912995
6	6	0.30000000000000004	7	967	2	0.2857142857142857	2.2326944771870663	0.7724592765922241
6	6	0.30000000000000004	23	3214	5	0.21739130434782608	0.0	0.0
6	6	0.30000000000000004	16	2197	7	0.4375	2.5177837730812587	0.8710934038858364
6	6	0.30000000000000004	8	983	5	0.625	2.1242968359823955	0.734956266500688
6	6	0.30000000000000004	8	854	6	0.75	2.3264184804685155	0.8048855563693518
6	6	0.30000000000000004	7	877	2	0.2857142857142857	2.161287119576154	0.7477540263364965
6	6	0.30000000000000004	7	981	2	0.2857142857142857	2.0782187257835667	0.7190143344385065
6	6	0.30000000000000004	7	762	5	0.7142857142857143	2.3183682485653847	0.8021003672734721
6	6	0.30000000000000004	7	960	2	0.2857142857142857	2.2502602786175907	0.7785366268093845
6	6	0.30000000000000004	11	1318	6	0.5454545454545454	2.303760681149895	0.7970464957859781
6	6	0.30000000000000004	9	1080	6	0.6666666666666666	2.379293597899961	0.8231790915476543
6	6	0.30000000000000004	6	659	3	0.5	2.242973226438147	0.7760154797771606
6	6	0.30000000000000004	10	1078	7	0.7	2.2475917709219355	0.7776133865070375
6	6	0.30000000000000004	7	861	4	0.5714285714285714	2.276422685805818	0.7875881985031483
6	6	0.30000000000000004	15	2189	2	0.13333333333333333	1.9080368345090655	0.6601354408119051
6	6	0.30000000000000004	18	2255	7	0.3888888888888889	2.2110688711446103	0.7649773303742757
6	6	0.30000000000000004	7	947	2	0.2857142857142857	2.5657519955356403	0.8876892699101075
6	6	0.30000000000000004	8	974	5	0.625	2.4083892955084365	0.8332455120795423
6	6	0.30000000000000004	8	917	4	0.5	2.292758728277347	0.7932400813195717
6	6	0.30000000000000004	6	619	3	0.5	2.268015842667635	0.7846796303872247
6	6	0.30000000000000004	22	3169	1	0.045454545454545456	0.0	0.0
6	6	0.30000000000000004	13	1821	6	0.46153846153846156	2.4869454160993607	0.8604240645879931
6	6	0.30000000000000004	9	1070	4	0.4444444444444444	2.127805078707373	0.7361700351847313
6	6	0.30000000000000004	11	1251	8	0.7272727272727273	2.559551500038041	0.8855440456908839
6	6	0.30000000000000004	22	3146	3	0.13636363636363635	0.0	0.0
6	6	0.30000000000000004	11	1552	6	0.5454545454545454	2.2427781461400285	0.7759479866259472
6	6	0.30000000000000004	9	1209	3	0.3333333333333333	2.1352577632007708	0.738748487064853
6	6	0.30000000000000004	9	1122	3	0.3333333333333333	2.0744897329904974	0.7177241914723355
6	6	0.30000000000000004	11	1435	5	0.45454545454545453	2.2016090567111934	0.7617044591916766
6	6	0.30000000000000004	11	1530	4	0.36363636363636365	2.0252758101881176	0.7006973427052406
6	6	0.30000000000000004	12	1556	6	0.5	2.1137191065066494	0.7312966232569257
6	6	0.30000000000000004	8	1210	3	0.375	2.499695009314738	0.8648351211175025
6	6	0.30000000000000004	16	2340	2	0.125	2.0253262207700673	0.7007147835696595
6	6	0.30000000000000004	7	821	4	0.5714285714285714	2.1968413689435704	0.7600549524268121
6	6	0.30000000000000004	22	3139	3	0.13636363636363635	0.0	0.0
6	6	0.30000000000000004	18	2563	6	0.3333333333333333	2.1642255740772103	0.7487706618239658
6	6	0.30000000000000004	11	1533	4	0.36363636363636365	2.497346963520216	0.8640227530239839
6	6	0.30000000000000004	12	1478	5	0.4166666666666667	2.2034695730422604	0.7623481536666119
6	6	0.30000000000000004	22	3255	1	0.045454545454545456	0.0	0.0
6	6	0.30000000000000004	12	1526	6	0.5	2.5707241322200822	0.8894095111458097
6	6	0.30000000000000004	5	557	2	0.4	2.2055983590263937	0.7630846630717837
6	6	0.30000000000000004	7	941	4	0.5714285714285714	2.094729047527649	0.7247265137451919
6	6	0.30000000000000004	22	3143	6	0.2727272727272727	0.0	0.0
6	6	0.30000000000000004	24	3208	6	0.25	0.0	0.0
6	6	0.30000000000000004	19	2531	10	0.5263157894736842	1.6348992736281578	0.5656363300540148
6	6	0.30000000000000004	7	914	3	0.42857142857142855	2.5519791601980693	0.8829241959019128
6	6	0.30000000000000004	22	3243	1	0.045454545454545456	0.0	0.0
6	6	0.30000000000000004	10	1279	5	0.5	2.108169769053504	0.7293766842601564
6	6	0.30000000000000004	9	1094	3	0.3333333333333333	2.289970378055514	0.7922753783486769
6	6	0.30000000000000004	22	3166	4	0.18181818181818182	0.0	0.0
6	6	0.30000000000000004	9	1138	3	0.3333333333333333	2.2071079677498235	0.7636069518463352
6	6	0.30000000000000004	9	1047	4	0.4444444444444444	2.209820228844168	0.7645453297857594
6	6	0.30000000000000004	7	895	2	0.2857142857142857	2.293118601486813	0.7933645889053115
6	6	0.30000000000000004	14	1617	8	0.5714285714285714	1.9515272251612923	0.6751820833530994
6	6	0.30000000000000004	8	963	5	0.625	2.3129006701691486	0.8002087149691278
6	6	0.30000000000000004	23	3131	6	0.2608695652173913	0.0	0.0
6	6	0.30000000000000004	5	508	3	0.6	2.2515950735848635	0.7789984341750378
6	6	0.30000000000000004	12	1404	7	0.5833333333333334	2.538294239177711	0.8781895381600592
6	6	0.30000000000000004	21	2630	11	0.5238095238095238	2.038991851829965	0.7054427674432097
6	6	0.30000000000000004	13	1653	7	0.5384615384615384	2.5976575500757786	0.898727834223842
6	6	0.30000000000000004	8	877	5	0.625	2.1639556568820564	0.7486772768832859
6	6	0.30000000000000004	24	3124	11	0.4583333333333333	2.3225839830970676	0.8035589113241348
6	6	0.30000000000000004	9	1061	5	0.5555555555555556	2.1792085852167653	0.7539544279255488
6	6	0.30000000000000004	12	1486	6	0.5	2.6452853899753106	0.9152059359660896
6	6	0.30000000000000004	27	2953	16	0.5925925925925926	2.0574710689434808	0.7118361377987816
6	6	0.30000000000000004	25	2692	16	0.64	2.223889400896413	0.7694129292610897
6	6	0.30000000000000004	19	2305	10	0.5263157894736842	1.9770061729088613	0.6839971943082778
6	6	0.30000000000000004	24	3205	5	0.20833333333333334	0.0	0.0
6	6	0.30000000000000004	8	980	3	0.375	2.1639556568820564	0.7486772768832859
6	6	0.30000000000000004	11	1633	3	0.2727272727272727	2.3806561448842114	0.8236505004522452
6	6	0.30000000000000004	22	3150	2	0.09090909090909091	0.0	0.0
6	6	0.30000000000000004	11	1327	5	0.45454545454545453	2.293118601486813	0.7933645889053115
6	6	0.30000000000000004	5	594	2	0.4	2.348531451996756	0.8125361194735028
6	6	0.30000000000000004	17	2441	4	0.23529411764705882	2.207932724558424	0.7638922981193007
6	6	0.30000000000000004	20	2583	9	0.45	2.2462138366774456	0.7771366539757548
6	6	0.30000000000000004	7	981	1	0.14285714285714285	2.117277097906719	0.7325276038013312
6	6	0.30000000000000004	7	819	3	0.42857142857142855	2.1639556568820564	0.7486772768832859
6	6	0.30000000000000004	8	1039	2	0.25	2.1061709162064637	0.7286851286353204
6	6	0.30000000000000004	16	2220	6	0.375	2.253857589601352	0.7797812109961535
6	6	0.30000000000000004	5	438	3	0.6	2.1639556568820564	0.7486772768832859
6	6	0.30000000000000004	18	2460	5	0.2777777777777778	2.059044366009098	0.7123804612275305
6	6	0.30000000000000004	6	697	4	0.6666666666666666	2.1639556568820564	0.7486772768832859
7	6	0.30000000000000004	17	2423	3	0.17647058823529413	2.3458531440834927	0.8116094885285572
7	6	0.30000000000000004	4	454	2	0.5	2.282374376159249	0.7896473420500543
7	6	0.30000000000000004	9	1104	4	0.4444444444444444	2.5393673998815784	0.8785608262827499
7	6	0.30000000000000004	22	3142	2	0.09090909090909091	0.0	0.0
7	6	0.30000000000000004	22	3130	3	0.13636363636363635	1.5229550675313184	0.5269062927184989
7	6	0.30000000000000004	22	3152	4	0.18181818181818182	1.5743960213046473	0.5447036413235002
7	6	0.30000000000000004	22	3236	1	0.045454545454545456	0.0	0.0
7	6	0.30000000000000004	22	3276	0	0.0	0.0	0.0
7	6	0.30000000000000004	22	3146	4	0.18181818181818182	0.0	0.0
7	6	0.30000000000000004	11	1597	2	0.18181818181818182	2.515648435999105	0.8703546279562973
7	6	0.30000000000000004	12	1789	3	0.25	2.422909973046481	0.838269321732531
7	6	0.30000000000000004	22	3223	1	0.045454545454545456	0.0	0.0
7	6	0.30000000000000004	22	3276	0	0.0	0.0	0.0
7	6	0.30000000000000004	12	1532	3	0.25	2.5232109529528914	0.87297107925988
7	6	0.30000000000000004	24	3263	5	0.20833333333333334	0.0	0.0
7	6	0.30000000000000004	22	3130	3	0.13636363636363635	0.6365141682948128	0.22021878900384667
7	6	0.30000000000000004	19	2504	7	0.3684210526315789	2.35114853447907	0.8134415678730605
7	6	0.30000000000000004	22	3276	0	0.0	0.0	0.0
7	6	0.30000000000000004	8	1097	2	0.25	2.3413893575148945	0.8100651243628046
7	6	0.30000000000000004	22	3116	6	0.2727272727272727	2.3603878147436186	0.816638139469537
7	6	0.30000000000000004	14	2001	2	0.14285714285714285	1.6946141155199939	0.5862962474949813
7	6	0.30000000000000004	16	2408	2	0.125	2.1452145318735125	0.7421932926147068
7	6	0.30000000000000004	10	1211	4	0.4	2.237338263489028	0.774065916391854
7	6	0.30000000000000004	7	880	2	0.2857142857142857	2.260233853174674	0.781987246796186
7	6	0.30000000000000004	22	3259	2	0.09090909090909091	0.0	0.0
7	6	0.30000000000000004	12	1640	3	0.25	2.515038546734567	0.8701436207518185
7	6	0.30000000000000004	7	1014	1	0.14285714285714285	2.288154050004328	0.7916469719693853
7	6	0.30000000000000004	16	2280	4	0.25	2.245171589411516	0.77677606116859
7	6	0.30000000000000004	5	595	2	0.4	2.4410152780267027	0.8445333273680552
7	6	0.30000000000000004	13	1618	4	0.3076923076923077	2.142026614674113	0.7410903489567879
7	6	0.30000000000000004	23	3154	4	0.17391304347826086	0.0	0.0
7	6	0.30000000000000004	23	3130	5	0.21739130434782608	1.5894799033638654	0.5499223063682339
7	6	0.30000000000000004	11	1500	3	0.2727272727272727	2.1700706592211816	0.7507929224996048
7	6	0.30000000000000004	23	3168	4	0.17391304347826086	0.0	0.0
7	6	0.30000000000000004	22	3175	3	0.13636363636363635	0.0	0.0
7	6	0.30000000000000004	11	1677	1	0.09090909090909091	2.2190286997293054	0.7677312420684894
7	6	0.30000000000000004	23	3263	3	0.13043478260869565	0.0	0.0
7	6	0.30000000000000004	22	3198	2	0.09090909090909091	0.0	0.0
7	6	0.30000000000000004	22	3129	3	0.13636363636363635	2.451255557753324	0.8480762210109392
7	6	0.30000000000000004	22	3140	2	0.09090909090909091	0.0	0.0
7	6	0.30000000000000004	6	743	3	0.5	2.1855673437540357	0.7561544073987425
7	6	0.30000000000000004	11	1534	3	0.2727272727272727	2.423974401629591	0.8386375887487729
7	6	0.30000000000000004	22	3214	2	0.09090909090909091	0.0	0.0
7	6	0.30000000000000004	23	3224	3	0.13043478260869565	0.0	0.0
7	6	0.30000000000000004	23	3207	3	0.13043478260869565	0.0	0.0
7	6	0.30000000000000004	22	3238	1	0.045454545454545456	0.0	0.0
7	6	0.30000000000000004	16	2083	5	0.3125	2.2008276490345495	0.7614341106890976
7	6	0.30000000000000004	22	3130	3	0.13636363636363635	0.0	0.0
7	6	0.30000000000000004	23	3272	3	0.13043478260869565	0.0	0.0
7	6	0.30000000000000004	16	2246	3	0.1875	2.451255557753324	0.8480762210109392
7	6	0.30000000000000004	22	3272	1	0.045454545454545456	0.0	0.0
7	6	0.30000000000000004	23	3265	3	0.13043478260869565	0.0	0.0
7	6	0.30000000000000004	22	3140	3	0.13636363636363635	0.0	0.0
7	6	0.30000000000000004	22	3208	1	0.045454545454545456	0.0	0.0
7	6	0.30000000000000004	12	1563	5	0.4166666666666667	2.378049966784259	0.8227488247100738
7	6	0.30000000000000004	17	2231	4	0.23529411764705882	2.3627273075413524	0.8174475484292469
7	6	0.30000000000000004	21	3027	5	0.23809523809523808	2.248779703512439	0.7780243829773905
7	6	0.30000000000000004	18	2465	4	0.2222222222222222	2.322187942807066	0.8034218907872716
7	6	0.30000000000000004	22	3150	2	0.09090909090909091	0.0	0.0
7	6	0.30000000000000004	7	808	4	0.5714285714285714	2.4307913288782323	0.8409960837174627
7	6	0.30000000000000004	22	3179	2	0.09090909090909091	0.0	0.0
7	6	0.30000000000000004	12	1590	4	0.3333333333333333	2.5663212999402267	0.8878862357166794
7	6	0.30000000000000004	22	3231	2	0.09090909090909091	0.0	0.0
7	6	0.30000000000000004	22	3135	2	0.09090909090909091	0.0	0.0
7	6	0.30000000000000004	11	1474	4	0.36363636363636365	2.381847825330759	0.8240627935918013
7	6	0.30000000000000004	7	977	1	0.14285714285714285	2.257927227291814	0.781189209008639
7	6	0.30000000000000004	11	1643	1	0.09090909090909091	2.1619357026471175	0.7479784206792628
7	6	0.30000000000000004	22	3132	4	0.18181818181818182	0.0	0.0
7	6	0.30000000000000004	23	3230	5	0.21739130434782608	0.0	0.0
7	6	0.30000000000000004	5	592	2	0.4	2.4260151319598084	0.8393436329884602
7	6	0.30000000000000004	8	1056	3	0.375	2.3761591322003786	0.8220946408395335
7	6	0.30000000000000004	7	932	2	0.2857142857142857	2.1658526098546407	0.7493335775710441
7	6	0.30000000000000004	22	3203	1	0.045454545454545456	0.0	0.0
7	6	0.30000000000000004	7	960	2	0.2857142857142857	2.4641061604484578	0.8525222244221015
7	6	0.30000000000000004	24	3150	8	0.3333333333333333	0.0	0.0
7	6	0.30000000000000004	23	3209	3	0.13043478260869565	0.0	0.0
7	6	0.30000000000000004	6	724	3	0.5	2.3066687254045313	0.798052610050239
7	6	0.30000000000000004	17	2442	2	0.11764705882352941	1.9732866041722896	0.6827103118418926
7	6	0.30000000000000004	23	3190	5	0.21739130434782608	0.0	0.0
7	6	0.30000000000000004	22	3201	2	0.09090909090909091	0.0	0.0
7	6	0.30000000000000004	7	950	2	0.2857142857142857	2.5578935855317777	0.8849704466368057
7	6	0.30000000000000004	7	979	2	0.2857142857142857	2.5927874269574183	0.8970428872598205
7	6	0.30000000000000004	7	776	3	0.42857142857142855	2.359465687487068	0.8163191053335191
7	6	0.30000000000000004	24	3161	7	0.2916666666666667	0.0	0.0
7	6	0.30000000000000004	23	3209	4	0.17391304347826086	0.0	0.0
7	6	0.30000000000000004	8	1056	4	0.5	2.5193192385955636	0.8716246384960938
7	6	0.30000000000000004	7	991	1	0.14285714285714285	2.649334648220397	0.9166068831743592
7	6	0.30000000000000004	22	3199	4	0.18181818181818182	0.0	0.0
7	6	0.30000000000000004	7	797	3	0.42857142857142855	2.1234970119696337	0.7346795463830849
7	6	0.30000000000000004	22	3141	3	0.13636363636363635	0.0	0.0
7	6	0.30000000000000004	8	1010	2	0.25	2.4525700132959223	0.848530991418589
7	6	0.30000000000000004	22	3184	1	0.045454545454545456	0.0	0.0
7	6	0.30000000000000004	11	1560	3	0.2727272727272727	2.115426788156002	0.7318874405608546
7	6	0.30000000000000004	22	3212	2	0.09090909090909091	0.0	0.0
7	6	0.30000000000000004	18	2164	7	0.3888888888888889	2.620842177141452	0.9067491646988355
7	6	0.30000000000000004	22	3172	2	0.09090909090909091	0.0	0.0
7	6	0.30000000000000004	22	3177	4	0.18181818181818182	2.0522328220845996	0.710023828761174
7	6	0.30000000000000004	18	2377	8	0.4444444444444444	2.401517802457141	0.8308681386387303
7	6	0.30000000000000004	23	3183	4	0.17391304347826086	0.0	0.0
7	6	0.30000000000000004	7	991	2	0.2857142857142857	2.475438121758426	0.856442813972221
8	6	0.30000000000000004	20	2964	2	0.1	1.8900162710569237	0.6418935099113449
8	6	0.30000000000000004	13	2028	0	0.0	1.5626394983654304	0.5307087392273987
8	6	0.30000000000000004	11	1608	1	0.09090909090909091	2.323579763188834	0.7891417616834534
8	6	0.30000000000000004	7	906	2	0.2857142857142857	2.3441145598148623	0.7961158565012858
8	6	0.30000000000000004	16	2409	1	0.0625	2.2599715485690464	0.7675389317148749
8	6	0.30000000000000004	22	3194	2	0.09090909090909091	0.0	0.0
8	6	0.30000000000000004	23	3198	4	0.17391304347826086	0.0	0.0
8	6	0.30000000000000004	22	3247	1	0.045454545454545456	0.0	0.0
8	6	0.30000000000000004	22	3130	4	0.18181818181818182	1.5607104090414063	0.5300535755993957
8	6	0.30000000000000004	22	3156	2	0.09090909090909091	0.0	0.0
8	6	0.30000000000000004	22	3276	0	0.0	0.0	0.0
8	6	0.30000000000000004	23	3130	4	0.17391304347826086	1.2554823251787537	0.42639101508368704
8	6	0.30000000000000004	16	2377	2	0.125	2.6473950108770907	0.8991169555928642
8	6	0.30000000000000004	22	3267	2	0.09090909090909091	0.0	0.0
8	6	0.30000000000000004	23	3207	3	0.13043478260869565	0.0	0.0
8	6	0.30000000000000004	22	3239	1	0.045454545454545456	0.0	0.0
8	6	0.30000000000000004	23	3216	5	0.21739130434782608	0.0	0.0
8	6	0.30000000000000004	11	1519	3	0.2727272727272727	2.5696048893585495	0.8726976200016191
8	6	0.30000000000000004	22	3130	3	0.13636363636363635	1.395498677715188	0.47394382685092984
8	6	0.30000000000000004	22	3276	0	0.0	0.0	0.0
8	6	0.30000000000000004	22	3213	4	0.18181818181818182	0.0	0.0
8	6	0.30000000000000004	22	3205	1	0.045454545454545456	0.0	0.0
8	6	0.30000000000000004	11	1629	1	0.09090909090909091	1.9652346788239439	0.6674394316639207
8	6	0.30000000000000004	22	3190	2	0.09090909090909091	0.0	0.0
8	6	0.30000000000000004	22	3243	1	0.045454545454545456	0.0	0.0
8	6	0.30000000000000004	8	1007	3	0.375	2.5653596932398117	0.871255852605937
8	6	0.30000000000000004	7	1031	2	0.2857142857142857	2.5284713373527965	0.8587277084847577
8	6	0.30000000000000004	22	3233	1	0.045454545454545456	0.0	0.0
8	6	0.30000000000000004	23	3239	2	0.08695652173913043	0.0	0.0
8	6	0.30000000000000004	8	1159	2	0.25	2.5871370538666043	0.878651951075248
8	6	0.30000000000000004	17	2297	5	0.29411764705882354	2.523210952952891	0.8569411595234357
8	6	0.30000000000000004	11	1565	3	0.2727272727272727	2.6832725266166215	0.9113017948757919
8	6	0.30000000000000004	23	3222	3	0.13043478260869565	0.0	0.0
8	6	0.30000000000000004	22	3246	1	0.045454545454545456	0.0	0.0
8	6	0.30000000000000004	22	3244	1	0.045454545454545456	0.0	0.0
8	6	0.30000000000000004	22	3286	0	0.0	1.329661348854758	0.4515839378105163
8	6	0.30000000000000004	22	3141	2	0.09090909090909091	0.0	0.0
8	6	0.30000000000000004	22	3200	2	0.09090909090909091	0.0	0.0
8	6	0.30000000000000004	22	3185	2	0.09090909090909091	0.0	0.0
8	6	0.30000000000000004	22	3245	1	0.045454545454545456	0.0	0.0
8	6	0.30000000000000004	22	3130	2	0.09090909090909091	1.3941720078187914	0.47349325887999083
8	6	0.30000000000000004	23	3208	5	0.21739130434782608	0.0	0.0
8	6	0.30000000000000004	24	3259	7	0.2916666666666667	0.0	0.0
8	6	0.30000000000000004	22	3276	0	0.0	0.0	0.0
8	6	0.30000000000000004	17	2302	4	0.23529411764705882	2.351080823422605	0.7984817617406311
8	6	0.30000000000000004	23	3130	5	0.21739130434782608	1.5465986860485124	0.5252609060644716
8	6	0.30000000000000004	13	1725	4	0.3076923076923077	2.1453012800501945	0.7285942399314117
8	6	0.30000000000000004	11	1493	3	0.2727272727272727	2.4503962829577555	0.8322116030577252
8	6	0.30000000000000004	22	3179	3	0.13636363636363635	0.0	0.0
8	6	0.30000000000000004	17	2303	4	0.23529411764705882	2.30524967569426	0.7829164373944226
8	6	0.30000000000000004	22	3196	2	0.09090909090909091	0.0	0.0
8	6	0.30000000000000004	17	2545	2	0.11764705882352941	2.120269494218961	0.7200928629260306
8	6	0.30000000000000004	22	3130	2	0.09090909090909091	1.5229550675313184	0.5172309829842224
8	6	0.30000000000000004	22	3224	1	0.045454545454545456	0.0	0.0
8	6	0.30000000000000004	8	1056	2	0.25	2.455026874747094	0.8337842597920311
8	6	0.30000000000000004	22	3244	1	0.045454545454545456	0.0	0.0
8	6	0.30000000000000004	22	3152	2	0.09090909090909091	0.0	0.0
8	6	0.30000000000000004	22	3276	0	0.0	0.0	0.0
8	6	0.30000000000000004	22	3216	4	0.18181818181818182	2.030853749124243	0.6897251950180235
8	6	0.30000000000000004	22	3229	1	0.045454545454545456	0.0	0.0
8	6	0.30000000000000004	22	3276	0	0.0	0.0	0.0
8	6	0.30000000000000004	22	3276	0	0.0	0.0	0.0
8	6	0.30000000000000004	22	3229	1	0.045454545454545456	0.0	0.0
8	6	0.30000000000000004	22	3130	2	0.09090909090909091	0.6730116670092565	0.22857042437326502
8	6	0.30000000000000004	22	3257	1	0.045454545454545456	0.0	0.0
8	6	0.30000000000000004	11	1665	2	0.18181818181818182	1.663904141054372	0.5651005685047061
8	6	0.30000000000000004	8	1122	2	0.25	2.6499488112277265	0.899984285623714
8	6	0.30000000000000004	22	3245	1	0.045454545454545456	0.0	0.0
8	6	0.30000000000000004	22	3151	4	0.18181818181818182	0.0	0.0
8	6	0.30000000000000004	11	1635	2	0.18181818181818182	2.516660043141759	0.8547163180994893
8	6	0.30000000000000004	22	3172	4	0.18181818181818182	0.0	0.0
8	6	0.30000000000000004	22	3250	1	0.045454545454545456	0.0	0.0
8	6	0.30000000000000004	22	3164	2	0.09090909090909091	0.0	0.0
8	6	0.30000000000000004	23	3175	4	0.17391304347826086	0.0	0.0
8	6	0.30000000000000004	22	3195	1	0.045454545454545456	0.0	0.0
8	6	0.30000000000000004	11	1570	3	0.2727272727272727	2.280342631019237	0.7744574253886536
8	6	0.30000000000000004	22	3236	1	0.045454545454545456	0.0	0.0
8	6	0.30000000000000004	12	1827	2	0.16666666666666666	2.0783489435753273	0.7058556683567951
8	6	0.30000000000000004	22	3184	3	0.13636363636363635	0.0	0.0
8	6	0.30000000000000004	17	2566	2	0.11764705882352941	2.2541684832790487	0.7655680756940649
8	6	0.30000000000000004	11	1659	1	0.09090909090909091	2.5821542842843486	0.8769596865666228
8	6	0.30000000000000004	22	3276	0	0.0	0.0	0.0
8	6	0.30000000000000004	7	1049	1	0.14285714285714285	2.6311164345606852	0.8935883722424923
8	6	0.30000000000000004	13	1764	3	0.23076923076923078	2.636391438937798	0.8953798864883084
8	6	0.30000000000000004	22	3208	2	0.09090909090909091	0.0	0.0
8	6	0.30000000000000004	21	3136	2	0.09523809523809523	2.293371825898536	0.7788824431837201
8	6	0.30000000000000004	23	3193	5	0.21739130434782608	0.0	0.0
8	6	0.30000000000000004	22	3172	2	0.09090909090909091	0.0	0.0
8	6	0.30000000000000004	7	1066	2	0.2857142857142857	2.521170048492387	0.8562480208729342
8	6	0.30000000000000004	7	941	2	0.2857142857142857	2.507026435557418	0.8514445207715419
8	6	0.30000000000000004	17	2474	2	0.11764705882352941	2.358831279638734	0.8011139970394326
8	6	0.30000000000000004	9	1261	4	0.4444444444444444	2.6176530654652392	0.8890158987795654
8	6	0.30000000000000004	22	3173	1	0.045454545454545456	0.0	0.0
8	6	0.30000000000000004	22	3180	3	0.13636363636363635	0.0	0.0
8	6	0.30000000000000004	22	3130	4	0.18181818181818182	1.6108289211641622	0.5470749886690407
8	6	0.30000000000000004	22	3248	2	0.09090909090909091	0.0	0.0
8	6	0.30000000000000004	22	3130	4	0.18181818181818182	1.2636544318820966	0.42916645270055226
8	6	0.30000000000000004	22	3140	2	0.09090909090909091	0.0	0.0
8	6	0.30000000000000004	22	3217	1	0.045454545454545456	0.0	0.0
8	6	0.30000000000000004	23	3166	3	0.13043478260869565	0.0	0.0
9	6	0.30000000000000004	7	962	2	0.2857142857142857	2.0261206329699606	0.6763356828833939
9	6	0.30000000000000004	22	3130	3	0.13636363636363635	1.4391741154213276	0.4804081219560924
9	6	0.30000000000000004	25	3203	7	0.28	0.0	0.0
9	6	0.30000000000000004	24	3164	8	0.3333333333333333	0.0	0.0
9	6	0.30000000000000004	8	1014	3	0.375	2.197817284571505	0.7336494332199192
9	6	0.30000000000000004	3	193	2	0.6666666666666666	2.1972245773362196	0.7334515826841693
9	6	0.30000000000000004	8	1014	3	0.375	2.1346438703248745	0.7125616294784703
9	6	0.30000000000000004	12	1631	5	0.4166666666666667	2.2164879039533765	0.7398818390816491
9	6	0.30000000000000004	11	1596	4	0.36363636363636365	2.281217258128325	0.7614890283309597
9	6	0.30000000000000004	6	703	3	0.5	2.3814354785369614	0.794942692162455
9	6	0.30000000000000004	22	3276	0	0.0	0.0	0.0
9	6	0.30000000000000004	5	553	3	0.6	2.0431918705451206	0.6820342019820006
9	6	0.30000000000000004	13	1721	3	0.23076923076923078	2.2483862946790656	0.7505297834948681
9	6	0.30000000000000004	15	1698	8	0.5333333333333333	1.797411943614013	0.5999908468060969
9	6	0.30000000000000004	13	1656	5	0.38461538461538464	2.245323426780806	0.7495073730727826
9	6	0.30000000000000004	9	988	7	0.7777777777777778	2.6305549536368162	0.8781008159037036
9	6	0.30000000000000004	23	3258	4	0.17391304347826086	0.0	0.0
9	6	0.30000000000000004	17	2462	2	0.11764705882352941	2.146723324263479	0.7165938502630981
9	6	0.30000000000000004	11	1516	3	0.2727272727272727	2.181251546311405	0.7281196539381253
9	6	0.30000000000000004	22	3136	3	0.13636363636363635	0.0	0.0
9	6	0.30000000000000004	11	1557	2	0.18181818181818182	2.4115141953218515	0.8049832144916437
9	6	0.30000000000000004	7	1006	1	0.14285714285714285	2.2115037757345797	0.7382180962088977
9	6	0.30000000000000004	15	1754	9	0.6	2.576606494630904	0.860092377872654
9	6	0.30000000000000004	11	1579	1	0.09090909090909091	1.9722469794234416	0.6583522155281466
9	6	0.30000000000000004	22	3145	3	0.13636363636363635	0.0	0.0
9	6	0.30000000000000004	10	1147	5	0.5	1.8950241749676193	0.632574610120101
9	6	0.30000000000000004	9	961	6	0.6666666666666666	1.8891591637540215	0.6306168212798319
9	6	0.30000000000000004	14	1864	5	0.35714285714285715	2.361054268723248	0.7881392771865451
9	6	0.30000000000000004	18	2459	6	0.3333333333333333	2.477585825735087	0.8270384665568928
9	6	0.30000000000000004	14	1760	5	0.35714285714285715	2.1274155936160577	0.7101487714361723
9	6	0.30000000000000004	25	3157	7	0.28	0.0	0.0
9	6	0.30000000000000004	24	3214	6	0.25	0.0	0.0
9	6	0.30000000000000004	24	3230	7	0.2916666666666667	0.0	0.0
9	6	0.30000000000000004	22	3246	2	0.09090909090909091	0.0	0.0
9	6	0.30000000000000004	11	1451	4	0.36363636363636365	2.4703633750696303	0.824627553295646
9	6	0.30000000000000004	4	451	2	0.5	1.9328065726143313	0.6451866842965055
9	6	0.30000000000000004	7	929	2	0.2857142857142857	2.2744357722484496	0.7592253127313576
9	6	0.30000000000000004	11	1563	3	0.2727272727272727	1.981032313095473	0.6612848319537156
9	6	0.30000000000000004	12	1401	6	0.5	2.098147389135067	0.7003788047607896
9	6	0.30000000000000004	7	814	5	0.7142857142857143	2.3249544734316894	0.7760888694748002
9	6	0.30000000000000004	8	1071	3	0.375	2.2843326750468775	0.7625289800469575
9	6	0.30000000000000004	7	852	3	0.42857142857142855	2.5052899909184174	0.8362863440885068
9	6	0.30000000000000004	22	3186	4	0.18181818181818182	0.0	0.0
9	6	0.30000000000000004	25	3180	8	0.32	0.0	0.0
9	6	0.30000000000000004	19	2416	10	0.5263157894736842	2.628971100715963	0.8775721128100276
9	6	0.30000000000000004	5	556	2	0.4	2.1192809219098505	0.707433351310676
9	6	0.30000000000000004	17	2304	4	0.23529411764705882	2.3639211032839484	0.7890962500729438
9	6	0.30000000000000004	8	886	4	0.5	2.0844297682153505	0.6957997504037584
9	6	0.30000000000000004	7	971	1	0.14285714285714285	2.0992927999339215	0.7007611522786122
9	6	0.30000000000000004	25	3239	8	0.32	0.0	0.0
9	6	0.30000000000000004	12	1608	4	0.3333333333333333	1.9304063228580755	0.6443854612441503
9	6	0.30000000000000004	8	784	5	0.625	2.2477648583810494	0.7503223429623805
9	6	0.30000000000000004	23	3139	7	0.30434782608695654	0.0	0.0
9	6	0.30000000000000004	12	1593	4	0.3333333333333333	2.4205609810951305	0.8080031057726981
9	6	0.30000000000000004	10	1448	3	0.3	2.467942072305693	0.8238193025766773
9	6	0.30000000000000004	22	3189	3	0.13636363636363635	0.0	0.0
9	6	0.30000000000000004	22	3130	3	0.13636363636363635	0.6365141682948128	0.21247364923557852
9	6	0.30000000000000004	19	2733	7	0.3684210526315789	2.6093253048195186	0.8710141850306076
9	6	0.30000000000000004	23	3130	6	0.2608695652173913	1.4261250263996754	0.47605222902906147
9	6	0.30000000000000004	11	1289	5	0.45454545454545453	2.0253262207700673	0.6760705015763371
9	6	0.30000000000000004	25	3193	8	0.32	0.0	0.0
9	6	0.30000000000000004	4	484	1	0.25	2.1458417525947544	0.7162995744105771
9	6	0.30000000000000004	10	1173	5	0.5	2.351673301904631	0.78500783353204
9	6	0.30000000000000004	11	1418	5	0.45454545454545453	2.4872576985931496	0.8302670170329968
9	6	0.30000000000000004	16	2320	2	0.125	2.289088369540635	0.7641164698689753
9	6	0.30000000000000004	23	3135	5	0.21739130434782608	0.0	0.0
9	6	0.30000000000000004	16	2406	2	0.125	2.3410999361374705	0.7814783573300105
9	6	0.30000000000000004	6	668	4	0.6666666666666666	2.3992042962026154	0.8008740692159104
9	6	0.30000000000000004	7	981	1	0.14285714285714285	2.0896266128350316	0.6975344997555474
9	6	0.30000000000000004	8	1009	3	0.375	2.400563126408751	0.8013276578820709
9	6	0.30000000000000004	6	603	4	0.6666666666666666	2.276422685805818	0.75988856077088
9	6	0.30000000000000004	22	3253	1	0.045454545454545456	0.0	0.0
9	6	0.30000000000000004	16	2267	6	0.375	2.2025921146309986	0.7352433106507046
9	6	0.30000000000000004	7	969	2	0.2857142857142857	2.306336270507494	0.7698739606564938
9	6	0.30000000000000004	7	888	2	0.2857142857142857	1.8462202193216333	0.6162834494990994
9	6	0.30000000000000004	22	3141	3	0.13636363636363635	0.0	0.0
9	6	0.30000000000000004	22	3034	5	0.22727272727272727	1.8594288151492286	0.6206925871060209
9	6	0.30000000000000004	3	230	2	0.6666666666666666	2.0431918705451206	0.6820342019820006
9	6	0.30000000000000004	7	1010	1	0.14285714285714285	2.1654528458255	0.7228459181556008
9	6	0.30000000000000004	23	3179	4	0.17391304347826086	0.0	0.0
9	6	0.30000000000000004	25	3159	11	0.44	0.0	0.0
9	6	0.30000000000000004	23	3196	7	0.30434782608695654	0.0	0.0
9	6	0.30000000000000004	11	1475	5	0.45454545454545453	2.2608699658924944	0.7546969353206949
9	6	0.30000000000000004	24	3135	7	0.2916666666666667	0.0	0.0
9	6	0.30000000000000004	22	3115	6	0.2727272727272727	2.084261321491197	0.6957435215058556
9	6	0.30000000000000004	7	1022	1	0.14285714285714285	2.3832529664664728	0.7955493845379906
9	6	0.30000000000000004	4	473	2	0.5	2.4324441210724337	0.8119697953471324
9	6	0.30000000000000004	13	1690	4	0.3076923076923077	2.4049273394455564	0.802784467983338
9	6	0.30000000000000004	23	3130	6	0.2608695652173913	0.0	0.0
9	6	0.30000000000000004	10	1505	1	0.1	2.641921529894904	0.8818950722724821
9	6	0.30000000000000004	22	3146	2	0.09090909090909091	0.0	0.0
9	6	0.30000000000000004	11	1432	7	0.6363636363636364	2.1976535594170357	0.7335947804206971
9	6	0.30000000000000004	7	679	4	0.5714285714285714	1.8891591637540215	0.6306168212798319
9	6	0.30000000000000004	23	3205	5	0.21739130434782608	0.0	0.0
9	6	0.30000000000000004	13	1710	7	0.5384615384615384	2.2591121771686185	0.7541101710295752
9	6	0.30000000000000004	4	493	1	0.25	2.2154056750368065	0.7395205821942683
9	6	0.30000000000000004	22	3152	2	0.09090909090909091	0.0	0.0
9	6	0.30000000000000004	18	2316	10	0.5555555555555556	2.0836422391499014	0.6955368667434255
9	6	0.30000000000000004	22	3152	3	0.13636363636363635	0.0	0.0
[truncated: 3,001 more rows]
