# Supplementary material for: Intrinsic motivation in cognitive architecture: intellectual curiosity originated from pattern discovery
Source: Front Artif Intell. 2024 Oct 17;7:1397860. doi: 10.3389/frai.2024.1397860 (PMC11525000; doi:10.3389/frai.2024.1397860)
Supplement: Supplementary file 4 [file Data_Sheet_4.zip › data/7_7.csv]

map_no	reward	alpha	round	steps	goal_num	goal_rate	entropy	entropy_n
0	2	0.1	3	172	3	1.0	1.488036044178116	0.6772343890227733
0	2	0.1	3	226	3	1.0	1.5498260458782016	0.7053562307031518
0	2	0.1	2	85	2	1.0	1.5832584594204766	0.7205719778266463
0	2	0.1	2	100	2	1.0	1.3321790402101223	0.606300809644672
0	2	0.1	3	124	3	1.0	1.5607104090414063	0.7103099178571524
0	2	0.1	3	202	3	1.0	1.4677339293271525	0.6679944983623582
0	2	0.1	2	126	2	1.0	1.5498260458782016	0.7053562307031518
0	2	0.1	1	34	1	1.0	1.9459101490553132	0.8856218745807111
0	2	0.1	6	376	6	1.0	1.6417347121875212	0.7471856673740013
0	2	0.1	9	469	9	1.0	1.90853528164356	0.8686118393766336
0	2	0.1	2	100	2	1.0	1.5607104090414063	0.7103099178571524
0	2	0.1	3	118	3	1.0	1.4944032113796122	0.6801322116974201
0	2	0.1	3	138	3	1.0	1.5607104090414063	0.7103099178571524
0	2	0.1	2	131	2	1.0	1.4941751382893085	0.680028411160754
0	2	0.1	2	75	2	1.0	1.559581156259877	0.7097959727678895
0	2	0.1	2	162	1	0.5	1.3862943611198906	0.6309297535714573
0	2	0.1	1	7	1	1.0	1.5607104090414063	0.7103099178571524
0	2	0.1	3	125	3	1.0	1.8866967846580784	0.8586727110732549
0	2	0.1	4	121	4	1.0	1.5607104090414063	0.7103099178571524
0	2	0.1	2	89	2	1.0	1.3862943611198906	0.6309297535714573
0	2	0.1	5	278	5	1.0	1.5498260458782016	0.7053562307031518
0	2	0.1	4	382	2	0.5	1.8200759753606213	0.8283522741071693
0	2	0.1	5	361	5	1.0	1.7779755732409084	0.8091915553741061
0	2	0.1	2	106	2	1.0	1.3296613488547582	0.6051549589285762
0	2	0.1	1	30	1	1.0	1.6726254461503207	0.7612446462701183
0	2	0.1	3	212	3	1.0	1.5832584594204766	0.7205719778266463
0	2	0.1	3	96	3	1.0	1.6674619334292948	0.7588946303571861
0	2	0.1	2	87	2	1.0	1.3862943611198906	0.6309297535714573
0	2	0.1	2	54	2	1.0	1.5607104090414063	0.7103099178571524
0	2	0.1	1	16	1	1.0	1.4708084763221112	0.6693937850018178
0	2	0.1	2	62	2	1.0	1.6417347121875212	0.7471856673740013
0	2	0.1	4	422	3	0.75	1.4420930769667712	0.656324843551075
0	2	0.1	3	171	3	1.0	1.7670091910745693	0.8042005397631147
0	2	0.1	6	392	6	1.0	1.3862943611198906	0.6309297535714573
0	2	0.1	4	312	3	0.75	1.7398385585424114	0.791834651991598
0	2	0.1	4	240	4	1.0	1.4708084763221114	0.6693937850018178
0	2	0.1	2	132	2	1.0	1.6488470716724797	0.7504226416725417
0	2	0.1	3	143	3	1.0	1.4941751382893085	0.680028411160754
0	2	0.1	2	102	2	1.0	1.5607104090414063	0.7103099178571524
0	2	0.1	2	89	2	1.0	1.5607104090414063	0.7103099178571524
0	2	0.1	3	144	3	1.0	1.7201934592198251	0.7828937819843989
0	2	0.1	3	203	3	1.0	1.642461460458882	0.7475164247662393
0	2	0.1	2	114	2	1.0	1.6674619334292948	0.7588946303571861
0	2	0.1	1	12	1	1.0	1.3862943611198906	0.6309297535714573
0	2	0.1	2	137	2	1.0	1.5171063970610277	0.6904648767857287
0	2	0.1	4	515	1	0.25	1.8090102842668667	0.8233160610555339
0	2	0.1	1	19	1	1.0	1.6957425341696346	0.7717656864304008
0	2	0.1	4	231	4	1.0	1.5607104090414063	0.7103099178571524
0	2	0.1	3	142	3	1.0	1.3321790402101223	0.606300809644672
0	2	0.1	1	9	1	1.0	1.3862943611198906	0.6309297535714573
0	2	0.1	1	8	1	1.0	1.3862943611198906	0.6309297535714573
0	2	0.1	3	109	3	1.0	1.5607104090414063	0.7103099178571524
0	2	0.1	3	190	3	1.0	1.8343719702816235	0.8348586617875464
0	2	0.1	4	169	4	1.0	1.3862943611198906	0.6309297535714573
0	2	0.1	8	472	8	1.0	1.3862943611198906	0.6309297535714573
0	2	0.1	4	298	4	1.0	1.9085352816435601	0.8686118393766337
0	2	0.1	1	29	1	1.0	1.5367224694372195	0.6993925360603092
0	2	0.1	5	290	5	1.0	1.5607104090414063	0.7103099178571524
0	2	0.1	2	142	2	1.0	1.4941751382893085	0.680028411160754
0	2	0.1	2	75	2	1.0	1.5607104090414063	0.7103099178571524
0	2	0.1	5	333	5	1.0	1.7504361972533007	0.7966578452237333
0	2	0.1	4	251	4	1.0	1.5092734237775407	0.6868999370138538
0	2	0.1	8	601	8	1.0	1.3296613488547582	0.6051549589285762
0	2	0.1	4	222	4	1.0	1.7328679513998633	0.7886621919643217
0	2	0.1	5	375	4	0.8	1.5607104090414063	0.7103099178571524
0	2	0.1	3	226	2	0.6666666666666666	1.7868083399845722	0.81321152075897
0	2	0.1	2	172	1	0.5	1.3208883431493221	0.6011621919643217
0	2	0.1	2	62	2	1.0	1.4681399390162087	0.6681792813350429
0	2	0.1	4	369	4	1.0	1.8113899751707851	0.8243991050595307
0	2	0.1	5	294	5	1.0	2.0511250355472694	0.9335072330357453
0	2	0.1	4	127	4	1.0	1.8937882323911377	0.8619001680233572
0	2	0.1	2	79	2	1.0	1.6417347121875212	0.7471856673740013
0	2	0.1	4	158	4	1.0	1.9600951351245586	0.8920777399554022
0	2	0.1	2	165	1	0.5	1.5498260458782016	0.7053562307031518
0	2	0.1	2	90	2	1.0	1.539654447440098	0.7007269367552227
0	2	0.1	6	548	5	0.8333333333333334	1.7207095043265164	0.7831286442338085
0	2	0.1	1	13	1	1.0	1.5607104090414063	0.7103099178571524
0	2	0.1	2	167	1	0.5	1.3296613488547582	0.6051549589285762
0	2	0.1	2	43	2	1.0	1.3321790402101223	0.606300809644672
0	2	0.1	2	136	2	1.0	1.4241299173467734	0.6481494572909344
0	2	0.1	3	189	3	1.0	1.8343719702816235	0.8348586617875464
0	2	0.1	3	183	3	1.0	1.4681399390162087	0.6681792813350429
0	2	0.1	2	134	2	1.0	1.3862943611198906	0.6309297535714573
0	2	0.1	2	182	1	0.5	1.7710163687835907	0.8060242849325226
0	2	0.1	4	278	4	1.0	1.7298201303799212	0.7872750688402772
0	2	0.1	2	175	1	0.5	1.6957425341696346	0.7717656864304008
0	2	0.1	4	324	4	1.0	1.7361211828147634	0.7901428013878902
0	2	0.1	1	12	1	1.0	1.5607104090414063	0.7103099178571524
0	2	0.1	3	221	3	1.0	1.7917594692280554	0.8154648767857289
0	2	0.1	1	9	1	1.0	1.3296613488547582	0.6051549589285762
0	2	0.1	4	234	4	1.0	1.9780133211645063	0.9002326578571811
0	2	0.1	2	53	2	1.0	1.3862943611198906	0.6309297535714573
0	2	0.1	2	103	2	1.0	1.6434177197931796	0.7479516371446921
0	2	0.1	4	337	4	1.0	1.8065071652616695	0.8221768425018111
0	2	0.1	4	191	4	1.0	1.5607104090414063	0.7103099178571524
0	2	0.1	8	406	8	1.0	1.6341665579811737	0.7437412519581121
0	2	0.1	4	188	4	1.0	1.6326309271543518	0.7430423562500168
0	2	0.1	1	12	1	1.0	1.5607104090414063	0.7103099178571524
0	2	0.1	4	461	3	0.75	1.6674619334292948	0.7588946303571861
0	2	0.1	2	33	2	1.0	1.5607104090414063	0.7103099178571524
1	2	0.1	1	25	1	1.0	1.6434177197931796	0.8445496420227905
1	2	0.1	2	35	2	1.0	1.5229550675313184	0.7826440847079563
1	2	0.1	2	55	2	1.0	1.4142790651247086	0.7267956672158284
1	2	0.1	1	5	1	1.0	1.0986122886681096	0.5645750340535796
1	2	0.1	1	14	1	1.0	1.6769877743224175	0.861801237398628
1	2	0.1	1	33	1	1.0	1.2634794940650305	0.6493000176181905
1	2	0.1	6	256	6	1.0	1.329661348854758	0.6833107630895869
1	2	0.1	3	162	3	1.0	1.7478680974667573	0.8982265179691366
1	2	0.1	2	141	2	1.0	1.5498260458782016	0.7964530359382731
1	2	0.1	1	14	1	1.0	1.4241299173467734	0.7318580038436769
1	2	0.1	4	183	4	1.0	1.5941666991180168	0.819239624137806
1	2	0.1	1	19	1	1.0	1.5941666991180168	0.819239624137806
1	2	0.1	2	64	2	1.0	1.4270610433807247	0.7333643046538014
1	2	0.1	2	112	2	1.0	1.5047882836811908	0.7733082046011862
1	2	0.1	1	8	1	1.0	1.0986122886681096	0.5645750340535796
1	2	0.1	4	275	4	1.0	1.3321790402101223	0.6846046005037074
1	2	0.1	1	21	1	1.0	1.6052071074554588	0.8249132716815026
1	2	0.1	6	476	5	0.8333333333333334	1.7045514452672972	0.8759661622068269
1	2	0.1	1	5	1	1.0	1.0986122886681096	0.5645750340535796
1	2	0.1	3	110	3	1.0	1.6479184330021646	0.8468625510803695
1	2	0.1	3	203	2	0.6666666666666666	1.0549201679861442	0.5421217256604984
1	2	0.1	2	108	2	1.0	1.0986122886681096	0.5645750340535796
1	2	0.1	3	144	3	1.0	1.4648163848908131	0.7527667120714396
1	2	0.1	1	10	1	1.0	1.3321790402101223	0.6846046005037074
1	2	0.1	1	16	1	1.0	1.676987774322417	0.8618012373986278
1	2	0.1	3	171	3	1.0	1.5810937501718236	0.812521457344473
1	2	0.1	5	340	5	1.0	1.0986122886681096	0.5645750340535796
1	2	0.1	5	460	5	1.0	1.416869372815516	0.728126822044362
1	2	0.1	1	18	1	1.0	1.4750763110546947	0.7580392711198944
1	2	0.1	2	45	2	1.0	1.5193826646423012	0.7808082327850134
1	2	0.1	3	220	2	0.6666666666666666	1.2554823251787537	0.6451902857838819
1	2	0.1	2	92	2	1.0	1.7478680974667573	0.8982265179691366
1	2	0.1	3	186	3	1.0	1.277034259466139	0.656265789089031
1	2	0.1	2	70	2	1.0	1.6920198079084638	0.8695261745409436
1	2	0.1	4	238	4	1.0	1.594166699118017	0.8192396241378062
1	2	0.1	5	411	5	1.0	1.5753629340844517	0.8095764004567466
1	2	0.1	1	17	1	1.0	1.6769877743224173	0.8618012373986279
1	2	0.1	1	14	1	1.0	1.4750763110546947	0.7580392711198944
1	2	0.1	2	60	2	1.0	1.6094379124341005	0.8270874753469163
1	2	0.1	3	189	3	1.0	1.5867847075280475	0.8154460308963333
1	2	0.1	2	57	2	1.0	1.2730283365896258	0.6542071519631298
1	2	0.1	1	5	1	1.0	1.0986122886681096	0.5645750340535796
1	2	0.1	2	109	2	1.0	1.3321790402101223	0.6846046005037074
1	2	0.1	4	185	4	1.0	1.3296613488547582	0.683310763089587
1	2	0.1	3	61	3	1.0	1.0986122886681096	0.5645750340535796
1	2	0.1	5	227	5	1.0	1.4142790651247086	0.7267956672158284
1	2	0.1	1	14	1	1.0	1.6094379124341005	0.8270874753469163
1	2	0.1	1	23	1	1.0	1.7480673485460894	0.8983289127685207
1	2	0.1	2	153	2	1.0	1.5465986860485124	0.794794501071565
1	2	0.1	1	9	1	1.0	1.5607104090414063	0.8020464921255943
1	2	0.1	4	264	4	1.0	1.7561729486612336	0.9024943672316054
1	2	0.1	3	82	3	1.0	1.0986122886681096	0.5645750340535796
1	2	0.1	1	33	1	1.0	1.6110656763229678	0.8279239805111746
1	2	0.1	5	322	5	1.0	1.5118965585343878	0.7769611352653527
1	2	0.1	1	15	1	1.0	1.5498260458782016	0.7964530359382731
1	2	0.1	2	64	2	1.0	1.6769877743224173	0.8618012373986279
1	2	0.1	5	314	4	0.8	1.7670228277348865	0.9080701021024677
1	2	0.1	3	106	3	1.0	1.5292482930376912	0.7858781628638403
1	2	0.1	1	13	1	1.0	1.4708084763221112	0.7558460379253117
1	2	0.1	2	99	2	1.0	1.5498260458782016	0.7964530359382731
1	2	0.1	2	47	2	1.0	1.0397207708399179	0.5343107806620333
1	2	0.1	1	6	1	1.0	1.0986122886681096	0.5645750340535796
1	2	0.1	1	5	1	1.0	1.0986122886681096	0.5645750340535796
1	2	0.1	3	110	3	1.0	1.0114042647073516	0.5197589750988045
1	2	0.1	2	49	2	1.0	1.3296613488547582	0.683310763089587
1	2	0.1	1	25	1	1.0	1.299741799542741	0.6679351562936914
1	2	0.1	3	127	3	1.0	1.0986122886681096	0.5645750340535796
1	2	0.1	4	270	4	1.0	1.644212131993073	0.844957889135474
1	2	0.1	1	15	1	1.0	1.277034259466139	0.656265789089031
1	2	0.1	1	25	1	1.0	1.6769877743224173	0.8618012373986279
1	2	0.1	2	39	2	1.0	1.6957425341696346	0.8714392773956556
1	2	0.1	3	197	3	1.0	1.277034259466139	0.656265789089031
1	2	0.1	3	128	3	1.0	1.8891591637540217	0.9708357627258163
1	2	0.1	3	128	3	1.0	1.0986122886681096	0.5645750340535796
1	2	0.1	1	6	1	1.0	1.3321790402101223	0.6846046005037074
1	2	0.1	2	24	2	1.0	1.3321790402101223	0.6846046005037074
1	2	0.1	3	87	3	1.0	1.7480673485460894	0.8983289127685207
1	2	0.1	7	357	7	1.0	1.6915591643104237	0.8692894505594876
1	2	0.1	2	186	1	0.5	1.656551126696654	0.8512988780601534
1	2	0.1	1	9	1	1.0	1.277034259466139	0.656265789089031
1	2	0.1	2	116	2	1.0	1.5498260458782016	0.7964530359382731
1	2	0.1	5	356	4	0.8	1.3321790402101223	0.6846046005037074
1	2	0.1	1	12	1	1.0	1.5498260458782016	0.7964530359382731
1	2	0.1	2	159	2	1.0	1.8462202193216333	0.948769510358905
1	2	0.1	2	37	2	1.0	1.6417347121875214	0.8436847472040471
1	2	0.1	3	199	3	1.0	1.8891591637540217	0.9708357627258163
1	2	0.1	5	225	5	1.0	1.8462202193216335	0.9487695103589051
1	2	0.1	6	220	6	1.0	1.0986122886681096	0.5645750340535796
1	2	0.1	2	58	2	1.0	1.656551126696654	0.8512988780601534
1	2	0.1	4	323	3	0.75	1.0986122886681096	0.5645750340535796
1	2	0.1	4	391	3	0.75	1.6417347121875214	0.8436847472040471
1	2	0.1	2	76	2	1.0	0.9433483923290391	0.48478517509506247
1	2	0.1	1	4	1	1.0	1.0397207708399179	0.5343107806620333
1	2	0.1	3	77	3	1.0	1.6094379124341005	0.8270874753469163
1	2	0.1	1	14	1	1.0	1.7328679513998633	0.8905179677700555
1	2	0.1	1	27	1	1.0	1.616282448844816	0.8306048712626724
1	2	0.1	4	140	4	1.0	1.0986122886681096	0.5645750340535796
1	2	0.1	1	4	1	1.0	1.0986122886681096	0.5645750340535796
1	2	0.1	3	89	3	1.0	1.3321790402101223	0.6846046005037074
1	2	0.1	2	65	2	1.0	1.6094379124341005	0.8270874753469163
2	2	0.1	3	127	3	1.0	1.8462202193216333	0.948769510358905
2	2	0.1	5	224	5	1.0	1.559581156259877	0.80146617099305
2	2	0.1	1	20	1	1.0	1.2202821662722372	0.6271009824706713
2	2	0.1	2	71	2	1.0	1.5498260458782016	0.7964530359382731
2	2	0.1	5	143	5	1.0	1.3862943611198906	0.7124143742160444
2	2	0.1	2	175	1	0.5	1.3208883431493221	0.6788023299999631
2	2	0.1	2	165	1	0.5	1.3862943611198906	0.7124143742160444
2	2	0.1	3	137	3	1.0	1.3321790402101223	0.6846046005037074
2	2	0.1	2	67	2	1.0	1.3862943611198906	0.7124143742160444
2	2	0.1	5	237	5	1.0	1.470131920408841	0.7554983569629617
2	2	0.1	1	10	1	1.0	1.3862943611198906	0.7124143742160444
2	2	0.1	4	245	4	1.0	1.2798542258336676	0.6577149651308424
2	2	0.1	1	23	1	1.0	1.6260206924207543	0.8356093384939399
2	2	0.1	3	100	3	1.0	1.351783994289646	0.6946795539074097
2	2	0.1	2	73	2	1.0	1.351783994289646	0.6946795539074097
2	2	0.1	2	128	2	1.0	1.3862943611198906	0.7124143742160444
2	2	0.1	2	65	2	1.0	1.3296613488547582	0.683310763089587
2	2	0.1	2	51	2	1.0	1.7328679513998633	0.8905179677700555
2	2	0.1	1	19	1	1.0	1.5229550675313184	0.7826440847079563
2	2	0.1	1	21	1	1.0	1.6957425341696346	0.8714392773956556
2	2	0.1	1	20	1	1.0	1.5498260458782016	0.7964530359382731
2	2	0.1	3	169	3	1.0	1.6192093785631976	0.8321090155931814
2	2	0.1	2	35	2	1.0	1.5607104090414063	0.8020464921255943
2	2	0.1	3	93	3	1.0	1.329661348854758	0.6833107630895869
2	2	0.1	7	365	7	1.0	1.5229550675313184	0.7826440847079563
2	2	0.1	2	123	2	1.0	1.5607104090414063	0.8020464921255943
2	2	0.1	4	223	4	1.0	1.5607104090414063	0.8020464921255943
2	2	0.1	3	169	3	1.0	1.5229550675313184	0.7826440847079563
2	2	0.1	6	363	5	0.8333333333333334	1.475076311054695	0.7580392711198946
2	2	0.1	2	120	2	1.0	1.59342423717389	0.8188580741754466
2	2	0.1	4	95	4	1.0	1.3862943611198906	0.7124143742160444
2	2	0.1	1	22	1	1.0	1.4941751382893085	0.7678541267769687
2	2	0.1	6	345	6	1.0	1.4941751382893085	0.7678541267769687
2	2	0.1	1	10	1	1.0	1.329661348854758	0.6833107630895869
2	2	0.1	3	156	3	1.0	1.6674619334292948	0.8569059235539742
2	2	0.1	2	120	2	1.0	1.3862943611198906	0.7124143742160444
2	2	0.1	5	473	4	0.8	1.5247073930301436	0.7835446018770948
2	2	0.1	4	298	4	1.0	1.8095142558492818	0.929906376575379
2	2	0.1	1	8	1	1.0	1.3862943611198906	0.7124143742160444
2	2	0.1	1	15	1	1.0	1.5607104090414063	0.8020464921255943
2	2	0.1	4	121	4	1.0	1.3321790402101223	0.6846046005037074
2	2	0.1	1	24	1	1.0	1.7201934592198251	0.8840045672483555
2	2	0.1	1	16	1	1.0	1.4708084763221112	0.7558460379253117
2	2	0.1	1	15	1	1.0	1.3208883431493221	0.6788023299999631
2	2	0.1	7	436	6	0.8571428571428571	1.6674619334292948	0.8569059235539742
2	2	0.1	1	12	1	1.0	1.5607104090414063	0.8020464921255943
2	2	0.1	2	45	2	1.0	1.5171063970610277	0.779638462648207
2	2	0.1	3	153	3	1.0	1.488036044178116	0.7646992564895749
2	2	0.1	1	11	1	1.0	1.5607104090414063	0.8020464921255943
2	2	0.1	2	183	1	0.5	1.5047882836811908	0.7733082046011862
2	2	0.1	3	235	2	0.6666666666666666	1.329661348854758	0.6833107630895869
2	2	0.1	4	145	4	1.0	1.5047882836811908	0.7733082046011862
2	2	0.1	1	10	1	1.0	1.329661348854758	0.6833107630895869
2	2	0.1	2	107	2	1.0	1.3862943611198906	0.7124143742160444
2	2	0.1	5	160	5	1.0	1.5607104090414063	0.8020464921255943
2	2	0.1	4	346	4	1.0	1.4941751382893085	0.7678541267769687
2	2	0.1	1	19	1	1.0	1.351783994289646	0.6946795539074097
2	2	0.1	1	13	1	1.0	1.6769877743224173	0.8618012373986279
2	2	0.1	3	159	3	1.0	1.5498260458782016	0.7964530359382731
2	2	0.1	8	325	8	1.0	1.4851948114656361	0.7632391517083449
2	2	0.1	3	135	3	1.0	1.277034259466139	0.656265789089031
2	2	0.1	1	11	1	1.0	1.3862943611198906	0.7124143742160444
2	2	0.1	3	184	3	1.0	1.4241299173467734	0.7318580038436769
2	2	0.1	1	9	1	1.0	1.3321790402101223	0.6846046005037074
2	2	0.1	1	7	1	1.0	1.3321790402101223	0.6846046005037074
2	2	0.1	5	455	4	0.8	1.6907718382057118	0.8688848449793717
2	2	0.1	2	53	2	1.0	1.5367224694372195	0.789719129726137
2	2	0.1	3	228	2	0.6666666666666666	1.3862943611198906	0.7124143742160444
2	2	0.1	1	22	1	1.0	1.2148896539491203	0.624329779326613
2	2	0.1	2	118	2	1.0	1.5430293192600038	0.7929602093956408
2	2	0.1	1	9	1	1.0	1.3862943611198906	0.7124143742160444
2	2	0.1	4	299	4	1.0	1.731535408262282	0.8898331760605164
2	2	0.1	2	98	2	1.0	1.7868083399845722	0.9182378440505177
2	2	0.1	3	93	3	1.0	1.329661348854758	0.6833107630895869
2	2	0.1	1	6	1	1.0	1.3862943611198906	0.7124143742160444
2	2	0.1	3	101	3	1.0	1.5229550675313184	0.7826440847079563
2	2	0.1	4	128	4	1.0	1.3862943611198906	0.7124143742160444
2	2	0.1	1	9	1	1.0	1.3296613488547582	0.683310763089587
2	2	0.1	1	17	1	1.0	1.5047882836811908	0.7733082046011862
2	2	0.1	1	10	1	1.0	1.3296613488547582	0.683310763089587
2	2	0.1	2	71	2	1.0	1.5607104090414063	0.8020464921255943
2	2	0.1	1	12	1	1.0	1.329661348854758	0.6833107630895869
2	2	0.1	3	211	2	0.6666666666666666	1.3862943611198906	0.7124143742160444
2	2	0.1	3	170	3	1.0	1.3321790402101223	0.6846046005037074
2	2	0.1	2	69	2	1.0	1.6434177197931796	0.8445496420227905
2	2	0.1	3	280	2	0.6666666666666666	1.1935496040981333	0.6133631630821029
2	2	0.1	4	213	4	1.0	1.2636544318820966	0.6493899178723985
2	2	0.1	2	78	2	1.0	1.3321790402101223	0.6846046005037074
2	2	0.1	3	190	3	1.0	1.3862943611198906	0.7124143742160444
2	2	0.1	1	8	1	1.0	1.3862943611198906	0.7124143742160444
2	2	0.1	4	349	4	1.0	1.3321790402101223	0.6846046005037074
2	2	0.1	1	19	1	1.0	1.329661348854758	0.6833107630895869
2	2	0.1	3	204	3	1.0	1.7201934592198251	0.8840045672483555
2	2	0.1	1	21	1	1.0	1.7481554572476763	0.8983741916842145
2	2	0.1	1	25	1	1.0	1.4327570529970877	0.7362914745537724
2	2	0.1	5	422	4	0.8	1.3321790402101223	0.6846046005037074
2	2	0.1	4	233	4	1.0	1.4241299173467734	0.7318580038436769
2	2	0.1	2	101	2	1.0	1.4184836619456564	0.7289564025524468
2	2	0.1	2	39	2	1.0	1.3296613488547582	0.683310763089587
2	2	0.1	2	162	2	1.0	1.5047882836811908	0.7733082046011862
3	2	0.1	2	50	2	1.0	1.4941751382893085	0.7185463540765222
3	2	0.1	6	364	6	1.0	1.5660069065253823	0.7530901326806786
3	2	0.1	2	126	2	1.0	1.3862943611198906	0.6666666666666667
3	2	0.1	4	284	4	1.0	1.8072895938018043	0.8691225781426974
3	2	0.1	4	240	4	1.0	1.5607104090414063	0.7505430557959409
3	2	0.1	1	18	1	1.0	1.4941751382893085	0.7185463540765222
3	2	0.1	2	56	2	1.0	1.5607104090414063	0.7505430557959409
3	2	0.1	1	17	1	1.0	1.5229550675313182	0.7323865744747164
3	2	0.1	4	161	4	1.0	1.3862943611198906	0.6666666666666667
3	2	0.1	2	81	2	1.0	1.8407487285692812	0.8852130207431889
3	2	0.1	2	43	2	1.0	1.4941751382893085	0.7185463540765222
3	2	0.1	2	77	2	1.0	1.5992212565872683	0.7690628587208895
3	2	0.1	3	213	3	1.0	1.4941751382893085	0.7185463540765222
3	2	0.1	4	295	3	0.75	1.569152946203119	0.7546030579611821
3	2	0.1	1	8	1	1.0	1.3321790402101223	0.6406426982957876
3	2	0.1	1	12	1	1.0	1.3862943611198906	0.6666666666666667
3	2	0.1	1	37	1	1.0	1.539654447440098	0.7404172786681555
3	2	0.1	4	173	4	1.0	1.5498260458782016	0.7453087835430109
3	2	0.1	3	150	3	1.0	1.8636799873410004	0.8962406251802891
3	2	0.1	1	11	1	1.0	1.3296613488547582	0.6394319446848299
3	2	0.1	4	357	3	0.75	1.5607104090414063	0.7505430557959409
3	2	0.1	1	23	1	1.0	1.539654447440098	0.7404172786681555
3	2	0.1	1	11	1	1.0	1.5607104090414063	0.7505430557959409
3	2	0.1	2	36	2	1.0	1.3862943611198906	0.6666666666666667
3	2	0.1	2	74	2	1.0	1.5229550675313184	0.7323865744747166
3	2	0.1	3	157	3	1.0	1.3862943611198906	0.6666666666666667
3	2	0.1	2	33	2	1.0	1.3862943611198906	0.6666666666666667
3	2	0.1	4	123	4	1.0	1.5607104090414063	0.7505430557959409
3	2	0.1	1	16	1	1.0	1.5498260458782016	0.7453087835430109
3	2	0.1	2	154	2	1.0	1.3208883431493221	0.6352130207431889
3	2	0.1	4	198	4	1.0	1.4708084763221114	0.7073093649624542
3	2	0.1	2	91	2	1.0	1.559581156259877	0.75
3	2	0.1	2	63	2	1.0	1.6326309271543518	0.785129514069178
3	2	0.1	4	263	4	1.0	1.6904084725341788	0.8129146401339158
3	2	0.1	3	237	3	1.0	1.5247073930301436	0.7332292649104426
3	2	0.1	2	186	1	0.5	1.5740973368489728	0.7569808072495124
3	2	0.1	3	123	3	1.0	1.4944032113796122	0.718656034048636
3	2	0.1	2	181	1	0.5	1.6417347121875212	0.7895075092427355
3	2	0.1	2	186	2	1.0	1.6094379124341003	0.7739760316291208
3	2	0.1	2	48	2	1.0	1.5607104090414063	0.7505430557959409
3	2	0.1	4	177	4	1.0	1.5607104090414063	0.7505430557959409
3	2	0.1	1	16	1	1.0	1.3296613488547582	0.6394319446848299
3	2	0.1	1	11	1	1.0	1.3208883431493221	0.6352130207431889
3	2	0.1	1	22	1	1.0	1.5171063970610277	0.7295739585136225
3	2	0.1	5	272	5	1.0	1.8636799873410004	0.8962406251802891
3	2	0.1	2	161	1	0.5	1.3862943611198906	0.6666666666666667
3	2	0.1	5	459	5	1.0	1.5607104090414063	0.7505430557959409
3	2	0.1	2	150	2	1.0	1.7820471559051687	0.8569835314848895
3	2	0.1	1	35	1	1.0	1.7917594692280554	0.8616541669070523
3	2	0.1	3	284	2	0.6666666666666666	1.4926573236325962	0.717816439517113
3	2	0.1	5	298	5	1.0	1.6326309271543518	0.785129514069178
3	2	0.1	5	486	3	0.6	1.4941751382893085	0.7185463540765222
3	2	0.1	1	15	1	1.0	1.4941751382893085	0.7185463540765222
3	2	0.1	4	175	4	1.0	1.3862943611198906	0.6666666666666667
3	2	0.1	4	231	4	1.0	1.5607104090414063	0.7505430557959409
3	2	0.1	4	195	4	1.0	1.3321790402101223	0.6406426982957876
3	2	0.1	1	20	1	1.0	1.6326309271543518	0.785129514069178
3	2	0.1	1	6	1	1.0	1.3862943611198906	0.6666666666666667
3	2	0.1	3	134	3	1.0	1.4941751382893085	0.7185463540765222
3	2	0.1	3	191	3	1.0	1.5607104090414063	0.7505430557959409
3	2	0.1	5	227	5	1.0	1.6762349391347309	0.8060986113514966
3	2	0.1	2	167	1	0.5	1.3862943611198906	0.6666666666666667
3	2	0.1	2	181	1	0.5	1.5607104090414063	0.7505430557959409
3	2	0.1	2	45	2	1.0	1.6769877743224173	0.8064606485487906
3	2	0.1	3	119	3	1.0	1.3862943611198906	0.6666666666666667
3	2	0.1	4	283	4	1.0	1.4677339293271525	0.7058308203949184
3	2	0.1	2	166	1	0.5	1.3862943611198906	0.6666666666666667
3	2	0.1	2	186	2	1.0	1.6759174523214464	0.8059459324678055
3	2	0.1	1	16	1	1.0	1.5047882836811908	0.7236501981515563
3	2	0.1	4	225	4	1.0	1.6499886811375826	0.7934768292667039
3	2	0.1	2	119	2	1.0	1.4770454048398876	0.7103086935767791
3	2	0.1	2	134	2	1.0	1.3862943611198906	0.6666666666666667
3	2	0.1	1	9	1	1.0	1.5498260458782016	0.7453087835430109
3	2	0.1	2	190	1	0.5	1.4681399390162084	0.7060260697832363
3	2	0.1	4	164	4	1.0	1.5229550675313184	0.7323865744747166
3	2	0.1	1	23	1	1.0	1.7201934592198251	0.8272381909953578
3	2	0.1	3	154	3	1.0	1.569152946203119	0.7546030579611821
3	2	0.1	3	100	3	1.0	1.6094379124341003	0.7739760316291208
3	2	0.1	1	11	1	1.0	1.5607104090414063	0.7505430557959409
3	2	0.1	5	411	5	1.0	1.9181987318060183	0.9224585992720138
3	2	0.1	2	62	2	1.0	1.6094379124341	0.7739760316291207
3	2	0.1	5	318	5	1.0	1.3321790402101223	0.6406426982957876
3	2	0.1	1	15	1	1.0	1.559581156259877	0.75
3	2	0.1	6	304	6	1.0	1.809514255849282	0.8701924144438807
3	2	0.1	1	13	1	1.0	1.5607104090414063	0.7505430557959409
3	2	0.1	1	14	1	1.0	1.3862943611198906	0.6666666666666667
3	2	0.1	2	29	2	1.0	1.3862943611198906	0.6666666666666667
3	2	0.1	2	167	1	0.5	1.3862943611198906	0.6666666666666667
3	2	0.1	2	164	1	0.5	1.3862943611198906	0.6666666666666667
3	2	0.1	2	190	1	0.5	1.4001386549282813	0.6733243646739917
3	2	0.1	4	191	4	1.0	1.5498260458782016	0.7453087835430109
3	2	0.1	1	10	1	1.0	1.3321790402101223	0.6406426982957876
3	2	0.1	1	11	1	1.0	1.3862943611198906	0.6666666666666667
3	2	0.1	2	42	2	1.0	1.3862943611198906	0.6666666666666667
3	2	0.1	4	195	4	1.0	1.6307991045856434	0.7842485936239566
3	2	0.1	1	15	1	1.0	1.5607104090414063	0.7505430557959409
3	2	0.1	2	83	2	1.0	1.4941751382893085	0.7185463540765222
3	2	0.1	2	51	2	1.0	1.4708084763221112	0.7073093649624541
3	2	0.1	4	149	4	1.0	1.3862943611198906	0.6666666666666667
3	2	0.1	1	28	1	1.0	1.8407487285692812	0.8852130207431889
4	2	0.1	1	13	1	1.0	1.5498260458782016	0.7453087835430109
4	2	0.1	1	19	1	1.0	1.5229550675313182	0.7323865744747164
4	2	0.1	1	16	1	1.0	1.8866967846580784	0.9073093649624542
4	2	0.1	2	171	2	1.0	1.798652206252129	0.86496887274798
4	2	0.1	2	111	2	1.0	1.3269201940506903	0.638113727870784
4	2	0.1	4	325	3	0.75	1.6977335913743923	0.8164372776754819
4	2	0.1	1	10	1	1.0	1.6094379124341005	0.7739760316291209
4	2	0.1	4	261	3	0.75	1.893788232391138	0.9107196304548568
4	2	0.1	5	420	4	0.8	1.8848713335781606	0.9064315085556599
4	2	0.1	4	210	4	1.0	1.979204517434325	0.9517961807358449
4	2	0.1	3	134	3	1.0	1.8462202193216335	0.8878442516014184
4	2	0.1	2	73	2	1.0	1.7478680974667573	0.8405468787811061
4	2	0.1	3	105	3	1.0	1.559581156259877	0.75
4	2	0.1	2	184	1	0.5	1.884871333578161	0.9064315085556601
4	2	0.1	4	345	3	0.75	1.6326309271543518	0.785129514069178
4	2	0.1	2	151	2	1.0	1.8746407405357517	0.9015116332731143
4	2	0.1	3	204	3	1.0	2.022808529414703	0.972765278018163
4	2	0.1	2	114	2	1.0	1.8343719702816237	0.8821464482236718
4	2	0.1	1	17	1	1.0	1.7677614722893296	0.8501135698487962
4	2	0.1	5	325	4	0.8	1.8022122717446023	0.8666809023583902
4	2	0.1	4	272	4	1.0	1.6094379124341005	0.7739760316291209
4	2	0.1	1	23	1	1.0	1.749778989184166	0.8414658234492332
4	2	0.1	4	416	3	0.75	1.9447340882818618	0.9352194083373205
4	2	0.1	5	309	5	1.0	1.709472776584213	0.8220826324375771
4	2	0.1	1	19	1	1.0	1.5229550675313182	0.7323865744747164
4	2	0.1	3	214	2	0.6666666666666666	1.9813325147239833	0.9528195311147833
4	2	0.1	2	81	2	1.0	1.9813325147239833	0.9528195311147833
4	2	0.1	4	172	4	1.0	1.6094379124341005	0.7739760316291209
4	2	0.1	6	394	6	1.0	1.6152356153032834	0.7767641373550935
4	2	0.1	6	347	5	0.8333333333333334	1.5498260458782016	0.7453087835430109
4	2	0.1	3	189	3	1.0	1.7434729670543958	0.8384332678311147
4	2	0.1	1	14	1	1.0	1.5498260458782016	0.7453087835430109
4	2	0.1	6	462	5	0.8333333333333334	1.7478680974667573	0.8405468787811061
4	2	0.1	3	137	3	1.0	2.031759218569271	0.9770696496367745
4	2	0.1	4	257	3	0.75	1.791759469228055	0.8616541669070521
4	2	0.1	5	286	5	1.0	2.0024218484577005	0.9629613568458787
4	2	0.1	4	303	3	0.75	1.7782333057997077	0.8551494572736087
4	2	0.1	7	559	7	1.0	1.5627164228344455	0.7515077445129984
4	2	0.1	3	271	3	1.0	1.844621476365503	0.8870754187565966
4	2	0.1	1	10	1	1.0	1.5498260458782016	0.7453087835430109
4	2	0.1	1	20	1	1.0	1.8866967846580784	0.9073093649624542
4	2	0.1	2	192	1	0.5	1.8462202193216335	0.8878442516014184
4	2	0.1	12	1538	4	0.3333333333333333	1.5247073930301434	0.7332292649104425
4	2	0.1	5	346	5	1.0	1.6792043316027068	0.8075265872808306
4	2	0.1	1	19	1	1.0	1.6417347121875214	0.7895075092427356
4	2	0.1	2	73	2	1.0	1.5498260458782016	0.7453087835430109
4	2	0.1	3	227	2	0.6666666666666666	1.7782333057997077	0.8551494572736087
4	2	0.1	3	174	3	1.0	1.945910149055313	0.9357849740192012
4	2	0.1	3	150	3	1.0	1.8848713335781606	0.9064315085556599
4	2	0.1	5	546	2	0.4	1.6726254461503207	0.8043628121419193
4	2	0.1	6	452	6	1.0	1.8891591637540217	0.9084935189992894
4	2	0.1	3	278	2	0.6666666666666666	1.833785546820053	0.8818644381503822
4	2	0.1	9	808	7	0.7777777777777778	1.8193215718596953	0.8749087365014322
4	2	0.1	8	617	6	0.75	1.7968537157809439	0.8641039816533582
4	2	0.1	5	426	4	0.8	1.71408754118701	0.8243018651066855
4	2	0.1	3	266	3	1.0	1.960761909459091	0.9429271610468685
4	2	0.1	4	421	3	0.75	1.8762735844302758	0.9022968652028396
4	2	0.1	1	26	1	1.0	1.710897478663508	0.8227677693124248
4	2	0.1	7	732	5	0.7142857142857143	1.8857642807655581	0.9068609253820046
4	2	0.1	4	252	4	1.0	1.8866967846580784	0.9073093649624542
4	2	0.1	3	235	2	0.6666666666666666	1.8891591637540215	0.9084935189992893
4	2	0.1	8	657	7	0.875	1.8821210455528237	0.9051088995906033
4	2	0.1	6	525	4	0.6666666666666666	1.851403822243933	0.8903370376780648
4	2	0.1	2	72	2	1.0	1.5902696011065307	0.7647580223976207
4	2	0.1	2	177	1	0.5	1.8891591637540215	0.9084935189992893
4	2	0.1	3	149	3	1.0	1.7670091910745693	0.8497517990561667
4	2	0.1	1	26	1	1.0	1.7351264569629226	0.8344194449252154
4	2	0.1	5	495	4	0.8	1.8236461152048493	0.8769884022474865
4	2	0.1	2	84	2	1.0	1.4941751382893083	0.7185463540765221
4	2	0.1	4	279	3	0.75	1.9915093613566137	0.9577135598377111
4	2	0.1	7	877	4	0.5714285714285714	1.7971342883985821	0.8642389085613836
4	2	0.1	2	145	2	1.0	1.7782333057997077	0.8551494572736087
4	2	0.1	1	13	1	1.0	1.5229550675313184	0.7323865744747166
4	2	0.1	4	354	3	0.75	1.7653395327214008	0.848948863114135
4	2	0.1	1	11	1	1.0	1.6094379124341005	0.7739760316291209
4	2	0.1	4	232	4	1.0	1.5607104090414063	0.7505430557959409
4	2	0.1	2	168	1	0.5	1.7478680974667573	0.8405468787811061
4	2	0.1	3	125	3	1.0	1.5607104090414063	0.7505430557959409
4	2	0.1	5	329	4	0.8	2.0228085294147036	0.9727652780181633
4	2	0.1	6	369	6	1.0	1.7478680974667575	0.8405468787811062
4	2	0.1	4	425	2	0.5	1.7037000162210374	0.8193065215215124
4	2	0.1	5	195	5	1.0	1.7328679513998633	0.8333333333333334
4	2	0.1	1	11	1	1.0	1.7478680974667573	0.8405468787811061
4	2	0.1	2	49	2	1.0	1.704551445267297	0.8197159723424149
4	2	0.1	7	405	7	1.0	1.644072795833167	0.7906318898029877
4	2	0.1	2	44	2	1.0	1.5498260458782016	0.7453087835430109
4	2	0.1	3	207	2	0.6666666666666666	1.5607104090414063	0.7505430557959409
4	2	0.1	3	75	3	1.0	1.6094379124341005	0.7739760316291209
4	2	0.1	1	8	1	1.0	1.6094379124341005	0.7739760316291209
4	2	0.1	3	224	3	1.0	1.937199797528039	0.9315961803682687
4	2	0.1	3	281	2	0.6666666666666666	2.019814992492946	0.9713256910609174
4	2	0.1	4	253	4	1.0	1.8343719702816235	0.8821464482236717
4	2	0.1	4	465	3	0.75	1.6094379124341005	0.7739760316291209
4	2	0.1	3	121	3	1.0	1.5268781472745927	0.7342731770382611
4	2	0.1	7	493	7	1.0	1.791759469228055	0.8616541669070521
4	2	0.1	1	17	1	1.0	1.6769877743224175	0.8064606485487906
4	2	0.1	2	170	1	0.5	1.5607104090414063	0.7505430557959409
4	2	0.1	6	477	5	0.8333333333333334	1.7351264569629226	0.8344194449252154
4	2	0.1	6	568	4	0.6666666666666666	1.9371061758293182	0.9315511578481139
4	2	0.1	2	190	1	0.5	1.3532737176317284	0.6507870937975554
5	2	0.1	4	223	4	1.0	1.6769877743224173	0.8064606485487906
5	2	0.1	2	74	2	1.0	1.6726254461503207	0.8043628121419193
5	2	0.1	4	283	4	1.0	1.894602098997189	0.9111110175603552
5	2	0.1	2	134	2	1.0	1.6769877743224173	0.8064606485487906
5	2	0.1	2	127	2	1.0	1.7582428597165523	0.8455360847971665
5	2	0.1	6	413	6	1.0	1.7782333057997075	0.8551494572736086
5	2	0.1	2	161	2	1.0	1.6957425341696346	0.8154797815570052
5	2	0.1	4	180	4	1.0	1.8891591637540215	0.9084935189992893
5	2	0.1	1	24	1	1.0	1.8636799873410002	0.896240625180289
5	2	0.1	4	186	4	1.0	1.5193826646423012	0.7306686118307023
5	2	0.1	2	75	2	1.0	1.6726254461503207	0.8043628121419193
5	2	0.1	1	23	1	1.0	1.8891591637540215	0.9084935189992893
5	2	0.1	1	22	1	1.0	1.6769877743224173	0.8064606485487906
5	2	0.1	4	453	3	0.75	1.7670091910745696	0.8497517990561668
5	2	0.1	3	133	3	1.0	1.7782333057997075	0.8551494572736086
5	2	0.1	1	23	1	1.0	1.6769877743224173	0.8064606485487906
5	2	0.1	4	270	3	0.75	1.6094379124341005	0.7739760316291209
5	2	0.1	3	192	3	1.0	1.8193215718596951	0.8749087365014321
5	2	0.1	3	155	3	1.0	1.7478680974667573	0.8405468787811061
5	2	0.1	5	200	5	1.0	1.6300005591616533	0.7838645744495849
5	2	0.1	5	445	4	0.8	1.709472776584213	0.8220826324375771
5	2	0.1	7	551	6	0.8571428571428571	1.8407487285692812	0.8852130207431889
5	2	0.1	5	495	4	0.8	1.6715952780212544	0.8038674059915573
5	2	0.1	3	113	3	1.0	1.5607104090414063	0.7505430557959409
5	2	0.1	1	11	1	1.0	1.559581156259877	0.75
5	2	0.1	1	21	1	1.0	1.676987774322417	0.8064606485487905
5	2	0.1	4	270	4	1.0	1.5867847075280477	0.7630821428363862
5	2	0.1	4	286	3	0.75	1.6766961325918528	0.8063203985226567
5	2	0.1	6	407	6	1.0	1.5498260458782016	0.7453087835430109
5	2	0.1	5	424	5	1.0	1.827174843944519	0.8786853620652745
5	2	0.1	2	180	1	0.5	1.8337855468200532	0.8818644381503823
5	2	0.1	2	128	2	1.0	1.6769877743224173	0.8064606485487906
5	2	0.1	2	113	2	1.0	1.6094379124341005	0.7739760316291209
5	2	0.1	1	16	1	1.0	1.8462202193216333	0.8878442516014183
5	2	0.1	4	334	4	1.0	1.9915093613566137	0.9577135598377111
5	2	0.1	5	437	4	0.8	1.7328679513998633	0.8333333333333334
5	2	0.1	4	189	4	1.0	1.6417347121875212	0.7895075092427355
5	2	0.1	1	20	1	1.0	1.676987774322417	0.8064606485487905
5	2	0.1	5	539	3	0.6	1.7651905241350163	0.8488772051312594
5	2	0.1	2	181	2	1.0	1.7478680974667573	0.8405468787811061
5	2	0.1	3	223	3	1.0	1.6170531525095537	0.7776381879931327
5	2	0.1	3	84	3	1.0	1.6094379124341005	0.7739760316291209
5	2	0.1	1	25	1	1.0	1.8413903748459728	0.8855215873769848
5	2	0.1	5	362	5	1.0	1.7670091910745693	0.8497517990561667
5	2	0.1	1	21	1	1.0	1.6769877743224173	0.8064606485487906
5	2	0.1	2	180	1	0.5	1.6957425341696346	0.8154797815570052
5	2	0.1	7	335	7	1.0	1.7478680974667573	0.8405468787811061
5	2	0.1	3	94	3	1.0	1.8866967846580784	0.9073093649624542
5	2	0.1	9	812	8	0.8888888888888888	1.816523866607771	0.873563324670492
5	2	0.1	2	160	2	1.0	1.5292482930376912	0.7354129762177964
5	2	0.1	6	436	5	0.8333333333333334	1.7782333057997075	0.8551494572736086
5	2	0.1	5	329	4	0.8	1.818483163012365	0.8745055470726719
5	2	0.1	4	257	3	0.75	1.9600951351245586	0.9426065103715945
5	2	0.1	5	270	5	1.0	1.5867847075280475	0.7630821428363861
5	2	0.1	1	11	1	1.0	1.5607104090414063	0.7505430557959409
5	2	0.1	3	140	3	1.0	1.6417347121875212	0.7895075092427355
5	2	0.1	1	8	1	1.0	1.6094379124341005	0.7739760316291209
5	2	0.1	3	172	3	1.0	1.6726254461503207	0.8043628121419193
5	2	0.1	4	187	4	1.0	1.6094379124341005	0.7739760316291209
5	2	0.1	5	558	3	0.6	1.7168194934220313	0.8256156564204891
5	2	0.1	1	9	1	1.0	1.6094379124341005	0.7739760316291209
5	2	0.1	4	279	4	1.0	1.8462202193216333	0.8878442516014183
5	2	0.1	3	212	3	1.0	1.6769877743224173	0.8064606485487906
5	2	0.1	2	80	2	1.0	1.6434177197931796	0.7903168648182228
5	2	0.1	4	455	4	1.0	1.7086559473420695	0.8216898206052792
5	2	0.1	1	29	1	1.0	1.5857708352080968	0.7625945733136903
5	2	0.1	5	502	4	0.8	1.5292482930376912	0.7354129762177964
5	2	0.1	1	17	1	1.0	1.5047882836811908	0.7236501981515563
5	2	0.1	4	276	4	1.0	2.0075563074378375	0.9654305096819759
5	2	0.1	3	87	3	1.0	1.3904377949394802	0.6686592371412579
5	2	0.1	3	186	3	1.0	1.7328679513998633	0.8333333333333334
5	2	0.1	1	22	1	1.0	1.5941666991180168	0.7666321303892971
5	2	0.1	3	220	3	1.0	1.5519014979437442	0.7463068650105312
5	2	0.1	4	152	4	1.0	1.5941666991180168	0.7666321303892971
5	2	0.1	3	169	3	1.0	1.6094379124341005	0.7739760316291209
5	2	0.1	1	21	1	1.0	1.5498260458782016	0.7453087835430109
5	2	0.1	6	462	6	1.0	1.4548671092662881	0.6996431878969785
5	2	0.1	1	23	1	1.0	1.7478680974667573	0.8405468787811061
5	2	0.1	5	344	5	1.0	1.5498260458782016	0.7453087835430109
5	2	0.1	2	170	1	0.5	1.6094379124341005	0.7739760316291209
5	2	0.1	3	195	3	1.0	1.9564632038266851	0.940859920614164
5	2	0.1	3	155	3	1.0	1.8857642807655581	0.9068609253820046
5	2	0.1	2	97	2	1.0	1.6094379124341005	0.7739760316291209
5	2	0.1	1	14	1	1.0	1.6769877743224173	0.8064606485487906
5	2	0.1	2	124	2	1.0	1.8891591637540215	0.9084935189992893
5	2	0.1	3	197	3	1.0	1.599221256587268	0.7690628587208894
5	2	0.1	1	17	1	1.0	1.7478680974667573	0.8405468787811061
5	2	0.1	3	180	3	1.0	1.6417347121875212	0.7895075092427355
5	2	0.1	5	417	4	0.8	1.8065071652616695	0.86874630955113
5	2	0.1	8	688	7	0.875	1.5857708352080966	0.7625945733136902
5	2	0.1	5	306	5	1.0	1.6326309271543518	0.785129514069178
5	2	0.1	6	423	6	1.0	1.6769877743224173	0.8064606485487906
5	2	0.1	6	325	6	1.0	1.6094379124341005	0.7739760316291209
5	2	0.1	2	162	2	1.0	1.5941666991180168	0.7666321303892971
5	2	0.1	2	175	1	0.5	1.6313454208085967	0.7845113161924939
5	2	0.1	2	77	2	1.0	1.5193826646423014	0.7306686118307024
5	2	0.1	5	460	4	0.8	1.8355589905409004	0.8827172843041696
5	2	0.1	4	246	4	1.0	1.8478943543078392	0.8886493403488777
5	2	0.1	2	112	2	1.0	1.6094379124341005	0.7739760316291209
5	2	0.1	5	474	4	0.8	1.839789586841252	0.8847517710716764
6	2	0.1	3	134	3	1.0	1.0986122886681096	0.5645750340535796
6	2	0.1	1	19	1	1.0	1.5498260458782016	0.7964530359382731
6	2	0.1	1	16	1	1.0	1.5047882836811908	0.7733082046011862
6	2	0.1	2	69	2	1.0	0.9743147528693494	0.500698736445952
6	2	0.1	2	44	2	1.0	1.6094379124341005	0.8270874753469163
6	2	0.1	2	39	2	1.0	1.5607104090414063	0.8020464921255943
6	2	0.1	2	24	2	1.0	1.0986122886681096	0.5645750340535796
6	2	0.1	1	9	1	1.0	1.7328679513998633	0.8905179677700555
6	2	0.1	2	175	1	0.5	1.4681399390162087	0.7544746810272566
6	2	0.1	1	18	1	1.0	1.2730283365896258	0.6542071519631298
6	2	0.1	3	162	3	1.0	1.0986122886681096	0.5645750340535796
6	2	0.1	1	13	1	1.0	1.5498260458782016	0.7964530359382731
6	2	0.1	1	4	1	1.0	1.0986122886681096	0.5645750340535796
6	2	0.1	2	75	2	1.0	1.6769877743224175	0.861801237398628
6	2	0.1	1	10	1	1.0	1.3321790402101223	0.6846046005037074
6	2	0.1	1	6	1	1.0	1.0986122886681096	0.5645750340535796
6	2	0.1	1	21	1	1.0	1.162225544921092	0.5972657809947295
6	2	0.1	4	215	4	1.0	1.277034259466139	0.656265789089031
6	2	0.1	1	6	1	1.0	1.0397207708399179	0.5343107806620333
6	2	0.1	2	128	2	1.0	1.0042424730540764	0.516078542239789
6	2	0.1	1	16	1	1.0	1.7480673485460896	0.8983289127685208
6	2	0.1	1	20	1	1.0	1.594166699118017	0.8192396241378062
6	2	0.1	2	93	2	1.0	1.4053484997634842	0.7222062644802706
6	2	0.1	1	11	1	1.0	1.242453324894	0.6384947041348119
6	2	0.1	2	164	2	1.0	1.5941666991180168	0.819239624137806
6	2	0.1	2	70	2	1.0	1.3296613488547582	0.683310763089587
6	2	0.1	4	174	4	1.0	1.0397207708399179	0.5343107806620333
6	2	0.1	1	16	1	1.0	1.2406842919533958	0.6375856010390379
6	2	0.1	1	9	1	1.0	1.0986122886681096	0.5645750340535796
6	2	0.1	4	281	3	0.75	1.6327829758812207	0.839084464754908
6	2	0.1	2	127	2	1.0	1.0549201679861442	0.5421217256604984
6	2	0.1	4	197	4	1.0	1.0986122886681096	0.5645750340535796
6	2	0.1	4	357	3	0.75	1.7478680974667573	0.8982265179691366
6	2	0.1	1	23	1	1.0	1.6726254461503207	0.8595594441821146
6	2	0.1	1	14	1	1.0	1.7045514452672967	0.8759661622068267
6	2	0.1	1	28	1	1.0	1.8446214763655029	0.9479479190038743
6	2	0.1	1	42	1	1.0	1.6259287080415386	0.835562067873937
6	2	0.1	1	9	1	1.0	1.3321790402101223	0.6846046005037074
6	2	0.1	2	85	2	1.0	1.0397207708399179	0.5343107806620333
6	2	0.1	1	14	1	1.0	1.5498260458782016	0.7964530359382731
6	2	0.1	2	172	1	0.5	1.277034259466139	0.656265789089031
6	2	0.1	3	192	3	1.0	1.8462202193216335	0.9487695103589051
6	2	0.1	2	167	1	0.5	1.3321790402101223	0.6846046005037074
6	2	0.1	1	8	1	1.0	1.0549201679861442	0.5421217256604984
6	2	0.1	3	118	3	1.0	1.3321790402101223	0.6846046005037074
6	2	0.1	2	87	2	1.0	1.0986122886681096	0.5645750340535796
6	2	0.1	2	70	2	1.0	1.809514255849282	0.9299063765753791
6	2	0.1	4	284	3	0.75	1.6094379124341005	0.8270874753469163
6	2	0.1	1	12	1	1.0	1.3296613488547582	0.683310763089587
6	2	0.1	2	142	2	1.0	1.0986122886681096	0.5645750340535796
6	2	0.1	3	146	3	1.0	1.4327570529970877	0.7362914745537724
6	2	0.1	3	170	3	1.0	1.2130075659799042	0.6233625774390388
6	2	0.1	2	156	2	1.0	1.5808185358593017	0.8123800251654715
6	2	0.1	2	162	1	0.5	1.6094379124341005	0.8270874753469163
6	2	0.1	2	160	1	0.5	1.0986122886681096	0.5645750340535796
6	2	0.1	2	116	2	1.0	1.0397207708399179	0.5343107806620333
6	2	0.1	2	79	2	1.0	1.5498260458782016	0.7964530359382731
6	2	0.1	1	14	1	1.0	1.277034259466139	0.656265789089031
6	2	0.1	1	11	1	1.0	1.6094379124341005	0.8270874753469163
6	2	0.1	3	188	3	1.0	1.3321790402101223	0.6846046005037074
6	2	0.1	2	171	1	0.5	1.6417347121875212	0.843684747204047
6	2	0.1	2	103	2	1.0	1.5810937501718236	0.812521457344473
6	2	0.1	2	165	1	0.5	1.0986122886681096	0.5645750340535796
6	2	0.1	2	89	2	1.0	1.631345420808597	0.8383457075860214
6	2	0.1	1	26	1	1.0	1.6731183626432509	0.8598127531507581
6	2	0.1	1	10	1	1.0	1.0986122886681096	0.5645750340535796
6	2	0.1	2	129	2	1.0	1.470131920408841	0.7554983569629617
6	2	0.1	4	285	4	1.0	1.4681399390162087	0.7544746810272566
6	2	0.1	4	146	4	1.0	1.3296613488547582	0.683310763089587
6	2	0.1	5	397	5	1.0	1.5808185358593017	0.8123800251654715
6	2	0.1	6	318	6	1.0	1.240684291953396	0.637585601039038
6	2	0.1	1	14	1	1.0	1.5498260458782016	0.7964530359382731
6	2	0.1	1	18	1	1.0	1.4681399390162087	0.7544746810272566
6	2	0.1	2	73	2	1.0	1.0397207708399179	0.5343107806620333
6	2	0.1	3	118	3	1.0	1.0986122886681096	0.5645750340535796
6	2	0.1	2	59	2	1.0	1.6769877743224173	0.8618012373986279
6	2	0.1	2	175	2	1.0	1.4681399390162087	0.7544746810272566
6	2	0.1	1	21	1	1.0	1.5047882836811908	0.7733082046011862
6	2	0.1	1	7	1	1.0	1.6094379124341005	0.8270874753469163
6	2	0.1	2	173	1	0.5	1.5498260458782016	0.7964530359382731
6	2	0.1	2	111	2	1.0	1.631345420808597	0.8383457075860214
6	2	0.1	1	6	1	1.0	1.0397207708399179	0.5343107806620333
6	2	0.1	3	139	3	1.0	1.7480673485460896	0.8983289127685208
6	2	0.1	2	109	2	1.0	1.277034259466139	0.656265789089031
6	2	0.1	2	46	2	1.0	1.3321790402101223	0.6846046005037074
6	2	0.1	3	116	3	1.0	1.3296613488547582	0.683310763089587
6	2	0.1	3	126	3	1.0	1.6726254461503207	0.8595594441821146
6	2	0.1	4	343	3	0.75	1.3321790402101223	0.6846046005037074
6	2	0.1	1	12	1	1.0	1.0549201679861442	0.5421217256604984
6	2	0.1	3	171	3	1.0	1.7478680974667573	0.8982265179691366
6	2	0.1	3	103	3	1.0	1.3208883431493221	0.6788023299999631
6	2	0.1	2	67	2	1.0	1.4985690796770057	0.7701121659725761
6	2	0.1	1	21	1	1.0	1.3321790402101223	0.6846046005037074
6	2	0.1	2	76	2	1.0	1.3296613488547582	0.683310763089587
6	2	0.1	1	6	1	1.0	1.242453324894	0.6384947041348119
6	2	0.1	1	23	1	1.0	1.6915591643104237	0.8692894505594876
6	2	0.1	2	168	1	0.5	1.7478680974667573	0.8982265179691366
6	2	0.1	3	102	3	1.0	1.512136976532901	0.7770846856762644
6	2	0.1	1	8	1	1.0	1.0986122886681096	0.5645750340535796
6	2	0.1	1	21	1	1.0	1.5229550675313184	0.7826440847079563
7	2	0.1	4	234	4	1.0	1.676987774322417	0.9359446974458657
7	2	0.1	1	17	1	1.0	1.5810937501718234	0.8824252235446575
7	2	0.1	7	597	7	1.0	1.6726254461503207	0.9335100357365149
7	2	0.1	4	231	4	1.0	1.4019454593787288	0.7824406587245385
7	2	0.1	3	114	3	1.0	1.6094379124341005	0.8982444017039272
7	2	0.1	1	17	1	1.0	1.5498260458782016	0.8649743855105251
7	2	0.1	2	95	2	1.0	1.5941666991180168	0.88972137527189
7	2	0.1	2	102	2	1.0	1.474056825273205	0.8226867783253707
7	2	0.1	3	227	3	1.0	1.6094379124341005	0.8982444017039272
7	2	0.1	3	60	3	1.0	1.6094379124341005	0.8982444017039272
7	2	0.1	1	21	1	1.0	1.4941751382893085	0.8339150226079424
7	2	0.1	6	312	6	1.0	1.5229550675313184	0.8499774069493011
7	2	0.1	3	196	3	1.0	1.6769877743224173	0.9359446974458658
7	2	0.1	1	16	1	1.0	1.5498260458782016	0.8649743855105251
7	2	0.1	2	154	2	1.0	1.5498260458782016	0.8649743855105251
7	2	0.1	2	180	1	0.5	1.6769877743224173	0.9359446974458658
7	2	0.1	1	18	1	1.0	1.6957425341696346	0.9464119282150145
7	2	0.1	1	7	1	1.0	1.6094379124341005	0.8982444017039272
7	2	0.1	1	24	1	1.0	1.676987774322417	0.9359446974458657
7	2	0.1	5	239	5	1.0	1.7478680974667573	0.9755037590061083
7	2	0.1	3	100	3	1.0	1.559581156259877	0.8704188162777184
7	2	0.1	4	222	4	1.0	1.6170531525095537	0.9024945481137765
7	2	0.1	1	23	1	1.0	1.6726254461503207	0.9335100357365149
7	2	0.1	3	127	3	1.0	1.7328679513998633	0.9671320180863539
7	2	0.1	2	47	2	1.0	1.5047882836811908	0.8398383318322853
7	2	0.1	3	256	2	0.6666666666666666	1.7478680974667573	0.9755037590061083
7	2	0.1	6	478	6	1.0	1.7480673485460896	0.9756149631508355
7	2	0.1	2	74	2	1.0	1.5498260458782016	0.8649743855105251
7	2	0.1	2	40	2	1.0	1.6094379124341005	0.8982444017039272
7	2	0.1	1	10	1	1.0	1.4941751382893085	0.8339150226079424
7	2	0.1	2	196	1	0.5	1.6595892270053696	0.9262343833016669
7	2	0.1	2	63	2	1.0	1.7478680974667573	0.9755037590061083
7	2	0.1	3	91	3	1.0	1.7478680974667573	0.9755037590061083
7	2	0.1	2	77	2	1.0	1.7351264569629226	0.9683925140412224
7	2	0.1	4	254	4	1.0	1.6304325826288886	0.9099617502405771
7	2	0.1	3	136	3	1.0	1.5643701028927683	0.873091578283522
7	2	0.1	2	131	2	1.0	1.7351264569629226	0.9683925140412224
7	2	0.1	1	11	1	1.0	1.5607104090414063	0.8710490642551526
7	2	0.1	2	110	2	1.0	1.6769877743224173	0.9359446974458658
7	2	0.1	2	45	2	1.0	1.7478680974667573	0.9755037590061083
7	2	0.1	2	116	2	1.0	1.5498260458782016	0.8649743855105251
7	2	0.1	1	22	1	1.0	1.5465986860485126	0.863173161693871
7	2	0.1	2	41	2	1.0	1.7478680974667573	0.9755037590061083
7	2	0.1	4	492	2	0.5	1.7201934592198251	0.960058249314534
7	2	0.1	2	167	2	1.0	1.5498260458782016	0.8649743855105251
7	2	0.1	4	207	4	1.0	1.6313454208085967	0.910471214928994
7	2	0.1	1	21	1	1.0	1.6731183626432506	0.9337851376692214
7	2	0.1	4	166	4	1.0	1.7478680974667573	0.9755037590061083
7	2	0.1	5	342	5	1.0	1.5193826646423012	0.8479836109346183
7	2	0.1	2	82	2	1.0	1.6094379124341005	0.8982444017039272
7	2	0.1	1	27	1	1.0	1.7478680974667573	0.9755037590061083
7	2	0.1	2	48	2	1.0	1.559581156259877	0.8704188162777184
7	2	0.1	2	137	2	1.0	1.6726254461503207	0.9335100357365149
7	2	0.1	1	25	1	1.0	1.7478680974667573	0.9755037590061083
7	2	0.1	1	25	1	1.0	1.4681399390162087	0.8193845012292461
7	2	0.1	3	117	3	1.0	1.6094379124341005	0.8982444017039272
7	2	0.1	1	13	1	1.0	1.7478680974667573	0.9755037590061083
7	2	0.1	3	220	3	1.0	1.5118965585343875	0.8438055355643015
7	2	0.1	3	111	3	1.0	1.6715952780212542	0.9329350879565484
7	2	0.1	1	20	1	1.0	1.7045514452672967	0.9513282751069649
7	2	0.1	7	453	7	1.0	1.7478680974667573	0.9755037590061083
7	2	0.1	4	216	4	1.0	1.656551126696654	0.9245387872348441
7	2	0.1	2	138	2	1.0	1.6715952780212542	0.9329350879565484
7	2	0.1	6	296	6	1.0	1.5691529462031188	0.8757609339601582
7	2	0.1	1	17	1	1.0	1.6094379124341005	0.8982444017039272
7	2	0.1	5	281	5	1.0	1.734764521025775	0.9681905137485696
7	2	0.1	3	191	3	1.0	1.4718832548709921	0.8214736855863385
7	2	0.1	1	18	1	1.0	1.7328679513998633	0.9671320180863539
7	2	0.1	2	173	1	0.5	1.5229550675313184	0.8499774069493011
7	2	0.1	1	14	1	1.0	1.6094379124341005	0.8982444017039272
7	2	0.1	7	320	7	1.0	1.7478680974667573	0.9755037590061083
7	2	0.1	2	47	2	1.0	1.5857708352080966	0.8850355544046854
7	2	0.1	1	31	1	1.0	1.7214023220140038	0.9607329284860074
7	2	0.1	1	16	1	1.0	1.5498260458782016	0.8649743855105251
7	2	0.1	2	111	2	1.0	1.6326309271543518	0.9111886696810589
7	2	0.1	4	150	4	1.0	1.6020559154587264	0.8941244307468017
7	2	0.1	1	29	1	1.0	1.4184836619456564	0.7916708053211978
7	2	0.1	2	99	2	1.0	1.5047882836811908	0.8398383318322853
7	2	0.1	4	191	4	1.0	1.5498260458782016	0.8649743855105251
7	2	0.1	3	147	3	1.0	1.6715952780212542	0.9329350879565484
7	2	0.1	2	63	2	1.0	1.559581156259877	0.8704188162777184
7	2	0.1	3	130	3	1.0	1.4451858789480823	0.8065735963827291
7	2	0.1	2	93	2	1.0	1.676987774322417	0.9359446974458657
7	2	0.1	2	66	2	1.0	1.7478680974667573	0.9755037590061083
7	2	0.1	4	179	4	1.0	1.5229550675313184	0.8499774069493011
7	2	0.1	4	195	4	1.0	1.6094379124341005	0.8982444017039272
7	2	0.1	5	410	5	1.0	1.668932913827333	0.9314491942081715
7	2	0.1	6	336	6	1.0	1.6088829638639008	0.8979346790097094
7	2	0.1	5	170	5	1.0	1.7351264569629226	0.9683925140412224
7	2	0.1	3	93	3	1.0	1.4681399390162087	0.8193845012292461
7	2	0.1	2	67	2	1.0	1.7481554572476758	0.9756641375534825
7	2	0.1	2	153	2	1.0	1.464816384890813	0.8175295903539445
7	2	0.1	2	39	2	1.0	1.6094379124341005	0.8982444017039272
7	2	0.1	2	66	2	1.0	1.4941751382893085	0.8339150226079424
7	2	0.1	3	157	3	1.0	1.7045514452672972	0.9513282751069652
7	2	0.1	4	186	4	1.0	1.5498260458782016	0.8649743855105251
7	2	0.1	1	20	1	1.0	1.7478680974667573	0.9755037590061083
7	2	0.1	4	309	4	1.0	1.6460615540644177	0.9186844452808118
7	2	0.1	5	315	5	1.0	1.506926832581595	0.8410318786990004
7	2	0.1	1	17	1	1.0	1.5941666991180168	0.88972137527189
8	2	0.1	2	80	2	1.0	1.7361953233296772	0.8922278986892346
8	2	0.1	3	199	3	1.0	1.5821699429252507	0.8130745110165295
8	2	0.1	2	106	2	1.0	1.3296613488547582	0.683310763089587
8	2	0.1	2	137	2	1.0	1.4941751382893085	0.7678541267769687
8	2	0.1	4	178	4	1.0	1.5047882836811908	0.7733082046011862
8	2	0.1	2	48	2	1.0	1.3321790402101223	0.6846046005037074
8	2	0.1	1	7	1	1.0	1.3321790402101223	0.6846046005037074
8	2	0.1	1	16	1	1.0	1.3862943611198906	0.7124143742160444
8	2	0.1	1	21	1	1.0	1.4708084763221114	0.7558460379253118
8	2	0.1	3	309	2	0.6666666666666666	1.5229550675313182	0.7826440847079562
8	2	0.1	2	49	2	1.0	1.3321790402101223	0.6846046005037074
8	2	0.1	6	527	6	1.0	1.7466771690896419	0.8976145018502558
8	2	0.1	3	107	3	1.0	1.4941751382893085	0.7678541267769687
8	2	0.1	1	19	1	1.0	1.4184836619456564	0.7289564025524468
8	2	0.1	1	12	1	1.0	1.3296613488547582	0.683310763089587
8	2	0.1	3	191	3	1.0	1.5430293192600038	0.7929602093956408
8	2	0.1	5	296	5	1.0	1.4681399390162084	0.7544746810272565
8	2	0.1	2	68	2	1.0	1.2658567518727373	0.6505216864649566
8	2	0.1	1	7	1	1.0	1.3862943611198906	0.7124143742160444
8	2	0.1	2	169	1	0.5	1.5607104090414063	0.8020464921255943
8	2	0.1	3	200	2	0.6666666666666666	1.6957425341696346	0.8714392773956556
8	2	0.1	2	123	2	1.0	1.6111578173439172	0.8279713316291046
8	2	0.1	3	180	3	1.0	1.4681399390162084	0.7544746810272565
8	2	0.1	1	25	1	1.0	1.5229550675313182	0.7826440847079562
8	2	0.1	2	125	2	1.0	1.5047882836811908	0.7733082046011862
8	2	0.1	1	10	1	1.0	1.4941751382893085	0.7678541267769687
8	2	0.1	2	127	2	1.0	1.5498260458782016	0.7964530359382731
8	2	0.1	3	158	3	1.0	1.3862943611198906	0.7124143742160444
8	2	0.1	1	12	1	1.0	1.5498260458782016	0.7964530359382731
8	2	0.1	3	118	3	1.0	1.3321790402101223	0.6846046005037074
8	2	0.1	1	9	1	1.0	1.3321790402101223	0.6846046005037074
8	2	0.1	4	140	4	1.0	1.6957425341696348	0.8714392773956557
8	2	0.1	1	13	1	1.0	1.4941751382893085	0.7678541267769687
8	2	0.1	2	92	2	1.0	1.3321790402101223	0.6846046005037074
8	2	0.1	2	45	2	1.0	1.3862943611198906	0.7124143742160444
8	2	0.1	1	14	1	1.0	1.6094379124341003	0.8270874753469162
8	2	0.1	3	119	3	1.0	1.3321790402101223	0.6846046005037074
8	2	0.1	2	157	2	1.0	1.277034259466139	0.656265789089031
8	2	0.1	3	274	3	1.0	1.4708084763221112	0.7558460379253117
8	2	0.1	1	7	1	1.0	1.3862943611198906	0.7124143742160444
8	2	0.1	4	157	4	1.0	1.3862943611198906	0.7124143742160444
8	2	0.1	2	111	2	1.0	1.6769877743224173	0.8618012373986279
8	2	0.1	2	46	2	1.0	1.4941751382893085	0.7678541267769687
8	2	0.1	5	238	5	1.0	1.5229550675313182	0.7826440847079562
8	2	0.1	3	148	3	1.0	1.3296613488547582	0.683310763089587
8	2	0.1	6	401	6	1.0	1.8095142558492818	0.929906376575379
8	2	0.1	4	140	4	1.0	1.351783994289646	0.6946795539074097
8	2	0.1	2	51	2	1.0	1.5607104090414063	0.8020464921255943
8	2	0.1	5	363	4	0.8	1.5047882836811908	0.7733082046011862
8	2	0.1	4	295	4	1.0	1.5992212565872683	0.821837152842667
8	2	0.1	3	142	3	1.0	1.5607104090414063	0.8020464921255943
8	2	0.1	2	174	2	1.0	1.4941751382893085	0.7678541267769687
8	2	0.1	3	137	3	1.0	1.3862943611198906	0.7124143742160444
8	2	0.1	3	153	3	1.0	1.8462202193216333	0.948769510358905
8	2	0.1	4	239	4	1.0	1.559581156259877	0.80146617099305
8	2	0.1	1	15	1	1.0	1.4941751382893085	0.7678541267769687
8	2	0.1	1	10	1	1.0	1.3296613488547582	0.683310763089587
8	2	0.1	3	181	3	1.0	1.4941751382893085	0.7678541267769687
8	2	0.1	4	268	3	0.75	1.593443285659087	0.818867863160414
8	2	0.1	5	179	5	1.0	1.3862943611198906	0.7124143742160444
8	2	0.1	2	178	1	0.5	1.458319222464348	0.7494278310703721
8	2	0.1	6	488	6	1.0	1.4498370891283272	0.745068876809232
8	2	0.1	3	89	3	1.0	1.3296613488547582	0.683310763089587
8	2	0.1	3	161	3	1.0	1.3862943611198906	0.7124143742160444
8	2	0.1	5	373	4	0.8	1.499030672979008	0.7703493780053241
8	2	0.1	2	104	2	1.0	1.277034259466139	0.656265789089031
8	2	0.1	2	73	2	1.0	1.4941751382893085	0.7678541267769687
8	2	0.1	2	79	2	1.0	1.3862943611198906	0.7124143742160444
8	2	0.1	3	136	3	1.0	1.6957425341696348	0.8714392773956557
8	2	0.1	2	74	2	1.0	1.3862943611198906	0.7124143742160444
8	2	0.1	1	13	1	1.0	1.6674619334292948	0.8569059235539742
8	2	0.1	2	176	1	0.5	1.4941751382893085	0.7678541267769687
8	2	0.1	1	13	1	1.0	1.5607104090414063	0.8020464921255943
8	2	0.1	1	7	1	1.0	1.3862943611198906	0.7124143742160444
8	2	0.1	1	7	1	1.0	1.3321790402101223	0.6846046005037074
8	2	0.1	3	137	3	1.0	1.3862943611198906	0.7124143742160444
8	2	0.1	1	19	1	1.0	1.6769877743224173	0.8618012373986279
8	2	0.1	1	14	1	1.0	1.3296613488547582	0.683310763089587
8	2	0.1	3	158	3	1.0	1.5396544474400975	0.7912258683616806
8	2	0.1	2	33	2	1.0	1.310783678099714	0.6736095593807679
8	2	0.1	2	55	2	1.0	1.3862943611198906	0.7124143742160444
8	2	0.1	3	164	3	1.0	1.7201934592198251	0.8840045672483555
8	2	0.1	2	48	2	1.0	1.5607104090414063	0.8020464921255943
8	2	0.1	3	164	3	1.0	1.3321790402101223	0.6846046005037074
8	2	0.1	3	250	2	0.6666666666666666	1.7690361613040133	0.9091047508862794
8	2	0.1	2	64	2	1.0	1.3862943611198906	0.7124143742160444
8	2	0.1	3	120	3	1.0	1.3862943611198906	0.7124143742160444
8	2	0.1	2	132	2	1.0	1.5607104090414063	0.8020464921255943
8	2	0.1	7	451	7	1.0	1.6260206924207543	0.8356093384939399
8	2	0.1	2	59	2	1.0	1.5498260458782016	0.7964530359382731
8	2	0.1	2	47	2	1.0	1.7201934592198251	0.8840045672483555
8	2	0.1	3	169	3	1.0	1.5047882836811908	0.7733082046011862
8	2	0.1	1	9	1	1.0	1.3321790402101223	0.6846046005037074
8	2	0.1	4	129	4	1.0	1.3862943611198906	0.7124143742160444
8	2	0.1	2	76	2	1.0	1.4941751382893085	0.7678541267769687
8	2	0.1	2	39	2	1.0	1.5498260458782016	0.7964530359382731
8	2	0.1	1	11	1	1.0	1.5607104090414063	0.8020464921255943
8	2	0.1	4	193	4	1.0	1.5832584594204766	0.8136338978390681
8	2	0.1	2	166	2	1.0	1.4241299173467734	0.7318580038436769
8	2	0.1	4	268	4	1.0	1.3862943611198906	0.7124143742160444
9	2	0.1	3	166	3	1.0	1.8310204811135165	0.8333333333333334
9	2	0.1	3	141	3	1.0	1.7351264569629226	0.7896900821428475
9	2	0.1	4	414	3	0.75	1.7328679513998633	0.7886621919643217
9	2	0.1	5	377	5	1.0	2.0387523664873375	0.9278761886775342
9	2	0.1	2	57	2	1.0	1.6417347121875212	0.7471856673740013
9	2	0.1	1	15	1	1.0	1.4451858789480823	0.6577324383928642
9	2	0.1	4	279	4	1.0	1.844621476365503	0.8395234130330952
9	2	0.1	7	615	6	0.8571428571428571	1.6094379124341005	0.7324867603589635
9	2	0.1	4	513	3	0.75	1.5890510315176962	0.7232082909996229
9	2	0.1	2	83	2	1.0	1.6792043316027068	0.7642388260732416
9	2	0.1	1	9	1	1.0	1.6094379124341005	0.7324867603589635
9	2	0.1	5	594	3	0.6	1.7857860408137933	0.8127462523556744
9	2	0.1	7	766	6	0.8571428571428571	2.0240609209015177	0.9211898236435008
9	2	0.1	5	427	4	0.8	1.5247073930301436	0.6939242391319896
9	2	0.1	7	648	6	0.8571428571428571	1.8822898718580312	0.8566670386237916
9	2	0.1	2	122	2	1.0	1.8462202193216335	0.8402510323090768
9	2	0.1	1	15	1	1.0	1.6769877743224175	0.7632300273809492
9	2	0.1	7	600	6	0.8571428571428571	1.4735023850806486	0.670619835714305
9	2	0.1	10	968	8	0.8	1.6668756974308385	0.7586278228562583
9	2	0.1	2	87	2	1.0	1.6094379124341005	0.7324867603589635
9	2	0.1	6	653	4	0.6666666666666666	1.5732701954996622	0.7160261230133328
9	2	0.1	5	567	2	0.4	2.0339946992476543	0.9257108810031357
9	2	0.1	5	407	4	0.8	1.7478680974667573	0.7954890526419314
9	2	0.1	1	27	1	1.0	1.7045514452672967	0.775774794642881
9	2	0.1	2	50	2	1.0	1.4681399390162087	0.6681792813350429
9	2	0.1	2	77	2	1.0	1.6094379124341005	0.7324867603589635
9	2	0.1	5	322	4	0.8	1.6973896536140216	0.7725153227950111
9	2	0.1	1	14	1	1.0	1.5607104090414063	0.7103099178571524
9	2	0.1	2	165	1	0.5	1.7478680974667573	0.7954890526419314
9	2	0.1	4	467	2	0.5	1.8462202193216333	0.8402510323090767
9	2	0.1	3	245	3	1.0	1.6461960985456416	0.7492161318081508
9	2	0.1	6	521	5	0.8333333333333334	1.5498260458782016	0.7053562307031518
9	2	0.1	5	296	5	1.0	1.7351264569629226	0.7896900821428475
9	2	0.1	6	454	6	1.0	1.7820471559051687	0.8110446125018379
9	2	0.1	3	213	3	1.0	1.8343719702816235	0.8348586617875464
9	2	0.1	5	465	4	0.8	1.9513496062520654	0.8880974782367318
9	2	0.1	3	213	2	0.6666666666666666	1.5498260458782016	0.7053562307031518
9	2	0.1	4	343	4	1.0	1.6957425341696346	0.7717656864304008
9	2	0.1	5	177	5	1.0	1.6094379124341005	0.7324867603589635
9	2	0.1	2	133	2	1.0	1.7478680974667573	0.7954890526419314
9	2	0.1	4	377	3	0.75	1.791759469228055	0.8154648767857287
9	2	0.1	5	304	5	1.0	1.9096604215404314	0.8691239126114212
9	2	0.1	9	696	7	0.7777777777777778	1.6769877743224173	0.7632300273809491
9	2	0.1	6	268	6	1.0	1.7298201303799212	0.7872750688402772
9	2	0.1	7	436	7	1.0	1.5229550675313182	0.6931267214285649
9	2	0.1	1	15	1	1.0	1.5498260458782016	0.7053562307031518
9	2	0.1	1	21	1	1.0	1.8462202193216335	0.8402510323090768
9	2	0.1	6	541	5	0.8333333333333334	1.937161004912645	0.8816399674816765
9	2	0.1	5	434	5	1.0	1.9433779257532875	0.8844694100906698
9	2	0.1	4	272	4	1.0	1.822456686505235	0.8294357824427168
9	2	0.1	4	193	4	1.0	1.6326309271543518	0.7430423562500168
9	2	0.1	1	27	1	1.0	1.809514255849282	0.8235454284072438
9	2	0.1	5	407	5	1.0	1.7905117135801474	0.8148969987177433
9	2	0.1	3	271	2	0.6666666666666666	1.6769877743224175	0.7632300273809492
9	2	0.1	3	159	3	1.0	1.7351264569629226	0.7896900821428475
9	2	0.1	7	563	6	0.8571428571428571	1.7478680974667573	0.7954890526419314
9	2	0.1	6	310	6	1.0	1.9800198109579616	0.9011458507160958
9	2	0.1	1	9	1	1.0	1.6094379124341005	0.7324867603589635
9	2	0.1	3	75	3	1.0	1.6715952780212544	0.7607757965495698
9	2	0.1	2	181	2	1.0	1.8678801716292004	0.8501089014276838
9	2	0.1	5	258	5	1.0	1.971332717204481	0.8971921839661943
9	2	0.1	2	177	1	0.5	1.8343719702816235	0.8348586617875464
9	2	0.1	2	121	2	1.0	1.6094379124341005	0.7324867603589635
9	2	0.1	3	164	3	1.0	1.7326587201992076	0.7885669667411862
9	2	0.1	4	318	3	0.75	1.8937882323911377	0.8619001680233572
9	2	0.1	3	179	3	1.0	1.7478680974667573	0.7954890526419314
9	2	0.1	8	569	7	0.875	1.6307991045856434	0.7422086578708874
9	2	0.1	2	120	2	1.0	1.5498260458782016	0.7053562307031518
9	2	0.1	5	341	5	1.0	1.7677614722893296	0.8045429176986794
9	2	0.1	3	117	3	1.0	1.6094379124341005	0.7324867603589635
9	2	0.1	3	232	2	0.6666666666666666	1.5607104090414063	0.7103099178571524
9	2	0.1	6	441	6	1.0	1.4532350513043655	0.6613957746031489
9	2	0.1	5	275	5	1.0	1.7478680974667573	0.7954890526419314
9	2	0.1	8	683	7	0.875	1.991346413410988	0.906300809644672
9	2	0.1	2	67	2	1.0	1.5571130980576455	0.708672711073255
9	2	0.1	2	142	2	1.0	1.6769877743224175	0.7632300273809492
9	2	0.1	5	463	4	0.8	1.8949088602446362	0.8624101877387097
9	2	0.1	5	260	5	1.0	1.9455731688215896	0.8854685082670445
9	2	0.1	1	16	1	1.0	1.5498260458782016	0.7053562307031518
9	2	0.1	5	499	3	0.6	1.6905897978978939	0.7694205750909
9	2	0.1	6	538	5	0.8333333333333334	1.9913464134109882	0.9063008096446721
9	2	0.1	5	392	4	0.8	1.7478680974667573	0.7954890526419314
9	2	0.1	1	16	1	1.0	1.7328679513998633	0.7886621919643217
9	2	0.1	2	160	2	1.0	1.6094379124341005	0.7324867603589635
9	2	0.1	3	159	3	1.0	1.9915093613566137	0.9063749704506754
9	2	0.1	4	389	4	1.0	1.7820471559051687	0.8110446125018379
9	2	0.1	3	190	3	1.0	1.7478680974667573	0.7954890526419314
9	2	0.1	3	194	3	1.0	1.8310204811135165	0.8333333333333334
9	2	0.1	1	19	1	1.0	1.5229550675313182	0.6931267214285649
9	2	0.1	3	146	3	1.0	1.8891591637540217	0.8597933880952318
9	2	0.1	1	18	1	1.0	1.6094379124341005	0.7324867603589635
9	2	0.1	1	20	1	1.0	1.6769877743224175	0.7632300273809492
9	2	0.1	1	23	1	1.0	1.7986522062521288	0.8186018965947962
9	2	0.1	3	198	3	1.0	1.8891591637540217	0.8597933880952318
9	2	0.1	4	195	4	1.0	1.7326587201992076	0.7885669667411862
9	2	0.1	1	19	1	1.0	1.6957425341696346	0.7717656864304008
9	2	0.1	2	147	2	1.0	1.7045514452672972	0.7757747946428812
9	2	0.1	2	176	1	0.5	1.6769877743224173	0.7632300273809491
9	2	0.1	3	103	3	1.0	1.4451858789480823	0.6577324383928642
9	2	0.1	3	174	3	1.0	1.6769877743224173	0.7632300273809491
0	6	0.30000000000000004	8	349	8	1.0	1.5607104090414063	0.7103099178571524
0	6	0.30000000000000004	11	903	9	0.8181818181818182	1.5481155268740174	0.7045777399554022
0	6	0.30000000000000004	11	998	10	0.9090909090909091	1.5607104090414063	0.7103099178571524
0	6	0.30000000000000004	13	590	13	1.0	1.4708084763221112	0.6693937850018178
0	6	0.30000000000000004	3	102	3	1.0	1.5498260458782016	0.7053562307031518
0	6	0.30000000000000004	7	183	7	1.0	1.3862943611198906	0.6309297535714573
0	6	0.30000000000000004	4	104	4	1.0	1.3862943611198906	0.6309297535714573
0	6	0.30000000000000004	4	156	4	1.0	1.7328679513998633	0.7886621919643217
0	6	0.30000000000000004	3	153	3	1.0	1.3862943611198906	0.6309297535714573
0	6	0.30000000000000004	8	455	6	0.75	1.4941751382893085	0.680028411160754
0	6	0.30000000000000004	5	369	4	0.8	1.6957425341696346	0.7717656864304008
0	6	0.30000000000000004	3	102	3	1.0	1.3862943611198906	0.6309297535714573
0	6	0.30000000000000004	5	276	5	1.0	1.5498260458782016	0.7053562307031518
0	6	0.30000000000000004	6	254	6	1.0	1.3321790402101223	0.606300809644672
0	6	0.30000000000000004	10	784	8	0.8	1.693263022274075	0.7706372119352877
0	6	0.30000000000000004	4	210	4	1.0	1.8343719702816235	0.8348586617875464
0	6	0.30000000000000004	4	311	3	0.75	1.7328679513998633	0.7886621919643217
0	6	0.30000000000000004	6	344	5	0.8333333333333334	1.7328679513998633	0.7886621919643217
0	6	0.30000000000000004	14	812	14	1.0	1.3862943611198906	0.6309297535714573
0	6	0.30000000000000004	8	744	6	0.75	1.726312076602097	0.7856784847614311
0	6	0.30000000000000004	4	66	4	1.0	1.5607104090414063	0.7103099178571524
0	6	0.30000000000000004	10	384	10	1.0	1.5607104090414063	0.7103099178571524
0	6	0.30000000000000004	3	149	3	1.0	1.3321790402101223	0.606300809644672
0	6	0.30000000000000004	2	75	2	1.0	1.5607104090414063	0.7103099178571524
0	6	0.30000000000000004	4	400	4	1.0	1.6762349391347309	0.7628873973214406
0	6	0.30000000000000004	1	7	1	1.0	1.3862943611198906	0.6309297535714573
0	6	0.30000000000000004	13	861	13	1.0	1.4311385219282593	0.6513392106979269
0	6	0.30000000000000004	5	161	5	1.0	1.351783994289646	0.6152234087643722
0	6	0.30000000000000004	12	500	12	1.0	1.2554823251787537	0.5713946303571861
0	6	0.30000000000000004	5	236	4	0.8	1.4941751382893085	0.680028411160754
0	6	0.30000000000000004	8	373	8	1.0	1.5607104090414063	0.7103099178571524
0	6	0.30000000000000004	9	690	8	0.8888888888888888	1.4941751382893085	0.680028411160754
0	6	0.30000000000000004	5	234	5	1.0	1.5498260458782016	0.7053562307031518
0	6	0.30000000000000004	13	590	13	1.0	1.6094379124341003	0.7324867603589634
0	6	0.30000000000000004	6	290	6	1.0	1.3862943611198906	0.6309297535714573
0	6	0.30000000000000004	6	193	6	1.0	1.3862943611198906	0.6309297535714573
0	6	0.30000000000000004	4	233	4	1.0	1.5607104090414063	0.7103099178571524
0	6	0.30000000000000004	4	318	4	1.0	1.3296613488547582	0.6051549589285762
0	6	0.30000000000000004	4	276	4	1.0	1.6434177197931796	0.7479516371446921
0	6	0.30000000000000004	5	377	4	0.8	1.3862943611198906	0.6309297535714573
0	6	0.30000000000000004	10	526	10	1.0	1.329661348854758	0.6051549589285761
0	6	0.30000000000000004	2	76	2	1.0	1.3862943611198906	0.6309297535714573
0	6	0.30000000000000004	7	449	7	1.0	1.3862943611198906	0.6309297535714573
0	6	0.30000000000000004	5	380	5	1.0	1.5607104090414063	0.7103099178571524
0	6	0.30000000000000004	6	347	6	1.0	1.3321790402101223	0.606300809644672
0	6	0.30000000000000004	8	611	7	0.875	1.351783994289646	0.6152234087643722
0	6	0.30000000000000004	6	490	4	0.6666666666666666	1.631345420808597	0.7424572970990249
0	6	0.30000000000000004	17	908	17	1.0	1.5607104090414063	0.7103099178571524
0	6	0.30000000000000004	10	540	10	1.0	1.5607104090414063	0.7103099178571524
0	6	0.30000000000000004	2	97	2	1.0	1.3862943611198906	0.6309297535714573
0	6	0.30000000000000004	4	196	4	1.0	1.3862943611198906	0.6309297535714573
0	6	0.30000000000000004	7	465	6	0.8571428571428571	1.6434177197931796	0.7479516371446921
0	6	0.30000000000000004	14	811	13	0.9285714285714286	1.6326309271543518	0.7430423562500168
0	6	0.30000000000000004	10	328	10	1.0	1.3862943611198906	0.6309297535714573
0	6	0.30000000000000004	6	439	5	0.8333333333333334	1.4708084763221114	0.6693937850018178
0	6	0.30000000000000004	7	634	6	0.8571428571428571	1.6094379124341003	0.7324867603589634
0	6	0.30000000000000004	5	284	4	0.8	1.6094379124341003	0.7324867603589634
0	6	0.30000000000000004	10	872	7	0.7	1.6674619334292948	0.7588946303571861
0	6	0.30000000000000004	2	46	2	1.0	1.3321790402101223	0.606300809644672
0	6	0.30000000000000004	9	420	9	1.0	1.5607104090414063	0.7103099178571524
0	6	0.30000000000000004	5	221	5	1.0	1.7351264569629226	0.7896900821428475
0	6	0.30000000000000004	12	591	12	1.0	1.5607104090414063	0.7103099178571524
0	6	0.30000000000000004	7	502	6	0.8571428571428571	1.2554823251787537	0.5713946303571861
0	6	0.30000000000000004	1	5	1	1.0	1.3862943611198906	0.6309297535714573
0	6	0.30000000000000004	14	952	14	1.0	1.6304325826288886	0.7420418465396583
0	6	0.30000000000000004	5	186	5	1.0	1.3862943611198906	0.6309297535714573
0	6	0.30000000000000004	10	790	9	0.9	1.5607104090414063	0.7103099178571524
0	6	0.30000000000000004	9	368	9	1.0	1.3321790402101223	0.606300809644672
0	6	0.30000000000000004	8	515	8	1.0	1.5607104090414063	0.7103099178571524
0	6	0.30000000000000004	3	129	3	1.0	1.5607104090414063	0.7103099178571524
0	6	0.30000000000000004	8	373	8	1.0	1.5607104090414063	0.7103099178571524
0	6	0.30000000000000004	2	163	1	0.5	1.3862943611198906	0.6309297535714573
0	6	0.30000000000000004	10	656	9	0.9	1.8446214763655029	0.8395234130330951
0	6	0.30000000000000004	10	587	10	1.0	1.8090102842668665	0.8233160610555339
0	6	0.30000000000000004	7	568	6	0.8571428571428571	1.5498260458782016	0.7053562307031518
0	6	0.30000000000000004	5	251	4	0.8	1.5607104090414063	0.7103099178571524
0	6	0.30000000000000004	9	589	9	1.0	1.3862943611198906	0.6309297535714573
0	6	0.30000000000000004	8	293	8	1.0	1.3862943611198906	0.6309297535714573
0	6	0.30000000000000004	10	656	9	0.9	1.3296613488547582	0.6051549589285762
0	6	0.30000000000000004	10	516	9	0.9	1.3321790402101223	0.606300809644672
0	6	0.30000000000000004	7	398	6	0.8571428571428571	1.3862943611198906	0.6309297535714573
0	6	0.30000000000000004	6	588	4	0.6666666666666666	1.5047882836811908	0.6848586617875465
0	6	0.30000000000000004	7	415	6	0.8571428571428571	1.3321790402101223	0.606300809644672
0	6	0.30000000000000004	9	373	9	1.0	1.5607104090414063	0.7103099178571524
0	6	0.30000000000000004	1	8	1	1.0	1.277034259466139	0.5812033383562172
0	6	0.30000000000000004	7	382	7	1.0	1.4941751382893085	0.680028411160754
0	6	0.30000000000000004	6	321	6	1.0	1.4184836619456564	0.6455797357161093
0	6	0.30000000000000004	7	559	5	0.7142857142857143	1.8238733159854374	0.8300805183039549
0	6	0.30000000000000004	8	495	7	0.875	1.583258459420477	0.7205719778266465
0	6	0.30000000000000004	6	503	6	1.0	1.5607104090414063	0.7103099178571524
0	6	0.30000000000000004	10	613	10	1.0	1.4941751382893085	0.680028411160754
0	6	0.30000000000000004	5	269	5	1.0	1.7328679513998633	0.7886621919643217
0	6	0.30000000000000004	7	447	6	0.8571428571428571	1.7328679513998633	0.7886621919643217
0	6	0.30000000000000004	11	488	10	0.9090909090909091	1.9561874676604514	0.8902992838501803
0	6	0.30000000000000004	3	179	2	0.6666666666666666	1.5607104090414063	0.7103099178571524
0	6	0.30000000000000004	6	357	6	1.0	1.6488470716724795	0.7504226416725416
0	6	0.30000000000000004	8	614	8	1.0	1.7941812399629697	0.8165670721461368
0	6	0.30000000000000004	12	683	11	0.9166666666666666	1.5607104090414063	0.7103099178571524
0	6	0.30000000000000004	13	988	11	0.8461538461538461	1.5607104090414063	0.7103099178571524
0	6	0.30000000000000004	15	876	15	1.0	1.5607104090414063	0.7103099178571524
1	6	0.30000000000000004	4	248	3	0.75	1.0397207708399179	0.5343107806620333
1	6	0.30000000000000004	2	165	1	0.5	1.3321790402101223	0.6846046005037074
1	6	0.30000000000000004	7	467	6	0.8571428571428571	1.0986122886681096	0.5645750340535796
1	6	0.30000000000000004	3	89	3	1.0	1.0986122886681096	0.5645750340535796
1	6	0.30000000000000004	3	114	3	1.0	1.0397207708399179	0.5343107806620333
1	6	0.30000000000000004	4	207	4	1.0	1.5229550675313184	0.7826440847079563
1	6	0.30000000000000004	2	29	2	1.0	1.0986122886681096	0.5645750340535796
1	6	0.30000000000000004	2	52	2	1.0	1.0397207708399179	0.5343107806620333
1	6	0.30000000000000004	7	282	7	1.0	1.3208883431493221	0.6788023299999631
1	6	0.30000000000000004	6	344	6	1.0	1.5498260458782016	0.7964530359382731
1	6	0.30000000000000004	10	331	10	1.0	1.0986122886681096	0.5645750340535796
1	6	0.30000000000000004	3	240	2	0.6666666666666666	1.3321790402101223	0.6846046005037074
1	6	0.30000000000000004	2	148	2	1.0	1.0986122886681096	0.5645750340535796
1	6	0.30000000000000004	1	6	1	1.0	1.0397207708399179	0.5343107806620333
1	6	0.30000000000000004	8	277	8	1.0	1.0549201679861442	0.5421217256604984
1	6	0.30000000000000004	5	296	5	1.0	1.277034259466139	0.656265789089031
1	6	0.30000000000000004	3	82	3	1.0	1.0986122886681096	0.5645750340535796
1	6	0.30000000000000004	1	8	1	1.0	1.0114042647073516	0.5197589750988045
1	6	0.30000000000000004	11	332	11	1.0	1.5607104090414063	0.8020464921255943
1	6	0.30000000000000004	3	45	3	1.0	1.329661348854758	0.6833107630895869
1	6	0.30000000000000004	3	84	3	1.0	1.5607104090414063	0.8020464921255943
1	6	0.30000000000000004	2	15	2	1.0	1.0986122886681096	0.5645750340535796
1	6	0.30000000000000004	7	247	7	1.0	1.5607104090414063	0.8020464921255943
1	6	0.30000000000000004	5	185	5	1.0	1.3321790402101223	0.6846046005037074
1	6	0.30000000000000004	11	590	10	0.9090909090909091	1.6762349391347309	0.8614143566435982
1	6	0.30000000000000004	6	89	6	1.0	1.6094379124341005	0.8270874753469163
1	6	0.30000000000000004	6	271	6	1.0	1.6957425341696346	0.8714392773956556
1	6	0.30000000000000004	2	16	2	1.0	1.0986122886681096	0.5645750340535796
1	6	0.30000000000000004	3	193	2	0.6666666666666666	1.3321790402101223	0.6846046005037074
1	6	0.30000000000000004	2	62	2	1.0	1.0986122886681096	0.5645750340535796
1	6	0.30000000000000004	10	647	9	0.9	1.732552088116943	0.8903556461525473
1	6	0.30000000000000004	11	442	11	1.0	1.0986122886681096	0.5645750340535796
1	6	0.30000000000000004	2	109	2	1.0	1.0549201679861442	0.5421217256604984
1	6	0.30000000000000004	4	247	4	1.0	1.5999714209268676	0.822222661053292
1	6	0.30000000000000004	5	115	5	1.0	1.0986122886681096	0.5645750340535796
1	6	0.30000000000000004	6	310	6	1.0	1.0397207708399179	0.5343107806620333
1	6	0.30000000000000004	2	168	1	0.5	1.6094379124341005	0.8270874753469163
1	6	0.30000000000000004	4	172	4	1.0	1.0986122886681096	0.5645750340535796
1	6	0.30000000000000004	1	7	1	1.0	1.6094379124341005	0.8270874753469163
1	6	0.30000000000000004	4	140	4	1.0	1.5498260458782016	0.7964530359382731
1	6	0.30000000000000004	6	267	6	1.0	1.2047933096947843	0.6191412847503154
1	6	0.30000000000000004	7	446	7	1.0	1.0986122886681096	0.5645750340535796
1	6	0.30000000000000004	5	208	5	1.0	1.0549201679861442	0.5421217256604984
1	6	0.30000000000000004	6	116	6	1.0	1.3321790402101223	0.6846046005037074
1	6	0.30000000000000004	4	216	4	1.0	1.6094379124341005	0.8270874753469163
1	6	0.30000000000000004	4	253	3	0.75	1.676987774322417	0.8618012373986278
1	6	0.30000000000000004	8	442	8	1.0	1.3321790402101223	0.6846046005037074
1	6	0.30000000000000004	2	43	2	1.0	1.0986122886681096	0.5645750340535796
1	6	0.30000000000000004	4	208	4	1.0	1.0549201679861442	0.5421217256604984
1	6	0.30000000000000004	2	45	2	1.0	1.5607104090414063	0.8020464921255943
1	6	0.30000000000000004	4	150	4	1.0	1.0397207708399179	0.5343107806620333
1	6	0.30000000000000004	9	529	7	0.7777777777777778	1.277034259466139	0.656265789089031
1	6	0.30000000000000004	4	202	3	0.75	1.3321790402101223	0.6846046005037074
1	6	0.30000000000000004	9	469	9	1.0	1.0549201679861442	0.5421217256604984
1	6	0.30000000000000004	3	136	3	1.0	1.329661348854758	0.6833107630895869
1	6	0.30000000000000004	3	125	3	1.0	1.0986122886681096	0.5645750340535796
1	6	0.30000000000000004	3	130	3	1.0	1.3321790402101223	0.6846046005037074
1	6	0.30000000000000004	1	5	1	1.0	1.0986122886681096	0.5645750340535796
1	6	0.30000000000000004	2	43	2	1.0	1.5498260458782016	0.7964530359382731
1	6	0.30000000000000004	3	37	3	1.0	1.0986122886681096	0.5645750340535796
1	6	0.30000000000000004	8	348	8	1.0	1.0986122886681096	0.5645750340535796
1	6	0.30000000000000004	5	334	4	0.8	1.0397207708399179	0.5343107806620333
1	6	0.30000000000000004	2	162	1	0.5	1.0986122886681096	0.5645750340535796
1	6	0.30000000000000004	9	366	9	1.0	1.0986122886681096	0.5645750340535796
1	6	0.30000000000000004	4	108	4	1.0	1.0114042647073516	0.5197589750988045
1	6	0.30000000000000004	6	232	6	1.0	1.3321790402101223	0.6846046005037074
1	6	0.30000000000000004	4	66	4	1.0	1.0986122886681096	0.5645750340535796
1	6	0.30000000000000004	4	151	4	1.0	1.7478680974667573	0.8982265179691366
1	6	0.30000000000000004	8	417	8	1.0	1.4681399390162087	0.7544746810272566
1	6	0.30000000000000004	9	314	9	1.0	1.1032634988483543	0.5669652832552207
1	6	0.30000000000000004	1	4	1	1.0	1.0986122886681096	0.5645750340535796
1	6	0.30000000000000004	4	197	4	1.0	1.0986122886681096	0.5645750340535796
1	6	0.30000000000000004	12	901	12	1.0	1.329661348854758	0.6833107630895869
1	6	0.30000000000000004	8	230	8	1.0	1.3321790402101223	0.6846046005037074
1	6	0.30000000000000004	7	222	7	1.0	1.329661348854758	0.6833107630895869
1	6	0.30000000000000004	7	244	7	1.0	1.0986122886681096	0.5645750340535796
1	6	0.30000000000000004	5	166	5	1.0	1.0986122886681096	0.5645750340535796
1	6	0.30000000000000004	2	166	1	0.5	1.3321790402101223	0.6846046005037074
1	6	0.30000000000000004	5	155	5	1.0	1.0986122886681096	0.5645750340535796
1	6	0.30000000000000004	5	194	5	1.0	1.3321790402101223	0.6846046005037074
1	6	0.30000000000000004	8	359	8	1.0	1.6769877743224173	0.8618012373986279
1	6	0.30000000000000004	1	5	1	1.0	1.0986122886681096	0.5645750340535796
1	6	0.30000000000000004	5	325	4	0.8	1.0397207708399179	0.5343107806620333
1	6	0.30000000000000004	8	341	8	1.0	1.0986122886681096	0.5645750340535796
1	6	0.30000000000000004	7	402	6	0.8571428571428571	1.0114042647073516	0.5197589750988045
1	6	0.30000000000000004	4	131	4	1.0	1.0986122886681096	0.5645750340535796
1	6	0.30000000000000004	3	137	3	1.0	1.5498260458782016	0.7964530359382731
1	6	0.30000000000000004	3	129	3	1.0	1.0397207708399179	0.5343107806620333
1	6	0.30000000000000004	2	44	2	1.0	1.0397207708399179	0.5343107806620333
1	6	0.30000000000000004	1	9	1	1.0	1.6094379124341005	0.8270874753469163
1	6	0.30000000000000004	2	74	2	1.0	1.0986122886681096	0.5645750340535796
1	6	0.30000000000000004	5	240	5	1.0	1.3321790402101223	0.6846046005037074
1	6	0.30000000000000004	3	210	3	1.0	1.5498260458782016	0.7964530359382731
1	6	0.30000000000000004	2	23	2	1.0	1.0986122886681096	0.5645750340535796
1	6	0.30000000000000004	6	355	6	1.0	1.3208883431493221	0.6788023299999631
1	6	0.30000000000000004	10	445	10	1.0	1.3321790402101223	0.6846046005037074
1	6	0.30000000000000004	3	94	3	1.0	1.3321790402101223	0.6846046005037074
1	6	0.30000000000000004	16	533	16	1.0	1.5498260458782016	0.7964530359382731
1	6	0.30000000000000004	8	503	8	1.0	1.5607104090414063	0.8020464921255943
1	6	0.30000000000000004	1	9	1	1.0	1.6094379124341005	0.8270874753469163
2	6	0.30000000000000004	11	833	9	0.8181818181818182	1.771721769306379	0.9104848803869501
2	6	0.30000000000000004	4	201	3	0.75	1.5607104090414063	0.8020464921255943
2	6	0.30000000000000004	5	235	5	1.0	1.329661348854758	0.6833107630895869
2	6	0.30000000000000004	6	269	5	0.8333333333333334	1.5607104090414063	0.8020464921255943
2	6	0.30000000000000004	6	216	6	1.0	1.3862943611198906	0.7124143742160444
2	6	0.30000000000000004	7	328	6	0.8571428571428571	1.583258459420477	0.8136338978390684
2	6	0.30000000000000004	12	695	10	0.8333333333333334	1.5607104090414063	0.8020464921255943
2	6	0.30000000000000004	4	221	3	0.75	1.3862943611198906	0.7124143742160444
2	6	0.30000000000000004	8	461	8	1.0	1.5607104090414063	0.8020464921255943
2	6	0.30000000000000004	6	578	4	0.6666666666666666	1.583258459420477	0.8136338978390684
2	6	0.30000000000000004	10	683	9	0.9	1.3917397695183338	0.7152127605655306
2	6	0.30000000000000004	7	313	7	1.0	1.3321790402101223	0.6846046005037074
2	6	0.30000000000000004	5	317	5	1.0	1.351783994289646	0.6946795539074097
2	6	0.30000000000000004	6	280	6	1.0	1.5607104090414063	0.8020464921255943
2	6	0.30000000000000004	7	303	7	1.0	1.5498260458782016	0.7964530359382731
2	6	0.30000000000000004	10	354	10	1.0	1.5607104090414063	0.8020464921255943
2	6	0.30000000000000004	10	376	10	1.0	1.3862943611198906	0.7124143742160444
2	6	0.30000000000000004	9	416	9	1.0	1.5229550675313184	0.7826440847079563
2	6	0.30000000000000004	6	361	6	1.0	1.7328679513998633	0.8905179677700555
2	6	0.30000000000000004	5	178	5	1.0	1.3862943611198906	0.7124143742160444
2	6	0.30000000000000004	8	515	8	1.0	1.3862943611198906	0.7124143742160444
2	6	0.30000000000000004	11	618	10	0.9090909090909091	1.6769877743224173	0.8618012373986279
2	6	0.30000000000000004	9	373	9	1.0	1.5367224694372195	0.789719129726137
2	6	0.30000000000000004	5	243	5	1.0	1.3862943611198906	0.7124143742160444
2	6	0.30000000000000004	7	430	6	0.8571428571428571	1.700164942414579	0.8737119456620149
2	6	0.30000000000000004	9	242	9	1.0	1.3862943611198906	0.7124143742160444
2	6	0.30000000000000004	5	286	4	0.8	1.3862943611198906	0.7124143742160444
2	6	0.30000000000000004	6	359	6	1.0	1.6957425341696346	0.8714392773956556
2	6	0.30000000000000004	7	457	6	0.8571428571428571	1.5498260458782016	0.7964530359382731
2	6	0.30000000000000004	8	249	8	1.0	1.5607104090414063	0.8020464921255943
2	6	0.30000000000000004	4	163	4	1.0	1.3296613488547582	0.683310763089587
2	6	0.30000000000000004	5	262	5	1.0	1.3321790402101223	0.6846046005037074
2	6	0.30000000000000004	4	158	4	1.0	1.3321790402101223	0.6846046005037074
2	6	0.30000000000000004	5	352	4	0.8	1.515707952085713	0.7789198040934975
2	6	0.30000000000000004	8	426	7	0.875	1.3862943611198906	0.7124143742160444
2	6	0.30000000000000004	9	437	9	1.0	1.4241299173467734	0.7318580038436769
2	6	0.30000000000000004	10	369	10	1.0	1.5607104090414063	0.8020464921255943
2	6	0.30000000000000004	6	311	6	1.0	1.5229550675313184	0.7826440847079563
2	6	0.30000000000000004	8	441	8	1.0	1.3321790402101223	0.6846046005037074
2	6	0.30000000000000004	10	632	9	0.9	1.5832584594204766	0.8136338978390681
2	6	0.30000000000000004	6	393	6	1.0	1.4941751382893085	0.7678541267769687
2	6	0.30000000000000004	11	577	11	1.0	1.5498260458782016	0.7964530359382731
2	6	0.30000000000000004	3	125	3	1.0	1.3862943611198906	0.7124143742160444
2	6	0.30000000000000004	6	294	6	1.0	1.3321790402101223	0.6846046005037074
2	6	0.30000000000000004	7	299	7	1.0	1.277034259466139	0.656265789089031
2	6	0.30000000000000004	8	284	8	1.0	1.5498260458782016	0.7964530359382731
2	6	0.30000000000000004	3	122	3	1.0	1.3321790402101223	0.6846046005037074
2	6	0.30000000000000004	5	470	4	0.8	1.3296613488547582	0.683310763089587
2	6	0.30000000000000004	3	134	3	1.0	1.3862943611198906	0.7124143742160444
2	6	0.30000000000000004	6	339	5	0.8333333333333334	1.5498260458782016	0.7964530359382731
2	6	0.30000000000000004	5	236	5	1.0	1.277034259466139	0.656265789089031
2	6	0.30000000000000004	10	579	10	1.0	1.6762349391347304	0.861414356643598
2	6	0.30000000000000004	6	222	6	1.0	1.5607104090414063	0.8020464921255943
2	6	0.30000000000000004	9	548	9	1.0	1.488036044178116	0.7646992564895749
2	6	0.30000000000000004	8	521	8	1.0	1.329661348854758	0.6833107630895869
2	6	0.30000000000000004	10	567	9	0.9	1.5498260458782016	0.7964530359382731
2	6	0.30000000000000004	10	454	9	0.9	1.6726254461503207	0.8595594441821146
2	6	0.30000000000000004	9	490	9	1.0	1.7201934592198251	0.8840045672483555
2	6	0.30000000000000004	7	352	6	0.8571428571428571	1.6417347121875212	0.843684747204047
2	6	0.30000000000000004	10	619	10	1.0	1.537987101117365	0.790369021850272
2	6	0.30000000000000004	7	448	7	1.0	1.8343719702816235	0.94268071481726
2	6	0.30000000000000004	12	597	11	0.9166666666666666	1.5832584594204766	0.8136338978390681
2	6	0.30000000000000004	8	506	7	0.875	1.3862943611198906	0.7124143742160444
2	6	0.30000000000000004	5	474	3	0.6	1.3862943611198906	0.7124143742160444
2	6	0.30000000000000004	8	497	8	1.0	1.5607104090414063	0.8020464921255943
2	6	0.30000000000000004	6	240	6	1.0	1.3862943611198906	0.7124143742160444
2	6	0.30000000000000004	9	579	9	1.0	1.5498260458782016	0.7964530359382731
2	6	0.30000000000000004	3	109	3	1.0	1.3862943611198906	0.7124143742160444
2	6	0.30000000000000004	5	482	3	0.6	1.5607104090414063	0.8020464921255943
2	6	0.30000000000000004	6	276	6	1.0	1.7328679513998633	0.8905179677700555
2	6	0.30000000000000004	10	514	10	1.0	1.559581156259877	0.80146617099305
2	6	0.30000000000000004	4	154	4	1.0	1.5607104090414063	0.8020464921255943
2	6	0.30000000000000004	11	685	10	0.9090909090909091	1.5229550675313184	0.7826440847079563
2	6	0.30000000000000004	4	74	4	1.0	1.3862943611198906	0.7124143742160444
2	6	0.30000000000000004	6	265	6	1.0	1.3862943611198906	0.7124143742160444
2	6	0.30000000000000004	5	230	4	0.8	1.3296613488547582	0.683310763089587
2	6	0.30000000000000004	7	458	6	0.8571428571428571	1.5607104090414063	0.8020464921255943
2	6	0.30000000000000004	2	73	2	1.0	1.5498260458782016	0.7964530359382731
2	6	0.30000000000000004	9	448	9	1.0	1.6440727958331671	0.8448862845138663
2	6	0.30000000000000004	1	7	1	1.0	1.3862943611198906	0.7124143742160444
2	6	0.30000000000000004	5	205	5	1.0	1.6769877743224173	0.8618012373986279
2	6	0.30000000000000004	8	532	8	1.0	1.3862943611198906	0.7124143742160444
2	6	0.30000000000000004	15	466	15	1.0	1.310783678099714	0.6736095593807679
2	6	0.30000000000000004	2	22	2	1.0	1.3321790402101223	0.6846046005037074
2	6	0.30000000000000004	4	127	4	1.0	1.3862943611198906	0.7124143742160444
2	6	0.30000000000000004	4	215	4	1.0	1.3321790402101223	0.6846046005037074
2	6	0.30000000000000004	6	256	6	1.0	1.3321790402101223	0.6846046005037074
2	6	0.30000000000000004	11	869	10	0.9090909090909091	1.3321790402101223	0.6846046005037074
2	6	0.30000000000000004	8	399	8	1.0	1.3862943611198906	0.7124143742160444
2	6	0.30000000000000004	2	96	2	1.0	1.3862943611198906	0.7124143742160444
2	6	0.30000000000000004	4	155	4	1.0	1.329661348854758	0.6833107630895869
2	6	0.30000000000000004	10	442	10	1.0	1.6307991045856434	0.8380649565846359
2	6	0.30000000000000004	7	629	6	0.8571428571428571	1.4241299173467734	0.7318580038436769
2	6	0.30000000000000004	7	336	7	1.0	1.2554823251787535	0.6451902857838818
2	6	0.30000000000000004	6	232	6	1.0	1.3862943611198906	0.7124143742160444
2	6	0.30000000000000004	8	273	8	1.0	1.3862943611198906	0.7124143742160444
2	6	0.30000000000000004	3	76	3	1.0	1.3862943611198906	0.7124143742160444
2	6	0.30000000000000004	4	301	3	0.75	1.5229550675313182	0.7826440847079562
2	6	0.30000000000000004	11	623	11	1.0	1.3296613488547582	0.683310763089587
2	6	0.30000000000000004	6	322	5	0.8333333333333334	1.6674619334292948	0.8569059235539742
3	6	0.30000000000000004	8	335	8	1.0	1.7201934592198251	0.8272381909953578
3	6	0.30000000000000004	8	477	8	1.0	1.621452212306873	0.7797536885778549
3	6	0.30000000000000004	14	782	13	0.9285714285714286	1.3296613488547582	0.6394319446848299
3	6	0.30000000000000004	10	648	9	0.9	1.6674619334292948	0.8018796874098555
3	6	0.30000000000000004	8	511	8	1.0	1.6326309271543518	0.785129514069178
3	6	0.30000000000000004	1	7	1	1.0	1.3862943611198906	0.6666666666666667
3	6	0.30000000000000004	7	359	7	1.0	1.3862943611198906	0.6666666666666667
3	6	0.30000000000000004	6	426	5	0.8333333333333334	1.3862943611198906	0.6666666666666667
3	6	0.30000000000000004	5	251	5	1.0	1.5607104090414063	0.7505430557959409
3	6	0.30000000000000004	4	202	4	1.0	1.5498260458782016	0.7453087835430109
3	6	0.30000000000000004	4	321	3	0.75	1.5498260458782016	0.7453087835430109
3	6	0.30000000000000004	7	359	7	1.0	1.3862943611198906	0.6666666666666667
3	6	0.30000000000000004	5	325	5	1.0	1.5607104090414063	0.7505430557959409
3	6	0.30000000000000004	6	487	6	1.0	1.4941751382893085	0.7185463540765222
3	6	0.30000000000000004	8	432	7	0.875	1.515707952085713	0.7289014486366749
3	6	0.30000000000000004	6	349	5	0.8333333333333334	1.5607104090414063	0.7505430557959409
3	6	0.30000000000000004	6	264	6	1.0	1.3296613488547582	0.6394319446848299
3	6	0.30000000000000004	5	107	5	1.0	1.329661348854758	0.6394319446848298
3	6	0.30000000000000004	6	340	6	1.0	1.6769877743224173	0.8064606485487906
3	6	0.30000000000000004	6	281	6	1.0	1.5498260458782016	0.7453087835430109
3	6	0.30000000000000004	6	175	6	1.0	1.3862943611198906	0.6666666666666667
3	6	0.30000000000000004	7	234	7	1.0	1.4941751382893085	0.7185463540765222
3	6	0.30000000000000004	3	82	3	1.0	1.5498260458782016	0.7453087835430109
3	6	0.30000000000000004	5	353	5	1.0	1.6094379124341	0.7739760316291207
3	6	0.30000000000000004	4	242	3	0.75	1.3862943611198906	0.6666666666666667
3	6	0.30000000000000004	8	551	7	0.875	1.5367224694372195	0.7390072952932394
3	6	0.30000000000000004	12	845	12	1.0	1.6434177197931796	0.7903168648182228
3	6	0.30000000000000004	6	445	6	1.0	1.310783678099714	0.6303537040242176
3	6	0.30000000000000004	11	642	11	1.0	1.7351264569629226	0.8344194449252154
3	6	0.30000000000000004	7	342	7	1.0	1.3296613488547582	0.6394319446848299
3	6	0.30000000000000004	3	135	3	1.0	1.3862943611198906	0.6666666666666667
3	6	0.30000000000000004	7	397	7	1.0	1.5498260458782016	0.7453087835430109
3	6	0.30000000000000004	5	140	5	1.0	1.7328679513998633	0.8333333333333334
3	6	0.30000000000000004	9	507	8	0.8888888888888888	1.5607104090414063	0.7505430557959409
3	6	0.30000000000000004	15	638	14	0.9333333333333333	1.4184836619456564	0.6821464482236719
3	6	0.30000000000000004	10	557	9	0.9	1.4241299173467734	0.6848617231125999
3	6	0.30000000000000004	2	166	1	0.5	1.5607104090414063	0.7505430557959409
3	6	0.30000000000000004	5	162	5	1.0	1.5607104090414063	0.7505430557959409
3	6	0.30000000000000004	10	506	10	1.0	1.7351264569629226	0.8344194449252154
3	6	0.30000000000000004	8	416	8	1.0	1.3862943611198906	0.6666666666666667
3	6	0.30000000000000004	5	217	5	1.0	1.5498260458782016	0.7453087835430109
3	6	0.30000000000000004	8	510	8	1.0	1.277034259466139	0.6141236643923695
3	6	0.30000000000000004	8	475	8	1.0	1.3321790402101223	0.6406426982957876
3	6	0.30000000000000004	4	109	4	1.0	1.3862943611198906	0.6666666666666667
3	6	0.30000000000000004	1	5	1	1.0	1.3862943611198906	0.6666666666666667
3	6	0.30000000000000004	9	571	9	1.0	1.5607104090414063	0.7505430557959409
3	6	0.30000000000000004	7	256	7	1.0	1.559581156259877	0.75
3	6	0.30000000000000004	9	438	8	0.8888888888888888	1.4183036843924253	0.6820598973158325
3	6	0.30000000000000004	5	310	5	1.0	1.4708084763221112	0.7073093649624541
3	6	0.30000000000000004	12	881	10	0.8333333333333334	1.5498260458782016	0.7453087835430109
3	6	0.30000000000000004	8	379	8	1.0	1.3321790402101223	0.6406426982957876
3	6	0.30000000000000004	8	588	7	0.875	1.5999714209268676	0.7694236115117534
3	6	0.30000000000000004	9	533	9	1.0	1.3296613488547582	0.6394319446848299
3	6	0.30000000000000004	5	287	4	0.8	1.3321790402101223	0.6406426982957876
3	6	0.30000000000000004	12	664	12	1.0	1.5857708352080968	0.7625945733136903
3	6	0.30000000000000004	7	388	7	1.0	1.3862943611198906	0.6666666666666667
3	6	0.30000000000000004	4	338	3	0.75	1.5607104090414063	0.7505430557959409
3	6	0.30000000000000004	1	10	1	1.0	1.5607104090414063	0.7505430557959409
3	6	0.30000000000000004	11	547	11	1.0	1.3321790402101223	0.6406426982957876
3	6	0.30000000000000004	8	560	8	1.0	1.5401231943781057	0.7406426982957874
3	6	0.30000000000000004	11	609	11	1.0	1.3321790402101223	0.6406426982957876
3	6	0.30000000000000004	4	283	3	0.75	1.809514255849282	0.8701924144438807
3	6	0.30000000000000004	4	281	3	0.75	1.3296613488547582	0.6394319446848299
3	6	0.30000000000000004	2	54	2	1.0	1.3296613488547582	0.6394319446848299
3	6	0.30000000000000004	8	366	8	1.0	1.4941751382893085	0.7185463540765222
3	6	0.30000000000000004	4	217	4	1.0	1.6397063574156068	0.7885320767858675
3	6	0.30000000000000004	7	217	7	1.0	1.5229550675313182	0.7323865744747164
3	6	0.30000000000000004	4	222	4	1.0	1.329661348854758	0.6394319446848298
3	6	0.30000000000000004	9	652	7	0.7777777777777778	1.609546481969632	0.7740282425392885
3	6	0.30000000000000004	5	310	5	1.0	1.5607104090414063	0.7505430557959409
3	6	0.30000000000000004	9	699	8	0.8888888888888888	1.4067236947798163	0.6764910994532803
3	6	0.30000000000000004	5	285	5	1.0	1.7351264569629226	0.8344194449252154
3	6	0.30000000000000004	9	875	7	0.7777777777777778	1.4184836619456564	0.6821464482236719
3	6	0.30000000000000004	13	702	13	1.0	1.7170759801988815	0.8257390004874942
3	6	0.30000000000000004	9	364	9	1.0	1.3862943611198906	0.6666666666666667
3	6	0.30000000000000004	6	287	6	1.0	1.6674619334292948	0.8018796874098555
3	6	0.30000000000000004	4	303	3	0.75	1.809514255849282	0.8701924144438807
3	6	0.30000000000000004	13	553	13	1.0	1.4941751382893085	0.7185463540765222
3	6	0.30000000000000004	11	689	11	1.0	1.5808185358593017	0.7602130207431889
3	6	0.30000000000000004	8	486	8	1.0	1.5498260458782016	0.7453087835430109
3	6	0.30000000000000004	6	348	6	1.0	1.5607104090414063	0.7505430557959409
3	6	0.30000000000000004	7	320	7	1.0	1.329661348854758	0.6394319446848298
3	6	0.30000000000000004	5	258	5	1.0	1.3862943611198906	0.6666666666666667
3	6	0.30000000000000004	3	49	3	1.0	1.3862943611198906	0.6666666666666667
3	6	0.30000000000000004	12	549	12	1.0	1.4681399390162084	0.7060260697832363
3	6	0.30000000000000004	3	82	3	1.0	1.3862943611198906	0.6666666666666667
3	6	0.30000000000000004	8	582	6	0.75	1.5498260458782016	0.7453087835430109
3	6	0.30000000000000004	7	423	7	1.0	1.5832584594204766	0.761386375950474
3	6	0.30000000000000004	3	158	3	1.0	1.3862943611198906	0.6666666666666667
3	6	0.30000000000000004	7	384	7	1.0	1.3862943611198906	0.6666666666666667
3	6	0.30000000000000004	10	448	10	1.0	1.3862943611198906	0.6666666666666667
3	6	0.30000000000000004	7	346	7	1.0	1.6434177197931796	0.7903168648182228
3	6	0.30000000000000004	6	326	6	1.0	1.7481554572476763	0.8406850696247337
3	6	0.30000000000000004	6	333	6	1.0	1.277034259466139	0.6141236643923695
3	6	0.30000000000000004	7	347	6	0.8571428571428571	1.3321790402101223	0.6406426982957876
3	6	0.30000000000000004	9	497	9	1.0	1.6326309271543518	0.785129514069178
3	6	0.30000000000000004	4	156	4	1.0	1.4941751382893085	0.7185463540765222
3	6	0.30000000000000004	10	729	10	1.0	1.3321790402101223	0.6406426982957876
3	6	0.30000000000000004	10	597	9	0.9	1.515707952085713	0.7289014486366749
3	6	0.30000000000000004	10	657	10	1.0	1.5961776276907444	0.7675991826157824
4	6	0.30000000000000004	4	291	4	1.0	1.5498260458782016	0.7453087835430109
4	6	0.30000000000000004	11	565	11	1.0	1.7782333057997077	0.8551494572736087
4	6	0.30000000000000004	10	745	8	0.8	1.5047882836811908	0.7236501981515563
4	6	0.30000000000000004	7	573	6	0.8571428571428571	2.0449311748495913	0.9834040216382491
4	6	0.30000000000000004	6	477	5	0.8333333333333334	1.945910149055313	0.9357849740192012
4	6	0.30000000000000004	6	373	6	1.0	1.798652206252129	0.86496887274798
4	6	0.30000000000000004	5	267	5	1.0	1.6094379124341005	0.7739760316291209
4	6	0.30000000000000004	10	633	8	0.8	1.798652206252129	0.86496887274798
4	6	0.30000000000000004	10	791	8	0.8	1.4391741154213276	0.6920964530980367
4	6	0.30000000000000004	12	984	9	0.75	1.9792045174343245	0.9517961807358447
4	6	0.30000000000000004	6	312	6	1.0	1.8866967846580784	0.9073093649624542
4	6	0.30000000000000004	10	489	10	1.0	1.907283999321379	0.9172097224626076
4	6	0.30000000000000004	7	613	5	0.7142857142857143	1.8043135351907782	0.86769139647619
4	6	0.30000000000000004	12	1290	8	0.6666666666666666	1.704551445267297	0.8197159723424149
4	6	0.30000000000000004	7	288	7	1.0	1.5498260458782016	0.7453087835430109
4	6	0.30000000000000004	5	455	4	0.8	1.464816384890813	0.7044277780982917
4	6	0.30000000000000004	7	507	5	0.7142857142857143	1.5498260458782016	0.7453087835430109
4	6	0.30000000000000004	6	464	5	0.8333333333333334	1.6094379124341005	0.7739760316291209
4	6	0.30000000000000004	4	173	4	1.0	1.945910149055313	0.9357849740192012
4	6	0.30000000000000004	5	358	4	0.8	1.6094379124341005	0.7739760316291209
4	6	0.30000000000000004	11	689	10	0.9090909090909091	1.5498260458782016	0.7453087835430109
4	6	0.30000000000000004	7	670	5	0.7142857142857143	1.8440277836954555	0.8867899129329666
4	6	0.30000000000000004	16	886	15	0.9375	1.438882950216986	0.6919564322325756
4	6	0.30000000000000004	6	366	5	0.8333333333333334	1.9061547465398496	0.9166666666666667
4	6	0.30000000000000004	16	1178	14	0.875	1.7328679513998633	0.8333333333333334
4	6	0.30000000000000004	11	744	11	1.0	1.8905570113915662	0.9091657416174908
4	6	0.30000000000000004	10	706	8	0.8	1.6668756974308385	0.8015977674872677
4	6	0.30000000000000004	3	188	3	1.0	1.5607104090414063	0.7505430557959409
4	6	0.30000000000000004	13	834	13	1.0	1.9722469794234416	0.948450312207479
4	6	0.30000000000000004	7	530	6	0.8571428571428571	1.8640435797520256	0.8964154761697195
4	6	0.30000000000000004	8	500	7	0.875	1.8891591637540217	0.9084935189992894
4	6	0.30000000000000004	3	282	2	0.6666666666666666	1.7201934592198251	0.8272381909953578
4	6	0.30000000000000004	10	745	9	0.9	1.941541368020275	0.9336840344412083
4	6	0.30000000000000004	6	490	5	0.8333333333333334	2.026229622995291	0.9744104762658736
4	6	0.30000000000000004	4	281	3	0.75	1.6094379124341005	0.7739760316291209
4	6	0.30000000000000004	11	814	11	1.0	1.6094379124341005	0.7739760316291209
4	6	0.30000000000000004	5	492	5	1.0	1.8853355890558803	0.9066547682474637
4	6	0.30000000000000004	8	501	8	1.0	1.7478680974667573	0.8405468787811061
4	6	0.30000000000000004	7	731	5	0.7142857142857143	1.893788232391138	0.9107196304548568
4	6	0.30000000000000004	8	793	5	0.625	1.945910149055313	0.9357849740192012
4	6	0.30000000000000004	8	567	8	1.0	1.8310204811135165	0.8805347226228647
4	6	0.30000000000000004	5	248	4	0.8	1.559581156259877	0.75
4	6	0.30000000000000004	8	566	7	0.875	1.716784685943997	0.8255989175618403
4	6	0.30000000000000004	11	878	9	0.8181818181818182	1.945910149055313	0.9357849740192012
4	6	0.30000000000000004	7	430	7	1.0	1.9512595041439564	0.938357470038648
4	6	0.30000000000000004	4	225	3	0.75	1.945910149055313	0.9357849740192012
4	6	0.30000000000000004	4	355	3	0.75	1.6631355916141728	0.7997991567825665
4	6	0.30000000000000004	1	10	1	1.0	1.6094379124341005	0.7739760316291209
4	6	0.30000000000000004	14	1277	12	0.8571428571428571	1.9297292884081323	0.9280036248815337
4	6	0.30000000000000004	9	956	6	0.6666666666666666	1.721954449406054	0.8280850482649332
4	6	0.30000000000000004	11	481	10	0.9090909090909091	1.8462202193216335	0.8878442516014184
4	6	0.30000000000000004	6	389	5	0.8333333333333334	1.6094379124341005	0.7739760316291209
4	6	0.30000000000000004	6	549	4	0.6666666666666666	1.7930238489786627	0.8622622050390528
4	6	0.30000000000000004	9	588	7	0.7777777777777778	1.9686932085049353	0.9467413096472841
4	6	0.30000000000000004	23	1629	21	0.9130434782608695	1.5498260458782016	0.7453087835430109
4	6	0.30000000000000004	4	149	4	1.0	1.5498260458782016	0.7453087835430109
4	6	0.30000000000000004	7	650	5	0.7142857142857143	1.7326587201992076	0.8332327143948051
4	6	0.30000000000000004	11	935	9	0.8181818181818182	1.5498260458782016	0.7453087835430109
4	6	0.30000000000000004	18	1412	17	0.9444444444444444	1.8866967846580784	0.9073093649624542
4	6	0.30000000000000004	10	612	10	1.0	1.6957425341696346	0.8154797815570052
4	6	0.30000000000000004	8	454	7	0.875	1.8343719702816237	0.8821464482236718
4	6	0.30000000000000004	4	272	4	1.0	1.464816384890813	0.7044277780982917
4	6	0.30000000000000004	10	566	9	0.9	1.8866967846580784	0.9073093649624542
4	6	0.30000000000000004	7	570	6	0.8571428571428571	1.7480673485460896	0.8406426982957875
4	6	0.30000000000000004	7	758	6	0.8571428571428571	1.8739645228734347	0.901186441317119
4	6	0.30000000000000004	13	1420	9	0.6923076923076923	1.6961973224183522	0.8156984884740317
4	6	0.30000000000000004	7	417	6	0.8571428571428571	1.90853528164356	0.9178114620629284
4	6	0.30000000000000004	9	629	9	1.0	1.945910149055313	0.9357849740192012
4	6	0.30000000000000004	3	184	2	0.6666666666666666	1.6094379124341005	0.7739760316291209
4	6	0.30000000000000004	11	801	9	0.8181818181818182	1.5465986860485126	0.7437567515358587
4	6	0.30000000000000004	10	948	7	0.7	1.933809998920632	0.9299660318214292
4	6	0.30000000000000004	4	276	3	0.75	1.7351264569629226	0.8344194449252154
4	6	0.30000000000000004	7	630	6	0.8571428571428571	1.8891591637540217	0.9084935189992894
4	6	0.30000000000000004	7	458	7	1.0	1.6313454208085967	0.7845113161924939
4	6	0.30000000000000004	6	505	4	0.6666666666666666	1.6094379124341005	0.7739760316291209
4	6	0.30000000000000004	8	480	8	1.0	1.7930940134110525	0.8622959469986047
4	6	0.30000000000000004	2	48	2	1.0	1.5607104090414063	0.7505430557959409
4	6	0.30000000000000004	8	623	7	0.875	1.6094379124341005	0.7739760316291209
4	6	0.30000000000000004	10	787	8	0.8	1.5607104090414063	0.7505430557959409
4	6	0.30000000000000004	9	590	8	0.8888888888888888	1.844621476365503	0.8870754187565966
4	6	0.30000000000000004	6	511	4	0.6666666666666666	1.9722469794234416	0.948450312207479
4	6	0.30000000000000004	2	90	2	1.0	1.6094379124341005	0.7739760316291209
4	6	0.30000000000000004	6	553	5	0.8333333333333334	1.4451858789480823	0.6949875002403854
4	6	0.30000000000000004	11	743	10	0.9090909090909091	1.785573865265433	0.8586795201864594
4	6	0.30000000000000004	7	480	6	0.8571428571428571	1.6957425341696346	0.8154797815570052
4	6	0.30000000000000004	9	629	8	0.8888888888888888	1.8397895868412522	0.8847517710716765
4	6	0.30000000000000004	5	409	5	1.0	1.7351264569629226	0.8344194449252154
4	6	0.30000000000000004	5	510	4	0.8	1.791759469228055	0.8616541669070521
4	6	0.30000000000000004	10	518	10	1.0	1.6094379124341005	0.7739760316291209
4	6	0.30000000000000004	8	734	7	0.875	1.6094379124341005	0.7739760316291209
4	6	0.30000000000000004	8	598	5	0.625	1.6170531525095537	0.7776381879931327
4	6	0.30000000000000004	5	502	3	0.6	1.8422068775305653	0.8859142421682963
4	6	0.30000000000000004	11	798	10	0.9090909090909091	1.9061547465398496	0.9166666666666667
4	6	0.30000000000000004	10	619	9	0.9	1.6726254461503207	0.8043628121419193
4	6	0.30000000000000004	7	579	6	0.8571428571428571	1.6769877743224173	0.8064606485487906
4	6	0.30000000000000004	9	907	5	0.5555555555555556	1.6094379124341005	0.7739760316291209
4	6	0.30000000000000004	5	330	4	0.8	1.945910149055313	0.9357849740192012
4	6	0.30000000000000004	8	527	8	1.0	1.7986522062521288	0.8649688727479798
4	6	0.30000000000000004	8	829	6	0.75	1.3896811919839047	0.6682953880306143
4	6	0.30000000000000004	10	726	9	0.9	1.6094379124341005	0.7739760316291209
5	6	0.30000000000000004	5	262	5	1.0	1.6094379124341005	0.7739760316291209
5	6	0.30000000000000004	4	191	4	1.0	1.6769877743224173	0.8064606485487906
5	6	0.30000000000000004	4	271	4	1.0	1.6094379124341005	0.7739760316291209
5	6	0.30000000000000004	5	396	3	0.6	1.6631355916141726	0.7997991567825664
5	6	0.30000000000000004	4	266	3	0.75	1.5498260458782016	0.7453087835430109
5	6	0.30000000000000004	12	687	11	0.9166666666666666	1.8095142558492818	0.8701924144438806
5	6	0.30000000000000004	6	583	6	1.0	1.9913464134109884	0.9576351984400189
5	6	0.30000000000000004	5	250	5	1.0	1.5607104090414063	0.7505430557959409
5	6	0.30000000000000004	8	428	7	0.875	1.6769877743224173	0.8064606485487906
5	6	0.30000000000000004	13	877	12	0.9230769230769231	1.831020481113516	0.8805347226228646
5	6	0.30000000000000004	9	521	8	0.8888888888888888	1.626020692420754	0.7819506631127535
5	6	0.30000000000000004	7	344	7	1.0	1.6769877743224173	0.8064606485487906
5	6	0.30000000000000004	7	312	7	1.0	1.6094379124341005	0.7739760316291209
5	6	0.30000000000000004	9	527	8	0.8888888888888888	1.6957425341696346	0.8154797815570052
5	6	0.30000000000000004	6	438	5	0.8333333333333334	1.7478680974667573	0.8405468787811061
5	6	0.30000000000000004	12	723	11	0.9166666666666666	1.5571130980576458	0.7488131148903386
5	6	0.30000000000000004	8	423	7	0.875	1.818483163012365	0.8745055470726719
5	6	0.30000000000000004	12	887	11	0.9166666666666666	1.7478680974667573	0.8405468787811061
5	6	0.30000000000000004	7	361	6	0.8571428571428571	1.8446214763655029	0.8870754187565965
5	6	0.30000000000000004	5	374	5	1.0	1.7328679513998633	0.8333333333333334
5	6	0.30000000000000004	11	804	10	0.9090909090909091	1.839789586841252	0.8847517710716764
5	6	0.30000000000000004	11	641	10	0.9090909090909091	1.7757378842935911	0.8539494131963413
5	6	0.30000000000000004	6	455	6	1.0	1.6769877743224173	0.8064606485487906
5	6	0.30000000000000004	7	404	7	1.0	1.8891591637540215	0.9084935189992893
5	6	0.30000000000000004	8	314	8	1.0	1.7710163687835907	0.851678844192422
5	6	0.30000000000000004	7	514	7	1.0	1.464816384890813	0.7044277780982917
5	6	0.30000000000000004	5	335	5	1.0	1.599221256587268	0.7690628587208894
5	6	0.30000000000000004	11	656	10	0.9090909090909091	1.8891591637540217	0.9084935189992894
5	6	0.30000000000000004	5	353	5	1.0	1.6094379124341005	0.7739760316291209
5	6	0.30000000000000004	4	317	4	1.0	1.7478680974667573	0.8405468787811061
5	6	0.30000000000000004	6	465	5	0.8333333333333334	1.8065071652616695	0.86874630955113
5	6	0.30000000000000004	7	473	6	0.8571428571428571	1.8891591637540215	0.9084935189992893
5	6	0.30000000000000004	10	668	8	0.8	1.7351264569629226	0.8344194449252154
5	6	0.30000000000000004	11	1071	7	0.6363636363636364	1.7582428597165523	0.8455360847971665
5	6	0.30000000000000004	7	355	7	1.0	1.6094379124341005	0.7739760316291209
5	6	0.30000000000000004	7	684	6	0.8571428571428571	1.616282448844816	0.777267557874762
5	6	0.30000000000000004	6	397	6	1.0	1.5498260458782016	0.7453087835430109
5	6	0.30000000000000004	4	331	4	1.0	1.5498260458782016	0.7453087835430109
5	6	0.30000000000000004	12	683	11	0.9166666666666666	1.5941666991180168	0.7666321303892971
5	6	0.30000000000000004	11	721	11	1.0	1.7478680974667573	0.8405468787811061
5	6	0.30000000000000004	11	717	9	0.8181818181818182	1.5857708352080968	0.7625945733136903
5	6	0.30000000000000004	10	497	10	1.0	1.5941666991180168	0.7666321303892971
5	6	0.30000000000000004	12	551	12	1.0	1.6094379124341005	0.7739760316291209
5	6	0.30000000000000004	7	437	6	0.8571428571428571	1.7478680974667573	0.8405468787811061
5	6	0.30000000000000004	7	500	6	0.8571428571428571	1.6417347121875212	0.7895075092427355
5	6	0.30000000000000004	9	561	9	1.0	1.658062698756047	0.7973596109927734
5	6	0.30000000000000004	5	365	4	0.8	1.5498260458782016	0.7453087835430109
5	6	0.30000000000000004	10	552	10	1.0	1.6094379124341005	0.7739760316291209
5	6	0.30000000000000004	6	335	6	1.0	1.7478680974667573	0.8405468787811061
5	6	0.30000000000000004	7	448	7	1.0	1.6397063574156068	0.7885320767858675
5	6	0.30000000000000004	5	249	5	1.0	1.5498260458782016	0.7453087835430109
5	6	0.30000000000000004	11	675	10	0.9090909090909091	1.6769877743224173	0.8064606485487906
5	6	0.30000000000000004	13	641	13	1.0	1.6769877743224173	0.8064606485487906
5	6	0.30000000000000004	9	465	9	1.0	1.6417347121875212	0.7895075092427355
5	6	0.30000000000000004	7	389	7	1.0	1.720193459219825	0.8272381909953577
5	6	0.30000000000000004	8	523	7	0.875	1.5498260458782016	0.7453087835430109
5	6	0.30000000000000004	4	122	4	1.0	1.5607104090414063	0.7505430557959409
5	6	0.30000000000000004	8	593	7	0.875	1.5607104090414063	0.7505430557959409
5	6	0.30000000000000004	12	844	10	0.8333333333333334	1.6417347121875212	0.7895075092427355
5	6	0.30000000000000004	4	230	3	0.75	1.5498260458782016	0.7453087835430109
5	6	0.30000000000000004	7	298	7	1.0	1.8848713335781604	0.9064315085556598
5	6	0.30000000000000004	9	480	9	1.0	1.6094379124341005	0.7739760316291209
5	6	0.30000000000000004	20	1876	16	0.8	1.7651905241350163	0.8488772051312594
5	6	0.30000000000000004	9	651	8	0.8888888888888888	1.6417347121875212	0.7895075092427355
5	6	0.30000000000000004	11	545	11	1.0	1.8095142558492818	0.8701924144438806
5	6	0.30000000000000004	10	567	10	1.0	1.7890221622909375	0.860337800525862
5	6	0.30000000000000004	9	748	7	0.7777777777777778	1.569152946203119	0.7546030579611821
5	6	0.30000000000000004	2	98	2	1.0	1.6094379124341005	0.7739760316291209
5	6	0.30000000000000004	7	329	7	1.0	1.5941666991180168	0.7666321303892971
5	6	0.30000000000000004	9	748	8	0.8888888888888888	1.8091581844412505	0.8700211802923576
5	6	0.30000000000000004	15	1573	11	0.7333333333333333	1.6138139135276481	0.7760804433213162
5	6	0.30000000000000004	11	744	10	0.9090909090909091	1.7713626909476834	0.8518453899486509
5	6	0.30000000000000004	7	467	5	0.7142857142857143	1.6094379124341005	0.7739760316291209
5	6	0.30000000000000004	6	402	5	0.8333333333333334	1.6094379124341005	0.7739760316291209
5	6	0.30000000000000004	11	640	11	1.0	1.7868083399845722	0.8592731770382611
5	6	0.30000000000000004	5	463	3	0.6	1.6307991045856434	0.7842485936239566
5	6	0.30000000000000004	4	253	3	0.75	1.5607104090414063	0.7505430557959409
5	6	0.30000000000000004	4	442	2	0.5	1.6769877743224173	0.8064606485487906
5	6	0.30000000000000004	2	34	2	1.0	1.5607104090414063	0.7505430557959409
5	6	0.30000000000000004	9	591	9	1.0	1.5193826646423012	0.7306686118307023
5	6	0.30000000000000004	2	166	1	0.5	1.6094379124341005	0.7739760316291209
5	6	0.30000000000000004	9	517	9	1.0	1.7478680974667573	0.8405468787811061
5	6	0.30000000000000004	10	354	10	1.0	1.7478680974667573	0.8405468787811061
5	6	0.30000000000000004	6	389	5	0.8333333333333334	1.6715952780212544	0.8038674059915573
5	6	0.30000000000000004	11	796	10	0.9090909090909091	1.478029239246371	0.7107818179165423
5	6	0.30000000000000004	12	991	10	0.8333333333333334	1.6684367808214002	0.8023484899092602
5	6	0.30000000000000004	4	204	4	1.0	1.6094379124341005	0.7739760316291209
5	6	0.30000000000000004	6	478	4	0.6666666666666666	1.7670091910745696	0.8497517990561668
5	6	0.30000000000000004	12	675	12	1.0	1.7478680974667573	0.8405468787811061
5	6	0.30000000000000004	5	314	5	1.0	1.6726254461503207	0.8043628121419193
5	6	0.30000000000000004	5	302	5	1.0	1.6094379124341005	0.7739760316291209
5	6	0.30000000000000004	5	291	4	0.8	1.7328679513998633	0.8333333333333334
5	6	0.30000000000000004	4	266	3	0.75	1.6094379124341005	0.7739760316291209
5	6	0.30000000000000004	5	337	4	0.8	1.7478680974667573	0.8405468787811061
5	6	0.30000000000000004	4	195	4	1.0	1.6094379124341005	0.7739760316291209
5	6	0.30000000000000004	11	514	11	1.0	1.7478680974667573	0.8405468787811061
5	6	0.30000000000000004	12	645	11	0.9166666666666666	1.7357455494097993	0.8347171654595356
5	6	0.30000000000000004	8	642	7	0.875	1.7838539603556165	0.8578524207583952
5	6	0.30000000000000004	8	386	8	1.0	1.6417347121875212	0.7895075092427355
5	6	0.30000000000000004	7	397	7	1.0	1.6094379124341005	0.7739760316291209
6	6	0.30000000000000004	7	466	6	0.8571428571428571	1.5498260458782016	0.7964530359382731
6	6	0.30000000000000004	6	236	6	1.0	1.5498260458782016	0.7964530359382731
6	6	0.30000000000000004	4	142	4	1.0	1.6094379124341005	0.8270874753469163
6	6	0.30000000000000004	2	18	2	1.0	1.0986122886681096	0.5645750340535796
6	6	0.30000000000000004	6	189	6	1.0	1.6094379124341005	0.8270874753469163
6	6	0.30000000000000004	3	51	3	1.0	1.0986122886681096	0.5645750340535796
6	6	0.30000000000000004	6	489	6	1.0	1.3296613488547582	0.683310763089587
6	6	0.30000000000000004	4	253	4	1.0	1.4941751382893085	0.7678541267769687
6	6	0.30000000000000004	1	6	1	1.0	1.0986122886681096	0.5645750340535796
6	6	0.30000000000000004	4	255	3	0.75	1.0549201679861442	0.5421217256604984
6	6	0.30000000000000004	5	229	5	1.0	1.0986122886681096	0.5645750340535796
6	6	0.30000000000000004	5	279	5	1.0	1.6094379124341005	0.8270874753469163
6	6	0.30000000000000004	6	390	5	0.8333333333333334	1.631345420808597	0.8383457075860214
6	6	0.30000000000000004	3	156	3	1.0	1.0986122886681096	0.5645750340535796
6	6	0.30000000000000004	4	166	4	1.0	1.0986122886681096	0.5645750340535796
6	6	0.30000000000000004	10	270	10	1.0	1.6674619334292948	0.8569059235539742
6	6	0.30000000000000004	8	406	8	1.0	1.0986122886681096	0.5645750340535796
6	6	0.30000000000000004	2	41	2	1.0	1.0397207708399179	0.5343107806620333
6	6	0.30000000000000004	4	129	4	1.0	1.0549201679861442	0.5421217256604984
6	6	0.30000000000000004	9	437	9	1.0	1.4502523446634912	0.7452822759404125
6	6	0.30000000000000004	5	245	5	1.0	1.6094379124341005	0.8270874753469163
6	6	0.30000000000000004	7	152	7	1.0	1.0986122886681096	0.5645750340535796
6	6	0.30000000000000004	1	5	1	1.0	1.0986122886681096	0.5645750340535796
6	6	0.30000000000000004	4	124	4	1.0	1.3208883431493221	0.6788023299999631
6	6	0.30000000000000004	3	146	3	1.0	1.0986122886681096	0.5645750340535796
6	6	0.30000000000000004	12	487	12	1.0	1.3321790402101223	0.6846046005037074
6	6	0.30000000000000004	3	199	2	0.6666666666666666	1.0986122886681096	0.5645750340535796
6	6	0.30000000000000004	9	426	9	1.0	1.0549201679861442	0.5421217256604984
6	6	0.30000000000000004	13	552	13	1.0	1.5157802117456352	0.7789569382129516
6	6	0.30000000000000004	6	285	5	0.8333333333333334	1.7328679513998633	0.8905179677700555
6	6	0.30000000000000004	9	448	9	1.0	1.0397207708399179	0.5343107806620333
6	6	0.30000000000000004	8	329	8	1.0	1.3321790402101223	0.6846046005037074
6	6	0.30000000000000004	5	205	5	1.0	1.0397207708399179	0.5343107806620333
6	6	0.30000000000000004	4	212	4	1.0	1.0986122886681096	0.5645750340535796
6	6	0.30000000000000004	3	49	3	1.0	1.3296613488547582	0.683310763089587
6	6	0.30000000000000004	7	421	6	0.8571428571428571	1.0986122886681096	0.5645750340535796
6	6	0.30000000000000004	10	508	9	0.9	1.0986122886681096	0.5645750340535796
6	6	0.30000000000000004	7	405	7	1.0	1.4681399390162087	0.7544746810272566
6	6	0.30000000000000004	7	392	5	0.7142857142857143	1.6674619334292948	0.8569059235539742
6	6	0.30000000000000004	4	59	4	1.0	1.277034259466139	0.656265789089031
6	6	0.30000000000000004	6	155	6	1.0	1.6094379124341005	0.8270874753469163
6	6	0.30000000000000004	11	362	11	1.0	1.3321790402101223	0.6846046005037074
6	6	0.30000000000000004	13	602	12	0.9230769230769231	1.0986122886681096	0.5645750340535796
6	6	0.30000000000000004	4	260	4	1.0	1.0986122886681096	0.5645750340535796
6	6	0.30000000000000004	8	492	7	0.875	1.5941666991180168	0.819239624137806
6	6	0.30000000000000004	3	74	3	1.0	1.0986122886681096	0.5645750340535796
6	6	0.30000000000000004	3	42	3	1.0	1.0986122886681096	0.5645750340535796
6	6	0.30000000000000004	6	164	6	1.0	1.0986122886681096	0.5645750340535796
6	6	0.30000000000000004	1	7	1	1.0	1.0986122886681096	0.5645750340535796
6	6	0.30000000000000004	4	242	4	1.0	1.0986122886681096	0.5645750340535796
6	6	0.30000000000000004	5	198	5	1.0	1.6094379124341005	0.8270874753469163
6	6	0.30000000000000004	1	7	1	1.0	1.0986122886681096	0.5645750340535796
6	6	0.30000000000000004	5	125	5	1.0	1.6957425341696346	0.8714392773956556
6	6	0.30000000000000004	2	25	2	1.0	1.3321790402101223	0.6846046005037074
6	6	0.30000000000000004	4	81	4	1.0	1.559581156259877	0.80146617099305
6	6	0.30000000000000004	3	62	3	1.0	1.0397207708399179	0.5343107806620333
6	6	0.30000000000000004	4	65	4	1.0	1.3321790402101223	0.6846046005037074
6	6	0.30000000000000004	4	153	4	1.0	1.0986122886681096	0.5645750340535796
6	6	0.30000000000000004	8	363	8	1.0	1.656551126696654	0.8512988780601534
6	6	0.30000000000000004	7	426	7	1.0	1.0986122886681096	0.5645750340535796
6	6	0.30000000000000004	8	273	8	1.0	1.0397207708399179	0.5343107806620333
6	6	0.30000000000000004	9	429	9	1.0	1.569152946203119	0.8063850979783935
6	6	0.30000000000000004	4	123	4	1.0	1.0986122886681096	0.5645750340535796
6	6	0.30000000000000004	4	79	4	1.0	1.0986122886681096	0.5645750340535796
6	6	0.30000000000000004	1	5	1	1.0	1.0397207708399179	0.5343107806620333
6	6	0.30000000000000004	5	263	5	1.0	1.5498260458782016	0.7964530359382731
6	6	0.30000000000000004	5	285	4	0.8	1.3321790402101223	0.6846046005037074
6	6	0.30000000000000004	3	89	3	1.0	1.242453324894	0.6384947041348119
6	6	0.30000000000000004	3	92	3	1.0	1.0397207708399179	0.5343107806620333
6	6	0.30000000000000004	5	147	5	1.0	1.277034259466139	0.656265789089031
6	6	0.30000000000000004	4	173	4	1.0	1.5607104090414063	0.8020464921255943
6	6	0.30000000000000004	9	523	8	0.8888888888888888	1.7351264569629226	0.8916786100351446
6	6	0.30000000000000004	6	300	6	1.0	1.0986122886681096	0.5645750340535796
6	6	0.30000000000000004	9	242	9	1.0	1.5607104090414063	0.8020464921255943
6	6	0.30000000000000004	1	6	1	1.0	1.0986122886681096	0.5645750340535796
6	6	0.30000000000000004	4	229	4	1.0	1.0986122886681096	0.5645750340535796
6	6	0.30000000000000004	9	480	9	1.0	1.0549201679861442	0.5421217256604984
6	6	0.30000000000000004	6	255	6	1.0	1.3321790402101223	0.6846046005037074
6	6	0.30000000000000004	1	5	1	1.0	1.0986122886681096	0.5645750340535796
6	6	0.30000000000000004	3	54	3	1.0	1.0986122886681096	0.5645750340535796
6	6	0.30000000000000004	6	188	6	1.0	1.0986122886681096	0.5645750340535796
6	6	0.30000000000000004	6	254	6	1.0	1.2148896539491205	0.6243297793266132
6	6	0.30000000000000004	6	212	6	1.0	1.6094379124341005	0.8270874753469163
6	6	0.30000000000000004	2	101	2	1.0	1.0986122886681096	0.5645750340535796
6	6	0.30000000000000004	5	364	4	0.8	1.0986122886681096	0.5645750340535796
6	6	0.30000000000000004	5	158	5	1.0	1.3321790402101223	0.6846046005037074
6	6	0.30000000000000004	5	261	5	1.0	1.4681399390162087	0.7544746810272566
6	6	0.30000000000000004	7	400	7	1.0	1.0397207708399179	0.5343107806620333
6	6	0.30000000000000004	4	97	4	1.0	1.3321790402101223	0.6846046005037074
6	6	0.30000000000000004	3	84	3	1.0	1.0986122886681096	0.5645750340535796
6	6	0.30000000000000004	1	7	1	1.0	1.3321790402101223	0.6846046005037074
6	6	0.30000000000000004	4	198	4	1.0	1.0986122886681096	0.5645750340535796
6	6	0.30000000000000004	4	222	4	1.0	1.3321790402101223	0.6846046005037074
6	6	0.30000000000000004	4	156	4	1.0	1.0986122886681096	0.5645750340535796
6	6	0.30000000000000004	8	368	8	1.0	1.242453324894	0.6384947041348119
6	6	0.30000000000000004	5	188	5	1.0	1.7328679513998633	0.8905179677700555
6	6	0.30000000000000004	1	4	1	1.0	1.0986122886681096	0.5645750340535796
6	6	0.30000000000000004	2	60	2	1.0	1.0986122886681096	0.5645750340535796
6	6	0.30000000000000004	4	171	4	1.0	1.6792043316027068	0.8629403225107363
6	6	0.30000000000000004	3	194	2	0.6666666666666666	1.0986122886681096	0.5645750340535796
7	6	0.30000000000000004	7	368	7	1.0	1.4941751382893085	0.8339150226079424
7	6	0.30000000000000004	1	11	1	1.0	1.5498260458782016	0.8649743855105251
7	6	0.30000000000000004	11	525	11	1.0	1.7351264569629226	0.9683925140412224
7	6	0.30000000000000004	5	252	5	1.0	1.5607104090414063	0.8710490642551526
7	6	0.30000000000000004	9	544	7	0.7777777777777778	1.6957425341696346	0.9464119282150145
7	6	0.30000000000000004	8	460	8	1.0	1.7478680974667573	0.9755037590061083
7	6	0.30000000000000004	6	329	5	0.8333333333333334	1.676987774322417	0.9359446974458657
7	6	0.30000000000000004	9	363	9	1.0	1.6715952780212544	0.9329350879565486
7	6	0.30000000000000004	13	748	13	1.0	1.559581156259877	0.8704188162777184
7	6	0.30000000000000004	12	552	11	0.9166666666666666	1.5047882836811908	0.8398383318322853
7	6	0.30000000000000004	7	369	7	1.0	1.7478680974667573	0.9755037590061083
7	6	0.30000000000000004	3	198	3	1.0	1.6094379124341005	0.8982444017039272
7	6	0.30000000000000004	1	9	1	1.0	1.6094379124341005	0.8982444017039272
7	6	0.30000000000000004	3	161	3	1.0	1.6094379124341005	0.8982444017039272
7	6	0.30000000000000004	3	158	3	1.0	1.5498260458782016	0.8649743855105251
7	6	0.30000000000000004	6	409	6	1.0	1.7478680974667573	0.9755037590061083
7	6	0.30000000000000004	10	425	10	1.0	1.7478680974667573	0.9755037590061083
7	6	0.30000000000000004	8	401	8	1.0	1.6326309271543518	0.9111886696810589
7	6	0.30000000000000004	4	126	4	1.0	1.559581156259877	0.8704188162777184
7	6	0.30000000000000004	7	349	7	1.0	1.5571130980576458	0.8690413667681063
7	6	0.30000000000000004	9	365	9	1.0	1.5229550675313184	0.8499774069493011
7	6	0.30000000000000004	9	548	9	1.0	1.6364955728889847	0.9133455695334135
7	6	0.30000000000000004	13	833	12	0.9230769230769231	1.6094379124341005	0.8982444017039272
7	6	0.30000000000000004	11	756	11	1.0	1.7478680974667573	0.9755037590061083
7	6	0.30000000000000004	5	197	5	1.0	1.6094379124341005	0.8982444017039272
7	6	0.30000000000000004	4	198	4	1.0	1.5498260458782016	0.8649743855105251
7	6	0.30000000000000004	5	244	5	1.0	1.5607104090414063	0.8710490642551526
7	6	0.30000000000000004	6	336	6	1.0	1.5498260458782016	0.8649743855105251
7	6	0.30000000000000004	4	246	3	0.75	1.5571130980576458	0.8690413667681063
7	6	0.30000000000000004	12	616	11	0.9166666666666666	1.6052071074554588	0.8958831444864813
7	6	0.30000000000000004	10	649	10	1.0	1.5498260458782016	0.8649743855105251
7	6	0.30000000000000004	8	633	8	1.0	1.6715952780212544	0.9329350879565486
7	6	0.30000000000000004	7	343	7	1.0	1.6957425341696346	0.9464119282150145
7	6	0.30000000000000004	6	265	6	1.0	1.5498260458782016	0.8649743855105251
7	6	0.30000000000000004	10	519	10	1.0	1.559581156259877	0.8704188162777184
7	6	0.30000000000000004	7	306	7	1.0	1.6094379124341005	0.8982444017039272
7	6	0.30000000000000004	10	470	10	1.0	1.7351264569629226	0.9683925140412224
7	6	0.30000000000000004	7	498	6	0.8571428571428571	1.4327570529970877	0.7996369365439231
7	6	0.30000000000000004	12	883	12	1.0	1.5810937501718234	0.8824252235446575
7	6	0.30000000000000004	11	506	11	1.0	1.6094379124341005	0.8982444017039272
7	6	0.30000000000000004	3	83	3	1.0	1.5498260458782016	0.8649743855105251
7	6	0.30000000000000004	6	425	5	0.8333333333333334	1.5941666991180168	0.88972137527189
7	6	0.30000000000000004	7	294	7	1.0	1.5498260458782016	0.8649743855105251
7	6	0.30000000000000004	8	261	8	1.0	1.4681399390162084	0.819384501229246
7	6	0.30000000000000004	7	418	6	0.8571428571428571	1.5498260458782016	0.8649743855105251
7	6	0.30000000000000004	7	270	7	1.0	1.6094379124341005	0.8982444017039272
7	6	0.30000000000000004	18	1066	17	0.9444444444444444	1.5498260458782016	0.8649743855105251
7	6	0.30000000000000004	8	479	8	1.0	1.6094379124341005	0.8982444017039272
7	6	0.30000000000000004	8	376	8	1.0	1.6094379124341005	0.8982444017039272
7	6	0.30000000000000004	8	560	6	0.75	1.6094379124341005	0.8982444017039272
7	6	0.30000000000000004	8	431	8	1.0	1.5229550675313184	0.8499774069493011
7	6	0.30000000000000004	4	165	4	1.0	1.6094379124341005	0.8982444017039272
7	6	0.30000000000000004	8	354	8	1.0	1.5607104090414063	0.8710490642551526
7	6	0.30000000000000004	12	700	12	1.0	1.6715952780212544	0.9329350879565486
7	6	0.30000000000000004	11	543	11	1.0	1.7480673485460896	0.9756149631508355
7	6	0.30000000000000004	8	290	8	1.0	1.6957425341696346	0.9464119282150145
7	6	0.30000000000000004	11	463	11	1.0	1.6094379124341005	0.8982444017039272
7	6	0.30000000000000004	2	169	1	0.5	1.6094379124341005	0.8982444017039272
7	6	0.30000000000000004	12	630	12	1.0	1.4985690796770057	0.8363673279888596
7	6	0.30000000000000004	5	250	5	1.0	1.7478680974667573	0.9755037590061083
7	6	0.30000000000000004	8	265	8	1.0	1.7328679513998633	0.9671320180863539
7	6	0.30000000000000004	7	392	7	1.0	1.6957425341696346	0.9464119282150145
7	6	0.30000000000000004	11	539	11	1.0	1.470989502148821	0.8209748726945857
7	6	0.30000000000000004	3	178	2	0.6666666666666666	1.6094379124341005	0.8982444017039272
7	6	0.30000000000000004	9	496	9	1.0	1.5498260458782016	0.8649743855105251
7	6	0.30000000000000004	5	192	5	1.0	1.5498260458782016	0.8649743855105251
7	6	0.30000000000000004	6	383	6	1.0	1.6094379124341005	0.8982444017039272
7	6	0.30000000000000004	7	403	7	1.0	1.6726254461503207	0.9335100357365149
7	6	0.30000000000000004	9	437	9	1.0	1.5498260458782016	0.8649743855105251
7	6	0.30000000000000004	8	534	7	0.875	1.6094379124341005	0.8982444017039272
7	6	0.30000000000000004	7	268	7	1.0	1.6094379124341005	0.8982444017039272
7	6	0.30000000000000004	10	566	9	0.9	1.5498260458782016	0.8649743855105251
7	6	0.30000000000000004	5	349	5	1.0	1.4681399390162087	0.8193845012292461
7	6	0.30000000000000004	8	406	8	1.0	1.3624474851916286	0.7603964196034709
7	6	0.30000000000000004	9	464	9	1.0	1.4941751382893085	0.8339150226079424
7	6	0.30000000000000004	4	262	3	0.75	1.7478680974667573	0.9755037590061083
7	6	0.30000000000000004	11	716	11	1.0	1.6977335913743923	0.9475231583990612
7	6	0.30000000000000004	9	654	8	0.8888888888888888	1.5229550675313184	0.8499774069493011
7	6	0.30000000000000004	1	10	1	1.0	1.5607104090414063	0.8710490642551526
7	6	0.30000000000000004	9	683	9	1.0	1.7478680974667573	0.9755037590061083
7	6	0.30000000000000004	7	418	6	0.8571428571428571	1.5607104090414063	0.8710490642551526
7	6	0.30000000000000004	10	772	9	0.9	1.5441316472854354	0.8617962811440838
7	6	0.30000000000000004	9	586	7	0.7777777777777778	1.7328679513998633	0.9671320180863539
7	6	0.30000000000000004	16	757	16	1.0	1.6726254461503207	0.9335100357365149
7	6	0.30000000000000004	12	643	11	0.9166666666666666	1.7351264569629226	0.9683925140412224
7	6	0.30000000000000004	7	418	6	0.8571428571428571	1.4127446368638479	0.7884677944369963
7	6	0.30000000000000004	8	566	8	1.0	1.5571130980576458	0.8690413667681063
7	6	0.30000000000000004	6	284	6	1.0	1.6957425341696346	0.9464119282150145
7	6	0.30000000000000004	5	218	5	1.0	1.7351264569629226	0.9683925140412224
7	6	0.30000000000000004	7	610	7	1.0	1.6762349391347309	0.9355245321275764
7	6	0.30000000000000004	10	655	10	1.0	1.6094379124341005	0.8982444017039272
7	6	0.30000000000000004	11	649	11	1.0	1.4897503188505912	0.8314454838586237
7	6	0.30000000000000004	9	387	9	1.0	1.7351264569629226	0.9683925140412224
7	6	0.30000000000000004	7	347	6	0.8571428571428571	1.720193459219825	0.9600582493145338
7	6	0.30000000000000004	10	751	9	0.9	1.5657306529961337	0.8738509157541656
7	6	0.30000000000000004	7	225	7	1.0	1.559581156259877	0.8704188162777184
7	6	0.30000000000000004	5	283	4	0.8	1.5941666991180168	0.88972137527189
7	6	0.30000000000000004	6	305	6	1.0	1.4184836619456564	0.7916708053211978
7	6	0.30000000000000004	12	507	12	1.0	1.617053152509554	0.9024945481137767
7	6	0.30000000000000004	6	394	5	0.8333333333333334	1.5247073930301436	0.8509553984313721
8	6	0.30000000000000004	10	498	10	1.0	1.5607104090414063	0.8020464921255943
8	6	0.30000000000000004	13	584	13	1.0	1.6731183626432509	0.8598127531507581
8	6	0.30000000000000004	8	430	8	1.0	1.4941751382893085	0.7678541267769687
8	6	0.30000000000000004	6	317	6	1.0	1.5498260458782016	0.7964530359382731
8	6	0.30000000000000004	9	356	9	1.0	1.3862943611198906	0.7124143742160444
8	6	0.30000000000000004	3	68	3	1.0	1.3862943611198906	0.7124143742160444
8	6	0.30000000000000004	8	418	8	1.0	1.6674619334292948	0.8569059235539742
8	6	0.30000000000000004	7	218	7	1.0	1.3862943611198906	0.7124143742160444
8	6	0.30000000000000004	7	426	6	0.8571428571428571	1.7351264569629226	0.8916786100351446
8	6	0.30000000000000004	10	731	9	0.9	1.8446214763655029	0.9479479190038743
8	6	0.30000000000000004	12	554	12	1.0	1.511086176073611	0.776544681062074
8	6	0.30000000000000004	3	70	3	1.0	1.5607104090414063	0.8020464921255943
8	6	0.30000000000000004	5	342	4	0.8	1.3208883431493221	0.6788023299999631
8	6	0.30000000000000004	6	323	5	0.8333333333333334	1.3862943611198906	0.7124143742160444
8	6	0.30000000000000004	2	106	2	1.0	1.3862943611198906	0.7124143742160444
8	6	0.30000000000000004	4	375	4	1.0	1.4241299173467734	0.7318580038436769
8	6	0.30000000000000004	7	317	6	0.8571428571428571	1.3862943611198906	0.7124143742160444
8	6	0.30000000000000004	1	7	1	1.0	1.3862943611198906	0.7124143742160444
8	6	0.30000000000000004	6	262	6	1.0	1.3296613488547582	0.683310763089587
8	6	0.30000000000000004	10	882	8	0.8	1.7092713643970767	0.87839172082374
8	6	0.30000000000000004	6	240	6	1.0	1.5691529462031188	0.8063850979783934
8	6	0.30000000000000004	3	234	3	1.0	1.5047882836811908	0.7733082046011862
8	6	0.30000000000000004	6	221	6	1.0	1.3862943611198906	0.7124143742160444
8	6	0.30000000000000004	4	119	4	1.0	1.2554823251787535	0.6451902857838818
8	6	0.30000000000000004	4	293	3	0.75	1.4941751382893085	0.7678541267769687
8	6	0.30000000000000004	6	540	4	0.6666666666666666	1.277034259466139	0.656265789089031
8	6	0.30000000000000004	6	356	6	1.0	1.5607104090414063	0.8020464921255943
8	6	0.30000000000000004	9	537	8	0.8888888888888888	1.7155063761723959	0.8815958830397322
8	6	0.30000000000000004	6	296	5	0.8333333333333334	1.3321790402101223	0.6846046005037074
8	6	0.30000000000000004	10	405	10	1.0	1.3296613488547582	0.683310763089587
8	6	0.30000000000000004	4	215	4	1.0	1.5607104090414063	0.8020464921255943
8	6	0.30000000000000004	10	335	10	1.0	1.3321790402101223	0.6846046005037074
8	6	0.30000000000000004	11	462	10	0.9090909090909091	1.7328679513998633	0.8905179677700555
8	6	0.30000000000000004	6	499	5	0.8333333333333334	1.3321790402101223	0.6846046005037074
8	6	0.30000000000000004	4	244	4	1.0	1.3296613488547582	0.683310763089587
8	6	0.30000000000000004	8	696	5	0.625	1.6459168300174676	0.8458339306244513
8	6	0.30000000000000004	9	496	8	0.8888888888888888	1.59342423717389	0.8188580741754466
8	6	0.30000000000000004	6	300	6	1.0	1.4708084763221114	0.7558460379253118
8	6	0.30000000000000004	7	521	6	0.8571428571428571	1.6094379124341003	0.8270874753469162
8	6	0.30000000000000004	9	384	9	1.0	1.6094379124341003	0.8270874753469162
8	6	0.30000000000000004	1	6	1	1.0	1.3862943611198906	0.7124143742160444
8	6	0.30000000000000004	11	422	11	1.0	1.4184836619456564	0.7289564025524468
8	6	0.30000000000000004	5	165	5	1.0	1.5607104090414063	0.8020464921255943
8	6	0.30000000000000004	6	333	6	1.0	1.3862943611198906	0.7124143742160444
8	6	0.30000000000000004	10	469	10	1.0	1.4659922995321781	0.7533710126564055
8	6	0.30000000000000004	7	550	7	1.0	1.642461460458882	0.8440582219360194
8	6	0.30000000000000004	4	83	4	1.0	1.3862943611198906	0.7124143742160444
8	6	0.30000000000000004	3	106	3	1.0	1.3321790402101223	0.6846046005037074
8	6	0.30000000000000004	8	241	8	1.0	1.5498260458782016	0.7964530359382731
8	6	0.30000000000000004	8	611	7	0.875	1.8200759753606213	0.9353340267248306
8	6	0.30000000000000004	8	529	8	1.0	1.4520440731936837	0.746203042262055
8	6	0.30000000000000004	10	518	9	0.9	1.6094379124341003	0.8270874753469162
8	6	0.30000000000000004	10	361	10	1.0	1.5571130980576458	0.8001978399740513
8	6	0.30000000000000004	1	6	1	1.0	1.3862943611198906	0.7124143742160444
8	6	0.30000000000000004	3	121	3	1.0	1.5607104090414063	0.8020464921255943
8	6	0.30000000000000004	7	284	7	1.0	1.3862943611198906	0.7124143742160444
8	6	0.30000000000000004	4	128	4	1.0	1.3862943611198906	0.7124143742160444
8	6	0.30000000000000004	7	381	7	1.0	1.277034259466139	0.656265789089031
8	6	0.30000000000000004	6	233	6	1.0	1.5607104090414063	0.8020464921255943
8	6	0.30000000000000004	5	428	5	1.0	1.3862943611198906	0.7124143742160444
8	6	0.30000000000000004	4	386	3	0.75	1.4941751382893085	0.7678541267769687
8	6	0.30000000000000004	8	507	8	1.0	1.5607104090414063	0.8020464921255943
8	6	0.30000000000000004	4	325	4	1.0	1.3862943611198906	0.7124143742160444
8	6	0.30000000000000004	14	989	13	0.9285714285714286	1.3321790402101223	0.6846046005037074
8	6	0.30000000000000004	10	587	8	0.8	1.3321790402101223	0.6846046005037074
8	6	0.30000000000000004	7	201	7	1.0	1.3321790402101223	0.6846046005037074
8	6	0.30000000000000004	5	165	5	1.0	1.3862943611198906	0.7124143742160444
8	6	0.30000000000000004	9	318	9	1.0	1.7214023220140038	0.8846257998344365
8	6	0.30000000000000004	4	302	3	0.75	1.4941751382893085	0.7678541267769687
8	6	0.30000000000000004	7	545	7	1.0	1.3862943611198906	0.7124143742160444
8	6	0.30000000000000004	3	117	3	1.0	1.5607104090414063	0.8020464921255943
8	6	0.30000000000000004	3	189	3	1.0	1.5607104090414063	0.8020464921255943
8	6	0.30000000000000004	8	356	8	1.0	1.3321790402101223	0.6846046005037074
8	6	0.30000000000000004	12	469	12	1.0	1.3208883431493221	0.6788023299999631
8	6	0.30000000000000004	4	191	3	0.75	1.3862943611198906	0.7124143742160444
8	6	0.30000000000000004	11	549	11	1.0	1.2554823251787535	0.6451902857838818
8	6	0.30000000000000004	5	204	5	1.0	1.6674619334292948	0.8569059235539742
8	6	0.30000000000000004	10	580	10	1.0	1.470131920408841	0.7554983569629617
8	6	0.30000000000000004	7	404	7	1.0	1.3296613488547582	0.683310763089587
8	6	0.30000000000000004	6	272	6	1.0	1.3296613488547582	0.683310763089587
8	6	0.30000000000000004	6	347	6	1.0	1.7351264569629226	0.8916786100351446
8	6	0.30000000000000004	2	128	2	1.0	1.3862943611198906	0.7124143742160444
8	6	0.30000000000000004	13	461	13	1.0	1.2554823251787535	0.6451902857838818
8	6	0.30000000000000004	9	383	9	1.0	1.7328679513998633	0.8905179677700555
8	6	0.30000000000000004	13	739	13	1.0	1.6674619334292948	0.8569059235539742
8	6	0.30000000000000004	7	454	5	0.7142857142857143	1.5047882836811908	0.7733082046011862
8	6	0.30000000000000004	8	423	7	0.875	1.4681399390162084	0.7544746810272565
8	6	0.30000000000000004	7	268	7	1.0	1.3862943611198906	0.7124143742160444
8	6	0.30000000000000004	3	129	3	1.0	1.3296613488547582	0.683310763089587
8	6	0.30000000000000004	9	386	9	1.0	1.5498260458782016	0.7964530359382731
8	6	0.30000000000000004	13	607	12	0.9230769230769231	1.7670091910745693	0.9080630942453354
8	6	0.30000000000000004	9	419	8	0.8888888888888888	1.3321790402101223	0.6846046005037074
8	6	0.30000000000000004	16	759	16	1.0	1.5857708352080966	0.814925003591736
8	6	0.30000000000000004	6	319	6	1.0	1.5498260458782016	0.7964530359382731
8	6	0.30000000000000004	1	7	1	1.0	1.3862943611198906	0.7124143742160444
8	6	0.30000000000000004	5	363	4	0.8	1.639706357415607	0.8426423790490225
8	6	0.30000000000000004	12	876	12	1.0	1.5607104090414063	0.8020464921255943
8	6	0.30000000000000004	9	511	8	0.8888888888888888	1.5498260458782016	0.7964530359382731
8	6	0.30000000000000004	7	294	7	1.0	1.3321790402101223	0.6846046005037074
8	6	0.30000000000000004	6	374	6	1.0	1.3321790402101223	0.6846046005037074
9	6	0.30000000000000004	5	286	5	1.0	1.7478680974667573	0.7954890526419314
9	6	0.30000000000000004	10	708	9	0.9	1.8462202193216335	0.8402510323090768
9	6	0.30000000000000004	6	308	5	0.8333333333333334	1.6094379124341005	0.7324867603589635
9	6	0.30000000000000004	8	722	6	0.75	1.5519014979437442	0.706300809644672
9	6	0.30000000000000004	9	930	5	0.5555555555555556	1.6393363214432308	0.7460941127058854
9	6	0.30000000000000004	8	520	7	0.875	1.8462202193216335	0.8402510323090768
9	6	0.30000000000000004	7	400	7	1.0	1.6094379124341005	0.7324867603589635
9	6	0.30000000000000004	7	489	6	0.8571428571428571	1.7351264569629226	0.7896900821428475
9	6	0.30000000000000004	9	898	9	1.0	1.8065071652616695	0.8221768425018111
9	6	0.30000000000000004	4	489	1	0.25	1.5124511784664485	0.6883461954990744
9	6	0.30000000000000004	6	437	5	0.8333333333333334	1.8184831630123652	0.8276273539671501
9	6	0.30000000000000004	10	689	9	0.9	1.8018924006588726	0.8200765726202537
9	6	0.30000000000000004	4	226	4	1.0	1.7328679513998633	0.7886621919643217
9	6	0.30000000000000004	20	1468	16	0.8	1.6957425341696346	0.7717656864304008
9	6	0.30000000000000004	11	981	9	0.8181818181818182	1.7351264569629226	0.7896900821428475
9	6	0.30000000000000004	11	622	11	1.0	1.7478680974667573	0.7954890526419314
9	6	0.30000000000000004	5	241	5	1.0	1.5607104090414063	0.7103099178571524
9	6	0.30000000000000004	8	480	6	0.75	1.6094379124341005	0.7324867603589635
9	6	0.30000000000000004	10	1101	5	0.5	1.8159832459531593	0.8264895926818487
9	6	0.30000000000000004	9	529	7	0.7777777777777778	1.7478680974667573	0.7954890526419314
9	6	0.30000000000000004	11	1031	9	0.8181818181818182	1.7379834485870498	0.79099035506606
9	6	0.30000000000000004	9	467	9	1.0	1.7478680974667573	0.7954890526419314
9	6	0.30000000000000004	9	629	8	0.8888888888888888	1.6294867154506516	0.7416113638352532
9	6	0.30000000000000004	10	693	9	0.9	1.8848713335781606	0.8578419124836402
9	6	0.30000000000000004	2	161	2	1.0	1.6094379124341005	0.7324867603589635
9	6	0.30000000000000004	6	404	6	1.0	1.5607104090414063	0.7103099178571524
9	6	0.30000000000000004	7	527	4	0.5714285714285714	1.3896811919839047	0.6324711667246454
9	6	0.30000000000000004	8	916	4	0.5	1.569152946203119	0.7141522821055751
9	6	0.30000000000000004	6	458	5	0.8333333333333334	1.8891591637540217	0.8597933880952318
9	6	0.30000000000000004	7	660	5	0.7142857142857143	1.471689480625058	0.6697947473395023
9	6	0.30000000000000004	10	631	9	0.9	1.5607104090414063	0.7103099178571524
9	6	0.30000000000000004	7	583	6	0.8571428571428571	1.9913464134109882	0.9063008096446721
9	6	0.30000000000000004	8	528	7	0.875	2.0507057264557456	0.9333163972441522
9	6	0.30000000000000004	7	474	6	0.8571428571428571	1.804938433146752	0.8214628817482775
9	6	0.30000000000000004	5	405	4	0.8	1.7782333057997077	0.8093088545166052
9	6	0.30000000000000004	9	497	8	0.8888888888888888	1.7201934592198251	0.7828937819843989
9	6	0.30000000000000004	6	424	6	1.0	1.5498260458782016	0.7053562307031518
9	6	0.30000000000000004	7	511	6	0.8571428571428571	1.749778989184166	0.7963587369414422
9	6	0.30000000000000004	9	582	8	0.8888888888888888	1.8184831630123652	0.8276273539671501
9	6	0.30000000000000004	5	380	4	0.8	1.6094379124341005	0.7324867603589635
9	6	0.30000000000000004	9	738	7	0.7777777777777778	1.843861437961367	0.8391775046485014
9	6	0.30000000000000004	7	509	7	1.0	1.5498260458782016	0.7053562307031518
9	6	0.30000000000000004	6	478	5	0.8333333333333334	1.6326309271543522	0.7430423562500169
9	6	0.30000000000000004	4	440	3	0.75	1.9600951351245586	0.8920777399554022
9	6	0.30000000000000004	5	343	5	1.0	1.6094379124341005	0.7324867603589635
9	6	0.30000000000000004	6	458	6	1.0	1.6260206924207543	0.740033908774151
9	6	0.30000000000000004	6	506	5	0.8333333333333334	1.7582428597165525	0.8002108104252768
9	6	0.30000000000000004	7	547	6	0.8571428571428571	1.5498260458782016	0.7053562307031518
9	6	0.30000000000000004	14	1037	13	0.9285714285714286	1.9751934206127908	0.8989492658085021
9	6	0.30000000000000004	2	170	1	0.5	1.464816384890813	0.6666666666666666
9	6	0.30000000000000004	7	647	4	0.5714285714285714	1.464816384890813	0.6666666666666666
9	6	0.30000000000000004	4	247	4	1.0	1.5607104090414063	0.7103099178571524
9	6	0.30000000000000004	11	986	8	0.7272727272727273	1.7478680974667573	0.7954890526419314
9	6	0.30000000000000004	6	611	3	0.5	1.8711604142318063	0.8516018041725559
9	6	0.30000000000000004	8	731	7	0.875	1.7984878035877019	0.8185270737177345
9	6	0.30000000000000004	12	884	11	0.9166666666666666	1.9096604215404314	0.8691239126114212
9	6	0.30000000000000004	9	643	9	1.0	1.7067706585450744	0.7767848021317232
9	6	0.30000000000000004	8	777	7	0.875	1.6769877743224175	0.7632300273809492
9	6	0.30000000000000004	7	727	7	1.0	1.8343719702816235	0.8348586617875464
9	6	0.30000000000000004	6	335	5	0.8333333333333334	1.6094379124341005	0.7324867603589635
9	6	0.30000000000000004	7	448	5	0.7142857142857143	1.6920198079084638	0.770071400693945
9	6	0.30000000000000004	8	587	6	0.75	1.6304927436664844	0.7420692270078254
9	6	0.30000000000000004	7	494	7	1.0	1.6769877743224173	0.7632300273809491
9	6	0.30000000000000004	1	11	1	1.0	1.6094379124341005	0.7324867603589635
9	6	0.30000000000000004	4	471	2	0.5	1.7478680974667573	0.7954890526419314
9	6	0.30000000000000004	6	378	6	1.0	1.7328679513998633	0.7886621919643217
9	6	0.30000000000000004	4	265	4	1.0	1.5498260458782016	0.7053562307031518
9	6	0.30000000000000004	5	333	5	1.0	1.5498260458782016	0.7053562307031518
9	6	0.30000000000000004	13	617	13	1.0	2.0101626586396124	0.914864451897134
9	6	0.30000000000000004	3	159	3	1.0	1.5498260458782016	0.7053562307031518
9	6	0.30000000000000004	4	480	3	0.75	2.0075563074378375	0.9136782503460232
9	6	0.30000000000000004	4	405	2	0.5	1.6957425341696346	0.7717656864304008
9	6	0.30000000000000004	11	947	10	0.9090909090909091	1.645916830017468	0.7490890312235978
9	6	0.30000000000000004	5	373	4	0.8	1.7328679513998633	0.7886621919643217
9	6	0.30000000000000004	9	665	9	1.0	1.8640435797520256	0.8483627932161025
9	6	0.30000000000000004	8	586	7	0.875	1.7670091910745693	0.8042005397631147
9	6	0.30000000000000004	5	309	5	1.0	1.4681399390162087	0.6681792813350429
9	6	0.30000000000000004	6	385	5	0.8333333333333334	1.6769877743224175	0.7632300273809492
9	6	0.30000000000000004	3	245	2	0.6666666666666666	1.5498260458782016	0.7053562307031518
9	6	0.30000000000000004	11	951	8	0.7272727272727273	1.7670091910745693	0.8042005397631147
9	6	0.30000000000000004	7	551	5	0.7142857142857143	1.890362775338868	0.8603411753343065
9	6	0.30000000000000004	10	755	9	0.9	2.0228085294147036	0.920619835714305
9	6	0.30000000000000004	6	327	6	1.0	1.6094379124341005	0.7324867603589635
9	6	0.30000000000000004	3	266	2	0.6666666666666666	1.7478680974667573	0.7954890526419314
9	6	0.30000000000000004	7	343	7	1.0	1.863679987341	0.8481973151785929
9	6	0.30000000000000004	8	520	7	0.875	1.8848713335781608	0.8578419124836403
9	6	0.30000000000000004	5	417	4	0.8	1.7478680974667573	0.7954890526419314
9	6	0.30000000000000004	4	489	2	0.5	1.7637346993172849	0.8027102543407414
9	6	0.30000000000000004	7	337	7	1.0	1.5607104090414063	0.7103099178571524
9	6	0.30000000000000004	6	641	4	0.6666666666666666	1.6035681031705156	0.7298152950366973
9	6	0.30000000000000004	6	353	5	0.8333333333333334	1.8462202193216335	0.8402510323090768
9	6	0.30000000000000004	7	515	7	1.0	1.9061547465398496	0.867528411160754
9	6	0.30000000000000004	8	574	8	1.0	1.5498260458782016	0.7053562307031518
9	6	0.30000000000000004	9	547	8	0.8888888888888888	1.6094379124341005	0.7324867603589635
9	6	0.30000000000000004	8	589	6	0.75	1.7677614722893296	0.8045429176986794
9	6	0.30000000000000004	1	7	1	1.0	1.6094379124341005	0.7324867603589635
9	6	0.30000000000000004	11	763	10	0.9090909090909091	1.7328679513998633	0.7886621919643217
9	6	0.30000000000000004	12	856	11	0.9166666666666666	1.6762349391347309	0.7628873973214406
9	6	0.30000000000000004	6	361	5	0.8333333333333334	1.5498260458782016	0.7053562307031518
[truncated: 3,001 more rows]
