# Supplementary material for: Intrinsic motivation in cognitive architecture: intellectual curiosity originated from pattern discovery
Source: Front Artif Intell. 2024 Oct 17;7:1397860. doi: 10.3389/frai.2024.1397860 (PMC11525000; doi:10.3389/frai.2024.1397860)
Supplement: Supplementary file 4 [file Data_Sheet_4.zip › data/9_9.csv]

map_no	reward	alpha	round	steps	goal_num	goal_rate	entropy	entropy_n
0	2	0.1	4	326	3	0.75	1.8644260317298809	0.7503002303482685
0	2	0.1	1	13	1	1.0	1.559581156259877	0.6276216277150422
0	2	0.1	4	422	3	0.75	2.198891923658952	0.8848992069165055
0	2	0.1	5	559	2	0.4	1.8863397941598588	0.7591189770934823
0	2	0.1	1	18	1	1.0	1.5047882836811908	0.6055713536802566
0	2	0.1	2	79	2	1.0	1.7917594692280547	0.72105705434887
0	2	0.1	4	345	4	1.0	1.9531479153503701	0.786004542873674
0	2	0.1	2	168	1	0.5	1.3208883431493221	0.531564573366172
0	2	0.1	2	145	2	1.0	1.3296613488547582	0.5350950905814503
0	2	0.1	4	357	3	0.75	1.5607104090414068	0.6280760724651603
0	2	0.1	1	15	1	1.0	1.4941751382893085	0.6013003097789544
0	2	0.1	2	44	2	1.0	1.5498260458782016	0.6236958825034433
0	2	0.1	2	186	1	0.5	1.5607104090414068	0.6280760724651603
0	2	0.1	2	175	1	0.5	1.6726254461503207	0.67311399657328
0	2	0.1	2	183	1	0.5	1.7480673485460896	0.703474051508223
0	2	0.1	3	126	3	1.0	1.400326576231188	0.5635328700781
0	2	0.1	2	182	1	0.5	1.9061547465398496	0.7670931005406071
0	2	0.1	2	72	2	1.0	1.3321790402101223	0.5361082841175451
0	2	0.1	1	19	1	1.0	1.8866967846580782	0.7592626406384488
0	2	0.1	5	352	5	1.0	1.4241299173467734	0.5731120392262111
0	2	0.1	5	417	4	0.8	1.9813325147239833	0.797346860049258
0	2	0.1	5	513	4	0.8	1.7480673485460894	0.703474051508223
0	2	0.1	8	880	7	0.875	1.8971121361545495	0.7634540864206716
0	2	0.1	5	220	5	1.0	1.8866967846580784	0.7592626406384488
0	2	0.1	7	525	6	0.8571428571428571	1.887592037924735	0.7596229170563711
0	2	0.1	4	377	2	0.5	1.7328679513998633	0.6973573641278246
0	2	0.1	4	513	1	0.25	1.9361993456845221	0.7791839366882087
0	2	0.1	3	146	3	1.0	1.4941751382893085	0.6013003097789544
0	2	0.1	2	142	2	1.0	1.5110861760736112	0.6081058120241778
0	2	0.1	5	484	3	0.6	1.9124482253186912	0.7696257827157618
0	2	0.1	4	312	4	1.0	1.7917594692280547	0.72105705434887
0	2	0.1	2	47	2	1.0	1.3321790402101223	0.5361082841175451
0	2	0.1	4	499	1	0.25	1.7214023220140038	0.6927432554300843
0	2	0.1	2	63	2	1.0	1.559581156259877	0.6276216277150422
0	2	0.1	1	23	1	1.0	1.818483163012365	0.7318114598661116
0	2	0.1	4	164	4	1.0	1.7478680974667573	0.7033938669751947
0	2	0.1	1	35	1	1.0	1.6170531525095537	0.6507500604288344
0	2	0.1	1	32	1	1.0	1.6326309271543522	0.6570190181162903
0	2	0.1	1	13	1	1.0	1.4941751382893085	0.6013003097789544
0	2	0.1	3	221	2	0.6666666666666666	1.7480673485460896	0.703474051508223
0	2	0.1	2	180	1	0.5	1.8200759753606217	0.732452454709275
0	2	0.1	4	415	3	0.75	1.4941751382893085	0.6013003097789544
0	2	0.1	5	298	4	0.8	1.8310204811135158	0.7368568478295671
0	2	0.1	4	225	4	1.0	1.5607104090414063	0.6280760724651601
0	2	0.1	3	154	3	1.0	2.0744897329904974	0.8348360825415645
0	2	0.1	3	149	3	1.0	1.7351264569629226	0.6982662536280607
0	2	0.1	2	176	1	0.5	1.6957425341696346	0.6824169971593528
0	2	0.1	2	163	1	0.5	1.3321790402101223	0.5361082841175451
0	2	0.1	3	155	3	1.0	1.5764921940441796	0.6344271299602655
0	2	0.1	1	9	1	1.0	1.3862943611198906	0.5578858913022596
0	2	0.1	2	177	1	0.5	1.569152946203119	0.6314735993551271
0	2	0.1	2	82	2	1.0	1.8636799873410004	0.75
0	2	0.1	4	265	3	0.75	1.6957425341696346	0.6824169971593528
0	2	0.1	3	282	2	0.6666666666666666	1.3862943611198906	0.5578858913022596
0	2	0.1	4	321	3	0.75	1.9974964654395222	0.80385171234096
0	2	0.1	1	20	1	1.0	1.4142790651247086	0.5691477646636616
0	2	0.1	4	451	2	0.5	1.989991310073152	0.8008314156360474
0	2	0.1	2	177	1	0.5	1.8462202193216333	0.7429736724633673
0	2	0.1	2	179	1	0.5	1.7351264569629226	0.6982662536280607
0	2	0.1	5	191	5	1.0	1.9085352816435601	0.7680510983406104
0	2	0.1	5	501	3	0.6	1.329661348854758	0.5350950905814502
0	2	0.1	1	21	1	1.0	1.8462202193216335	0.7429736724633674
0	2	0.1	2	180	1	0.5	1.9061547465398496	0.7670931005406071
0	2	0.1	4	229	4	1.0	1.6020559154587264	0.6447147282556492
0	2	0.1	2	70	2	1.0	1.6957425341696346	0.6824169971593528
0	2	0.1	3	146	3	1.0	1.6957425341696346	0.6824169971593528
0	2	0.1	4	246	4	1.0	1.4241299173467734	0.5731120392262111
0	2	0.1	4	317	3	0.75	1.3862943611198906	0.5578858913022596
0	2	0.1	1	13	1	1.0	1.329661348854758	0.5350950905814502
0	2	0.1	7	676	5	0.7142857142857143	1.7782333057997075	0.7156137257515961
0	2	0.1	1	9	1	1.0	1.5607104090414063	0.6280760724651601
0	2	0.1	2	181	1	0.5	2.187032906771011	0.8801267874419337
0	2	0.1	3	150	3	1.0	1.3862943611198906	0.5578858913022596
0	2	0.1	3	164	3	1.0	1.9061547465398496	0.7670931005406071
0	2	0.1	2	99	2	1.0	1.90853528164356	0.7680510983406102
0	2	0.1	2	171	1	0.5	1.7677614722893296	0.7113995499348622
0	2	0.1	2	79	2	1.0	1.7328679513998633	0.6973573641278246
0	2	0.1	2	89	2	1.0	1.7328679513998633	0.6973573641278246
0	2	0.1	4	337	3	0.75	1.7917594692280547	0.72105705434887
0	2	0.1	3	251	2	0.6666666666666666	1.8347505070928416	0.7383579207087612
0	2	0.1	3	276	2	0.6666666666666666	1.7122101157418268	0.6890440394965758
0	2	0.1	4	263	4	1.0	1.559581156259877	0.6276216277150422
0	2	0.1	2	140	2	1.0	1.818483163012365	0.7318114598661116
0	2	0.1	1	11	1	1.0	1.7917594692280547	0.72105705434887
0	2	0.1	4	519	2	0.5	1.951373840056514	0.7852906024550239
0	2	0.1	1	17	1	1.0	1.7917594692280547	0.72105705434887
0	2	0.1	5	389	4	0.8	1.808045719583997	0.7276111236364755
0	2	0.1	1	11	1	1.0	1.5607104090414063	0.6280760724651601
0	2	0.1	4	430	2	0.5	1.7481554572476758	0.7035095090581449
0	2	0.1	2	78	2	1.0	1.7328679513998633	0.6973573641278246
0	2	0.1	2	63	2	1.0	1.9298490955258456	0.7766284080291268
0	2	0.1	3	290	2	0.6666666666666666	1.5953541336364585	0.6420177328482606
0	2	0.1	5	417	4	0.8	2.1343566826304037	0.8589283154006997
0	2	0.1	1	25	1	1.0	1.7328679513998633	0.6973573641278246
0	2	0.1	2	52	2	1.0	1.3862943611198906	0.5578858913022596
0	2	0.1	1	17	1	1.0	1.2148896539491203	0.4889075628063406
0	2	0.1	3	148	3	1.0	1.3862943611198906	0.5578858913022596
0	2	0.1	6	177	6	1.0	1.3321790402101223	0.5361082841175451
0	2	0.1	4	379	2	0.5	1.6886993130287196	0.6795825964620404
0	2	0.1	6	572	5	0.8333333333333334	1.3862943611198906	0.5578858913022596
1	2	0.1	4	399	3	0.75	1.844621476365503	0.7692669055612296
1	2	0.1	4	327	3	0.75	2.0235545738035845	0.8438878030907804
1	2	0.1	3	199	3	1.0	1.4184836619456564	0.5915536337374193
1	2	0.1	2	65	2	1.0	1.8200759753606213	0.7590306365784575
1	2	0.1	3	232	2	0.6666666666666666	1.3862943611198906	0.5781296526357756
1	2	0.1	1	5	1	1.0	1.3862943611198906	0.5781296526357756
1	2	0.1	1	20	1	1.0	1.8200759753606213	0.7590306365784575
1	2	0.1	4	558	2	0.5	1.9172048506629946	0.7995365237221537
1	2	0.1	3	121	3	1.0	1.4184836619456564	0.5915536337374193
1	2	0.1	7	478	6	0.8571428571428571	1.9685506540167101	0.8209493868843527
1	2	0.1	5	373	5	1.0	2.0602094303543708	0.8591740655754675
1	2	0.1	9	676	8	0.8888888888888888	1.6326309271543518	0.6808599798643638
1	2	0.1	6	440	5	0.8333333333333334	1.6434177197931796	0.6853584217943316
1	2	0.1	4	273	4	1.0	1.5607104090414063	0.6508667942032513
1	2	0.1	4	284	4	1.0	1.6957425341696346	0.7071795642645744
1	2	0.1	2	173	1	0.5	1.4941751382893085	0.6231194311274443
1	2	0.1	8	589	7	0.875	1.7262612680766163	0.7199068648490432
1	2	0.1	4	438	3	0.75	1.8711604142318061	0.7803345022854734
1	2	0.1	4	139	4	1.0	1.5607104090414063	0.6508667942032513
1	2	0.1	2	183	1	0.5	1.721954449406054	0.718110781959428
1	2	0.1	2	105	2	1.0	1.3321790402101223	0.5555618109440845
1	2	0.1	2	129	2	1.0	1.6434177197931796	0.6853584217943316
1	2	0.1	2	124	2	1.0	1.6957425341696346	0.7071795642645744
1	2	0.1	2	59	2	1.0	1.8636799873410004	0.7772149219703265
1	2	0.1	1	6	1	1.0	1.3321790402101223	0.5555618109440845
1	2	0.1	3	224	2	0.6666666666666666	1.969540332941515	0.8213621150531063
1	2	0.1	2	167	2	1.0	1.9701814400260842	0.8216294774737432
1	2	0.1	4	397	2	0.5	1.6865700306609468	0.703354333190999
1	2	0.1	5	411	4	0.8	1.8866967846580782	0.7868136719983946
1	2	0.1	2	87	2	1.0	1.986266517864739	0.8283374759510426
1	2	0.1	4	344	4	1.0	1.7328679513998633	0.7226620657947196
1	2	0.1	5	523	3	0.6	1.6957425341696346	0.7071795642645744
1	2	0.1	4	481	1	0.25	1.7328679513998633	0.7226620657947196
1	2	0.1	3	153	3	1.0	1.5934242371738903	0.6645095201819828
1	2	0.1	3	188	3	1.0	2.180945560561596	0.9095249426870958
1	2	0.1	2	99	2	1.0	1.7328679513998633	0.7226620657947196
1	2	0.1	3	130	3	1.0	1.3862943611198906	0.5781296526357756
1	2	0.1	1	19	1	1.0	1.7677614722893296	0.7372137942564656
1	2	0.1	5	235	5	1.0	1.7328679513998633	0.7226620657947196
1	2	0.1	4	387	2	0.5	1.3862943611198906	0.5781296526357756
1	2	0.1	4	406	2	0.5	1.830270353640052	0.7632820225314119
1	2	0.1	4	346	3	0.75	1.569152946203119	0.6543876056654885
1	2	0.1	1	15	1	1.0	1.4184836619456564	0.5915536337374193
1	2	0.1	4	191	4	1.0	1.7328679513998633	0.7226620657947196
1	2	0.1	1	9	1	1.0	1.7917594692280547	0.747221736309214
1	2	0.1	3	160	3	1.0	1.6304325826288886	0.6799431989897354
1	2	0.1	2	174	1	0.5	1.7201934592198251	0.7173763920107904
1	2	0.1	4	454	2	0.5	2.0467385326945515	0.8535562649097618
1	2	0.1	6	659	4	0.6666666666666666	1.952138209415365	0.8141048658631358
1	2	0.1	1	23	1	1.0	1.9600951351245586	0.8174231616200258
1	2	0.1	2	144	2	1.0	1.9730014063936125	0.8228054947917295
1	2	0.1	1	15	1	1.0	1.559581156259877	0.6503958592152477
1	2	0.1	5	358	5	1.0	1.8915002219923818	0.7888168609569758
1	2	0.1	2	154	2	1.0	1.9468389992053852	0.8118949235566081
1	2	0.1	3	220	2	0.6666666666666666	1.9061547465398496	0.7949282723741916
1	2	0.1	4	333	4	1.0	1.9084465879540944	0.7958840444799392
1	2	0.1	4	302	4	1.0	1.8739645228734347	0.7815039064181052
1	2	0.1	5	494	4	0.8	2.0788659159828207	0.866954424392672
1	2	0.1	3	257	3	1.0	1.7160770873198983	0.7156597315933724
1	2	0.1	5	381	4	0.8	1.6434177197931796	0.6853584217943316
1	2	0.1	4	289	3	0.75	1.5171063970610277	0.6326825088113825
1	2	0.1	7	977	1	0.14285714285714285	1.798105502624266	0.7498682377924941
1	2	0.1	2	168	1	0.5	1.7917594692280547	0.747221736309214
1	2	0.1	5	365	5	1.0	1.8636736140385588	0.777212264096768
1	2	0.1	2	151	2	1.0	1.8866967846580784	0.7868136719983947
1	2	0.1	1	12	1	1.0	1.7478680974667573	0.7289176125807094
1	2	0.1	4	508	2	0.5	1.7012931577009558	0.709494354069737
1	2	0.1	3	110	3	1.0	1.90853528164356	0.7959210326213613
1	2	0.1	3	233	2	0.6666666666666666	1.8751218560198155	0.781986551827815
1	2	0.1	9	946	7	0.7777777777777778	2.037588712681095	0.8497404935884485
1	2	0.1	7	403	7	1.0	1.7751250090009734	0.7402846275806627
1	2	0.1	1	19	1	1.0	1.5607104090414068	0.6508667942032516
1	2	0.1	4	362	3	0.75	1.7480673485460894	0.7290007067348171
1	2	0.1	6	482	5	0.8333333333333334	1.9061547465398496	0.7949282723741916
1	2	0.1	3	126	3	1.0	1.6957425341696346	0.7071795642645744
1	2	0.1	6	477	5	0.8333333333333334	1.7969868203402515	0.7494017110443475
1	2	0.1	4	270	3	0.75	1.7917594692280547	0.747221736309214
1	2	0.1	3	165	3	1.0	1.50346078725383	0.6269918475210448
1	2	0.1	2	164	1	0.5	1.3321790402101223	0.5555618109440845
1	2	0.1	6	630	4	0.6666666666666666	1.7966375831478982	0.7492560678228462
1	2	0.1	8	598	7	0.875	1.7328679513998633	0.7226620657947196
1	2	0.1	7	469	7	1.0	1.9061547465398496	0.7949282723741916
1	2	0.1	3	104	3	1.0	1.9915093613566135	0.830523911510322
1	2	0.1	3	157	3	1.0	1.3321790402101223	0.5555618109440845
1	2	0.1	5	448	4	0.8	1.6052071074554588	0.6694233587533471
1	2	0.1	7	530	7	1.0	2.070042813660711	0.8632749049315018
1	2	0.1	1	24	1	1.0	1.4941751382893085	0.6231194311274443
1	2	0.1	3	254	2	0.6666666666666666	1.7328679513998633	0.7226620657947196
1	2	0.1	2	179	1	0.5	1.6715952780212544	0.6971093762866816
1	2	0.1	4	262	4	1.0	1.8238733159854374	0.760614250620277
1	2	0.1	1	23	1	1.0	1.8462202193216333	0.7699336331594973
1	2	0.1	2	181	1	0.5	1.5934242371738903	0.6645095201819828
1	2	0.1	2	168	1	0.5	1.3862943611198906	0.5781296526357756
1	2	0.1	2	111	2	1.0	1.5934032318284823	0.6645007602725547
1	2	0.1	4	268	4	1.0	1.844621476365503	0.7692669055612296
1	2	0.1	3	176	3	1.0	1.7379834485870498	0.724795393820016
1	2	0.1	4	256	4	1.0	1.642461460458882	0.6849596306773278
1	2	0.1	3	242	2	0.6666666666666666	1.8636799873410004	0.7772149219703265
1	2	0.1	5	216	5	1.0	1.8343719702816235	0.7649925295281519
1	2	0.1	4	481	2	0.5	2.1383330595080277	0.891754149468158
2	2	0.1	7	927	4	0.5714285714285714	2.228704981881932	0.8445079827829467
2	2	0.1	4	450	2	0.5	2.2015919754331668	0.8342342361142004
2	2	0.1	4	578	1	0.25	2.1343200500096993	0.808743344094331
2	2	0.1	6	556	6	1.0	2.201511865986724	0.834203880787871
2	2	0.1	7	996	3	0.42857142857142855	2.296830531270908	0.8703223327117935
2	2	0.1	7	875	3	0.42857142857142855	2.204613850580972	0.8353792946598766
2	2	0.1	9	1244	2	0.2222222222222222	2.2238023483506475	0.8426502612866126
2	2	0.1	4	496	1	0.25	2.0692024658203625	0.7840687819093443
2	2	0.1	4	433	2	0.5	2.1285490048751514	0.8065565613102719
2	2	0.1	6	886	2	0.3333333333333333	2.370529437542934	0.898248556763459
2	2	0.1	7	971	2	0.2857142857142857	2.211223242361526	0.8378837464223995
2	2	0.1	2	128	2	1.0	2.1458417525947544	0.8131091842963455
2	2	0.1	7	952	3	0.42857142857142855	2.2893275937865494	0.8674792957681995
2	2	0.1	4	462	2	0.5	2.2395650870368415	0.8486231283817325
2	2	0.1	5	496	3	0.6	2.3056573382986394	0.8736670145149046
2	2	0.1	6	455	6	1.0	2.1169846726406845	0.8021745677458679
2	2	0.1	5	561	3	0.6	2.1761856615603072	0.8246071948264829
2	2	0.1	4	480	2	0.5	1.8722680776500713	0.7094457769596937
2	2	0.1	8	1049	3	0.375	1.7621244868283288	0.6677098170827629
2	2	0.1	7	760	4	0.5714285714285714	2.2326944771870663	0.8460196950373053
2	2	0.1	4	354	3	0.75	2.351673301904631	0.891103529853016
2	2	0.1	4	507	1	0.25	2.394700405858334	0.9074074969820574
2	2	0.1	4	572	2	0.5	2.359717390298755	0.8941516214211126
2	2	0.1	4	504	2	0.5	2.1645355597008624	0.8201927011628901
2	2	0.1	5	617	2	0.4	2.367457299278236	0.8970844523576081
2	2	0.1	4	493	2	0.5	1.9667398382940018	0.7452433170827433
2	2	0.1	7	897	4	0.5714285714285714	2.0683004894378785	0.7837270021486842
2	2	0.1	5	496	4	0.8	2.1458417525947544	0.8131091842963455
2	2	0.1	7	937	4	0.5714285714285714	2.112534244730825	0.8004881974423823
2	2	0.1	4	498	1	0.25	2.1186492470699507	0.8028053135847653
2	2	0.1	6	666	4	0.6666666666666666	2.156959938665891	0.8173221227370414
2	2	0.1	6	643	4	0.6666666666666666	2.1312134450448053	0.8075661794567796
2	2	0.1	7	938	4	0.5714285714285714	2.062853503586604	0.7816630129392992
2	2	0.1	8	1248	0	0.0	1.112250547502534	0.4214575162960504
2	2	0.1	13	1905	1	0.07692307692307693	2.3756465481342484	0.9001875485897792
2	2	0.1	5	648	2	0.4	2.1889339271348485	0.8294378081790166
2	2	0.1	2	184	1	0.5	2.306668725404531	0.8740502525349892
2	2	0.1	7	966	3	0.42857142857142855	1.8925804828502704	0.7171426181659286
2	2	0.1	4	381	2	0.5	2.2110688711446103	0.8378252515897244
2	2	0.1	7	842	5	0.7142857142857143	1.95314791535037	0.7400930223956577
2	2	0.1	6	562	5	0.8333333333333334	2.025780765238869	0.7676152929706163
2	2	0.1	7	922	2	0.2857142857142857	2.1761856615603072	0.8246071948264829
2	2	0.1	6	936	0	0.0	2.292671293250489	0.8687463010076905
2	2	0.1	7	950	2	0.2857142857142857	2.260233853174674	0.8564550030082855
2	2	0.1	9	1242	2	0.2222222222222222	1.9993275670392427	0.7575915629429391
2	2	0.1	4	536	1	0.25	2.2465489162400174	0.851269463163779
2	2	0.1	2	70	2	1.0	2.168155236015967	0.8215642804288973
2	2	0.1	5	676	2	0.4	2.402939691388262	0.9105295532699097
2	2	0.1	9	1007	5	0.5555555555555556	2.273542287037899	0.8614978771110491
2	2	0.1	17	2652	0	0.0	1.617533157610247	0.612920810570668
2	2	0.1	2	185	1	0.5	2.0578975319224093	0.7797850803879373
2	2	0.1	5	611	2	0.4	2.344038706024456	0.888210604491183
2	2	0.1	5	683	2	0.4	2.0498237115656854	0.7767257226899743
2	2	0.1	7	853	3	0.42857142857142855	2.2877732291622817	0.8668903109792656
2	2	0.1	6	677	3	0.5	2.171546030553765	0.8228491310836167
2	2	0.1	5	669	4	0.8	2.325614722062307	0.881229329868841
2	2	0.1	4	486	2	0.5	2.1367731579083458	0.8096728835443149
2	2	0.1	7	932	3	0.42857142857142855	2.0665939593931983	0.7830803583545045
2	2	0.1	5	428	4	0.8	2.3786201994102125	0.9013143339925039
2	2	0.1	5	651	2	0.4	2.3278522404092055	0.8820771774399373
2	2	0.1	5	575	3	0.6	2.1981792495344483	0.8329410751584223
2	2	0.1	4	295	4	1.0	2.293118601486813	0.8689157964677945
2	2	0.1	7	970	5	0.7142857142857143	2.4163127786147074	0.9155969260307716
2	2	0.1	4	478	3	0.75	2.2625348607155664	0.857326908106773
2	2	0.1	6	800	4	0.6666666666666666	2.285062307900085	0.8658630800692831
2	2	0.1	7	871	3	0.42857142857142855	2.1707183227483937	0.8225354934084957
2	2	0.1	4	495	2	0.5	2.1505271112173467	0.8148845752929765
2	2	0.1	5	594	2	0.4	2.21272724278233	0.8384536470471136
2	2	0.1	4	468	2	0.5	2.192453559028045	0.8307714782943642
2	2	0.1	2	180	1	0.5	2.143952200643869	0.8123931892591476
2	2	0.1	8	808	6	0.75	2.5126428026911745	0.9520986052460961
2	2	0.1	7	773	6	0.8571428571428571	2.319056231135705	0.8787441656198482
2	2	0.1	8	1056	2	0.25	2.3466586149281516	0.8892033487087092
2	2	0.1	4	606	2	0.5	2.343863035631924	0.888144038907116
2	2	0.1	7	991	2	0.2857142857142857	2.11895857144055	0.8029225237594471
2	2	0.1	4	388	3	0.75	2.08676875496392	0.7907250560821067
2	2	0.1	2	183	1	0.5	2.220025327834538	0.8412190606553401
2	2	0.1	7	989	3	0.42857142857142855	2.3169506610614627	0.8779463163080452
2	2	0.1	4	493	3	0.75	2.195181815149802	0.8318052777844853
2	2	0.1	8	996	3	0.375	2.284951433839381	0.8658210673174342
2	2	0.1	6	772	2	0.3333333333333333	2.0357900957469206	0.7714080603333135
2	2	0.1	4	311	4	1.0	2.243618513741878	0.8501590657255519
2	2	0.1	3	287	3	1.0	2.2125010961100977	0.8383679548305427
2	2	0.1	2	124	2	1.0	2.2502602786175907	0.8526757844042936
2	2	0.1	4	339	3	0.75	2.334549109212565	0.8846147762742665
2	2	0.1	4	408	2	0.5	2.341994252232425	0.8874359135554886
2	2	0.1	7	926	2	0.2857142857142857	2.399259125285942	0.9091349014519984
2	2	0.1	4	330	3	0.75	2.2451588719874653	0.8507427431729122
2	2	0.1	11	1525	3	0.2727272727272727	1.6614239878589772	0.6295520636155305
2	2	0.1	4	434	2	0.5	1.8095511962512705	0.6856808967143887
2	2	0.1	5	629	2	0.4	2.0790369051126296	0.7877952789361068
2	2	0.1	5	639	2	0.4	2.298121604268338	0.8708115501997736
2	2	0.1	10	1133	6	0.6	2.0296304248102643	0.7690740182238326
2	2	0.1	4	579	1	0.25	2.306053545419015	0.8738171465775656
2	2	0.1	4	513	1	0.25	2.231606951608935	0.8456076063850706
2	2	0.1	6	568	5	0.8333333333333334	2.2781179623110317	0.8632317065439244
2	2	0.1	6	690	3	0.5	2.2808995909070258	0.8642857301017983
2	2	0.1	9	1208	3	0.3333333333333333	2.1566544705803703	0.8172063737981712
2	2	0.1	4	412	3	0.75	2.3011811129178708	0.8719708689516624
2	2	0.1	4	594	2	0.5	2.093542978324649	0.7932919663514326
3	2	0.1	3	240	3	1.0	2.0488828279013447	0.7763692000582822
3	2	0.1	4	516	2	0.5	2.3025117648186724	0.872475083803636
3	2	0.1	5	603	3	0.6	2.297354096187105	0.87052072359566
3	2	0.1	3	334	1	0.3333333333333333	2.145841752594754	0.8131091842963453
3	2	0.1	5	385	5	1.0	1.9213363139659514	0.7280388691844213
3	2	0.1	4	506	1	0.25	1.9565588879179245	0.7413855189736126
3	2	0.1	2	183	1	0.5	1.8903627753388679	0.7163022773796502
3	2	0.1	2	112	2	1.0	2.098147389135067	0.7950366843455237
3	2	0.1	7	885	3	0.42857142857142855	1.8932488849603801	0.7173958912201397
3	2	0.1	7	935	3	0.42857142857142855	2.1096550314244324	0.79939719677556
3	2	0.1	2	199	2	1.0	2.1143081309515277	0.8011603640530869
3	2	0.1	7	964	3	0.42857142857142855	2.4391266736655286	0.9242416397301694
3	2	0.1	7	520	7	1.0	1.8636799873410002	0.7061915504551398
3	2	0.1	5	408	4	0.8	1.8937882323911377	0.7176002624646386
3	2	0.1	7	860	4	0.5714285714285714	2.083129266194599	0.7893459694179107
3	2	0.1	2	198	1	0.5	1.8018924006588724	0.6827788015206042
3	2	0.1	9	1081	5	0.5555555555555556	2.208249050399671	0.8367567561412568
3	2	0.1	5	525	3	0.6	1.9251211907908183	0.7294730467532045
3	2	0.1	6	936	0	0.0	1.788812083283208	0.6778223660431031
3	2	0.1	2	97	2	1.0	1.8130821353869815	0.6870188514060459
3	2	0.1	2	139	2	1.0	1.8891591637540217	0.7158462010484015
3	2	0.1	5	539	3	0.6	2.099292799933921	0.7954707070497675
3	2	0.1	4	536	2	0.5	2.371055870740169	0.8984480345055025
3	2	0.1	3	299	2	0.6666666666666666	2.0592293789763123	0.7802897481111266
3	2	0.1	3	208	2	0.6666666666666666	2.098147389135067	0.7950366843455237
3	2	0.1	4	500	2	0.5	1.721954449406054	0.6524884586941101
3	2	0.1	8	712	6	0.75	2.1768770076591495	0.8248691618899052
3	2	0.1	6	693	4	0.6666666666666666	2.0431918705451206	0.77421276439
3	2	0.1	3	279	2	0.6666666666666666	2.3331949098485696	0.8841016387426188
3	2	0.1	4	410	3	0.75	2.179273790053064	0.8257773583004258
3	2	0.1	4	398	3	0.75	2.2402143880273635	0.8488691635789355
3	2	0.1	7	947	4	0.5714285714285714	1.648588284382536	0.6246883180150086
3	2	0.1	4	477	2	0.5	2.168155236015967	0.8215642804288973
3	2	0.1	4	404	2	0.5	1.9561874676604514	0.7412447792279068
3	2	0.1	4	519	2	0.5	2.248966621395465	0.8521855876936695
3	2	0.1	6	621	3	0.5	2.1186492470699507	0.8028053135847653
3	2	0.1	6	676	3	0.5	1.9251211907908181	0.7294730467532043
3	2	0.1	7	601	5	0.7142857142857143	2.2248634106697636	0.8430523223965434
3	2	0.1	4	478	2	0.5	2.407215735571022	0.912149845536688
3	2	0.1	7	937	3	0.42857142857142855	2.242794790585262	0.8498469379262154
3	2	0.1	7	894	4	0.5714285714285714	2.308116955420165	0.8745990204603321
3	2	0.1	5	501	3	0.6	1.9213363139659512	0.7280388691844213
3	2	0.1	5	500	3	0.6	2.1500602244842355	0.8147076610865772
3	2	0.1	2	187	1	0.5	2.214810368050709	0.8392429915016665
3	2	0.1	2	180	1	0.5	2.1383972463477243	0.8102882883031101
3	2	0.1	6	725	4	0.6666666666666666	2.243213448157556	0.8500055769855475
3	2	0.1	3	290	2	0.6666666666666666	2.104111860090302	0.7972967606569787
3	2	0.1	4	200	4	1.0	1.945910149055313	0.7373504649628064
3	2	0.1	4	526	1	0.25	1.804313535190778	0.6836962255207333
3	2	0.1	6	711	3	0.5	2.2110688711446103	0.8378252515897244
3	2	0.1	4	539	2	0.5	1.9563866396995462	0.7413202501306643
3	2	0.1	1	16	1	1.0	1.8891591637540215	0.7158462010484014
3	2	0.1	5	571	3	0.6	2.0729420985980185	0.7854858154598057
3	2	0.1	4	505	1	0.25	2.099292799933921	0.7954707070497675
3	2	0.1	6	668	3	0.5	2.019842184881483	0.7653650272068743
3	2	0.1	8	821	4	0.5	1.8591130498724284	0.7044610319789695
3	2	0.1	7	934	2	0.2857142857142857	2.171188329276897	0.8227135897776913
3	2	0.1	4	482	3	0.75	2.017363623448251	0.7644258428225799
3	2	0.1	7	887	4	0.5714285714285714	2.2685350920163803	0.859600534842153
3	2	0.1	7	908	2	0.2857142857142857	2.0762758376318757	0.7867490464614388
3	2	0.1	2	192	1	0.5	1.9561874676604512	0.7412447792279067
3	2	0.1	2	82	2	1.0	2.0431918705451206	0.77421276439
3	2	0.1	8	1060	3	0.375	2.181966534674663	0.8267977016599205
3	2	0.1	7	713	6	0.8571428571428571	2.0600799266934855	0.780612040358297
3	2	0.1	6	749	4	0.6666666666666666	1.648742698137812	0.6247468289664545
3	2	0.1	6	588	4	0.6666666666666666	2.180839527058621	0.8263706523482611
3	2	0.1	5	547	3	0.6	1.945910149055313	0.7373504649628064
3	2	0.1	3	174	3	1.0	1.8891591637540217	0.7158462010484015
3	2	0.1	8	1002	3	0.375	2.0262296229952916	0.7677853755798062
3	2	0.1	3	231	3	1.0	2.243618513741878	0.8501590657255519
3	2	0.1	5	581	2	0.4	1.8347505070928416	0.6952294997548709
3	2	0.1	4	505	2	0.5	2.145401978181776	0.8129425435765539
3	2	0.1	5	604	2	0.4	2.3180711122468587	0.8783708812361437
3	2	0.1	1	29	1	1.0	2.2459520807289133	0.8510433083529659
3	2	0.1	3	230	2	0.6666666666666666	1.9722469794234414	0.7473301005215262
3	2	0.1	1	19	1	1.0	1.9061547465398496	0.7222862213522824
3	2	0.1	1	16	1	1.0	1.8891591637540217	0.7158462010484015
3	2	0.1	7	931	3	0.42857142857142855	2.437448020821937	0.9236055592537228
3	2	0.1	5	553	3	0.6	2.242973226438147	0.8499145514073181
3	2	0.1	4	488	2	0.5	2.392185642335513	0.9064545947867921
3	2	0.1	4	345	4	1.0	2.2680158426676345	0.8594037792268359
3	2	0.1	6	535	4	0.6666666666666666	2.268912946388149	0.8597437126229192
3	2	0.1	3	272	3	1.0	2.1869382387809915	0.8286815955983116
3	2	0.1	7	690	5	0.7142857142857143	2.1109145553003734	0.799874459570046
3	2	0.1	1	26	1	1.0	1.9722469794234414	0.7473301005215262
3	2	0.1	3	233	2	0.6666666666666666	2.161423635898512	0.8190135210945269
3	2	0.1	4	500	2	0.5	2.3345491092125656	0.8846147762742668
3	2	0.1	6	677	4	0.6666666666666666	1.960010556099596	0.7426934360631495
3	2	0.1	7	833	3	0.42857142857142855	2.212147650333565	0.8382340260323441
3	2	0.1	5	599	3	0.6	2.0243824553887495	0.7670854409532206
3	2	0.1	3	231	3	1.0	2.0262296229952916	0.7677853755798062
3	2	0.1	6	663	4	0.6666666666666666	2.421979158197143	0.917744048610811
3	2	0.1	4	533	2	0.5	1.9155528513020885	0.7258473811106454
3	2	0.1	5	312	4	0.8	1.9792045174343245	0.7499664729613387
3	2	0.1	8	1092	2	0.25	1.9176889239686639	0.7266567885617851
3	2	0.1	4	218	4	1.0	1.8891591637540217	0.7158462010484015
3	2	0.1	6	550	5	0.8333333333333334	2.0578975319224093	0.7797850803879373
3	2	0.1	6	566	5	0.8333333333333334	2.0550508874330617	0.7787064208008935
3	2	0.1	4	514	1	0.25	2.2603834427322123	0.8565116859593754
3	2	0.1	4	292	4	1.0	1.9600951351245586	0.7427254850163926
4	2	0.1	9	1048	4	0.4444444444444444	2.430401235790704	0.8974727406462039
4	2	0.1	1	17	1	1.0	2.0253262207700673	0.7478909438036763
4	2	0.1	6	784	2	0.3333333333333333	1.9904806105122566	0.7350235271495729
4	2	0.1	6	620	5	0.8333333333333334	2.05697370601756	0.7595773908402238
4	2	0.1	3	328	1	0.3333333333333333	2.0794415416798357	0.7678740744294463
4	2	0.1	6	586	4	0.6666666666666666	2.347580113704487	0.8668894368165674
4	2	0.1	7	899	4	0.5714285714285714	2.0218067888597453	0.7465913253885931
4	2	0.1	4	510	1	0.25	2.220403478711147	0.81992700054357
4	2	0.1	4	503	1	0.25	2.220025327834538	0.8197873610064392
4	2	0.1	5	559	4	0.8	2.404234111424261	0.8878100230363927
4	2	0.1	5	502	4	0.8	2.565427582345382	0.9473338349862277
4	2	0.1	17	2652	0	0.0	1.6510252316082994	0.609673052196858
4	2	0.1	4	534	1	0.25	2.2575172834527137	0.8336319919526883
4	2	0.1	3	271	3	1.0	2.2847159526635608	0.843675627480485
4	2	0.1	8	1211	1	0.125	2.2039915810674473	0.8138665893898108
4	2	0.1	3	169	3	1.0	2.022808529414703	0.7469612374953001
4	2	0.1	7	859	2	0.2857142857142857	2.1383972463477243	0.7896446105309901
4	2	0.1	4	350	3	0.75	2.159731616075493	0.7975227398651825
4	2	0.1	7	903	3	0.42857142857142855	2.513401014771513	0.9281220169953006
4	2	0.1	8	954	3	0.375	1.8468891232610356	0.68199958867429
4	2	0.1	7	828	4	0.5714285714285714	2.048554860745738	0.7564685691247344
4	2	0.1	4	522	1	0.25	1.9172155185650601	0.7079689725783995
4	2	0.1	17	2652	0	0.0	1.5218914527150944	0.561987902622952
4	2	0.1	2	181	1	0.5	2.0611128325795947	0.7611058435108389
4	2	0.1	5	584	3	0.6	1.9876923464048413	0.7339939066106772
4	2	0.1	9	1299	1	0.1111111111111111	2.214118623256521	0.817606195910012
4	2	0.1	8	1090	3	0.375	2.197943916692938	0.8116333721577049
4	2	0.1	7	866	3	0.42857142857142855	2.0978673796111753	0.7746781720506204
4	2	0.1	6	537	5	0.8333333333333334	2.106577333232116	0.7778944911636839
4	2	0.1	4	487	1	0.25	2.106577333232116	0.7778944911636839
4	2	0.1	6	924	1	0.16666666666666666	2.0796694989451825	0.7679582520659074
4	2	0.1	8	1030	3	0.375	2.2937815187433017	0.8470232633832652
4	2	0.1	7	988	1	0.14285714285714285	2.152491312574311	0.7948491175304726
4	2	0.1	3	302	2	0.6666666666666666	2.0342820419223484	0.7511980542658959
4	2	0.1	8	757	7	0.875	2.3131536787336344	0.8541768087578849
4	2	0.1	3	290	2	0.6666666666666666	2.0154998560533692	0.7442623682651952
4	2	0.1	6	774	3	0.5	2.2648176608582116	0.8363277977403826
4	2	0.1	4	584	1	0.25	2.075913438663139	0.7665712540403484
4	2	0.1	7	947	2	0.2857142857142857	2.0854684353173742	0.7700996216645328
4	2	0.1	6	745	3	0.5	2.2850201730504067	0.8437879667520104
4	2	0.1	7	735	4	0.5714285714285714	1.7085693743589891	0.6309223417141898
4	2	0.1	4	511	2	0.5	2.040702602288437	0.7535689705670321
4	2	0.1	4	371	3	0.75	2.2860468904271176	0.8441671020340273
4	2	0.1	2	179	1	0.5	2.1873223188492537	0.8077111413809781
4	2	0.1	4	492	1	0.25	1.9061547465398496	0.7038845682269925
4	2	0.1	4	332	3	0.75	2.187032906771011	0.807604270364287
4	2	0.1	7	746	5	0.7142857142857143	2.1884515716307833	0.8081281398476499
4	2	0.1	3	277	2	0.6666666666666666	2.0101626586396124	0.7422915047222726
4	2	0.1	7	1048	1	0.14285714285714285	2.2480260833897914	0.8301271824557819
4	2	0.1	5	596	3	0.6	2.4201842077500957	0.8936999051070215
4	2	0.1	5	525	3	0.6	2.0592293789763123	0.7604103417795506
4	2	0.1	4	456	2	0.5	2.1390858946957136	0.789898907274717
4	2	0.1	2	188	1	0.5	1.9002256148855206	0.7016951214981557
4	2	0.1	7	964	3	0.42857142857142855	2.0467385326945515	0.7557978548039853
4	2	0.1	6	614	3	0.5	2.180945560561596	0.8053563998458833
4	2	0.1	2	183	1	0.5	2.0692024658203625	0.7640930973060143
4	2	0.1	7	1004	1	0.14285714285714285	2.1169387002796567	0.7817206266774657
4	2	0.1	10	1151	4	0.4	2.199725596820319	0.8122912920613522
4	2	0.1	5	600	2	0.4	2.1921372269775885	0.8094891394869125
4	2	0.1	8	1248	0	0.0	1.6384659845691099	0.6050353069164796
4	2	0.1	6	936	0	0.0	2.2061696799349106	0.8146708945930811
4	2	0.1	4	521	1	0.25	2.4413026378076217	0.9014982945345625
4	2	0.1	4	499	1	0.25	2.1873223188492537	0.8077111413809781
4	2	0.1	5	599	2	0.4	1.9876923464048408	0.733993906610677
4	2	0.1	7	940	2	0.2857142857142857	1.9770061729088613	0.7300478300233116
4	2	0.1	7	960	2	0.2857142857142857	2.1137191065066494	0.7805317293033709
4	2	0.1	6	936	0	0.0	2.4476097115545588	0.903827303702993
4	2	0.1	7	947	2	0.2857142857142857	1.8378815797682808	0.67867337873583
4	2	0.1	5	484	4	0.8	2.2698252159133867	0.8381769344562149
4	2	0.1	8	857	5	0.625	1.9868456386888376	0.7336812433832159
4	2	0.1	8	983	4	0.5	1.9659337546182774	0.7259591250627916
4	2	0.1	5	297	5	1.0	2.185071126110906	0.8068798448498313
4	2	0.1	4	500	2	0.5	2.1267016659970075	0.7853257909072046
4	2	0.1	5	780	0	0.0	2.1393326972777538	0.7899900439094588
4	2	0.1	7	982	2	0.2857142857142857	2.210219325091531	0.8161663045212175
4	2	0.1	7	973	2	0.2857142857142857	1.9410174937714388	0.7167583130406595
4	2	0.1	4	507	1	0.25	2.3056573382986394	0.8514086398251436
4	2	0.1	9	1059	5	0.5555555555555556	2.336455119113154	0.8627813170384314
4	2	0.1	7	1022	1	0.14285714285714285	2.218474333855021	0.8192146264319894
4	2	0.1	7	902	3	0.42857142857142855	2.1639556568820564	0.7990825487656393
4	2	0.1	6	845	1	0.16666666666666666	2.2741010720761317	0.8397558771807643
4	2	0.1	4	307	3	0.75	2.4999280567399635	0.9231468662296074
4	2	0.1	4	549	2	0.5	2.453425965836556	0.9059750682753152
4	2	0.1	5	712	2	0.4	2.0863779202882586	0.7704354666095469
4	2	0.1	6	716	3	0.5	2.2494906525782827	0.8306680030018321
4	2	0.1	6	883	1	0.16666666666666666	2.3795196238942187	0.8786837197204559
4	2	0.1	4	409	2	0.5	2.047559296044747	0.7561009375717499
4	2	0.1	8	905	4	0.5	2.1548612359062873	0.7957242576334929
4	2	0.1	4	470	2	0.5	1.933831472513341	0.7141047354758222
4	2	0.1	5	560	2	0.4	2.4554608908739044	0.9067265037680989
4	2	0.1	4	527	2	0.5	1.858519155892035	0.6862942035327094
4	2	0.1	5	434	4	0.8	2.165455894618385	0.7996365406139876
4	2	0.1	7	860	3	0.42857142857142855	2.239357238382855	0.8269260434948393
4	2	0.1	5	780	0	0.0	2.035270897993813	0.7515632085274611
4	2	0.1	4	511	1	0.25	1.8243730432659466	0.6736850899305352
4	2	0.1	5	550	3	0.6	2.226612960500742	0.8222199719910962
4	2	0.1	8	966	3	0.375	2.138333059508028	0.7896209082969362
4	2	0.1	6	547	4	0.6666666666666666	1.9701814400260842	0.7275276651903262
4	2	0.1	8	941	5	0.625	2.1551853147415936	0.7958439300218313
4	2	0.1	5	555	3	0.6	2.1116308425056016	0.7797605973649017
5	2	0.1	6	922	1	0.16666666666666666	2.191643649495797	0.8819822868125758
5	2	0.1	7	674	4	0.5714285714285714	1.6769877743224173	0.6748695265737606
5	2	0.1	1	9	1	1.0	1.3862943611198906	0.5578858913022596
5	2	0.1	4	491	3	0.75	2.026221474036724	0.8154115061865971
5	2	0.1	4	296	4	1.0	1.4264444338582807	0.5740434691902723
5	2	0.1	2	158	2	1.0	1.9913464134109884	0.8013767493361893
5	2	0.1	1	32	1	1.0	1.6668756974308385	0.6708001274708038
5	2	0.1	3	254	2	0.6666666666666666	1.792503214793778	0.7213563595826449
5	2	0.1	2	178	1	0.5	1.7328679513998633	0.6973573641278246
5	2	0.1	4	383	3	0.75	1.470131920408841	0.5916246071192515
5	2	0.1	1	10	1	1.0	1.5607104090414063	0.6280760724651601
5	2	0.1	1	13	1	1.0	1.9356005054539458	0.77894294565113
5	2	0.1	2	150	2	1.0	1.3862943611198906	0.5578858913022596
5	2	0.1	5	469	3	0.6	1.6326309271543522	0.6570190181162903
5	2	0.1	5	480	4	0.8	1.7249347863977138	0.6941648236745137
5	2	0.1	5	380	4	0.8	1.3862943611198906	0.5578858913022596
5	2	0.1	1	6	1	1.0	1.3321790402101223	0.5361082841175451
5	2	0.1	7	845	3	0.42857142857142855	1.3321790402101223	0.5361082841175451
5	2	0.1	4	416	3	0.75	1.9682323435997002	0.7920749633663783
5	2	0.1	7	460	7	1.0	1.5607104090414068	0.6280760724651603
5	2	0.1	3	118	3	1.0	1.4941751382893085	0.6013003097789544
5	2	0.1	4	413	2	0.5	1.4941751382893085	0.6013003097789544
5	2	0.1	3	218	3	1.0	1.8407487285692812	0.7407717826045194
5	2	0.1	6	344	6	1.0	2.1373798915422584	0.8601449441670611
5	2	0.1	4	304	3	0.75	1.3862943611198906	0.5578858913022596
5	2	0.1	1	6	1	1.0	1.3862943611198906	0.5578858913022596
5	2	0.1	6	530	5	0.8333333333333334	1.5607104090414063	0.6280760724651601
5	2	0.1	4	333	3	0.75	1.559581156259877	0.6276216277150422
5	2	0.1	5	298	5	1.0	1.9061547465398496	0.7670931005406071
5	2	0.1	2	68	2	1.0	1.4941751382893085	0.6013003097789544
5	2	0.1	4	408	3	0.75	1.539654447440098	0.6196025301680662
5	2	0.1	1	17	1	1.0	1.6326309271543518	0.65701901811629
5	2	0.1	2	51	2	1.0	1.8734517375545654	0.7539324415725632
5	2	0.1	5	348	4	0.8	1.4708084763221114	0.5918968732477711
5	2	0.1	5	514	4	0.8	1.4368286689630319	0.5782223928152853
5	2	0.1	2	176	1	0.5	1.4708084763221114	0.5918968732477711
5	2	0.1	1	5	1	1.0	1.3862943611198906	0.5578858913022596
5	2	0.1	4	298	4	1.0	1.9061547465398496	0.7670931005406071
5	2	0.1	2	156	2	1.0	1.329661348854758	0.5350950905814502
5	2	0.1	4	319	3	0.75	1.4241299173467734	0.5731120392262111
5	2	0.1	5	616	3	0.6	2.3347262536977724	0.9395629626155009
5	2	0.1	3	158	3	1.0	1.5607104090414063	0.6280760724651601
5	2	0.1	2	182	1	0.5	1.5832584594204766	0.6371500754587912
5	2	0.1	4	247	3	0.75	1.351783994289646	0.543997898031692
5	2	0.1	4	412	2	0.5	1.8857642807655581	0.7588873734658974
5	2	0.1	3	275	2	0.6666666666666666	1.4941751382893085	0.6013003097789544
5	2	0.1	2	81	2	1.0	2.0253262207700673	0.8150512297686747
5	2	0.1	2	192	1	0.5	1.764752165197256	0.7101885156723355
5	2	0.1	4	344	3	0.75	1.5498260458782016	0.6236958825034433
5	2	0.1	2	170	1	0.5	1.4184836619456564	0.5708398188989008
5	2	0.1	2	59	2	1.0	1.3862943611198906	0.5578858913022596
5	2	0.1	7	588	6	0.8571428571428571	1.3862943611198906	0.5578858913022596
5	2	0.1	1	10	1	1.0	1.3862943611198906	0.5578858913022596
5	2	0.1	4	289	3	0.75	1.7328679513998633	0.6973573641278246
5	2	0.1	4	192	4	1.0	1.9559838465843622	0.7871458055582237
5	2	0.1	1	11	1	1.0	1.4941751382893085	0.6013003097789544
5	2	0.1	2	163	1	0.5	1.3862943611198906	0.5578858913022596
5	2	0.1	3	165	3	1.0	1.5229550675313184	0.612882205317954
5	2	0.1	2	189	1	0.5	1.9701814400260844	0.7928593374701501
5	2	0.1	3	263	2	0.6666666666666666	1.5607104090414063	0.6280760724651601
5	2	0.1	1	22	1	1.0	1.4241299173467734	0.5731120392262111
5	2	0.1	1	24	1	1.0	1.7298201303799214	0.6961308307205427
5	2	0.1	2	181	1	0.5	1.5867847075280475	0.6385691420896732
5	2	0.1	1	14	1	1.0	1.5607104090414063	0.6280760724651601
5	2	0.1	6	552	5	0.8333333333333334	1.9915093613566137	0.8014423244134822
5	2	0.1	2	89	2	1.0	1.5607104090414063	0.6280760724651601
5	2	0.1	2	170	1	0.5	1.7328679513998633	0.6973573641278246
5	2	0.1	3	207	2	0.6666666666666666	1.9061547465398496	0.7670931005406071
5	2	0.1	3	192	3	1.0	1.3321790402101223	0.5361082841175451
5	2	0.1	2	127	2	1.0	1.5047882836811908	0.6055713536802566
5	2	0.1	1	7	1	1.0	1.5607104090414063	0.6280760724651601
5	2	0.1	1	13	1	1.0	1.6434177197931796	0.6613599428104825
5	2	0.1	2	167	1	0.5	1.5607104090414063	0.6280760724651601
5	2	0.1	5	368	4	0.8	1.790630216446525	0.720602609598752
5	2	0.1	1	12	1	1.0	1.4941751382893085	0.6013003097789544
5	2	0.1	4	410	2	0.5	1.8131375362103126	0.7296602213869886
5	2	0.1	2	180	1	0.5	1.7481554572476758	0.7035095090581449
5	2	0.1	7	792	5	0.7142857142857143	1.8751218560198153	0.7546045466858046
5	2	0.1	2	191	1	0.5	2.080115852756261	0.8371001996931056
5	2	0.1	4	471	2	0.5	1.7328679513998633	0.6973573641278246
5	2	0.1	5	413	4	0.8	1.4941751382893085	0.6013003097789544
5	2	0.1	6	494	4	0.6666666666666666	1.8662160235859528	0.7510205760627543
5	2	0.1	4	287	3	0.75	1.4708084763221112	0.591896873247771
5	2	0.1	1	12	1	1.0	1.4941751382893085	0.6013003097789544
5	2	0.1	2	167	1	0.5	1.5498260458782016	0.6236958825034433
5	2	0.1	2	61	2	1.0	1.3862943611198906	0.5578858913022596
5	2	0.1	2	173	1	0.5	1.4184836619456564	0.5708398188989008
5	2	0.1	1	9	1	1.0	1.5607104090414063	0.6280760724651601
5	2	0.1	1	5	1	1.0	1.3862943611198906	0.5578858913022596
5	2	0.1	4	478	2	0.5	1.6326309271543518	0.65701901811629
5	2	0.1	5	362	4	0.8	1.5607104090414063	0.6280760724651601
5	2	0.1	6	664	5	0.8333333333333334	1.8850195361893565	0.758587666200731
5	2	0.1	3	240	3	1.0	1.5498260458782016	0.6236958825034433
5	2	0.1	4	399	3	0.75	1.5481155268740174	0.6230075190173019
5	2	0.1	3	302	2	0.6666666666666666	1.9297292884081325	0.7765801940981434
5	2	0.1	2	179	1	0.5	1.4184836619456564	0.5708398188989008
5	2	0.1	8	900	6	0.75	1.8978462388686506	0.763749511085483
5	2	0.1	2	189	1	0.5	1.6170531525095537	0.6507500604288344
5	2	0.1	3	252	2	0.6666666666666666	1.6800466293984755	0.6761005004118801
5	2	0.1	3	217	3	1.0	2.0253262207700673	0.8150512297686747
6	2	0.1	2	44	2	1.0	1.464816384890813	0.5710897880418596
6	2	0.1	3	295	2	0.6666666666666666	1.7868083399845722	0.6966251925351578
6	2	0.1	6	703	3	0.5	1.5229550675313184	0.5937563886401824
6	2	0.1	5	545	3	0.6	2.373008270578898	0.9251676894421815
6	2	0.1	2	90	2	1.0	1.945910149055313	0.7586544129592989
6	2	0.1	3	245	2	0.6666666666666666	1.945910149055313	0.7586544129592989
6	2	0.1	4	426	2	0.5	1.5229550675313182	0.5937563886401823
6	2	0.1	4	307	3	0.75	1.7902776533909863	0.6979777780730835
6	2	0.1	6	923	1	0.16666666666666666	2.0354287974787755	0.7935551598933658
6	2	0.1	2	79	2	1.0	1.5941666991180168	0.6215197561232639
6	2	0.1	1	11	1	1.0	1.7478680974667573	0.6814435116943505
6	2	0.1	3	216	2	0.6666666666666666	1.6094379124341005	0.6274735630753034
6	2	0.1	5	496	3	0.6	2.180839527058621	0.8502466221075573
6	2	0.1	4	535	1	0.25	2.1475203532437113	0.8372564343215946
6	2	0.1	1	13	1	1.0	1.7478680974667573	0.6814435116943505
6	2	0.1	2	177	2	1.0	1.5700652191156048	0.6121232821023248
6	2	0.1	4	502	1	0.25	1.966175517149571	0.7665552972536829
6	2	0.1	4	476	2	0.5	1.7351264569629226	0.6764759124445763
6	2	0.1	1	17	1	1.0	2.0982737395252498	0.8180565957067693
6	2	0.1	2	128	2	1.0	1.5498260458782016	0.604232610429402
6	2	0.1	2	165	1	0.5	1.945910149055313	0.7586544129592989
6	2	0.1	2	175	1	0.5	1.4735023850806486	0.5744762097521237
6	2	0.1	4	480	1	0.25	1.7351264569629226	0.6764759124445763
6	2	0.1	5	503	4	0.8	1.7582428597165525	0.6854883331718641
6	2	0.1	1	8	1	1.0	1.5607104090414063	0.6084761106496078
6	2	0.1	4	514	2	0.5	1.5865411252812904	0.6185467641557839
6	2	0.1	1	15	1	1.0	1.6094379124341005	0.6274735630753034
6	2	0.1	4	374	3	0.75	2.2928609171820535	0.8939205409697594
6	2	0.1	5	321	5	1.0	1.643821824832424	0.6408788618186487
6	2	0.1	2	97	2	1.0	2.019814992492946	0.7874677863004297
6	2	0.1	2	166	1	0.5	1.6094379124341005	0.6274735630753034
6	2	0.1	2	100	2	1.0	1.8065071652616693	0.7043051980759271
6	2	0.1	1	17	1	1.0	1.7201934592198251	0.6706539660191403
6	2	0.1	4	246	4	1.0	2.042316124449607	0.7962403306359366
6	2	0.1	4	337	3	0.75	1.9489020239794608	0.7598208589616124
6	2	0.1	5	211	5	1.0	1.6769877743224173	0.6538093118462535
6	2	0.1	1	11	1	1.0	1.6094379124341005	0.6274735630753034
6	2	0.1	1	14	1	1.0	1.7478680974667573	0.6814435116943505
6	2	0.1	6	632	5	0.8333333333333334	2.0732485588384977	0.808299997349787
6	2	0.1	3	260	2	0.6666666666666666	2.019814992492946	0.7874677863004297
6	2	0.1	2	165	1	0.5	1.5607104090414063	0.6084761106496078
6	2	0.1	6	718	3	0.5	1.5607104090414063	0.6084761106496078
6	2	0.1	6	742	2	0.3333333333333333	1.5643701028927681	0.6099029200486766
6	2	0.1	4	404	2	0.5	1.7478680974667573	0.6814435116943505
6	2	0.1	4	396	3	0.75	1.9222841453882735	0.7494433134893189
6	2	0.1	1	28	1	1.0	1.8413903748459726	0.7179051584349208
6	2	0.1	5	245	5	1.0	1.9512595041439562	0.7607399726889995
6	2	0.1	8	842	7	0.875	1.6731183626432506	0.6523007394965069
6	2	0.1	5	608	2	0.4	2.1143081309515277	0.8243079438589787
6	2	0.1	3	161	3	1.0	2.2008276490345495	0.8580394161125471
6	2	0.1	4	399	3	0.75	1.6769877743224173	0.6538093118462535
6	2	0.1	6	479	4	0.6666666666666666	1.5498260458782016	0.604232610429402
6	2	0.1	5	572	2	0.4	1.5498260458782016	0.604232610429402
6	2	0.1	2	163	2	1.0	1.8848713335781604	0.7348571339605583
6	2	0.1	1	14	1	1.0	1.5229550675313182	0.5937563886401823
6	2	0.1	4	423	3	0.75	1.7045514452672972	0.6645555945612304
6	2	0.1	7	732	4	0.5714285714285714	1.7582428597165525	0.6854883331718641
6	2	0.1	1	19	1	1.0	1.7480673485460896	0.6815211939607674
6	2	0.1	2	177	1	0.5	1.9722469794234414	0.7689223858108929
6	2	0.1	1	22	1	1.0	1.5571130980576458	0.607073622536813
6	2	0.1	1	35	1	1.0	1.9633815843099567	0.765466023178354
6	2	0.1	1	11	1	1.0	1.7478680974667573	0.6814435116943505
6	2	0.1	5	449	3	0.6	2.2353171380024963	0.8714858761245607
6	2	0.1	5	411	3	0.6	1.5607104090414063	0.6084761106496078
6	2	0.1	2	191	1	0.5	1.5575604616568661	0.6072480367403211
6	2	0.1	3	235	2	0.6666666666666666	1.9061547465398496	0.7431549246751293
6	2	0.1	1	10	1	1.0	1.7478680974667573	0.6814435116943505
6	2	0.1	2	135	2	1.0	1.559581156259877	0.6080358474614694
6	2	0.1	4	445	2	0.5	1.9722469794234418	0.768922385810893
6	2	0.1	2	181	1	0.5	1.4681399390162087	0.5723855462273877
6	2	0.1	4	423	3	0.75	1.991509361356614	0.7764322346416846
6	2	0.1	4	476	2	0.5	1.7890221622909375	0.6974882981945055
6	2	0.1	4	288	3	0.75	1.9229589236044158	0.7497063901127148
6	2	0.1	4	326	4	1.0	1.9338099989206319	0.7539369123585633
6	2	0.1	4	369	3	0.75	2.128549004875151	0.8298600511090481
6	2	0.1	5	385	4	0.8	2.1742772501225813	0.8476881790268198
6	2	0.1	4	446	2	0.5	1.5498260458782016	0.604232610429402
6	2	0.1	6	577	4	0.6666666666666666	1.6762349391347309	0.6535158030541612
6	2	0.1	4	284	3	0.75	2.0371348112435355	0.7942202856042486
6	2	0.1	1	11	1	1.0	1.6094379124341005	0.6274735630753034
6	2	0.1	2	167	1	0.5	1.5498260458782016	0.604232610429402
6	2	0.1	5	508	2	0.4	1.8065071652616695	0.7043051980759272
6	2	0.1	1	14	1	1.0	1.7328679513998633	0.6755953860682994
6	2	0.1	4	530	2	0.5	1.8587022578803412	0.7246545638311745
6	2	0.1	4	304	3	0.75	1.7361211828147634	0.6768637274511171
6	2	0.1	6	801	2	0.3333333333333333	1.9574181749785322	0.7631410613563684
6	2	0.1	4	442	2	0.5	1.9813325147239833	0.7724645747722896
6	2	0.1	5	553	2	0.4	2.2400650015218235	0.873336931587124
6	2	0.1	2	43	2	1.0	1.8866967846580787	0.7355688248462313
6	2	0.1	2	113	2	1.0	1.5941666991180168	0.6215197561232639
6	2	0.1	2	184	1	0.5	1.7489707507713133	0.6818734045112781
6	2	0.1	4	574	1	0.25	2.1379774811037797	0.8335359428771257
6	2	0.1	8	675	7	0.875	2.0317592185692717	0.7921244965943697
6	2	0.1	1	23	1	1.0	1.7351264569629226	0.6764759124445763
6	2	0.1	2	146	2	1.0	1.8224362127868812	0.7105154756702482
6	2	0.1	6	375	6	1.0	1.5607104090414063	0.6084761106496078
6	2	0.1	4	347	4	1.0	1.9212739957334708	0.7490494851855108
6	2	0.1	1	8	1	1.0	1.6094379124341005	0.6274735630753034
6	2	0.1	3	206	2	0.6666666666666666	1.945910149055313	0.7586544129592989
6	2	0.1	1	17	1	1.0	1.8891591637540217	0.7365288356506474
7	2	0.1	4	471	3	0.75	2.3435833049174737	0.9136957414382859
7	2	0.1	5	587	2	0.4	2.2552787405536336	0.8792683309683837
7	2	0.1	7	753	4	0.5714285714285714	1.7222619556978152	0.6714604133168122
7	2	0.1	6	548	4	0.6666666666666666	1.9405033993510545	0.7565464767193377
7	2	0.1	8	923	5	0.625	2.159731616075493	0.8420172545679121
7	2	0.1	2	170	2	1.0	1.7118451352339121	0.6673991945509913
7	2	0.1	4	381	3	0.75	2.1065773332321154	0.8212939281253256
7	2	0.1	6	651	3	0.5	1.7838539603556165	0.6954733648702718
7	2	0.1	7	942	2	0.2857142857142857	1.8428570055276676	0.7184769555651169
7	2	0.1	2	177	1	0.5	1.8903627753388679	0.7369980891980302
7	2	0.1	8	1095	4	0.5	2.1615674965039626	0.8427330115566919
7	2	0.1	5	498	3	0.6	1.8636799873410004	0.7265952374145257
7	2	0.1	4	356	3	0.75	2.0431918705451206	0.7965817588567184
7	2	0.1	2	131	2	1.0	2.1681552360159664	0.8453013817636279
7	2	0.1	4	518	3	0.75	2.356420522183719	0.9187006033194381
7	2	0.1	5	677	2	0.4	2.2481330734509415	0.8764824408369061
7	2	0.1	4	422	3	0.75	1.7930940134110525	0.6990757958611825
7	2	0.1	3	284	2	0.6666666666666666	2.0413452698399546	0.7958618223403134
7	2	0.1	6	735	3	0.5	1.988818975437632	0.7753833305332446
7	2	0.1	3	289	2	0.6666666666666666	2.142174673225153	0.8351723073960445
7	2	0.1	4	501	2	0.5	2.1458417525947544	0.8366019961963062
7	2	0.1	3	177	3	1.0	2.1808395270586205	0.8502466221075571
7	2	0.1	4	533	2	0.5	2.221198083373868	0.8659812627147265
7	2	0.1	3	289	2	0.6666666666666666	2.0923262092876747	0.8157378246868762
7	2	0.1	6	656	4	0.6666666666666666	2.0272317442264156	0.7903593645344772
7	2	0.1	3	300	2	0.6666666666666666	2.280158457926969	0.8889682173622259
7	2	0.1	3	153	3	1.0	2.0547951275318304	0.8011055351070976
7	2	0.1	3	281	2	0.6666666666666666	2.1535324566542537	0.8396003805648422
7	2	0.1	4	410	3	0.75	2.1776044965456927	0.8489853767330561
7	2	0.1	1	24	1	1.0	2.0611128325795947	0.8035686266411998
7	2	0.1	6	659	4	0.6666666666666666	2.0473316143953753	0.7981957259466386
7	2	0.1	5	417	4	0.8	2.002883041090651	0.7808665053226829
7	2	0.1	4	483	2	0.5	2.155185248848456	0.8402447567157375
7	2	0.1	7	884	3	0.42857142857142855	2.0168137533060797	0.7862976894413493
7	2	0.1	7	836	4	0.5714285714285714	2.252728336819822	0.8782740018887891
7	2	0.1	8	880	6	0.75	2.172942551131245	0.8471678182690319
7	2	0.1	6	828	1	0.16666666666666666	2.1680793667223397	0.8452718025076453
7	2	0.1	5	684	2	0.4	1.7716948046497722	0.6907328596940301
7	2	0.1	4	522	2	0.5	2.155426335863024	0.840338749610321
7	2	0.1	5	461	3	0.6	1.9862665178647392	0.7743882007208498
7	2	0.1	7	839	3	0.42857142857142855	1.9869667702348366	0.7746612089843699
7	2	0.1	4	560	3	0.75	2.163326952939423	0.8434189730281503
7	2	0.1	6	848	1	0.16666666666666666	1.7691270584763505	0.689731769295909
7	2	0.1	5	461	4	0.8	2.2523542313691998	0.8781281489308997
7	2	0.1	6	588	5	0.8333333333333334	2.204696920376081	0.859547933748685
7	2	0.1	7	843	6	0.8571428571428571	2.1004706007307172	0.8189130887205891
7	2	0.1	4	427	2	0.5	2.106577333232116	0.8212939281253258
7	2	0.1	4	529	1	0.25	2.1116203431593665	0.8232600526854776
7	2	0.1	5	346	4	0.8	2.019814992492946	0.7874677863004297
7	2	0.1	8	1023	4	0.5	2.1789952347189074	0.8495275855564658
7	2	0.1	3	281	3	1.0	1.9938873615242	0.7773593485282292
7	2	0.1	5	548	2	0.4	1.991509361356614	0.7764322346416846
7	2	0.1	3	252	2	0.6666666666666666	1.8479008005090656	0.7204433861953067
7	2	0.1	4	442	3	0.75	2.1808395270586205	0.8502466221075571
7	2	0.1	4	491	1	0.25	2.176185661560307	0.8484322137704976
7	2	0.1	5	482	3	0.6	2.133210797193441	0.8316775498852828
7	2	0.1	4	550	1	0.25	2.3347262536977724	0.9102426318500066
7	2	0.1	4	497	1	0.25	2.0611128325795947	0.8035686266411998
7	2	0.1	7	972	2	0.2857142857142857	1.5743449678499406	0.6137918330707428
7	2	0.1	8	944	5	0.625	2.1126692687728608	0.8236689986205865
7	2	0.1	7	675	5	0.7142857142857143	2.022808529414703	0.7886348802678209
7	2	0.1	6	646	5	0.8333333333333334	1.933809998920632	0.7539369123585634
7	2	0.1	1	21	1	1.0	2.0317592185692717	0.7921244965943697
7	2	0.1	2	193	1	0.5	2.1186492470699507	0.8260004202058486
7	2	0.1	6	513	4	0.6666666666666666	1.9570769355815332	0.7630080219277317
7	2	0.1	4	524	1	0.25	2.0340583188588646	0.7930208496872309
7	2	0.1	5	697	2	0.4	1.9997571230252276	0.7796477997539628
7	2	0.1	4	316	3	0.75	2.0422802017227535	0.7962263253976853
7	2	0.1	4	397	3	0.75	2.1560878461292545	0.8405966534415629
7	2	0.1	6	816	2	0.3333333333333333	2.058910805919258	0.8027101197650578
7	2	0.1	2	187	1	0.5	1.9564632038266851	0.7627687455642187
7	2	0.1	6	636	4	0.6666666666666666	1.8857642807655581	0.7352052683924527
7	2	0.1	5	387	4	0.8	2.0140355237092673	0.7852145376088461
7	2	0.1	9	1280	2	0.2222222222222222	1.831818893985572	0.7141735132729775
7	2	0.1	7	796	5	0.7142857142857143	1.9915093613566137	0.7764322346416845
7	2	0.1	5	439	5	1.0	1.957888262139366	0.7633243348231393
7	2	0.1	5	556	3	0.6	2.1186492470699507	0.8260004202058486
7	2	0.1	4	405	3	0.75	2.2358099035938177	0.8716779912592661
7	2	0.1	2	74	2	1.0	2.08676875496392	0.8135711330492469
7	2	0.1	5	476	4	0.8	2.068513497359536	0.8064539330346427
7	2	0.1	5	455	4	0.8	2.1082942189189384	0.8219632924860014
7	2	0.1	4	324	3	0.75	1.9230657843241523	0.7497480520345868
7	2	0.1	4	533	1	0.25	2.0118199030635417	0.7843507308286927
7	2	0.1	4	176	4	1.0	2.098147389135067	0.8180073353228107
7	2	0.1	3	205	3	1.0	2.098147389135067	0.8180073353228107
7	2	0.1	6	620	3	0.5	1.899523624847433	0.7405696410034941
7	2	0.1	8	835	4	0.5	1.9251211907908181	0.7505493959132434
7	2	0.1	4	290	4	1.0	2.150111030669994	0.8382664649558238
7	2	0.1	7	927	2	0.2857142857142857	1.9430410537817415	0.7575358352122471
7	2	0.1	5	534	3	0.6	2.198505147899059	0.8571339397027559
7	2	0.1	5	562	2	0.4	2.022808529414703	0.7886348802678209
7	2	0.1	5	505	3	0.6	2.0866739010750055	0.8135341522454588
7	2	0.1	4	416	2	0.5	1.9085352816435601	0.7440830268603773
7	2	0.1	4	565	1	0.25	2.2475256565038477	0.8762456264353559
7	2	0.1	4	501	2	0.5	2.3049443738971362	0.8986315332862086
7	2	0.1	3	144	3	1.0	1.9587271418771313	0.7636513899111179
7	2	0.1	7	907	2	0.2857142857142857	1.402618691560621	0.5468406958914604
7	2	0.1	4	500	1	0.25	2.137793249693829	0.8334641163479138
7	2	0.1	6	681	4	0.6666666666666666	1.8155382939396436	0.7078261754596334
7	2	0.1	9	1361	2	0.2222222222222222	1.4821782723799712	0.5778586887371704
8	2	0.1	4	481	3	0.75	2.18199812411327	0.8781006418488304
8	2	0.1	3	196	3	1.0	2.378620199410213	0.9572271858233165
8	2	0.1	5	521	3	0.6	2.2451715894115165	0.903523514496234
8	2	0.1	4	503	1	0.25	2.193785357192873	0.8828441733938117
8	2	0.1	8	1012	3	0.375	2.0482408076705214	0.8242727379095979
8	2	0.1	7	943	3	0.42857142857142855	1.9151551755947065	0.77071513964442
8	2	0.1	4	325	4	1.0	2.2427492119198056	0.9025486780805813
8	2	0.1	4	381	3	0.75	2.2459520807289133	0.9038376073083174
8	2	0.1	4	502	1	0.25	2.2008276490345495	0.885678200113599
8	2	0.1	6	716	5	0.8333333333333334	1.9902745389570826	0.8009453953237571
8	2	0.1	7	806	4	0.5714285714285714	2.1373798915422584	0.8601449441670611
8	2	0.1	7	888	4	0.5714285714285714	2.0954187313372565	0.843258531066359
8	2	0.1	5	541	3	0.6	1.8242473519705933	0.7341311401481536
8	2	0.1	6	658	5	0.8333333333333334	2.191865678757585	0.8820716379605584
8	2	0.1	5	538	3	0.6	1.940047322294303	0.7807324763929535
8	2	0.1	4	490	1	0.25	1.9600951351245586	0.7888003097789544
8	2	0.1	4	471	3	0.75	2.0168325557927025	0.8116331275320819
8	2	0.1	7	880	5	0.7142857142857143	2.177604496545693	0.8763325160450093
8	2	0.1	6	530	4	0.6666666666666666	2.02065988387882	0.8131733576596177
8	2	0.1	10	1022	6	0.6	1.9913464134109884	0.8013767493361893
8	2	0.1	5	567	2	0.4	1.9485971399500348	0.7841731761296865
8	2	0.1	8	993	4	0.5	2.0954850249411456	0.8432852095751452
8	2	0.1	5	610	3	0.6	2.0591626410402206	0.8286680069916904
8	2	0.1	7	838	3	0.42857142857142855	2.069202465820362	0.8327083297060257
8	2	0.1	6	853	3	0.5	2.0212087159685646	0.8133942239403656
8	2	0.1	3	280	2	0.6666666666666666	1.9254081650860664	0.7748412461491592
8	2	0.1	2	178	1	0.5	1.9722469794234416	0.7936905716726638
8	2	0.1	3	245	2	0.6666666666666666	2.001261686988215	0.8053669489592105
8	2	0.1	2	172	2	1.0	2.1546193098639694	0.8670825964620404
8	2	0.1	5	580	2	0.4	2.1956221237305957	0.8835833426249292
8	2	0.1	9	1244	2	0.2222222222222222	1.6682022350586891	0.6713339654835773
8	2	0.1	6	463	6	1.0	2.245035274126178	0.9034686571898839
8	2	0.1	7	682	6	0.8571428571428571	1.9721037385162659	0.7936329272910577
8	2	0.1	2	106	2	1.0	1.8078047124115328	0.7275141352154076
8	2	0.1	3	267	2	0.6666666666666666	2.0317592185692717	0.8176400585279978
8	2	0.1	1	26	1	1.0	2.1458417525947544	0.8635502475627512
8	2	0.1	2	106	2	1.0	2.2055983590263937	0.8875980750482374
8	2	0.1	4	473	3	0.75	2.2685350920163803	0.9129256796064835
8	2	0.1	6	628	4	0.6666666666666666	2.198380703851697	0.8846934769317197
8	2	0.1	8	665	6	0.75	1.9795624449571372	0.7966345315732579
8	2	0.1	4	480	2	0.5	2.1746606216881794	0.8751478136507505
8	2	0.1	4	519	2	0.5	2.1641558210037504	0.8709203708672055
8	2	0.1	4	463	2	0.5	2.1383330595080277	0.8605285271744351
8	2	0.1	5	476	4	0.8	1.9792045174343245	0.796490490941855
8	2	0.1	4	374	3	0.75	2.171115529932704	0.873721163778097
8	2	0.1	7	888	5	0.7142857142857143	2.2132698205196975	0.8906852982620181
8	2	0.1	2	189	1	0.5	2.1439522006438687	0.8627898359186973
8	2	0.1	7	812	4	0.5714285714285714	2.0905180154946947	0.841286337928649
8	2	0.1	5	478	4	0.8	2.202521074820195	0.8863596847825663
8	2	0.1	3	287	3	1.0	2.1061837778518937	0.8475907044763966
8	2	0.1	5	413	4	0.8	1.8636799873410004	0.75
8	2	0.1	6	610	4	0.6666666666666666	2.100042326432838	0.8451192026114956
8	2	0.1	4	446	3	0.75	1.9867316488081912	0.7995196314427704
8	2	0.1	4	481	2	0.5	1.8558354811964488	0.7468431384956772
8	2	0.1	4	465	2	0.5	2.215405675036807	0.8915448293503557
8	2	0.1	4	456	2	0.5	2.23680889832962	0.9001581200325788
8	2	0.1	7	780	5	0.7142857142857143	2.1323588954563766	0.8581243466986169
8	2	0.1	4	518	1	0.25	1.9333781510692731	0.7780486044553099
8	2	0.1	3	218	3	1.0	2.1776044965456927	0.8763325160450092
8	2	0.1	4	248	4	1.0	2.069202465820362	0.8327083297060257
8	2	0.1	4	459	3	0.75	2.041441555245951	0.8215365174462856
8	2	0.1	3	276	2	0.6666666666666666	2.2006631885058168	0.8856120163280847
8	2	0.1	5	522	4	0.8	2.3034884952192693	0.9269919638292212
8	2	0.1	4	289	4	1.0	2.207369349744225	0.8883107741421782
8	2	0.1	6	550	6	1.0	1.9010356817814829	0.7650330373350925
8	2	0.1	4	495	1	0.25	2.245035274126178	0.9034686571898839
8	2	0.1	7	646	5	0.7142857142857143	1.8866967846580784	0.7592626406384488
8	2	0.1	5	406	3	0.6	1.8200759753606213	0.7324524547092749
8	2	0.1	6	585	4	0.6666666666666666	2.2877732291622817	0.9206676755271522
8	2	0.1	6	802	2	0.3333333333333333	2.138333059508028	0.8605285271744353
8	2	0.1	7	904	4	0.5714285714285714	1.6858934747476768	0.678453444072641
8	2	0.1	5	605	3	0.6	2.1439645709888104	0.8627948141117183
8	2	0.1	3	259	2	0.6666666666666666	1.7653395327214005	0.7104248897527038
8	2	0.1	4	511	2	0.5	2.239837078389788	0.9013767493361892
8	2	0.1	3	263	3	1.0	1.9915093613566137	0.8014423244134822
8	2	0.1	6	605	4	0.6666666666666666	1.8897518709893073	0.7604920978220777
8	2	0.1	5	470	4	0.8	1.986266517864739	0.7993324489812111
8	2	0.1	3	226	3	1.0	2.220025327834538	0.893403914398128
8	2	0.1	7	673	5	0.7142857142857143	2.130871916500609	0.8575259423457233
8	2	0.1	7	814	5	0.7142857142857143	2.12054623181155	0.8533705811413336
8	2	0.1	7	885	3	0.42857142857142855	1.870568889415637	0.7527722981365214
8	2	0.1	4	338	4	1.0	2.0248160899152006	0.8148459380105678
8	2	0.1	7	859	4	0.5714285714285714	1.863679987341	0.7499999999999999
8	2	0.1	4	415	3	0.75	2.2574878618669807	0.9084799471479454
8	2	0.1	5	485	3	0.6	2.0578975319224093	0.8281588896299097
8	2	0.1	4	470	3	0.75	2.160510093591453	0.8694532222269907
8	2	0.1	4	419	2	0.5	2.0578736229024965	0.8281492679324851
8	2	0.1	4	562	1	0.25	2.1986946392769284	0.884819813840697
8	2	0.1	6	814	2	0.3333333333333333	2.1078574826323884	0.848264252829063
8	2	0.1	5	567	3	0.6	2.0693658784687607	0.8327740917934718
8	2	0.1	5	476	3	0.6	2.1676170103226022	0.8723132559154817
8	2	0.1	8	583	8	1.0	1.8722742556735088	0.7534585880050029
8	2	0.1	5	496	3	0.6	1.9518484392238882	0.7854815952101903
8	2	0.1	1	21	1	1.0	2.019814992492946	0.8128333483534548
8	2	0.1	5	527	3	0.6	2.187795928847474	0.8804338501142993
8	2	0.1	6	646	4	0.6666666666666666	2.118459090537174	0.8525306537039973
8	2	0.1	4	309	3	0.75	2.0431918705451206	0.8222408961396741
8	2	0.1	7	924	2	0.2857142857142857	2.1458417525947544	0.8635502475627512
8	2	0.1	4	499	2	0.5	2.1862379946381076	0.8798068912667711
8	2	0.1	5	489	4	0.8	2.1116203431593665	0.849778539302279
9	2	0.1	3	149	3	1.0	1.6674619334292948	0.7241695164720701
9	2	0.1	3	130	3	1.0	1.5047882836811908	0.6535212480354062
9	2	0.1	5	257	5	1.0	1.3862943611198906	0.6020599913279623
9	2	0.1	1	14	1	1.0	1.2554823251787535	0.5452490459521966
9	2	0.1	1	18	1	1.0	1.8636799873410004	0.8093859345357186
9	2	0.1	2	134	2	1.0	1.8343719702816235	0.7966576244513048
9	2	0.1	3	212	2	0.6666666666666666	1.329661348854758	0.577464586607656
9	2	0.1	2	170	1	0.5	1.2798542258336674	0.5558336279201199
9	2	0.1	3	107	3	1.0	1.5607104090414063	0.6778079184956497
9	2	0.1	2	166	1	0.5	1.3862943611198906	0.6020599913279623
9	2	0.1	4	300	3	0.75	1.3862943611198906	0.6020599913279623
9	2	0.1	4	406	3	0.75	1.5048494571293363	0.6535478153263747
9	2	0.1	5	324	5	1.0	2.1116308425056016	0.9170696227168973
9	2	0.1	5	333	5	1.0	1.559581156259877	0.6773174902439576
9	2	0.1	3	200	3	1.0	2.0291545628109144	0.8812506295575854
9	2	0.1	3	201	2	0.6666666666666666	1.3296613488547582	0.5774645866076561
9	2	0.1	2	186	1	0.5	1.7045514452672972	0.7402772867997999
9	2	0.1	1	20	1	1.0	1.8343719702816235	0.7966576244513048
9	2	0.1	2	66	2	1.0	1.9061547465398496	0.8278324880759481
9	2	0.1	2	107	2	1.0	1.4941751382893085	0.6489120175560747
9	2	0.1	3	198	2	0.6666666666666666	1.7351264569629226	0.7535558456633373
9	2	0.1	4	322	3	0.75	1.3321790402101223	0.5785580060704263
9	2	0.1	2	92	2	1.0	1.7328679513998633	0.7525749891599529
9	2	0.1	1	22	1	1.0	1.6434177197931796	0.7137272471682024
9	2	0.1	1	8	1	1.0	1.3862943611198906	0.6020599913279623
9	2	0.1	3	190	3	1.0	1.3862943611198906	0.6020599913279623
9	2	0.1	2	164	2	1.0	2.0075563074378375	0.8718706264303209
9	2	0.1	2	178	1	0.5	1.5821699429252505	0.687127675645619
9	2	0.1	7	801	5	0.7142857142857143	2.074244556460312	0.9008329649885713
9	2	0.1	2	178	1	0.5	1.6674619334292948	0.7241695164720701
9	2	0.1	1	34	1	1.0	1.656551126696654	0.7194310133149713
9	2	0.1	5	454	3	0.6	1.7481554572476763	0.7592142685917218
9	2	0.1	1	16	1	1.0	1.5229550675313184	0.6614109820154457
9	2	0.1	1	8	1	1.0	1.7917594692280547	0.7781512503836434
9	2	0.1	2	163	1	0.5	1.3296613488547582	0.5774645866076561
9	2	0.1	2	56	2	1.0	1.559581156259877	0.6773174902439576
9	2	0.1	1	15	1	1.0	1.5607104090414063	0.6778079184956497
9	2	0.1	2	191	1	0.5	1.7981055026242658	0.7809072976695917
9	2	0.1	1	18	1	1.0	1.6434177197931796	0.7137272471682024
9	2	0.1	2	70	2	1.0	1.3862943611198906	0.6020599913279623
9	2	0.1	2	162	1	0.5	1.3321790402101223	0.5785580060704263
9	2	0.1	5	373	4	0.8	1.7351264569629226	0.7535558456633373
9	2	0.1	2	171	1	0.5	1.3296613488547582	0.5774645866076561
9	2	0.1	4	154	4	1.0	1.3862943611198906	0.6020599913279623
9	2	0.1	5	549	3	0.6	1.8029624676287908	0.783016650769854
9	2	0.1	2	154	2	1.0	1.5229550675313184	0.6614109820154457
9	2	0.1	4	313	3	0.75	1.6326309271543518	0.7090426026477248
9	2	0.1	2	62	2	1.0	1.3862943611198906	0.6020599913279623
9	2	0.1	5	483	4	0.8	1.803719377768875	0.7833453726669892
9	2	0.1	4	292	3	0.75	1.5607104090414063	0.6778079184956497
9	2	0.1	2	166	2	1.0	1.277034259466139	0.5546089320875496
9	2	0.1	4	333	3	0.75	1.8200759753606217	0.7904489527437968
9	2	0.1	7	664	6	0.8571428571428571	1.569152946203119	0.6814744657982447
9	2	0.1	3	276	2	0.6666666666666666	1.6957425341696346	0.7364516253185086
9	2	0.1	4	466	2	0.5	1.720193459219825	0.7470705271452363
9	2	0.1	2	102	2	1.0	1.809514255849282	0.7858620562406121
9	2	0.1	7	536	5	0.7142857142857143	1.818483163012365	0.7897572031302416
9	2	0.1	2	173	1	0.5	1.7328679513998633	0.7525749891599529
9	2	0.1	2	152	2	1.0	1.3862943611198906	0.6020599913279623
9	2	0.1	1	21	1	1.0	1.458319222464348	0.633339991169707
9	2	0.1	5	432	4	0.8	1.7361211828147631	0.7539878496117982
9	2	0.1	2	61	2	1.0	1.9701814400260842	0.8556389277515307
9	2	0.1	2	99	2	1.0	1.3862943611198906	0.6020599913279623
9	2	0.1	2	155	2	1.0	1.8343719702816235	0.7966576244513048
9	2	0.1	3	214	3	1.0	1.7728817984730108	0.7699527821435413
9	2	0.1	5	365	4	0.8	1.3862943611198906	0.6020599913279623
9	2	0.1	3	293	2	0.6666666666666666	1.7328679513998633	0.7525749891599529
9	2	0.1	3	251	3	1.0	1.8446214763655029	0.8011089283857674
9	2	0.1	4	357	3	0.75	1.8891591637540217	0.8204514002553333
9	2	0.1	1	8	1	1.0	1.3862943611198906	0.6020599913279623
9	2	0.1	2	100	2	1.0	1.6094379124341	0.6989700043360185
9	2	0.1	2	162	2	1.0	1.6715952780212544	0.7259646052201628
9	2	0.1	3	323	1	0.3333333333333333	1.329661348854758	0.577464586607656
9	2	0.1	4	205	4	1.0	1.3862943611198906	0.6020599913279623
9	2	0.1	5	300	4	0.8	2.015164776490797	0.8751749425557528
9	2	0.1	1	26	1	1.0	1.861986108168706	0.8086502921581802
9	2	0.1	1	5	1	1.0	1.3321790402101223	0.5785580060704263
9	2	0.1	3	190	3	1.0	1.8866967846580784	0.8193820026016111
9	2	0.1	1	7	1	1.0	1.3862943611198906	0.6020599913279623
9	2	0.1	1	15	1	1.0	1.6769877743224173	0.7283065366074415
9	2	0.1	4	530	2	0.5	1.8126760178435108	0.7872351920277971
9	2	0.1	4	392	3	0.75	1.3377348363780972	0.580970857688757
9	2	0.1	6	472	5	0.8333333333333334	1.9439981771714585	0.8442676811755444
9	2	0.1	1	15	1	1.0	1.3296613488547582	0.5774645866076561
9	2	0.1	2	74	2	1.0	1.8866967846580782	0.819382002601611
9	2	0.1	4	348	3	0.75	1.6886993130287196	0.733392793242185
9	2	0.1	3	225	2	0.6666666666666666	1.7092713643970767	0.7423271216328927
9	2	0.1	4	409	3	0.75	1.9061547465398496	0.8278324880759481
9	2	0.1	3	181	3	1.0	1.6304325826288886	0.7080878737509939
9	2	0.1	1	14	1	1.0	1.310783678099714	0.569266118367554
9	2	0.1	3	318	1	0.3333333333333333	1.3862943611198906	0.6020599913279623
9	2	0.1	2	107	2	1.0	1.749778989184166	0.7599193595529329
9	2	0.1	3	95	3	1.0	1.8891591637540217	0.8204514002553333
9	2	0.1	5	423	5	1.0	1.3296613488547582	0.5774645866076561
9	2	0.1	1	21	1	1.0	1.90853528164356	0.8288663413354665
9	2	0.1	1	16	1	1.0	1.809514255849282	0.7858620562406121
9	2	0.1	4	229	4	1.0	1.8271748439445183	0.7935319521975395
9	2	0.1	1	13	1	1.0	1.7328679513998633	0.7525749891599529
9	2	0.1	1	17	1	1.0	1.6726254461503205	0.7264120015540487
9	2	0.1	4	436	2	0.5	1.5489739267100382	0.6727108289821815
0	6	0.30000000000000004	9	573	8	0.8888888888888888	1.3862943611198906	0.5578858913022596
0	6	0.30000000000000004	7	442	6	0.8571428571428571	1.4451858789480823	0.5815855815233052
0	6	0.30000000000000004	6	424	4	0.6666666666666666	1.5821699429252505	0.6367120241962543
0	6	0.30000000000000004	14	1282	11	0.7857142857142857	1.4184836619456564	0.5708398188989008
0	6	0.30000000000000004	5	275	4	0.8	1.5607104090414063	0.6280760724651601
0	6	0.30000000000000004	9	710	7	0.7777777777777778	2.0552940655687357	0.8271111776951794
0	6	0.30000000000000004	8	875	6	0.75	1.9433779257532875	0.7820728098253054
0	6	0.30000000000000004	7	223	7	1.0	1.7917594692280554	0.7210570543488704
0	6	0.30000000000000004	8	713	5	0.625	1.5607104090414063	0.6280760724651601
0	6	0.30000000000000004	3	47	3	1.0	1.3321790402101223	0.5361082841175451
0	6	0.30000000000000004	5	499	2	0.4	1.7328679513998633	0.6973573641278246
0	6	0.30000000000000004	4	218	3	0.75	1.3862943611198906	0.5578858913022596
0	6	0.30000000000000004	2	99	2	1.0	1.3321790402101223	0.5361082841175451
0	6	0.30000000000000004	6	394	6	1.0	1.3862943611198906	0.5578858913022596
0	6	0.30000000000000004	13	950	12	0.9230769230769231	2.089304805472392	0.8407981062993417
0	6	0.30000000000000004	7	383	6	0.8571428571428571	1.6488470716724797	0.6635448747393191
0	6	0.30000000000000004	5	437	4	0.8	1.8397895868412517	0.7403857955783624
0	6	0.30000000000000004	3	119	3	1.0	1.3862943611198906	0.5578858913022596
0	6	0.30000000000000004	6	496	6	1.0	1.2798542258336674	0.5150512297686748
0	6	0.30000000000000004	10	915	7	0.7	1.6150034545129146	0.6499252012749447
0	6	0.30000000000000004	10	696	8	0.8	1.863849559937296	0.7500682410328413
0	6	0.30000000000000004	8	552	6	0.75	1.8711604142318063	0.7530103452342745
0	6	0.30000000000000004	2	164	1	0.5	1.5607104090414063	0.6280760724651601
0	6	0.30000000000000004	4	306	4	1.0	1.329661348854758	0.5350950905814502
0	6	0.30000000000000004	5	463	3	0.6	1.4681399390162087	0.5908229748354784
0	6	0.30000000000000004	4	476	2	0.5	1.5857708352080968	0.6381611298530618
0	6	0.30000000000000004	6	392	6	1.0	1.8866967846580784	0.7592626406384488
0	6	0.30000000000000004	10	1170	5	0.5	2.14459166726291	0.8630471762172135
0	6	0.30000000000000004	10	740	8	0.8	1.6326309271543518	0.65701901811629
0	6	0.30000000000000004	2	166	1	0.5	1.329661348854758	0.5350950905814502
0	6	0.30000000000000004	10	763	10	1.0	1.6957425341696346	0.6824169971593528
0	6	0.30000000000000004	10	1111	5	0.5	1.6326309271543522	0.6570190181162903
0	6	0.30000000000000004	2	162	1	0.5	1.3862943611198906	0.5578858913022596
0	6	0.30000000000000004	3	90	3	1.0	1.351783994289646	0.543997898031692
0	6	0.30000000000000004	7	681	4	0.5714285714285714	1.5607104090414063	0.6280760724651601
0	6	0.30000000000000004	6	410	5	0.8333333333333334	1.3321790402101223	0.5361082841175451
0	6	0.30000000000000004	4	427	2	0.5	1.7481554572476758	0.7035095090581449
0	6	0.30000000000000004	4	345	3	0.75	1.3862943611198906	0.5578858913022596
0	6	0.30000000000000004	3	241	2	0.6666666666666666	1.7328679513998633	0.6973573641278246
0	6	0.30000000000000004	8	626	7	0.875	1.5110861760736112	0.6081058120241778
0	6	0.30000000000000004	12	1179	7	0.5833333333333334	1.9092335993725373	0.7683321220680155
0	6	0.30000000000000004	11	704	10	0.9090909090909091	1.3378606778364337	0.5383947432997426
0	6	0.30000000000000004	9	721	7	0.7777777777777778	1.9061547465398496	0.7670931005406071
0	6	0.30000000000000004	8	571	6	0.75	1.3862943611198906	0.5578858913022596
0	6	0.30000000000000004	7	690	5	0.7142857142857143	2.0552351677284877	0.8270874754606294
0	6	0.30000000000000004	10	700	8	0.8	1.6170531525095537	0.6507500604288344
0	6	0.30000000000000004	13	1162	9	0.6923076923076923	1.6114722042607263	0.6485041216329833
0	6	0.30000000000000004	9	591	7	0.7777777777777778	1.4241299173467734	0.5731120392262111
0	6	0.30000000000000004	12	908	11	0.9166666666666666	1.8866967846580784	0.7592626406384488
0	6	0.30000000000000004	7	347	7	1.0	1.3862943611198906	0.5578858913022596
0	6	0.30000000000000004	6	697	3	0.5	1.6674619334292948	0.671036046191737
0	6	0.30000000000000004	3	271	2	0.6666666666666666	2.2110688711446103	0.8897995710757374
0	6	0.30000000000000004	6	507	5	0.8333333333333334	1.7917594692280547	0.72105705434887
0	6	0.30000000000000004	5	156	5	1.0	1.3862943611198906	0.5578858913022596
0	6	0.30000000000000004	5	328	4	0.8	1.329661348854758	0.5350950905814502
0	6	0.30000000000000004	7	434	6	0.8571428571428571	1.3862943611198906	0.5578858913022596
0	6	0.30000000000000004	8	623	6	0.75	1.9459101490553132	0.783091851446946
0	6	0.30000000000000004	6	280	6	1.0	1.3321790402101223	0.5361082841175451
0	6	0.30000000000000004	3	110	3	1.0	1.5607104090414063	0.6280760724651601
0	6	0.30000000000000004	2	58	2	1.0	1.3862943611198906	0.5578858913022596
0	6	0.30000000000000004	15	1370	11	0.7333333333333333	1.7379834485870498	0.6994159916370805
0	6	0.30000000000000004	4	175	4	1.0	1.4941751382893085	0.6013003097789544
0	6	0.30000000000000004	6	528	4	0.6666666666666666	1.5607104090414063	0.6280760724651601
0	6	0.30000000000000004	9	936	5	0.5555555555555556	1.611157817343917	0.6483776030304288
0	6	0.30000000000000004	14	951	13	0.9285714285714286	1.7328679513998633	0.6973573641278246
0	6	0.30000000000000004	4	328	3	0.75	1.2554823251787535	0.5052432554300842
0	6	0.30000000000000004	5	161	5	1.0	1.3862943611198906	0.5578858913022596
0	6	0.30000000000000004	9	699	7	0.7777777777777778	1.7478680974667573	0.7033938669751947
0	6	0.30000000000000004	3	253	2	0.6666666666666666	1.3862943611198906	0.5578858913022596
0	6	0.30000000000000004	10	746	9	0.9	1.9722469794234412	0.7936905716726635
0	6	0.30000000000000004	11	729	9	0.8181818181818182	1.7478680974667575	0.7033938669751948
0	6	0.30000000000000004	5	209	5	1.0	1.3862943611198906	0.5578858913022596
0	6	0.30000000000000004	14	1014	11	0.7857142857142857	1.3321790402101223	0.5361082841175451
0	6	0.30000000000000004	9	554	8	0.8888888888888888	1.5124035237566442	0.6086359517310942
0	6	0.30000000000000004	10	709	8	0.8	1.4270610433807247	0.5742916111164476
0	6	0.30000000000000004	5	432	3	0.6	1.5607104090414063	0.6280760724651601
0	6	0.30000000000000004	7	622	5	0.7142857142857143	1.8065071652616693	0.7269919638292213
0	6	0.30000000000000004	5	343	5	1.0	1.3862943611198906	0.5578858913022596
0	6	0.30000000000000004	10	626	9	0.9	1.7830734690382193	0.7175615507288139
0	6	0.30000000000000004	7	557	5	0.7142857142857143	1.3862943611198906	0.5578858913022596
0	6	0.30000000000000004	10	999	6	0.6	1.8636799873410004	0.75
0	6	0.30000000000000004	6	341	6	1.0	1.7481554572476763	0.7035095090581451
0	6	0.30000000000000004	2	78	2	1.0	1.3862943611198906	0.5578858913022596
0	6	0.30000000000000004	3	67	3	1.0	1.3321790402101223	0.5361082841175451
0	6	0.30000000000000004	6	184	6	1.0	1.3862943611198906	0.5578858913022596
0	6	0.30000000000000004	5	427	5	1.0	1.7045514452672967	0.6859619637674198
0	6	0.30000000000000004	11	807	9	0.8181818181818182	1.3862943611198906	0.5578858913022596
0	6	0.30000000000000004	6	482	4	0.6666666666666666	1.9924403421833734	0.8018169786592821
0	6	0.30000000000000004	9	650	8	0.8888888888888888	1.7328679513998633	0.6973573641278246
0	6	0.30000000000000004	6	310	5	0.8333333333333334	1.3862943611198906	0.5578858913022596
0	6	0.30000000000000004	5	484	2	0.4	1.3862943611198906	0.5578858913022596
0	6	0.30000000000000004	3	238	2	0.6666666666666666	1.818483163012365	0.7318114598661116
0	6	0.30000000000000004	4	201	4	1.0	1.6674619334292948	0.671036046191737
0	6	0.30000000000000004	9	738	6	0.6666666666666666	1.3862943611198906	0.5578858913022596
0	6	0.30000000000000004	6	583	3	0.5	1.329661348854758	0.5350950905814502
0	6	0.30000000000000004	5	462	4	0.8	1.3862943611198906	0.5578858913022596
0	6	0.30000000000000004	5	306	4	0.8	1.6326309271543518	0.65701901811629
0	6	0.30000000000000004	4	328	3	0.75	1.3862943611198906	0.5578858913022596
0	6	0.30000000000000004	5	292	4	0.8	1.3862943611198906	0.5578858913022596
0	6	0.30000000000000004	6	319	5	0.8333333333333334	1.7328679513998633	0.6973573641278246
1	6	0.30000000000000004	15	964	13	0.8666666666666667	1.4708084763221114	0.6133747762076621
1	6	0.30000000000000004	13	943	10	0.7692307692307693	1.7478680974667573	0.7289176125807094
1	6	0.30000000000000004	13	766	13	1.0	1.7328679513998633	0.7226620657947196
1	6	0.30000000000000004	8	600	7	0.875	1.3862943611198906	0.5781296526357756
1	6	0.30000000000000004	6	553	5	0.8333333333333334	1.4184836619456564	0.5915536337374193
1	6	0.30000000000000004	14	1216	11	0.7857142857142857	1.791759469228055	0.7472217363092141
1	6	0.30000000000000004	7	422	7	1.0	1.8343719702816235	0.7649925295281519
1	6	0.30000000000000004	6	377	5	0.8333333333333334	1.4750763110546947	0.6151546015323948
1	6	0.30000000000000004	4	245	3	0.75	1.7351264569629226	0.7236039357707272
1	6	0.30000000000000004	4	233	4	1.0	1.7328679513998633	0.7226620657947196
1	6	0.30000000000000004	9	597	7	0.7777777777777778	1.791759469228055	0.7472217363092141
1	6	0.30000000000000004	3	137	3	1.0	1.3321790402101223	0.5555618109440845
1	6	0.30000000000000004	15	1040	14	0.9333333333333333	1.6957425341696346	0.7071795642645744
1	6	0.30000000000000004	8	464	7	0.875	1.5481155268740174	0.6456143203732786
1	6	0.30000000000000004	4	224	4	1.0	1.5607104090414063	0.6508667942032513
1	6	0.30000000000000004	8	803	6	0.75	1.3862943611198906	0.5781296526357756
1	6	0.30000000000000004	9	765	7	0.7777777777777778	1.3321790402101223	0.5555618109440845
1	6	0.30000000000000004	7	617	7	1.0	1.9600951351245586	0.8174231616200258
1	6	0.30000000000000004	5	332	5	1.0	1.5607104090414063	0.6508667942032513
1	6	0.30000000000000004	3	319	1	0.3333333333333333	1.3862943611198906	0.5781296526357756
1	6	0.30000000000000004	3	130	3	1.0	1.7917594692280547	0.747221736309214
1	6	0.30000000000000004	4	307	3	0.75	1.4941751382893085	0.6231194311274443
1	6	0.30000000000000004	8	701	5	0.625	1.2945451658448959	0.5398672663189945
1	6	0.30000000000000004	8	574	7	0.875	1.9230688680951122	0.8019820089352231
1	6	0.30000000000000004	9	420	9	1.0	1.3862943611198906	0.5781296526357756
1	6	0.30000000000000004	9	508	9	1.0	1.7060571156426698	0.7114810788428145
1	6	0.30000000000000004	8	551	7	0.875	2.1383972463477243	0.8917809174594147
1	6	0.30000000000000004	12	965	10	0.8333333333333334	1.9273921261392744	0.8037849475761242
1	6	0.30000000000000004	5	296	4	0.8	1.7917594692280547	0.747221736309214
1	6	0.30000000000000004	10	822	10	1.0	1.5905157700068373	0.6632965951639279
1	6	0.30000000000000004	7	458	7	1.0	1.809514255849282	0.7546260574330915
1	6	0.30000000000000004	6	485	4	0.6666666666666666	1.8343719702816235	0.7649925295281519
1	6	0.30000000000000004	3	229	3	1.0	1.6769877743224173	0.6993582219149019
1	6	0.30000000000000004	6	515	5	0.8333333333333334	2.0794415416798357	0.8671944789536634
1	6	0.30000000000000004	7	586	5	0.7142857142857143	1.470131920408841	0.6130926304772187
1	6	0.30000000000000004	7	636	5	0.7142857142857143	1.9795624449571372	0.8255416603941028
1	6	0.30000000000000004	3	254	2	0.6666666666666666	1.7328679513998633	0.7226620657947196
1	6	0.30000000000000004	9	760	7	0.7777777777777778	1.6326309271543518	0.6808599798643638
1	6	0.30000000000000004	5	304	4	0.8	1.5498260458782016	0.64632766220417
1	6	0.30000000000000004	2	133	2	1.0	1.7351264569629226	0.7236039357707272
1	6	0.30000000000000004	8	665	6	0.75	1.7351264569629226	0.7236039357707272
1	6	0.30000000000000004	12	834	11	0.9166666666666666	2.019814992492946	0.8423282765538793
1	6	0.30000000000000004	7	591	5	0.7142857142857143	1.3862943611198906	0.5781296526357756
1	6	0.30000000000000004	7	575	7	1.0	1.5607104090414068	0.6508667942032516
1	6	0.30000000000000004	7	448	6	0.8571428571428571	1.3862943611198906	0.5781296526357756
1	6	0.30000000000000004	12	793	10	0.8333333333333334	1.7328679513998633	0.7226620657947196
1	6	0.30000000000000004	7	497	5	0.7142857142857143	1.6681739719973971	0.6956825808537582
1	6	0.30000000000000004	11	696	10	0.9090909090909091	1.6957425341696346	0.7071795642645744
1	6	0.30000000000000004	7	607	5	0.7142857142857143	1.8310204811135162	0.7635948499855437
1	6	0.30000000000000004	4	221	4	1.0	1.3862943611198906	0.5781296526357756
1	6	0.30000000000000004	6	468	5	0.8333333333333334	1.7328679513998633	0.7226620657947196
1	6	0.30000000000000004	6	305	6	1.0	1.7201934592198251	0.7173763920107904
1	6	0.30000000000000004	9	656	8	0.8888888888888888	1.749778989184166	0.7297145163233731
1	6	0.30000000000000004	7	654	5	0.7142857142857143	1.86965278159236	0.779705770640456
1	6	0.30000000000000004	7	457	6	0.8571428571428571	1.7328679513998633	0.7226620657947196
1	6	0.30000000000000004	11	683	10	0.9090909090909091	1.772139388437529	0.739039527097204
1	6	0.30000000000000004	2	32	2	1.0	1.3862943611198906	0.5781296526357756
1	6	0.30000000000000004	7	697	5	0.7142857142857143	1.8226178322902642	0.7600906732524848
1	6	0.30000000000000004	4	216	3	0.75	1.7782333057997075	0.7415808880278951
1	6	0.30000000000000004	9	701	8	0.8888888888888888	1.7328679513998633	0.7226620657947196
1	6	0.30000000000000004	6	419	6	1.0	1.6326309271543518	0.6808599798643638
1	6	0.30000000000000004	5	254	5	1.0	1.7917594692280547	0.747221736309214
1	6	0.30000000000000004	3	165	3	1.0	1.5498260458782016	0.64632766220417
1	6	0.30000000000000004	6	420	6	1.0	1.3862943611198906	0.5781296526357756
1	6	0.30000000000000004	5	256	5	1.0	1.6957425341696346	0.7071795642645744
1	6	0.30000000000000004	13	967	13	1.0	1.4184836619456564	0.5915536337374193
1	6	0.30000000000000004	9	1016	5	0.5555555555555556	1.6818037324410942	0.7013666324461327
1	6	0.30000000000000004	12	1252	8	0.6666666666666666	2.0253262207700673	0.8446266372619722
1	6	0.30000000000000004	7	389	6	0.8571428571428571	1.3862943611198906	0.5781296526357756
1	6	0.30000000000000004	8	623	7	0.875	1.7917594692280547	0.747221736309214
1	6	0.30000000000000004	14	911	13	0.9285714285714286	1.5229550675313184	0.6351215938442603
1	6	0.30000000000000004	8	394	8	1.0	1.5607104090414063	0.6508667942032513
1	6	0.30000000000000004	9	557	9	1.0	1.948629505738699	0.8126416227780567
1	6	0.30000000000000004	12	756	12	1.0	1.7170759801988815	0.7160763022794714
1	6	0.30000000000000004	8	537	6	0.75	1.9356005054539458	0.8072081076314389
1	6	0.30000000000000004	9	415	9	1.0	1.6326309271543518	0.6808599798643638
1	6	0.30000000000000004	12	893	11	0.9166666666666666	1.6094379124341	0.6711877414712395
1	6	0.30000000000000004	3	241	2	0.6666666666666666	1.4791328074296435	0.6168462919164435
1	6	0.30000000000000004	6	534	4	0.6666666666666666	1.724934786397714	0.7193536790223102
1	6	0.30000000000000004	7	517	6	0.8571428571428571	1.5607104090414068	0.6508667942032516
1	6	0.30000000000000004	5	375	4	0.8	1.4750763110546947	0.6151546015323948
1	6	0.30000000000000004	6	419	6	1.0	1.2798542258336674	0.5337406684738417
1	6	0.30000000000000004	17	1527	13	0.7647058823529411	2.1100165533754613	0.8799452491989145
1	6	0.30000000000000004	7	420	7	1.0	1.5571130980576455	0.6493665990009968
1	6	0.30000000000000004	13	905	12	0.9230769230769231	2.0656419602111358	0.8614396064931178
1	6	0.30000000000000004	7	494	6	0.8571428571428571	1.7478680974667578	0.7289176125807096
1	6	0.30000000000000004	15	918	15	1.0	1.7351264569629226	0.7236039357707272
1	6	0.30000000000000004	9	670	7	0.7777777777777778	1.9686765366336698	0.8210018840131421
1	6	0.30000000000000004	4	404	3	0.75	1.9701814400260842	0.8216294774737432
1	6	0.30000000000000004	7	464	6	0.8571428571428571	1.7328679513998633	0.7226620657947196
1	6	0.30000000000000004	13	799	13	1.0	1.9701814400260842	0.8216294774737432
1	6	0.30000000000000004	2	16	2	1.0	1.3862943611198906	0.5781296526357756
1	6	0.30000000000000004	7	519	6	0.8571428571428571	1.7328679513998633	0.7226620657947196
1	6	0.30000000000000004	1	5	1	1.0	1.3321790402101223	0.5555618109440845
1	6	0.30000000000000004	6	365	5	0.8333333333333334	1.8200759753606213	0.7590306365784575
1	6	0.30000000000000004	9	702	7	0.7777777777777778	1.982623282652005	0.8268181288577551
1	6	0.30000000000000004	8	378	7	0.875	1.5498260458782016	0.64632766220417
1	6	0.30000000000000004	3	150	3	1.0	1.5607104090414063	0.6508667942032513
1	6	0.30000000000000004	11	825	9	0.8181818181818182	1.6304325826288886	0.6799431989897354
1	6	0.30000000000000004	2	42	2	1.0	1.329661348854758	0.5545118520972887
2	6	0.30000000000000004	24	3130	7	0.2916666666666667	0.0	0.0
2	6	0.30000000000000004	22	3168	3	0.13636363636363635	0.0	0.0
2	6	0.30000000000000004	13	1558	7	0.5384615384615384	2.4036052999746	0.9107817677932051
2	6	0.30000000000000004	12	1608	3	0.25	2.2047854169135204	0.8354443051204767
2	6	0.30000000000000004	11	1536	3	0.2727272727272727	2.033316440648165	0.7704707350728895
2	6	0.30000000000000004	5	502	3	0.6	2.2621577070201973	0.8571839958285377
2	6	0.30000000000000004	7	1002	1	0.14285714285714285	2.1924759563043477	0.8307799651415618
2	6	0.30000000000000004	12	1658	4	0.3333333333333333	2.1997255968203184	0.8335270219919819
2	6	0.30000000000000004	9	865	6	0.6666666666666666	2.1192809219098505	0.8030446698248935
2	6	0.30000000000000004	13	1732	3	0.23076923076923078	2.159731616075493	0.818372375559706
2	6	0.30000000000000004	18	2299	8	0.4444444444444444	2.196574375482976	0.8323329511766268
2	6	0.30000000000000004	8	972	4	0.5	2.220635154071155	0.8414501379531971
2	6	0.30000000000000004	8	977	4	0.5	1.9974513241275142	0.7568806110092037
2	6	0.30000000000000004	12	1463	5	0.4166666666666667	2.0854684353173742	0.7902323348244237
2	6	0.30000000000000004	14	1710	7	0.5	2.2823743761592494	0.8648445604218803
2	6	0.30000000000000004	6	657	4	0.6666666666666666	2.1639556568820564	0.8199729625417171
2	6	0.30000000000000004	17	2417	5	0.29411764705882354	2.243041213469525	0.8499403132695614
2	6	0.30000000000000004	17	2218	7	0.4117647058823529	2.2450352741261774	0.8506959090780629
2	6	0.30000000000000004	23	3142	7	0.30434782608695654	0.0	0.0
2	6	0.30000000000000004	13	1698	7	0.5384615384615384	2.4281456803630403	0.9200806868098745
2	6	0.30000000000000004	11	1291	6	0.5454545454545454	2.1167123064391653	0.8020713618782035
2	6	0.30000000000000004	21	2958	4	0.19047619047619047	1.260362254027371	0.4775804753779699
2	6	0.30000000000000004	23	3150	4	0.17391304347826086	0.0	0.0
2	6	0.30000000000000004	8	951	5	0.625	2.2134058820549294	0.8387107991995068
2	6	0.30000000000000004	6	713	3	0.5	2.1500602244842355	0.8147076610865772
2	6	0.30000000000000004	6	615	3	0.5	2.2459520807289133	0.8510433083529659
2	6	0.30000000000000004	8	940	4	0.5	2.1749036401229254	0.8241214071844355
2	6	0.30000000000000004	11	1462	6	0.5454545454545454	1.606842299818381	0.6088697967211794
2	6	0.30000000000000004	6	600	3	0.5	2.3034884952192693	0.8728451895946835
2	6	0.30000000000000004	8	742	6	0.75	2.2110688711446103	0.8378252515897244
2	6	0.30000000000000004	26	3229	12	0.46153846153846156	0.0	0.0
2	6	0.30000000000000004	10	1054	6	0.6	2.220025327834538	0.8412190606553401
2	6	0.30000000000000004	12	1484	5	0.4166666666666667	2.159731616075493	0.818372375559706
2	6	0.30000000000000004	9	992	5	0.5555555555555556	2.0455764621533223	0.7751163414292109
2	6	0.30000000000000004	22	3133	3	0.13636363636363635	0.0	0.0
2	6	0.30000000000000004	25	2951	13	0.52	2.0177460728092216	0.7645707617512741
2	6	0.30000000000000004	12	1518	6	0.5	1.4538497417210543	0.5508973698320557
2	6	0.30000000000000004	9	988	6	0.6666666666666666	2.0513466752845892	0.7773028089479398
2	6	0.30000000000000004	7	759	3	0.42857142857142855	2.2429732264381466	0.8499145514073179
2	6	0.30000000000000004	9	980	6	0.6666666666666666	1.9658447787897688	0.7449041582875975
2	6	0.30000000000000004	4	493	1	0.25	2.2718685126965625	0.8608636452121988
2	6	0.30000000000000004	7	866	4	0.5714285714285714	2.114508374257608	0.8012362408837389
2	6	0.30000000000000004	13	1761	5	0.38461538461538464	2.290536172037677	0.867937254084438
2	6	0.30000000000000004	10	1101	6	0.6	2.185071126110906	0.827974103324789
2	6	0.30000000000000004	9	916	5	0.5555555555555556	2.000797681430619	0.7581486233655675
2	6	0.30000000000000004	7	923	4	0.5714285714285714	2.1571758080076213	0.8174039206348392
2	6	0.30000000000000004	10	1447	3	0.3	2.353350455030131	0.8917390420515118
2	6	0.30000000000000004	24	3105	9	0.375	2.2055983590263937	0.8357523477324164
2	6	0.30000000000000004	7	719	4	0.5714285714285714	2.016183899145399	0.7639788179362262
2	6	0.30000000000000004	25	3212	6	0.24	0.0	0.0
2	6	0.30000000000000004	24	3250	6	0.25	0.0	0.0
2	6	0.30000000000000004	10	1364	2	0.2	1.9365405378758944	0.7338001020835033
2	6	0.30000000000000004	24	3242	4	0.16666666666666666	0.0	0.0
2	6	0.30000000000000004	12	1497	5	0.4166666666666667	2.4611266279997652	0.932577932423532
2	6	0.30000000000000004	9	1069	5	0.5555555555555556	2.2051551011994586	0.8355843870663252
2	6	0.30000000000000004	17	2246	7	0.4117647058823529	1.907767921700711	0.7228974908168592
2	6	0.30000000000000004	17	2303	5	0.29411764705882354	1.9392432145559892	0.7348242089302042
2	6	0.30000000000000004	8	950	3	0.375	2.1146299722481476	0.8012823171812014
2	6	0.30000000000000004	4	425	2	0.5	2.2047854169135204	0.8354443051204767
2	6	0.30000000000000004	5	473	4	0.8	2.1458417525947544	0.8131091842963455
2	6	0.30000000000000004	12	1460	8	0.6666666666666666	2.220025327834538	0.8412190606553401
2	6	0.30000000000000004	24	3154	9	0.375	0.0	0.0
2	6	0.30000000000000004	7	847	3	0.42857142857142855	2.4307913288782323	0.9210831843628844
2	6	0.30000000000000004	6	666	4	0.6666666666666666	2.3560624208770555	0.8927666687788628
2	6	0.30000000000000004	7	819	4	0.5714285714285714	2.1458417525947544	0.8131091842963455
2	6	0.30000000000000004	25	3133	9	0.36	0.0	0.0
2	6	0.30000000000000004	7	797	4	0.5714285714285714	2.3457374038618126	0.8888542804804441
2	6	0.30000000000000004	6	714	4	0.6666666666666666	2.3913777878675027	0.9061484800014313
2	6	0.30000000000000004	16	2286	3	0.1875	2.1597316160754936	0.8183723755597062
2	6	0.30000000000000004	22	3150	2	0.09090909090909091	0.0	0.0
2	6	0.30000000000000004	8	979	4	0.5	2.5066530775787843	0.949828959549061
2	6	0.30000000000000004	17	2303	5	0.29411764705882354	1.9300208584335925	0.7313296444056278
2	6	0.30000000000000004	10	991	5	0.5	2.017363623448251	0.7644258428225799
2	6	0.30000000000000004	8	1077	3	0.375	2.307824857305708	0.8744883377134365
2	6	0.30000000000000004	3	305	2	0.6666666666666666	2.2047854169135204	0.8354443051204767
2	6	0.30000000000000004	24	3157	8	0.3333333333333333	0.0	0.0
2	6	0.30000000000000004	25	3205	8	0.32	0.0	0.0
2	6	0.30000000000000004	22	2667	10	0.45454545454545453	2.1458417525947544	0.8131091842963455
2	6	0.30000000000000004	22	2571	11	0.5	2.133381930264545	0.808387868775691
2	6	0.30000000000000004	9	968	6	0.6666666666666666	2.1214308083516102	0.8038593116356773
2	6	0.30000000000000004	7	956	2	0.2857142857142857	2.2402143880273635	0.8488691635789355
2	6	0.30000000000000004	18	2487	5	0.2777777777777778	1.8029349537639026	0.683173849060243
2	6	0.30000000000000004	7	955	2	0.2857142857142857	2.0582239041311667	0.7799087503836948
2	6	0.30000000000000004	11	1212	6	0.5454545454545454	2.1633787254471497	0.8197543498467854
2	6	0.30000000000000004	4	486	1	0.25	2.1972245773362196	0.8325793277315986
2	6	0.30000000000000004	4	493	2	0.5	2.1776044965456927	0.8251448242934383
2	6	0.30000000000000004	10	995	6	0.6	1.8753974895231478	0.7106315836634581
2	6	0.30000000000000004	9	918	6	0.6666666666666666	2.0592293789763123	0.7802897481111266
2	6	0.30000000000000004	23	3152	5	0.21739130434782608	0.0	0.0
2	6	0.30000000000000004	12	1460	6	0.5	2.1458417525947544	0.8131091842963455
2	6	0.30000000000000004	23	2995	9	0.391304347826087	1.9361470098309512	0.7336509851846292
2	6	0.30000000000000004	11	1433	6	0.5454545454545454	2.0631641386605746	0.7817807197698726
2	6	0.30000000000000004	18	2541	6	0.3333333333333333	2.2015118659867245	0.8342038807878711
2	6	0.30000000000000004	14	1848	7	0.5	2.4281478771901988	0.920081519238611
2	6	0.30000000000000004	11	1535	3	0.2727272727272727	2.41093190227869	0.9135579872492477
2	6	0.30000000000000004	23	3130	7	0.30434782608695654	1.2579577240395605	0.47666934322451987
2	6	0.30000000000000004	12	1527	4	0.3333333333333333	2.214810368050709	0.8392429915016665
2	6	0.30000000000000004	7	965	1	0.14285714285714285	2.1383972463477243	0.8102882883031101
2	6	0.30000000000000004	8	1021	4	0.5	2.1821980263542353	0.8268854192236789
2	6	0.30000000000000004	7	941	2	0.2857142857142857	2.2240978714293633	0.8427622418318623
3	6	0.30000000000000004	10	1180	4	0.4	2.259593948907532	0.856212528447403
3	6	0.30000000000000004	11	1284	5	0.45454545454545453	2.1700483464601645	0.8222816238617031
3	6	0.30000000000000004	11	1062	9	0.8181818181818182	2.2672002178277864	0.8590947200674552
3	6	0.30000000000000004	5	514	2	0.4	1.913303656753166	0.724995109155928
3	6	0.30000000000000004	23	3130	4	0.17391304347826086	0.6931471805599453	0.26264953503719357
3	6	0.30000000000000004	16	1774	9	0.5625	2.1186492470699507	0.8028053135847653
3	6	0.30000000000000004	23	3143	6	0.2608695652173913	1.935527983273466	0.7334164216719163
3	6	0.30000000000000004	8	816	5	0.625	2.1458417525947544	0.8131091842963455
3	6	0.30000000000000004	9	871	6	0.6666666666666666	2.088456593863648	0.7913646173681717
3	6	0.30000000000000004	7	814	5	0.7142857142857143	2.1373798915422584	0.8099027889833154
3	6	0.30000000000000004	9	994	5	0.5555555555555556	1.9061547465398496	0.7222862213522824
3	6	0.30000000000000004	15	1759	9	0.6	2.251045695606179	0.8529733971085627
3	6	0.30000000000000004	9	1044	4	0.4444444444444444	1.9582397698379272	0.7420224440987851
3	6	0.30000000000000004	8	944	4	0.5	2.2685112232853943	0.8595914904266649
3	6	0.30000000000000004	9	710	8	0.8888888888888888	2.204979061839342	0.8355176816718871
3	6	0.30000000000000004	8	793	5	0.625	2.1383330595080277	0.8102639664215896
3	6	0.30000000000000004	12	1559	4	0.3333333333333333	2.3331967142862475	0.8841023224858849
3	6	0.30000000000000004	12	1284	8	0.6666666666666666	2.2502602786175907	0.8526757844042936
3	6	0.30000000000000004	9	674	7	0.7777777777777778	2.034174838390236	0.7707960018764706
3	6	0.30000000000000004	11	1451	5	0.45454545454545453	2.3155933612087094	0.8774320039293326
3	6	0.30000000000000004	24	3111	8	0.3333333333333333	1.8866967846580784	0.7149131485268398
3	6	0.30000000000000004	15	1387	12	0.8	2.019814992492946	0.7653547233804919
3	6	0.30000000000000004	8	649	7	0.875	1.844621476365503	0.6989698388380315
3	6	0.30000000000000004	9	855	6	0.6666666666666666	1.8905570113915662	0.7163758779227376
3	6	0.30000000000000004	9	772	5	0.5555555555555556	1.8937882323911377	0.7176002624646386
3	6	0.30000000000000004	11	1569	3	0.2727272727272727	2.137379891542258	0.8099027889833152
3	6	0.30000000000000004	12	1093	9	0.75	1.7782333057997077	0.6738138220206652
3	6	0.30000000000000004	4	484	1	0.25	1.8462202193216335	0.6995756396056729
3	6	0.30000000000000004	9	822	8	0.8888888888888888	1.933809998920632	0.732765437574847
3	6	0.30000000000000004	9	1017	5	0.5555555555555556	1.8587614714624796	0.7043278107692582
3	6	0.30000000000000004	5	485	3	0.6	1.8018924006588724	0.6827788015206042
3	6	0.30000000000000004	16	2053	8	0.5	2.098147389135067	0.7950366843455237
3	6	0.30000000000000004	6	532	4	0.6666666666666666	1.9251211907908181	0.7294730467532043
3	6	0.30000000000000004	26	3130	12	0.46153846153846156	0.0	0.0
3	6	0.30000000000000004	8	1038	3	0.375	2.012221518302289	0.7624773799800877
3	6	0.30000000000000004	9	782	7	0.7777777777777778	2.0455764621533223	0.7751163414292109
3	6	0.30000000000000004	11	1168	9	0.8181818181818182	2.2602338531746744	0.8564550030082857
3	6	0.30000000000000004	8	1008	4	0.5	2.0282093996440427	0.7685355588465864
3	6	0.30000000000000004	7	934	2	0.2857142857142857	2.1441432707891592	0.8124655901665269
3	6	0.30000000000000004	7	853	3	0.42857142857142855	2.0431918705451206	0.77421276439
3	6	0.30000000000000004	8	689	8	1.0	1.9960783238788948	0.7563603493865357
3	6	0.30000000000000004	9	1046	6	0.6666666666666666	2.1363574084240726	0.8095153464269481
3	6	0.30000000000000004	10	1081	5	0.5	1.9230688680951125	0.7286953741074931
3	6	0.30000000000000004	8	999	3	0.375	1.985053187904615	0.7521826697845972
3	6	0.30000000000000004	8	937	6	0.75	1.8806952353861557	0.7126390223816538
3	6	0.30000000000000004	16	1904	10	0.625	2.2803426310192365	0.8640746850890435
3	6	0.30000000000000004	8	912	4	0.5	1.9913464134109884	0.7545673188165647
3	6	0.30000000000000004	9	1073	3	0.3333333333333333	1.8937882323911377	0.7176002624646386
3	6	0.30000000000000004	11	1453	3	0.2727272727272727	1.9813994855828452	0.7507981972758843
3	6	0.30000000000000004	7	685	4	0.5714285714285714	1.8866967846580784	0.7149131485268398
3	6	0.30000000000000004	12	1429	6	0.5	2.098147389135067	0.7950366843455237
3	6	0.30000000000000004	8	668	7	0.875	2.0467385326945515	0.7755566768960417
3	6	0.30000000000000004	9	1075	5	0.5555555555555556	2.0126926438092823	0.7626559003561729
3	6	0.30000000000000004	11	1293	5	0.45454545454545453	2.3549099073705	0.8923299546940182
3	6	0.30000000000000004	9	690	8	0.8888888888888888	2.019814992492946	0.7653547233804919
3	6	0.30000000000000004	20	2554	7	0.35	1.9915093613566135	0.7546290635705707
3	6	0.30000000000000004	20	1996	16	0.8	2.164715437836816	0.8202608611584821
3	6	0.30000000000000004	11	1070	6	0.5454545454545454	1.9899913100731523	0.7540538387482731
3	6	0.30000000000000004	7	715	5	0.7142857142857143	2.3345491092125656	0.8846147762742668
3	6	0.30000000000000004	7	946	2	0.2857142857142857	2.065321591538011	0.7825982286785369
3	6	0.30000000000000004	9	1027	4	0.4444444444444444	2.1595627552159646	0.8183083902655506
3	6	0.30000000000000004	14	1277	9	0.6428571428571429	2.02804676777597	0.7684739338616923
3	6	0.30000000000000004	12	1656	4	0.3333333333333333	1.927936854127406	0.730539966863272
3	6	0.30000000000000004	22	3276	0	0.0	0.0	0.0
3	6	0.30000000000000004	10	1078	5	0.5	2.0431918705451206	0.77421276439
3	6	0.30000000000000004	9	895	7	0.7777777777777778	2.049852125392774	0.7767364893477388
3	6	0.30000000000000004	8	833	5	0.625	2.041345269839954	0.7735130445754874
3	6	0.30000000000000004	4	480	2	0.5	1.8891591637540217	0.7158462010484015
3	6	0.30000000000000004	4	483	1	0.25	1.8866967846580784	0.7149131485268398
3	6	0.30000000000000004	12	887	10	0.8333333333333334	1.9061547465398496	0.7222862213522824
3	6	0.30000000000000004	5	582	2	0.4	2.0889104102217066	0.7915365789064702
3	6	0.30000000000000004	8	838	5	0.625	2.0656419602111358	0.7827196237954711
3	6	0.30000000000000004	5	519	4	0.8	1.8891591637540217	0.7158462010484015
3	6	0.30000000000000004	10	1075	5	0.5	1.907283999321379	0.7227141214091917
3	6	0.30000000000000004	13	1694	5	0.38461538461538464	2.031759218569271	0.7698806675281572
3	6	0.30000000000000004	7	953	1	0.14285714285714285	1.844621476365503	0.6989698388380315
3	6	0.30000000000000004	7	438	7	1.0	1.945910149055313	0.7373504649628064
3	6	0.30000000000000004	22	2470	11	0.5	2.145841752594754	0.8131091842963453
3	6	0.30000000000000004	7	603	5	0.7142857142857143	1.9600951351245586	0.7427254850163926
3	6	0.30000000000000004	4	256	3	0.75	1.951259504143956	0.7393774596129843
3	6	0.30000000000000004	27	2590	21	0.7777777777777778	1.8403407956415927	0.6973477896783286
3	6	0.30000000000000004	10	1252	5	0.5	2.022808529414703	0.7664890439153905
3	6	0.30000000000000004	6	556	5	0.8333333333333334	1.9550839066643966	0.7408266143840927
3	6	0.30000000000000004	7	949	2	0.2857142857142857	1.945910149055313	0.7373504649628064
3	6	0.30000000000000004	6	665	3	0.5	1.9722469794234416	0.7473301005215263
3	6	0.30000000000000004	11	1335	5	0.45454545454545453	2.150515932645673	0.8148803394730313
3	6	0.30000000000000004	14	1567	10	0.7142857142857143	2.151389442010119	0.8152113324206431
3	6	0.30000000000000004	6	580	4	0.6666666666666666	2.287313879677962	0.8667162528111596
3	6	0.30000000000000004	5	474	3	0.6	1.9061547465398496	0.7222862213522824
3	6	0.30000000000000004	12	1502	6	0.5	2.4161904138112957	0.915550559170136
3	6	0.30000000000000004	5	545	3	0.6	2.1192809219098505	0.8030446698248935
3	6	0.30000000000000004	9	879	6	0.6666666666666666	2.0431918705451206	0.77421276439
3	6	0.30000000000000004	11	1548	3	0.2727272727272727	1.7270556687635032	0.6544214289635332
3	6	0.30000000000000004	3	284	2	0.6666666666666666	1.9792045174343245	0.7499664729613387
3	6	0.30000000000000004	10	951	6	0.6	1.9712885179716582	0.7469669172586892
3	6	0.30000000000000004	6	569	5	0.8333333333333334	2.268912946388149	0.8597437126229192
3	6	0.30000000000000004	7	826	3	0.42857142857142855	1.8891591637540215	0.7158462010484014
3	6	0.30000000000000004	19	1913	11	0.5789473684210527	1.9721037385162659	0.747275823221231
3	6	0.30000000000000004	8	712	6	0.75	1.933809998920632	0.732765437574847
3	6	0.30000000000000004	4	333	3	0.75	1.945910149055313	0.7373504649628064
4	6	0.30000000000000004	9	883	6	0.6666666666666666	2.08282837254385	0.7691247273392912
4	6	0.30000000000000004	9	1261	3	0.3333333333333333	2.1772455076990602	0.803990083645013
4	6	0.30000000000000004	8	757	6	0.75	2.3046193848206715	0.8510253553950597
4	6	0.30000000000000004	11	1343	5	0.45454545454545453	1.8739645228734347	0.6919977045147493
4	6	0.30000000000000004	13	1421	8	0.6153846153846154	2.0794415416798357	0.7678740744294463
4	6	0.30000000000000004	16	2285	3	0.1875	1.979562444957137	0.7309917829999718
4	6	0.30000000000000004	11	1416	3	0.2727272727272727	2.2102535776209735	0.8161789529312908
4	6	0.30000000000000004	6	661	3	0.5	2.2055983590263937	0.8144599232793719
4	6	0.30000000000000004	9	1153	3	0.3333333333333333	1.9356005054539458	0.7147579851607375
4	6	0.30000000000000004	12	1421	7	0.5833333333333334	2.0253262207700677	0.7478909438036764
4	6	0.30000000000000004	9	1056	4	0.4444444444444444	2.2502602786175907	0.8309522023268648
4	6	0.30000000000000004	20	2596	9	0.45	1.9418624178476889	0.7170703176245871
4	6	0.30000000000000004	6	588	5	0.8333333333333334	2.168155236015967	0.8006333247195715
4	6	0.30000000000000004	9	1099	6	0.6666666666666666	2.342286557904953	0.8649346887851684
4	6	0.30000000000000004	7	926	2	0.2857142857142857	1.9701814400260842	0.7275276651903262
4	6	0.30000000000000004	6	535	4	0.6666666666666666	2.138333059508028	0.7896209082969362
4	6	0.30000000000000004	4	493	1	0.25	2.069202465820362	0.764093097306014
4	6	0.30000000000000004	7	936	2	0.2857142857142857	1.9356005054539458	0.7147579851607375
4	6	0.30000000000000004	7	714	6	0.8571428571428571	2.0981473891350673	0.7747815709919613
4	6	0.30000000000000004	5	437	3	0.6	2.0253262207700673	0.7478909438036763
4	6	0.30000000000000004	5	556	3	0.6	2.146028004130939	0.7924624156736381
4	6	0.30000000000000004	22	3229	2	0.09090909090909091	0.0	0.0
4	6	0.30000000000000004	18	2323	6	0.3333333333333333	1.9860569681548639	0.7333900115095776
4	6	0.30000000000000004	6	627	3	0.5	1.9913464134109882	0.7353432416431886
4	6	0.30000000000000004	11	1584	1	0.09090909090909091	1.9701814400260846	0.7275276651903263
4	6	0.30000000000000004	22	3177	1	0.045454545454545456	0.0	0.0
4	6	0.30000000000000004	4	503	1	0.25	2.2451715894115165	0.8290731052539956
4	6	0.30000000000000004	11	1257	7	0.6363636363636364	2.0837660374856477	0.7694709782844974
4	6	0.30000000000000004	6	515	4	0.6666666666666666	2.106003072717184	0.7776824343433569
4	6	0.30000000000000004	19	2302	7	0.3684210526315789	1.8468891232610354	0.6819995886742899
4	6	0.30000000000000004	9	959	5	0.5555555555555556	2.106170916206464	0.7777444138034171
4	6	0.30000000000000004	13	1536	5	0.38461538461538464	2.0253262207700673	0.7478909438036763
4	6	0.30000000000000004	22	3185	4	0.18181818181818182	0.0	0.0
4	6	0.30000000000000004	8	978	3	0.375	1.90853528164356	0.7047636269323081
4	6	0.30000000000000004	11	1579	2	0.18181818181818182	2.0854684353173742	0.7700996216645328
4	6	0.30000000000000004	10	959	7	0.7	2.1458417525947544	0.7923936386856381
4	6	0.30000000000000004	7	809	4	0.5714285714285714	2.245723930485145	0.8292770678959744
4	6	0.30000000000000004	17	2293	5	0.29411764705882354	2.0467385326945515	0.7557978548039853
4	6	0.30000000000000004	12	1511	6	0.5	1.9357474155085637	0.7148122345445037
4	6	0.30000000000000004	7	872	3	0.42857142857142855	2.21771676191454	0.8189348783164735
4	6	0.30000000000000004	8	926	3	0.375	1.9559838465843622	0.722284928761015
4	6	0.30000000000000004	8	968	3	0.375	2.1277110232885454	0.7856985156414532
4	6	0.30000000000000004	14	1508	9	0.6428571428571429	2.1639556568820564	0.7990825487656393
4	6	0.30000000000000004	19	2398	7	0.3684210526315789	2.133804137585294	0.7879485161378503
4	6	0.30000000000000004	6	613	4	0.6666666666666666	2.068478531637835	0.7638257705842891
4	6	0.30000000000000004	11	1566	4	0.36363636363636365	2.1065773332321154	0.7778944911636838
4	6	0.30000000000000004	13	1486	6	0.46153846153846156	2.0794415416798357	0.7678740744294463
4	6	0.30000000000000004	9	957	5	0.5555555555555556	2.338337127290469	0.863476285018179
4	6	0.30000000000000004	12	1392	7	0.5833333333333334	2.1418475069391354	0.7909186860965047
4	6	0.30000000000000004	15	1698	8	0.5333333333333333	2.0652116257094466	0.7626194022802383
4	6	0.30000000000000004	7	673	4	0.5714285714285714	2.007556307437838	0.7413290590479961
4	6	0.30000000000000004	23	3163	2	0.08695652173913043	0.0	0.0
4	6	0.30000000000000004	16	2271	4	0.25	1.8614296307365077	0.6873689527538606
4	6	0.30000000000000004	11	1158	6	0.5454545454545454	1.9085352816435601	0.7047636269323081
4	6	0.30000000000000004	19	2717	3	0.15789473684210525	1.8134144686028495	0.6696384239349652
4	6	0.30000000000000004	24	3180	5	0.20833333333333334	0.0	0.0
4	6	0.30000000000000004	4	493	1	0.25	2.0228085294147036	0.7469612374953002
4	6	0.30000000000000004	7	763	4	0.5714285714285714	2.0319746596209494	0.7503460086500281
4	6	0.30000000000000004	10	1091	6	0.6	2.048240807670522	0.7563525989425389
4	6	0.30000000000000004	22	3154	1	0.045454545454545456	0.0	0.0
4	6	0.30000000000000004	8	867	4	0.5	2.1466556192008053	0.7926941746970162
4	6	0.30000000000000004	8	896	5	0.625	2.094729047527649	0.7735192821296548
4	6	0.30000000000000004	8	1123	2	0.25	2.052994655056579	0.7581080491864534
4	6	0.30000000000000004	27	3053	13	0.48148148148148145	2.12343225891592	0.7841184990040645
4	6	0.30000000000000004	8	941	5	0.625	2.1808825842387654	0.8053331446186334
4	6	0.30000000000000004	4	436	2	0.5	2.0692024658203625	0.7640930973060143
4	6	0.30000000000000004	8	1045	2	0.25	1.8514038222439333	0.6836667287372992
4	6	0.30000000000000004	17	2021	7	0.4117647058823529	2.2777657316316726	0.8411091237173497
4	6	0.30000000000000004	24	3130	7	0.2916666666666667	0.6931471805599453	0.25595802480981544
4	6	0.30000000000000004	10	1073	5	0.5	2.0630502491675267	0.7618212721196378
4	6	0.30000000000000004	7	658	6	0.8571428571428571	1.933809998920632	0.714096805935705
4	6	0.30000000000000004	12	1633	3	0.25	1.964583807226208	0.7254606308356463
4	6	0.30000000000000004	5	508	3	0.6	2.1383330595080277	0.7896209082969361
4	6	0.30000000000000004	9	1106	4	0.4444444444444444	2.038142058212003	0.7526234400612122
4	6	0.30000000000000004	18	2233	8	0.4444444444444444	1.9876923464048413	0.7339939066106772
4	6	0.30000000000000004	13	1547	6	0.46153846153846156	1.9701814400260844	0.7275276651903262
4	6	0.30000000000000004	7	973	2	0.2857142857142857	2.1006789212792607	0.7757163882797513
4	6	0.30000000000000004	9	965	6	0.6666666666666666	2.0206288590989976	0.7461563520043226
4	6	0.30000000000000004	8	1054	2	0.25	2.3322567024644476	0.8612309703546818
4	6	0.30000000000000004	22	2511	11	0.5	1.9792045174343245	0.7308596113280188
4	6	0.30000000000000004	5	573	3	0.6	2.1639556568820564	0.7990825487656393
4	6	0.30000000000000004	20	2526	8	0.4	2.0467385326945515	0.7557978548039853
4	6	0.30000000000000004	23	3186	5	0.21739130434782608	0.0	0.0
4	6	0.30000000000000004	16	1733	11	0.6875	2.075749252497271	0.7665106251178118
4	6	0.30000000000000004	9	1199	4	0.4444444444444444	2.1463014895033723	0.7925634054456601
4	6	0.30000000000000004	20	2322	8	0.4	2.037712826869867	0.7524649380726002
4	6	0.30000000000000004	23	3130	5	0.21739130434782608	1.3624474851916286	0.5031101286959508
4	6	0.30000000000000004	22	2850	6	0.2727272727272727	1.861429630736508	0.6873689527538607
4	6	0.30000000000000004	20	2695	5	0.25	2.1355676837194917	0.7885997397132036
4	6	0.30000000000000004	9	978	4	0.4444444444444444	2.1639556568820564	0.7990825487656393
4	6	0.30000000000000004	12	1542	4	0.3333333333333333	2.1006789212792607	0.7757163882797513
4	6	0.30000000000000004	22	3168	4	0.18181818181818182	1.9823870907437107	0.7320348381787215
4	6	0.30000000000000004	12	1644	4	0.3333333333333333	2.220025327834538	0.8197873610064392
4	6	0.30000000000000004	7	868	2	0.2857142857142857	2.019814992492946	0.7458558159929443
4	6	0.30000000000000004	7	874	2	0.2857142857142857	2.138333059508028	0.7896209082969362
4	6	0.30000000000000004	8	944	3	0.375	2.0794415416798357	0.7678740744294463
4	6	0.30000000000000004	10	1091	5	0.5	2.4865450033331795	0.9182049144883373
4	6	0.30000000000000004	11	906	8	0.7272727272727273	2.1006789212792607	0.7757163882797513
4	6	0.30000000000000004	4	402	3	0.75	2.098147389135067	0.7747815709919612
4	6	0.30000000000000004	12	1559	3	0.25	2.087942428329569	0.7710131915131228
5	6	0.30000000000000004	10	1007	6	0.6	1.863679987341	0.7499999999999999
5	6	0.30000000000000004	8	494	7	0.875	1.9574025114441347	0.7877167182964923
5	6	0.30000000000000004	10	725	9	0.9	1.890362775338868	0.7607379438177866
5	6	0.30000000000000004	4	209	4	1.0	1.3321790402101223	0.5361082841175451
5	6	0.30000000000000004	4	220	3	0.75	1.3862943611198906	0.5578858913022596
5	6	0.30000000000000004	3	75	3	1.0	1.3862943611198906	0.5578858913022596
5	6	0.30000000000000004	3	155	3	1.0	1.2554823251787537	0.5052432554300843
5	6	0.30000000000000004	7	668	5	0.7142857142857143	1.4735023850806486	0.59298098188371
5	6	0.30000000000000004	8	605	6	0.75	1.3296613488547582	0.5350950905814503
5	6	0.30000000000000004	6	436	5	0.8333333333333334	1.8091581844412503	0.7280588124288687
5	6	0.30000000000000004	3	183	2	0.6666666666666666	1.351783994289646	0.543997898031692
5	6	0.30000000000000004	7	558	5	0.7142857142857143	1.7917594692280547	0.72105705434887
5	6	0.30000000000000004	4	253	3	0.75	1.4708084763221112	0.591896873247771
5	6	0.30000000000000004	6	528	4	0.6666666666666666	1.6957425341696346	0.6824169971593528
5	6	0.30000000000000004	2	161	1	0.5	1.3862943611198906	0.5578858913022596
5	6	0.30000000000000004	11	1185	6	0.5454545454545454	1.3862943611198906	0.5578858913022596
5	6	0.30000000000000004	6	521	5	0.8333333333333334	1.5607104090414063	0.6280760724651601
5	6	0.30000000000000004	6	361	5	0.8333333333333334	1.3862943611198906	0.5578858913022596
5	6	0.30000000000000004	7	603	5	0.7142857142857143	1.6957425341696346	0.6824169971593528
5	6	0.30000000000000004	3	188	3	1.0	1.7917594692280547	0.72105705434887
5	6	0.30000000000000004	9	981	4	0.4444444444444444	1.6904084725341788	0.6802704128456479
5	6	0.30000000000000004	2	40	2	1.0	1.5607104090414063	0.6280760724651601
5	6	0.30000000000000004	5	277	5	1.0	1.7328679513998633	0.6973573641278246
5	6	0.30000000000000004	3	169	3	1.0	1.3296613488547582	0.5350950905814503
5	6	0.30000000000000004	9	587	7	0.7777777777777778	1.5498260458782016	0.6236958825034433
5	6	0.30000000000000004	7	457	6	0.8571428571428571	1.897748529408187	0.7637101899059642
5	6	0.30000000000000004	6	497	5	0.8333333333333334	1.6957425341696346	0.6824169971593528
5	6	0.30000000000000004	7	381	6	0.8571428571428571	1.4941751382893085	0.6013003097789544
5	6	0.30000000000000004	8	564	6	0.75	1.559581156259877	0.6276216277150422
5	6	0.30000000000000004	2	22	2	1.0	1.7351264569629226	0.6982662536280607
5	6	0.30000000000000004	7	349	7	1.0	1.539654447440098	0.6196025301680662
5	6	0.30000000000000004	7	628	6	0.8571428571428571	1.3862943611198906	0.5578858913022596
5	6	0.30000000000000004	9	821	6	0.6666666666666666	1.7917594692280547	0.72105705434887
5	6	0.30000000000000004	7	729	5	0.7142857142857143	2.023554573803584	0.8143382665808486
5	6	0.30000000000000004	3	79	3	1.0	1.3321790402101223	0.5361082841175451
5	6	0.30000000000000004	10	961	7	0.7	1.7328679513998633	0.6973573641278246
5	6	0.30000000000000004	6	688	3	0.5	1.7868083399845722	0.719064573366172
5	6	0.30000000000000004	4	266	3	0.75	1.7328679513998633	0.6973573641278246
5	6	0.30000000000000004	8	646	8	1.0	1.7328679513998633	0.6973573641278246
5	6	0.30000000000000004	9	703	6	0.6666666666666666	1.5274896174173205	0.6147070424346276
5	6	0.30000000000000004	6	527	4	0.6666666666666666	1.7328679513998633	0.6973573641278246
5	6	0.30000000000000004	2	33	2	1.0	1.3321790402101223	0.5361082841175451
5	6	0.30000000000000004	4	325	3	0.75	1.3862943611198906	0.5578858913022596
5	6	0.30000000000000004	7	616	5	0.7142857142857143	1.5813632638474333	0.6363873926541053
5	6	0.30000000000000004	12	1165	7	0.5833333333333334	1.9768316887641655	0.795535594438857
5	6	0.30000000000000004	6	358	6	1.0	1.6769877743224173	0.6748695265737606
5	6	0.30000000000000004	6	587	3	0.5	1.6094379124341003	0.647685462377997
5	6	0.30000000000000004	7	469	6	0.8571428571428571	1.3321790402101223	0.5361082841175451
5	6	0.30000000000000004	5	293	4	0.8	1.3862943611198906	0.5578858913022596
5	6	0.30000000000000004	7	377	7	1.0	1.5691529462031188	0.6314735993551271
5	6	0.30000000000000004	5	569	4	0.8	1.3321790402101223	0.5361082841175451
5	6	0.30000000000000004	7	503	7	1.0	1.81698317337931	0.7312078196315044
5	6	0.30000000000000004	8	545	6	0.75	1.6459168300174678	0.6623656587493494
5	6	0.30000000000000004	5	483	3	0.6	1.5229550675313184	0.612882205317954
5	6	0.30000000000000004	4	435	3	0.75	1.8343719702816235	0.7382055862895787
5	6	0.30000000000000004	9	577	8	0.8888888888888888	1.8343719702816235	0.7382055862895787
5	6	0.30000000000000004	6	519	5	0.8333333333333334	1.9459101490553132	0.783091851446946
5	6	0.30000000000000004	7	342	7	1.0	1.5047882836811908	0.6055713536802566
5	6	0.30000000000000004	7	238	7	1.0	1.7917594692280547	0.72105705434887
5	6	0.30000000000000004	10	1041	7	0.7	2.1021922318212156	0.8459843881863989
5	6	0.30000000000000004	6	485	4	0.6666666666666666	1.979204517434325	0.7964904909418552
5	6	0.30000000000000004	7	513	6	0.8571428571428571	2.1383972463477243	0.8605543578589407
5	6	0.30000000000000004	6	459	4	0.6666666666666666	1.3862943611198906	0.5578858913022596
5	6	0.30000000000000004	1	7	1	1.0	1.3862943611198906	0.5578858913022596
5	6	0.30000000000000004	6	560	4	0.6666666666666666	1.5229550675313184	0.612882205317954
5	6	0.30000000000000004	5	420	5	1.0	1.7201934592198251	0.6922567732540711
5	6	0.30000000000000004	3	144	3	1.0	1.3862943611198906	0.5578858913022596
5	6	0.30000000000000004	5	311	4	0.8	1.3862943611198906	0.5578858913022596
5	6	0.30000000000000004	1	12	1	1.0	1.7328679513998633	0.6973573641278246
5	6	0.30000000000000004	11	980	8	0.7272727272727273	1.7524236752648437	0.7052271663462093
5	6	0.30000000000000004	7	605	7	1.0	1.8200759753606213	0.7324524547092749
5	6	0.30000000000000004	9	748	9	1.0	1.6886993130287196	0.6795825964620404
5	6	0.30000000000000004	3	304	2	0.6666666666666666	1.2554823251787537	0.5052432554300843
5	6	0.30000000000000004	9	950	6	0.6666666666666666	1.9545182835673867	0.7865560196131055
5	6	0.30000000000000004	4	290	3	0.75	1.4451858789480823	0.5815855815233052
5	6	0.30000000000000004	6	445	6	1.0	1.3862943611198906	0.5578858913022596
5	6	0.30000000000000004	8	482	7	0.875	1.3321790402101223	0.5361082841175451
5	6	0.30000000000000004	8	831	4	0.5	1.7351264569629226	0.6982662536280607
5	6	0.30000000000000004	8	555	6	0.75	1.90853528164356	0.7680510983406102
5	6	0.30000000000000004	2	132	2	1.0	1.5607104090414063	0.6280760724651601
5	6	0.30000000000000004	6	536	5	0.8333333333333334	1.5124511784664485	0.6086551293971076
5	6	0.30000000000000004	3	144	3	1.0	1.3862943611198906	0.5578858913022596
5	6	0.30000000000000004	7	619	5	0.7142857142857143	1.569152946203119	0.6314735993551271
5	6	0.30000000000000004	9	691	7	0.7777777777777778	1.3321790402101223	0.5361082841175451
5	6	0.30000000000000004	5	544	2	0.4	1.831740878004061	0.737146756865227
5	6	0.30000000000000004	9	949	6	0.6666666666666666	1.5607104090414063	0.6280760724651601
5	6	0.30000000000000004	4	306	3	0.75	1.3862943611198906	0.5578858913022596
5	6	0.30000000000000004	6	631	3	0.5	1.6957425341696346	0.6824169971593528
5	6	0.30000000000000004	7	609	5	0.7142857142857143	1.5595811562598767	0.627621627715042
5	6	0.30000000000000004	1	8	1	1.0	1.3862943611198906	0.5578858913022596
5	6	0.30000000000000004	6	406	5	0.8333333333333334	1.3862943611198906	0.5578858913022596
5	6	0.30000000000000004	7	659	4	0.5714285714285714	1.5367224694372195	0.6184226154203116
5	6	0.30000000000000004	8	887	6	0.75	1.843073788910635	0.7417074557178543
5	6	0.30000000000000004	7	460	6	0.8571428571428571	1.7037000162210374	0.6856193235131745
5	6	0.30000000000000004	4	496	1	0.25	1.6094379124341003	0.647685462377997
5	6	0.30000000000000004	3	87	3	1.0	1.3862943611198906	0.5578858913022596
5	6	0.30000000000000004	4	281	3	0.75	1.3862943611198906	0.5578858913022596
5	6	0.30000000000000004	5	359	4	0.8	1.7917594692280547	0.72105705434887
5	6	0.30000000000000004	9	636	7	0.7777777777777778	1.559581156259877	0.6276216277150422
5	6	0.30000000000000004	11	673	11	1.0	2.2055983590263937	0.8875980750482374
6	6	0.30000000000000004	4	460	2	0.5	1.4648163848908131	0.5710897880418597
6	6	0.30000000000000004	7	694	4	0.5714285714285714	2.0253262207700673	0.7896164557316951
6	6	0.30000000000000004	10	812	10	1.0	1.8891591637540215	0.7365288356506473
6	6	0.30000000000000004	7	841	2	0.2857142857142857	1.933809998920632	0.7539369123585634
6	6	0.30000000000000004	6	471	5	0.8333333333333334	1.991509361356614	0.7764322346416846
6	6	0.30000000000000004	9	918	5	0.5555555555555556	1.6326309271543518	0.6365158526054191
6	6	0.30000000000000004	9	976	3	0.3333333333333333	1.6094379124341005	0.6274735630753034
6	6	0.30000000000000004	4	223	3	0.75	1.559581156259877	0.6080358474614694
6	6	0.30000000000000004	18	2110	8	0.4444444444444444	1.656551126696654	0.6458416505876355
6	6	0.30000000000000004	8	617	5	0.625	1.6094379124341005	0.6274735630753034
6	6	0.30000000000000004	8	694	7	0.875	1.5498260458782016	0.604232610429402
6	6	0.30000000000000004	9	703	6	0.6666666666666666	1.6769877743224175	0.6538093118462536
6	6	0.30000000000000004	7	909	2	0.2857142857142857	2.0101626586396124	0.7837046188814495
6	6	0.30000000000000004	5	508	3	0.6	1.5454229031935938	0.6025159517079349
6	6	0.30000000000000004	8	673	5	0.625	1.656551126696654	0.6458416505876355
6	6	0.30000000000000004	7	906	2	0.2857142857142857	1.9913464134109884	0.7763687059232124
6	6	0.30000000000000004	9	621	7	0.7777777777777778	1.5607104090414063	0.6084761106496078
6	6	0.30000000000000004	10	965	7	0.7	1.7986522062521288	0.7012427754254797
6	6	0.30000000000000004	8	928	5	0.625	1.8594288151492286	0.724937827618342
6	6	0.30000000000000004	8	648	5	0.625	2.1808395270586205	0.8502466221075571
6	6	0.30000000000000004	4	451	2	0.5	1.7838539603556165	0.6954733648702718
6	6	0.30000000000000004	4	270	3	0.75	1.5498260458782016	0.604232610429402
6	6	0.30000000000000004	3	257	2	0.6666666666666666	1.4941751382893083	0.5825359217883562
6	6	0.30000000000000004	10	1002	7	0.7	2.0794415416798357	0.8107144632819592
6	6	0.30000000000000004	13	1015	10	0.7692307692307693	1.9722469794234418	0.768922385810893
6	6	0.30000000000000004	6	533	4	0.6666666666666666	2.0844297682153505	0.8126592293729559
6	6	0.30000000000000004	8	971	4	0.5	2.1370326726633855	0.8331675892339453
6	6	0.30000000000000004	6	368	5	0.8333333333333334	1.6769877743224175	0.6538093118462536
6	6	0.30000000000000004	12	1472	7	0.5833333333333334	2.040170149043045	0.7954036765319016
6	6	0.30000000000000004	11	1079	9	0.8181818181818182	1.6094379124341005	0.6274735630753034
6	6	0.30000000000000004	10	1152	5	0.5	1.7782333057997077	0.6932820332794324
6	6	0.30000000000000004	4	306	4	1.0	2.0837660374856477	0.812400459846855
6	6	0.30000000000000004	2	165	1	0.5	1.5607104090414063	0.6084761106496078
6	6	0.30000000000000004	5	490	3	0.6	1.6326309271543518	0.6365158526054191
6	6	0.30000000000000004	7	537	5	0.7142857142857143	1.9512595041439564	0.7607399726889996
6	6	0.30000000000000004	12	1066	8	0.6666666666666666	1.8891591637540217	0.7365288356506474
6	6	0.30000000000000004	6	567	3	0.5	2.0198149924929463	0.7874677863004299
6	6	0.30000000000000004	3	190	2	0.6666666666666666	1.6094379124341005	0.6274735630753034
6	6	0.30000000000000004	6	309	5	0.8333333333333334	1.5229550675313184	0.5937563886401824
6	6	0.30000000000000004	9	884	5	0.5555555555555556	1.6731183626432504	0.6523007394965069
6	6	0.30000000000000004	13	1300	9	0.6923076923076923	1.5498260458782016	0.604232610429402
6	6	0.30000000000000004	8	625	5	0.625	1.7782333057997077	0.6932820332794324
6	6	0.30000000000000004	3	262	2	0.6666666666666666	1.6957425341696346	0.6611212534222768
6	6	0.30000000000000004	7	414	6	0.8571428571428571	2.0253262207700673	0.7896164557316951
6	6	0.30000000000000004	5	518	2	0.4	2.114308130951528	0.8243079438589789
6	6	0.30000000000000004	6	605	3	0.5	1.9722469794234416	0.768922385810893
6	6	0.30000000000000004	3	122	3	1.0	1.5607104090414063	0.6084761106496078
6	6	0.30000000000000004	7	711	4	0.5714285714285714	1.5643701028927683	0.6099029200486767
6	6	0.30000000000000004	7	575	6	0.8571428571428571	2.3667103628435937	0.9227123163109407
6	6	0.30000000000000004	12	1515	4	0.3333333333333333	1.9239012954640549	0.750073793803122
6	6	0.30000000000000004	7	700	5	0.7142857142857143	2.161423635898512	0.8426769244433023
6	6	0.30000000000000004	11	930	9	0.8181818181818182	2.117639601336928	0.8256067883666524
6	6	0.30000000000000004	7	793	3	0.42857142857142855	1.7487153510498672	0.6817738315038411
6	6	0.30000000000000004	9	819	6	0.6666666666666666	1.6094379124341005	0.6274735630753034
6	6	0.30000000000000004	7	505	6	0.8571428571428571	1.7478680974667573	0.6814435116943505
6	6	0.30000000000000004	9	868	6	0.6666666666666666	1.8866967846580784	0.7355688248462313
6	6	0.30000000000000004	4	205	3	0.75	1.6094379124341005	0.6274735630753034
6	6	0.30000000000000004	8	605	6	0.75	1.7478680974667573	0.6814435116943505
6	6	0.30000000000000004	7	532	6	0.8571428571428571	1.818483163012365	0.7089742952321173
6	6	0.30000000000000004	7	854	3	0.42857142857142855	1.5426719687381505	0.6014434414661866
6	6	0.30000000000000004	4	201	3	0.75	1.6094379124341005	0.6274735630753034
6	6	0.30000000000000004	15	1855	6	0.4	1.9913464134109884	0.7763687059232124
6	6	0.30000000000000004	2	165	1	0.5	1.6094379124341005	0.6274735630753034
6	6	0.30000000000000004	5	416	4	0.8	2.0866739010750055	0.8135341522454588
6	6	0.30000000000000004	7	564	5	0.7142857142857143	1.8337855468200535	0.7149402546625339
6	6	0.30000000000000004	6	614	3	0.5	2.0395824750868132	0.7951745593547838
6	6	0.30000000000000004	7	297	7	1.0	1.7351264569629226	0.6764759124445763
6	6	0.30000000000000004	6	509	4	0.6666666666666666	1.6977335913743923	0.6618975093740622
6	6	0.30000000000000004	5	342	4	0.8	1.5498260458782016	0.604232610429402
6	6	0.30000000000000004	13	1660	3	0.23076923076923078	1.945910149055313	0.7586544129592989
6	6	0.30000000000000004	10	654	8	0.8	1.5229550675313184	0.5937563886401824
6	6	0.30000000000000004	5	533	2	0.4	1.7986522062521288	0.7012427754254797
6	6	0.30000000000000004	8	605	6	0.75	1.8866967846580787	0.7355688248462313
6	6	0.30000000000000004	12	1462	5	0.4166666666666667	2.270825355111219	0.8853295089453912
6	6	0.30000000000000004	5	263	5	1.0	1.7478680974667573	0.6814435116943505
6	6	0.30000000000000004	7	632	4	0.5714285714285714	1.6094379124341005	0.6274735630753034
6	6	0.30000000000000004	11	1046	8	0.7272727272727273	1.656551126696654	0.6458416505876355
6	6	0.30000000000000004	3	114	3	1.0	1.6094379124341005	0.6274735630753034
6	6	0.30000000000000004	10	1002	9	0.9	1.7816136810234582	0.6945999443773325
6	6	0.30000000000000004	5	275	5	1.0	1.6094379124341005	0.6274735630753034
6	6	0.30000000000000004	6	787	2	0.3333333333333333	2.210813471423164	0.8619326011220543
6	6	0.30000000000000004	8	942	3	0.375	1.5607104090414063	0.6084761106496078
6	6	0.30000000000000004	10	834	8	0.8	1.5607104090414063	0.6084761106496078
6	6	0.30000000000000004	2	57	2	1.0	1.6094379124341005	0.6274735630753034
6	6	0.30000000000000004	3	259	2	0.6666666666666666	1.5821699429252505	0.6168425658474141
6	6	0.30000000000000004	7	564	6	0.8571428571428571	2.0228085294147036	0.7886348802678211
6	6	0.30000000000000004	4	171	4	1.0	1.6094379124341005	0.6274735630753034
6	6	0.30000000000000004	10	1147	6	0.6	1.7201934592198251	0.6706539660191403
6	6	0.30000000000000004	4	231	4	1.0	1.6094379124341005	0.6274735630753034
6	6	0.30000000000000004	6	519	4	0.6666666666666666	1.9041911973400683	0.7423893933034984
6	6	0.30000000000000004	6	491	4	0.6666666666666666	2.1540250873789706	0.8397924431189366
6	6	0.30000000000000004	7	567	4	0.5714285714285714	1.8065071652616695	0.7043051980759272
6	6	0.30000000000000004	11	1072	7	0.6363636363636364	1.994203929170868	0.7774827691508418
6	6	0.30000000000000004	8	752	6	0.75	1.5498260458782016	0.604232610429402
6	6	0.30000000000000004	11	1052	6	0.5454545454545454	1.6094379124341005	0.6274735630753034
6	6	0.30000000000000004	6	539	4	0.6666666666666666	1.5607104090414063	0.6084761106496078
6	6	0.30000000000000004	3	245	2	0.6666666666666666	1.6094379124341005	0.6274735630753034
6	6	0.30000000000000004	11	1154	6	0.5454545454545454	1.6094379124341005	0.6274735630753034
6	6	0.30000000000000004	10	969	5	0.5	1.5247073930301436	0.594439569964495
6	6	0.30000000000000004	11	1145	6	0.5454545454545454	1.7694950060960326	0.6898752214925816
7	6	0.30000000000000004	13	1647	5	0.38461538461538464	1.8678801716292002	0.728232768493251
7	6	0.30000000000000004	18	2349	7	0.3888888888888889	1.8120251482480934	0.7064565009741196
7	6	0.30000000000000004	12	1350	6	0.5	1.983493210042199	0.7733069677466109
7	6	0.30000000000000004	6	651	3	0.5	1.9521156165403368	0.7610737462950515
7	6	0.30000000000000004	11	1548	2	0.18181818181818182	1.94580991254342	0.7586153336255875
7	6	0.30000000000000004	7	739	4	0.5714285714285714	2.0101626586396124	0.7837046188814495
7	6	0.30000000000000004	8	613	8	1.0	1.9722469794234416	0.768922385810893
7	6	0.30000000000000004	14	1486	9	0.6428571428571429	2.113468356761099	0.8239805400496264
7	6	0.30000000000000004	4	494	2	0.5	1.9686932085049351	0.767536872717557
7	6	0.30000000000000004	7	583	6	0.8571428571428571	1.7782333057997075	0.6932820332794323
7	6	0.30000000000000004	6	616	3	0.5	2.1486700001769883	0.8377046486030706
7	6	0.30000000000000004	4	181	4	1.0	1.945910149055313	0.7586544129592989
7	6	0.30000000000000004	5	468	4	0.8	1.8848713335781606	0.7348571339605584
7	6	0.30000000000000004	18	2389	6	0.3333333333333333	2.193785357192873	0.8552938290228097
7	6	0.30000000000000004	9	969	6	0.6666666666666666	1.8278475683120623	0.7126252075873479
7	6	0.30000000000000004	10	1188	5	0.5	2.228290275253418	0.8687463043943678
7	6	0.30000000000000004	8	988	4	0.5	1.9892838768354226	0.7755645822201203
7	6	0.30000000000000004	12	1491	6	0.5	1.8594288151492289	0.7249378276183421
7	6	0.30000000000000004	6	526	4	0.6666666666666666	2.0543563043733695	0.8009344505758633
7	6	0.30000000000000004	6	762	3	0.5	2.0449311748495913	0.7972598635917734
7	6	0.30000000000000004	7	985	2	0.2857142857142857	2.201511865986724	0.8583061726277134
7	6	0.30000000000000004	5	427	4	0.8	1.9561874676604514	0.7626612439617284
7	6	0.30000000000000004	11	1171	8	0.7272727272727273	2.158424063482036	0.8415074774100695
7	6	0.30000000000000004	8	919	5	0.625	2.2110688711446103	0.8620321741294914
7	6	0.30000000000000004	10	872	10	1.0	2.153532456654254	0.8396003805648424
7	6	0.30000000000000004	12	1546	5	0.4166666666666667	2.2215276028105078	0.8661097328678238
7	6	0.30000000000000004	8	897	4	0.5	1.9075466164736405	0.7436975747394442
7	6	0.30000000000000004	11	1046	7	0.6363636363636364	2.1367458213591215	0.83305575415875
7	6	0.30000000000000004	6	578	5	0.8333333333333334	1.8848713335781608	0.7348571339605585
7	6	0.30000000000000004	13	1523	7	0.5384615384615384	1.7551156808826642	0.6842691360657727
7	6	0.30000000000000004	5	527	3	0.6	2.0467385326945515	0.7979645004454027
7	6	0.30000000000000004	9	1015	5	0.5555555555555556	2.0951288133774395	0.8168304794332991
7	6	0.30000000000000004	9	962	6	0.6666666666666666	2.220047623625109	0.8655327315398664
7	6	0.30000000000000004	5	479	4	0.8	1.991509361356614	0.7764322346416846
7	6	0.30000000000000004	9	859	5	0.5555555555555556	1.9550839066643968	0.7622309972619858
7	6	0.30000000000000004	8	1031	4	0.5	2.167049288968595	0.8448702048110872
7	6	0.30000000000000004	9	623	9	1.0	2.037734194785151	0.7944539680120014
7	6	0.30000000000000004	8	829	4	0.5	2.1127052267128055	0.8236830175874095
7	6	0.30000000000000004	8	982	4	0.5	2.272175894072384	0.8858560452519411
7	6	0.30000000000000004	14	1891	6	0.42857142857142855	1.8861138892937859	0.7353415707047033
7	6	0.30000000000000004	7	685	4	0.5714285714285714	2.019842184881483	0.7874783878308101
7	6	0.30000000000000004	11	1149	5	0.45454545454545453	1.945910149055313	0.7586544129592989
7	6	0.30000000000000004	7	985	1	0.14285714285714285	2.214676792432685	0.8634387988948417
7	6	0.30000000000000004	8	946	3	0.375	1.965792308756922	0.76640589532045
7	6	0.30000000000000004	7	724	7	1.0	1.9453165424776917	0.7584229828236924
7	6	0.30000000000000004	15	1523	9	0.6	1.8950241749676193	0.7388154348759054
7	6	0.30000000000000004	15	1719	8	0.5333333333333333	1.666545274818642	0.6497380815611807
7	6	0.30000000000000004	7	962	2	0.2857142857142857	2.2674382687050434	0.8840089813504419
7	6	0.30000000000000004	13	1603	7	0.5384615384615384	1.7524236752648437	0.6832196004833295
7	6	0.30000000000000004	23	3242	5	0.21739130434782608	0.0	0.0
7	6	0.30000000000000004	26	3167	9	0.34615384615384615	0.0	0.0
7	6	0.30000000000000004	7	685	5	0.7142857142857143	2.0431918705451206	0.7965817588567184
7	6	0.30000000000000004	9	941	6	0.6666666666666666	1.847528589880076	0.7202982719738867
7	6	0.30000000000000004	10	1127	6	0.6	2.2110688711446103	0.8620321741294914
7	6	0.30000000000000004	17	1860	12	0.7058823529411765	1.9295382944595059	0.7522714976209587
7	6	0.30000000000000004	5	441	4	0.8	1.8018924006588724	0.702506034053693
7	6	0.30000000000000004	6	441	4	0.6666666666666666	1.945910149055313	0.7586544129592989
7	6	0.30000000000000004	25	2535	19	0.76	1.8891591637540215	0.7365288356506473
7	6	0.30000000000000004	9	999	7	0.7777777777777778	1.9600951351245586	0.7641847311419877
7	6	0.30000000000000004	12	1496	6	0.5	2.042327406181432	0.7962447290587717
7	6	0.30000000000000004	16	1871	8	0.5	2.0413452698399546	0.7958618223403134
7	6	0.30000000000000004	11	1215	7	0.6363636363636364	1.830270353640052	0.7135697819201479
7	6	0.30000000000000004	8	878	6	0.75	2.307041994171135	0.8994493351144969
7	6	0.30000000000000004	10	828	8	0.8	1.955297842842397	0.7623144048261071
7	6	0.30000000000000004	7	958	2	0.2857142857142857	2.0069548922107656	0.7824540029893597
7	6	0.30000000000000004	6	667	3	0.5	2.187270992063101	0.8527540653776439
7	6	0.30000000000000004	8	662	6	0.75	1.831020481113516	0.7138622350523245
7	6	0.30000000000000004	11	1157	6	0.5454545454545454	1.9230688680951122	0.749749254308211
7	6	0.30000000000000004	9	942	7	0.7777777777777778	1.945910149055313	0.7586544129592989
7	6	0.30000000000000004	8	924	4	0.5	2.180976101965351	0.8502998687365142
7	6	0.30000000000000004	5	512	4	0.8	1.840340795641593	0.7174959576835194
7	6	0.30000000000000004	11	1521	2	0.18181818181818182	1.9792045174343245	0.771634929819079
7	6	0.30000000000000004	4	367	4	1.0	1.9722469794234416	0.768922385810893
7	6	0.30000000000000004	7	627	6	0.8571428571428571	2.2110688711446103	0.8620321741294914
7	6	0.30000000000000004	15	1823	7	0.4666666666666667	2.255856300226995	0.879493504877444
7	6	0.30000000000000004	25	3132	6	0.24	0.0	0.0
7	6	0.30000000000000004	11	1252	6	0.5454545454545454	2.098147389135067	0.8180073353228107
7	6	0.30000000000000004	5	568	2	0.4	1.977066333946457	0.7708013135600883
7	6	0.30000000000000004	5	508	3	0.6	2.019814992492946	0.7874677863004297
7	6	0.30000000000000004	16	2229	3	0.1875	1.6748542464532028	0.6529775106791045
7	6	0.30000000000000004	6	592	4	0.6666666666666666	1.960367829432827	0.7642910468115254
7	6	0.30000000000000004	8	897	5	0.625	2.1044391086643497	0.820460295850464
7	6	0.30000000000000004	16	2003	5	0.3125	1.9561874676604514	0.7626612439617284
7	6	0.30000000000000004	23	3210	4	0.17391304347826086	0.0	0.0
7	6	0.30000000000000004	11	1474	3	0.2727272727272727	2.098147389135067	0.8180073353228107
7	6	0.30000000000000004	11	1587	2	0.18181818181818182	2.0309881115098585	0.7918238641248942
7	6	0.30000000000000004	7	887	4	0.5714285714285714	2.1750621731130186	0.8479941979305279
7	6	0.30000000000000004	11	1035	7	0.6363636363636364	1.933809998920632	0.7539369123585634
7	6	0.30000000000000004	6	607	4	0.6666666666666666	1.933809998920632	0.7539369123585634
7	6	0.30000000000000004	7	863	3	0.42857142857142855	2.0982737395252498	0.8180565957067693
7	6	0.30000000000000004	17	1904	11	0.6470588235294118	2.253496452340674	0.8785734680434005
7	6	0.30000000000000004	9	1106	5	0.5555555555555556	2.203626621680878	0.8591306550635954
7	6	0.30000000000000004	5	479	3	0.6	2.1458417525947544	0.8366019961963062
7	6	0.30000000000000004	16	1933	8	0.5	1.8866967846580784	0.7355688248462313
7	6	0.30000000000000004	6	512	5	0.8333333333333334	2.0140355237092673	0.7852145376088461
7	6	0.30000000000000004	15	1711	8	0.5333333333333333	2.1383972463477243	0.8336995972754956
7	6	0.30000000000000004	25	3221	8	0.32	0.0	0.0
7	6	0.30000000000000004	6	520	4	0.6666666666666666	2.019814992492946	0.7874677863004297
7	6	0.30000000000000004	10	1073	5	0.5	1.9686932085049351	0.767536872717557
7	6	0.30000000000000004	11	1570	4	0.36363636363636365	1.906415801654366	0.743256702557705
8	6	0.30000000000000004	7	722	6	0.8571428571428571	2.08879810295452	0.8405941942055352
8	6	0.30000000000000004	12	1524	5	0.4166666666666667	2.0028830410906506	0.8060194298492165
8	6	0.30000000000000004	8	965	4	0.5	1.933809998920632	0.7782223928152854
8	6	0.30000000000000004	8	1084	3	0.375	2.0938132015128046	0.8426124183342816
8	6	0.30000000000000004	10	1148	5	0.5	2.220403478711147	0.8935560935057985
8	6	0.30000000000000004	12	1251	10	0.8333333333333334	1.9124482253186914	0.7696257827157619
8	6	0.30000000000000004	9	799	6	0.6666666666666666	2.187270992063101	0.8802226000118386
8	6	0.30000000000000004	10	884	8	0.8	2.0610713493053967	0.8294361277037255
8	6	0.30000000000000004	13	1435	7	0.5384615384615384	2.0140355237092673	0.8105075190173018
8	6	0.30000000000000004	21	2500	11	0.5238095238095238	2.0413452698399546	0.8214977693484429
8	6	0.30000000000000004	10	1052	7	0.7	2.314815097672296	0.9315501239733831
8	6	0.30000000000000004	7	562	6	0.8571428571428571	1.9722469794234416	0.7936905716726638
8	6	0.30000000000000004	10	911	9	0.9	2.1993502111898326	0.8850836353862509
8	6	0.30000000000000004	11	1509	5	0.45454545454545453	1.8884869144046825	0.759983041844167
8	6	0.30000000000000004	8	663	6	0.75	1.951848439223888	0.7854815952101902
8	6	0.30000000000000004	8	674	7	0.875	2.098147389135067	0.8443566237444252
8	6	0.30000000000000004	7	851	3	0.42857142857142855	1.8705688894156371	0.7527722981365214
8	6	0.30000000000000004	8	892	5	0.625	2.02804676777597	0.8161460584239625
8	6	0.30000000000000004	6	561	3	0.5	1.9564632038266851	0.7873387131036093
8	6	0.30000000000000004	10	1092	6	0.6	1.9361993456845221	0.7791839366882087
8	6	0.30000000000000004	6	762	3	0.5	2.1681552360159664	0.8725298538683304
8	6	0.30000000000000004	5	594	2	0.4	2.0981473891350673	0.8443566237444254
8	6	0.30000000000000004	27	3161	12	0.4444444444444444	0.0	0.0
8	6	0.30000000000000004	24	3130	8	0.3333333333333333	0.6931471805599453	0.2789429456511298
8	6	0.30000000000000004	9	905	7	0.7777777777777778	2.0253262207700673	0.8150512297686747
8	6	0.30000000000000004	12	1437	7	0.5833333333333334	2.1573933016137676	0.8681989328644701
8	6	0.30000000000000004	8	790	6	0.75	1.9102521673303827	0.7687420239683272
8	6	0.30000000000000004	10	698	9	0.9	1.8311254361733955	0.7368990848527923
8	6	0.30000000000000004	20	2838	5	0.25	1.5553337246947352	0.6259123355106432
8	6	0.30000000000000004	15	1857	5	0.3333333333333333	1.3808416562607861	0.5556915614429994
8	6	0.30000000000000004	11	1397	5	0.45454545454545453	1.5070880118323609	0.6064968323703178
8	6	0.30000000000000004	6	690	3	0.5	2.1914339105429956	0.8818978816487765
8	6	0.30000000000000004	5	563	2	0.4	2.257927227291814	0.90865676080204
8	6	0.30000000000000004	11	1125	7	0.6363636363636364	2.159731616075493	0.8691399398282227
8	6	0.30000000000000004	6	663	4	0.6666666666666666	2.3034884952192693	0.9269919638292212
8	6	0.30000000000000004	9	952	6	0.6666666666666666	1.9251211907908181	0.7747257591970547
8	6	0.30000000000000004	10	1177	7	0.7	2.0831255197511855	0.8383113787911941
8	6	0.30000000000000004	12	1024	9	0.75	1.8594288151492289	0.7482892024567064
8	6	0.30000000000000004	5	371	4	0.8	1.945910149055313	0.783091851446946
8	6	0.30000000000000004	7	850	5	0.7142857142857143	2.1972245773362196	0.8842282173954807
8	6	0.30000000000000004	13	1541	8	0.6153846153846154	1.6311653071256753	0.6564292092279757
8	6	0.30000000000000004	10	1108	7	0.7	2.1196888369173195	0.8530255400532494
8	6	0.30000000000000004	9	1071	3	0.3333333333333333	2.2459520807289133	0.9038376073083174
8	6	0.30000000000000004	14	1362	12	0.8571428571428571	1.9564632038266851	0.7873387131036093
8	6	0.30000000000000004	6	410	6	1.0	2.1383972463477248	0.8605543578589409
8	6	0.30000000000000004	11	1210	8	0.7272727272727273	2.11928092190985	0.852861382978172
8	6	0.30000000000000004	8	973	4	0.5	2.117072132370273	0.8519725006775971
8	6	0.30000000000000004	9	607	8	0.8888888888888888	1.9686932085049351	0.7922604290478654
8	6	0.30000000000000004	9	890	7	0.7777777777777778	2.0377341947851506	0.820044565842745
8	6	0.30000000000000004	8	576	8	1.0	2.0228085294147036	0.8140380362325802
8	6	0.30000000000000004	4	437	2	0.5	2.098147389135067	0.8443566237444252
8	6	0.30000000000000004	7	498	7	1.0	1.8937882323911377	0.7621164491441584
8	6	0.30000000000000004	4	286	3	0.75	1.732125981490266	0.6970587734706422
8	6	0.30000000000000004	7	901	4	0.5714285714285714	2.231606951608935	0.8980647026717581
8	6	0.30000000000000004	10	886	9	0.9	2.318628608942939	0.9330847938053338
8	6	0.30000000000000004	5	598	2	0.4	2.2685350920163803	0.9129256796064835
8	6	0.30000000000000004	15	1555	11	0.7333333333333333	2.1186492470699507	0.8526071783222533
8	6	0.30000000000000004	13	1555	10	0.7692307692307693	1.9866075585709517	0.7994696938576904
8	6	0.30000000000000004	8	697	7	0.875	1.8891591637540215	0.7602535748838674
8	6	0.30000000000000004	9	889	7	0.7777777777777778	1.933809998920632	0.7782223928152854
8	6	0.30000000000000004	8	1009	2	0.25	1.984005832120897	0.7984226821116851
8	6	0.30000000000000004	13	1086	11	0.8461538461538461	2.1192809219098505	0.8528613829781722
8	6	0.30000000000000004	12	880	11	0.9166666666666666	2.0982737395252498	0.84440747088196
8	6	0.30000000000000004	23	2582	12	0.5217391304347826	2.0837660374856473	0.8385691420896731
8	6	0.30000000000000004	13	1240	11	0.8461538461538461	1.9763938673855552	0.7953594021546729
8	6	0.30000000000000004	13	1684	3	0.23076923076923078	2.3383717048035724	0.9410300000618013
8	6	0.30000000000000004	7	898	2	0.2857142857142857	2.174308236115124	0.8750060032639958
8	6	0.30000000000000004	9	729	7	0.7777777777777778	2.0321139290633474	0.8177828045317989
8	6	0.30000000000000004	11	1341	5	0.45454545454545453	2.094729047527649	0.8429809818837101
8	6	0.30000000000000004	8	710	7	0.875	2.160757655632436	0.8695528485212034
8	6	0.30000000000000004	10	1024	6	0.6	2.220636797977266	0.8936499880857575
8	6	0.30000000000000004	3	299	2	0.6666666666666666	1.9915093613566137	0.8014423244134822
8	6	0.30000000000000004	7	756	4	0.5714285714285714	2.120326196976829	0.8532820326098466
8	6	0.30000000000000004	11	883	10	0.9090909090909091	1.8937882323911377	0.7621164491441584
8	6	0.30000000000000004	10	1171	6	0.6	2.197653559417036	0.8844008524845506
8	6	0.30000000000000004	6	650	3	0.5	2.242973226438147	0.9026388281545732
8	6	0.30000000000000004	6	381	6	1.0	2.0253262207700673	0.8150512297686747
8	6	0.30000000000000004	25	3242	7	0.28	0.0	0.0
8	6	0.30000000000000004	12	1275	6	0.5	2.091138882620417	0.8415361932404272
8	6	0.30000000000000004	8	921	6	0.75	1.870568889415637	0.7527722981365214
8	6	0.30000000000000004	8	613	7	0.875	1.954308076819855	0.786471426194858
8	6	0.30000000000000004	7	830	4	0.5714285714285714	2.1621826992346715	0.8701263282542779
8	6	0.30000000000000004	7	821	3	0.42857142857142855	2.300610646432261	0.9258338322803946
8	6	0.30000000000000004	9	929	6	0.6666666666666666	2.0578975319224098	0.8281588896299099
8	6	0.30000000000000004	10	1008	6	0.6	2.176185661560307	0.8757615348431572
8	6	0.30000000000000004	7	1008	2	0.2857142857142857	2.0607590905700963	0.8293104655444139
8	6	0.30000000000000004	10	1058	8	0.8	2.1663861758987952	0.8718179317052495
8	6	0.30000000000000004	9	1008	7	0.7777777777777778	2.0923954715967095	0.842041881845027
8	6	0.30000000000000004	11	1096	8	0.7272727272727273	2.0883251514814307	0.840403864531328
8	6	0.30000000000000004	8	844	6	0.75	2.21030478713026	0.8894920810481278
8	6	0.30000000000000004	27	3191	14	0.5185185185185185	0.0	0.0
8	6	0.30000000000000004	6	664	3	0.5	2.1694905915501623	0.8730672404676659
8	6	0.30000000000000004	7	547	6	0.8571428571428571	1.9701814400260844	0.7928593374701501
8	6	0.30000000000000004	10	1124	8	0.8	2.3057622845335652	0.927907003963421
8	6	0.30000000000000004	8	809	5	0.625	2.1383972463477243	0.8605543578589407
8	6	0.30000000000000004	8	917	4	0.5	2.1792433107546927	0.8769920233987923
8	6	0.30000000000000004	8	933	5	0.625	2.0065187206922754	0.8074825349529575
8	6	0.30000000000000004	4	448	2	0.5	1.7986522062521288	0.7238308957825763
8	6	0.30000000000000004	14	1502	8	0.5714285714285714	2.23659943619746	0.9000738262696006
8	6	0.30000000000000004	7	678	7	1.0	2.0431918705451206	0.8222408961396741
9	6	0.30000000000000004	10	888	7	0.7	1.6715952780212544	0.7259646052201628
9	6	0.30000000000000004	6	493	4	0.6666666666666666	1.4593594123475304	0.6337917398961047
9	6	0.30000000000000004	11	916	8	0.7272727272727273	1.8746407405357517	0.8141461291657025
9	6	0.30000000000000004	6	445	5	0.8333333333333334	1.6260206924207543	0.7061718141788382
9	6	0.30000000000000004	9	865	6	0.6666666666666666	1.3296613488547582	0.5774645866076561
9	6	0.30000000000000004	6	584	3	0.5	1.3862943611198906	0.6020599913279623
9	6	0.30000000000000004	6	493	4	0.6666666666666666	1.90853528164356	0.8288663413354665
9	6	0.30000000000000004	8	672	5	0.625	1.7673996298015213	0.7675719065406507
9	6	0.30000000000000004	5	214	4	0.8	1.5607104090414063	0.6778079184956497
9	6	0.30000000000000004	6	395	5	0.8333333333333334	1.5229550675313184	0.6614109820154457
9	6	0.30000000000000004	11	997	8	0.7272727272727273	2.126018043077051	0.9233179045351131
9	6	0.30000000000000004	2	162	1	0.5	1.3862943611198906	0.6020599913279623
9	6	0.30000000000000004	3	228	2	0.6666666666666666	1.351783994289646	0.58707232944513
9	6	0.30000000000000004	7	516	6	0.8571428571428571	1.8047484896412986	0.783792310274444
9	6	0.30000000000000004	3	140	3	1.0	1.3321790402101223	0.5785580060704263
9	6	0.30000000000000004	6	488	4	0.6666666666666666	1.5047882836811908	0.6535212480354062
9	6	0.30000000000000004	4	395	2	0.5	1.4708084763221112	0.6387640052032224
9	6	0.30000000000000004	5	334	5	1.0	1.3862943611198906	0.6020599913279623
9	6	0.30000000000000004	8	585	8	1.0	1.3321790402101223	0.5785580060704263
9	6	0.30000000000000004	6	491	5	0.8333333333333334	1.4941751382893085	0.6489120175560747
9	6	0.30000000000000004	10	662	9	0.9	1.277034259466139	0.5546089320875496
9	6	0.30000000000000004	11	979	9	0.8181818181818182	1.3862943611198906	0.6020599913279623
9	6	0.30000000000000004	17	2196	8	0.47058823529411764	1.8946891171539901	0.8228530285021216
9	6	0.30000000000000004	6	526	4	0.6666666666666666	1.5607104090414063	0.6778079184956497
9	6	0.30000000000000004	3	236	2	0.6666666666666666	1.3296613488547582	0.5774645866076561
9	6	0.30000000000000004	5	329	5	1.0	1.631345420808597	0.7084843143353118
9	6	0.30000000000000004	3	245	2	0.6666666666666666	1.3296613488547582	0.5774645866076561
9	6	0.30000000000000004	9	847	6	0.6666666666666666	1.8866967846580784	0.8193820026016111
9	6	0.30000000000000004	3	189	3	1.0	1.3862943611198906	0.6020599913279623
9	6	0.30000000000000004	9	522	8	0.8888888888888888	1.9061547465398496	0.8278324880759481
9	6	0.30000000000000004	5	516	3	0.6	1.8271748439445183	0.7935319521975395
9	6	0.30000000000000004	5	425	3	0.6	1.559581156259877	0.6773174902439576
9	6	0.30000000000000004	7	413	7	1.0	1.9061547465398496	0.8278324880759481
9	6	0.30000000000000004	1	8	1	1.0	1.5607104090414063	0.6778079184956497
9	6	0.30000000000000004	6	456	5	0.8333333333333334	1.635045371052128	0.7100911823093939
9	6	0.30000000000000004	8	692	6	0.75	1.8311254361733957	0.7952476726027908
9	6	0.30000000000000004	7	526	5	0.7142857142857143	1.7478680974667573	0.7590894698245477
9	6	0.30000000000000004	7	390	6	0.8571428571428571	1.8343719702816235	0.7966576244513048
9	6	0.30000000000000004	11	722	11	1.0	1.6326309271543522	0.709042602647725
9	6	0.30000000000000004	10	597	9	0.9	1.3321790402101223	0.5785580060704263
9	6	0.30000000000000004	8	348	8	1.0	1.5607104090414063	0.6778079184956497
9	6	0.30000000000000004	6	509	3	0.5	1.4941751382893085	0.6489120175560747
9	6	0.30000000000000004	7	522	5	0.7142857142857143	1.5607104090414063	0.6778079184956497
9	6	0.30000000000000004	1	6	1	1.0	1.3862943611198906	0.6020599913279623
9	6	0.30000000000000004	7	419	7	1.0	1.3862943611198906	0.6020599913279623
9	6	0.30000000000000004	3	177	2	0.6666666666666666	1.3862943611198906	0.6020599913279623
9	6	0.30000000000000004	13	943	12	0.9230769230769231	2.108169769053504	0.9155664976151895
9	6	0.30000000000000004	1	12	1	1.0	1.5498260458782016	0.6730808996348389
9	6	0.30000000000000004	7	496	5	0.7142857142857143	2.0620695413001644	0.8955454230874309
9	6	0.30000000000000004	7	313	7	1.0	1.3862943611198906	0.6020599913279623
9	6	0.30000000000000004	6	431	5	0.8333333333333334	1.4075317407193153	0.6112832680980771
9	6	0.30000000000000004	4	256	3	0.75	1.3862943611198906	0.6020599913279623
9	6	0.30000000000000004	1	9	1	1.0	1.5607104090414063	0.6778079184956497
9	6	0.30000000000000004	7	302	7	1.0	1.7328679513998633	0.7525749891599529
9	6	0.30000000000000004	1	8	1	1.0	1.7917594692280547	0.7781512503836434
9	6	0.30000000000000004	7	470	7	1.0	1.6781976819198952	0.7288319928006389
9	6	0.30000000000000004	3	95	3	1.0	1.5607104090414063	0.6778079184956497
9	6	0.30000000000000004	1	6	1	1.0	1.3862943611198906	0.6020599913279623
9	6	0.30000000000000004	13	1443	11	0.8461538461538461	1.69499166101331	0.7361255252501077
9	6	0.30000000000000004	2	168	1	0.5	1.3862943611198906	0.6020599913279623
9	6	0.30000000000000004	10	951	7	0.7	1.8732362177188766	0.8135361526566264
9	6	0.30000000000000004	2	166	1	0.5	1.9061547465398496	0.8278324880759481
9	6	0.30000000000000004	6	483	4	0.6666666666666666	1.329661348854758	0.577464586607656
9	6	0.30000000000000004	6	195	6	1.0	1.8343719702816235	0.7966576244513048
9	6	0.30000000000000004	9	703	9	1.0	2.0388550509975096	0.8854634980487914
9	6	0.30000000000000004	7	306	7	1.0	1.7328679513998633	0.7525749891599529
9	6	0.30000000000000004	8	628	6	0.75	1.6304325826288886	0.7080878737509939
9	6	0.30000000000000004	11	939	10	0.9090909090909091	2.115166839238215	0.9186052865858991
9	6	0.30000000000000004	5	374	4	0.8	1.7328679513998633	0.7525749891599529
9	6	0.30000000000000004	2	162	1	0.5	1.3862943611198906	0.6020599913279623
9	6	0.30000000000000004	3	111	3	1.0	1.3296613488547582	0.5774645866076561
9	6	0.30000000000000004	13	1090	11	0.8461538461538461	2.0291338091974995	0.8812416163777997
9	6	0.30000000000000004	12	699	11	0.9166666666666666	1.834234228426904	0.796597803923873
9	6	0.30000000000000004	5	329	4	0.8	1.3208883431493221	0.5736545186400794
9	6	0.30000000000000004	4	329	3	0.75	1.8866967846580784	0.8193820026016111
9	6	0.30000000000000004	9	706	7	0.7777777777777778	1.9686765366336696	0.8549853565124076
9	6	0.30000000000000004	6	493	5	0.8333333333333334	1.8539127289736455	0.805144068123453
9	6	0.30000000000000004	4	220	3	0.75	1.9061547465398496	0.8278324880759481
9	6	0.30000000000000004	6	340	5	0.8333333333333334	1.933809998920632	0.8398430115805637
9	6	0.30000000000000004	10	703	9	0.9	1.9813994855828456	0.8605108630345715
9	6	0.30000000000000004	4	415	3	0.75	1.3862943611198906	0.6020599913279623
9	6	0.30000000000000004	10	871	8	0.8	1.809514255849282	0.7858620562406121
9	6	0.30000000000000004	9	596	7	0.7777777777777778	1.3321790402101223	0.5785580060704263
9	6	0.30000000000000004	7	534	6	0.8571428571428571	1.4941751382893085	0.6489120175560747
9	6	0.30000000000000004	4	300	4	1.0	2.0228085294147036	0.8784945822716372
9	6	0.30000000000000004	4	121	4	1.0	1.3862943611198906	0.6020599913279623
9	6	0.30000000000000004	6	442	5	0.8333333333333334	1.81698317337931	0.7891057659096937
9	6	0.30000000000000004	7	477	7	1.0	1.9183861055319413	0.8331444997923914
9	6	0.30000000000000004	2	47	2	1.0	1.3862943611198906	0.6020599913279623
9	6	0.30000000000000004	6	353	5	0.8333333333333334	1.6326309271543518	0.7090426026477248
9	6	0.30000000000000004	8	724	8	1.0	1.7917594692280547	0.7781512503836434
9	6	0.30000000000000004	6	457	4	0.6666666666666666	1.3862943611198906	0.6020599913279623
9	6	0.30000000000000004	4	364	2	0.5	1.7917594692280547	0.7781512503836434
9	6	0.30000000000000004	13	1075	10	0.7692307692307693	1.7820471559051687	0.7739332463009986
9	6	0.30000000000000004	4	259	4	1.0	1.4241299173467734	0.6184917646170377
9	6	0.30000000000000004	3	145	3	1.0	1.5607104090414063	0.6778079184956497
9	6	0.30000000000000004	4	327	3	0.75	1.8343719702816235	0.7966576244513048
9	6	0.30000000000000004	9	698	8	0.8888888888888888	1.791759469228055	0.7781512503836435
9	6	0.30000000000000004	6	608	3	0.5	1.4941751382893085	0.6489120175560747
[truncated: 3,001 more rows]
