# Supplementary material for: Intrinsic motivation in cognitive architecture: intellectual curiosity originated from pattern discovery
Source: Front Artif Intell. 2024 Oct 17;7:1397860. doi: 10.3389/frai.2024.1397860 (PMC11525000; doi:10.3389/frai.2024.1397860)
Supplement: Supplementary file 4 [file Data_Sheet_4.zip › data/action/b_3600_7_7_10_12_1_1_180.csv]

map_no	reward	round	skill	goal_time	goal_rate	entropy	entropy_n	achivenmt_time	giveup_time	probability	path	time
0	12	11	211	11	1.0	1.9130337846301084	0.8706591963163608	77.936	857.296	0.1685823754789272:0.07279693486590039:0.022988505747126436:0.29118773946360155:0.21839080459770116:0.04597701149425287:0.06896551724137931:0.06896551724137931:0.0421455938697318	True1:4:5:8:9 True1:4:5:6:5:2:5:8:5:4:7:4:1:4:7:4:1:4:1:4:7:4:5:6:5:4:1:4:7:4:5:2:5:4:1:4:7:4:1:4:1:4:5:8:9 True1:4:7:4:5:4:1:4:5:6:5:4:1:4:1:4:1:4:1:4:5:2:3:2:5:4:1:4:7:4:5:2:5:8:5:6:5:4:1:4:7:4:5:6:5:2:5:8:9 True1:4:5:6:5:2:5:8:9 True1:4:7:4:1:4:7:4:1:4:1:4:7:4:1:4:1:4:5:8:9 True1:4:1:4:5:6:5:2:3:2:5:4:1:4:1:4:5:8:9 True1:4:7:4:5:2:5:8:5:4:1:4:1:4:1:4:1:4:7:4:5:8:5:6:5:4:1:4:7:4:1:4:5:6:5:2:3:2…	0.2:2.74:4.483:5.795:7.341 8.091:9.132:10.292:11.273:22.906:23.55:30.111:31.081:34.846:39.428:40.724:46.748:52.373:54.337:55.859:65.981:72.566:78.954:83.942:85.857:87.555:100.219:100.964:102.083:105.978:109.866:115.708:117.503:118.74:121.938:122.911:123.996:131.962:139.761:145.283:147.36:148.927:155.245:161.68:165.003:169.819:177.631:178.668:179.789:180.795 181.345:183.99:185.442:190.67:191.514:1…
0	12	6	198	3	0.5	1.833363698950844	0.834399777729367	81.135	783.405	0.17727272727272728:0.05909090909090909:0.022727272727272728:0.33181818181818185:0.19545454545454546:0.05:0.1:0.05:0.013636363636363636	True1:4:7:4:5:2:3:2:5:8:9 True1:4:7:4:1:4:1:4:7:4:5:6:5:8:9 False1:4:7:4:1:4:5:2:5:4:7:4:1:4:5:6:5:8:5:4:7:4:1:4:5:2:3:2:5:6:5:4:1:4:1:4:5:2:3:2:5:6:5:4:1:4:5:8 False1:4:7:4:1:4:1:4:7:4:1:4:1:4:5:2:3:2:5:6:5:8:5:4:7:4:1:4:5:2:3:2:5:8:5:6:5:4:7:4:1:4:5:8:5:2:5:6 False1:4:5:6:5:4:1:4:1:4:7:4:5:6:5:8:5:4:1:4:1:4:1:4:7:4:1:4:1:4:7:4:1:4:1:4:7:4:5:2:5:8:5:6:5 True1:4:1:4:7:4:1:4:7:4:1:4:5:4:7:4:1:4:7:…	0.2:6.431:7.767:14.438:15.226:16.359:17.523:23.167:27.779:28.948:30.261 30.911:34.675:35.831:41.609:45.95:49.503:62.986:69.156:70.708:82.967:84.343:85.644:92.995:93.658:94.799 95.399:99.042:100.483:106.111:112.858:114.453:115.903:117.195:123.762:129.671:130.329:134.544:146.132:148.352:149.375:150.918:156.037:157.331:161.138:165.855:166.985:174.863:180.591:184.252:185.928:187.123:188.545:199.036:2…
0	12	5	124	4	0.8	1.882279052308264	0.8566621144344853	54.275999999999996	397.10400000000004	0.1504424778761062:0.05309734513274336:0.017699115044247787:0.2743362831858407:0.26548672566371684:0.07079646017699115:0.05309734513274336:0.07964601769911504:0.035398230088495575	True1:4:5:8:5:6:5:4:1:4:5:6:5:8:9 True1:4:1:4:5:6:5:4:7:4:1:4:5:6:5:2:3:2:5:8:5:4:1:4:5:8:5:4:1:4:5:6:5:8:9 False1:4:5:8:5:4:7:4:1:4:5:8:5:2:5:6:5:4:7:4:1:4:5:6:5:2:5:4:1:4:5:4:1:4:1:4:1:4:7:4:5:6:5 True1:4:7:4:5:2:3:2:5:8:9 True1:4:7:4:1:4:5:8:9	0.15:2.749:4.247:5.712:13.96:14.482:18.846:26.824:32.449:34.869:36.076:37.554:43.013:43.865:45.039 45.789:48.133:51.079:54.594:55.643:57.162:61.899:71.309:72.5:77.138:80.854:83.163:84.535:85.902:91.674:92.851:94.149:101.268:105.114:106.381:111.52:117.272:125.753:129.265:130.862:132.509:137.728:146.896:151.243:154.887:156.211:157.519:163.05:164.215:165.298 166.048:172.88:174.499:175.759:183.744:18…
0	12	9	171	8	0.8888888888888888	1.9502148728469881	0.8875810388081992	60.27012499999999	662.161	0.16580310880829016:0.07772020725388601:0.031088082901554404:0.2849740932642487:0.20207253886010362:0.05699481865284974:0.08290155440414508:0.05699481865284974:0.04145077720207254	True1:4:1:4:7:4:1:4:7:4:5:6:5:2:3:2:5:4:1:4:7:4:1:4:7:4:5:6:5:8:9 True1:4:7:4:5:6:5:2:5:8:9 True1:4:5:2:5:8:5:6:5:4:7:4:1:4:1:4:1:4:5:6:5:8:9 True1:4:5:4:7:4:1:4:1:4:7:4:5:6:5:2:3:2:5:4:1:4:5:8:9 True1:4:1:4:7:4:1:4:7:4:1:4:7:4:1:4:1:4:5:2:5:6:5:8:9 True1:4:5:2:3:2:5:8:9 True1:4:7:4:5:6:5:8:9 False1:4:7:4:5:6:5:4:1:4:7:4:1:4:1:4:7:4:5:2:3:2:5:4:1:4:5:8:5:4:1:4:1:4:5:2:3:2:5:8:5:6:5:4:1:4:7:4:1 Tr…	0.15:1.314:12.703:15.086:16.148:29.413:32.716:35.257:36.552:45.199:46.304:47.869:53.849:55.022:56.552:63.595:68.068:74.845:81.362:89.024:90.666:96.11:100.857:103.232:104.875:110.146:111.295:112.67:121.041:121.648:123.384 124.084:125.191:126.531:133.585:134.318:135.314:149.958:150.625:157.163:158.259:159.635 160.335:164.529:165.381:166.498:169.17:169.691:179.931:180.8:184.46:192.032:193.363:201.50…
0	12	5	165	3	0.6	1.870021225627116	0.8510833370952983	46.03133333333333	498.094	0.17518248175182483:0.08759124087591241:0.029197080291970802:0.31386861313868614:0.20437956204379562:0.043795620437956206:0.08029197080291971:0.043795620437956206:0.021897810218978103	True1:4:5:8:9 True1:4:5:8:5:2:3:2:5:4:1:4:7:4:1:4:7:4:5:2:5:6:5:8:5:4:1:4:5:2:5:8:9 False1:4:7:4:1:4:1:4:5:8:5:6:5:2:5:4:1:4:7:4:1:4:7:4:1:4:1:4:7:4:1:4:5:6:5:2:3:2:5:4:1:4:7:4:1:4:7:4 True1:4:1:4:5:6:5:2:5:8:9 False1:4:1:4:1:4:5:2:3:2:5:4:7:4:1:4:7:4:5:2:3:2:5:6:5:4:1:4:1:4:5:4:7:4:1:4:5:6:5:4	0.15:2.244:3.084:4.559:6.166 6.766:7.742:9.283:10.599:14.89:15.51:17.215:25.701:30.461:36.332:40.86:42.979:44.254:48.934:54.228:56.632:58.18:61.32:61.979:62.994:66.243:67.193:72.755:73.671:79.368:84.219:91.463:93.923:95.316:96.486:103.479:104.221:105.634 106.234:107.331:108.903:113.917:117.724:120.073:123.732:128.362:129.929:130.857:138.536:139.33:143.428:144.509:152.256:156.242:159.769:162.422:1…
0	12	9	155	9	1.0	1.891407482906636	0.8608166422385747	64.31300000000002	578.8170000000001	0.16759776536312848:0.061452513966480445:0.0111731843575419:0.3016759776536313:0.2122905027932961:0.05027932960893855:0.08379888268156424:0.061452513966480445:0.05027932960893855	True1:4:1:4:7:4:1:4:5:8:9 True1:4:7:4:1:4:7:4:5:4:1:4:7:4:1:4:7:4:5:2:5:6:5:4:1:4:5:2:5:6:5:4:1:4:5:6:5:8:9 True1:4:5:8:9 True1:4:5:8:9 True1:4:7:4:5:2:5:4:1:4:5:2:3:2:5:8:9 True1:4:1:4:5:8:5:6:5:4:7:4:1:4:5:4:7:4:1:4:7:4:1:4:7:4:5:2:5:8:5:6:5:4:1:4:7:4:5:2:5:8:9 True1:4:1:4:7:4:5:2:5:6:5:4:1:4:7:4:5:2:5:6:5:8:9 True1:4:1:4:5:4:1:4:7:4:1:4:1:4:1:4:1:4:7:4:5:6:5:8:9 True1:4:5:6:5:2:3:2:5:8:9	0.2:9.854:14.148:17.362:18.695:24.24:29.254:32.847:33.971:35.049:36.784 37.434:42.127:43.395:51.728:64.866:66.89:68.271:72.665:73.71:82.406:86.247:88.849:89.896:96.049:102.221:107.119:108.185:117.816:119.028:120.496:125.779:126.436:130.221:136.819:141.997:145.52:146.889:147.988:154.238:154.97:159.578:166.676:170.796:173.716:174.904:176.249:181.855:183.003:183.942 184.442:187.749:188.93:190.486:19…
0	12	8	210	6	0.75	1.9055072319362845	0.8672337145647645	77.98583333333333	827.9150000000001	0.16228070175438597:0.08771929824561403:0.03070175438596491:0.2850877192982456:0.2324561403508772:0.05263157894736842:0.06578947368421052:0.05701754385964912:0.02631578947368421	True1:4:7:4:5:8:9 True1:4:7:4:1:4:1:4:7:4:5:2:3:2:5:6:5:8:5:4:1:4:7:4:1:4:5:8:9 False1:4:5:2:5:8:5:6:5:4:7:4:1:4:7:4:5:2:3:2:5:6:5:4:1:4:5:2:5:4:7:4:1:4:5:8:5:2:3:2:5:6:5:4:7:4:1:4:1 True1:4:5:6:5:4:1:4:7:4:5:2:3:2:5:6:5:8:5:4:1:4:1:4:1:4:5:4:1:4:5:8:5:2:5:6:5:4:1:4:5:8:9 True1:4:1:4:5:2:3:2:5:8:9 False1:4:5:2:5:6:5:4:7:4:1:4:7:4:1:4:5:6:5:2:5:8:5:4:7:4:1:4:1:4:7:4:1:4:5:2:3:2:5:6:5:4:1 True1:4:1…	0.15:1.504:2.995:10.169:11.512:13.188:14.463 15.063:16.319:17.346:21.721:28.992:31.353:41.627:44.204:45.234:52.405:52.985:54.014:55.012:65.277:75.901:76.693:82.107:83.335:91.356:100.305:109.253:112.826:114.539:119.348:121.813:126.94:128.511:129.745:131.087 131.687:132.694:134.348:135.456:139.334:140.716:154.365:155.545:158.228:162.35:163.146:170.357:174.347:176.597:177.854:184.325:185.379:186.939…
0	12	10	250	9	0.9	1.9305180570493574	0.8786166316188758	84.72077777777777	942.487	0.1541501976284585:0.08695652173913043:0.02766798418972332:0.2766798418972332:0.22924901185770752:0.043478260869565216:0.07114624505928854:0.07509881422924901:0.03557312252964427	True1:4:7:4:5:8:9 True1:4:7:4:5:8:5:2:5:6:5:4:1:4:5:8:9 True1:4:7:4:5:8:9 True1:4:7:4:5:4:1:4:1:4:5:2:3:2:5:8:5:4:1:4:1:4:7:4:1:4:1:4:5:2:5:8:9 True1:4:1:4:1:4:5:2:3:2:5:8:9 True1:4:5:6:5:4:7:4:1:4:7:4:1:4:7:4:5:6:5:8:5:2:5:4:1:4:7:4:5:6:5:2:3:2:5:4:1:4:1:4:1:4:5:8:9 True1:4:1:4:1:4:5:2:5:8:9 True1:4:7:4:5:8:5:6:5:2:5:4:1:4:7:4:5:2:5:4:1:4:7:4:5:6:5:2:3:2:5:8:9 True1:4:5:8:5:6:5:4:1:4:7:4:5:2:3:2…	0.35:1.398:2.768:10.562:11.744:13.529:15.267 16.067:24.796:26.43:35.949:36.865:38.546:51.538:52.494:60.831:62.188:68.947:75.42:85.303:89.722:91.378:92.367:93.801 94.451:95.49:97.032:102.1:103.386:104.978:106.254 106.854:110.367:111.455:118.112:119.067:127.309:133.286:135.688:142.531:146.796:148.116:149.209:150.03:160.253:167.139:167.836:180.645:187.401:194.481:196.629:203.097:207.542:208.629:219.…
0	12	4	60	4	1.0	1.8449631185892943	0.8396789011098786	41.945	167.78	0.2:0.06:0.0:0.3:0.18:0.02:0.08:0.08:0.08	True1:4:5:6:5:2:5:8:9 True1:4:5:8:9 True1:4:7:4:1:4:1:4:1:4:7:4:1:4:7:4:5:4:1:4:7:4:1:4:5:2:5:8:9 True1:4:5:2:5:8:9	0.2:3.714:4.87:6.198:28.376:29.298:36.504:37.668:38.853 39.503:40.735:41.661:42.706:44.324 44.974:47.053:48.032:52.78:57.154:63.62:69.052:75.102:80.65:84.152:85.388:90.032:94.554:99.784:101.212:109.163:110.304:115.656:119.733:122.682:124.069:133.896:138.367:141.736:143.035:144.388:151.409:152.369:153.626 154.176:157.564:158.543:159.62:165.897:166.733:168.27
0	12	8	193	7	0.875	1.8901047906338344	0.8602237614351108	72.3562857142857	686.494	0.17435897435897435:0.05641025641025641:0.020512820512820513:0.30256410256410254:0.2153846153846154:0.05641025641025641:0.07179487179487179:0.06666666666666667:0.035897435897435895	False1:4:1:4:7:4:5:8:5:6:5:2:3:2:5:4:1:4:1:4:5:8:5:6:5:2:5:4:7:4:1:4:7:4:1:4:1:4:7:4 True1:4:7:4:1:4:5:6:5:4:1:4:7:4:1:4:7:4:1:4:5:4:1:4:5:2:3:2:5:6:5:4:7:4:1:4:5:8:9 True1:4:1:4:1:4:5:8:5:4:7:4:1:4:5:8:5:6:5:4:7:4:1:4:5:6:5:2:3:2:5:8:9 True1:4:5:4:1:4:5:6:5:8:9 True1:4:1:4:1:4:5:6:5:4:1:4:1:4:5:8:9 True1:4:1:4:7:4:5:2:5:6:5:8:5:4:1:4:7:4:5:8:5:4:1:4:7:4:1:4:5:8:9 True1:4:5:2:5:6:5:8:9 True1:4:1:…	0.25:1.005:7.429:9.944:11.357:19.644:20.905:22.199:27.798:28.603:37.822:38.619:40.135:46.262:58.401:68.222:78.046:80.572:88.275:94.72:95.814:96.954:111.761:112.714:120.283:121.107:127.698:130.185:131.371:140.608:147.922:154.053:155.702:159.229:162.435:165.667:169.471:171.941:173.284:179.798 180.61:181.388:182.686:192.742:195.537:198.662:199.825:200.876:206.784:213.781:216.912:218.918:220.407:230.…
