# Supplementary material for: Intrinsic motivation in cognitive architecture: intellectual curiosity originated from pattern discovery
Source: Front Artif Intell. 2024 Oct 17;7:1397860. doi: 10.3389/frai.2024.1397860 (PMC11525000; doi:10.3389/frai.2024.1397860)
Supplement: Supplementary file 4 [file Data_Sheet_4.zip › data/action/b_3600_7_7_10_18_1_1_180.csv]

map_no	reward	round	skill	goal_time	goal_rate	entropy	entropy_n	achivenmt_time	giveup_time	probability	path	time
0	18	12	280	8	0.6666666666666666	1.8730095802560067	0.8524433958984424	82.9135	1383.308	0.15485564304461943:0.07349081364829396:0.026246719160104987:0.31758530183727035:0.2099737532808399:0.047244094488188976:0.09973753280839895:0.049868766404199474:0.02099737532808399	False1:4:5:8:5:6:5:4:7:4:1:4:7:4:5:6:5:4:1:4:7:4:5:4:1:4:1:4:7:4:5:2:3:2:5:4:1:4:5:2 True1:4:7:4:5:4:1:4:5:8:9 False1:4:7:4:1:4:7:4:1:4:5:6:5:8:5:2:3:2:5:4:1:4:7:4:1:4:7:4:1:4:7:4:5:6:5:2:5:8:5:4:1 False1:4:7:4:1:4:7:4:1:4:1:4:1:4:7:4:5:6:5:2:3:2:5:4:1:4:5:6:5:4:7:4:1:4:7:4:5:8:5:2:5:6:5:4 True1:4:7:4:1:4:5:6:5:8:5:2:5:4:7:4:1:4:7:4:5:6:5:4:1:4:5:8:9 True1:4:5:8:9 True1:4:7:4:1:4:1:4:5:6:5:4:1:4:…	0.2:0.807:1.745:3.321:6.161:6.863:15.297:24.452:25.836:36.262:39.45:48.281:49.254:55.198:55.829:57.279:66.015:68.644:79.915:84.847:85.906:92.526:93.455:100.375:107.464:111.897:117.509:121.06:122.552:132.505:133.126:134.565:135.728:146.35:153.238:162.275:166.14:168.546:169.469:170.715 180.36:186.895:188.44:192.537:193.767:201.727:206.481:210.982:212.545:213.865:214.924 215.474:220.809:221.819:229.…
0	18	14	267	9	0.6428571428571429	1.811861250367293	0.8246135916447297	58.274444444444434	1424.47	0.1828978622327791:0.0498812351543943:0.0166270783847981:0.342042755344418:0.1995249406175772:0.04275534441805225:0.09026128266033254:0.052256532066508314:0.023752969121140142	True1:4:1:4:5:8:5:4:7:4:1:4:5:2:5:8:9 False1:4:1:4:7:4:1:4:5:6:5:4:1:4:5:8:5:2:3:2:5:6:5:4:1:4:1:4:1:4:7:4:5:8:5:2:5:4:1:4:5:2:3:2:5:8:5:6 True1:4:7:4:1:4:5:8:9 True1:4:1:4:5:6:5:4:7:4:1:4:5:8:5:4:7:4:1:4:1:4:7:4:1:4:7:4:5:6:5:8:9 True1:4:5:8:9 True1:4:5:8:9 True1:4:5:2:3:2:5:4:1:4:5:2:5:8:9 True1:4:1:4:5:4:1:4:5:4:1:4:7:4:1:4:1:4:1:4:1:4:7:4:1:4:5:4:7:4:1:4:5:4:1:4:7:4:5:4:1:4:7:4:1:4:7:4:5:8:9 …	0.15:2.724:7.995:10.576:12.148:13.499:19.707:27.052:28.096:35.42:42.67:44.618:46.321:47.758:52.364:52.88:54.579 55.329:56.296:62.078:65.259:66.975:73.305:80.082:83.94:85.374:86.616:94.858:100.891:107.973:110.587:111.885:112.826:116.762:117.724:119.128:123.499:128.789:129.825:135.308:140.322:149.388:152.888:159.298:162.267:166.375:168.35:169.764:174.134:175.482:176.623:181.306:182.108:192.297:196.…
0	18	5	167	3	0.6	1.8458575419708896	0.8400859707334487	57.05533333333333	531.166	0.17687074829931973:0.061224489795918366:0.02040816326530612:0.3129251700680272:0.22448979591836735:0.047619047619047616:0.06802721088435375:0.06802721088435375:0.02040816326530612	False1:4:5:6:5:8:5:2:3:2:5:4:7:4:1:4:7:4:5:2:5:8:5:6:5:4:1:4:1:4:7:4:1:4:7:4:1:4:5:4:1:4:1:4:5:6 True1:4:1:4:7:4:5:8:5:2:5:6:5:4:1:4:5:6:5:8:9 True1:4:7:4:1:4:1:4:1:4:5:6:5:2:3:2:5:4:1:4:7:4:1:4:5:8:9 True1:4:5:8:9 False1:4:1:4:7:4:5:8:5:4:1:4:7:4:5:2:3:2:5:8:5:4:1:4:5:4:1:4:1:4:5:2:5:8:5:4:1:4:7:4:5:8:5:6:5:4:1:4	0.2:1.28:2.721:4.169:10.59:11.844:26.158:27.433:28.833:35.603:46.298:51.818:52.525:55.464:60.679:67.263:68.563:72.128:73.218:74.667:80.523:81.393:85.907:87.251:92.999:99.432:109.216:114.243:122.314:125.96:127.429:131.232:137.596:140.829:142.55:147.103:153.443:156.566:158.231:162.95:168.925:171.138:175.565:177.825:179.125:180.012 180.362:181.786:185.314:188.692:190.107:193.706:194.937:196.115:200.…
0	18	10	169	9	0.9	1.909112130505655	0.8688743746076906	45.51188888888888	589.6070000000001	0.15934065934065933:0.054945054945054944:0.016483516483516484:0.3021978021978022:0.1978021978021978:0.038461538461538464:0.1043956043956044:0.07692307692307693:0.04945054945054945	True1:4:7:4:5:8:9 True1:4:5:8:9 True1:4:5:6:5:8:5:2:3:2:5:4:1:4:7:4:5:6:5:2:5:8:5:4:1:4:1:4:7:4:1:4:7:4:1:4:5:4:7:4:1:4:5:8:9 True1:4:5:8:9 True1:4:1:4:1:4:7:4:1:4:5:8:9 False1:4:7:4:1:4:7:4:1:4:5:8:5:6:5:2:5:4:1:4:5:2:3:2:5:6:5:8:5:4:7:4:1:4:7:4:1:4:7:4:1:4:5:8:5 True1:4:7:4:1:4:7:4:5:4:1:4:7:4:5:8:9 True1:4:7:4:5:6:5:2:5:4:1:4:7:4:5:6:5:8:9 True1:4:7:4:5:2:3:2:5:6:5:8:9 True1:4:7:4:1:4:7:4:5:2:…	0.15:1.103:2.759:7.479:8.707:9.879:11.568 12.218:14.895:15.888:16.886:17.961 18.711:20.837:22.427:23.84:28.939:30.09:35.829:37.18:38.289:48.492:55.88:61.374:67.027:69.262:70.375:73.978:75.144:76.205:81.334:82.418:88.265:89.053:95.972:106.034:111.138:114.781:118.53:120.985:122.163:126.362:133.462:138.082:139.337:143.356:151.352:154.877:155.991:160.4:161.438:167.395:171.385:174.739:175.688:176.765:…
0	18	9	129	8	0.8888888888888888	1.7755540482730572	0.8080894718671089	55.956500000000005	627.6519999999999	0.20994475138121546:0.04419889502762431:0.0055248618784530384:0.35359116022099446:0.16574585635359115:0.027624309392265192:0.09944751381215469:0.049723756906077346:0.04419889502762431	True1:4:7:4:1:4:1:4:1:4:5:8:9 True1:4:1:4:7:4:1:4:1:4:7:4:5:8:9 True1:4:5:8:9 True1:4:7:4:5:8:9 False1:4:1:4:1:4:5:2:5:4:1:4:5:6:5:2:5:4:1:4:5:4:7:4:1:4:5:2:5:8:5:4:7:4:1:4:7:4:1:4:1 True1:4:7:4:1:4:5:2:3:2:5:6:5:4:1:4:7:4:1:4:7:4:5:8:9 True1:4:5:4:1:4:7:4:5:4:1:4:7:4:1:4:7:4:1:4:1:4:5:8:9 True1:4:7:4:5:6:5:2:5:4:1:4:5:6:5:2:5:8:9 True1:4:7:4:1:4:5:2:5:4:1:4:7:4:1:4:1:4:7:4:1:4:1:4:7:4:5:6:5:8:9	0.2:1.401:2.945:6.614:12.439:14.914:20.748:25.327:38.12:40.215:41.507:43.251:44.521 45.121:51.144:59.702:64.463:66.215:70.236:74.48:77.747:82.107:84.481:85.974:91.934:92.982:94.229:95.403 96.003:97.052:98.313:99.173:100.543 101.093:101.895:103.479:113.742:114.759:115.802:116.878 117.728:118.92:122.06:124.331:128.481:131.954:133.03:133.982:139.37:154.566:167.728:170.036:171.213:172.243:188.93:189.…
0	18	11	260	8	0.7272727272727273	1.862574666606522	0.84769426203333	85.1635	1221.308	0.1623931623931624:0.07122507122507123:0.019943019943019943:0.31054131054131057:0.2222222222222222:0.042735042735042736:0.08831908831908832:0.05982905982905983:0.022792022792022793	False1:4:5:6:5:2:5:4:7:4:1:4:1:4:1:4:5:8:5:2:5:4:7:4:1:4:5:4:1:4:7:4:1:4:7:4:5:6:5 True1:4:5:8:5:2:5:4:7:4:1:4:7:4:1:4:5:2:5:8:5:6:5:4:1:4:5:6:5:2:3:2:5:8:9 False1:4:1:4:7:4:5:6:5:8:5:4:1:4:5:8:5:2:3:2:5:4:1:4:7:4:1:4:5:2:5:6:5:8:5:4:1:4:5:2:5:6:5 True1:4:1:4:7:4:5:2:5:8:9 True1:4:1:4:7:4:5:2:3:2:5:8:9 True1:4:7:4:1:4:7:4:1:4:7:4:5:2:5:6:5:4:1:4:7:4:5:2:5:4:1:4:1:4:1:4:5:6:5:8:9 True1:4:7:4:1:4:5…	0.15:2.899:4.675:5.849:11.554:12.888:19.146:30.88:32.149:36.383:43.172:45.747:51.449:53.923:66.745:70.166:71.59:72.917:79.047:79.859:85.212:94.3:95.489:105.334:110.091:121.815:123.236:132.413:136.884:140.315:142.071:146.587:154.248:156.225:157.849:162.643:163.681:165.076:170.035 180.36:183.135:184.669:185.994:194.4:195.423:198.76:206.223:206.874:212.5:218.071:221.414:222.842:227.161:231.574:234.5…
0	18	15	330	9	0.6	1.847688901872164	0.8409194585435544	72.18877777777779	1729.699	0.16895874263261296:0.060903732809430254:0.019646365422396856:0.3143418467583497:0.22396856581532418:0.05697445972495088:0.08055009823182711:0.05697445972495088:0.01768172888015717	False1:4:1:4:1:4:7:4:1:4:7:4:5:4:1:4:7:4:1:4:7:4:5:8:5:6:5:2:5:4:1:4:7:4:1:4:1:4:1 True1:4:5:4:1:4:5:6:5:8:5:2:3:2:5:4:7:4:1:4:7:4:1:4:5:2:5:6:5:8:5:4:1:4:1:4:5:8:9 False1:4:5:2:3:2:5:6:5:4:1:4:5:6:5:4:7:4:1:4:7:4:5:6:5:8:5:2:3:2:5:4:1:4:5:8:5:2:3:2:5:6:5:4:7:4:1:4:5:8 False1:4:5:6:5:8:5:4:7:4:1:4:7:4:1:4:7:4:1:4:1:4:7:4:5:2:3:2:5:6:5:8:5:4:1:4:7:4:1:4:5:6:5:2 True1:4:5:8:5:6:5:2:3:2:5:4:7:4:1:4:…	0.15:0.891:9.673:12.185:19.71:22.912:24.664:33.137:37.317:43.735:45.302:49.208:50.606:67.657:75.068:78.923:80.19:84.935:92.467:99.838:101.48:106.399:107.053:108.384:113.291:114.203:118.59:119.379:127.376:131.737:135.882:138.194:139.394:145.785:152.861:161.193:166.359:170.109:177.391 180.36:182.494:183.679:188.65:192.485:194.115:195.094:196.461:202.434:203.383:210.392:211.211:212.314:215.419:221.3…
0	18	14	317	7	0.5	1.8330128119783775	0.8342400821861413	55.293714285714294	1647.056	0.17532467532467533:0.06493506493506493:0.01948051948051948:0.3246753246753247:0.2077922077922078:0.049783549783549784:0.09523809523809523:0.047619047619047616:0.015151515151515152	True1:4:7:4:5:8:9 True1:4:5:6:5:4:7:4:1:4:5:6:5:8:9 False1:4:7:4:5:6:5:4:1:4:1:4:5:2:3:2:5:4:7:4:1:4:5:8:5:2:5:4:7:4:1:4:7:4:1:4:7:4:5:6:5:4:1:4:5:2:3 False1:4:1:4:7:4:1:4:7:4:5:8:5:2:5:6:5:4:1:4:5:4:7:4:1:4:7:4:5:6:5:2:5:8:5:4:1:4:7:4:1:4:1:4:1 False1:4:7:4:1:4:5:2:3:2:5:4:7:4:1:4:5:8:5:6:5:4:1:4:5:2:3:2:5:6:5:4:7:4:1:4:1:4:7:4:5:2:5:8:5:4:1:4 True1:4:1:4:7:4:5:8:5:6:5:4:1:4:5:6:5:8:5:2:5:4:1:4:…	0.2:1.066:2.51:14.299:15.658:17.01:18.784 19.434:20.574:22.061:23.263:28.105:35.834:37.017:41.981:48.727:54.715:56.259:57.81:72.184:73.171:74.937 75.637:76.919:77.776:81.543:82.913:84.471:88.676:93.004:97.607:99.51:104.616:107.207:108.746:110.06:111.16:119.342:126.317:131.921:133.099:137.973:153.488:156.833:158.225:159.344:163.863:164.721:170.818:177.756:178.585:182.482:186.246:192.495:193.663:20…
0	18	2	79	1	0.5	1.8750395723060316	0.853367285095279	66.409	246.409	0.17857142857142858:0.07142857142857142:0.03571428571428571:0.30357142857142855:0.21428571428571427:0.07142857142857142:0.07142857142857142:0.03571428571428571:0.017857142857142856	False1:4:1:4:5:6:5:4:1:4:7:4:1:4:1:4:7:4:1:4:1:4:7:4:5:6:5:8:5:2:3:2:5:4:1:4:5:6:5 True1:4:5:4:1:4:7:4:5:6:5:2:3:2:5:8:9	0.15:1.476:13.358:18.137:19.294:20.333:25.312:37.29:45.469:50.697:52.143:62.815:69.693:72.292:77.966:80.462:81.833:93.004:95.972:98.004:110.117:112.528:114.093:119.703:120.913:122.109:128.54:129.543:137.403:138.277:139.572:144.379:150.538:155.884:163.377:165.989:167.659:168.736:179.495 180.31:183.001:184.705:192.007:199.875:204.887:205.81:215.585:216.392:217.837:226.397:227.727:229.384:238.256:24…
0	18	10	230	9	0.9	1.9108719791796323	0.8696753162556812	78.50344444444445	886.5310000000001	0.15413533834586465:0.07142857142857142:0.022556390977443608:0.2857142857142857:0.23308270676691728:0.04887218045112782:0.07518796992481203:0.07518796992481203:0.03383458646616541	True1:4:5:4:7:4:1:4:5:8:5:6:5:4:7:4:1:4:5:4:1:4:1:4:5:2:5:6:5:4:7:4:1:4:5:6:5:8:9 True1:4:7:4:5:6:5:8:5:2:3:2:5:4:1:4:1:4:5:2:3:2:5:8:9 True1:4:5:4:7:4:1:4:5:8:5:2:5:6:5:4:1:4:1:4:7:4:1:4:5:8:5:6:5:4:1:4:7:4:1:4:5:2:3:2:5:6:5:8:9 True1:4:7:4:5:2:5:8:5:4:1:4:7:4:1:4:5:2:3:2:5:8:9 False1:4:7:4:1:4:5:6:5:8:5:4:7:4:1:4:7:4:5:2:3:2:5:8:5:4:1:4:7:4:5:8:5:2:3:2:5:4:1:4:1:4:1:4:5:6:5:8:5:4:1 True1:4:1:4:…	0.25:0.993:2.057:10.073:11.214:17.924:23.434:25.828:26.863:28.513:36.203:37.55:45.636:53.123:53.838:57.543:64.152:67.982:69.606:77.612:82.062:84.579:89.037:91.495:92.49:93.548:97.82:98.569:107.884:113.121:114.33:122.279:128.435:130.812:132.182:133.041:139.446:140.472:141.801 142.401:144.4:146.011:152.719:154.008:155.033:160.35:161.421:166.979:167.929:169.002:173.003:176.078:181.158:190.182:192.59…
