# Supplementary material for: Intrinsic motivation in cognitive architecture: intellectual curiosity originated from pattern discovery
Source: Front Artif Intell. 2024 Oct 17;7:1397860. doi: 10.3389/frai.2024.1397860 (PMC11525000; doi:10.3389/frai.2024.1397860)
Supplement: Supplementary file 4 [file Data_Sheet_4.zip › data/action/b_3600_7_7_10_6_1_1_180.csv]

map_no	reward	round	skill	goal_time	goal_rate	entropy	entropy_n	achivenmt_time	giveup_time	probability	path	time
0	6	5	189	4	0.8	1.909421488623963	0.8690151695548703	74.25625	477.02500000000003	0.13533834586466165:0.09022556390977443:0.022556390977443608:0.2631578947368421:0.2631578947368421:0.045112781954887216:0.06766917293233082:0.08270676691729323:0.03007518796992481	False1:4:5:6:5:8:5:2:5:4:1:4:7:4:5:2:5:4:1:4:1:4:5:8:5:6:5:2:5:4:1:4:5:2:3:2:5:8:5:4:7 True1:4:7:4:5:8:5:6:5:2:5:4:1:4:1:4:7:4:5:2:3:2:5:8:9 True1:4:5:8:9 True1:4:5:6:5:2:3:2:5:8:9 True1:4:7:4:1:4:7:4:1:4:5:8:5:6:5:4:1:4:5:8:5:4:7:4:1:4:5:8:5:4:1:4:7:4:1:4:5:2:5:6:5:4:1:4:7:4:5:2:5:8:9	0.4:2.563:4.335:5.554:14.708:15.956:25.069:26.345:44.557:50.288:54.086:56.691:58.195:61.962:62.462:63.536:71.068:74.523:82.597:86.451:90.872:95.774:97.485:98.824:110.912:112.136:117.409:118.46:126.434:132.444:139.024:142.699:144.36:145.338:147.024:155.159:163.243:164.484:171.176:174.708:175.794 180.56:182.861:184.422:191.676:192.501:193.397:197.826:198.78:206.293:206.969:210.957:224.069:234.879:2…
0	6	4	174	3	0.75	1.842205080176659	0.8384236637340164	102.21600000000001	486.648	0.17105263157894737:0.07236842105263158:0.019736842105263157:0.3223684210526316:0.21052631578947367:0.05263157894736842:0.09210526315789473:0.039473684210526314:0.019736842105263157	True1:4:7:4:5:6:5:4:1:4:5:6:5:4:1:4:1:4:7:4:5:6:5:4:1:4:7:4:1:4:7:4:5:8:9 False1:4:5:8:5:2:3:2:5:6:5:4:7:4:1:4:7:4:1:4:1:4:1:4:1:4:7:4:1:4:1:4:7:4:1:4:1:4:5:6:5:2:5:4:7:4:1:4:1 True1:4:5:2:5:4:7:4:1:4:5:2:3:2:5:4:7:4:1:4:7:4:5:6:5:8:5:2:5:4:1:4:1:4:5:6:5:2:5:8:9 True1:4:5:2:3:2:5:4:7:4:1:4:5:8:5:4:1:4:7:4:5:2:5:6:5:8:9	0.25:1.264:2.553:8.35:9.105:10.576:14.559:21.606:26.699:34.774:35.983:37.445:44.056:47.482:53.032:54.928:61.364:64.83:65.999:72.577:73.612:74.857:78.833:84.196:88.97:92.51:93.413:105.904:113.57:117.294:118.287:120.788:121.747:122.894:124.166 124.716:126.947:128.156:129.491:134.765:135.889:136.928:141.985:151.207:152.487:158.032:162.218:163.249:168.865:174.777:178.321:179.628:186.966:189.85:194.75…
0	6	3	111	2	0.6666666666666666	1.8140009718579337	0.8255874208621484	82.931	345.86199999999997	0.20833333333333334:0.07291666666666667:0.03125:0.34375:0.16666666666666666:0.052083333333333336:0.08333333333333333:0.020833333333333332:0.020833333333333332	True1:4:5:2:5:4:1:4:1:4:1:4:5:4:1:4:5:2:3:2:5:4:7:4:1:4:1:4:7:4:5:6:5:8:9 False1:4:5:6:5:4:7:4:1:4:1:4:7:4:1:4:1:4:7:4:1:4:7:4:1:4:7:4:1:4:1:4:7:4:1:4:1:4:5:6:5:4:1:4:5:2:3:2:5:6 True1:4:5:2:3:2:5:6:5:8:9	0.15:5.169:6.166:7.175:18.783:24.635:27.646:34.04:41.731:43.937:47.285:49.736:51.142:57.757:62.58:66.154:67.39:68.912:70.66:75.376:82.749:86.442:87.573:95.902:100.788:102.912:105.95:109.311:111.037:118.887:120.099:121.444:126.939:128.03:129.631 130.231:131.307:132.696:134.042:138.787:142.598:143.721:155.897:158.88:164.413:175.684:178.72:180.264:184.007:188.691:193.686:196.947:199.04:200.245:204.1…
0	6	4	189	3	0.75	1.9485538726908525	0.8868250850594251	101.51033333333334	484.531	0.1258741258741259:0.1048951048951049:0.04895104895104895:0.2727272727272727:0.23076923076923078:0.04895104895104895:0.08391608391608392:0.06293706293706294:0.02097902097902098	True1:4:1:4:7:4:5:2:3:2:5:6:5:8:5:4:1:4:7:4:5:2:3:2:5:4:1:4:7:4:1:4:5:2:3:2:5:6:5:8:9 True1:4:5:4:7:4:1:4:5:2:3:2:5:8:9 False1:4:5:2:3:2:5:6:5:8:5:4:7:4:1:4:5:6:5:8:5:2:3:2:5:4:7:4:1:4:1:4:5:8:5:2:5:4:7:4:1:4:7:4:5:6:5:8:5:4:1:4:5:6 True1:4:1:4:7:4:1:4:7:4:5:6:5:2:3:2:5:8:5:4:1:4:5:4:7:4:1:4:7:4:5:8:9	0.25:0.926:4.192:8.977:10.242:15.444:16.259:17.484:18.831:22.522:32.135:33.421:39.812:41.045:53.027:57.278:62.215:64.595:65.673:71.207:71.956:73.597:75.127:80.059:85.05:90.889:95.995:98.518:100.031:109.949:115.142:117.464:118.34:119.688:121.085:126.447:134.525:135.751:143.404:144.409:145.636 146.236:147.61:148.648:157.711:158.686:168.0:171.174:173.685:175.174:176.462:177.621:180.858:195.092:195.7…
0	6	4	111	3	0.75	1.8710122904222244	0.8515343901216166	39.541666666666664	298.625	0.19230769230769232:0.05128205128205128:0.01282051282051282:0.2948717948717949:0.21794871794871795:0.0641025641025641:0.0641025641025641:0.0641025641025641:0.038461538461538464	True1:4:5:6:5:8:9 True1:4:1:4:5:2:5:4:7:4:1:4:5:8:9 False1:4:5:2:5:6:5:8:5:4:7:4:1:4:1:4:7:4:1:4:1:4:1:4:5:2:3:2:5:6:5:8:5:4:1:4:7:4:5:6:5 True1:4:1:4:7:4:1:4:1:4:5:6:5:8:9	0.15:2.84:4.23:5.356:15.738:17.004:18.621 19.521:21.609:26.735:33.896:35.137:36.162:41.463:51.237:52.241:60.995:64.68:73.445:74.447:76.029:77.304 77.904:79.953:81.276:82.536:89.301:90.377:95.706:96.515:102.212:113.221:114.525:121.662:128.707:132.396:141.331:143.911:145.095:153.475:161.756:164.19:170.013:172.31:175.205:177.604:178.52:179.526:180.764:189.766:192.262:193.004:204.224:204.923:208.642:…
0	6	4	160	1	0.25	1.6638067664922638	0.7572310921942086	62.82	602.8199999999999	0.21839080459770116:0.04597701149425287:0.011494252873563218:0.39080459770114945:0.15517241379310345:0.028735632183908046:0.11494252873563218:0.028735632183908046:0.005747126436781609	True1:4:7:4:1:4:5:2:5:6:5:4:7:4:1:4:5:8:9 False1:4:5:2:3:2:5:4:7:4:1:4:1:4:7:4:1:4:5:2:3:2:5:4:1:4:7:4:5:2:5:4:1:4:7:4:1:4:1:4:7:4:1:4:1:4:5:6 False1:4:7:4:1:4:7:4:1:4:1:4:5:4:1:4:5:6:5:8:5:2:5:4:7:4:1:4:7:4:1:4:1:4:7:4:5:8:5:6:5:4:1:4:7:4:5:8 False1:4:1:4:1:4:7:4:1:4:1:4:1:4:7:4:1:4:5:6:5:2:5:4:1:4:1:4:5:8:5:4:1:4:5:4:7:4:1:4:7:4:1:4:7:4:1:4:1:4:7:4:1:4:5:4:7:4:1	0.15:3.927:5.551:12.891:17.658:19.861:21.465:22.929:31.096:31.878:35.7:41.362:42.236:47.073:52.405:57.987:59.547:61.001:62.53 63.13:67.531:69.215:70.621:71.871:86.241:94.636:102.243:102.863:106.471:113.112:116.055:119.76:123.106:124.477:137.525:144.128:147.704:148.985:150.076:151.409:157.378:161.118:163.049:165.955:169.601:170.717:175.033:176.398:177.178:182.622:186.42:191.191:194.427:196.074:199…
0	6	5	136	4	0.8	1.983355910846535	0.9026641752073583	42.417	349.668	0.12121212121212122:0.12121212121212122:0.050505050505050504:0.24242424242424243:0.24242424242424243:0.04040404040404041:0.0707070707070707:0.0707070707070707:0.04040404040404041	True1:4:5:4:7:4:1:4:5:2:5:8:9 False1:4:5:8:5:6:5:2:3:2:5:4:7:4:1:4:5:2:3:2:5:4:1:4:5:2:3:2:5:8:5:4:7:4:1:4:7:4:5:6:5:8:5 True1:4:7:4:5:6:5:2:3:2:5:4:1:4:5:2:3:2:5:6:5:8:9 True1:4:1:4:7:4:1:4:7:4:5:8:9 True1:4:5:2:5:8:9	0.2:4.164:5.544:12.81:14.025:18.691:27.989:30.613:32.11:33.45:40.678:41.967:43.345 43.995:47.77:48.974:50.402:55.348:56.216:67.396:68.655:70.402:75.395:85.909:97.038:98.019:100.938:107.074:109.456:110.46:111.5:112.894:120.098:122.686:124.843:129.965:136.131:137.825:139.025:140.579:147.387:154.601:155.982:166.488:177.688:178.973:185.144:188.077:190.167:191.687:195.939:196.967:197.971:204.653:205.5…
0	6	4	108	4	1.0	1.9092150278128766	0.8689212051903642	77.2815	309.126	0.17073170731707318:0.08536585365853659:0.024390243902439025:0.3048780487804878:0.1951219512195122:0.036585365853658534:0.08536585365853659:0.04878048780487805:0.04878048780487805	True1:4:7:4:1:4:5:8:9 True1:4:7:4:1:4:5:6:5:2:5:4:7:4:1:4:1:4:7:4:5:2:5:8:9 True1:4:5:6:5:4:1:4:1:4:5:2:3:2:5:8:9 True1:4:1:4:7:4:1:4:5:2:5:6:5:4:7:4:1:4:5:4:1:4:7:4:5:2:3:2:5:8:9	0.15:1.029:2.76:10.698:14.753:21.134:22.892:24.418:26.215 26.965:31.843:33.284:37.644:46.859:56.083:57.278:58.212:73.392:74.275:78.872:82.621:83.603:91.722:99.795:103.531:107.79:110.804:112.438:120.521:121.763:123.116:130.616:131.513:132.831 133.381:134.638:136.124:137.835:143.885:155.001:159.625:162.007:171.87:175.251:176.215:177.746:179.348:185.988:196.495:197.128:198.765 199.415:200.813:210.19…
0	6	5	214	2	0.4	1.904046914120617	0.8665690952851833	58.573	657.146	0.13513513513513514:0.11351351351351352:0.043243243243243246:0.2756756756756757:0.23783783783783785:0.06486486486486487:0.08108108108108109:0.03783783783783784:0.010810810810810811	False1:4:7:4:1:4:7:4:5:6:5:2:5:8:5:4:1:4:5:6:5:8:5:2:5:4:7:4:1:4:7:4:5:2:3:2:5:6:5:4:1:4:5:2:5:6 True1:4:1:4:1:4:5:8:9 False1:4:5:2:3:2:5:4:1:4:1:4:5:2:3:2:5:8:5:6:5:4:7:4:1:4:5:8:5:2:3:2:5:6:5:4:7:4:1:4:7:4:5:2:5:6:5:4:1:4:1 True1:4:1:4:1:4:5:6:5:4:7:4:1:4:7:4:1:4:7:4:5:2:3:2:5:8:9 False1:4:5:2:5:6:5:4:7:4:1:4:7:4:5:6:5:2:3:2:5:4:1:4:7:4:5:6:5:2:3:2:5:4:1:4:5:8:5:6:5:2:3:2:5:4:7:4:1:4:7:4	0.15:1.37:3.127:13.142:16.022:18.384:20.067:24.977:25.687:26.811:38.284:39.118:47.843:48.941:52.606:58.981:64.793:68.372:69.712:71.162:77.136:78.212:81.914:82.759:92.139:96.118:97.241:109.388:116.832:125.055:126.496:134.767:135.628:137.144:138.489:142.159:147.924:148.675:153.898:160.014:162.924:167.397:168.618:169.614:176.911:178.063 180.31:181.529:189.479:193.798:203.288:205.637:207.334:208.656:…
0	6	5	223	3	0.6	1.8201239387716452	0.8283741031962477	116.17999999999999	708.54	0.15343915343915343:0.06878306878306878:0.010582010582010581:0.31216931216931215:0.24338624338624337:0.047619047619047616:0.08994708994708994:0.0582010582010582:0.015873015873015872	True1:4:7:4:1:4:7:4:5:2:5:8:5:6:5:4:1:4:5:4:1:4:1:4:5:2:5:6:5:8:5:4:7:4:1:4:5:8:9 True1:4:7:4:5:2:5:8:9 False1:4:7:4:5:6:5:2:5:4:1:4:7:4:1:4:5:4:1:4:7:4:1:4:5:8:5:4:7:4:1:4:1:4:5:6:5:4:7:4:1:4:1:4:5 False1:4:7:4:5:2:5:6:5:4:1:4:7:4:1:4:5:6:5:8:5:4:1:4:5:2:5:4:7:4:1:4:7:4:5:8:5:2:5:4:1:4:5:6:5:2:5:8:5:4:7 True1:4:1:4:7:4:1:4:7:4:1:4:5:2:3:2:5:8:5:6:5:4:7:4:1:4:5:8:5:6:5:2:5:4:1:4:1:4:5:2:3:2:5:8:9	0.25:1.652:2.99:9.066:16.699:20.061:21.208:30.583:31.309:32.546:37.129:37.934:43.444:44.138:52.156:71.363:85.035:86.871:87.685:91.835:99.204:102.461:107.197:110.588:111.605:113.138:122.535:123.055:128.493:129.111:135.154:139.632:140.652:145.576:152.082:153.786:154.985:156.557:158.144 158.694:159.843:161.101:167.282:168.598:169.761:174.046:174.967:176.598 177.148:181.683:183.22:187.059:188.404:189…
