# Supplementary material for: Intrinsic motivation in cognitive architecture: intellectual curiosity originated from pattern discovery
Source: Front Artif Intell. 2024 Oct 17;7:1397860. doi: 10.3389/frai.2024.1397860 (PMC11525000; doi:10.3389/frai.2024.1397860)
Supplement: Supplementary file 4 [file Data_Sheet_4.zip › data/action/icm_06_7_7.csv]

map_no	reward	alpha	round	steps	goal_num	goal_rate	entropy	entropy_n	path
0	6	0.30000000000000004	7	349	7	1.0	1.5607104090414063	0.7103099178571524	True1:4:5:6:5:6:5:8:9 True1:4:7:4:7:4:7:4:1:4:1:4:5:8:5:2:5:2:3:2:3:2:3:2:5:6:5:4:5:8:5:6:5:4:1:4:1:4:7:4:7:4:5:2:5:8:9:8 True1:4:5:8:9 True1:4:5:4:1:4:5:6:5:6:5:2:3:2:3:2:5:8:9:8 True1:4:1:4:1:4:7:4:1:4:1:4:5:2:5:6:5:4:1:4:7:4:1:4:5:8:9 True1:4:7:4:5:6:5:4:5:2:5:4:1:4:1:4:5:4:1:4:1:4:5:2:3:2:5:2:5:4:7:4:1:4:5:8:9 True1:4:5:8:9:8
0	6	0.30000000000000004	7	275	7	1.0	1.676987774322417	0.763230027380949	True1:4:1:4:1:4:1:4:5:6:5:4:1:4:5:4:7:4:7:4:5:4:5:8:9 True1:4:5:6:5:6:5:8:9:8 True1:4:1:4:1:4:1:4:1:4:7:4:1:4:5:8:9 True1:4:5:4:7:4:7:4:1:4:5:2:3:2:3:2:3:2:3:2:5:8:9:8 True1:4:7:4:1:4:7:4:5:6:5:4:5:2:3:2:3:2:5:2:5:8:9:8 True1:4:5:2:3:2:5:2:5:6:5:4:7:4:7:4:7:4:1:4:7:4:1:4:7:4:1:4:5:8:5:8:9:8 True1:4:5:8:5:2:5:8:9
0	6	0.30000000000000004	7	250	7	1.0	1.6957425341696346	0.7717656864304008	True1:4:7:4:1:4:5:6:5:4:5:2:5:6:5:4:7:4:7:4:5:6:5:8:5:2:5:8:9 True1:4:7:4:5:4:5:2:5:6:5:8:9 True1:4:7:4:7:4:7:4:5:8:5:2:5:4:1:4:1:4:1:4:1:4:5:2:5:8:9 True1:4:5:6:5:8:5:6:5:2:5:8:9 True1:4:7:4:1:4:5:8:5:4:7:4:7:4:7:4:5:4:5:8:9 True1:4:7:4:5:2:5:4:7:4:7:4:1:4:7:4:5:8:9 True1:4:7:4:5:8:5:8:9:8
0	6	0.30000000000000004	8	664	6	0.75	1.75330755466351	0.7979646562979523	False1:4:5:6:5:4:7:4:7:4:7:4:7:4:5:6:5:2:5:6:5:2:3:2:3:2:5:4:1:4:7:4:7:4:7:4:1:4:5:2:5:4:5:2:3:2:3:2:3:2:3:2:3:2:5:8:5:2:3:2:3:2:5:4:5:6:5:4:5:4:5:6 True1:4:7:4:1:4:5:8:9 True1:4:1:4:5:8:9 True1:4:7:4:7:4:7:4:7:4:1:4:5:2:5:4:5:4:1:4:7:4:1:4:1:4:7:4:7:4:1:4:5:8:9:8 True1:4:1:4:5:4:1:4:5:6:5:4:7:4:5:4:1:4:1:4:1:4:7:4:5:2:5:8:5:6:5:8:9 True1:4:1:4:7:4:7:4:7:4:1:4:7:4:5:2:5:4:5:4:5:2:3:2:3:2:3:2:3:2:…
0	6	0.30000000000000004	9	577	9	1.0	1.6094379124341005	0.7324867603589635	True1:4:5:2:5:6:5:2:3:2:3:2:3:2:3:2:5:2:3:2:3:2:3:2:5:2:5:2:3:2:5:4:1:4:1:4:7:4:7:4:1:4:1:4:5:8:5:4:5:8:9:8 True1:4:1:4:7:4:5:4:7:4:7:4:5:8:9 True1:4:1:4:1:4:7:4:7:4:5:8:9:8 True1:4:1:4:7:4:5:4:1:4:1:4:1:4:1:4:7:4:7:4:5:4:5:8:5:6:5:6:5:4:7:4:1:4:1:4:7:4:7:4:7:4:5:4:5:6:5:8:9:8 True1:4:5:4:7:4:7:4:5:6:5:6:5:4:1:4:1:4:5:8:5:2:3:2:5:6:5:4:7:4:7:4:1:4:7:4:1:4:5:4:5:8:9 True1:4:5:4:5:8:5:4:7:4:1:4:5:4…
0	6	0.30000000000000004	1	5	1	1.0	1.6094379124341005	0.7324867603589635	True1:4:5:8:9
0	6	0.30000000000000004	2	82	2	1.0	1.6094379124341005	0.7324867603589635	True1:4:1:4:5:4:5:4:1:4:5:4:7:4:7:4:1:4:1:4:7:4:7:4:5:6:5:8:5:8:9:8 True1:4:5:8:9
0	6	0.30000000000000004	5	187	5	1.0	1.5498260458782016	0.7053562307031518	True1:4:7:4:1:4:5:8:9 True1:4:5:2:5:4:5:4:5:6:5:2:3:2:5:2:5:6:5:2:3:2:3:2:3:2:5:8:9 True1:4:1:4:7:4:7:4:1:4:7:4:5:2:5:8:9:8 True1:4:1:4:1:4:7:4:5:2:3:2:5:4:5:6:5:4:5:6:5:8:5:6:5:4:7:4:5:4:7:4:5:8:9 True1:4:1:4:5:8:9
0	6	0.30000000000000004	5	240	5	1.0	1.6094379124341005	0.7324867603589635	True1:4:7:4:1:4:1:4:7:4:1:4:5:8:9 True1:4:1:4:7:4:5:4:1:4:7:4:1:4:1:4:1:4:7:4:1:4:7:4:1:4:7:4:5:6:5:6:5:2:5:8:9 True1:4:7:4:7:4:1:4:1:4:7:4:5:8:5:2:3:2:3:2:5:4:5:4:7:4:5:8:5:4:5:8:9 True1:4:5:2:3:2:3:2:3:2:5:2:5:4:5:6:5:8:9:8 True1:4:5:8:9
0	6	0.30000000000000004	4	460	3	0.75	1.9273921261392744	0.8771939591518344	True1:4:7:4:7:4:7:4:5:8:5:6:5:6:5:4:1:4:1:4:7:4:7:4:1:4:7:4:1:4:7:4:1:4:1:4:7:4:7:4:5:4:7:4:1:4:5:6:5:8:9 True1:4:5:2:3:2:5:4:1:4:5:6:5:4:1:4:1:4:1:4:7:4:5:4:1:4:5:6:5:2:5:2:3:2:3:2:3:2:3:2:3:2:5:2:3:2:5:6:5:8:9:8 False1:4:1:4:1:4:1:4:5:2:5:2:3:2:5:4:7:4:7:4:5:4:1:4:7:4:7:4:7:4:7:4:7:4:1:4:1:4:1:4:1:4:1:4:1:4:1:4:7:4:5:4:7:4:1 True1:4:7:4:1:4:1:4:5:6:5:2:5:8:9:8
