# Supplementary material for: Intrinsic motivation in cognitive architecture: intellectual curiosity originated from pattern discovery
Source: Front Artif Intell. 2024 Oct 17;7:1397860. doi: 10.3389/frai.2024.1397860 (PMC11525000; doi:10.3389/frai.2024.1397860)
Supplement: Supplementary file 4 [file Data_Sheet_4.zip › data/action/icm_12_7_7.csv]

map_no	reward	alpha	round	steps	goal_num	goal_rate	entropy	entropy_n	path
0	12	0.6000000000000001	11	614	11	1.0	1.7478680974667573	0.7954890526419314	True1:4:1:4:1:4:7:4:1:4:7:4:1:4:5:4:7:4:7:4:5:4:5:2:3:2:3:2:3:2:5:2:5:4:1:4:7:4:5:2:3:2:5:6:5:6:5:6:5:8:9 True1:4:7:4:5:8:5:6:5:4:1:4:1:4:1:4:1:4:1:4:1:4:5:4:1:4:5:8:5:8:9 True1:4:5:2:3:2:3:2:3:2:3:2:5:6:5:8:5:4:7:4:1:4:5:4:1:4:1:4:7:4:5:2:3:2:5:4:5:4:5:8:5:6:5:8:9 True1:4:5:8:5:8:9:8 True1:4:5:4:7:4:7:4:7:4:1:4:5:8:5:2:5:8:9 True1:4:7:4:5:4:1:4:7:4:7:4:1:4:1:4:7:4:5:6:5:4:5:6:5:6:5:8:9:8 True1:4…
0	12	0.6000000000000001	23	1069	22	0.9565217391304348	1.7478680974667573	0.7954890526419314	False1:4:7:4:7:4:5:8:5:2:3:2:5:8:5:4:5:8:5:2:3:2:5:4:7:4:7:4:5:8:5:4:1:4:7:4:5:4:1:4:5:6:5:6:5:2:5:4:1:4:1:4:5:6:5:8:5:6:5:6:5:6:5:2:3:2:3:2:3:2:5:4:7:4:1 True1:4:5:4:1:4:5:4:7:4:5:2:5:2:3:2:5:8:5:8:9:8 True1:4:5:6:5:2:5:4:7:4:5:4:5:8:9 True1:4:7:4:1:4:1:4:1:4:5:2:5:2:3:2:5:8:5:8:9:8 True1:4:5:8:5:8:9 True1:4:5:2:3:2:5:8:5:6:5:8:9:8 True1:4:1:4:7:4:5:4:1:4:1:4:1:4:1:4:7:4:5:2:3:2:5:2:3:2:5:8:9 Tr…
0	12	0.6000000000000001	8	400	8	1.0	1.5607104090414063	0.7103099178571524	True1:4:5:6:5:4:5:4:1:4:7:4:5:6:5:8:5:8:5:2:5:2:5:4:7:4:1:4:7:4:1:4:7:4:7:4:5:2:3:2:3:2:5:4:1:4:7:4:7:4:7:4:5:2:3:2:3:2:5:2:5:6:5:8:9 True1:4:7:4:1:4:1:4:7:4:5:4:5:8:5:4:5:8:5:2:3:2:5:2:5:6:5:8:9 True1:4:7:4:1:4:5:2:3:2:5:2:5:6:5:4:5:2:5:8:9 True1:4:1:4:5:2:3:2:5:8:9 True1:4:7:4:7:4:5:2:5:8:9 True1:4:7:4:5:6:5:8:5:6:5:8:5:2:3:2:5:2:3:2:5:2:5:8:9 True1:4:1:4:7:4:7:4:5:2:3:2:5:4:1:4:1:4:5:2:3:2:3:2…
0	12	0.6000000000000001	15	760	14	0.9333333333333333	1.5607104090414063	0.7103099178571524	True1:4:5:2:5:4:7:4:7:4:1:4:1:4:1:4:5:2:5:4:1:4:5:2:5:4:5:8:5:6:5:6:5:2:3:2:5:8:9 True1:4:7:4:5:8:9 True1:4:5:6:5:6:5:8:9:8 True1:4:7:4:5:8:5:6:5:2:5:8:5:4:7:4:5:6:5:4:5:2:3:2:5:2:5:6:5:8:5:2:5:8:5:4:1:4:5:2:3:2:3:2:3:2:5:8:5:8:9 True1:4:1:4:7:4:7:4:5:8:5:6:5:8:9:8 True1:4:7:4:5:4:5:6:5:6:5:2:3:2:3:2:5:6:5:8:5:2:5:4:5:4:1:4:1:4:7:4:5:4:1:4:5:2:5:2:3:2:5:8:9:8 True1:4:1:4:7:4:5:2:3:2:5:8:9 True1:4…
0	12	0.6000000000000001	10	588	8	0.8	1.6094379124341005	0.7324867603589635	True1:4:5:8:9 False1:4:7:4:7:4:1:4:1:4:1:4:7:4:5:4:7:4:7:4:5:2:5:2:3:2:3:2:3:2:5:2:3:2:3:2:3:2:3:2:5:8:5:6:5:4:5:4:5:4:7:4:7:4:7:4:1:4:1:4:7:4:7:4:5:6 True1:4:5:2:3:2:5:2:3:2:5:8:5:8:9:8 True1:4:7:4:5:6:5:6:5:6:5:8:9:8 True1:4:7:4:1:4:5:2:3:2:5:8:5:8:5:2:5:2:3:2:3:2:5:8:5:4:1:4:7:4:5:6:5:8:5:8:9 False1:4:5:2:5:4:5:2:5:2:3:2:3:2:3:2:3:2:5:4:7:4:7:4:7:4:1:4:1:4:5:6:5:4:5:2:3:2:3:2:3:2:5:4:7:4:7:4:7…
0	12	0.6000000000000001	11	480	11	1.0	1.6094379124341005	0.7324867603589635	True1:4:5:8:9 True1:4:7:4:1:4:5:4:5:2:5:8:5:2:3:2:5:6:5:2:3:2:5:4:1:4:7:4:7:4:7:4:5:6:5:8:9:8 True1:4:1:4:1:4:5:6:5:8:5:2:5:6:5:8:5:2:5:2:3:2:5:8:9:8 True1:4:7:4:1:4:5:8:9:8 True1:4:1:4:1:4:7:4:5:8:5:8:9:8 True1:4:5:6:5:2:5:6:5:6:5:2:5:6:5:6:5:6:5:8:9 True1:4:1:4:7:4:1:4:1:4:5:8:9 True1:4:7:4:7:4:5:4:7:4:5:6:5:6:5:2:5:8:5:8:9 True1:4:5:2:3:2:3:2:5:6:5:6:5:6:5:4:5:2:5:4:5:8:5:6:5:8:9 True1:4:1:4:7…
0	12	0.6000000000000001	6	368	6	1.0	1.5607104090414063	0.7103099178571524	True1:4:5:2:3:2:3:2:3:2:3:2:5:2:5:6:5:6:5:6:5:2:5:2:5:2:3:2:3:2:3:2:5:8:9 True1:4:1:4:1:4:7:4:5:2:3:2:5:8:9 True1:4:7:4:5:2:3:2:3:2:5:4:1:4:1:4:7:4:1:4:1:4:1:4:1:4:1:4:7:4:1:4:1:4:1:4:5:4:7:4:1:4:5:2:5:4:1:4:7:4:7:4:7:4:7:4:5:8:5:4:5:8:9 True1:4:1:4:7:4:1:4:7:4:7:4:5:6:5:6:5:4:5:2:3:2:3:2:5:8:9 True1:4:7:4:1:4:5:4:7:4:5:2:3:2:3:2:5:6:5:4:7:4:7:4:7:4:5:8:5:8:9 True1:4:5:8:9:8
0	12	0.6000000000000001	15	503	15	1.0	1.7328679513998633	0.7886621919643217	True1:4:7:4:5:6:5:8:9:8 True1:4:7:4:7:4:7:4:7:4:7:4:5:4:5:2:5:8:5:2:3:2:5:8:9 True1:4:7:4:1:4:1:4:5:4:1:4:7:4:5:6:5:4:1:4:7:4:5:8:9 True1:4:5:2:3:2:3:2:5:6:5:6:5:8:9 True1:4:1:4:1:4:5:2:5:6:5:8:9:8 True1:4:1:4:7:4:1:4:5:2:3:2:3:2:3:2:5:8:5:2:5:8:9:8 True1:4:1:4:5:4:7:4:7:4:5:8:5:8:9 True1:4:5:2:3:2:3:2:5:2:3:2:5:4:5:2:3:2:5:8:5:4:1:4:7:4:5:2:3:2:3:2:5:4:7:4:7:4:5:8:9 True1:4:5:2:5:2:3:2:5:6:5:6:5…
0	12	0.6000000000000001	9	563	8	0.8888888888888888	1.6052071074554588	0.7305612380330797	True1:4:5:4:7:4:5:6:5:2:5:6:5:8:5:4:7:4:5:4:1:4:1:4:1:4:1:4:5:4:7:4:5:6:5:4:7:4:1:4:7:4:1:4:5:2:3:2:3:2:5:8:5:4:5:6:5:8:9 True1:4:7:4:1:4:5:8:9 True1:4:5:6:5:8:9 True1:4:5:2:5:4:5:6:5:4:7:4:7:4:1:4:1:4:5:6:5:8:9 True1:4:1:4:7:4:5:4:5:8:5:2:5:8:9:8 False1:4:1:4:7:4:1:4:7:4:1:4:1:4:7:4:5:4:1:4:7:4:1:4:5:6:5:2:5:6:5:2:5:4:5:4:7:4:1:4:7:4:1:4:1:4:7:4:1:4:1:4:7:4:7:4:7:4:7:4:1:4:1:4:1:4:7 True1:4:5:6:…
0	12	0.6000000000000001	12	602	12	1.0	1.5607104090414063	0.7103099178571524	True1:4:7:4:1:4:5:2:3:2:3:2:5:4:5:4:5:6:5:2:5:2:3:2:5:8:9:8 True1:4:1:4:5:4:1:4:1:4:1:4:1:4:1:4:5:4:5:4:1:4:1:4:7:4:1:4:1:4:7:4:5:4:7:4:1:4:1:4:5:8:9 True1:4:7:4:7:4:7:4:7:4:5:8:9:8 True1:4:5:6:5:6:5:8:5:8:9 True1:4:1:4:7:4:7:4:7:4:1:4:7:4:7:4:5:8:5:6:5:4:7:4:1:4:5:4:5:8:9 True1:4:5:6:5:8:5:8:5:8:5:6:5:8:5:4:1:4:1:4:7:4:1:4:7:4:5:4:1:4:5:6:5:4:1:4:7:4:5:2:5:2:5:8:5:2:5:8:5:8:5:8:5:8:5:4:1:4:5:8:9…
