# Supplementary material for: Intrinsic motivation in cognitive architecture: intellectual curiosity originated from pattern discovery
Source: Front Artif Intell. 2024 Oct 17;7:1397860. doi: 10.3389/frai.2024.1397860 (PMC11525000; doi:10.3389/frai.2024.1397860)
Supplement: Supplementary file 4 [file Data_Sheet_4.zip › data/action/icm_18_7_7.csv]

map_no	reward	alpha	round	steps	goal_num	goal_rate	entropy	entropy_n	path
0	18	0.9	5	314	5	1.0	1.5607104090414063	0.7103099178571524	True1:4:1:4:7:4:1:4:1:4:5:4:5:4:1:4:7:4:5:4:7:4:5:2:3:2:5:4:1:4:1:4:1:4:5:2:3:2:5:8:9 True1:4:1:4:7:4:5:2:3:2:3:2:3:2:5:8:5:6:5:2:3:2:5:2:3:2:5:6:5:8:9 True1:4:1:4:7:4:1:4:5:2:3:2:3:2:5:6:5:2:5:4:1:4:7:4:7:4:5:6:5:8:9 True1:4:7:4:7:4:7:4:7:4:1:4:7:4:5:8:5:6:5:4:7:4:5:8:5:4:5:6:5:4:5:2:3:2:5:4:1:4:5:8:9 True1:4:5:8:9:8
0	18	0.9	11	548	11	1.0	1.5498260458782016	0.7053562307031518	True1:4:7:4:1:4:5:2:3:2:5:6:5:8:5:4:5:8:9 True1:4:7:4:5:6:5:4:7:4:5:2:3:2:5:6:5:4:1:4:5:4:1:4:7:4:1:4:1:4:7:4:7:4:5:8:5:8:9 True1:4:1:4:7:4:5:2:3:2:5:4:1:4:1:4:1:4:1:4:1:4:1:4:5:6:5:2:3:2:3:2:5:4:7:4:1:4:5:8:5:6:5:4:1:4:1:4:1:4:5:8:9 True1:4:5:4:1:4:5:4:7:4:1:4:7:4:5:4:7:4:7:4:7:4:5:6:5:6:5:8:5:6:5:8:5:2:3:2:5:8:9 True1:4:7:4:1:4:7:4:1:4:5:8:9 True1:4:5:8:9 True1:4:7:4:1:4:7:4:7:4:5:4:1:4:5:8:5:8…
0	18	0.9	10	557	9	0.9	1.5607104090414063	0.7103099178571524	True1:4:7:4:7:4:1:4:7:4:5:4:5:4:7:4:1:4:5:2:5:2:3:2:5:2:5:6:5:2:3:2:5:4:7:4:5:6:5:8:9:8 True1:4:7:4:7:4:5:8:9 True1:4:7:4:5:4:5:8:9 True1:4:5:4:5:6:5:6:5:4:5:6:5:4:7:4:5:2:5:2:5:2:3:2:5:6:5:4:5:6:5:2:3:2:3:2:5:6:5:2:5:6:5:6:5:2:3:2:3:2:5:4:1:4:5:8:5:6:5:8:9 True1:4:1:4:5:4:1:4:5:8:9 True1:4:7:4:5:6:5:8:9 False1:4:1:4:7:4:5:6:5:2:5:2:5:2:5:6:5:4:7:4:5:2:5:4:1:4:1:4:7:4:1:4:7:4:7:4:5:2:5:2:3:2:5:2:…
0	18	0.9	9	579	9	1.0	1.7478680974667573	0.7954890526419314	True1:4:7:4:1:4:5:2:3:2:3:2:3:2:5:8:5:4:1:4:5:2:3:2:5:2:5:6:5:4:7:4:5:2:3:2:3:2:3:2:3:2:3:2:5:6:5:6:5:8:9 True1:4:5:4:7:4:7:4:5:4:5:6:5:6:5:4:1:4:1:4:7:4:1:4:5:4:5:2:3:2:3:2:5:6:5:2:5:2:5:2:5:6:5:2:3:2:3:2:3:2:3:2:3:2:5:4:1:4:5:4:1:4:5:8:9 True1:4:1:4:5:2:5:8:5:6:5:4:7:4:1:4:7:4:5:2:3:2:3:2:3:2:5:4:1:4:1:4:5:4:5:6:5:8:9 True1:4:1:4:5:8:9:8 True1:4:7:4:7:4:1:4:1:4:1:4:5:4:1:4:1:4:5:6:5:6:5:8:9:8 T…
0	18	0.9	9	592	8	0.8888888888888888	1.5229550675313184	0.693126721428565	True1:4:1:4:7:4:7:4:5:6:5:4:1:4:1:4:7:4:7:4:1:4:1:4:7:4:7:4:1:4:7:4:7:4:7:4:1:4:5:4:5:2:3:2:5:4:5:6:5:4:7:4:7:4:5:8:9:8 True1:4:5:2:3:2:3:2:5:8:5:8:9 True1:4:1:4:7:4:5:2:3:2:3:2:3:2:3:2:5:6:5:6:5:8:5:6:5:6:5:8:9 True1:4:1:4:1:4:5:8:5:4:7:4:5:8:9 True1:4:1:4:1:4:7:4:7:4:1:4:1:4:7:4:1:4:5:6:5:8:9:8 True1:4:5:2:3:2:3:2:3:2:3:2:3:2:3:2:5:8:9 False1:4:7:4:5:8:5:4:7:4:5:6:5:8:5:4:1:4:7:4:1:4:7:4:5:2:3:…
0	18	0.9	11	790	9	0.8181818181818182	1.7478680974667573	0.7954890526419314	True1:4:5:8:9 False1:4:7:4:7:4:1:4:5:8:5:8:5:4:1:4:5:6:5:4:7:4:7:4:1:4:7:4:7:4:5:2:3:2:3:2:5:6:5:8:5:2:5:2:5:2:3:2:5:2:3:2:3:2:3:2:5:4:5:2:3:2:5:2:3:2 False1:4:1:4:7:4:1:4:5:6:5:2:5:6:5:2:5:2:3:2:3:2:3:2:5:4:7:4:1:4:5:4:1:4:1:4:5:4:5:6:5:2:5:2:5:6:5:4:7:4:5:6:5:8:5:4:7:4:5:4:7:4:5:4 True1:4:5:6:5:8:9:8 True1:4:1:4:1:4:1:4:1:4:7:4:7:4:7:4:5:2:5:4:1:4:1:4:7:4:1:4:1:4:7:4:7:4:5:6:5:4:1:4:7:4:7:4:1:4…
0	18	0.9	13	1134	13	1.0	1.933809998920632	0.8801148589303807	True1:4:7:4:7:4:1:4:1:4:5:2:3:2:3:2:5:2:5:6:5:2:5:2:5:8:9 True1:4:7:4:1:4:1:4:5:8:5:4:5:4:7:4:1:4:7:4:1:4:7:4:7:4:7:4:5:8:5:8:5:4:7:4:7:4:1:4:5:8:5:2:3:2:5:6:5:2:5:8:9:8 True1:4:5:4:1:4:1:4:7:4:7:4:7:4:5:6:5:4:7:4:5:2:3:2:5:8:5:2:5:8:9 True1:4:7:4:5:6:5:6:5:6:5:4:1:4:1:4:1:4:5:2:5:8:9 True1:4:1:4:7:4:5:4:1:4:5:6:5:2:5:2:5:2:5:6:5:8:9:8 True1:4:7:4:5:2:5:2:5:8:5:2:5:6:5:4:1:4:7:4:5:6:5:4:1:4:1:4:5…
0	18	0.9	34	1563	32	0.9411764705882353	1.6094379124341005	0.7324867603589635	True1:4:1:4:5:8:9 False1:4:1:4:1:4:1:4:5:6:5:4:5:6:5:2:3:2:5:2:3:2:5:8:5:8:5:2:5:4:1:4:7:4:7:4:1:4:5:2:3:2:3:2:5:8:5:6:5:4:7:4:1:4:7:4:1:4:1:4:7:4:5:6:5:2:5:4:5:4:5:2:3:2:3 True1:4:7:4:1:4:1:4:7:4:1:4:1:4:1:4:5:6:5:8:5:2:5:2:5:4:1:4:5:4:5:6:5:6:5:8:9 True1:4:5:8:9 True1:4:5:4:5:8:9 False1:4:7:4:5:6:5:8:5:6:5:4:7:4:7:4:1:4:1:4:5:2:3:2:5:2:5:4:5:6:5:2:5:4:1:4:7:4:5:8:5:4:5:2:5:8:5:4:5:2:3:2:5:6:5:4…
0	18	0.9	18	947	18	1.0	1.8310204811135162	0.8333333333333333	True1:4:1:4:5:2:3:2:5:4:1:4:5:2:3:2:5:2:5:6:5:2:3:2:5:2:5:2:5:2:3:2:3:2:5:2:5:4:5:8:9:8 True1:4:5:6:5:6:5:6:5:4:5:2:3:2:3:2:3:2:3:2:3:2:3:2:5:8:9 True1:4:1:4:5:8:5:2:5:8:9 True1:4:1:4:1:4:7:4:5:6:5:2:5:6:5:8:9:8 True1:4:7:4:1:4:5:8:5:2:3:2:5:8:9 True1:4:1:4:7:4:1:4:5:8:9 True1:4:5:2:5:4:5:2:5:2:5:6:5:4:1:4:7:4:1:4:1:4:7:4:1:4:7:4:1:4:1:4:7:4:7:4:5:6:5:8:9 True1:4:5:2:3:2:5:8:5:8:9 True1:4:5:4:5:2…
0	18	0.9	16	865	15	0.9375	1.6094379124341005	0.7324867603589635	True1:4:5:2:5:6:5:8:9 True1:4:5:4:7:4:1:4:5:4:5:8:5:6:5:6:5:8:9:8 True1:4:5:2:3:2:5:6:5:4:1:4:5:2:3:2:5:8:9 True1:4:5:8:5:8:5:2:5:4:5:2:5:8:9 True1:4:5:8:9 True1:4:1:4:5:4:5:4:5:6:5:4:5:2:5:4:1:4:1:4:1:4:5:2:3:2:3:2:3:2:5:4:5:2:5:4:1:4:5:8:9 True1:4:1:4:7:4:1:4:5:6:5:6:5:2:5:4:1:4:1:4:7:4:7:4:7:4:5:2:3:2:5:6:5:8:9 False1:4:5:8:5:4:7:4:7:4:5:4:1:4:7:4:7:4:7:4:1:4:5:6:5:4:7:4:5:4:7:4:5:2:3:2:5:6:5:…
