# Supplementary material for: Intrinsic motivation in cognitive architecture: intellectual curiosity originated from pattern discovery
Source: Front Artif Intell. 2024 Oct 17;7:1397860. doi: 10.3389/frai.2024.1397860 (PMC11525000; doi:10.3389/frai.2024.1397860)
Supplement: Supplementary file 4 [file Data_Sheet_4.zip › data/action/i_3600_7_7_10_18_1_1_180.csv]

map_no	reward	round	skill	goal_time	goal_rate	entropy	entropy_n	achivenmt_time	giveup_time	probability	path	time
0	18	29	309	28	0.9655172413793104	1.867032765577678	0.8497232303131954	28.50010714285714	978.0029999999999	0.16766467065868262:0.03293413173652695:0.005988023952095809:0.26047904191616766:0.23353293413173654:0.029940119760479042:0.05089820359281437:0.1347305389221557:0.08383233532934131	True1:4:5:8:9 False1:4:1:4:5:6:5:2:5:4:7:4:1:4:1:4:1:4:5:6:5:2:3:2:5:4:5:6:5:4:1:4:1:4:7:4:1:4:5:6:5:4:7:4:7:4 True1:4:7:4:5:6:5:8:5:2:5:4:1:4:7:4:5:2:5:6:5:8:5:4:1:4:1:4:1:4:5:4:1:4:1:4:5:8:9 True1:4:7:4:1:4:5:2:3:2:5:4:7:4:7:4:1:4:1:4:5:2:5:8:9 True1:4:7:4:1:4:7:4:1:4:5:2:5:4:7:4:1:4:5:2:5:4:7:4:5:8:9 True1:4:5:4:5:6:5:6:5:8:5:2:5:8:9 True1:4:5:8:9 True1:4:1:4:5:8:9 True1:4:7:4:1:4:5:8:9 True1:…	0.2:2.532:4.851:7.112:10.01 27.327:28.281:32.737:34.066:37.275:39.503:46.142:47.001:53.198:57.936:59.1:73.263:74.357:75.803:79.266:80.597:84.154:93.058:94.319:96.388:102.725:104.033:106.453:111.5:122.482:132.656:135.307:137.731:147.645:152.223:153.019:154.179:157.034:158.4:161.642:167.354:168.234:173.425:175.729:177.862:184.977:194.045:195.238:200.73:203.166:207.23 207.587:210.704:212.509:219.012…
0	18	42	373	41	0.9761904761904762	1.9164865621542697	0.8722306230880144	22.523975609756103	1103.4830000000002	0.15584415584415584:0.04415584415584416:0.015584415584415584:0.23896103896103896:0.24155844155844156:0.03896103896103896:0.033766233766233764:0.12467532467532468:0.10649350649350649	False1:4:5:6:5:8:5:4:1:4:5:8:5:6:5:4:1:4:5:2:5:6:5:4:1:4:1:4:7:4:1:4:7:4:5:6:5:2 True1:4:7:4:1:4:5:2:5:4:1:4:1:4:7:4:5:8:9 True1:4:7:4:5:6:5:8:9 True1:4:5:6:5:8:9 True1:4:7:4:1:4:1:4:7:4:1:4:5:8:5:2:3:2:5:8:9 True1:4:5:8:5:4:7:4:5:2:5:8:9 True1:4:5:4:5:2:3:2:5:6:5:8:9 True1:4:5:8:5:8:9 True1:4:5:8:9 True1:4:5:6:5:6:5:2:3:2:5:6:5:4:5:4:5:8:5:2:5:4:1:4:5:8:9 True1:4:5:8:9 True1:4:1:4:7:4:1:4:5:8:9 …	0.3:3.823:6.221:8.698:15.536:16.701:23.056:26.936:39.82:42.134:44.332:46.537:54.736:55.572:68.242:71.685:76.177:84.02:86.085:88.19:95.37:96.344:101.265:105.216:112.566:118.226:125.001:126.989:129.237:139.813:151.404:153.62:156.391:160.369:161.458:163.457:174.454:175.723 180.46:185.635:187.946:201.237:206.108:207.985:210.216:212.38:217.771:220.941:224.615:227.029:232.743:235.952:238.475:244.93:245…
0	18	26	362	24	0.9230769230769231	1.948793025396302	0.8869339281462522	29.049708333333328	1057.193	0.12333333333333334:0.07333333333333333:0.02666666666666667:0.22666666666666666:0.27666666666666667:0.05333333333333334:0.03333333333333333:0.10666666666666667:0.08	True1:4:5:8:9 False1:4:7:4:5:6:5:2:5:8:5:4:1:4:5:8:5:2:3:2:5:4:1:4:5:6:5:8:5:2:3:2:5:4:7:4:5:6:5:2 False1:4:5:8:5:2:3:2:5:4:7:4:1:4:5:4:5:4:5:6:5:8:5:6:5:4:5:2:3:2:5:8:5:6:5:4 True1:4:5:6:5:8:9 True1:4:5:4:7:4:1:4:5:6:5:8:5:4:5:8:9 True1:4:5:6:5:8:9 True1:4:7:4:5:8:9 True1:4:5:4:5:8:9 True1:4:5:8:9 True1:4:1:4:7:4:5:4:1:4:7:4:5:8:9 True1:4:5:8:9 True1:4:5:2:5:8:9 True1:4:5:6:5:4:1:4:5:2:3:2:5:6:5…	0.15:3.643:5.888:8.669:10.971 18.976:22.755:25.575:35.775:36.889:39.144:48.022:49.067:53.72:54.387:61.13:67.537:77.85:80.455:81.629:84.782:92.372:93.478:95.596:104.463:108.07:109.246:111.412:118.623:126.206:128.176:143.182:144.026:155.846:157.936:160.516:166.822:173.004:174.871:177.393:181.911:185.836:187.052:191.074:191.812 199.186:202.182:204.514:206.793:215.305:216.268:218.916:224.381:230.317:…
0	18	50	315	50	1.0	1.8298597799044989	0.8328050754479129	19.541520000000002	977.0760000000001	0.15681818181818183:0.022727272727272728:0.006818181818181818:0.21818181818181817:0.25227272727272726:0.022727272727272728:0.02727272727272727:0.17954545454545454:0.11363636363636363	True1:4:1:4:7:4:1:4:5:6:5:2:5:8:9 True1:4:1:4:5:8:5:4:5:8:5:8:9 True1:4:5:6:5:4:7:4:1:4:5:8:9 True1:4:5:2:3:2:5:8:9 True1:4:5:8:9 True1:4:7:4:5:8:9 True1:4:1:4:5:8:9 True1:4:5:8:9 True1:4:5:8:9 True1:4:5:8:9 True1:4:5:8:9 True1:4:5:8:9 True1:4:5:8:9 True1:4:5:8:9 True1:4:5:8:9 True1:4:5:8:9 True1:4:5:8:5:8:9 True1:4:5:8:9 True1:4:7:4:1:4:5:8:9 True1:4:7:4:1:4:5:2:5:6:5:4:5:4:7:4:1:4:5:2:3:2:5:8:9…	0.15:3.738:18.52:20.866:23.202:31.198:34.492:37.185:39.511:42.238:48.793:49.627:57.788:58.7:61.51 71.547:75.074:83.127:86.65:87.725:90.671:99.221:99.855:101.4:101.85:106.525:107.692:111.828 114.349:116.075:118.757:121.238:131.556:135.397:136.026:148.618:153.542:155.541:156.727:158.233:161.595 163.357:165.765:167.185:170.022:172.138:180.252:184.53:186.49:189.233 192.725:193.448:194.418:196.459:199…
0	18	19	155	19	1.0	1.7990356596638084	0.8187764137632435	16.930736842105265	321.684	0.17557251908396945:0.030534351145038167:0.0:0.20610687022900764:0.24427480916030533:0.030534351145038167:0.007633587786259542:0.16030534351145037:0.1450381679389313	True1:4:5:6:5:8:9 True1:4:7:4:5:6:5:2:5:4:1:4:5:2:5:8:5:4:1:4:5:2:5:6:5:8:9 True1:4:5:8:9 True1:4:5:8:9 True1:4:5:8:9 True1:4:5:8:9 True1:4:5:8:9 True1:4:5:8:9 True1:4:5:8:9 True1:4:5:8:9 True1:4:5:8:9 True1:4:5:8:9 True1:4:5:8:9 True1:4:5:8:9 True1:4:5:8:9 True1:4:1:4:5:8:9 True1:4:5:8:9 True1:4:5:8:5:6:5:2:5:4:1:4:5:8:9 True1:4:5:8:9	0.25:3.497:5.607:8.014:14.34:15.563:17.852 27.606:32.32:34.93:40.366:41.135:43.606:50.438:51.422:55.974:61.885:68.252:70.564:72.83:75.359:80.999:81.629:91.16:96.61:102.194:105.749:106.559:109.598:115.188:117.369:122.721:123.549:124.662 126.69:136.57:137.32:139.403:141.612 142.112:142.947:144.669:146.277:149.076 153.019:160.157:161.17:162.213:164.195 164.545:167.756:169.23:169.834:170.872 175.206:…
0	18	38	289	38	1.0	1.7940324242427272	0.816499343193085	20.66589473684211	785.3040000000001	0.2138728323699422:0.028901734104046242:0.002890173410404624:0.2630057803468208:0.21098265895953758:0.023121387283236993:0.017341040462427744:0.13005780346820808:0.10982658959537572	True1:4:5:2:5:8:9 True1:4:5:8:9 True1:4:5:2:3:2:5:4:1:4:5:8:9 True1:4:7:4:1:4:5:8:9 True1:4:5:8:5:2:5:4:7:4:1:4:5:8:9 True1:4:7:4:1:4:5:8:9 True1:4:5:4:7:4:5:6:5:8:5:2:5:2:5:8:9 True1:4:5:8:9 True1:4:5:8:5:2:5:4:1:4:5:8:9 True1:4:1:4:1:4:5:2:5:6:5:4:5:8:9 True1:4:1:4:5:8:9 True1:4:1:4:5:8:9 True1:4:1:4:1:4:1:4:5:6:5:2:5:8:9 True1:4:5:8:9 True1:4:5:8:5:8:9 True1:4:1:4:5:6:5:4:1:4:7:4:5:4:1:4:1:4:5…	0.3:2.38:5.231:7.595:12.39:13.294:15.53 24.202:26.177:27.186:30.733:32.749 39.249:42.9:45.448:47.926:50.093:60.03:65.802:68.77:72.723:76.381:77.678:79.31:82.068 85.436:88.913:91.16:97.986:104.538:107.184:108.429:113.241:115.531 121.139:123.243:124.447:125.414:128.7:130.777:140.206:141.251:143.375:150.577:151.29:159.959:163.502:173.417:175.719 181.324:185.495:188.2:195.15:198.462:201.76:204.304:20…
0	18	28	290	28	1.0	1.8312076447597545	0.8334185151796356	30.22364285714286	846.2620000000001	0.12874251497005987:0.041916167664670656:0.014970059880239521:0.27844311377245506:0.27245508982035926:0.014970059880239521:0.041916167664670656:0.12275449101796407:0.08383233532934131	True1:4:5:8:9 True1:4:5:2:5:8:9 True1:4:7:4:5:2:3:2:5:8:5:4:1:4:5:8:9 True1:4:5:8:9 True1:4:5:8:9 True1:4:5:8:9 True1:4:5:4:5:8:9 True1:4:1:4:7:4:5:8:5:6:5:2:3:2:5:4:1:4:5:4:5:4:5:4:5:4:7:4:5:4:5:8:9 True1:4:5:8:9 True1:4:1:4:5:4:5:4:1:4:5:4:5:2:3:2:5:8:5:6:5:2:3:2:5:6:5:4:1:4:5:8:9 True1:4:5:8:9 True1:4:5:8:9 True1:4:5:8:5:4:5:8:9 True1:4:5:8:9 True1:4:5:4:5:8:5:8:9 True1:4:5:4:5:8:9 True1:4:5:4…	0.15:4.862:7.671:9.994:12.441 21.26:31.354:33.568:36.022:41.456:42.383:45.038 52.465:55.808:58.407:69.848:70.674:73.292:75.89:84.081:90.285:91.1:100.485:105.963:111.229:113.532:115.841:118.297:120.669 129.588:130.677:133.614:134.955:136.908 137.258:138.932:141.65:143.84:146.202 156.724:157.813:158.842:161.13:162.001 162.351:164.364:165.732:169.003:169.837:170.213:170.632 172.599:174.848:183.266:1…
0	18	5	89	5	1.0	1.9532932479412644	0.8889820676907398	27.731399999999997	138.65699999999998	0.14893617021276595:0.06382978723404255:0.02127659574468085:0.2127659574468085:0.2553191489361702:0.06382978723404255:0.02127659574468085:0.10638297872340426:0.10638297872340426	True1:4:5:6:5:2:3:2:5:4:1:4:5:6:5:2:5:8:9 True1:4:5:8:9 True1:4:5:4:1:4:7:4:5:6:5:8:9 True1:4:5:8:9 True1:4:5:8:9	0.25:5.338:7.736:10.377:14.45:15.211:17.774:23.188:27.016:37.12:46.574:49.053:51.215:53.365:58.613:59.696:67.578:68.142:70.062 79.284:80.235:81.134:81.934:83.736 84.136:87.475:88.888:92.142:94.455:101.741:102.563:107.999:114.157:115.43:121.29:121.992:124.374 129.883:130.924:131.516:133.753:134.78 135.23:136.321:138.125:139.006:139.557
0	18	15	303	13	0.8666666666666667	1.9184763684703667	0.873136222969165	37.41515384615384	846.3969999999999	0.14893617021276595:0.07234042553191489:0.02127659574468085:0.251063829787234:0.26382978723404255:0.05106382978723404:0.03829787234042553:0.09787234042553192:0.05531914893617021	False1:4:1:4:7:4:5:6:5:4:1:4:1:4:5:2:3:2:5:4:1:4:1:4:5:8:5:4:1:4:7:4:5:8:5:2:5:4:1:4 False1:4:7:4:5:6:5:8:5:4:1:4:5:2:5:6:5:4:1:4:5:6:5:8:5:2:3:2:5:4:7:4:1:4:7:4:5:2:5:6:5:8 True1:4:7:4:1:4:7:4:5:2:5:6:5:4:1:4:1:4:5:4:1:4:7:4:1:4:5:6:5:2:3:2:5:4:7:4:1:4:5:2:5:6:5:8:9 True1:4:5:2:3:2:5:8:9 True1:4:5:8:9 True1:4:5:8:9 True1:4:5:8:9 True1:4:5:4:5:8:5:8:9 True1:4:5:8:5:4:1:4:1:4:5:8:9 True1:4:5:8:5:6…	0.2:2.493:8.661:13.452:15.698:20.243:21.558:23.921:29.935:33.05:37.754:41.174:49.538:51.829:54.147:56.243:58.444:67.053:75.912:81.822:88.283:90.057:95.548:101.756:104.028:106.517:116.006:120.289:124.644:126.514:128.744:139.503:140.449:143.042:150.726:151.436:162.082:171.35:174.116:176.483 180.533:186.238:188.277:193.839:195.157:197.695:203.031:204.14:212.375:218.535:229.979:232.511:235.117:237.14…
0	18	17	249	17	1.0	1.9441822789906218	0.8848354870250128	43.407352941176484	737.9250000000002	0.15228426395939088:0.04060913705583756:0.015228426395939087:0.24873096446700507:0.2233502538071066:0.04060913705583756:0.06598984771573604:0.12690355329949238:0.08629441624365482	True1:4:7:4:5:8:5:6:5:2:3:2:5:4:1:4:5:8:9 True1:4:7:4:1:4:7:4:1:4:7:4:5:6:5:8:5:2:3:2:5:4:1:4:7:4:5:2:3:2:5:8:9 True1:4:5:8:5:8:5:6:5:2:5:4:5:8:5:2:5:4:7:4:5:8:5:8:9 True1:4:1:4:5:8:5:6:5:8:9 True1:4:1:4:5:4:1:4:5:8:9 True1:4:5:6:5:8:9 True1:4:5:8:9 True1:4:5:8:9 True1:4:7:4:5:8:9 True1:4:5:6:5:8:9 True1:4:1:4:7:4:5:8:9 True1:4:5:6:5:8:9 True1:4:5:8:5:8:9 True1:4:5:8:9 True1:4:7:4:1:4:7:4:5:8:9 T…	0.15:3.989:6.813:14.094:15.045:17.82:25.223:26.375:37.266:37.885:40.704:46.752:52.477:58.142:64.319:67.516:70.297:72.8:75.42 89.82:93.582:95.889:102.311:109.114:111.271:113.23:124.251:130.387:133.565:135.571:148.637:149.464:151.683:161.799:163.14:171.578:172.323:174.947:185.631:192.969:197.487:205.44:208.023:210.665:218.756:219.651:221.688:224.015:233.082:241.333:242.525:244.928 255.781:257.451:2…
