# Supplementary material for: Intrinsic motivation in cognitive architecture: intellectual curiosity originated from pattern discovery
Source: Front Artif Intell. 2024 Oct 17;7:1397860. doi: 10.3389/frai.2024.1397860 (PMC11525000; doi:10.3389/frai.2024.1397860)
Supplement: Supplementary file 4 [file Data_Sheet_4.zip › data/action/r_3600_7_7_10_12_1_1_180.csv]

map_no	reward	round	skill	goal_time	goal_rate	entropy	entropy_n	achivenmt_time	giveup_time	probability	path	time
0	12	45	215	43	0.9555555555555556	1.2239789026292593	0.557056804868411	15.78339534883721	1038.686	0.2776659959758551:0.008048289738430584:0.004461551920216954:0.481847607383431:0.0194208730644738:0.0007873326918029919:0.19832035692415362:0.005686291663021608:0.0037617006386142945	True1:1:4:5:8:9 True1:4:5:8:9 True1:4:1:4:1:4:5:8:9 True1:4:7:4:1:4:7:4:1:4:5:2:5:2:3:2:3:2:3:2:5:2:3:2:5:8:9 True1:4:1:4:7:4:5:4:1:4:7:4:5:4:5:4:1:4:1:4:1:4:5:6:5:8:5:4:7:4:1:4:5:4:7:4:5:4:1:4:1:4:1:4:7:4:1:4:1:4:1:4:1:4:7:4:1:4:1:4:1:4:7:4:1:4:1:4:1:4:1:4:1:4:1:4:1:4:1:4:7:4:1:4:1:4:5:6:5:8:9 True1:4:7:4:5:4:7:4:7:4:7:4:7:4:1:4:7:4:1:4:7:4:5:4:1:4:1:4:1:4:5:8:9 True1:4:5:4:5:8:9 True1:4:5:2:5:4…	3609.094:0.25:4.426:6.087:6.744:8.777 9.027:9.864:10.273:11.128:11.68 11.93:16.36:17.727:18.428:19.089:20.048:20.899:21.259:22.917 23.267:23.962:24.716:25.523:26.412:31.184:31.825:32.194:32.408:33.199:34.186:34.411:34.855:35.468:35.798:41.085:41.762:42.829:43.415:46.411:47.445:48.151:49.942:52.778:53.258:53.462:54.052 54.302:58.065:58.388:67.494:67.952:68.8:69.34:69.821:70.431:70.942:71.416:72.21…
0	12	18	142	15	0.8333333333333334	1.6147124005962628	0.734887283371753	22.5474	878.211	0.049798994974874375:0.2984924623115578:0.14798994974874372:0.0521608040201005:0.29954773869346735:0.14854271356783919:0.0016080402010050252:0.0011055276381909548:0.0007537688442211055	True1:4:7:4:5:4:1:4:7:4:7:4:5:8:5:4:1:4:7:4:7:4:5:6:5:2:3:2:3:2:3:2:5:8:9 True1:4:1:4:7:4:1:4:1:4:1:4:5:8:9 True1:4:5:2:3:2:5:2:3:2:3:2:5:8:9 True1:4:7:4:7:4:1:4:7:4:5:8:9 True1:4:7:4:7:4:5:8:9 True1:4:5:8:5:6:5:2:5:6:5:4:5:2:5:6:5:4:5:8:5:4:5:2:5:4:7:4:7:4:1:4:7:4:5:8:5:4:1:4:7:4:1:4:7:4:5:6:5:2:3:2:5:6:5:4:5:2:3:2:3:2:3:2:5:2:3:2:5:6:5:6:5:4:5:6:5:8:9 True1:4:7:4:7:4:1:4:1:4:5:2:3:2:5:2:5:6:5:4…	0.25:3.502:5.123:7.894:8.904:9.729:10.125:15.006:15.737:16.621:17.571:20.126:21.137:23.9:25.016:25.495:26.587:30.965:31.834:32.445:33.171:35.038:35.616:36.168:38.238:39.023:39.799:40.484:41.144:42.939:43.984:46.103:46.843:48.374:48.924 49.274:49.815:50.076:51.92:53.454:54.475:55.277:56.253:56.862:57.232:57.779:58.066:60.08:60.614:61.185 61.435:63.188:64.788:65.102:65.807:69.673:70.668:71.288:71.6…
0	12	31	372	29	0.9354838709677419	1.3485987993460475	0.6137737640733139	23.080586206896548	1029.3369999999998	0.34323390090897454:0.008833696069645371:0.0019203687107924722:0.40417360133145563:0.0687491998463705:0.009473818973242863:0.15567789015490974:0.004224811163743439:0.0037127128408654462	True1:4:1:4:7:4:1:4:5:4:1:4:5:8:5:4:1:4:1:4:7:4:7:4:5:2:3:2:3:2:3:2:5:6:5:6:5:4:7:4:7:4:7:4:1:4:5:8:9 True1:4:7:4:7:4:5:2:3:2:3:2:3:2:5:4:7:4:1:4:1:4:5:8:9 True1:4:5:6:5:6:5:8:9 True1:4:5:2:5:4:1:4:1:4:7:4:5:2:3:2:3:2:5:2:5:2:3:2:5:6:5:6:5:6:5:4:7:4:7:4:5:8:5:2:5:4:5:6:5:4:7:4:5:6:5:4:1:4:5:4:7:4:1:4:5:2:5:4:7:4:7:4:1:4:1:4:1:4:1:4:7:4:7:4:1:4:7:4:7:4:5:6:5:6:5:4:1:4:5:4:7:4:5:2:5:4:5:6:5:6:5:8:5…	0.25:0.811:1.346:2.012:2.717:4.279:6.194:7.052:7.891:8.48:9.259:11.286:13.308:14.097:16.332:17.198:18.008:19.449:20.105:22.314:23.284:24.167:24.761:25.815:27.816:28.35:29.22:29.704:32.912:34.6:37.713:40.548:42.911:43.36:44.268:44.945:49.754:50.294:51.188:54.193:54.839:55.806:56.382:58.11:58.647:58.938:59.698:59.945:60.194 60.444:65.692:66.367:67.234:69.035:69.768:70.395:71.128:71.686:72.774:73.67…
0	12	39	471	37	0.9487179487179487	1.331124458779208	0.6058208489516268	27.180486486486487	1365.6780000000003	0.25703249643127046:0.017885632714753547:0.011503904609958855:0.4090183894533546:0.021580317407003106:0.0026030733059030984:0.2732387270131833:0.004030565118817701:0.003106893945755311	True1:4:1:4:1:4:1:4:7:4:1:4:7:4:5:4:7:4:7:4:7:4:5:2:5:2:5:4:1:4:7:4:1:4:1:4:7:4:7:4:7:4:7:4:5:2:5:8:9 True1:4:1:4:1:4:1:4:7:4:1:4:7:4:7:4:1:4:7:4:7:4:7:4:7:4:7:4:5:4:5:4:7:4:5:2:3:2:5:6:5:4:5:8:9 True1:4:5:8:9 True1:4:1:4:7:4:1:4:7:4:5:4:7:4:1:4:1:4:5:4:7:4:1:4:7:4:7:4:1:4:7:4:7:4:7:4:7:4:5:8:9 True1:4:5:6:5:6:5:2:5:8:9 True1:4:1:4:5:8:9 True1:4:7:4:7:4:7:4:7:4:7:4:7:4:7:4:7:4:1:4:5:6:5:2:5:4:7:4…	0.15:0.991:1.404:2.026:2.366:9.783:10.624:11.716:12.198:13.994:14.85:18.067:18.686:21.464:21.848:22.271:24.354:25.385:25.877:26.817:27.837:28.79:29.814:30.142:31.197:32.174:32.719:33.468:34.299:34.851:35.323:36.219:36.574:39.373:40.242:42.366:44.26:45.104:45.462:48.711:49.036:52.19:52.385:55.121:55.99:56.647:57.626:58.612:63.348 63.598:63.9:64.039:66.084:66.382:68.021:68.385:69.287:69.515:71.436:…
0	12	21	267	19	0.9047619047619048	1.292063948480453	0.5880436446086327	32.80294736842105	983.256	0.016210739614994935:0.0710667245621653:0.06426400347372992:0.4120712114633087:0.4100448690114344:0.007381676074685193:0.00998697351280938:0.006223766102185555:0.0027500361846866405	True1:4:1:4:7:4:5:4:5:2:3:2:3:2:3:2:5:4:7:4:1:4:7:4:5:2:3:2:5:2:3:2:3:2:5:6:5:4:5:6:5:8:9 True1:4:5:6:5:8:9 True1:4:5:8:5:8:5:4:7:4:5:6:5:4:5:4:1:4:7:4:1:4:7:4:1:4:1:4:1:4:5:6:5:4:1:4:5:2:3:2:5:2:5:4:7:4:7:4:5:2:3:2:3:2:5:4:1:4:1:4:7:4:7:4:5:8:5:2:3:2:3:2:3:2:3:2:5:4:5:6:5:4:5:2:5:4:1:4:7:4:1:4:7:4:1:4:7:4:7:4:5:4:7:4:5:6:5:6:5:8:5:2:3:2:5:4:7:4:7:4:1:4:7:4:1:4:1:4:1:4:5:2:5:4:5:2:3:2:3:2:3:2:3:2…	0.15:1.175:1.939:2.762:3.426:5.442:6.512:8.091:8.789:9.216:9.619:10.091:12.882:13.692:14.584:15.058:16.065:16.912:17.819:18.747:19.735:20.414:21.348:22.19:22.84:23.153:24.24:24.947:25.852:26.44:28.285:29.202:29.768:36.029:36.851:37.493:39.635:40.107:40.812:40.962:42.744:43.118:43.664 43.964:44.484:46.552:47.53:48.506:48.986:52.45 52.7:53.263:54.591:55.452:55.978:56.832:57.359:57.887:58.564:61.395…
0	12	6	118	6	1.0	1.9694477570231457	0.8963343016173537	42.913999999999994	257.484	0.07936507936507936:0.1388888888888889:0.05952380952380952:0.21825396825396826:0.27380952380952384:0.07539682539682539:0.07539682539682539:0.05555555555555555:0.023809523809523808	True1:4:1:4:5:4:5:2:3:2:5:2:3:2:5:8:5:6:5:4:5:6:5:2:3:2:5:2:5:6:5:2:5:2:3:2:5:8:5:2:5:6:5:4:1:4:7:4:7:4:7:4:1:4:1:4:7:4:7:4:7:4:5:2:5:2:3:2:5:4:1:4:5:6:5:8:5:2:3:2:3:2:5:6:5:6:5:4:5:4:7:4:7:4:5:4:7:4:1:4:1:4:5:4:7:4:7:4:5:8:5:8:9 True1:4:1:4:1:4:1:4:5:2:5:4:1:4:5:8:9 True1:4:5:4:5:8:9 True1:4:5:8:5:2:5:6:5:2:3:2:5:4:7:4:5:2:5:6:5:8:5:8:5:6:5:4:5:2:3:2:5:4:1:4:5:6:5:6:5:8:5:2:3:2:3:2:5:6:5:4:1:4:7…	0.2:3.494:4.073:4.797:5.873:6.581:7.404:7.827:8.536:9.008:9.73:10.236:11.291:15.581:16.418:16.97:17.885:18.413:24.919:25.392:26.235:27.214:29.377:30.269:30.549:31.368:33.386:33.913:34.518:35.049:36.058:36.235:37.205:37.712:39.559:40.374:40.885:41.512:42.818:43.476:44.323:46.327:47.772:48.227:48.922:50.661:50.893:52.466:52.783:54.371:54.944:55.858:56.789:58.878:59.651:59.971:60.658:61.049:63.894:6…
0	12	40	343	40	1.0	1.1755296447510757	0.53500659735757	27.519000000000005	1100.7600000000002	0.029606597269163173:0.020143301338380423:0.009328105988914424:0.44761389752602404:0.03866432337434095:0.005813167500337975:0.4342300932810599:0.0091929160470461:0.005407597674733	True1:4:7:4:5:2:5:6:5:8:5:8:9 True1:4:7:4:1:4:1:4:1:4:5:8:5:4:7:4:1:4:7:4:7:4:1:4:7:4:7:4:7:4:5:6:5:4:7:4:1:4:1:4:1:4:1:4:1:4:1:4:5:4:7:4:5:4:1:4:5:8:9 True1:4:7:4:7:4:7:4:5:8:9 True1:4:7:4:7:4:7:4:1:4:5:2:5:4:1:4:7:4:1:4:5:2:3:2:3:2:5:6:5:4:7:4:5:6:5:4:7:4:7:4:5:6:5:4:5:8:9 True1:4:7:4:1:4:1:4:1:4:1:4:7:4:1:4:1:4:7:4:7:4:1:4:7:4:5:2:3:2:5:6:5:8:9 True1:4:7:4:5:8:5:2:3:2:5:6:5:2:5:8:5:4:7:4:5:8:5…	0.15:1.288:2.121:4.948:5.539:5.985:9.263:9.557:15.746:16.138:17.792:18.375:19.141 19.441:20.583:21.05:21.746:22.425:26.627:27.449:28.053:28.38:29.21:29.965:30.471:30.928:31.682:32.358:33.224:33.544:34.554:35.026:35.368:36.003:37.149:37.583:40.817:41.585:42.141:43.11:43.728:45.496:48.233:49.731:50.131:52.125:52.513:53.171:55.703:56.752:57.3:57.965:58.499:59.435:60.194:61.031:61.887:62.323:65.02:66…
0	12	51	1182	36	0.7058823529411765	1.9803826246122531	0.9013109743261418	29.23697222222222	3599.9999999999995	0.1773674836957218:0.08898484246671877:0.037669609337963025:0.1956128999192794:0.1627224621061668:0.0700090970825272:0.16472125770369136:0.10245108716542596:0.00046126052250566966	True1:4:1:4:7:4:1:4:7:4:5:8:5:2:3:2:5:2:3:2:5:8:5:6:5:4:5:8:9 True1:4:7:4:1:4:5:6:5:6:5:2:5:2:3:2:5:4:5:8:5:6:5:8:9 True1:4:7:4:7:4:5:6:5:2:3:2:3:2:5:8:5:4:5:6:5:6:5:4:7:4:1:4:7:4:5:2:5:2:3:2:3:2:3:2:3:2:3:2:5:4:1:4:5:4:1:4:1:4:7:4:5:8:9 True1:4:5:6:5:4:7:4:7:4:5:6:5:8:5:8:5:6:5:4:5:8:5:2:3:2:5:4:1:4:1:4:7:4:5:4:1:4:5:4:5:6:5:4:5:4:5:2:5:8:9 True1:4:7:4:7:4:7:4:7:4:7:4:7:4:7:4:1:4:1:4:5:2:5:2:5:2…	0.45:1.532:2.011:2.357:4.355:6.46:7.126:9.035:9.585:10.126:11.052:11.84:12.263:12.821:13.471:16.704:18.551:19.332:20.036:23.309:23.821:24.083:26.05:26.624:29.517:30.582:31.438:32.328:33.286 33.536:35.379:35.959:36.334:38.33:41.594:42.412:43.311:43.91:44.551:45.379:46.018:47.039:47.827:48.659:49.013:49.314:49.939:50.698:50.92:51.262:51.777:52.744:53.18:54.22 54.47:57.798:58.292:59.31:60.134:68.383…
0	12	55	607	52	0.9454545454545454	1.632951472262368	0.7431882426156265	25.618461538461546	1872.1600000000003	0.046602602262097115:0.37979420018709076:0.17875669699804406:0.0740709243983332:0.24815035292116677:0.03257079683646569:0.025087167276128922:0.01054511438047453:0.004422144740198996	True1:1:4:5:2:5:8:5:4:5:2:3:2:5:6:5:4:1:4:5:8:5:6:5:6:5:8:9 True1:4:7:4:7:4:1:4:1:4:7:4:1:4:1:4:1:4:5:2:5:6:5:8:9 True1:4:7:4:5:6:5:2:5:6:5:2:5:8:9 False1:4:5:2:5:6:5:4:5:4:7:4:5:2:3:2:3:2:5:4:7:4:5:2:3:2:5:2:5:4:7:4:7:4:7:4:1:4:1:4:5:4:1:4:5:6:5:2:3:2:3:2:3:2:3:2:3:2:3:2:5:2:5:4:1:4:1:4:1:4:7:4:7:4:5:4:7:4:1:4:7:4:1:4:7:4:1:4:7:4:1:4:1:4:5:2:5:4:7:4:7:4:7:4:1:4:7:4:7:4:1:4:7:4:7:4:1:4:7:4:7:4:1:…	3611.45:0.15:0.485:3.442:4.05:5.185:5.764:6.811:7.417:8.026:8.658:9.521:9.977:10.623:12.301:15.061:15.899:16.714:17.431:18.08:18.85:19.742:20.441:22.354:23.306:23.787:24.274:24.907 25.357:26.279:27.312:29.072:29.927:30.384:31.404:31.986:32.915:33.821:35.744:36.291:37.062:37.418:37.924:40.482:40.739:41.317:42.313:42.649:43.146:43.873:45.641:46.256:47.099 47.499:49.368:50.39:52.371:52.876:53.503:54…
0	12	14	99	13	0.9285714285714286	0.8791482195565187	0.40011759772974326	20.772230769230767	450.03900000000004	0.005194805194805195:0.4779220779220779:0.0006926406926406926:0.01471861471861472:0.48623376623376624:0.0015584415584415584:0.008658008658008658:0.0027705627705627706:0.002251082251082251	True1:4:5:6:5:6:5:4:5:8:9 True1:4:7:4:5:6:5:2:5:2:5:6:5:2:5:2:5:2:3:2:5:6:5:8:9 True1:4:7:4:7:4:1:4:1:4:1:4:7:4:1:4:1:4:5:4:5:8:9 True1:4:7:4:5:2:3:2:5:8:9 True1:4:7:4:5:6:5:8:9 True1:4:7:4:7:4:5:8:5:8:9 True1:4:7:4:7:4:7:4:7:4:1:4:5:8:9 True1:4:7:4:7:4:7:4:7:4:7:4:7:4:7:4:7:4:7:4:7:4:1:4:5:4:7:4:1:4:5:8:5:6:5:8:9 True1:4:7:4:1:4:7:4:5:4:1:4:7:4:5:2:5:2:5:2:3:2:5:2:5:8:9 False1:4:7:4:5:2:5:2:3:2:…	0.25:1.072:2.549:4.075:6.086:6.991:15.261:15.961:16.728:17.575:18.254 18.604:19.75:20.801:21.528:22.07:22.615:23.566:24.274:26.063:26.458:26.847:27.523:28.409:28.856:29.462:30.081:31.028:31.415:32.377:33.422:34.273:34.845:36.658:36.841:37.801 38.051:43.517:44.494:45.894:46.766:50.94:53.406:54.042:54.482:55.238:56.238:60.946:61.781:62.442:63.117:63.682:64.598:65.073:66.07:66.644:67.167:67.546:68.0…
