# Supplementary material for: Intrinsic motivation in cognitive architecture: intellectual curiosity originated from pattern discovery
Source: Front Artif Intell. 2024 Oct 17;7:1397860. doi: 10.3389/frai.2024.1397860 (PMC11525000; doi:10.3389/frai.2024.1397860)
Supplement: Supplementary file 4 [file Data_Sheet_4.zip › data/action/r_3600_7_7_10_18_1_1_180.csv]

map_no	reward	round	skill	goal_time	goal_rate	entropy	entropy_n	achivenmt_time	giveup_time	probability	path	time
0	18	41	343	34	0.8292682926829268	1.7915853499570198	0.8153856316904247	29.636588235294113	2267.6440000000002	0.07869705226653456:0.2608620262571216:0.1204111964329948:0.08506316571711667:0.2969036413178103:0.07934109487243002:0.002229378251176616:0.07565023532325985:0.0008422095615556106	True1:4:1:4:7:4:5:8:9 True1:4:5:8:5:6:5:4:5:6:5:2:3:2:3:2:5:2:5:6:5:4:5:8:5:6:5:6:5:8:5:6:5:4:7:4:7:4:7:4:5:6:5:2:3:2:3:2:3:2:3:2:3:2:3:2:5:8:9 True1:4:5:4:5:4:1:4:1:4:7:4:1:4:1:4:1:4:7:4:7:4:1:4:1:4:1:4:1:4:7:4:1:4:7:4:5:4:5:6:5:4:5:8:5:6:5:8:9 True1:4:1:4:7:4:5:4:5:8:5:6:5:8:5:2:5:2:5:2:3:2:3:2:5:2:5:8:5:6:5:2:5:6:5:4:5:8:9 True1:4:5:6:5:2:3:2:5:6:5:2:3:2:3:2:3:2:5:6:5:6:5:4:7:4:7:4:1:4:1:4:1:4…	0.15:1.193:1.464:3.321:4.012:4.373:4.966:5.805:6.599 6.849:7.843:8.192:8.901:9.47:10.173:11.794:12.209:12.994:13.871:14.656:15.363:17.545:19.165:19.579:21.47:22.176:22.578:23.635:24.193:30.353:30.961:31.911:32.327:33.8:34.221:39.203:39.582:41.047:41.438:42.969:43.522:44.178:44.932:45.523:47.378:48.306:51.425:51.918:54.965:55.551:55.982:58.015:58.229:59.215:60.104:62.0:64.776:65.173:71.277:71.557:…
0	18	37	678	22	0.5945945945945946	1.6510398289182877	0.751420608502344	40.961000000000006	3600.0000000000005	0.008914436027961128:0.19602016708478456:0.18471880556299777:0.038385658961930975:0.27800375088291884:0.2568867671773388:0.025403707041430208:0.01113086684365638:0.0005358404169812699	True1:4:1:4:7:4:1:4:7:4:5:8:9 True1:4:5:6:5:6:5:6:5:8:5:6:5:2:3:2:3:2:3:2:5:4:1:4:5:4:5:6:5:4:1:4:1:4:1:4:7:4:5:6:5:4:7:4:7:4:7:4:5:6:5:8:9 True1:4:1:4:7:4:5:4:1:4:5:4:5:8:5:4:7:4:5:8:9 True1:4:7:4:1:4:5:8:5:2:5:2:3:2:3:2:5:6:5:6:5:4:5:8:5:8:5:2:3:2:3:2:3:2:3:2:3:2:5:6:5:6:5:8:5:6:5:2:3:2:5:4:7:4:5:4:7:4:7:4:5:8:5:2:3:2:3:2:5:4:7:4:7:4:1:4:5:6:5:4:1:4:5:8:9 True1:4:7:4:7:4:5:4:1:4:1:4:5:6:5:6:5:2…	0.3:1.404:1.679:2.396:3.141:5.127:6.268:7.875:8.249:9.179:10.029:11.006:11.803 12.053:12.791:13.163:13.621:15.521:16.461:19.794:20.2:21.016:21.841:22.621:23.101:27.48:27.864:28.317:28.993:29.528:32.475:33.04:35.192:36.09:36.732:37.622:37.92:38.622:39.225:40.078:40.283:40.805:41.19:41.922:46.134:46.685:49.865:50.796:53.901:54.467:55.252:55.848:56.576:60.577:60.987:61.165:64.385:65.979:66.499:69.39…
0	18	40	157	38	0.95	1.1586205081666392	0.5273109176537975	8.613631578947368	687.3179999999999	0.24497538138671401:0.006457341189765114:0.003955121478731133:0.48639922511905725:0.24715473403825974:0.0009686011784647671:0.002098635886673662:0.004923722657195899:0.0030672370651384294	True1:1:4:5:8:9 True1:4:7:4:1:4:5:6:5:8:9 True1:4:1:4:5:4:1:4:5:6:5:6:5:4:7:4:5:2:3:2:3:2:3:2:3:2:3:2:5:2:3:2:5:8:5:4:7:4:1:4:1:4:5:8:5:2:3:2:3:2:5:6:5:2:5:6:5:6:5:4:7:4:5:2:5:6:5:4:5:8:5:6:5:8:9 True1:4:1:4:5:8:9 True1:4:7:4:5:8:9 True1:4:1:4:5:8:5:4:7:4:1:4:7:4:5:8:5:8:9 True1:4:1:4:1:4:1:4:1:4:5:8:5:8:9 False1:4:1:4:1:4:1:4:1:4:1:4:1:4:1:4:1:4:1:4:1:4:1:4:1:4:1:4:1:4:1:4:1:4:1:4:1:4:1:4:1:4:1:…	3607.725:0.15:0.83:1.797:2.248:2.889 3.239:6.433:7.145:9.226:9.463:10.186:10.559:11.147:11.535:12.301:13.188 13.438:16.631:18.622:19.151:20.004:20.71:21.76:24.315:24.581:25.087:26.795:27.448:28.375:28.716:29.498:32.467:34.282:34.942:35.94:38.699:39.173:40.176:41.149:43.254:44.014:45.745:46.413:50.444:51.174:51.768:52.174:52.433:52.968:53.319:53.572:54.009:54.86:55.778:56.234:58.037:59.003:60.974:…
0	18	62	815	53	0.8548387096774194	1.928733948025903	0.8778046486100123	40.54033962264151	3599.9999999999995	0.15303847245307495:0.09989054201970243:0.08979608383670491:0.2572262536992743:0.12299833786029918:0.06664774800340537:0.1875380062431589:0.020715936271131472:0.0021486196132484694	True1:4:5:4:1:4:5:4:7:4:5:8:5:6:5:2:5:6:5:6:5:4:7:4:7:4:1:4:5:2:5:8:5:4:7:4:1:4:7:4:1:4:7:4:5:6:5:4:7:4:1:4:5:2:3:2:3:2:5:2:3:2:3:2:3:2:5:8:5:2:3:2:3:2:5:6:5:4:5:2:3:2:3:2:5:4:5:4:5:6:5:8:5:4:1:4:7:4:7:4:5:4:1:4:5:6:5:6:5:4:1:4:5:2:5:6:5:6:5:6:5:6:5:8:5:2:3:2:5:2:5:8:9 True1:4:7:4:5:4:1:4:7:4:5:4:1:4:1:4:5:8:9 True1:4:1:4:1:4:7:4:7:4:5:2:5:2:3:2:5:4:5:4:5:2:3:2:5:6:5:4:5:6:5:8:5:8:5:4:1:4:5:6:5:6…	0.15:1.095:2.166:3.004:3.997:7.272:9.245:9.985:10.502:17.433:18.284:19.13:19.883:20.995:21.849:23.206:23.718:24.389:25.053:25.576:26.24:27.125:27.709:30.684:31.193:31.52:33.433:34.312:34.786:35.338:36.274:36.94:37.541:38.681:39.595:40.594:42.375:44.433:45.22:46.309:47.398:53.849:54.509:56.345:56.756:57.201:58.768:59.422:60.071:60.879:61.804:63.695:64.217:64.765:65.615:75.688:76.309:80.295:81.258:…
0	18	48	697	35	0.7291666666666666	2.0279263079313656	0.9229490370938319	38.02160000000001	3599.999999999999	0.168660186222431:0.10202483768775822:0.10168756549705489:0.22387646201471953:0.10559028656090774:0.09532757561522061:0.11136005010901119:0.09105144605451763:0.00042159023837916624	True1:1:4:1:4:7:4:1:4:1:4:1:4:7:4:1:4:1:4:5:4:5:6:5:8:9 True1:4:7:4:7:4:7:4:7:4:1:4:5:2:5:2:5:4:7:4:5:8:9 True1:4:5:8:5:4:1:4:7:4:7:4:5:8:5:4:7:4:5:8:5:6:5:2:3:2:5:4:7:4:1:4:1:4:7:4:5:8:5:8:5:2:3:2:5:6:5:8:5:8:5:2:3:2:3:2:3:2:3:2:5:8:5:6:5:8:9 True1:4:7:4:5:6:5:8:9 True1:4:1:4:7:4:1:4:5:2:3:2:5:6:5:4:7:4:5:6:5:6:5:8:5:2:3:2:5:6:5:2:3:2:3:2:3:2:3:2:3:2:3:2:3:2:5:8:5:8:5:8:9 True1:4:7:4:5:4:7:4:1:4…	3614.175:0.15:1.027:1.89:2.42:2.806:5.339:6.082:6.57:7.239:9.464:10.536:13.6:14.373:15.331:16.224:19.218:19.775:21.536:22.329:22.895:24.775:25.244:30.342:30.795:31.856 32.256:34.862:35.695:35.966:36.446:37.492:38.347:39.372:39.71:41.572:41.916:43.734:44.425:44.748:45.476:45.813:46.139:47.674:48.276:49.876:50.116:50.545:53.348 53.698:53.798:54.866:55.433:55.932:56.753:57.22:58.284:58.919:61.469:62…
0	18	62	661	46	0.7419354838709677	1.6774999358735796	0.7634631221480681	16.892521739130437	3600.0	0.022375664063036226:0.1755940532897717:0.00012354661139099758:0.18222438810108857:0.2375320878004585:0.22554806649553172:0.0009334632860653149:0.1553530001235466:0.00031573022911032713	True1:1:4:1:4:5:4:5:4:1:4:5:4:7:4:7:4:5:6:5:2:3:2:5:2:3:2:5:6:5:4:5:4:1:4:5:8:9 True1:4:1:4:1:4:1:4:7:4:7:4:5:8:9 True1:4:1:4:7:4:5:8:5:6:5:6:5:6:5:4:7:4:5:8:9 True1:4:1:4:5:8:5:4:7:4:1:4:1:4:5:4:7:4:7:4:5:2:3:2:5:6:5:2:3:2:3:2:5:2:3:2:3:2:3:2:5:6:5:6:5:6:5:2:5:4:1:4:1:4:1:4:7:4:5:2:3:2:5:6:5:2:5:8:5:4:5:6:5:2:5:8:5:8:9 True1:4:7:4:5:4:5:2:3:2:5:4:7:4:7:4:5:4:1:4:1:4:1:4:1:4:1:4:5:8:5:8:5:4:1:4:7…	3611.519:0.15:0.91:1.802:2.577:3.003:3.684:4.305:4.658:5.536:6.179:6.703:7.013:8.016:9.021:9.298:10.909:11.202:12.044:12.775:13.39:15.409:17.462:18.048:18.714:20.268:20.688:21.575:22.018:24.162:24.507:25.12:25.706:26.473:27.257:27.894:28.432:29.249 29.499:30.489:31.141:31.734:32.744:33.619:33.964:37.036:37.307:38.341:39.254:42.117:44.217:44.64:45.149 45.549:47.047:47.781:50.463:51.127:51.699:52.0…
0	18	22	306	16	0.7272727272727273	1.5494621863015354	0.705190631073319	40.83475	1733.356	0.023947230055924668:0.019836527890636203:0.01591702117489604:0.32273791883753167:0.30887624874527986:0.00129056928445103:0.1622293389417332:0.14440036327135414:0.000764781798193203	True1:1:4:7:4:5:2:5:6:5:6:5:4:7:4:7:4:1:4:1:4:5:8:5:8:5:6:5:4:5:2:3:2:3:2:3:2:5:2:3:2:3:2:5:4:5:6:5:6:5:4:7:4:5:2:5:2:5:2:3:2:3:2:5:2:5:8:9 True1:4:1:4:7:4:5:8:9 True1:4:7:4:7:4:1:4:5:6:5:8:5:8:5:2:3:2:3:2:5:8:9 True1:4:5:4:5:6:5:8:9 False1:4:5:8:5:8:5:8:5:8:5:8:5:8:5:8:5:8:5:8:5:8:5:8:5:8:5:8:5:8:5:8:5:8:5:8:5:8:5:8:5:8:5:8:5:8:5:8:5:8:5:8:5:8:5:8:5:8:5:8:5:8:5:8:5:8:5:8:5:8:5:8:5:8:5:8:5:8:5:8:…	3613.181:0.15:1.019:1.486:6.91:7.7:8.442:9.402:9.628:12.757:13.253:15.296:15.964:17.778:18.861:19.632:23.952:26.578:26.963:27.832:30.745:31.078:31.709:33.551:35.074:39.414:40.448:41.202:42.117:44.817:45.296:46.056:50.083:50.799:51.494:52.417:55.28:55.73:56.383:57.42:59.05:59.203:65.011:65.311:65.615:66.15:66.71:66.948:67.316:69.288:69.793:70.076:73.623:75.333:75.895:77.487:78.339:79.129:80.97:81.…
0	18	76	441	70	0.9210526315789473	1.7541307925014618	0.7983393279844259	20.66382857142857	2526.468	0.18874100459698187:0.09993020289296975:0.04984476160677754:0.262027966978748:0.20633468916219402:0.007124118510674144:0.17858432212568293:0.005728176370069075:0.001684757755902669	True1:4:5:2:5:2:5:2:3:2:5:6:5:2:5:6:5:8:9 True1:4:1:4:7:4:7:4:7:4:7:4:5:2:3:2:5:6:5:8:9 True1:4:5:8:9 True1:4:7:4:5:4:1:4:5:6:5:6:5:8:5:4:5:6:5:8:5:4:7:4:7:4:7:4:5:6:5:6:5:4:5:6:5:8:9 True1:4:5:2:3:2:3:2:5:8:9 True1:4:5:2:3:2:3:2:5:2:5:6:5:4:1:4:7:4:5:2:5:2:5:2:3:2:5:6:5:4:5:2:5:8:5:8:5:2:5:6:5:6:5:4:7:4:7:4:5:4:1:4:7:4:7:4:5:4:7:4:1:4:7:4:1:4:1:4:1:4:7:4:5:6:5:8:9 True1:4:7:4:5:8:5:4:7:4:7:4:7:4…	0.2:2.381:2.722:3.415:5.172:5.682:6.639:7.443:8.107:8.646:9.772:10.153:13.07:13.613:14.711:15.244:16.964:17.809:18.59 18.84:20.761:22.626:28.74:30.257:34.576:36.251:37.139:37.907:38.33:38.897:41.386:41.848:42.394:43.238:44.212:44.863:45.628:46.42:47.332:48.198 48.498:49.135:50.185:50.525:50.975 51.225:51.849:52.368:53.109:53.547:54.344:54.788:55.409:56.109:56.597:57.281:57.941:58.774:59.122:59.69…
0	18	33	770	15	0.45454545454545453	1.8701621129910238	0.8511474576978807	32.85886666666667	3600.0	0.08604618701242303:0.06303022783318082:0.0517083611210199:0.224870884191262:0.22587899561083796:0.14478030925756472:0.18811359089287652:0.015338802984009803:0.0002326410968252245	True1:4:1:4:5:2:3:2:5:4:7:4:1:4:5:4:1:4:1:4:5:4:7:4:1:4:1:4:7:4:5:2:5:2:3:2:5:6:5:4:5:4:7:4:5:8:5:4:5:2:5:4:5:4:7:4:1:4:5:4:1:4:1:4:1:4:1:4:1:4:5:8:5:2:5:6:5:6:5:6:5:6:5:4:5:4:1:4:1:4:1:4:5:2:3:2:5:6:5:4:1:4:5:2:3:2:3:2:3:2:3:2:3:2:3:2:5:8:5:8:9 True1:4:5:8:5:6:5:2:3:2:3:2:5:2:5:2:3:2:5:8:9 True1:4:7:4:1:4:1:4:5:6:5:2:5:8:5:8:5:6:5:6:5:8:9 False1:4:5:2:5:2:3:2:3:2:3:2:3:2:3:2:3:2:3:2:3:2:3:2:3:2:…	0.3:0.996:1.72:4.719:5.459:6.531:7.556:8.988:9.626:10.367:10.904:11.707:12.299:13.22:16.28:16.994:18.518:21.473:22.05:23.023:23.815:24.451:25.378:27.44:28.335:29.115:29.412:31.594:32.081:33.129:33.623:34.355:35.045:35.924:36.683:37.518:38.024:38.862:45.284:45.775:46.532:47.088:48.121:54.398:55.268:56.062:56.451:57.537:58.376:59.078:60.827:61.645:62.518:62.934:63.627:64.536:65.024:65.539:65.747:66…
0	18	44	860	30	0.6818181818181818	1.8901069536360413	0.8602247458598389	41.87266666666667	3600.000000000001	0.006314535345512311:0.21336378077839555:0.20025814138204925:0.13371723590150913:0.17168387609213662:0.09444003177124702:0.043328038125496425:0.1362986497220016:0.0005957108816521049	True1:1:4:7:4:1:4:7:4:7:4:5:4:1:4:5:6:5:2:3:2:5:4:1:4:7:4:5:6:5:4:5:2:3:2:3:2:3:2:5:4:1:4:1:4:5:6:5:6:5:8:5:2:5:2:3:2:5:4:1:4:1:4:1:4:1:4:5:8:9 True1:4:1:4:5:2:3:2:5:2:3:2:3:2:3:2:5:2:5:8:9 True1:4:1:4:1:4:1:4:7:4:7:4:7:4:5:8:5:4:5:8:5:4:1:4:7:4:5:4:1:4:7:4:5:2:3:2:3:2:3:2:5:2:5:8:5:4:1:4:7:4:1:4:7:4:7:4:7:4:1:4:1:4:1:4:5:4:7:4:7:4:5:8:9 True1:4:1:4:7:4:5:6:5:2:5:4:5:4:1:4:5:2:3:2:3:2:3:2:3:2:5:8…	3607.308:0.2:2.183:2.732:3.415:3.823:4.955:5.976:6.34:7.346:7.941:8.303:8.824:10.354:12.011:12.524:12.842:13.126:13.879:15.882:17.776:19.445:20.285:20.924:21.443:22.461:25.323:28.163:28.918:29.555:30.351:31.028:31.782:32.421:33.352:33.777:37.402:38.168:40.199:40.791:41.087:41.91:42.806:43.065:44.719:45.567:45.93:55.774:56.406:57.224:57.997:58.832:60.602:61.556:61.834:62.578:64.577:65.454:66.039:6…
