# Supplementary material for: Intrinsic motivation in cognitive architecture: intellectual curiosity originated from pattern discovery
Source: Front Artif Intell. 2024 Oct 17;7:1397860. doi: 10.3389/frai.2024.1397860 (PMC11525000; doi:10.3389/frai.2024.1397860)
Supplement: Supplementary file 4 [file Data_Sheet_4.zip › data/action/r_3600_7_7_10_6_1_1_180.csv]

map_no	reward	round	skill	goal_time	goal_rate	entropy	entropy_n	achivenmt_time	giveup_time	probability	path	time
0	6	6	181	5	0.8333333333333334	1.2262017770051967	0.558068478594832	37.334	366.67	0.014358108108108109:0.43327702702702703:0.044763513513513514:0.032939189189189186:0.43158783783783783:0.019425675675675675:0.006756756756756757:0.01266891891891892:0.004222972972972973	True1:1:4:5:4:7:4:5:2:3:2:5:2:5:8:5:4:5:2:3:2:5:2:5:6:5:4:5:2:5:2:5:6:5:8:5:2:3:2:5:2:3:2:3:2:3:2:3:2:3:2:3:2:5:2:5:6:5:4:7:4:7:4:5:2:3:2:3:2:5:2:3:2:5:2:3:2:5:8:5:4:1:4:5:2:5:2:5:2:5:2:3:2:5:2:5:8:9 False1:4:1:4:5:8:5:6:5:8:5:6:5:6:5:4:5:2:3:2:5:6:5:2:5:6:5:6:5:2:3:2:3:2:3:2:5:4:1:4:7:4:7:4:5:2:5:8:5:4:7:4:5:2:5:8:5:2:3:2:5:6:5:4:1:4:5:2:5:6:5:4:5:6:5:6:5:2:5:2:5:2:5:2:5:2:3:2:5:6:5:4:5:2:5:2:5:…	3608.924:0.15:0.755:2.989:3.35:3.678:4.795:5.74:6.235:7.11:10.088:10.827:11.672:12.23:13.254:14.949:15.245:16.232:17.193:17.554:18.368:19.387:19.894:20.617:22.41:23.918:24.869:25.14:25.629:28.262:28.661:29.705:31.814:33.594:33.987:34.526:34.966:35.482:40.448:41.3:42.168:42.797:44.673:45.251:49.199:49.813:50.095:50.797:55.016:55.858:59.02:59.707:62.993:63.605:64.63:64.914:65.739:69.279:70.084:70.4…
0	6	8	115	8	1.0	2.0269450612351063	0.9225024524768652	28.105375	224.843	0.11607142857142858:0.14732142857142858:0.09375:0.19642857142857142:0.23214285714285715:0.08482142857142858:0.04017857142857143:0.05357142857142857:0.03571428571428571	True1:4:5:8:9 True1:4:1:4:7:4:7:4:7:4:5:2:3:2:3:2:3:2:3:2:5:6:5:6:5:6:5:2:3:2:3:2:3:2:5:6:5:4:7:4:7:4:1:4:5:8:5:4:1:4:1:4:1:4:7:4:1:4:5:8:9 True1:4:1:4:7:4:5:6:5:6:5:8:5:6:5:6:5:4:5:8:5:8:9 True1:4:5:8:9 True1:4:5:6:5:6:5:6:5:2:5:4:1:4:1:4:1:4:1:4:5:2:3:2:3:2:5:2:5:2:5:6:5:2:5:2:3:2:3:2:5:6:5:4:5:6:5:2:3:2:3:2:3:2:3:2:3:2:3:2:3:2:3:2:3:2:5:8:5:4:7:4:1:4:1:4:5:2:5:8:9 True1:4:1:4:5:8:9 True1:4:5:4…	0.2:1.341:1.78:2.494:4.397 4.697:6.383:7.009:9.144:10.161:13.024:13.628:14.511:15.095:15.904:16.727:17.273:17.818:18.833:20.662:21.453:22.079:22.306:22.69:23.708:24.271:25.115:26.719:27.087:27.509:28.042:28.65:29.322:33.432:34.607:35.321:36.877:36.877:38.43:39.016:39.707:43.573:44.082:44.132:50.216:50.817:52.954:53.901:54.696:55.639:55.999:56.513:56.589:57.127:58.643:59.607:60.159:60.68:63.243:64…
0	6	5	141	5	1.0	1.6890391688553719	0.7687148534006749	49.0268	245.13400000000001	0.07268170426065163:0.05513784461152882:0.03258145363408521:0.39097744360902253:0.15288220551378445:0.020050125313283207:0.23558897243107768:0.02756892230576441:0.012531328320802004	True1:4:7:4:1:4:1:4:5:2:3:2:3:2:5:8:9 True1:4:7:4:7:4:1:4:1:4:1:4:1:4:5:4:1:4:5:8:9 True1:4:1:4:7:4:5:4:7:4:1:4:5:4:1:4:5:6:5:6:5:8:9 True1:4:7:4:5:8:9 True1:4:5:8:5:8:5:2:3:2:5:4:7:4:7:4:7:4:7:4:7:4:1:4:1:4:7:4:7:4:7:4:5:4:7:4:5:4:1:4:1:4:1:4:7:4:7:4:7:4:7:4:5:6:5:8:5:4:5:2:5:4:7:4:7:4:7:4:5:6:5:4:5:6:5:4:5:6:5:8:5:4:7:4:7:4:7:4:7:4:5:2:5:2:3:2:3:2:5:6:5:4:5:8:5:4:5:4:5:4:7:4:7:4:7:4:5:4:7:4:7:4…	0.2:1.143:2.069:3.059:4.107:5.126:5.503:8.511:8.938:9.63:10.345:11.344:12.121:14.096:14.898:16.625:17.676 17.926:18.437:18.714:19.663:19.948:22.135:22.954:25.976:27.03:28.18:28.639:33.572:33.851:33.951:34.792:35.285:35.672:36.653:37.27:37.562:38.78 39.08:40.23:40.841:42.715:43.393:43.936:44.632:45.726:46.148:50.15:50.797:53.272:54.064:54.88:55.687:55.737:55.978:56.868:57.667:58.234:58.584:59.208:…
0	6	10	136	10	1.0	1.9561538608912263	0.8902839887503659	22.387500000000003	223.87500000000003	0.08680555555555555:0.11458333333333333:0.06597222222222222:0.2465277777777778:0.2743055555555556:0.06944444444444445:0.05555555555555555:0.052083333333333336:0.034722222222222224	True1:4:7:4:1:4:7:4:5:6:5:4:7:4:5:8:9 True1:4:1:4:1:4:5:6:5:4:7:4:7:4:7:4:7:4:1:4:5:4:7:4:1:4:5:4:5:6:5:6:5:4:7:4:5:4:5:8:9 True1:4:7:4:7:4:7:4:5:2:5:4:7:4:7:4:1:4:5:8:5:4:5:4:1:4:5:6:5:2:3:2:5:2:5:2:5:8:5:6:5:6:5:2:3:2:3:2:3:2:3:2:3:2:5:4:7:4:5:4:1:4:1:4:5:8:9 True1:4:5:4:5:8:9 True1:4:5:8:5:6:5:4:1:4:5:4:1:4:7:4:5:4:5:6:5:6:5:6:5:6:5:6:5:8:9 True1:4:5:8:9 True1:4:5:8:5:2:3:2:3:2:3:2:5:8:9 True1…	0.2:5.655:6.657:7.466:8.047:10.744:11.688:12.228:13.877:14.606:20.046:20.884:21.551:24.503:25.389:26.029:26.802 27.102:28.032:28.595:30.112:31.94:32.603:33.157:33.868:37.078:37.302:37.876:37.976:38.683:39.335:40.338:41.242:41.911:42.736:43.62:43.72:44.058:44.66:44.71:45.488:46.141:46.746:47.687:47.979:48.591:48.96:52.189:52.631:53.613:54.027:54.974:57.718:58.094:58.619:59.336:59.708:60.606 60.956…
0	6	5	175	5	1.0	1.919008410087632	0.8733783655442814	62.1998	310.999	0.045146726862302484:0.24153498871331827:0.15349887133182843:0.14446952595936793:0.23927765237020315:0.06320541760722348:0.05869074492099323:0.04288939051918736:0.011286681715575621	True1:4:7:4:5:8:9 True1:4:5:8:5:2:5:2:5:4:7:4:7:4:1:4:1:4:1:4:7:4:5:6:5:6:5:6:5:4:7:4:1:4:7:4:5:2:5:2:3:2:3:2:5:4:5:6:5:8:5:6:5:2:5:6:5:4:7:4:5:8:5:8:5:4:7:4:5:2:3:2:3:2:5:6:5:6:5:4:7:4:1:4:7:4:5:2:3:2:5:4:7:4:7:4:7:4:1:4:1:4:7:4:5:8:5:4:1:4:1:4:1:4:5:2:5:8:9 True1:4:7:4:7:4:5:2:3:2:5:2:5:2:3:2:3:2:3:2:3:2:3:2:3:2:5:6:5:6:5:6:5:6:5:6:5:4:1:4:7:4:5:2:5:6:5:6:5:6:5:6:5:2:3:2:5:4:5:2:3:2:5:4:5:6:5:4…	0.15:2.312:2.938:3.541:4.208:4.821:5.289 5.539:5.676:6.208:7.078:7.763:8.442:9.332:10.265:11.103:12.053:12.624:15.518:15.988:16.539:17.509:17.876:18.659:20.821:22.669:27.713:28.684:31.462:32.315:32.821:33.481:34.362:35.394:36.221:42.416:42.952:43.002:44.648:45.474:47.127:47.227:49.094:49.622:50.41:50.51:51.312:51.887:56.805:58.637:61.123:62.829:63.26:63.691:64.337:65.351:66.389:67.282:67.83:68.92…
0	6	5	110	5	1.0	1.9947901633807728	0.9078681277992685	38.160000000000004	190.8	0.10582010582010581:0.1164021164021164:0.06878306878306878:0.2275132275132275:0.25396825396825395:0.07936507936507936:0.0582010582010582:0.06349206349206349:0.026455026455026454	True1:4:1:4:5:2:5:2:5:4:1:4:5:6:5:8:9 True1:4:5:6:5:8:9 True1:4:7:4:1:4:7:4:5:4:7:4:7:4:1:4:1:4:1:4:1:4:1:4:5:4:7:4:7:4:7:4:1:4:5:6:5:8:9 True1:4:5:6:5:4:5:8:9 True1:4:5:8:5:6:5:4:5:6:5:8:5:2:3:2:3:2:3:2:3:2:5:8:5:6:5:6:5:6:5:4:7:4:7:4:5:8:5:2:5:6:5:6:5:4:5:4:1:4:1:4:1:4:7:4:5:2:3:2:3:2:3:2:3:2:3:2:3:2:5:6:5:6:5:2:3:2:5:2:3:2:5:4:1:4:7:4:5:6:5:4:1:4:5:4:1:4:5:8:5:6:5:2:5:8:5:8:5:2:3:2:5:4:5:8:9	0.15:1.808:2.195:4.217:5.16:6.905:7.434:7.812:10.526:10.831:11.458:12.27:12.847:13.536:14.344:14.816:15.302 15.602:16.178:16.694:17.127:19.034:19.811:21.657 21.907:22.942:23.803:24.642:25.792:28.657:30.393:33.149:33.784:34.477:36.33:36.761:37.526:40.42:40.759:41.209:43.255:45.305:45.72:50.857:51.823:54.78:54.946:56.826:57.539:57.805:58.384:60.441:60.768:61.564:62.501:63.308:63.689:64.511:64.611:6…
0	6	4	49	4	1.0	1.999788368844081	0.9101429091369904	15.885750000000002	63.543000000000006	0.1323529411764706:0.07352941176470588:0.029411764705882353:0.2647058823529412:0.20588235294117646:0.058823529411764705:0.10294117647058823:0.07352941176470588:0.058823529411764705	True1:4:5:8:5:8:9 True1:4:7:4:1:4:7:4:1:4:1:4:5:8:9 True1:4:5:8:9 True1:4:7:4:7:4:7:4:5:2:5:6:5:4:7:4:7:4:1:4:5:6:5:2:3:2:5:6:5:4:1:4:5:2:3:2:5:6:5:8:9	0.15:1.906:2.361:4.488:5.166:5.434:6.516 6.766:8.698:9.671:10.014:10.542:12.51:13.553:14.477:14.858:17.974:18.364:19.22:20.212:20.908:21.057 21.307:22.957:23.403:23.872:24.903 25.153:27.166:27.816:29.834:30.269:32.418:32.468:34.164:35.234:35.881:36.751:37.119:41.004:41.418:42.142:42.765:43.478:44.555:45.276:46.59:48.177:48.921:49.491:49.862:51.435:53.235:53.803:53.905:54.709:54.993:55.502:58.596:…
0	6	7	237	6	0.8571428571428571	1.6422176247757818	0.7474054503644347	40.4325	422.59499999999997	0.03090507726269316:0.35320088300220753:0.19757174392935983:0.09161147902869757:0.25496688741721857:0.02207505518763797:0.029801324503311258:0.013245033112582781:0.006622516556291391	True1:4:5:6:5:8:5:6:5:8:5:2:3:2:5:6:5:4:1:4:1:4:7:4:1:4:5:4:5:4:1:4:5:4:7:4:5:8:9 True1:4:5:6:5:2:3:2:5:2:3:2:5:2:3:2:5:4:5:6:5:2:5:2:3:2:3:2:5:4:7:4:5:6:5:4:5:6:5:4:1:4:1:4:5:4:7:4:7:4:1:4:7:4:1:4:5:4:5:4:7:4:1:4:7:4:7:4:1:4:5:2:3:2:3:2:3:2:3:2:3:2:3:2:3:2:3:2:3:2:3:2:5:2:5:8:5:4:5:2:3:2:3:2:3:2:5:8:9 True1:4:5:6:5:8:9 True1:4:7:4:7:4:7:4:1:4:5:4:5:6:5:6:5:8:9 False1:4:7:4:5:2:3:2:3:2:3:2:3:2:3:…	0.2:1.943:2.922:3.59:4.112:4.644:5.248:5.746:6.742:7.375:8.244:9.157:10.753:11.33:12.34:12.652:15.288:15.503:16.477:17.423:18.45:20.389:21.422:21.941:22.82:23.494:24.265:24.805:25.35:26.013:27.62:30.696:31.592:31.775:32.669:33.589:33.639:34.144:34.828 35.128:38.012:38.961:39.866:41.695:42.336:43.136:43.688:44.114:44.817:46.592:51.933:52.715:53.296:54.232:54.952:55.713:56.159:56.703:57.013:57.606:…
0	6	10	107	10	1.0	1.4954822201312625	0.680623289743233	18.824499999999993	188.24499999999995	0.039399624765478425:0.054409005628517824:0.03564727954971857:0.0675422138836773:0.4071294559099437:0.009380863039399626:0.013133208255159476:0.3545966228893058:0.01876172607879925	True1:4:1:4:5:8:9 True1:4:7:4:1:4:5:4:5:8:5:8:5:6:5:8:5:2:5:6:5:6:5:8:9 True1:4:5:2:3:2:3:2:3:2:5:8:5:8:5:4:5:2:5:2:5:8:5:4:7:4:5:6:5:2:3:2:5:2:3:2:5:2:5:2:3:2:3:2:3:2:3:2:3:2:3:2:3:2:5:8:9 True1:4:5:4:1:4:1:4:5:4:1:4:7:4:1:4:7:4:5:8:5:4:7:4:1:4:1:4:1:4:5:8:5:8:5:8:5:8:5:8:5:8:5:8:5:8:5:8:5:8:5:8:5:8:5:8:5:8:5:8:5:8:5:8:5:8:5:8:5:8:5:8:5:8:5:8:5:8:5:8:5:8:5:8:5:8:5:8:5:8:5:8:5:8:5:8:5:8:5:8:5:8:5…	0.45:0.916:1.513:2.422:3.476:4.084:5.039 5.289:7.164:7.842:11.705:13.246:13.785:14.192:14.697:15.092:15.596:17.482:17.856:18.882:19.625:24.001:24.051:25.84:26.205:26.903:27.724:29.619:30.092:38.622:38.883:39.962 40.212:40.791:41.941:42.43:43.359:44.368:45.163:48.291:49.249:49.907:50.534:51.095:51.686:52.191:54.149:54.533:55.47:56.133:56.801:57.396:57.956:58.826:59.451:60.114:60.471:62.596:63.746:…
0	6	6	60	6	1.0	1.863243225079854	0.8479985361071902	20.31983333333333	121.91899999999998	0.14754098360655737:0.06557377049180328:0.02459016393442623:0.3114754098360656:0.2459016393442623:0.03278688524590164:0.05737704918032787:0.06557377049180328:0.04918032786885246	True1:4:5:6:5:2:5:4:7:4:5:2:5:6:5:6:5:4:5:4:5:4:5:8:9 True1:4:7:4:5:4:1:4:5:2:3:2:3:2:5:4:7:4:1:4:1:4:7:4:1:4:5:8:9 True1:4:1:4:1:4:7:4:5:4:5:8:9 True1:4:5:4:5:4:1:4:1:4:1:4:7:4:5:8:5:2:5:8:9 True1:4:1:4:1:4:5:4:5:8:5:2:3:2:5:4:5:8:9 True1:4:5:4:7:4:1:4:5:6:5:4:5:8:9	0.15:2.375:3.889:4.438:6.448:7.114:8.14:8.93:9.133:10.1:10.902:11.195:12.207:12.748:16.999:17.523:21.564:21.732:23.347:24.09:25.04:25.841:26.381:27.389:27.698 28.048:30.908:31.244:32.131:32.936:33.154:33.983:40.126:41.104:41.449:42.868:49.172:51.117:52.134:53.067:53.472:54.353:55.007:55.672:56.431:57.7:61.202:63.295:65.005:65.392:69.291:70.044:70.762:71.425 71.675:72.725:72.725:73.513:73.513:74.2…
