# Supplementary material for: Intrinsic motivation in cognitive architecture: intellectual curiosity originated from pattern discovery
Source: Front Artif Intell. 2024 Oct 17;7:1397860. doi: 10.3389/frai.2024.1397860 (PMC11525000; doi:10.3389/frai.2024.1397860)
Supplement: Supplementary file 4 [file Data_Sheet_4.zip › data/backtrack_11_11_10_15_9_1_180.csv]

map_no	reward	round	skill	goal_time	goal_rate	entropy	entropy_n	achivenmt_time	giveup_time
0	15	8	278	0	0	2.038614722	0.66960082	0	1440
0	15	12	493	1	0.083333333	2.240773227	0.736001548	42.294	2022.294
0	15	4	229	1	0.25	2.454886698	0.806328989	125.925	665.925
0	15	7	321	0	0	2.167509459	0.711937423	0	1260
0	15	8	359	2	0.25	2.361909657	0.775789867	104.4235	1288.847
0	15	12	408	2	0.166666667	2.175757472	0.714646555	56.229	1912.458
0	15	10	348	2	0.2	2.234640383	0.733987162	71.6575	1583.315
0	15	8	329	1	0.125	2.193132971	0.72035369	48.529	1308.529
0	15	15	525	4	0.266666667	2.246056381	0.737736846	129.90075	2499.603
0	15	9	397	2	0.222222222	2.258341381	0.741771962	166.8515	1593.703
