# Supplementary material for: Intrinsic motivation in cognitive architecture: intellectual curiosity originated from pattern discovery
Source: Front Artif Intell. 2024 Oct 17;7:1397860. doi: 10.3389/frai.2024.1397860 (PMC11525000; doi:10.3389/frai.2024.1397860)
Supplement: Supplementary file 4 [file Data_Sheet_4.zip › data/backtrack_ct_11_11_10_2_4_5_180.csv]

map_no	reward	round	skill	goal_time	goal_rate	entropy	entropy_n	achivenmt_time	giveup_time	probability	path
0	2	3	203	0	0.0	1.7954662549186449	0.5897365815642422	0.0	540.0	0.3176470588235294:0.18235294117647058:0.0:0.0:0.18823529411764706:0.1411764705882353:0.047058823529411764:0.023529411764705882:0.07647058823529412:0.01764705882352941:0.0058823529411764705:0.0:0.0:0.0:0.0:0.0:0.0:0.0:0.0:0.0:0.0	['False1:5:1:2:1:5:1:2:1:5:1:2:1:5:1:5:1:5:1:2:1:2:6:2:1:5:1:5:1:5:1:2:1:5:1:5:1:5:1:2:1:2:1:5:1:5:1:5:1:2:6:7:6:9 ', 'False1:5:1:2:6:9:10:9:6:7:6:2:1:5:1:5:1:2:6:7:6:2:1:5:1:2:6:7:6:2:1:5:1:2:6:2:1:5:1:5:1:5:1:2:6:9:8:9:10:9:6:7:6 ', 'False1:5:1:5:1:2:6:2:1:2:6:9:8:9:6:2:1:5:1:5:1:2:1:2:6:9:8:9:10:9:6:7:6:2:1:5:1:5:1:2:1:5:1:2:6:7:11:7:6:9:8:9:6:2:1:5:1:2:1:5:1:2:6 ']
0	2	3	248	0	0.0	2.129268572852947	0.6993768699057881	0.0	540.0	0.2469879518072289:0.18072289156626506:0.0:0.0:0.12048192771084337:0.1566265060240964:0.05421686746987952:0.030120481927710843:0.10843373493975904:0.030120481927710843:0.024096385542168676:0.006024096385542169:0.012048192771084338:0.0:0.0:0.012048192771084338:0.006024096385542169:0.006024096385542169:0.0:0.006024096385542169:0.0	['False1:5:1:2:1:5:1:2:1:5:1:2:1:5:1:5:1:2:6:9:6:7:6:2:1:5:1:2:1:2:1:2:6:9:8:9:6:7:6:2:1:5:1:5:1:5:1:2:6:7:11:12:17 ', 'False1:2:1:5:1:2:1:5:1:2:1:5:1:5:1:2:6:9:10:9:6:2:1:2:6:9:10:9:8:13:8:9:6:2:1:2:1:2:6:7:6:9:6:2:1:2:1:5:1:5:1:2:6:9:6:2:1:5 ', 'False1:2:6:9:10:9:6:7:6:2:1:5:1:2:6:7:11:7:6:9:10:9:6:2:1:5:1:2:6:7:11:16:20:16:11:7:6:9:10:9:8:9:6:2:1:5:1:5:1:2:6:9:8:13:18 ']
0	2	3	216	0	0.0	1.963722982912405	0.6450019742277878	0.0	540.0	0.294478527607362:0.2147239263803681:0.0:0.006134969325153374:0.12883435582822086:0.13496932515337423:0.049079754601226995:0.012269938650306749:0.07975460122699386:0.024539877300613498:0.024539877300613498:0.024539877300613498:0.0:0.0:0.0:0.0:0.006134969325153374:0.0:0.0:0.0:0.0	['False1:2:1:5:1:2:1:5:1:2:6:7:6:9:8:9:6:2:1:2:1:5:1:2:6:9:10:9:6:7:6:2:1:2:6:7:11:12:17:12:4:12:11:7:6:9:6:2:1:5 ', 'False1:2:1:5:1:2:6:9:6:2:1:5:1:2:6:7:6:9:10:9:6:2:1:5:1:5:1:2:6:9:8:9:10:9:6:7:6:2:1:5:1:2:1:5:1:2:1:2:1:5:1:2:1:5:1:2:1 ', 'False1:2:1:5:1:2:1:5:1:2:1:5:1:2:6:9:10:9:6:7:11:12:11:7:6:2:1:2:1:2:6:2:1:5:1:2:6:2:1:2:1:5:1:5:1:2:1:5:1:2:1:5:1:2:1:5 ']
0	2	3	249	0	0.0	2.2291490230494126	0.7321834766034061	0.0	540.0	0.2236024844720497:0.19254658385093168:0.0:0.0:0.09937888198757763:0.14906832298136646:0.043478260869565216:0.055900621118012424:0.08695652173913043:0.012422360248447204:0.024844720496894408:0.012422360248447204:0.055900621118012424:0.012422360248447204:0.0:0.006211180124223602:0.006211180124223602:0.018633540372670808:0.0:0.0:0.0	['False1:2:1:5:1:2:6:9:6:2:1:5:1:2:6:2:1:5:1:5:1:2:6:9:8:13:14:13:18:13:8:9:6:7:6:2:1:5:1:2:6:9:6:2 ', 'False1:2:1:5:1:5:1:2:1:2:6:2:1:5:1:2:1:5:1:2:6:2:1:2:6:9:8:13:18:13:14:13:8:9:6:2:1:5:1:5:1:2:1:5:1:2:6:7:11:12:17:12:11:16:11:7:6:2 ', 'False1:5:1:2:6:9:6:7:11:7:6:2:1:5:1:2:1:5:1:2:6:7:6:9:10:9:8:13:18:13:8:9:6:2:1:2:1:2:6:7:6:9:8:13:8:9:10:9:6:2:1:2:1:5:1:2:6:9:8 ']
0	2	3	242	0	0.0	2.22606915475857	0.7311718669490703	0.0	540.0	0.27631578947368424:0.17763157894736842:0.013157894736842105:0.02631578947368421:0.14473684210526316:0.1118421052631579:0.046052631578947366:0.013157894736842105:0.046052631578947366:0.013157894736842105:0.039473684210526314:0.039473684210526314:0.019736842105263157:0.006578947368421052:0.0:0.006578947368421052:0.013157894736842105:0.006578947368421052:0.0:0.0:0.0	['False1:5:1:5:1:2:6:2:1:2:1:5:1:5:1:2:1:5:1:2:6:9:6:7:11:12:17:12:4:3:4:12:11:16:11:7:6:2:1:5:1:2:6:2:1:5 ', 'False1:2:1:5:1:5:1:2:6:9:6:2:1:5:1:5:1:2:6:7:11:7:6:2:1:5:1:2:1:2:1:5:1:5:1:5:1:2:1:5:1:2:1:5:1:5:1:2:6:2:1:2:1:5:1:2:1 ', 'False1:5:1:5:1:2:6:9:10:9:6:2:1:2:6:9:10:9:8:13:18:13:14:13:8:9:6:7:11:12:4:3:4:12:17:12:11:7:6:2:1:2:6:7:6:2:1:5:1 ']
0	2	4	220	1	0.25	1.9395055035594795	0.6370475315037479	119.789	659.789	0.297029702970297:0.2376237623762376:0.0:0.0049504950495049506:0.12871287128712872:0.14356435643564355:0.04950495049504951:0.0:0.04455445544554455:0.01485148514851485:0.034653465346534656:0.019801980198019802:0.0:0.0:0.0:0.009900990099009901:0.0049504950495049506:0.0:0.0:0.0049504950495049506:0.0049504950495049506	['False1:2:1:5:1:2:1:5:1:2:1:5:1:2:1:5:1:2:6:2:1:5:1:2:1:2:6:2:1:5:1:5:1:2:1:5:1:2:6:7:11:12:4:12:11:7:6:9 ', 'False1:5:1:2:6:7:6:2:1:5:1:2:1:2:1:5:1:5:1:2:1:5:1:2:1:2:6:7:11:7:6:9:10:9:6:2:1:2:6:2:1:5:1:5:1:5:1:2:6:2:1:5:1:2:1:2:6 ', 'False1:2:6:7:11:16:11:12:17:12:11:7:6:2:1:5:1:2:6:7:6:2:1:5:1:2:6:2:1:2:6:9:10:9:6:2:1:5:1:2:1:5:1:2:1:2:1:5:1:2:6:2:1 ', 'True1:2:1:5:1:2:6:9:6:2:1:5:1:2:6:9:10:9…
0	2	2	189	0	0.0	2.2956422679259503	0.7540237639511514	0.0	360.0	0.23076923076923078:0.1346153846153846:0.0:0.0:0.14423076923076922:0.1346153846153846:0.057692307692307696:0.04807692307692308:0.08653846153846154:0.019230769230769232:0.038461538461538464:0.009615384615384616:0.028846153846153848:0.009615384615384616:0.0:0.028846153846153848:0.0:0.0:0.009615384615384616:0.019230769230769232:0.0	['False1:2:6:7:6:2:1:5:1:2:6:9:8:13:8:9:6:2:1:5:1:5:1:5:1:5:1:2:6:7:11:16:20:16:11:12:11:7:6:9:6:2:1:5:1:2:6:7:11:16:20:19 ', 'False1:2:6:9:10:9:8:13:14:13:8:9:6:7:6:2:1:5:1:5:1:2:1:5:1:5:1:5:1:5:1:2:1:2:6:7:6:9:8:9:10:9:6:2:1:5:1:5:1:2:1:5 ']
0	2	2	165	0	0.0	2.148537479664294	0.7057059107341932	0.0	360.0	0.24107142857142858:0.17857142857142858:0.0:0.0:0.125:0.15178571428571427:0.07142857142857142:0.026785714285714284:0.08035714285714286:0.026785714285714284:0.044642857142857144:0.017857142857142856:0.0:0.0:0.008928571428571428:0.017857142857142856:0.008928571428571428:0.0:0.0:0.0:0.0	['False1:5:1:5:1:2:1:2:6:7:11:7:6:2:1:5:1:5:1:2:6:9:6:2:1:5:1:2:1:5:1:2:1:5:1:2:6:7:6:2:1:5:1:5:1:2:6:7:11:7:6:9:8 ', 'False1:2:6:9:10:9:6:2:1:5:1:2:6:7:6:2:1:5:1:2:6:7:11:16:15:16:11:12:17:12:11:7:6:9:10:9:8:9:6:2:1:5:1:2:6:2:1:5:1:2:1:5:1:2:6:9:10:9:8 ']
0	2	4	288	0	0.0	2.3451044574728734	0.7702700523456981	0.0	720.0	0.22727272727272727:0.19545454545454546:0.0:0.004545454545454545:0.09545454545454546:0.1409090909090909:0.05454545454545454:0.031818181818181815:0.06363636363636363:0.01818181818181818:0.03636363636363636:0.02727272727272727:0.03636363636363636:0.00909090909090909:0.004545454545454545:0.01818181818181818:0.00909090909090909:0.013636363636363636:0.004545454545454545:0.00909090909090909:0.0	['False1:2:6:2:1:5:1:2:6:7:11:12:17:12:11:16:20:16:11:7:6:9:8:9:6:2:1:5:1:2:6:2:1:5:1:5:1:2:6:7:11:12:11:7 ', 'False1:2:6:2:1:2:1:5:1:2:1:2:6:9:8:13:18:13:14:13:8:9:10:9:6:7:6:2:1:5:1:5:1:2:6:7:6:9:10:9:6:2:1:2:6:7:11:12:17:12:4:12:11:16:15 ', 'False1:5:1:2:6:7:6:9:8:13:14:13:18:13:8:9:10:9:6:2:1:2:1:5:1:2:6:7:6:2:1:2:6:2:1:5:1:2:1:5:1:2:1:5:1:2:1:5:1:2:6:7:6:2:1 ', 'False1:5:1:5:1:2:1:2:1:5:1:2:…
0	2	3	217	1	0.3333333333333333	2.5312601478209276	0.8314145156091235	26.518	386.51800000000003	0.18421052631578946:0.10526315789473684:0.017543859649122806:0.05263157894736842:0.10526315789473684:0.09649122807017543:0.05263157894736842:0.02631578947368421:0.06140350877192982:0.017543859649122806:0.09649122807017543:0.08771929824561403:0.008771929824561403:0.0:0.0:0.043859649122807015:0.017543859649122806:0.0:0.0:0.017543859649122806:0.008771929824561403	['False1:5:1:5:1:2:6:2:1:2:6:9:8:9:6:7:6:2:1:5:1:5:1:2:1:5:1:2:1:5:1:5:1:5:1:5:1:2:6:7:11:12:4:3:4:12:17:12:11:16:11 ', 'False1:5:1:2:1:2:6:7:11:16:20:16:11:12:4:12:11:7:6:9:10:9:6:2:1:5:1:5:1:2:6:9:10:9:8:13:8:9:6:7:11:16:11:12:4:12:17:12:11 ', 'True1:2:6:7:11:12:4:3:4:12:11:16:20:21 ']
0	6	4	240	0	0.0	2.172641312264206	0.7136230251890749	0.0	720.0	0.2676767676767677:0.20202020202020202:0.0:0.010101010101010102:0.12626262626262627:0.12121212121212122:0.045454545454545456:0.025252525252525252:0.050505050505050504:0.015151515151515152:0.045454545454545456:0.04040404040404041:0.010101010101010102:0.0:0.005050505050505051:0.020202020202020204:0.015151515151515152:0.0:0.0:0.0:0.0	['False1:2:6:9:6:2:1:5:1:2:1:2:1:5:1:2:1:5:1:2:1:5:1:2:6:2:1:2:6:2:1:5:1:2:1:5:1:5:1:2:6:2:1:5:1:2:1 ', 'False1:5:1:2:6:7:11:16:11:12:4:12:17:12:11:7:6:9:8:13:8:9:10:9:6:2:1:5:1:2:6:2:1:2:1:5:1:2:1:5:1:2:6:2:1:2 ', 'False1:5:1:2:1:5:1:2:1:5:1:5:1:5:1:2:6:7:6:2:1:2:6:2:1:5:1:2:6:7:6:2:1:5:1:2:1:5:1:2:6:7:11:12:17:12:11:16:15:16:11:7:6:2:1:5 ', 'False1:2:6:7:11:16:11:12:4:12:17:12:11:7:6:9:8:9:10:9…
0	6	3	143	2	0.6666666666666666	2.516218592544747	0.8264739853342249	69.02250000000001	318.045	0.20430107526881722:0.13978494623655913:0.0:0.0:0.0967741935483871:0.10752688172043011:0.03225806451612903:0.053763440860215055:0.08602150537634409:0.021505376344086023:0.021505376344086023:0.0:0.053763440860215055:0.021505376344086023:0.021505376344086023:0.043010752688172046:0.0:0.010752688172043012:0.021505376344086023:0.043010752688172046:0.021505376344086023	['True1:5:1:2:1:5:1:2:6:9:8:13:14:13:18:13:8:9:6:7:11:16:15:16:20:19:20:21 ', 'True1:2:6:2:1:2:6:7:11:16:15:16:20:19:20:21 ', 'False1:5:1:5:1:2:1:2:6:7:6:9:10:9:8:13:14:13:8:9:6:2:1:2:1:5:1:5:1:2:6:9:8:9:6:2:1:2:1:5:1:5:1:5:1:2:6:9:10 ']
0	6	3	174	0	0.0	2.12464764449702	0.6978590856061321	0.0	540.0	0.28368794326241137:0.20567375886524822:0.0:0.0:0.12056737588652482:0.12056737588652482:0.06382978723404255:0.014184397163120567:0.03546099290780142:0.0070921985815602835:0.05673758865248227:0.0070921985815602835:0.014184397163120567:0.0:0.0070921985815602835:0.03546099290780142:0.0:0.0070921985815602835:0.0070921985815602835:0.014184397163120567:0.0	['False1:2:1:2:1:5:1:2:1:2:6:7:6:2:1:5:1:2:1:2:1:5:1:5:1:2:1:2:1:2:1:5:1:5:1:5:1:5:1:2:6 ', 'False1:5:1:2:6:9:10:9:6:2:1:5:1:2:1:2:6:7:11:16:11:7:6:2:1:5:1:2:1:2:6:7:11:16:20:19:20:16:15:16:11:12:11:7:6 ', 'False1:2:1:2:6:9:8:13:18:13:8:9:6:2:1:5:1:5:1:2:6:2:1:2:6:9:6:7:11:7:6:2:1:2:6:7:11:16:11:7:6:2:1:5:1:2:1:5:1:2:1:5:1:5:1 ']
0	6	5	240	1	0.2	1.90029445643551	0.6241683204202224	179.983	899.983	0.31970260223048325:0.20446096654275092:0.0:0.0:0.16728624535315986:0.12639405204460966:0.03717472118959108:0.01858736059479554:0.06691449814126393:0.01858736059479554:0.011152416356877323:0.0:0.0:0.0:0.0037174721189591076:0.011152416356877323:0.0:0.0:0.0037174721189591076:0.007434944237918215:0.0037174721189591076	['False1:2:1:5:1:2:1:5:1:2:6:9:10:9:6:7:6:2:1:5:1:5:1:2:6:7:6:2:1:2:6:7:6:9:8:9:10:9:6:2:1:5:1:2:6:9:8 ', 'False1:5:1:2:1:2:6:7:6:2:1:5:1:5:1:5:1:5:1:2:6:7:6:2:1:2:1:5:1:2:6:9:10:9:6:7:11:16:11:7:6:2:1:5:1:5:1:2:1 ', 'False1:2:1:5:1:5:1:2:1:5:1:2:6:9:6:2:1:5:1:5:1:2:6:2:1:5:1:2:6:9:8:9:6:2:1:5:1:5:1:2:1:5:1:2:6:2:1:2:6:2:1:2:6:9:8:9 ', 'True1:2:1:5:1:2:1:5:1:5:1:2:1:5:1:5:1:2:1:5:1:5:1:5:1:5:1:2:…
0	6	4	266	0	0.0	2.205829992431973	0.7245241372178581	0.0	720.0	0.28780487804878047:0.18048780487804877:0.00975609756097561:0.01951219512195122:0.14634146341463414:0.0975609756097561:0.04390243902439024:0.02926829268292683:0.05853658536585366:0.014634146341463415:0.02926829268292683:0.024390243902439025:0.02926829268292683:0.00975609756097561:0.0:0.004878048780487805:0.004878048780487805:0.00975609756097561:0.0:0.0:0.0	['False1:5:1:5:1:5:1:2:6:7:6:9:6:2:1:2:1:2:1:5:1:5:1:2:6:2:1:2:1:5:1:5:1:2:1:2:1:5:1:5:1:2:1:5:1:2:1:5:1:2 ', 'False1:5:1:2:1:5:1:5:1:2:1:2:6:7:6:2:1:5:1:2:1:5:1:2:1:5:1:2:6:7:11:16:11:12:17:12:4:3:4:12:11:7:6:2:1:5:1:5 ', 'False1:5:1:2:1:5:1:2:1:2:6:7:11:7:6:2:1:2:1:5:1:5:1:2:1:5:1:2:1:2:6:9:10:9:8:9:6:2:1:5:1:2:1:5:1:2:6:9:8:13:14:13:18:13:8:9:6 ', 'False1:5:1:2:1:5:1:2:6:7:6:2:1:5:1:2:6:9:8:9:…
0	6	4	184	1	0.25	2.091793096742125	0.6870677222882574	55.862	595.862	0.2982456140350877:0.21637426900584794:0.0:0.0:0.1286549707602339:0.12280701754385964:0.04678362573099415:0.023391812865497075:0.04093567251461988:0.0:0.023391812865497075:0.005847953216374269:0.029239766081871343:0.011695906432748537:0.005847953216374269:0.017543859649122806:0.0:0.005847953216374269:0.005847953216374269:0.011695906432748537:0.005847953216374269	['False1:2:1:2:6:7:6:2:1:2:1:2:6:9:6:2:1:2:6:9:8:13:18:13:14:13:8:9:6:7:6:2:1:5:1:5:1:2:1:2:6:7:6:9 ', 'False1:5:1:2:1:2:1:5:1:2:1:5:1:2:1:2:1:2:1:5:1:2:1:5:1:2:6:7:6:2:1:5:1:5:1:5:1:5:1:2:1:2:1:5:1:5:1:2:1:2:6:2:1:5:1:2:6 ', 'False1:2:6:2:1:5:1:5:1:2:6:7:11:16:11:12:11:7:6:9:6:2:1:2:1:5:1:5:1:2:1:5:1:5:1:2:6:7:6:2:1:5:1:5:1:2:1:2:1:2 ', 'True1:2:6:9:8:13:14:13:8:9:6:7:11:16:15:16:20:19:20:21 ']
0	6	6	287	1	0.16666666666666666	2.079686356390916	0.6830911576220886	122.439	1022.439	0.3082191780821918:0.1917808219178082:0.0:0.0:0.1643835616438356:0.1095890410958904:0.030821917808219176:0.02054794520547945:0.06164383561643835:0.0136986301369863:0.023972602739726026:0.010273972602739725:0.02054794520547945:0.00684931506849315:0.003424657534246575:0.010273972602739725:0.003424657534246575:0.00684931506849315:0.003424657534246575:0.00684931506849315:0.003424657534246575	['False1:2:1:5:1:2:6:9:10:9:8:9:6:2:1:5:1:2:1:5:1:2:6:2:1:2:1:5:1:5:1:2:6:9:8:9:6:2:1:2:1:5:1:2 ', 'False1:2:1:5:1:5:1:5:1:5:1:5:1:2:6:9:8:13:14:13:18:13:8:9:6:7:11:16:15:16:11:7:6:2:1:2:1:5:1:5:1:5:1:2 ', 'False1:5:1:2:1:2:1:5:1:5:1:2:1:5:1:2:6:2:1:5:1:2:6:9:10:9:8:13:18:13:14:13:8:9:6:2:1:5:1:2:6:2:1:2:6:7:11:12:17:12:11:7:6:2 ', 'True1:5:1:2:1:2:1:5:1:5:1:5:1:2:6:7:6:9:6:2:1:2:1:2:1:5:1:5:1:2:…
0	6	4	262	0	0.0	2.416342207084174	0.7936687137346315	0.0	720.0	0.18974358974358974:0.14871794871794872:0.0:0.005128205128205128:0.09743589743589744:0.14871794871794872:0.08717948717948718:0.02564102564102564:0.06666666666666667:0.020512820512820513:0.06666666666666667:0.02564102564102564:0.03076923076923077:0.010256410256410256:0.020512820512820513:0.041025641025641026:0.005128205128205128:0.010256410256410256:0.0:0.0:0.0	['False1:5:1:5:1:2:6:9:8:13:18:13:14:13:8:9:10:9:6:7:6:2:1:5:1:2:6:2:1:5:1:5:1:2:6:9:10:9:6:2:1:2:1:5:1:5 ', 'False1:5:1:5:1:2:6:9:10:9:6:7:11:16:15:16:11:7:6:2:1:2:6:9:8:13:18:13:14:13:8:9:6:7:11:16:15:16:11:12:17:12:4:12 ', 'False1:5:1:2:1:2:6:9:6:7:6:2:1:5:1:2:6:9:8:9:10:9:6:7:11:7:6:2:1:2:6:7:11:16:15:16:11:7:6:2:1:5:1:5:1:2:6 ', 'False1:2:6:7:11:7:6:2:1:5:1:5:1:2:1:2:1:5:1:2:6:7:11:12:11:7:6…
0	6	3	182	1	0.3333333333333333	2.217563837694065	0.7283782212333683	136.935	496.935	0.24242424242424243:0.1893939393939394:0.0:0.007575757575757576:0.11363636363636363:0.15151515151515152:0.08333333333333333:0.022727272727272728:0.06060606060606061:0.015151515151515152:0.03787878787878788:0.015151515151515152:0.015151515151515152:0.007575757575757576:0.0:0.007575757575757576:0.0:0.0:0.007575757575757576:0.015151515151515152:0.007575757575757576	['True1:2:6:7:11:7:6:2:1:5:1:2:6:7:6:2:1:2:1:2:1:5:1:5:1:2:1:5:1:5:1:2:6:7:11:16:20:19:20:21 ', 'False1:5:1:2:6:7:6:9:8:13:14:13:8:9:6:2:1:2:1:5:1:5:1:2:6:7:6:9:6:2:1:2:1:5:1:5:1:2:6:9:10:9:8:9 ', 'False1:2:6:7:6:2:1:2:1:2:6:2:1:5:1:2:6:9:10:9:6:7:11:7:6:2:1:5:1:2:6:7:11:12:4:12:11:7:6:2:1:5:1:5:1:5:1:2 ']
0	6	6	256	1	0.16666666666666666	2.0248133679055087	0.665067645032561	12.968	912.968	0.27:0.21:0.0:0.0:0.12666666666666668:0.15333333333333332:0.04666666666666667:0.03666666666666667:0.08666666666666667:0.02:0.016666666666666666:0.0033333333333333335:0.013333333333333334:0.0033333333333333335:0.0:0.0033333333333333335:0.0:0.0033333333333333335:0.0:0.0033333333333333335:0.0033333333333333335	['False1:5:1:2:6:2:1:5:1:2:6:9:6:2:1:2:1:5:1:2:6:7:6:9:8:9:10:9:6:2:1:5:1:2:1:2:6:7:6:2:1:5:1:2:6:7:6:9:8:9:6 ', 'False1:2:1:5:1:5:1:5:1:2:1:5:1:5:1:2:6:7:6:2:1:2:1:5:1:5:1:2:1:2:1:5:1:5:1:5:1:2:1:5:1:2:6:2:1:2:1:5:1:5:1:2:1:2:6:9:10:9:8:9:6:7:11:12:11 ', 'False1:2:1:2:1:2:6:7:6:2:1:5:1:5:1:5:1:2:6:7:11:7:6:2:1:2:6:9:8:13:8:9:6:7:6:2:1:2:1:5:1:2:6:9:8:9:10:9:6:2:1:5:1:5:1 ', 'False1:5:1:5:1:2:1:5…
0	10	6	297	0	0.0	2.1118874557712197	0.6936678901110048	0.0	1080.0	0.28135593220338984:0.2033898305084746:0.0:0.0:0.1288135593220339:0.13220338983050847:0.04745762711864407:0.023728813559322035:0.07457627118644068:0.01694915254237288:0.020338983050847456:0.013559322033898305:0.020338983050847456:0.006779661016949152:0.003389830508474576:0.010169491525423728:0.006779661016949152:0.006779661016949152:0.0:0.003389830508474576:0.0	['False1:2:6:9:10:9:6:7:6:2:1:5:1:5:1:2:1:2:6:7:11:7:6:2:1:5:1:5:1:2:1:2:1:2:1:5:1:2:1:5:1:2:1:5 ', 'False1:5:1:2:1:5:1:2:1:2:1:5:1:2:6:9:6:2:1:5:1:2:6:9:8:13:18:13:14:13:8:9:6:2:1:2:1:5:1:5:1:2:6:7:11:12:17:12:11 ', 'False1:5:1:2:1:5:1:2:1:5:1:2:6:9:6:2:1:5:1:2:1:2:1:5:1:5:1:2:1:2:6:9:10:9:6:2:1:5:1:5:1:2:6:9:8:9:10:9:6:7 ', 'False1:2:6:7:6:9:8:9:6:2:1:2:1:5:1:5:1:2:6:7:6:9:10:9:6:2:1:5:1:5:1:2:…
0	10	3	167	0	0.0	2.0786343946833132	0.6827456316063929	0.0	540.0	0.2887323943661972:0.19014084507042253:0.0:0.0:0.14788732394366197:0.13380281690140844:0.035211267605633804:0.035211267605633804:0.07042253521126761:0.007042253521126761:0.014084507042253521:0.007042253521126761:0.028169014084507043:0.007042253521126761:0.007042253521126761:0.014084507042253521:0.007042253521126761:0.007042253521126761:0.0:0.0:0.0	['False1:5:1:5:1:2:1:2:1:5:1:2:6:9:8:9:6:2:1:5:1:2:6:9:8:13:14:13:18:13:8:9:6:2:1:5:1:5:1:2:6:7:6:9:6:2 ', 'False1:2:6:9:6:7:6:2:1:5:1:2:1:2:1:2:1:5:1:5:1:5:1:5:1:2:1:2:6:9:8:13:8:9:10:9:6:2:1:5:1:2:6:7:6:9:6:2:1:5:1 ', 'False1:5:1:2:6:2:1:2:6:7:6:2:1:5:1:5:1:5:1:2:1:2:1:2:1:5:1:5:1:5:1:2:1:5:1:2:6:7:11:16:15:16:11:12:17 ']
0	10	5	290	0	0.0	2.302574161836618	0.7563006050822192	0.0	900.0	0.2025862068965517:0.16810344827586207:0.0:0.008620689655172414:0.09051724137931035:0.16379310344827586:0.06896551724137931:0.03879310344827586:0.11206896551724138:0.03017241379310345:0.034482758620689655:0.021551724137931036:0.02586206896551724:0.008620689655172414:0.004310344827586207:0.008620689655172414:0.004310344827586207:0.008620689655172414:0.0:0.0:0.0	['False1:5:1:2:6:9:8:9:6:2:1:5:1:5:1:5:1:2:6:2:1:5:1:2:1:5:1:5:1:5:1:2:6:7:6:9:10:9:8:9:6:2 ', 'False1:2:1:2:6:7:6:9:6:2:1:5:1:5:1:5:1:2:1:2:6:7:6:9:10:9:6:2:1:2:6:7:11:7:6:9:10:9:6:2:1:2 ', 'False1:2:1:5:1:5:1:2:6:9:8:13:14:13:18:13:8:9:6:7:6:2:1:2:1:2:1:5:1:2:1:5:1:5:1:2:1:2:6:7:6:2:1:2:1:2:6:9:8 ', 'False1:5:1:5:1:2:6:9:10:9:6:2:1:2:6:7:6:9:8:9:6:2:1:2:6:7:11:7:6:9:10:9:6:2:1:2:6:9:8:13:18:13:…
0	10	7	322	2	0.2857142857142857	2.3369766902399753	0.7676004161715021	91.082	1082.164	0.24429967426710097:0.19543973941368079:0.0:0.003257328990228013:0.10749185667752444:0.11726384364820847:0.04234527687296417:0.035830618892508145:0.07166123778501629:0.019543973941368076:0.03908794788273615:0.02280130293159609:0.029315960912052116:0.009771986970684038:0.006514657980456026:0.019543973941368076:0.006514657980456026:0.006514657980456026:0.003257328990228013:0.013029315960912053:0.00…	['False1:5:1:5:1:5:1:5:1:2:1:2:1:2:1:5:1:2:6:9:10:9:8:13:14:13:18:13:8:9:6:2:1:2:1:2:1:2:6:2:1:5:1:2 ', 'False1:5:1:2:6:9:6:2:1:2:6:2:1:5:1:5:1:2:6:2:1:2:6:2:1:5:1:2:1:5:1:5:1:2:1:2:1:5:1:5 ', 'True1:5:1:2:1:5:1:2:6:2:1:5:1:2:6:7:11:12:4:12:17:12:11:16:15:16:20:19:20:21 ', 'True1:2:6:7:11:7:6:2:1:5:1:2:1:2:1:5:1:5:1:2:6:7:11:12:11:16:20:21 ', 'False1:2:6:9:8:13:14:13:8:9:6:7:6:2:1:5:1:2:1:2:6:9:8…
0	10	8	299	1	0.125	2.07992545476019	0.6831696915708984	66.114	1326.114	0.27877237851662406:0.2071611253196931:0.0025575447570332483:0.005115089514066497:0.13554987212276215:0.13810741687979539:0.05115089514066496:0.020460358056265986:0.06649616368286446:0.020460358056265986:0.030690537084398978:0.010230179028132993:0.005115089514066497:0.0:0.0025575447570332483:0.01278772378516624:0.0:0.0:0.0025575447570332483:0.0076726342710997444:0.0025575447570332483	['False1:2:1:5:1:5:1:5:1:2:1:2:1:5:1:2:1:2:1:5:1:2:1:5:1:5:1:5:1:5:1:2:6:2:1:2:6:9:10:9:6:7:6:2 ', 'False1:2:6:2:1:2:6:7:6:2:1:5:1:2:1:5:1:2:6:2:1:2:6:7:6:2:1:5:1:2:6:7:11:12:4:3:4:12:11:7:6:2:1:5:1:2:6:7:11:16 ', 'False1:2:1:2:1:5:1:2:6:9:8:13:8:9:6:2:1:5:1:2:1:5:1:2:6:9:10:9:6:2:1:5:1:2:6:9:8:9:6:2:1:5:1:2:1:5:1:5:1:2:6:9:8:9:6 ', 'False1:5:1:2:1:5:1:2:6:7:6:2:1:2:1:5:1:5:1:2:6:2:1:5:1:2:6:7:11…
0	10	2	132	1	0.5	2.009691906162384	0.6601008687803117	150.917	330.91700000000003	0.29896907216494845:0.21649484536082475:0.0:0.0:0.14432989690721648:0.12371134020618557:0.061855670103092786:0.020618556701030927:0.020618556701030927:0.0:0.041237113402061855:0.020618556701030927:0.010309278350515464:0.0:0.0:0.010309278350515464:0.010309278350515464:0.0:0.0:0.010309278350515464:0.010309278350515464	['False1:5:1:2:6:7:11:7:6:9:8:13:8:9:6:2:1:2:1:5:1:5:1:2:1:5:1:2:1:5:1:2:6:2:1:5:1:2:6:7:11:7:6:2:1 ', 'True1:2:1:5:1:2:1:5:1:5:1:5:1:2:6:2:1:5:1:2:6:2:1:2:6:2:1:5:1:5:1:2:1:5:1:2:6:7:6:2:1:2:6:7:11:12:17:12:11:16:20:21 ']
0	10	7	273	1	0.14285714285714285	1.9732358501132927	0.6481265585905167	22.185	1102.185	0.30990415335463256:0.21405750798722045:0.0:0.003194888178913738:0.14376996805111822:0.1182108626198083:0.025559105431309903:0.006389776357827476:0.07987220447284345:0.03194888178913738:0.022364217252396165:0.019169329073482427:0.0:0.0:0.003194888178913738:0.009584664536741214:0.006389776357827476:0.0:0.0:0.003194888178913738:0.003194888178913738	['False1:2:1:5:1:5:1:2:6:9:8:9:10:9:6:2:1:5:1:2:1:2:1:5:1:5:1:2:1:5:1:2:1:2:1:2:1:5 ', 'False1:5:1:2:1:2:1:5:1:2:1:5:1:2:6:7:11:12:17:12:11:7:6:9:10:9:6:2:1:2:6:9:10:9:6:2:1:5:1:2:1:2:1:2:6:9:10:9:6:2:1 ', 'True1:5:1:2:6:9:6:7:11:12:11:16:20:21 ', 'False1:2:6:7:6:9:6:2:1:5:1:2:1:5:1:2:1:5:1:5:1:2:6:2:1:5:1:2:1:5:1:2:6:2:1:5:1:2:6:2:1:5:1:2:6:2:1:5:1 ', 'False1:2:1:5:1:5:1:2:6:9:6:7:11:16:15:16:11…
0	10	5	290	0	0.0	2.1830699615961855	0.7170484061955548	0.0	900.0	0.2559055118110236:0.21653543307086615:0.003937007874015748:0.007874015748031496:0.11023622047244094:0.14173228346456693:0.05511811023622047:0.023622047244094488:0.05905511811023622:0.015748031496062992:0.03937007874015748:0.015748031496062992:0.01968503937007874:0.007874015748031496:0.0:0.011811023622047244:0.0:0.003937007874015748:0.003937007874015748:0.007874015748031496:0.0	['False1:5:1:2:6:9:6:2:1:2:6:2:1:5:1:2:1:2:6:2:1:2:1:5:1:5:1:2:1:5:1:2:6:9:8:13:14:13:8:9:6:7:6:2:1:2:1:5 ', 'False1:2:1:2:6:9:10:9:8:9:6:7:6:2:1:5:1:5:1:2:1:2:6:2:1:2:1:5:1:2:1:2:6:9:10:9:6:2:1:5:1:5:1:2:1:5 ', 'False1:5:1:2:6:7:11:7:6:2:1:5:1:5:1:2:6:7:11:12:11:7:6:9:10:9:8:9:6:2:1:2:1:5:1:2:6:2:1:2:6:7:11:7:6:2:1:2:6 ', 'False1:2:1:5:1:2:6:9:6:7:11:12:11:7:6:2:1:5:1:2:6:2:1:5:1:2:6:2:1:5:1:5:1…
0	10	4	194	0	0.0	1.920631493341528	0.6308481979123474	0.0	720.0	0.32323232323232326:0.20707070707070707:0.0:0.0:0.16666666666666666:0.12121212121212122:0.045454545454545456:0.015151515151515152:0.045454545454545456:0.010101010101010102:0.020202020202020204:0.010101010101010102:0.020202020202020204:0.005050505050505051:0.0:0.0:0.005050505050505051:0.005050505050505051:0.0:0.0:0.0	['False1:2:6:9:10:9:6:2:1:5:1:2:6:9:6:2:1:2:6:7:11:7:6:2:1:2:6:7:11:12:17:12:11:7:6:9:10:9:8:13:14:13 ', 'False1:5:1:2:1:5:1:5:1:2:1:2:1:5:1:2:1:2:1:5:1:5:1:2:6:2:1:5:1:2:1:5:1:2:1:5:1:5:1:2:1:5:1:5:1:5:1:2:6:9:8:13:18:13 ', 'False1:2:1:5:1:5:1:5:1:2:1:2:6:7:6:2:1:5:1:5:1:2:1:5:1:2:1:5:1:5:1:2:6:9:6:2:1:5:1:2:1:2:1:5:1:5:1:2:6:9:8 ', 'False1:5:1:2:6:7:11:7:6:2:1:2:1:5:1:2:1:5:1:2:6:2:1:5:1:5:1:2:…
0	10	3	113	1	0.3333333333333333	1.862271040044373	0.6116791970293074	18.358	378.358	0.29523809523809524:0.2:0.0:0.0:0.1523809523809524:0.17142857142857143:0.047619047619047616:0.0:0.06666666666666667:0.0:0.02857142857142857:0.0:0.0:0.0:0.0:0.01904761904761905:0.0:0.0:0.0:0.009523809523809525:0.009523809523809525	['False1:5:1:2:6:9:6:2:1:5:1:2:1:2:6:9:6:2:1:5:1:2:6:7:6:9:6:2:1:5:1:5:1:2:1:5:1:2:6:7:6:9:6 ', 'True1:5:1:2:1:2:6:7:11:16:20:21 ', 'False1:5:1:5:1:5:1:2:1:5:1:2:6:9:6:2:1:2:6:7:11:16:11:7:6:9:6:2:1:5:1:2:1:5:1:2:1:5:1:2:1:5:1:2:6:9:6:2:1:5 ']
0	14	9	322	0	0.0	1.9488799389582419	0.6401266467313473	0.0	1620.0	0.29559748427672955:0.2138364779874214:0.0:0.0:0.14255765199161424:0.13626834381551362:0.03773584905660377:0.033542976939203356:0.07127882599580712:0.016771488469601678:0.006289308176100629:0.0:0.029350104821802937:0.006289308176100629:0.0:0.0:0.0:0.010482180293501049:0.0:0.0:0.0	['False1:2:1:5:1:5:1:2:1:2:6:7:11:7:6:2:1:2:6:7:6:2:1:5:1:2:6:9:10:9:6:7:6:2:1:2:6:7:6:9:6 ', 'False1:5:1:2:1:2:1:5:1:5:1:5:1:5:1:2:6:9:8:13:14:13:18:13:8:9:10:9:6:2:1:2:6:2:1:5:1:2:6:7:6:2:1:5:1:5 ', 'False1:2:1:5:1:2:1:2:1:5:1:2:1:5:1:5:1:2:6:2:1:2:6:2:1:5:1:2:1:2:6:9:10:9:8:9:6:2:1:5:1:5:1:5 ', 'False1:5:1:2:1:2:1:2:6:7:6:2:1:5:1:5:1:2:6:2:1:2:6:9:8:13:18:13:8:9:6:7:6:2:1:5:1:2:1:5:1:2:6:9:8:1…
0	14	8	334	1	0.125	2.2868623628651714	0.7511399274085164	34.91	1294.9099999999999	0.2562674094707521:0.17827298050139276:0.0:0.005571030640668524:0.1309192200557103:0.12256267409470752:0.04735376044568245:0.025069637883008356:0.06406685236768803:0.019498607242339833:0.036211699164345405:0.019498607242339833:0.019498607242339833:0.008356545961002786:0.013927576601671309:0.033426183844011144:0.005571030640668524:0.002785515320334262:0.0:0.008356545961002786:0.002785515320334262	['False1:5:1:5:1:5:1:2:6:9:6:2:1:5:1:5:1:5:1:5:1:2:1:5:1:2:6:7:11:12:4:12:11:7:6:9:10:9:8:13:14:13:8:9:6 ', 'False1:5:1:2:6:9:6:2:1:2:1:5:1:2:1:2:1:5:1:2:6:7:11:16:15:16:11:7:6:9:8:9:10:9:6:2:1:5:1:5:1:5:1:2:6:9:10:9:6:2 ', 'False1:2:1:2:1:2:1:5:1:2:6:7:6:9:10:9:6:2:1:5:1:2:1:5:1:2:6:7:6:2:1:5:1:2:1:5:1:2:6:2:1:2:6:2:1:2:1:5 ', 'True1:2:1:5:1:5:1:2:6:7:11:16:15:16:20:21 ', 'False1:5:1:5:1:2:6:7:1…
0	14	11	456	0	0.0	2.147447452114312	0.70534788165992	0.0	1980.0	0.2914485165794066:0.1849912739965096:0.0:0.0034904013961605585:0.1518324607329843:0.11169284467713787:0.04363001745200698:0.02617801047120419:0.06457242582897033:0.017452006980802792:0.029668411867364748:0.010471204188481676:0.019197207678883072:0.005235602094240838:0.0034904013961605585:0.017452006980802792:0.0017452006980802793:0.005235602094240838:0.0034904013961605585:0.008726003490401396:0.0	['False1:5:1:2:6:9:10:9:8:13:14:13:18:13:8:9:6:7:6:2:1:2:1:5:1:5:1:2:6:9:8:9:10:9:6:2:1:2:6:2:1:5:1:2:1:5 ', 'False1:5:1:2:6:7:11:12:11:7:6:2:1:5:1:5:1:2:1:2:1:5:1:2:1:5:1:5:1:2:6:2:1:2:6:7:6:9:10:9:6 ', 'False1:5:1:2:1:2:6:9:10:9:8:9:6:7:11:16:20:16:15:16:11:7:6:2:1:5:1:2:1:2:1:5:1:5:1:5:1:5:1:2:1:5:1:2:1:5:1:5:1:5 ', 'False1:5:1:2:6:2:1:2:1:5:1:5:1:5:1:2:6:9:8:9:6:7:6:2:1:5:1:5:1:2:1:5:1:5:1:5:…
0	14	7	298	2	0.2857142857142857	2.350694626760117	0.7721061922992022	64.5165	1029.0330000000001	0.26199261992619927:0.17712177121771217:0.0036900369003690036:0.01107011070110701:0.12546125461254612:0.11070110701107011:0.04428044280442804:0.02952029520295203:0.05904059040590406:0.014760147601476014:0.02952029520295203:0.014760147601476014:0.025830258302583026:0.007380073800738007:0.01107011070110701:0.033210332103321034:0.0036900369003690036:0.007380073800738007:0.0036900369003690036:0.01845…	['False1:5:1:2:1:2:1:5:1:5:1:2:1:5:1:2:6:7:6:2:1:5:1:2:1:2:6:2:1:5:1:5:1:2:1:2:6:7:6:2 ', 'False1:2:6:9:6:7:11:12:17:12:4:3:4:12:11:7:6:2:1:2:1:5:1:2:6:2:1:5:1:2:1:5:1:5:1:2:6:7:11:16:20:16:11:12:4 ', 'False1:2:1:5:1:2:6:2:1:2:1:5:1:5:1:2:1:5:1:2:1:5:1:5:1:2:6:9:6:7:6:2:1:2:1:2:6:9:8:9:6:2:1:5:1:5:1:2:1:5:1 ', 'False1:2:1:5:1:2:1:5:1:5:1:2:6:7:6:9:10:9:8:13:14:13:18:13:8:9:6:2:1:2:6:9:10:9:8:13:8…
0	14	8	340	0	0.0	2.144395429038942	0.7043454180099388	0.0	1440.0	0.2860696517412935:0.19154228855721392:0.004975124378109453:0.009950248756218905:0.1517412935323383:0.12686567164179105:0.05223880597014925:0.017412935323383085:0.04228855721393035:0.004975124378109453:0.03482587064676617:0.014925373134328358:0.01990049751243781:0.007462686567164179:0.0024875621890547263:0.014925373134328358:0.0024875621890547263:0.004975124378109453:0.0024875621890547263:0.00746…	['False1:5:1:2:6:2:1:5:1:2:1:5:1:5:1:2:6:2:1:5:1:5:1:5:1:5:1:5:1:5:1:2:1:5:1:2:6:7:6:2:1:5:1:2:6:7:11 ', 'False1:2:6:2:1:2:1:5:1:2:1:2:6:9:8:9:6:7:6:2:1:2:6:9:6:2:1:5:1:2:1:2:1:5:1:2:1:2:1:5:1:2:6:7:6:9 ', 'False1:5:1:2:6:2:1:5:1:2:1:5:1:5:1:2:1:5:1:5:1:5:1:5:1:5:1:5:1:2:6:7:6:9:10:9:8:13:14:13:18:13:8:9:6:2 ', 'False1:2:1:5:1:2:1:5:1:2:1:5:1:2:6:7:11:7:6:2:1:5:1:5:1:5:1:5:1:5:1:2:1:5:1:5:1:5:1:2…
0	14	9	372	2	0.2222222222222222	2.302683243464343	0.756336433896083	88.0255	1436.0510000000002	0.2419753086419753:0.18271604938271604:0.007407407407407408:0.019753086419753086:0.1111111111111111:0.13333333333333333:0.06666666666666667:0.014814814814814815:0.056790123456790124:0.012345679012345678:0.056790123456790124:0.037037037037037035:0.009876543209876543:0.0024691358024691358:0.0049382716049382715:0.019753086419753086:0.009876543209876543:0.0024691358024691358:0.0:0.0049382716049382715…	['True1:5:1:5:1:2:1:5:1:2:1:2:6:7:11:12:11:16:20:21 ', 'False1:2:6:7:11:12:17:12:4:3:4:12:11:7:6:2:1:5:1:2:1:5:1:5:1:5:1:2:6:9:6:2:1:5:1:5:1:2:6:9:10:9 ', 'False1:5:1:2:6:9:8:13:8:9:6:2:1:5:1:2:1:5:1:2:6:7:11:16:11:7:6:2:1:2:1:5:1:2:1:2:6:7:11:12:17:12:4:3:4:12:11:7:6 ', 'False1:5:1:2:1:5:1:5:1:2:6:7:6:2:1:5:1:5:1:2:6:2:1:2:6:9:6:7:11:12:4:12:17:12:11:7:6:2:1:2:1:5:1:5:1:2:6:2:1:2:6:9:6:2 ', 'Fal…
0	14	6	306	1	0.16666666666666666	2.2575773621223605	0.7415210130001506	178.832	1078.8319999999999	0.2596491228070175:0.15087719298245614:0.007017543859649123:0.014035087719298246:0.14385964912280702:0.11929824561403508:0.0456140350877193:0.042105263157894736:0.09473684210526316:0.02456140350877193:0.031578947368421054:0.017543859649122806:0.010526315789473684:0.0:0.0035087719298245615:0.017543859649122806:0.0:0.0:0.0035087719298245615:0.010526315789473684:0.0035087719298245615	['True1:5:1:2:6:9:8:9:6:2:1:2:1:2:1:5:1:5:1:5:1:5:1:2:6:2:1:5:1:2:1:2:1:5:1:2:6:9:8:9:6:7:11:16:20:19:20:21 ', 'False1:5:1:5:1:5:1:2:1:2:1:5:1:5:1:5:1:5:1:2:6:9:6:7:6:2:1:2:1:5:1:5:1:2:1:5:1:5:1:2:6:9:8:9:10:9:6:7 ', 'False1:5:1:5:1:2:1:5:1:5:1:2:1:5:1:2:1:5:1:5:1:2:1:5:1:2:6:9:6:7:6:2:1:5:1:5:1:2:6:9:8:13:8:9:10:9:6 ', 'False1:2:1:5:1:5:1:2:6:9:8:9:6:2:1:5:1:2:6:9:10:9:8:9:6:2:1:5:1:5:1:5:1:2:6:…
0	14	9	381	1	0.1111111111111111	2.2405540854919277	0.7359295690286743	58.639	1498.639	0.27163461538461536:0.1875:0.0:0.002403846153846154:0.12980769230769232:0.11778846153846154:0.055288461538461536:0.016826923076923076:0.055288461538461536:0.016826923076923076:0.040865384615384616:0.026442307692307692:0.016826923076923076:0.004807692307692308:0.007211538461538462:0.021634615384615384:0.009615384615384616:0.004807692307692308:0.002403846153846154:0.009615384615384616:0.00240384615…	['False1:5:1:2:1:5:1:5:1:5:1:2:6:2:1:2:6:2:1:2:6:9:8:13:14:13:8:9:6:2:1:2:1:5:1:2:6:7:6:2:1 ', 'False1:5:1:2:1:5:1:2:1:5:1:2:1:5:1:2:1:5:1:2:6:7:6:2:1:5:1:5:1:2:6:2:1:2:6:7:11:12:4:12:17:12:11:7:6:2:1:5 ', 'False1:5:1:2:6:7:11:12:17:12:11:7:6:9:8:9:10:9:6:2:1:5:1:5:1:2:1:5:1:2:1:5:1:2:1:2:1:2:1:5:1:2:1:5:1:5 ', 'False1:2:1:2:6:9:10:9:6:7:6:2:1:2:1:2:1:2:6:2:1:5:1:2:6:9:10:9:6:7:6:2:1:2:1:5:1:5:1:…
0	14	7	318	0	0.0	2.1437960066020096	0.7041485324723237	0.0	1260.0	0.2622478386167147:0.19020172910662825:0.002881844380403458:0.005763688760806916:0.12103746397694524:0.13544668587896252:0.04610951008645533:0.040345821325648415:0.09221902017291066:0.025936599423631124:0.011527377521613832:0.008645533141210375:0.0345821325648415:0.008645533141210375:0.0:0.0:0.002881844380403458:0.011527377521613832:0.0:0.0:0.0	['False1:2:1:2:1:5:1:2:1:2:1:5:1:5:1:2:6:9:6:2:1:5:1:2:1:5:1:2:6:9:8:9:10:9:6:7:6:2:1:5:1 ', 'False1:2:1:5:1:5:1:2:1:2:1:5:1:2:1:2:6:9:8:9:10:9:6:7:6:2:1:2:6:7:11:12:4:3:4:12:17:12:11:7:6:9:10:9:8:13:14:13:18:13 ', 'False1:2:1:2:6:9:10:9:8:13:18:13:8:9:6:7:6:2:1:5:1:5:1:2:6:2:1:2:6:9:8:13:8:9:6:2:1:5:1:2:6:7 ', 'False1:2:6:2:1:5:1:2:1:2:1:5:1:5:1:2:1:5:1:5:1:2:1:5:1:5:1:2:1:2:6:7:6:9:6:2:1:5:1:2:…
0	14	4	256	0	0.0	2.313554360756235	0.7599071473706143	0.0	720.0	0.24623115577889448:0.18090452261306533:0.0:0.005025125628140704:0.12060301507537688:0.12562814070351758:0.05025125628140704:0.035175879396984924:0.05527638190954774:0.010050251256281407:0.035175879396984924:0.02512562814070352:0.035175879396984924:0.005025125628140704:0.010050251256281407:0.03015075376884422:0.010050251256281407:0.01507537688442211:0.0:0.005025125628140704:0.0	['False1:2:6:7:11:16:15:16:11:7:6:9:10:9:8:13:18:13:14:13:8:9:6:2:1:5:1:2:6:2:1:5:1:2:1:5:1:2:6:7:6:9:8:13:18 ', 'False1:2:1:2:1:5:1:2:1:5:1:2:6:7:6:9:6:2:1:5:1:2:1:5:1:5:1:2:1:5:1:2:6:9:8:13:8:9:6:7:6:2:1:5:1:2:6:2:1:5 ', 'False1:5:1:2:6:2:1:2:1:5:1:5:1:2:6:2:1:2:1:5:1:2:1:5:1:2:1:5:1:5:1:2:6:2:1:2:6:7:6:2:1:5:1:2:6:7:11:12:4:12:17:12:11:16:15:16:20:16 ', 'False1:5:1:5:1:5:1:2:1:5:1:2:6:9:8:13:1…
0	18	14	500	2	0.14285714285714285	2.31482173972696	0.7603234290688607	109.39500000000001	2378.79	0.2588757396449704:0.17751479289940827:0.0029585798816568047:0.010355029585798817:0.128698224852071:0.11686390532544379:0.04585798816568047:0.03550295857988166:0.06804733727810651:0.013313609467455622:0.03254437869822485:0.022189349112426034:0.02514792899408284:0.005917159763313609:0.0073964497041420114:0.020710059171597635:0.005917159763313609:0.0073964497041420114:0.0029585798816568047:0.008875…	['False1:2:1:5:1:2:6:2:1:5:1:5:1:2:6:2:1:5:1:5:1:2:6:7:11:16:20:16:15:16:11:12:4:12:17:12:11:7:6:9:10:9:6:2 ', 'False1:5:1:2:1:5:1:5:1:5:1:2:1:5:1:2:1:5:1:2:1:2:6:9:8:13:18:13:14:13:8:9:6:2:1:5:1:2:1:2:6:2 ', 'False1:5:1:5:1:2:6:7:11:12:4:3:4:12:11:7:6:9:8:13:8:9:6:2:1:5:1:2:1:5:1:2:1:2:6:2:1:5:1:5:1:2:1:5:1:2:1:2:1:5 ', 'True1:5:1:5:1:2:6:7:11:12:17:12:4:12:11:7:6:9:6:2:1:2:1:5:1:2:1:5:1:2:6:7:1…
0	18	11	456	3	0.2727272727272727	2.3890299555970884	0.7846977660586774	104.45400000000001	1753.3620000000003	0.24369747899159663:0.17857142857142858:0.008403361344537815:0.023109243697478993:0.11134453781512606:0.1134453781512605:0.05042016806722689:0.02100840336134454:0.06302521008403361:0.01680672268907563:0.04831932773109244:0.04201680672268908:0.014705882352941176:0.0021008403361344537:0.0063025210084033615:0.018907563025210083:0.01050420168067227:0.0063025210084033615:0.004201680672268907:0.0105042…	['False1:2:1:2:1:5:1:2:6:7:11:12:11:7:6:2:1:2:1:5:1:2:1:5:1:5:1:2:1:5:1:2:1:2:1:5:1:5:1:2:1:5:1:2:1 ', 'False1:5:1:2:1:2:1:5:1:2:6:2:1:5:1:2:1:2:1:5:1:5:1:2:1:2:6:7:6:9:6:2:1:2:1:5:1:2:6:9:8:9:10:9:6:7:6:2 ', 'False1:5:1:2:6:2:1:5:1:2:6:9:10:9:6:7:11:12:4:3:4:12:11:7:6:2:1:2:1:5:1:2:6:9:6:7:11:16:11:12:17:12:4:3:4:12:11:7:6:2 ', 'False1:2:1:5:1:5:1:2:1:5:1:2:6:2:1:2:1:5:1:5:1:2:1:5:1:2:1:5:1:2:6:…
0	18	11	435	1	0.09090909090909091	2.1469978783571158	0.7052002152306549	143.488	1943.488	0.28522920203735147:0.19185059422750425:0.0:0.001697792869269949:0.1460101867572156:0.11714770797962648:0.03904923599320883:0.03395585738539898:0.06281833616298811:0.015280135823429542:0.023769100169779286:0.010186757215619695:0.03225806451612903:0.008488964346349746:0.001697792869269949:0.011884550084889643:0.001697792869269949:0.008488964346349746:0.001697792869269949:0.0050933786078098476:0.00…	['False1:2:6:9:8:13:18:13:14:13:8:9:6:2:1:5:1:2:6:7:11:12:4:12:11:7:6:2:1:2:1:5:1:2:1:5:1:2:1:2:1:5:1:2:6 ', 'False1:5:1:2:6:2:1:2:1:5:1:2:6:9:10:9:6:7:6:2:1:5:1:2:1:2:1:5:1:5:1:2:6:9:8:9:6:2:1:2:6:9:10:9:8:13:14:13:8:9 ', 'False1:5:1:5:1:2:6:2:1:5:1:5:1:5:1:2:1:5:1:2:6:9:8:13:14:13:8:9:6:2:1:2:6:7:6:9:10:9:6:2:1:5:1:2:6:2 ', 'False1:5:1:5:1:2:6:9:8:13:8:9:10:9:6:2:1:5:1:2:6:7:11:16:15:16:11:12:1…
0	18	11	458	1	0.09090909090909091	2.2918480881867596	0.7527775324594145	27.083	1827.083	0.23809523809523808:0.19047619047619047:0.0:0.003968253968253968:0.1111111111111111:0.13690476190476192:0.05357142857142857:0.03373015873015873:0.07539682539682539:0.01984126984126984:0.037698412698412696:0.01984126984126984:0.021825396825396824:0.003968253968253968:0.00992063492063492:0.021825396825396824:0.005952380952380952:0.005952380952380952:0.001984126984126984:0.005952380952380952:0.00198…	['True1:2:6:7:11:16:15:16:20:19:20:21 ', 'False1:2:1:5:1:5:1:2:6:9:10:9:8:9:6:2:1:5:1:2:1:5:1:2:6:9:8:13:18:13:8:9:10:9:6:2:1:5:1:2:1:2:6:7:11:7:6:2 ', 'False1:2:6:2:1:5:1:5:1:2:6:7:6:9:8:9:6:2:1:2:1:5:1:2:6:7:11:7:6:9:8:13:18:13:8:9:10:9:6:2:1:2:1:5 ', 'False1:5:1:2:1:2:6:7:11:16:15:16:11:12:17:12:4:12:11:7:6:9:6:2:1:2:1:2:6:2:1:5:1:5:1:2:6:9:8:13:8:9:6:2:1:2:6:7:11:16:15 ', 'False1:5:1:2:1:2:1:…
0	18	20	659	2	0.1	2.261287355789323	0.742739592840783	82.184	3404.3680000000004	0.2517412935323383:0.18407960199004975:0.0:0.004975124378109453:0.12338308457711443:0.13233830845771144:0.050746268656716415:0.025870646766169153:0.07562189054726368:0.021890547263681594:0.03880597014925373:0.021890547263681594:0.01990049751243781:0.004975124378109453:0.003980099502487562:0.01691542288557214:0.005970149253731343:0.005970149253731343:0.001990049751243781:0.006965174129353234:0.001…	['False1:2:1:2:6:7:6:9:10:9:8:13:18:13:14:13:8:9:6:2:1:5:1:2:6:9:10:9:6:7:6:2:1:2:6:9:8:9:10:9:6:2:1:5:1:2:1 ', 'False1:5:1:2:1:5:1:5:1:2:1:2:6:7:11:12:17:12:11:7:6:2:1:5:1:2:1:5:1:2:1:5:1:5:1:2:6:7:11:12:11:16:20:19:20:16:15 ', 'False1:2:6:2:1:5:1:2:1:5:1:5:1:2:6:9:6:7:6:2:1:5:1:2:6:2:1:5:1:2:6:9:10:9:6:2:1:5:1:2 ', 'False1:2:1:2:1:5:1:5:1:2:6:7:11:7:6:2:1:5:1:2:1:5:1:2:6:2:1:5:1:2:6:2:1:5:1:2:6…
0	18	11	508	0	0.0	2.3797551238447054	0.7816513665191429	0.0	1980.0	0.24196597353497165:0.166351606805293:0.003780718336483932:0.011342155009451797:0.11531190926275993:0.11909262759924386:0.054820415879017016:0.03213610586011342:0.05671077504725898:0.015122873345935728:0.04158790170132325:0.03213610586011342:0.043478260869565216:0.015122873345935728:0.007561436672967864:0.01890359168241966:0.011342155009451797:0.011342155009451797:0.0:0.001890359168241966:0.0	['False1:5:1:2:1:5:1:2:6:9:10:9:8:13:18:13:14:13:8:9:6:2:1:5:1:2:6:7:6:9:8:13:8:9:10:9:6:2:1:5:1:2:6:7:11:12:17 ', 'False1:5:1:5:1:5:1:2:1:5:1:2:1:5:1:2:6:7:6:2:1:5:1:2:1:5:1:2:1:5:1:5:1:2:6:7:11:16:20:16:15:16:11:12:4:12:17:12:11:7:6 ', 'False1:5:1:2:6:2:1:2:1:5:1:2:6:7:6:2:1:2:1:5:1:2:1:2:6:7:11:16:11:12:4:3:4:12:17:12:11:7:6:2:1:5 ', 'False1:2:1:5:1:2:1:5:1:2:6:2:1:5:1:2:6:9:10:9:8:13:14:13:8:…
0	18	9	407	2	0.2222222222222222	2.2936941324424134	0.7533838818273089	151.488	1562.976	0.2721238938053097:0.16592920353982302:0.004424778761061947:0.008849557522123894:0.14380530973451328:0.1084070796460177:0.03982300884955752:0.030973451327433628:0.06858407079646017:0.017699115044247787:0.02654867256637168:0.017699115044247787:0.035398230088495575:0.011061946902654867:0.004424778761061947:0.015486725663716814:0.00663716814159292:0.011061946902654867:0.0:0.00663716814159292:0.00442…	['False1:5:1:2:1:5:1:2:6:2:1:5:1:2:6:9:8:13:14:13:8:9:10:9:6:7:6:2:1:5:1:5:1:2:1:2:1:5:1:2:1:2 ', 'False1:5:1:2:1:2:6:7:11:12:11:7:6:9:8:13:18:13:8:9:10:9:6:2:1:5:1:2:6:2:1:5:1:2:6:9:8:13:18:13:14:13:8:9:6:7:11:12:17 ', 'False1:5:1:5:1:2:6:9:8:13:14:13:18:13:8:9:6:7:6:2:1:2:1:5:1:2:1:5:1:5:1:5:1:2:6:2:1:5:1:2:1:5:1:5:1:5:1:2:6:7:11:12:17 ', 'False1:5:1:2:6:7:11:16:20:16:15:16:11:12:4:3:4:12:11:7:…
0	18	10	325	2	0.2	2.0384302519641087	0.6695402295961953	118.6965	1677.393	0.3075356415478615:0.20366598778004075:0.006109979633401222:0.012219959266802444:0.1629327902240326:0.12016293279022404:0.038696537678207736:0.018329938900203666:0.048879837067209775:0.014256619144602852:0.020366598778004074:0.016293279022403257:0.006109979633401222:0.0:0.002036659877800407:0.008146639511201629:0.004073319755600814:0.002036659877800407:0.0:0.004073319755600814:0.004073319755600814	['False1:5:1:2:6:7:6:2:1:5:1:2:1:5:1:5:1:5:1:2:1:5:1:2:6:9:6:7:6:2:1:2:6:9:8:9:6:2:1:5:1:5:1:5:1:5:1 ', 'False1:5:1:2:1:2:1:2:1:2:1:5:1:5:1:2:1:5:1:2:6:7:11:7:6:2:1:2:6:7:11:16:15:16:11:12:17:12:4:3:4:12:11:7:6 ', 'False1:5:1:2:6:7:11:12:4:3:4:12:17:12:11:7:6:2:1:2:1:5:1:2:1:5:1:5:1:2:1:2:6:2:1:5:1:5:1:5:1:2:1:5 ', 'False1:5:1:5:1:2:1:5:1:2:1:2:6:2:1:2:1:5:1:5:1:2:1:5:1:5:1:2:6:9:10:9:6:2:1:2:6:9…
0	18	8	292	0	0.0	2.0430892442915534	0.6710705163399279	0.0	1440.0	0.29658792650918636:0.19160104986876642:0.0:0.0:0.16272965879265092:0.12073490813648294:0.04199475065616798:0.02099737532808399:0.06561679790026247:0.02099737532808399:0.028871391076115485:0.013123359580052493:0.010498687664041995:0.0026246719160104987:0.005249343832020997:0.010498687664041995:0.005249343832020997:0.0026246719160104987:0.0:0.0:0.0	['False1:5:1:5:1:5:1:2:6:2:1:5:1:2:1:5:1:2:1:2:6:9:8:13:18:13:14:13:8:9:10:9:6:2:1:5:1:2:1:5:1:2 ', 'False1:2:1:5:1:5:1:2:6:7:6:9:8:9:6:2:1:5:1:2:6:2:1:5:1:2:1:5:1:5:1:2:1:5:1:5:1:2:6:2:1:2 ', 'False1:2:6:9:10:9:8:9:6:7:11:16:15:16:11:7:6:2:1:5:1:5:1:5:1:5:1:5:1:5:1:2:1:2:1:2:1:5:1:5:1:2:6:2:1:5 ', 'False1:5:1:2:1:5:1:2:6:7:6:2:1:5:1:2:6:7:11:12:11:7:6:2:1:5:1:5:1:2:1:5:1:2:6:9:10:9:6:2:1:2:1:5:1…
0	18	8	378	0	0.0	2.2556096723277435	0.7408747080919534	0.0	1440.0	0.2538860103626943:0.19430051813471502:0.0051813471502590676:0.010362694300518135:0.11398963730569948:0.12435233160621761:0.046632124352331605:0.015544041450777202:0.07512953367875648:0.031088082901554404:0.04145077720207254:0.02849740932642487:0.02072538860103627:0.007772020725388601:0.0025906735751295338:0.012953367875647668:0.010362694300518135:0.0051813471502590676:0.0:0.0:0.0	['False1:5:1:2:1:5:1:2:6:9:10:9:6:2:1:2:1:2:1:5:1:2:6:9:10:9:6:2:1:5:1:5:1:2:1:5:1:5:1:2:6:7 ', 'False1:5:1:2:6:2:1:5:1:2:1:2:6:9:10:9:8:9:6:7:6:2:1:5:1:2:6:7:11:12:17:12:4:3:4:12:11:16:11:7:6:2:1:5:1:2:1:5:1:2 ', 'False1:5:1:2:1:5:1:2:6:9:10:9:8:13:18:13:14:13:8:9:6:2:1:5:1:2:6:2:1:5:1:2:1:2:1:5:1:2:1:5:1:2:1:2:6:2 ', 'False1:2:6:7:11:12:4:3:4:12:17:12:11:16:11:7:6:9:10:9:6:2:1:2:1:5:1:2:1:2:6:2…
1	2	2	153	1	0.5	2.2678697573020923	0.7449016401396333	163.531	343.531	0.1485148514851485:0.039603960396039604:0.0:0.009900990099009901:0.009900990099009901:0.09900990099009901:0.039603960396039604:0.009900990099009901:0.2871287128712871:0.13861386138613863:0.019801980198019802:0.009900990099009901:0.06930693069306931:0.009900990099009901:0.0:0.0:0.019801980198019802:0.04950495049504951:0.0297029702970297:0.009900990099009901:0.0	['False1:9:1:9:1:9:10:6:2:6:7:11:7:6:10:9:1:9:13:9:10:18:17:18:10:9:1:9:13:9:1:9:10:18:17:18:19:20:19:14:19:18:10:9:1 ', 'True1:9:10:9:13:9:1:9:13:9:1:9:10:6:2:6:7:6:10:9:13:9:1:9:10:9:1:9:10:6:2:6:10:9:1:9:10:9:13:9:1:9:1:9:13:9:10:6:2:6:7:11:12:5:4:8 ']
1	2	3	222	0	0.0	2.316142997885263	0.7607574078571042	0.0	540.0	0.13291139240506328:0.03164556962025317:0.012658227848101266:0.0:0.006329113924050633:0.06329113924050633:0.03164556962025317:0.0:0.2721518987341772:0.12658227848101267:0.02531645569620253:0.0189873417721519:0.0949367088607595:0.006329113924050633:0.0:0.006329113924050633:0.006329113924050633:0.0759493670886076:0.06329113924050633:0.02531645569620253:0.0	['False1:9:13:9:1:9:13:9:10:18:19:20:19:18:10:9:1:9:13:9:10:6:2:6:7:11:7:6:10:18:19:18:17:18:10:9:1:9:13:9:1:9:13:9:1:9:13:9:1:9:1:9:10 ', 'False1:9:10:18:19:20:19:18:10:9:13:9:1:9:10:6:10:9:1:9:13:9:1:9:1:9:13:9:10:18:19:14:19:20:19:18:10:9:1:9:13:9:1:9:1:9:13:9:10:6:2:3:2 ', 'False1:9:13:9:10:6:10:18:19:20:19:18:10:9:1:9:13:9:1:9:1:9:13:9:10:6:7:11:12:11:7:6:2:3:2:6:10:9:1:9:13:9:10:18:10:6:7:1…
1	2	2	170	0	0.0	2.0729096407465692	0.6808652861486584	0.0	360.0	0.1326530612244898:0.04081632653061224:0.02040816326530612:0.0:0.0:0.08163265306122448:0.030612244897959183:0.0:0.30612244897959184:0.1836734693877551:0.02040816326530612:0.01020408163265306:0.09183673469387756:0.0:0.0:0.0:0.01020408163265306:0.061224489795918366:0.01020408163265306:0.0:0.0	['False1:9:13:9:1:9:10:18:10:6:2:3:2:6:7:11:12:11:7:6:10:9:13:9:1:9:13:9:10:6:10:9:1:9:10:9:1:9:13:9:10:18:17:18:19 ', 'False1:9:10:6:2:3:2:6:10:9:1:9:13:9:1:9:13:9:10:18:10:9:1:9:13:9:10:9:1:9:10:6:7:6:10:18:10:9:13:9:1:9:10:18:10:9:1:9:10:9:13:9:1 ']
1	2	2	186	0	0.0	2.46439615279714	0.80945245213562	0.0	360.0	0.10843373493975904:0.012048192771084338:0.0:0.0:0.012048192771084338:0.060240963855421686:0.024096385542168676:0.0:0.21686746987951808:0.1566265060240964:0.024096385542168676:0.03614457831325301:0.04819277108433735:0.012048192771084338:0.012048192771084338:0.03614457831325301:0.04819277108433735:0.12048192771084337:0.04819277108433735:0.012048192771084338:0.012048192771084338	['False1:9:13:9:1:9:1:9:13:9:10:18:17:18:19:20:19:18:10:6:2:6:10:9:1:9:10:18:17:18:10:9:13:9:1:9:10:9:1:9:10:6:10 ', 'False1:9:13:9:10:18:19:14:19:18:17:18:10:9:1:9:10:18:17:18:10:6:7:11:12:16:21:16:15:16:12:5:12:11:7:6:10:9:1:9 ']
1	2	3	264	0	0.0	2.490222901871625	0.8179354735627169	0.0	540.0	0.1111111111111111:0.020833333333333332:0.006944444444444444:0.006944444444444444:0.013888888888888888:0.06944444444444445:0.034722222222222224:0.0:0.22916666666666666:0.13194444444444445:0.020833333333333332:0.020833333333333332:0.06944444444444445:0.020833333333333332:0.006944444444444444:0.013888888888888888:0.034722222222222224:0.09722222222222222:0.06944444444444445:0.020833333333333332:0.0	['False1:9:1:9:10:9:13:9:1:9:1:9:13:9:10:6:7:11:12:5:4:5:12:16:15:16:12:11:7:6:2:6:10:9:1:9:13:9:10:6:10:18:19:18:17:18 ', 'False1:9:13:9:10:6:2:3:2:6:7:11:7:6:10:18:17:18:19:20:19:14:19:18:10:9:1:9:1:9:13:9:1:9:10:18:19:20:19:14:19:18:17:18:10 ', 'False1:9:10:9:1:9:13:9:10:18:17:18:10:9:1:9:13:9:1:9:1:9:13:9:10:18:19:20:19:14:19:18:17:18:10:6:7:6:10:9:1:9:13:9:10:9:1:9:10:6:10:9:13 ']
1	2	3	256	0	0.0	2.4682856214431856	0.8107299821015197	0.0	540.0	0.12666666666666668:0.03333333333333333:0.013333333333333334:0.0:0.006666666666666667:0.08:0.04:0.0:0.22666666666666666:0.13333333333333333:0.02:0.02:0.05333333333333334:0.013333333333333334:0.006666666666666667:0.02:0.006666666666666667:0.08:0.08:0.03333333333333333:0.006666666666666667	['False1:9:13:9:10:18:19:20:19:14:19:18:10:9:1:9:10:18:10:9:1:9:1:9:13:9:1:9:10:6:7:6:2:6:10:18:17:18:19:20:19:14:19:18:10:9:1 ', 'False1:9:10:6:7:11:7:6:10:18:19:20:19:18:10:9:13:9:1:9:1:9:10:6:7:6:10:9:13:9:1:9:13:9:1:9:10:6:2:3:2:6:7:6:10:9:1 ', 'False1:9:1:9:10:18:19:20:19:18:10:9:13:9:1:9:10:9:13:9:1:9:13:9:1:9:1:9:10:9:1:9:10:18:19:20:19:18:10:6:2:3:2:6:7:11:12:5:12:16:15:16:21:16:12:11 ']
1	2	2	167	0	0.0	2.1220651937955597	0.6970108571058384	0.0	360.0	0.14432989690721648:0.010309278350515464:0.0:0.0:0.0:0.08247422680412371:0.030927835051546393:0.0:0.27835051546391754:0.14432989690721648:0.0:0.0:0.08247422680412371:0.020618556701030927:0.0:0.0:0.030927835051546393:0.10309278350515463:0.061855670103092786:0.010309278350515464:0.0	['False1:9:13:9:1:9:10:18:17:18:19:14:19:20:19:18:10:9:13:9:1:9:10:18:17:18:19:14:19:18:10:9:1:9:13:9:1:9:1:9:10:6:7:6:2:6 ', 'False1:9:1:9:10:6:7:6:10:9:13:9:1:9:13:9:10:18:17:18:10:6:10:9:1:9:1:9:1:9:13:9:10:18:19:18:10:9:1:9:13:9:10:6:7:6:10:9:1:9:13 ']
1	2	2	172	0	0.0	2.1321840087158668	0.700334470292238	0.0	360.0	0.1523809523809524:0.02857142857142857:0.009523809523809525:0.0:0.0:0.05714285714285714:0.01904761904761905:0.0:0.3047619047619048:0.13333333333333333:0.009523809523809525:0.0:0.09523809523809523:0.009523809523809525:0.0:0.0:0.0380952380952381:0.09523809523809523:0.0380952380952381:0.009523809523809525:0.0	['False1:9:13:9:10:6:2:3:2:6:10:18:17:18:10:9:1:9:10:9:1:9:10:18:17:18:19:14:19:18:10:9:13:9:1:9:1:9:13:9:10:9:1:9:10:6:10:18:17:18:10:9:1:9 ', 'False1:9:13:9:1:9:13:9:1:9:13:9:1:9:13:9:1:9:10:6:7:11:7:6:2:6:10:18:17:18:19:20:19:18:10:9:1:9:1:9:13:9:1:9:13:9:1:9:10:9:13 ']
1	2	2	181	0	0.0	2.3598983253515553	0.7751292275304092	0.0	360.0	0.125:0.041666666666666664:0.010416666666666666:0.0:0.010416666666666666:0.10416666666666667:0.052083333333333336:0.0:0.25:0.125:0.020833333333333332:0.03125:0.08333333333333333:0.0:0.010416666666666666:0.020833333333333332:0.020833333333333332:0.07291666666666667:0.020833333333333332:0.0:0.0	['False1:9:10:9:13:9:1:9:1:9:10:6:2:6:7:11:12:5:12:16:15:16:12:11:7:6:10:18:19:18:10:9:13:9:1:9:10:18:17:18:10:6:2:6:7 ', 'False1:9:13:9:10:6:2:3:2:6:7:6:10:9:1:9:1:9:13:9:1:9:10:9:13:9:1:9:1:9:13:9:1:9:10:6:7:6:10:18:19:18:17:18:10:9:13:9:1:9:13 ']
1	2	3	203	0	0.0	1.9705976700955063	0.6472600253092711	0.0	540.0	0.18:0.02:0.006666666666666667:0.0:0.0:0.06666666666666667:0.02:0.0:0.32666666666666666:0.16666666666666666:0.006666666666666667:0.0:0.08:0.0:0.0:0.0:0.02:0.08:0.02:0.006666666666666667:0.0	['False1:9:13:9:10:18:19:18:10:9:1:9:13:9:1:9:1:9:1:9:10:18:19:20:19:18:17:18:10:9:1:9:10:18:10:6:10:9:13:9:1 ', 'False1:9:10:9:13:9:1:9:1:9:13:9:10:9:1:9:10:9:13:9:1:9:1:9:10:18:17:18:10:6:10:9:1:9:1:9:1:9:10:6:10:18:10:9:13:9:1:9:13:9:1:9:13:9:1 ', 'False1:9:13:9:1:9:1:9:10:6:2:6:10:18:10:9:1:9:10:9:1:9:1:9:10:9:13:9:1:9:10:6:2:3:2:6:7:11:7:6:10:9:1:9:13:9:10:6:7:6:10:18:17:18 ']
1	6	5	243	1	0.2	2.3244596083294993	0.7634890712343184	23.455	743.4549999999999	0.15346534653465346:0.019801980198019802:0.0049504950495049506:0.0049504950495049506:0.009900990099009901:0.07920792079207921:0.04455445544554455:0.0049504950495049506:0.25742574257425743:0.15346534653465346:0.0297029702970297:0.019801980198019802:0.034653465346534656:0.009900990099009901:0.0:0.0:0.0297029702970297:0.08415841584158416:0.04455445544554455:0.01485148514851485:0.0	['True1:9:1:9:10:6:7:11:12:5:4:8 ', 'False1:9:10:18:17:18:10:9:1:9:1:9:10:18:10:6:7:11:12:11:7:6:10:9:1:9:10:18:17:18:19:20:19:18:10:6:2:3:2:6:10:9 ', 'False1:9:10:9:13:9:1:9:1:9:10:9:1:9:1:9:10:6:2:6:7:6:10:9:1:9:10:9:1:9:10:6:7:11:7:6:10:9:13:9:1:9:10:9:1:9:10:18:17:18 ', 'False1:9:1:9:10:9:1:9:1:9:10:6:7:11:12:5:12:11:7:6:10:9:13:9:1:9:10:18:19:14:19:18:17:18:10:6:2:6:10:9:13:9:1:9:13:9:1:9:1:…
1	6	3	213	0	0.0	2.4879148032548324	0.8171773584021275	0.0	540.0	0.125:0.04411764705882353:0.022058823529411766:0.007352941176470588:0.014705882352941176:0.058823529411764705:0.014705882352941176:0.0:0.25:0.125:0.014705882352941176:0.022058823529411766:0.07352941176470588:0.014705882352941176:0.007352941176470588:0.022058823529411766:0.014705882352941176:0.08088235294117647:0.058823529411764705:0.022058823529411766:0.007352941176470588	['False1:9:13:9:10:18:19:18:10:9:1:9:1:9:13:9:10:6:2:3:2:6:7:11:12:5:4:5:12:16:15:16:21:16:12:11:7:6 ', 'False1:9:1:9:13:9:1:9:10:9:1:9:13:9:10:6:2:3:2:6:10:18:17:18:10:9:1:9:10:6:10:9:13:9:1:9:13:9:1:9:1:9:1:9 ', 'False1:9:10:18:19:14:19:20:19:18:10:9:13:9:1:9:10:18:10:9:13:9:1:9:10:18:19:20:19:18:17:18:10:9:13:9:1:9:1:9:13:9:10:6:2:3:2:6:10:18:19:14:19:20 ']
1	6	3	204	0	0.0	2.0578763306214016	0.6759274640656624	0.0	540.0	0.14685314685314685:0.006993006993006993:0.0:0.0:0.0:0.04895104895104895:0.02097902097902098:0.0:0.3146853146853147:0.15384615384615385:0.006993006993006993:0.0:0.09090909090909091:0.02097902097902098:0.0:0.0:0.03496503496503497:0.0979020979020979:0.04895104895104895:0.006993006993006993:0.0	['False1:9:10:18:17:18:19:14:19:18:10:9:1:9:1:9:10:9:13:9:1:9:10:9:13:9:1:9:13:9:10:6:7:11:7:6:10:18:10:9:1:9:10:9 ', 'False1:9:13:9:1:9:10:9:1:9:10:9:1:9:1:9:13:9:10:18:19:20:19:14:19:18:17:18:10:9:1:9:13:9:1:9:1:9:10:9:13:9:1:9:13 ', 'False1:9:13:9:10:18:17:18:19:14:19:18:10:6:10:9:1:9:10:6:10:18:17:18:10:9:13:9:1:9:13:9:1:9:13:9:1:9:10:6:2:6:7:6:10:18:17:18:10:9:1:9:13:9 ']
1	6	3	243	0	0.0	2.342912028107936	0.7695499297616857	0.0	540.0	0.11564625850340136:0.047619047619047616:0.02040816326530612:0.0:0.0:0.08843537414965986:0.027210884353741496:0.0:0.21768707482993196:0.14285714285714285:0.006802721088435374:0.0:0.061224489795918366:0.027210884353741496:0.0:0.0:0.027210884353741496:0.10204081632653061:0.08843537414965986:0.027210884353741496:0.0	['False1:9:1:9:10:6:7:6:2:3:2:6:10:18:19:20:19:14:19:18:17:18:10:9:1:9:10:9:13:9:1:9:1:9:13:9:10:6:7:11:7:6:2:6:10 ', 'False1:9:1:9:10:18:10:9:1:9:10:6:10:18:17:18:19:20:19:14:19:18:10:9:13:9:1:9:1:9:13:9:1:9:10:18:10:6:2:3:2:6:10:9:1:9:13 ', 'False1:9:13:9:1:9:13:9:10:18:17:18:19:14:19:20:19:18:10:6:7:6:10:9:1:9:1:9:10:6:2:3:2:6:10:18:17:18:19:20:19:18:10:9:13:9:1:9:13:9:10:18:19:14:19 ']
1	6	5	304	0	0.0	2.2359458019402627	0.7344159380254781	0.0	900.0	0.13360323886639677:0.020242914979757085:0.004048582995951417:0.0:0.004048582995951417:0.07692307692307693:0.044534412955465584:0.0:0.2834008097165992:0.14979757085020243:0.032388663967611336:0.016194331983805668:0.08502024291497975:0.0:0.004048582995951417:0.004048582995951417:0.024291497975708502:0.08097165991902834:0.02834008097165992:0.008097165991902834:0.0	['False1:9:10:18:17:18:19:18:10:6:10:9:13:9:1:9:10:9:13:9:1:9:13:9:10:18:17:18:19:18:10:9:1:9:13:9:1:9:1:9:13:9 ', 'False1:9:13:9:1:9:10:6:2:6:7:11:7:6:10:18:17:18:10:9:1:9:13:9:10:18:19:18:17:18:10:6:7:11:7:6:10:9:1:9:13:9:1:9:13:9:10:9:1:9:10:6:7:11:12:16:15 ', 'False1:9:13:9:10:6:2:3:2:6:10:9:1:9:10:9:13:9:1:9:13:9:10:9:1:9:10:6:2:6:7:11:12:11:7:6:10:9:13:9:1:9:10 ', 'False1:9:13:9:10:9:1:9:1:…
1	6	4	261	0	0.0	2.356468163032224	0.7740025607412835	0.0	720.0	0.12041884816753927:0.04712041884816754:0.020942408376963352:0.0:0.0:0.08376963350785341:0.031413612565445025:0.0:0.25654450261780104:0.14659685863874344:0.015706806282722512:0.010471204188481676:0.07853403141361257:0.015706806282722512:0.005235602094240838:0.010471204188481676:0.015706806282722512:0.07329842931937172:0.05235602094240838:0.015706806282722512:0.0	['False1:9:13:9:10:9:1:9:13:9:10:18:10:9:1:9:13:9:10:18:19:14:19:20:19:18:10:6:2:3:2:6:10:9:1:9:10:9:1:9:13 ', 'False1:9:10:9:1:9:1:9:13:9:1:9:13:9:10:18:17:18:10:9:1:9:10:6:7:6:2:6:10:18:19:14:19:20:19:18:10:9:13:9:1:9:10:6:7:11 ', 'False1:9:10:6:2:3:2:6:10:9:1:9:10:6:7:11:12:16:15:16:12:11:7:6:2:3:2:6:10:18:19:18:17:18:10:9:1:9:1:9:13:9:10:6:2:3:2:6:7:6:10 ', 'False1:9:13:9:1:9:13:9:10:9:1:9:1:…
1	6	4	258	1	0.25	2.4103706074053965	0.7917072896358023	107.911	647.9110000000001	0.12290502793296089:0.05027932960893855:0.0111731843575419:0.0111731843575419:0.01675977653631285:0.10614525139664804:0.03910614525139665:0.00558659217877095:0.24022346368715083:0.1452513966480447:0.027932960893854747:0.0223463687150838:0.055865921787709494:0.0111731843575419:0.0:0.0:0.0111731843575419:0.0670391061452514:0.0446927374301676:0.0111731843575419:0.0	['False1:9:13:9:1:9:10:9:13:9:1:9:10:6:10:18:19:14:19:20:19:18:17:18:10:9:1:9:10:18:10:9:1:9:13:9:10:18:17:18:19:20:19:14:19 ', 'False1:9:1:9:10:18:19:18:10:9:1:9:1:9:10:9:1:9:1:9:13:9:10:6:2:3:2:6:10:9:1:9:1:9:10:18:10:6:7:11:12:11:7:6:2:6:10:9 ', 'True1:9:13:9:1:9:13:9:10:6:7:6:2:6:10:18:19:18:10:9:1:9:10:6:2:3:2:6:7:11:12:5:4:8 ', 'False1:9:1:9:13:9:1:9:13:9:10:6:2:6:10:9:1:9:13:9:10:9:1:9:13:…
1	6	4	249	0	0.0	2.253256167871024	0.7401016789864497	0.0	720.0	0.15348837209302327:0.018604651162790697:0.009302325581395349:0.004651162790697674:0.009302325581395349:0.06046511627906977:0.027906976744186046:0.0:0.3116279069767442:0.13953488372093023:0.013953488372093023:0.013953488372093023:0.09302325581395349:0.009302325581395349:0.004651162790697674:0.013953488372093023:0.018604651162790697:0.05581395348837209:0.027906976744186046:0.009302325581395349:0.0…	['False1:9:13:9:10:9:1:9:1:9:13:9:1:9:13:9:1:9:13:9:1:9:10:6:7:6:10:9:13:9:1:9:13:9:10:9:1:9:13:9:10:18:17:18:10:9:1:9:1:9:13 ', 'False1:9:13:9:10:6:7:11:7:6:10:9:1:9:13:9:10:18:10:6:7:11:12:16:21:16:15:16:12:5:4:5:12:11:7:6:10:9:1:9:10:6:7:6:10:9:1:9:10:18:19:20 ', 'False1:9:10:9:13:9:1:9:10:9:13:9:1:9:13:9:1:9:1:9:1:9:10:6:2:3:2:6:10:9:13:9:1:9:1:9:10:6:2:3:2:6:10:9:13:9:1:9:1:9:10:9:1:9:10:9:1…
1	6	4	291	0	0.0	2.2812456564287884	0.749295071096476	0.0	720.0	0.10606060606060606:0.045454545454545456:0.015151515151515152:0.0:0.0:0.10606060606060606:0.030303030303030304:0.0:0.2222222222222222:0.16161616161616163:0.0:0.0:0.05555555555555555:0.015151515151515152:0.0:0.0:0.03535353535353535:0.1111111111111111:0.0707070707070707:0.025252525252525252:0.0	['False1:9:10:18:19:20:19:14:19:18:10:6:2:6:7:6:10:9:13:9:1:9:10:18:17:18:10:9:1:9:13:9:1:9:13:9:10:18:19:20:19:14:19:18:17:18:10:6:2:3 ', 'False1:9:10:18:17:18:19:18:10:6:7:6:2:3:2:6:10:9:13:9:1:9:1:9:1:9:13:9:10:9:1:9:10:6:2:6:7:6:10:18:10 ', 'False1:9:10:9:1:9:10:6:7:6:2:6:10:18:17:18:19:20:19:14:19:18:10:9:1:9:10:6:2:6:7:6:10:18:10:9:1:9:10:6:2:3:2:6:10:18:17:18:19:20:19 ', 'False1:9:13:9:10:…
1	6	5	262	2	0.4	2.282951483178784	0.7498553647993107	126.59	793.1800000000001	0.1341991341991342:0.021645021645021644:0.004329004329004329:0.008658008658008658:0.008658008658008658:0.08658008658008658:0.030303030303030304:0.008658008658008658:0.26406926406926406:0.17316017316017315:0.021645021645021644:0.012987012987012988:0.06060606060606061:0.012987012987012988:0.0:0.0:0.021645021645021644:0.08658008658008658:0.03896103896103896:0.004329004329004329:0.0	['False1:9:13:9:10:18:17:18:10:9:1:9:10:6:10:18:19:14:19:20:19:18:10:9:13:9:1:9:1:9:13:9:10:6:2:6:10:18:17:18:10:9:1:9 ', 'False1:9:10:6:2:3:2:6:10:18:19:18:10:9:1:9:10:18:19:18:10:9:13:9:1:9:13:9:10:18:19:14:19:18:17:18:10:9:1:9:10:9:1:9:1:9:10:6:10 ', 'False1:9:13:9:1:9:13:9:10:18:17:18:10:9:1:9:1:9:1:9:13:9:1:9:10:6:10:9:13:9:1:9:1:9:1:9:10:6:7:6:10:9:1:9:1:9:10:6:2:6:10:18:17:18:10:9 ', 'True…
1	10	5	271	0	0.0	2.154617455543328	0.7077029319430697	0.0	900.0	0.1510204081632653:0.02040816326530612:0.004081632653061225:0.0:0.0:0.06938775510204082:0.024489795918367346:0.0:0.2857142857142857:0.15918367346938775:0.012244897959183673:0.004081632653061225:0.07755102040816327:0.0163265306122449:0.0:0.0:0.0163265306122449:0.09387755102040816:0.053061224489795916:0.012244897959183673:0.0	['False1:9:1:9:13:9:10:18:19:18:10:9:1:9:1:9:13:9:1:9:10:9:1:9:10:9:13:9:1:9:13:9:10:6:7:6:2:6:10:18:10:9:1:9:1:9:1 ', 'False1:9:10:9:1:9:13:9:10:6:7:6:10:18:19:20:19:14:19:18:10:9:1:9:13:9:1:9:10:18:17:18:10:6:10:9:1:9:1:9:10:6:2:6:10:9:13 ', 'False1:9:1:9:1:9:13:9:10:6:2:6:10:18:19:14:19:18:10:9:1:9:10:9:1:9:10:9:13:9:1:9:13:9:1:9:10:18:10:9:13:9:1:9:10:18:19:20:19:14 ', 'False1:9:1:9:13:9:10:6…
1	10	4	250	0	0.0	2.2799015787226393	0.7488535970283281	0.0	720.0	0.13043478260869565:0.043478260869565216:0.014492753623188406:0.004830917874396135:0.00966183574879227:0.07729468599033816:0.01932367149758454:0.0:0.28019323671497587:0.15458937198067632:0.014492753623188406:0.014492753623188406:0.0821256038647343:0.004830917874396135:0.0:0.004830917874396135:0.024154589371980676:0.07729468599033816:0.033816425120772944:0.00966183574879227:0.0	['False1:9:13:9:10:9:1:9:1:9:13:9:10:9:1:9:13:9:10:9:1:9:13:9:10:18:19:20:19:18:17:18:10:9:1:9:13:9:10:6:2:6:10 ', 'False1:9:10:6:10:9:13:9:1:9:10:6:2:3:2:6:10:9:13:9:1:9:13:9:1:9:13:9:10:18:17:18:19:14:19:18:10:9:1:9:10:6:2:3:2:6 ', 'False1:9:10:18:10:9:1:9:10:6:7:11:12:5:4:5:12:16:12:11:7:6:2:6:10:9:1:9:13:9:1:9:13:9:10:18:10:6:2:6:10:9:1:9:1:9:13:9:10:18:17 ', 'False1:9:1:9:10:6:2:3:2:6:7:11:7…
1	10	7	350	0	0.0	2.2327710047276383	0.7333731481372228	0.0	1260.0	0.14285714285714285:0.052478134110787174:0.02040816326530612:0.0:0.0:0.09620991253644315:0.02040816326530612:0.0:0.25072886297376096:0.15160349854227406:0.0:0.0:0.052478134110787174:0.02040816326530612:0.0:0.0:0.01749271137026239:0.08163265306122448:0.06997084548104957:0.023323615160349854:0.0	['False1:9:13:9:10:9:1:9:13:9:10:6:2:3:2:6:10:9:1:9:10:6:2:3:2:6:7:6:10:18:17:18:19:14:19:20:19:18:10:9:1 ', 'False1:9:10:9:13:9:1:9:13:9:1:9:1:9:1:9:1:9:10:6:2:3:2:6:7:6:10:9:13:9:1:9:1:9:10:9:1:9:13:9:10:18:19:18:10 ', 'False1:9:10:6:10:18:19:14:19:20:19:18:10:9:1:9:10:9:1:9:10:6:7:6:2:6:10:9:1:9:13:9:1:9:13:9:1:9:10:18:10:6:7:6:2:3:2:6:10 ', 'False1:9:10:6:7:6:2:3:2:6:10:18:17:18:19:20:19:14:1…
1	10	5	302	1	0.2	2.3667997281701316	0.7773960535958256	97.574	817.5740000000001	0.1013215859030837:0.03524229074889868:0.004405286343612335:0.004405286343612335:0.00881057268722467:0.1145374449339207:0.04405286343612335:0.004405286343612335:0.21585903083700442:0.18061674008810572:0.01762114537444934:0.013215859030837005:0.05286343612334802:0.013215859030837005:0.0:0.0:0.022026431718061675:0.09691629955947137:0.05286343612334802:0.01762114537444934:0.0	['False1:9:10:6:7:6:10:18:17:18:10:9:1:9:10:18:10:6:10:9:13:9:1:9:13:9:10:18:17:18:19:20:19:14:19:18:10:9:1:9:1:9:10:18:19:18:10 ', 'False1:9:1:9:10:18:17:18:10:9:13:9:1:9:10:6:2:6:7:11:7:6:10:18:19:20:19:14:19:18:10:9:1:9:10:9:13:9:1:9:13:9:10:6:7 ', 'True1:9:13:9:10:18:19:20:19:18:17:18:10:6:7:6:2:6:10:9:1:9:10:6:7:11:12:5:4:8 ', 'False1:9:13:9:10:6:10:18:10:9:1:9:10:6:2:3:2:6:7:6:10:18:10:9:13…
1	10	4	278	0	0.0	2.3794390564355243	0.7815475514165623	0.0	720.0	0.12359550561797752:0.033707865168539325:0.011235955056179775:0.0:0.0:0.10112359550561797:0.056179775280898875:0.0:0.23595505617977527:0.15168539325842698:0.028089887640449437:0.011235955056179775:0.056179775280898875:0.011235955056179775:0.0:0.011235955056179775:0.02247191011235955:0.07865168539325842:0.0449438202247191:0.016853932584269662:0.0056179775280898875	['False1:9:10:9:13:9:1:9:10:18:19:20:19:14:19:18:10:9:13:9:1:9:1:9:13:9:1:9:1:9:1:9:10:6:7:11:7:6:10:18:10 ', 'False1:9:10:6:2:3:2:6:10:9:1:9:13:9:1:9:13:9:10:18:17:18:10:6:2:3:2:6:7:11:12:16:21:16:12:11:7:6:10:9:1:9 ', 'False1:9:10:6:7:6:10:18:10:9:1:9:10:9:13:9:1:9:10:9:1:9:13:9:1:9:13:9:10:6:7:11:7:6:10:18:17:18:19:20:19:14:19:18:10:9:1 ', 'False1:9:13:9:10:6:10:18:19:20:19:18:17:18:10:9:1:9:1…
1	10	4	232	0	0.0	2.2173755173871745	0.7283163657828855	0.0	720.0	0.14594594594594595:0.032432432432432434:0.010810810810810811:0.0:0.0:0.0972972972972973:0.03783783783783784:0.0:0.2702702702702703:0.15675675675675677:0.016216216216216217:0.005405405405405406:0.07027027027027027:0.010810810810810811:0.0:0.0:0.021621621621621623:0.07567567567567568:0.03783783783783784:0.010810810810810811:0.0	['False1:9:10:9:13:9:1:9:1:9:10:18:17:18:19:14:19:20:19:18:10:6:2:6:7:11:12:11:7:6:10:9:13:9:1:9:10:9:13:9:1 ', 'False1:9:10:6:7:6:10:9:1:9:10:6:10:9:1:9:13:9:1:9:10:18:17:18:19:18:10:6:2:6:7:11:7:6:10:9:1:9:1:9:13:9:1:9:1:9:10:18:19:14 ', 'False1:9:13:9:10:6:10:18:10:9:1:9:13:9:10:18:10:6:2:3:2:6:7:6:10:9:1:9:10:18:17:18:19:20:19:18:10:9:13:9:1:9:1:9:1:9:1:9:13:9:10 ', 'False1:9:13:9:10:6:10:9:1…
1	10	7	322	1	0.14285714285714285	2.3167263082201153	0.7609490012339913	29.732	1109.732	0.14482758620689656:0.03793103448275862:0.017241379310344827:0.0034482758620689655:0.0034482758620689655:0.07586206896551724:0.041379310344827586:0.0034482758620689655:0.27586206896551724:0.13793103448275862:0.02413793103448276:0.010344827586206896:0.07586206896551724:0.013793103448275862:0.0:0.0034482758620689655:0.013793103448275862:0.06551724137931035:0.041379310344827586:0.010344827586206896:…	['False1:9:1:9:1:9:1:9:10:18:10:9:1:9:13:9:1:9:13:9:10:6:10:18:17:18:19:14:19:18:10:9:1:9:13 ', 'False1:9:10:9:13:9:1:9:10:18:19:14:19:20:19:18:10:9:13:9:1:9:13:9:10:6:7:11:12:16:12:11:7:6:2:3:2:6:10:9:1:9:1:9 ', 'False1:9:10:6:10:18:19:14:19:18:10:9:1:9:10:9:13:9:1:9:1:9:1:9:10:18:10:9:1:9:1:9:13:9:10:6:7:11:7:6:2:3:2:6:10:9:1:9:13 ', 'False1:9:1:9:13:9:1:9:13:9:10:18:19:20:19:14:19:18:10:6:2:3:…
1	10	3	174	0	0.0	1.8908246821656427	0.6210578903072657	0.0	540.0	0.18115942028985507:0.028985507246376812:0.007246376811594203:0.0:0.0:0.06521739130434782:0.021739130434782608:0.0:0.3695652173913043:0.15217391304347827:0.007246376811594203:0.0:0.09420289855072464:0.0:0.0:0.0:0.007246376811594203:0.043478260869565216:0.014492753623188406:0.007246376811594203:0.0	['False1:9:1:9:10:6:2:6:10:9:13:9:1:9:1:9:10:9:1:9:10:9:1:9:13:9:10:6:2:6:7:6:10:9:1:9:13:9 ', 'False1:9:13:9:1:9:13:9:1:9:10:18:10:9:1:9:13:9:1:9:1:9:1:9:10:6:10:9:1:9:10:9:13:9:1:9:13:9:10:18:19:20:19:18:17:18:10:9 ', 'False1:9:1:9:1:9:13:9:1:9:10:9:13:9:1:9:13:9:10:9:1:9:10:9:13:9:1:9:10:18:10:6:7:11:7:6:2:3:2:6:10:9:1:9:10:18:10:9:13:9:1:9 ']
1	10	5	326	0	0.0	2.434655220091828	0.7996837828898938	0.0	900.0	0.1095890410958904:0.0410958904109589:0.0091324200913242:0.0:0.0:0.1095890410958904:0.0547945205479452:0.0:0.2009132420091324:0.1506849315068493:0.0319634703196347:0.0136986301369863:0.045662100456621:0.0136986301369863:0.0045662100456621:0.0091324200913242:0.0228310502283105:0.0958904109589041:0.0639269406392694:0.0228310502283105:0.0	['False1:9:10:18:17:18:10:6:7:11:7:6:10:9:13:9:1:9:1:9:13:9:1:9:10:18:10:6:7:11:7:6:2:3:2:6:10:9:1 ', 'False1:9:13:9:10:18:10:9:1:9:1:9:1:9:13:9:10:18:19:20:19:14:19:18:17:18:10:6:7:11:12:11:7:6:10:9:1:9:10:6:7:6:2 ', 'False1:9:13:9:1:9:10:18:17:18:10:6:7:11:12:16:15:16:12:11:7:6:2:6:10:9:1:9:1:9:10:18:19:20:19:18:10:6:7:6:2:6:10:9:13:9 ', 'False1:9:1:9:10:6:10:18:17:18:19:20:19:14:19:18:10:9:1:9…
1	10	3	163	0	0.0	1.8683568962826271	0.6136781496935568	0.0	540.0	0.17482517482517482:0.04895104895104895:0.02097902097902098:0.0:0.0:0.06293706293706294:0.013986013986013986:0.0:0.36363636363636365:0.16083916083916083:0.006993006993006993:0.0:0.0979020979020979:0.0:0.0:0.0:0.013986013986013986:0.03496503496503497:0.0:0.0:0.0	['False1:9:1:9:10:9:1:9:10:9:13:9:1:9:13:9:10:6:2:3:2:6:10:18:10:9:1:9:10:9:13:9:1:9:10:18:10:9:1:9:13 ', 'False1:9:10:9:13:9:1:9:10:6:2:6:7:11:7:6:10:9:13:9:1:9:13:9:1:9:10:9:1:9:10:9:13:9:1:9:10:9:1:9:10:6:2:3:2:6:10:9:13:9:1:9:10:18:17 ', 'False1:9:13:9:1:9:10:9:1:9:1:9:13:9:1:9:13:9:1:9:13:9:10:9:1:9:1:9:10:6:2:3:2:6:10:9:1:9:13:9:10:18:17:18:10:9:1 ']
1	14	7	375	0	0.0	2.3412200433490162	0.7689941825817814	0.0	1260.0	0.1320754716981132:0.03773584905660377:0.015723270440251572:0.0031446540880503146:0.006289308176100629:0.10062893081761007:0.03773584905660377:0.0:0.25471698113207547:0.14779874213836477:0.018867924528301886:0.012578616352201259:0.06918238993710692:0.012578616352201259:0.0:0.0031446540880503146:0.0220125786163522:0.06918238993710692:0.0440251572327044:0.012578616352201259:0.0	['False1:9:13:9:1:9:13:9:10:6:2:3:2:6:7:6:10:18:17:18:10:9:1:9:10:6:7:6:10:18:19:18:17:18:10:9:13:9:1:9:1:9:10:6 ', 'False1:9:13:9:10:18:10:6:10:9:1:9:10:18:17:18:19:20:19:14:19:18:10:6:10:9:13:9:1:9:1:9:10:6:10:18:17:18:10:9:13:9:1 ', 'False1:9:13:9:1:9:1:9:13:9:1:9:13:9:1:9:10:18:19:14:19:18:17:18:10:6:7:11:7:6:10:9:13:9:1:9:10:6:10:9:1:9:1:9:13:9 ', 'False1:9:10:6:10:9:1:9:13:9:10:18:19:14:19:…
1	14	9	399	1	0.1111111111111111	2.298661269145626	0.75501538128406	141.787	1581.787	0.13990825688073394:0.020642201834862386:0.006880733944954129:0.0045871559633027525:0.009174311926605505:0.06651376146788991:0.02981651376146789:0.0022935779816513763:0.27293577981651373:0.1559633027522936:0.013761467889908258:0.013761467889908258:0.06651376146788991:0.0045871559633027525:0.0022935779816513763:0.006880733944954129:0.027522935779816515:0.10091743119266056:0.04128440366972477:0.011…	['False1:9:10:18:17:18:19:18:10:9:1:9:1:9:10:18:17:18:10:6:7:11:7:6:10:9:1:9:10:9:1:9:1:9:13:9:1:9:10:6:2:6:7:6 ', 'False1:9:13:9:10:9:1:9:10:18:19:18:17:18:10:9:1:9:13:9:1:9:10:9:13:9:1:9:1:9:1:9:13:9:10:9:1:9:10:6:10:9:1:9:10:9 ', 'True1:9:13:9:1:9:10:6:7:6:10:9:1:9:1:9:1:9:10:18:19:14:19:20:19:18:10:9:13:9:1:9:10:18:19:18:17:18:10:6:7:11:12:5:4:8 ', 'False1:9:10:9:13:9:1:9:13:9:10:18:19:20:19:…
1	14	3	200	0	0.0	2.136916723728743	0.701888971896245	0.0	540.0	0.1297709923664122:0.022900763358778626:0.007633587786259542:0.0:0.0:0.05343511450381679:0.007633587786259542:0.0:0.26717557251908397:0.16793893129770993:0.0:0.0:0.06870229007633588:0.022900763358778626:0.0:0.0:0.030534351145038167:0.1297709923664122:0.07633587786259542:0.015267175572519083:0.0	['False1:9:10:18:17:18:19:14:19:18:10:6:2:6:10:9:1:9:10:6:10:9:13:9:1:9:10:18:19:14:19:20:19:18:10:9:1:9:13:9:1 ', 'False1:9:1:9:13:9:10:18:10:9:1:9:13:9:1:9:13:9:10:18:19:18:17:18:10:9:1:9:10:9:13:9:1:9:10:9:1:9:10:6:10:18:19:14:19:20 ', 'False1:9:13:9:10:18:10:9:1:9:13:9:10:6:2:3:2:6:7:6:10:18:17:18:19:18:10:9:1:9:1:9:1:9:10:18:19:18:17:18:10:9:13:9 ']
1	14	10	424	1	0.1	2.359325720200592	0.7749411503647204	96.305	1716.305	0.14166666666666666:0.022916666666666665:0.004166666666666667:0.0020833333333333333:0.004166666666666667:0.08125:0.0375:0.0020833333333333333:0.26875:0.14583333333333334:0.03333333333333333:0.025:0.06875:0.00625:0.00625:0.020833333333333332:0.01875:0.06666666666666667:0.029166666666666667:0.008333333333333333:0.00625	['False1:9:10:18:10:9:13:9:1:9:1:9:13:9:10:6:10:9:1:9:10:6:7:11:7:6:10:9:1:9:10:6:10:9:1:9:1:9:1:9:13:9:10:6:2 ', 'False1:9:10:6:7:11:12:16:15:16:12:11:7:6:10:9:13:9:1:9:1:9:13:9:10:18:10:6:10:9:1:9:1:9:10:6:7:11:12:16:21:16:15:16:12:11 ', 'False1:9:13:9:10:9:1:9:13:9:10:18:19:20:19:18:17:18:10:6:7:6:10:9:1:9:13:9:10:9:1:9:10:18:10:9:1:9:1:9:1 ', 'False1:9:13:9:10:6:10:9:1:9:13:9:10:6:7:11:12:11:…
1	14	7	361	0	0.0	2.212812661626686	0.7268176559346833	0.0	1260.0	0.1436950146627566:0.03519061583577713:0.011730205278592375:0.0:0.0:0.08797653958944282:0.03519061583577713:0.0:0.28152492668621704:0.1436950146627566:0.01466275659824047:0.002932551319648094:0.07624633431085044:0.011730205278592375:0.0:0.0:0.026392961876832845:0.07917888563049853:0.04105571847507331:0.008797653958944282:0.0	['False1:9:1:9:13:9:1:9:1:9:10:6:7:6:2:6:10:9:13:9:1:9:1:9:13:9:10:18:19:14:19:18:10:6:7:11:7:6:10:9:1 ', 'False1:9:13:9:1:9:13:9:10:18:17:18:19:14:19:18:10:9:1:9:10:18:10:6:7:11:7:6:2:6:10:9:13:9:1:9:10:18:19:18:17:18:10:6:7:11:12:11 ', 'False1:9:10:18:17:18:19:20:19:18:10:6:7:6:10:9:1:9:13:9:1:9:13:9:10:18:17:18:19:18:10:9:1:9:1:9:13:9:1:9:10:6:2 ', 'False1:9:1:9:10:18:17:18:19:14:19:20:19:18:1…
1	14	7	308	2	0.2857142857142857	2.4076633206565985	0.7908180576448491	73.4945	1046.989	0.12811387900355872:0.028469750889679714:0.010676156583629894:0.0071174377224199285:0.0071174377224199285:0.0711743772241993:0.03202846975088968:0.0071174377224199285:0.2597864768683274:0.1494661921708185:0.021352313167259787:0.017793594306049824:0.07473309608540925:0.010676156583629894:0.0035587188612099642:0.014234875444839857:0.017793594306049824:0.08185053380782918:0.042704626334519574:0.0106…	['False1:9:10:6:10:18:10:9:13:9:1:9:1:9:1:9:1:9:13:9:10:6:2:3:2:6:10:9:1:9:13:9:10:6:2:6:7:6:10:18:17:18:10:9 ', 'False1:9:10:18:10:9:13:9:1:9:10:6:7:11:7:6:10:9:13:9:1:9:13:9:10:18:19:20:19:14:19:18:10:9:1:9:10:18:19 ', 'False1:9:13:9:1:9:10:6:2:3:2:6:10:18:10:9:1:9:10:6:2:3:2:6:10:9:13:9:1:9:13:9:10:18:19:20:19:14:19:18:17:18:10:6:7:11:12:16:15:16:12:11:7 ', 'True1:9:10:6:7:11:12:5:4:8 ', 'Fals…
1	14	4	239	0	0.0	2.1975518360596253	0.7218051044165963	0.0	720.0	0.12637362637362637:0.027472527472527472:0.0:0.0:0.0:0.09340659340659341:0.038461538461538464:0.0:0.2692307692307692:0.14285714285714285:0.01098901098901099:0.0:0.08791208791208792:0.016483516483516484:0.0:0.0:0.016483516483516484:0.08791208791208792:0.06593406593406594:0.016483516483516484:0.0	['False1:9:13:9:10:6:10:9:1:9:10:9:13:9:1:9:13:9:10:18:19:14:19:18:10:9:1:9:13:9:10:6:10:18:19:14:19:20:19:18:10:9:1 ', 'False1:9:10:9:1:9:13:9:1:9:10:6:2:6:7:6:10:9:13:9:1:9:1:9:13:9:10:18:19:14:19:20:19:18:17:18:10:6:2:6:7 ', 'False1:9:13:9:1:9:1:9:13:9:1:9:13:9:10:18:19:18:10:6:2:6:7:11:7:6:10:9:1:9:13:9:1:9:1:9:1:9:13:9:10:18:17:18:10:6:2:6:7:11 ', 'False1:9:13:9:10:9:1:9:10:18:19:20:19:18:10…
1	14	8	444	0	0.0	2.446815143996667	0.8036778161590103	0.0	1440.0	0.1201923076923077:0.036057692307692304:0.014423076923076924:0.004807692307692308:0.01201923076923077:0.08653846153846154:0.038461538461538464:0.0:0.24278846153846154:0.14423076923076922:0.02403846153846154:0.021634615384615384:0.06490384615384616:0.007211538461538462:0.004807692307692308:0.014423076923076924:0.026442307692307692:0.08413461538461539:0.038461538461538464:0.009615384615384616:0.004…	['False1:9:1:9:13:9:10:6:10:9:1:9:10:9:13:9:1:9:13:9:10:9:1:9:13:9:10:18:17:18:10:9:1:9:1:9:10:6:7:11:7:6:2:3 ', 'False1:9:13:9:10:6:2:3:2:6:10:9:1:9:1:9:13:9:1:9:13:9:1:9:1:9:13:9:1:9:13:9:10:6:2:6:10:18:17:18:19:20:19:18:10:9:1:9:10:6:2:3:2:6:10:9 ', 'False1:9:13:9:10:18:19:20:19:14:19:18:17:18:10:6:2:3:2:6:7:6:10:9:1:9:10:18:19:18:17:18:10:6:2:3:2:6:7:11:12:11:7:6:10 ', 'False1:9:13:9:10:18:17…
1	14	4	244	0	0.0	2.3372861397694638	0.7677020575736656	0.0	720.0	0.11229946524064172:0.026737967914438502:0.0106951871657754:0.0:0.0:0.06417112299465241:0.0213903743315508:0.0:0.23529411764705882:0.17647058823529413:0.0106951871657754:0.0106951871657754:0.0481283422459893:0.026737967914438502:0.0:0.0106951871657754:0.026737967914438502:0.11764705882352941:0.0748663101604278:0.0213903743315508:0.0053475935828877	['False1:9:1:9:10:18:17:18:10:9:1:9:10:6:7:6:10:18:19:14:19:18:10:9:1:9:10:18:10:6:10:9:1:9:10:9:1:9:10:18:17:18:19:18:10:9 ', 'False1:9:10:9:13:9:1:9:10:6:10:18:19:14:19:20:19:18:17:18:10:9:1:9:10:6:2:3:2:6:10:9:13:9:1:9:1:9:13:9:10:18:19:20:19:14 ', 'False1:9:1:9:10:18:19:14:19:20:19:18:10:9:1:9:13:9:10:18:10:9:1:9:1:9:10:6:2:6:7:6:10:18:10:9:1:9:13:9:10:18:17:18:19:14:19:20 ', 'False1:9:10:18:…
1	14	5	263	0	0.0	2.3842184851149235	0.7831173965325579	0.0	900.0	0.1336206896551724:0.034482758620689655:0.01293103448275862:0.004310344827586207:0.01293103448275862:0.08189655172413793:0.03879310344827586:0.0:0.2413793103448276:0.15086206896551724:0.03017241379310345:0.021551724137931036:0.0603448275862069:0.004310344827586207:0.0:0.008620689655172414:0.03017241379310345:0.09482758620689655:0.03017241379310345:0.004310344827586207:0.004310344827586207	['False1:9:13:9:10:18:10:6:2:6:10:9:1:9:1:9:13:9:10:9:1:9:10:6:2:3:2:6:7:11:12:5:4:5:12:11:7:6:10:18:10:9:13 ', 'False1:9:13:9:1:9:1:9:1:9:13:9:1:9:10:6:10:9:13:9:1:9:13:9:1:9:10:18:17:18:19:14:19:18:10:6:10:9:13:9:1:9:10:18:17:18:19:18:10 ', 'False1:9:10:18:17:18:19:20:19:18:10:6:7:11:7:6:10:9:1:9:1:9:1:9:1:9:10:9:13:9:1:9:10:18:17:18:10:9:13:9:1 ', 'False1:9:13:9:10:18:17:18:19:18:10:6:10:9:1:9…
1	18	16	488	2	0.125	2.2087950815994266	0.7254980466660902	61.601	2643.202	0.15561569688768606:0.028416779431664412:0.008119079837618403:0.0027063599458728013:0.005412719891745603:0.08389715832205684:0.028416779431664412:0.0027063599458728013:0.2976995940460081:0.15020297699594046:0.013531799729364006:0.012178619756427604:0.08254397834912043:0.005412719891745603:0.0013531799729364006:0.005412719891745603:0.017591339648173207:0.06765899864682003:0.02435723951285521:0.005…	['False1:9:13:9:1:9:13:9:1:9:1:9:10:18:17:18:10:6:10:9:13:9:1:9:13:9:10:9:1:9:10:9:13:9:1:9:13:9:1:9:13 ', 'False1:9:13:9:1:9:1:9:13:9:10:18:19:20:19:18:10:9:1:9:1:9:1:9:13:9:10:18:17:18:10:6:2:6:7:6:10:9:1:9:10:18:17:18:19 ', 'False1:9:10:9:1:9:13:9:10:6:10:9:1:9:1:9:13:9:1:9:1:9:1:9:10:9:13:9:1:9:13:9:10:9:1:9:1:9:10:18:10:6:7:6:10:9 ', 'True1:9:13:9:10:18:10:9:1:9:13:9:1:9:10:6:7:11:12:5:4:8 '…
1	18	13	521	0	0.0	2.231730726334123	0.7330314596081366	0.0	2340.0	0.14432989690721648:0.026509572901325478:0.010309278350515464:0.0014727540500736377:0.0029455081001472753:0.07069219440353461:0.026509572901325478:0.0:0.28424153166421207:0.15316642120765833:0.010309278350515464:0.005891016200294551:0.07952871870397643:0.013254786450662739:0.0014727540500736377:0.004418262150220913:0.023564064801178203:0.09131075110456553:0.041237113402061855:0.007363770250368188…	['False1:9:1:9:10:6:7:6:2:3:2:6:10:9:1:9:10:6:2:6:7:6:10:9:1:9:13:9:1:9:10:18:17:18:10:9:13:9:1:9:1 ', 'False1:9:13:9:10:6:10:18:19:14:19:20:19:18:10:9:1:9:10:18:17:18:10:9:13:9:1:9:10:18:17:18:19:18:10:6:10:9:13:9:1:9:10:6:7:6:2:3:2:6 ', 'False1:9:13:9:1:9:1:9:10:9:13:9:1:9:13:9:10:18:17:18:10:9:1:9:10:18:19:18:10:9:13:9:1:9:13:9:10:18:17:18:10:9:1:9:13 ', 'False1:9:10:9:1:9:1:9:13:9:1:9:13:9:1:…
1	18	11	423	1	0.09090909090909091	2.2013773609400213	0.7230616314938796	155.062	1955.062	0.14417744916820702:0.025878003696857672:0.0073937153419593345:0.0018484288354898336:0.0018484288354898336:0.066543438077634:0.02033271719038817:0.0018484288354898336:0.2957486136783734:0.15526802218114602:0.0073937153419593345:0.005545286506469501:0.08317929759704251:0.011090573012939002:0.0018484288354898336:0.0036968576709796672:0.02033271719038817:0.08502772643253234:0.04621072088724584:0.014…	['False1:9:10:9:1:9:10:18:17:18:19:14:19:20:19:18:10:9:1:9:13:9:1:9:13:9:10:18:19:18:17:18:10:9:1:9:1:9:13:9:10:18:17:18 ', 'False1:9:13:9:10:6:7:11:7:6:2:6:10:18:19:14:19:18:17:18:10:9:1:9:13:9:10:18:10:9:1:9:13:9:10:18:19:20:19:18:17:18:10:6:2:3:2 ', 'False1:9:13:9:1:9:1:9:10:9:13:9:1:9:13:9:1:9:10:6:2:6:7:6:10:18:17:18:10:9:13:9:1:9:13:9:1:9:10:6:10:9:13 ', 'True1:9:10:9:13:9:1:9:1:9:10:9:1:9:…
1	18	7	316	0	0.0	2.132206649545752	0.7003419068706664	0.0	1260.0	0.14792899408284024:0.03550295857988166:0.014792899408284023:0.0:0.0:0.07396449704142012:0.014792899408284023:0.0:0.2958579881656805:0.16272189349112426:0.005917159763313609:0.0029585798816568047:0.07988165680473373:0.008875739644970414:0.0:0.0:0.023668639053254437:0.08579881656804733:0.038461538461538464:0.008875739644970414:0.0	['False1:9:10:18:10:9:13:9:1:9:10:6:7:6:10:9:1:9:13:9:10:9:1:9:13:9:10:9:1:9:13:9:1:9:10:9:13:9:1:9:13:9:1 ', 'False1:9:10:18:19:20:19:14:19:18:17:18:10:9:1:9:13:9:1:9:10:9:13:9:1:9:13:9:10:6:2:6:10:18:19:18:17:18:10:9:1:9:1:9 ', 'False1:9:13:9:10:6:2:6:10:9:1:9:13:9:1:9:10:18:19:18:10:9:13:9:1:9:1:9:10:6:10:9:1:9:10:18:17:18:10:9:1:9:13:9:1:9:13:9:10:6:7:6:10:9:1:9:10:18 ', 'False1:9:1:9:10:18:1…
1	18	13	520	2	0.15384615384615385	2.32331765041246	0.7631139851771788	132.2005	2244.401	0.13392857142857142:0.026785714285714284:0.008928571428571428:0.002976190476190476:0.004464285714285714:0.06547619047619048:0.01636904761904762:0.002976190476190476:0.2604166666666667:0.14136904761904762:0.008928571428571428:0.008928571428571428:0.0744047619047619:0.01636904761904762:0.001488095238095238:0.004464285714285714:0.02976190476190476:0.1056547619047619:0.06696428571428571:0.01785714285…	['False1:9:13:9:10:6:10:18:17:18:19:18:10:9:1:9:13:9:10:18:17:18:10:9:1:9:13:9:1:9:13:9:10:18:19:14:19:20:19:18:10:6:2:6:10:9 ', 'False1:9:1:9:1:9:13:9:1:9:1:9:10:9:1:9:13:9:10:18:19:14:19:18:17:18:10:9:1:9:10:6:2:3:2:6:10:18:17:18:19:18:10:9:1:9:13:9:1:9:13 ', 'False1:9:1:9:1:9:10:9:13:9:1:9:10:18:19:18:10:9:1:9:13:9:10:6:7:6:2:3:2:6:10:9:1:9:13:9:10:18:17:18:19 ', 'False1:9:13:9:10:6:2:6:10:9:1…
1	18	11	558	0	0.0	2.4091291415156313	0.791299519315445	0.0	1980.0	0.13321492007104796:0.03907637655417407:0.012433392539964476:0.0017761989342806395:0.003552397868561279:0.08703374777975133:0.037300177619893425:0.0:0.2539964476021314:0.13321492007104796:0.021314387211367674:0.017761989342806393:0.07282415630550622:0.012433392539964476:0.003552397868561279:0.017761989342806393:0.015985790408525755:0.07104795737122557:0.046181172291296625:0.012433392539964476:0.0…	['False1:9:13:9:1:9:1:9:13:9:1:9:1:9:13:9:10:6:10:18:10:9:1:9:10:9:13:9:1:9:10:18:17:18:19:14:19:20:19:18:10:9:1:9:13:9:1 ', 'False1:9:1:9:10:9:13:9:1:9:1:9:10:18:17:18:10:6:2:3:2:6:7:11:7:6:10:9:13:9:1:9:1:9:1:9:1:9:10:9:13:9:1:9:13:9:10:6:2:6:7:6:10:18 ', 'False1:9:10:6:10:18:19:18:10:9:1:9:13:9:1:9:10:18:19:20:19:14:19:18:10:6:7:11:12:16:21:16:15:16:12:11:7:6:2:6:10:9:13 ', 'False1:9:13:9:1:9:…
1	18	6	286	1	0.16666666666666666	2.2083211156893845	0.7253423684210658	104.869	1004.869	0.13090909090909092:0.01090909090909091:0.0:0.0036363636363636364:0.0036363636363636364:0.05454545454545454:0.01090909090909091:0.0036363636363636364:0.26181818181818184:0.16:0.0036363636363636364:0.007272727272727273:0.06909090909090909:0.007272727272727273:0.0:0.0036363636363636364:0.04:0.13090909090909092:0.06909090909090909:0.02909090909090909:0.0	['False1:9:13:9:1:9:13:9:10:18:17:18:19:20:19:18:10:6:7:6:2:6:10:9:1:9:13:9:1:9:10:9:1:9:13:9:10:18:17:18:19:20 ', 'False1:9:1:9:1:9:10:9:13:9:1:9:1:9:13:9:10:18:19:20:19:18:17:18:10:6:10:9:1:9:10:18:17:18:10:9:1:9:10:18 ', 'False1:9:10:18:17:18:10:9:13:9:1:9:13:9:10:18:17:18:19:20:19:18:10:6:10:9:1:9:13:9:10:18:19:14:19:20:19:18:10:6:2:6:10:9:1:9:10:18:17:18:19 ', 'False1:9:13:9:10:6:10:18:10:9:…
1	18	14	511	1	0.07142857142857142	2.3621956579923524	0.7758838065121018	62.084	2402.084	0.11671469740634005:0.0345821325648415:0.012968299711815562:0.002881844380403458:0.005763688760806916:0.0893371757925072:0.037463976945244955:0.001440922190201729:0.2478386167146974:0.1585014409221902:0.01729106628242075:0.012968299711815562:0.07492795389048991:0.010086455331412104:0.0:0.007204610951008645:0.020172910662824207:0.09077809798270893:0.0446685878962536:0.011527377521613832:0.00288184…	['False1:9:13:9:1:9:10:9:13:9:1:9:13:9:1:9:10:18:19:20:19:18:17:18:10:6:7:11:12:16:21:16:12:5:4:5:12:11:7:6:2:3 ', 'False1:9:13:9:1:9:13:9:10:6:10:18:17:18:10:9:1:9:13:9:1:9:13:9:1:9:10:6:10:9:13:9:1:9:13:9:10:6:10:18:17:18:10 ', 'True1:9:13:9:1:9:13:9:1:9:13:9:1:9:1:9:13:9:10:6:7:11:12:5:4:8 ', 'False1:9:10:6:2:3:2:6:7:6:10:18:19:18:10:9:1:9:10:6:2:3:2:6:7:11:7:6:10:18:17:18:19:18:10:9:1:9:10:6:…
1	18	10	442	0	0.0	2.1993230170053932	0.7223868642761466	0.0	1800.0	0.1423076923076923:0.046153846153846156:0.01730769230769231:0.0:0.0:0.075:0.011538461538461539:0.0:0.2673076923076923:0.14423076923076922:0.0:0.0:0.06923076923076923:0.015384615384615385:0.0:0.0:0.032692307692307694:0.10192307692307692:0.05961538461538462:0.01730769230769231:0.0	['False1:9:1:9:10:9:13:9:1:9:10:18:17:18:10:9:13:9:1:9:1:9:10:18:17:18:19:20:19:14:19:18:10:6:2:3:2:6:10:9:13 ', 'False1:9:10:6:7:6:10:9:13:9:1:9:1:9:10:18:17:18:19:20:19:18:10:6:2:3:2:6:7:6:10:9:1:9:1:9:1:9:1:9:1:9:13:9 ', 'False1:9:13:9:10:6:2:6:10:9:1:9:13:9:1:9:13:9:10:18:19:18:17:18:10:9:1:9:1:9:13:9:1:9:13:9:10:6:7:6:2:6:10:18:19:20:19:18:17 ', 'False1:9:10:18:17:18:19:14:19:20:19:18:10:6:2…
1	18	14	555	1	0.07142857142857142	2.4153400039744866	0.7933395313652493	30.943	2370.943	0.12727272727272726:0.03333333333333333:0.00909090909090909:0.0030303030303030303:0.006060606060606061:0.0803030303030303:0.03787878787878788:0.0015151515151515152:0.23030303030303031:0.1484848484848485:0.022727272727272728:0.013636363636363636:0.05:0.016666666666666666:0.0015151515151515152:0.006060606060606061:0.030303030303030304:0.10454545454545454:0.05909090909090909:0.016666666666666666:0.0…	['False1:9:1:9:1:9:10:18:19:14:19:20:19:18:10:9:1:9:13:9:10:18:17:18:19:18:10:9:1:9:10:6:2:6:10:9:13:9:1:9:1 ', 'True1:9:10:18:17:18:10:6:7:11:12:5:4:8 ', 'False1:9:10:18:17:18:10:6:7:11:12:5:4:5:12:11:7:6:2:6:10:9:13:9:1:9:10:18:17:18:10:9:13:9:1:9:10:18:19:20:19:18:17:18 ', 'False1:9:1:9:1:9:1:9:10:18:19:20:19:14:19:18:17:18:10:6:7:6:10:9:13:9:1:9:10:6:7:11:7:6:10:18:10:9:13:9:1:9:1:9:13:9:1:9:…
2	2	3	205	1	0.3333333333333333	2.340176286982312	0.7811700356674534	76.277	436.277	0.2753623188405797:0.15217391304347827:0.028985507246376812:0.007246376811594203:0.15217391304347827:0.07246376811594203:0.07246376811594203:0.014492753623188406:0.014492753623188406:0.007246376811594203:0.036231884057971016:0.007246376811594203:0.028985507246376812:0.036231884057971016:0.014492753623188406:0.007246376811594203:0.014492753623188406:0.043478260869565216:0.014492753623188406:0.0	['False1:2:1:5:1:2:1:5:6:14:18:17:18:19:18:14:13:9:13:16:13:14:6:7:8:7:3:4:3:7:6:5:1:2:1:2:1:2:1:5:1:2:1:2:1:5:1:2:1:5 ', 'False1:5:1:2:1:2:1:5:1:2:1:2:1:2:1:5:6:5:1:2:1:5:1:5:1:2:1:2:1:5:1:5:6:5:1:2:1:5:6:5:1:2:1:5:1:2:1:5:6:7:3:7:11:15:11:7:6:5:1:2:1:2:1 ', 'True1:5:6:7:11:15:11:12:11:7:3:7:8:7:6:14:18:19:18:17:18:14:13:9:10 ']
2	2	5	368	1	0.2	2.4058543370681362	0.8030939073917803	147.552	867.552	0.23046875:0.11328125:0.03515625:0.01171875:0.16015625:0.10546875:0.0859375:0.01171875:0.01171875:0.00390625:0.03515625:0.01171875:0.046875:0.06640625:0.00390625:0.015625:0.00390625:0.03125:0.01171875:0.00390625	['True1:5:6:7:11:12:11:15:11:7:3:7:8:7:6:14:18:19:18:14:13:16:13:9:13:14:6:5:1:2:1:2:1:2:1:5:6:14:13:9:10 ', 'False1:5:1:5:6:7:11:12:20:12:11:7:3:4:3:7:6:14:13:16:13:9:13:14:18:19:18:14:6:5:1:2:1:2:1:5:6:7:3:7:8:7:11:7:6:14:18:17:18:19:18:14:13:16 ', 'False1:2:1:5:1:5:1:5:6:7:3:4:3:7:6:14:6:5:1:5:1:2:1:5:6:7:11:7:3:7:6:5:1:2:1:2:1:2:1:5:6:5:1:5:1:5:1:2:1 ', 'False1:5:6:5:1:2:1:5:6:5:1:2:1:2:1:2:1…
2	2	3	252	0	0.0	2.2964517171174905	0.7665744156746999	0.0	540.0	0.20945945945945946:0.08783783783783784:0.05405405405405406:0.02027027027027027:0.16891891891891891:0.14189189189189189:0.12162162162162163:0.033783783783783786:0.0:0.0:0.02702702702702703:0.006756756756756757:0.013513513513513514:0.06756756756756757:0.006756756756756757:0.0:0.006756756756756757:0.02702702702702703:0.006756756756756757:0.0	['False1:2:1:5:6:7:3:4:3:7:11:7:8:7:6:5:1:5:1:5:1:5:6:14:6:5:1:2:1:5:1:2:1:5:1:5:6:14:13:14:6:7:8:7:3:7:6 ', 'False1:2:1:5:6:7:3:4:3:7:8:7:6:14:18:14:6:5:1:2:1:5:6:5:1:2:1:5:6:5:1:2:1:5:6:14:6:7:3:7:8:7:6:5:1:5:6:7:3:4 ', 'False1:2:1:5:6:14:6:5:1:5:6:7:11:15:11:12:11:7:3:7:8:7:6:14:13:14:18:17:18:19:18:14:6:5:1:2:1:5:1:2:1:5:1:2:1:2:1:5:1:2:1 ']
2	2	4	303	1	0.25	2.4395785495719498	0.8143513260875453	98.46	638.46	0.21025641025641026:0.11282051282051282:0.03076923076923077:0.010256410256410256:0.14871794871794872:0.12307692307692308:0.10256410256410256:0.02564102564102564:0.015384615384615385:0.005128205128205128:0.046153846153846156:0.02564102564102564:0.041025641025641026:0.05128205128205128:0.010256410256410256:0.015384615384615385:0.005128205128205128:0.010256410256410256:0.0:0.010256410256410256	['False1:5:1:2:1:5:6:7:11:7:6:14:6:5:1:2:1:2:1:5:1:5:6:14:13:9:13:16:13:14:6:7:3:7:8:7:11:12:20:12:11:7:6:5:1:2:1:2 ', 'False1:2:1:5:6:5:1:2:1:2:1:2:1:5:6:7:8:7:3:4:3:7:11:15:11:12:11:7:6:14:6:5:1:2:1:5:1:2:1:5:1:5:1:2:1:5:1:2:1:2:1:2:1:5:6:5 ', 'True1:2:1:5:6:7:6:5:1:2:1:5:6:7:11:15:11:12:20:12:11:7:3:7:8:7:6:14:13:16:13:9:10 ', 'False1:2:1:5:1:2:1:2:1:5:6:14:6:7:8:7:3:7:6:5:1:5:6:14:6:5:1:5:6:5…
2	2	3	174	1	0.3333333333333333	2.417410135164873	0.8069513275620506	11.169	371.169	0.20175438596491227:0.08771929824561403:0.008771929824561403:0.0:0.14912280701754385:0.13157894736842105:0.05263157894736842:0.008771929824561403:0.008771929824561403:0.008771929824561403:0.02631578947368421:0.017543859649122806:0.02631578947368421:0.10526315789473684:0.008771929824561403:0.0:0.03508771929824561:0.08771929824561403:0.02631578947368421:0.008771929824561403	['True1:5:6:14:13:9:10 ', 'False1:2:1:5:1:2:1:5:1:2:1:5:6:14:6:5:1:5:6:14:6:7:6:5:1:5:1:2:1:5:1:5:6:7:8:7:11:15:11:12:20:12:11:7:6:14:18:17 ', 'False1:5:6:14:18:17:18:19:18:14:6:5:1:2:1:2:1:5:1:2:1:5:6:14:13:14:18:19:18:17:18:14:6:7:6:5:1:2:1:2:1:2:1:5:1:5:6:14:13:14:18:19:18:17:18:14:6:7:3 ']
2	2	4	239	1	0.25	2.2698347948360764	0.7576894687398934	7.344	547.344	0.23841059602649006:0.12582781456953643:0.052980132450331126:0.019867549668874173:0.152317880794702:0.09933774834437085:0.12582781456953643:0.026490066225165563:0.006622516556291391:0.006622516556291391:0.06622516556291391:0.033112582781456956:0.006622516556291391:0.013245033112582781:0.019867549668874173:0.0:0.0:0.0:0.0:0.006622516556291391	['False1:5:6:5:1:2:1:5:6:7:3:4:3:7:8:7:6:5:1:2:1:2:1:5:6:7:8:7:3:4:3:7:11:12:11:15:11:7:6:5 ', 'False1:5:1:2:1:5:1:2:1:5:6:7:3:7:6:5:1:2:1:2:1:2:1:2:1:5:6:7:11:15:11:12:11:7:3:7:8:7:6:5:1:2:1:5:1:5:6:7:11:12 ', 'True1:5:6:14:13:9:10 ', 'False1:2:1:2:1:5:6:14:6:7:11:12:20:12:11:15:11:7:8:7:6:5:1:5:1:2:1:5:1:2:1:5:1:2:1:2:1:5:1:2:1:5:1:2:1:2:1:5:6:7:3:4:3:7 ']
2	2	2	213	0	0.0	2.546249004603968	0.8499587987491359	0.0	360.0	0.1792452830188679:0.08490566037735849:0.009433962264150943:0.0:0.14150943396226415:0.11320754716981132:0.08490566037735849:0.02830188679245283:0.018867924528301886:0.0:0.04716981132075472:0.018867924528301886:0.0660377358490566:0.07547169811320754:0.018867924528301886:0.02830188679245283:0.018867924528301886:0.04716981132075472:0.009433962264150943:0.009433962264150943	['False1:5:1:2:1:5:6:7:8:7:11:15:11:12:20:12:11:7:6:5:1:2:1:2:1:5:1:5:6:5:1:2:1:2:1:2:1:2:1:5:6:7:3:7:8:7:11:15:11:7:6:14:13:16 ', 'False1:5:1:2:1:5:6:7:8:7:6:14:13:16:13:9:13:14:18:17:18:14:6:5:1:2:1:5:6:14:6:5:1:5:1:5:6:14:13:16:13:9:13:14:18:19:18:17:18:14:6:5 ']
2	2	3	213	0	0.0	2.110348255781802	0.7044515541030599	0.0	540.0	0.28205128205128205:0.1282051282051282:0.02564102564102564:0.00641025641025641:0.19230769230769232:0.10256410256410256:0.08974358974358974:0.03205128205128205:0.0:0.0:0.019230769230769232:0.00641025641025641:0.0:0.057692307692307696:0.00641025641025641:0.0:0.0:0.038461538461538464:0.01282051282051282:0.0	['False1:5:1:2:1:5:6:14:18:14:6:5:1:5:1:2:1:5:1:2:1:5:1:5:6:7:8:7:3:7:6:5:1:2:1:5:6:14:6:7:8:7:3:4:3:7 ', 'False1:5:1:2:1:5:1:2:1:5:1:5:1:5:1:2:1:2:1:5:6:7:8:7:6:14:18:14:6:5:1:5:1:2:1:2:1:5:1:2:1:5:1:2:1:2:1:5:6:7:8:7 ', 'False1:5:6:14:18:19:18:14:6:5:1:2:1:2:1:2:1:2:1:5:6:7:8:7:11:15:11:12:11:7:3:7:6:5:1:5:1:2:1:5:6:14:18:19:18:14:6:5:1:5:1:2:1:5:1:5:1:2 ']
2	2	2	189	0	0.0	2.4055488774618974	0.8029919424702366	0.0	360.0	0.23655913978494625:0.13978494623655913:0.06451612903225806:0.03225806451612903:0.12903225806451613:0.07526881720430108:0.10752688172043011:0.03225806451612903:0.010752688172043012:0.0:0.03225806451612903:0.021505376344086023:0.03225806451612903:0.03225806451612903:0.0:0.010752688172043012:0.010752688172043012:0.021505376344086023:0.0:0.010752688172043012	['False1:2:1:5:6:14:18:17:18:14:13:16:13:9:13:14:6:5:1:5:1:2:1:5:1:2:1:2:1:2:1:2:1:5:1:2:1:2:1:5:6:7:3:4:3:7:8 ', 'False1:2:1:5:6:7:8:7:11:7:3:4:3:7:6:5:1:5:6:7:8:7:11:12:20:12:11:7:3:4:3:7:6:5:1:2:1:2:1:5:1:2:1:5:1:2 ']
2	2	3	261	0	0.0	2.494610946037513	0.8327215913316673	0.0	540.0	0.2077922077922078:0.1038961038961039:0.01948051948051948:0.006493506493506494:0.14935064935064934:0.1038961038961039:0.09090909090909091:0.025974025974025976:0.006493506493506494:0.0:0.06493506493506493:0.032467532467532464:0.01948051948051948:0.045454545454545456:0.01948051948051948:0.006493506493506494:0.01948051948051948:0.05194805194805195:0.012987012987012988:0.012987012987012988	['False1:5:1:2:1:2:1:5:1:5:6:7:11:12:11:15:11:7:3:4:3:7:8:7:6:5:1:5:6:5:1:2:1:2:1:5:6:7:8:7:11:15:11:12:20:12:11 ', 'False1:5:1:2:1:5:6:14:18:17:18:19:18:14:6:5:1:2:1:5:6:5:1:2:1:5:6:7:6:5:1:2:1:5:6:14:18:17:18:14:13:16:13:9:13:14:6:7:8:7:11 ', 'False1:2:1:5:6:7:3:7:8:7:11:12:20:12:11:15:11:7:6:5:1:5:1:2:1:2:1:5:6:14:18:19:18:17:18:14:6:7:6:5:1:2:1:2:1:5:1:2:1:5:1:2:1:5:1:2 ']
2	6	5	261	2	0.4	2.4202270664327417	0.8078916423200603	86.596	713.192	0.22164948453608246:0.11855670103092783:0.020618556701030927:0.005154639175257732:0.14432989690721648:0.11855670103092783:0.10309278350515463:0.03608247422680412:0.010309278350515464:0.010309278350515464:0.041237113402061855:0.015463917525773196:0.030927835051546393:0.061855670103092786:0.010309278350515464:0.005154639175257732:0.005154639175257732:0.02577319587628866:0.010309278350515464:0.00515…	['False1:2:1:5:6:7:3:7:8:7:6:5:1:2:1:5:1:2:1:5:6:5:1:2:1:2:1:5:6:14:18:17:18:19:18:14:6:7:3:4:3:7:8:7:11:12:20 ', 'True1:2:1:5:1:2:1:5:1:2:1:5:6:14:13:14:6:5:1:5:1:2:1:2:1:5:6:14:13:9:10 ', 'True1:2:1:5:1:5:6:7:8:7:11:12:11:15:11:7:6:14:13:9:10 ', 'False1:5:6:14:18:19:18:14:6:5:1:2:1:2:1:5:6:14:13:14:6:7:8:7:6:5:1:5:1:2:1:5:6:7:6:5:1:2:1:5:6:14:13:16:13:14:6:7:8 ', 'False1:5:6:7:8:7:11:7:6:5:1:2:…
2	6	3	207	1	0.3333333333333333	2.523045845296909	0.8422133938903994	91.54	451.54	0.21311475409836064:0.10655737704918032:0.03278688524590164:0.01639344262295082:0.14754098360655737:0.10655737704918032:0.08196721311475409:0.01639344262295082:0.01639344262295082:0.00819672131147541:0.04918032786885246:0.01639344262295082:0.03278688524590164:0.05737704918032787:0.01639344262295082:0.00819672131147541:0.01639344262295082:0.040983606557377046:0.00819672131147541:0.00819672131147541	['False1:2:1:2:1:5:1:5:1:2:1:2:1:5:1:2:1:2:1:5:1:2:1:5:1:5:6:7:8:7:11:7:6:14:13:9:13:16:13:14:18:17:18:14:6 ', 'False1:5:6:5:1:2:1:5:6:5:1:2:1:2:1:5:6:7:11:15:11:12:20:12:11:7:3:4:3:7:6:5:1:5:1:5:6:14:6:5:1:2:1:2:1:5:6:14:6:5 ', 'True1:2:1:5:6:7:8:7:3:4:3:7:11:15:11:7:6:14:18:17:18:19:18:14:13:9:10 ']
2	6	2	168	0	0.0	2.3481494209740115	0.7838315331791254	0.0	360.0	0.2247191011235955:0.10112359550561797:0.0449438202247191:0.011235955056179775:0.14606741573033707:0.10112359550561797:0.11235955056179775:0.033707865168539325:0.011235955056179775:0.0:0.02247191011235955:0.0:0.056179775280898875:0.07865168539325842:0.0:0.02247191011235955:0.011235955056179775:0.02247191011235955:0.0:0.0	['False1:5:1:2:1:2:1:2:1:2:1:5:1:2:1:2:1:5:6:14:6:7:8:7:3:7:6:5:1:5:6:14:13:16:13:14:6:7:3:7:8:7:11 ', 'False1:2:1:5:1:5:1:2:1:5:1:5:6:14:18:17:18:14:6:7:11:7:8:7:3:4:3:7:6:5:1:5:1:2:1:5:1:5:6:14:13:9:13:16:13:14 ']
2	6	4	165	2	0.5	2.225490809664894	0.7428870828382405	22.727999999999998	405.45599999999996	0.24793388429752067:0.09917355371900827:0.0:0.0:0.2066115702479339:0.1322314049586777:0.06611570247933884:0.024793388429752067:0.01652892561983471:0.01652892561983471:0.03305785123966942:0.008264462809917356:0.04132231404958678:0.06611570247933884:0.008264462809917356:0.008264462809917356:0.008264462809917356:0.01652892561983471:0.0:0.0	['False1:5:6:7:8:7:6:14:6:5:1:5:1:2:1:5:6:14:13:14:6:7:11:12:11:15:11:7:8:7:6:5:1:2:1:5:6:5:1:2:1:2:1:5 ', 'False1:5:6:5:1:2:1:2:1:5:1:5:6:14:13:16:13:14:18:17:18:14:6:5:1:2:1:5:1:2:1:5:1:5:6:5:1:2:1:5:6:5:1:2:1:5:6:7:11:7:8:7:6:5:1 ', 'True1:5:6:14:13:9:10 ', 'True1:2:1:5:1:2:1:5:1:5:6:14:13:9:10 ']
2	6	6	343	2	0.3333333333333333	2.3720433501772393	0.7918075226939965	117.0435	954.087	0.22962962962962963:0.1:0.018518518518518517:0.0:0.17777777777777778:0.11851851851851852:0.07777777777777778:0.011111111111111112:0.014814814814814815:0.007407407407407408:0.04814814814814815:0.018518518518518517:0.03333333333333333:0.06296296296296296:0.011111111111111112:0.007407407407407408:0.007407407407407408:0.040740740740740744:0.014814814814814815:0.0	['True1:5:6:14:6:7:11:15:11:12:11:7:6:5:1:2:1:5:1:2:1:5:6:7:6:14:13:9:10 ', 'False1:2:1:2:1:5:6:5:1:2:1:2:1:2:1:5:1:2:1:2:1:5:6:5:1:2:1:5:6:7:11:15:11:12:11:7:3:7:8:7:6:5:1:5:1 ', 'False1:5:1:5:6:5:1:2:1:5:6:7:3:7:11:12:11:7:6:14:18:19:18:14:6:5:1:5:1:2:1:5:1:5:6:7:8:7:3:7:11:12:11:7:6:14:18:17:18:19 ', 'False1:2:1:5:6:5:1:5:6:14:18:19:18:14:6:5:1:2:1:5:6:7:3:7:6:5:1:5:6:5:1:2:1:5:1:2:1:5:6:14:18…
2	6	5	297	0	0.0	2.273416367349546	0.7588850270162746	0.0	900.0	0.2674897119341564:0.13991769547325103:0.0205761316872428:0.00823045267489712:0.1728395061728395:0.102880658436214:0.05761316872427984:0.01646090534979424:0.012345679012345678:0.0:0.02880658436213992:0.01646090534979424:0.03292181069958848:0.06584362139917696:0.00411522633744856:0.0:0.00823045267489712:0.02880658436213992:0.012345679012345678:0.00411522633744856	['False1:5:1:2:1:5:6:14:13:14:6:5:1:2:1:5:1:2:1:2:1:2:1:2:1:5:6:5:1:2:1:5:6:5:1:2:1:5:6:14:18:19:18:17:18 ', 'False1:2:1:2:1:2:1:5:1:2:1:5:1:2:1:5:1:5:1:2:1:5:6:14:6:5:1:2:1:5:6:14:6:7:3:4:3:7:8:7:11:12:11:7:6:5:1:5 ', 'False1:2:1:5:6:5:1:5:1:2:1:5:6:14:18:17:18:19:18:14:13:9:13:14:6:5:1:5:1:2:1:5:6:14:13:9:13:14:6:5:1:2:1:2:1:5:1:2 ', 'False1:2:1:2:1:5:1:2:1:2:1:5:1:5:6:14:13:14:6:7:3:4:3:7:8:7:…
2	6	3	240	1	0.3333333333333333	2.5395377518340156	0.8477185275375866	138.72	498.72	0.19285714285714287:0.07857142857142857:0.02142857142857143:0.0:0.15:0.1:0.1:0.02142857142857143:0.014285714285714285:0.007142857142857143:0.05714285714285714:0.02857142857142857:0.05:0.07142857142857142:0.014285714285714285:0.014285714285714285:0.014285714285714285:0.04285714285714286:0.007142857142857143:0.014285714285714285	['False1:5:6:14:13:16:13:9:13:14:18:17:18:19:18:14:6:7:6:5:1:2:1:2:1:5:6:7:3:7:8:7:11:7:6:5:1:5:6:5:1:2:1:5:6:7:11:15:11:12:20 ', 'True1:2:1:5:6:7:3:7:11:15:11:12:20:12:11:7:8:7:6:5:1:5:1:5:1:2:1:2:1:5:1:5:1:5:6:14:13:16:13:9:10 ', 'False1:5:1:5:6:14:18:17:18:14:13:14:6:5:1:2:1:2:1:2:1:5:1:2:1:5:1:5:1:2:1:5:6:14:18:14:13:14:6:7:3:7:8:7:11:12:11:7 ']
2	6	6	355	1	0.16666666666666666	2.3493477658587274	0.7842315505289048	157.067	1057.067	0.23717948717948717:0.10897435897435898:0.03205128205128205:0.00641025641025641:0.1794871794871795:0.11858974358974358:0.08653846153846154:0.016025641025641024:0.009615384615384616:0.003205128205128205:0.02564102564102564:0.009615384615384616:0.02564102564102564:0.05448717948717949:0.003205128205128205:0.00641025641025641:0.01282051282051282:0.04487179487179487:0.016025641025641024:0.003205128205…	['False1:5:6:14:13:16:13:9:13:14:6:5:1:5:1:2:1:5:6:14:18:19:18:17:18:14:6:5:1:2:1:5:6:5:1:2:1:2:1:2:1:5:1:5:1:2:1:2 ', 'False1:2:1:5:1:5:1:2:1:5:1:2:1:5:6:14:6:5:1:2:1:5:6:7:3:7:6:5:1:2:1:2:1:5:6:14:18:19:18:17:18:14:6:5:1:2:1:5:6:5:1 ', 'False1:2:1:5:1:2:1:5:6:14:6:5:1:5:1:2:1:2:1:5:1:2:1:5:1:5:6:5:1:2:1:2:1:5:1:5:6:7:11:12:20:12:11:7:8:7:3:7:6:5:1:2:1:5 ', 'False1:5:6:7:3:7:8:7:6:5:1:2:1:2:1:5:…
2	6	4	215	1	0.25	2.17216322921072	0.7250858991593969	63.345	603.345	0.28484848484848485:0.12121212121212122:0.01818181818181818:0.006060606060606061:0.21818181818181817:0.11515151515151516:0.05454545454545454:0.012121212121212121:0.012121212121212121:0.006060606060606061:0.01818181818181818:0.012121212121212121:0.024242424242424242:0.048484848484848485:0.006060606060606061:0.0:0.006060606060606061:0.024242424242424242:0.006060606060606061:0.006060606060606061	['False1:2:1:5:6:14:13:9:13:14:18:17:18:14:6:5:1:2:1:5:6:7:3:4:3:7:6:5:1:2:1:5:1:5:1:5:1:5:1:2:1:2:1 ', 'False1:5:1:5:1:5:1:5:6:5:1:5:1:2:1:5:6:5:1:2:1:2:1:5:6:7:8:7:3:7:6:14:6:5:1:2:1:5:1:2:1:5:6:5:1:5:1:2:1 ', 'False1:2:1:2:1:5:6:5:1:2:1:5:1:2:1:5:1:2:1:5:6:7:11:12:20:12:11:15:11:7:6:5:1:5:6:7:8:7:6:5:1:2:1:5:6:5:1:5:6:14:13:14 ', 'True1:5:6:5:1:2:1:2:1:2:1:5:6:14:18:19:18:14:13:9:10 ']
2	6	4	157	3	0.75	2.425975967525777	0.8098106726499018	71.93833333333333	395.815	0.24299065420560748:0.12149532710280374:0.018691588785046728:0.0:0.14018691588785046:0.09345794392523364:0.09345794392523364:0.018691588785046728:0.028037383177570093:0.028037383177570093:0.04672897196261682:0.018691588785046728:0.037383177570093455:0.04672897196261682:0.009345794392523364:0.009345794392523364:0.009345794392523364:0.028037383177570093:0.009345794392523364:0.0	['True1:2:1:5:6:14:13:16:13:9:10 ', 'True1:5:6:7:11:12:11:15:11:7:8:7:6:14:18:17:18:19:18:14:13:9:10 ', 'False1:2:1:2:1:5:1:2:1:5:6:7:8:7:3:7:6:5:1:5:1:2:1:5:1:2:1:2:1:2:1:5:1:5:1:5:1:2:1:2 ', 'True1:5:1:2:1:2:1:5:1:2:1:5:6:7:11:12:11:7:3:7:6:14:6:5:1:5:6:7:6:14:13:9:10 ']
2	10	6	347	0	0.0	2.3175552492244087	0.7736189477556263	0.0	1080.0	0.25163398692810457:0.12091503267973856:0.03594771241830065:0.013071895424836602:0.17647058823529413:0.10784313725490197:0.08169934640522876:0.013071895424836602:0.0032679738562091504:0.0:0.0457516339869281:0.026143790849673203:0.00980392156862745:0.0457516339869281:0.016339869281045753:0.0032679738562091504:0.006535947712418301:0.026143790849673203:0.0032679738562091504:0.013071895424836602	['False1:2:1:5:6:14:18:19:18:17:18:14:6:7:6:5:1:5:1:5:1:2:1:5:6:14:6:5:1:2:1:2:1:2:1:5:1:5:1:2:1:5:6:7:11:15 ', 'False1:5:6:7:8:7:3:4:3:7:11:12:20:12:11:15:11:7:6:14:18:14:6:5:1:2:1:5:1:2:1:5:6:7:8:7:11:12:20:12:11:15:11:7:3:4:3:7:6 ', 'False1:5:6:7:3:4:3:7:6:5:1:2:1:5:6:5:1:2:1:5:6:7:3:7:6:14:18:14:6:5:1:5:1:2:1:2:1:2:1:5:6:5:1:5:6:7:11:15:11:12:20 ', 'False1:5:6:5:1:2:1:2:1:2:1:5:1:2:1:5:1:2:1:…
2	10	8	446	2	0.25	2.5445018060026627	0.8493755695277768	91.9915	1263.983	0.20238095238095238:0.09523809523809523:0.02976190476190476:0.011904761904761904:0.13690476190476192:0.10119047619047619:0.09523809523809523:0.017857142857142856:0.01488095238095238:0.005952380952380952:0.07142857142857142:0.02976190476190476:0.041666666666666664:0.05952380952380952:0.023809523809523808:0.008928571428571428:0.005952380952380952:0.026785714285714284:0.008928571428571428:0.01190476…	['True1:5:1:5:1:5:6:14:18:19:18:17:18:14:6:7:11:12:11:15:11:7:8:7:3:7:6:5:1:2:1:5:6:14:13:9:10 ', 'False1:2:1:2:1:5:1:2:1:2:1:5:6:5:1:5:6:5:1:2:1:5:6:7:3:7:11:12:20:12:11:7:8:7:6:5:1:5:1:5:1:2:1:5:1:5 ', 'False1:2:1:5:6:14:18:19:18:14:13:14:6:7:11:12:20:12:11:15:11:7:8:7:6:5:1:5:1:2:1:2:1:5:6:14:13:9:13:16:13:14:6:7:11 ', 'True1:5:6:7:8:7:11:15:11:12:20:12:11:7:6:14:13:9:10 ', 'False1:5:1:2:1:2:1…
2	10	4	251	0	0.0	2.2099514523752752	0.7376999179414309	0.0	720.0	0.2756756756756757:0.14594594594594595:0.021621621621621623:0.005405405405405406:0.1837837837837838:0.0972972972972973:0.08108108108108109:0.021621621621621623:0.0:0.0:0.043243243243243246:0.016216216216216217:0.016216216216216217:0.03783783783783784:0.010810810810810811:0.005405405405405406:0.005405405405405406:0.021621621621621623:0.005405405405405406:0.005405405405405406	['False1:5:1:2:1:2:1:5:1:2:1:5:1:2:1:2:1:5:1:2:1:5:6:5:1:5:6:5:1:2:1:5:1:2:1:2:1:5:1:2:1 ', 'False1:5:6:7:11:15:11:7:8:7:6:14:18:14:6:5:1:2:1:2:1:5:6:7:11:12:11:7:3:7:8:7:6:5:1:2:1:2:1:5:1:2:1:2:1:5:6:5 ', 'False1:2:1:5:1:5:6:14:13:16:13:14:6:7:8:7:11:12:20:12:11:15:11:7:3:7:6:5:1:2:1:5:6:7:11:7:8:7:3:4:3:7:6:5 ', 'False1:2:1:5:1:2:1:5:6:5:1:5:6:14:18:19:18:17:18:14:13:14:6:5:1:2:1:5:6:5:1:5:1:2:…
2	10	3	206	0	0.0	2.188569425738525	0.7305624221025976	0.0	540.0	0.23943661971830985:0.1056338028169014:0.014084507042253521:0.007042253521126761:0.19014084507042253:0.14788732394366197:0.08450704225352113:0.014084507042253521:0.0:0.0:0.04929577464788732:0.014084507042253521:0.0:0.06338028169014084:0.007042253521126761:0.0:0.014084507042253521:0.04225352112676056:0.007042253521126761:0.0	['False1:5:1:5:6:7:11:12:11:7:6:5:1:5:1:2:1:2:1:5:1:2:1:5:6:14:6:5:1:2:1:2:1:5:6:7:3:4:3:7:8:7:11:12:11:7:6 ', 'False1:2:1:5:6:14:18:19:18:17:18:14:6:5:1:5:1:2:1:5:6:14:18:14:6:7:11:7:6:5:1:5:1:2:1:5:6:14:6:5:1:5:6:7:6:14:18:17:18:14:6 ', 'False1:5:6:5:1:2:1:2:1:5:6:5:1:5:1:2:1:5:6:7:11:15:11:7:8:7:6:14:6:5:1:2:1:2:1:2:1:5:1:2:1:5:1:5 ']
2	10	7	332	2	0.2857142857142857	2.390124452927987	0.797843143069811	61.2585	1022.517	0.238562091503268:0.12418300653594772:0.02287581699346405:0.006535947712418301:0.1568627450980392:0.1111111111111111:0.08823529411764706:0.0196078431372549:0.006535947712418301:0.006535947712418301:0.0392156862745098:0.016339869281045753:0.0196078431372549:0.05555555555555555:0.006535947712418301:0.006535947712418301:0.013071895424836602:0.042483660130718956:0.013071895424836602:0.006535947712418…	['False1:2:1:5:6:7:8:7:11:15:11:12:11:7:3:4:3:7:6:5:1:5:1:2:1:2:1:5:6:7:11:12:11:15:11:7:8:7:6:5:1:5:6:7:11:7:3:4 ', 'True1:5:6:5:1:5:6:14:13:9:10 ', 'True1:5:6:14:18:19:18:14:6:7:3:7:11:7:8:7:6:5:1:2:1:2:1:5:6:14:13:9:10 ', 'False1:5:6:14:18:17:18:19:18:14:6:7:8:7:6:5:1:2:1:5:1:5:6:14:18:17:18:19:18:14:6:7:11:7:8:7:6:5:1:2:1:5:1:5:6:5:1:2:1:5:6:7:11:12:20 ', 'False1:2:1:2:1:5:1:2:1:5:6:5:1:5:1:2…
2	10	3	203	0	0.0	2.30019072705198	0.7678225278533137	0.0	540.0	0.25:0.11764705882352941:0.022058823529411766:0.0:0.19117647058823528:0.11029411764705882:0.0661764705882353:0.007352941176470588:0.014705882352941176:0.0:0.029411764705882353:0.014705882352941176:0.04411764705882353:0.058823529411764705:0.007352941176470588:0.014705882352941176:0.007352941176470588:0.029411764705882353:0.007352941176470588:0.007352941176470588	['False1:2:1:5:6:5:1:2:1:5:1:2:1:2:1:2:1:5:6:14:18:17:18:19:18:14:13:9:13:16:13:14:6:5:1:2:1:5:6:7:11:7:3:7:6:14:6:5:1:5 ', 'False1:2:1:5:6:5:1:2:1:5:1:2:1:5:1:2:1:2:1:5:6:5:1:5:6:14:6:5:1:5:1:2:1:5:1:5:1:2 ', 'False1:2:1:5:1:5:6:7:3:7:6:5:1:5:6:7:3:7:11:15:11:12:20:12:11:7:8:7:6:5:1:2:1:5:1:2:1:5:6:14:13:16:13:9:13:14:18:14 ']
2	10	5	239	3	0.6	2.4018890688056143	0.8017702683277935	105.79366666666665	677.381	0.21354166666666666:0.09895833333333333:0.03125:0.010416666666666666:0.16666666666666666:0.125:0.06770833333333333:0.020833333333333332:0.015625:0.015625:0.010416666666666666:0.0:0.041666666666666664:0.08854166666666667:0.005208333333333333:0.010416666666666666:0.010416666666666666:0.052083333333333336:0.015625:0.0	['True1:2:1:5:6:7:8:7:3:4:3:7:6:14:18:19:18:14:13:9:10 ', 'False1:5:6:5:1:5:6:7:3:4:3:7:8:7:6:14:18:17:18:14:6:5:1:2:1:2:1:5:1:2:1:5:1:2:1:5:6:14:13:14:6:5:1:5 ', 'True1:2:1:5:1:2:1:2:1:5:6:14:6:5:1:5:6:14:13:14:18:14:6:5:1:2:1:5:6:14:13:9:10 ', 'True1:5:1:2:1:2:1:5:6:5:1:2:1:5:6:14:18:19:18:17:18:14:6:7:8:7:11:15:11:7:3:7:6:5:1:2:1:5:6:14:13:16:13:9:10 ', 'False1:2:1:2:1:5:1:5:6:7:3:7:8:7:6:5:1:…
2	10	2	129	0	0.0	1.9375044919333595	0.6467548882914022	0.0	360.0	0.3010752688172043:0.10752688172043011:0.0:0.0:0.24731182795698925:0.11827956989247312:0.06451612903225806:0.010752688172043012:0.0:0.0:0.043010752688172046:0.043010752688172046:0.010752688172043012:0.03225806451612903:0.0:0.0:0.0:0.0:0.0:0.021505376344086023	['False1:5:6:5:1:2:1:5:6:5:1:5:1:2:1:5:1:2:1:5:1:5:6:7:11:12:20:12:11:7:6:5:1:5:1:5:1:2:1:5 ', 'False1:5:1:5:6:7:11:12:20:12:11:7:8:7:6:5:1:2:1:2:1:5:1:5:1:5:1:2:1:5:6:14:6:5:1:2:1:2:1:5:6:14:13:14:6:7:6:5:1:2:1:5:1 ']
2	10	4	256	1	0.25	2.341106866743384	0.7814806708231002	148.182	688.182	0.2393617021276596:0.10638297872340426:0.026595744680851064:0.005319148936170213:0.17553191489361702:0.11702127659574468:0.06914893617021277:0.010638297872340425:0.005319148936170213:0.005319148936170213:0.026595744680851064:0.010638297872340425:0.02127659574468085:0.0797872340425532:0.010638297872340425:0.0:0.02127659574468085:0.05319148936170213:0.010638297872340425:0.005319148936170213	['False1:5:6:14:13:14:18:17:18:14:6:5:1:2:1:2:1:5:6:14:18:17:18:19:18:14:6:7:3:7:11:15:11:7:8:7:6:5:1:2:1:5:1:2:1:2 ', 'False1:5:6:14:13:14:6:5:1:5:6:7:3:4:3:7:6:5:1:2:1:2:1:5:1:2:1:5:6:14:6:7:11:12:20:12:11:15:11:7:3:7:6:5:1:2 ', 'False1:5:1:5:1:5:1:2:1:2:1:5:1:5:1:5:1:2:1:5:1:2:1:5:1:2:1:5:6:14:18:19:18:17:18:14:6:5:1:2:1:2:1:5:1 ', 'True1:5:1:2:1:2:1:5:6:5:1:2:1:5:6:14:6:5:1:5:1:2:1:5:6:14:18:…
2	10	8	340	1	0.125	2.1213785388987474	0.7081335530634876	28.899	1288.899	0.3048128342245989:0.14705882352941177:0.02406417112299465:0.008021390374331552:0.20320855614973263:0.10160427807486631:0.06684491978609626:0.016042780748663103:0.0053475935828877:0.00267379679144385:0.01871657754010695:0.0106951871657754:0.016042780748663103:0.03208556149732621:0.00267379679144385:0.0053475935828877:0.0053475935828877:0.01871657754010695:0.0053475935828877:0.0053475935828877	['False1:2:1:2:1:5:1:2:1:2:1:2:1:5:6:5:1:2:1:5:6:5:1:5:1:2:1:5:6:14:18:19:18:17:18:14:6:7:6:5:1:5:1:5:1 ', 'False1:2:1:5:1:5:1:2:1:5:6:7:11:12:20:12:11:7:3:4:3:7:6:5:1:2:1:2:1:2:1:5:1:2:1:5:6:7:3:4:3:7:11:7:6:14:6 ', 'False1:5:6:7:6:5:1:2:1:5:1:5:1:2:1:5:6:14:18:17:18:14:6:5:1:5:1:2:1:2:1:5:1:2:1:5:1:2:1:5:1:5:1:2:1:5:1:2:1:5:6:7:8 ', 'False1:2:1:5:1:2:1:5:1:5:1:5:1:2:1:2:1:5:6:5:1:5:1:5:6:5:1:2:…
2	14	10	498	3	0.3	2.4017940268818267	0.8017385425542234	127.30866666666668	1641.9260000000002	0.21894736842105264:0.09263157894736843:0.037894736842105266:0.014736842105263158:0.17894736842105263:0.12631578947368421:0.08842105263157894:0.014736842105263158:0.008421052631578947:0.00631578947368421:0.031578947368421054:0.01263157894736842:0.029473684210526315:0.06526315789473684:0.00631578947368421:0.00631578947368421:0.01263157894736842:0.037894736842105266:0.00631578947368421:0.0042105263…	['False1:5:6:7:3:7:8:7:6:14:13:14:6:5:1:2:1:2:1:5:6:14:18:17:18:14:13:14:6:5:1:2:1:5:1:2:1:2 ', 'False1:5:6:14:18:17:18:19:18:14:6:5:1:2:1:5:1:5:1:2:1:5:1:5:1:2:1:2:1:5:1:5:1:2:1:5:6:5:1:5:1:2:1 ', 'False1:2:1:5:1:2:1:5:6:14:13:14:18:17:18:14:6:7:8:7:11:15:11:12:20:12:11:7:3:4:3:7:6:5:1:2:1:2:1:5:6:14:6:7:3:4:3:7:11:7:6 ', 'False1:5:6:7:3:7:8:7:6:5:1:2:1:2:1:5:6:7:3:4:3:7:11:7:6:14:18:17:18:14:13…
2	14	6	268	3	0.5	2.411935086686194	0.805123711480663	57.78300000000001	713.349	0.21608040201005024:0.10050251256281408:0.03015075376884422:0.005025125628140704:0.16080402010050251:0.11557788944723618:0.09547738693467336:0.020100502512562814:0.020100502512562814:0.01507537688442211:0.06030150753768844:0.020100502512562814:0.035175879396984924:0.06030150753768844:0.020100502512562814:0.005025125628140704:0.005025125628140704:0.01507537688442211:0.0:0.0	['True1:2:1:2:1:5:1:5:1:2:1:5:1:2:1:5:1:5:6:7:3:7:11:12:11:15:11:7:8:7:6:14:6:5:1:5:6:14:13:9:10 ', 'True1:5:6:14:13:9:10 ', 'False1:5:1:2:1:5:1:2:1:5:6:5:1:2:1:2:1:5:6:7:3:4:3:7:8:7:11:12:11:15:11:7:6:5:1:2:1:5:1:2:1:5:6:5 ', 'False1:5:1:5:6:5:1:2:1:5:6:14:6:7:6:5:1:2:1:2:1:2:1:5:1:5:1:2:1:2:1:5:6:7:3:7:8:7:6:14:13:16:13:14:6:5:1:2 ', 'False1:2:1:5:6:14:18:17:18:14:13:14:6:7:3:7:11:12:11:15:11:7…
2	14	14	586	2	0.14285714285714285	2.369166501563523	0.790847207034579	78.6325	2317.265	0.23817034700315456:0.1167192429022082:0.031545741324921134:0.00946372239747634:0.16561514195583596:0.11198738170347003:0.09305993690851735:0.02050473186119874:0.014195583596214511:0.0031545741324921135:0.03627760252365931:0.012618296529968454:0.03943217665615142:0.055205047318611984:0.011041009463722398:0.007886435331230283:0.006309148264984227:0.01892744479495268:0.0031545741324921135:0.0047318…	['True1:2:1:5:1:2:1:5:1:5:1:2:1:5:6:14:13:9:10 ', 'True1:5:6:5:1:2:1:2:1:2:1:5:6:7:3:7:11:15:11:7:8:7:6:14:13:9:10 ', 'False1:2:1:5:6:5:1:5:1:2:1:5:6:14:13:14:6:7:3:4:3:7:6:5:1:2:1:5:6:5:1:2:1:5:6:14:13:9:13:14:6:7:3:7:11:12:11:15 ', 'False1:5:1:5:1:2:1:5:6:7:3:4:3:7:8:7:11:12:11:7:6:14:13:9:13:16:13:14:6:5:1:2:1:2:1:5:1:2:1:2:1:5:1:2:1:5:1:2:1:5 ', 'False1:2:1:5:1:2:1:5:1:2:1:5:1:2:1:5:6:7:3:7:8…
2	14	12	480	4	0.3333333333333333	2.4443904667741085	0.8159575835106929	33.121	1572.484	0.21951219512195122:0.10199556541019955:0.037694013303769404:0.017738359201773836:0.15521064301552107:0.11086474501108648:0.09977827050997783:0.026607538802660754:0.013303769401330377:0.008869179600886918:0.03991130820399113:0.0066518847006651885:0.03325942350332594:0.0598669623059867:0.013303769401330377:0.008869179600886918:0.011086474501108648:0.031042128603104215:0.004434589800443459:0.0	['False1:2:1:5:1:2:1:5:6:5:1:2:1:2:1:5:1:2:1:5:6:7:3:4:3:7:8:7:6:5:1:5:1:2:1:5:6:7:8:7:3:4:3:7:11:15 ', 'False1:5:6:7:8:7:11:12:11:15:11:7:3:4:3:7:6:14:18:19:18:17:18:14:6:5:1:2:1:2:1:5:1:2:1:5:1:2:1:5:1:5:6:5 ', 'False1:2:1:5:6:7:8:7:3:4:3:7:11:7:6:5:1:2:1:5:1:2:1:2:1:2:1:5:1:5:6:7:8:7:6:14:18:14:6:5:1:2:1:5:1:2:1:2:1:5 ', 'True1:5:6:14:18:17:18:19:18:14:13:9:10 ', 'False1:2:1:5:1:2:1:5:6:14:6:7…
2	14	12	553	2	0.16666666666666666	2.4603113493068807	0.8212721046624394	55.5575	1911.115	0.21441441441441442:0.1009009009009009:0.03063063063063063:0.010810810810810811:0.16036036036036036:0.11531531531531532:0.08468468468468468:0.014414414414414415:0.012612612612612612:0.0036036036036036037:0.036036036036036036:0.012612612612612612:0.04684684684684685:0.06486486486486487:0.009009009009009009:0.016216216216216217:0.009009009009009009:0.04144144144144144:0.012612612612612612:0.0036036…	['False1:2:1:5:1:2:1:5:6:14:13:16:13:14:6:7:8:7:6:5:1:2:1:5:6:5:1:5:6:7:3:7:11:7:6:5:1:2:1:2:1:5:1:5:6:7:6 ', 'False1:5:6:14:18:19:18:14:6:5:1:2:1:2:1:5:1:5:1:2:1:2:1:2:1:2:1:5:1:2:1:5:6:7:6:14:13:9:13:14:18:19:18:17:18 ', 'False1:2:1:5:6:14:13:14:6:7:11:12:20:12:11:15:11:7:8:7:3:4:3:7:6:5:1:2:1:2:1:5:1:2:1:5:6:7:11:15:11:7:3:7:6:5:1:2 ', 'False1:2:1:5:1:5:6:5:1:2:1:5:6:5:1:2:1:2:1:5:6:7:3:4:3:7:…
2	14	5	247	2	0.4	2.5079457733048374	0.8371728660283559	74.8745	689.749	0.1945945945945946:0.08108108108108109:0.016216216216216217:0.005405405405405406:0.16756756756756758:0.12432432432432433:0.0918918918918919:0.021621621621621623:0.010810810810810811:0.010810810810810811:0.04864864864864865:0.02702702702702703:0.03783783783783784:0.05945945945945946:0.005405405405405406:0.016216216216216217:0.016216216216216217:0.043243243243243246:0.010810810810810811:0.010810810…	['False1:5:6:7:11:15:11:7:6:5:1:2:1:5:6:5:1:2:1:5:1:5:6:5:1:2:1:5:6:14:13:16:13:14:18:19:18:17:18:14:6:7:11:12:20:12 ', 'False1:2:1:5:6:5:1:5:6:7:11:12:20:12:11:7:8:7:6:14:6:5:1:2:1:2:1:5:6:5:1:2:1:2:1:5:1:5:1:2:1:5:6:5 ', 'False1:5:1:2:1:5:6:7:11:12:11:7:8:7:6:5:1:2:1:5:1:2:1:2:1:5:6:14:6:7:3:4:3:7:8:7:11:7:6:5:1:2:1:5:1 ', 'True1:2:1:5:6:14:13:16:13:14:18:19:18:17:18:14:6:5:1:5:6:7:11:7:8:7:3:7…
2	14	14	486	7	0.5	2.403474626638679	0.8022995405351472	82.64214285714286	1838.4950000000001	0.2395644283121597:0.11252268602540835:0.021778584392014518:0.009074410163339383:0.16152450090744103:0.1088929219600726:0.07622504537205081:0.016333938294010888:0.018148820326678767:0.012704174228675136:0.032667876588021776:0.012704174228675136:0.041742286751361164:0.06896551724137931:0.007259528130671506:0.009074410163339383:0.0018148820326678765:0.032667876588021776:0.012704174228675136:0.00362…	['True1:2:1:5:6:14:13:16:13:9:10 ', 'True1:5:6:7:6:14:6:5:1:2:1:2:1:5:1:2:1:5:6:7:6:14:18:14:13:9:10 ', 'False1:5:1:2:1:2:1:5:1:2:1:5:6:14:6:7:8:7:11:12:11:15:11:7:6:5:1:2:1:5:1:5:1:2:1:2:1:5:6:14:13:9:13:16:13:14:18:19:18 ', 'False1:2:1:5:1:2:1:2:1:2:1:5:1:2:1:5:6:5:1:2:1:5:6:14:18:14:6:7:11:7:3:7:6:5:1:2:1:5:1:2:1:5:6:7:11:12:20:12:11:15 ', 'True1:2:1:5:1:5:6:7:6:5:1:2:1:2:1:2:1:5:1:2:1:2:1:5:1…
2	14	17	775	3	0.17647058823529413	2.50612591985528	0.83656538402283	44.18533333333334	2652.556	0.19206145966709348:0.08578745198463508:0.028169014084507043:0.008962868117797696:0.15108834827144688:0.1203585147247119:0.09859154929577464:0.02176696542893726:0.014084507042253521:0.0038412291933418692:0.0499359795134443:0.015364916773367477:0.04737516005121639:0.07426376440460948:0.015364916773367477:0.012804097311139564:0.0076824583866837385:0.03841229193341869:0.010243277848911651:0.00384122…	['False1:5:6:14:13:9:13:16:13:14:18:19:18:14:6:7:11:15:11:7:8:7:3:4:3:7:6:5:1:2:1:2:1:5:6:14:18:19:18:14:6:7:11:15:11:12:11:7:3:7 ', 'False1:2:1:5:6:14:13:16:13:14:18:19:18:14:6:7:11:12:11:15:11:7:8:7:3:7:6:5:1:2:1:5:1:2:1:5:6:14:13:9:13:16:13:14:18:14:6:7 ', 'False1:5:1:2:1:5:6:7:3:7:8:7:6:5:1:2:1:2:1:2:1:5:6:14:13:14:18:14:6:5:1:2:1:2:1:5:1:2:1:5:6:14:13:9:13:16:13 ', 'True1:2:1:5:6:14:13:9:10 …
2	14	5	322	1	0.2	2.3729454146705122	0.7921086392194071	124.658	844.658	0.22413793103448276:0.09913793103448276:0.02586206896551724:0.004310344827586207:0.16379310344827586:0.10775862068965517:0.10344827586206896:0.03017241379310345:0.008620689655172414:0.004310344827586207:0.03017241379310345:0.004310344827586207:0.02586206896551724:0.06896551724137931:0.008620689655172414:0.0:0.021551724137931036:0.05603448275862069:0.01293103448275862:0.0	['False1:2:1:2:1:5:1:5:1:2:1:5:1:5:6:5:1:5:6:14:13:9:13:14:6:7:11:7:8:7:6:5:1:2:1:5:1:2:1:2:1 ', 'True1:5:1:5:1:2:1:5:6:14:18:17:18:19:18:14:13:14:6:5:1:5:6:7:8:7:6:5:1:2:1:5:6:14:13:9:10 ', 'False1:5:1:5:6:5:1:2:1:5:1:5:6:7:3:7:6:5:1:5:1:2:1:2:1:5:1:2:1:2:1:5:6:7:3:7:11:12:11:15:11:7:8:7:6:14:18:17:18:19:18:14 ', 'False1:5:1:5:6:5:1:2:1:2:1:2:1:5:6:14:18:17:18:14:6:7:11:7:3:4:3:7:8:7:6:5:1:5:6:1…
2	14	10	447	3	0.3	2.490868004914514	0.8314721668900904	82.36233333333332	1507.087	0.2009685230024213:0.09443099273607748:0.03631961259079903:0.012106537530266344:0.14769975786924938:0.1234866828087167:0.09443099273607748:0.01694915254237288:0.01694915254237288:0.007263922518159807:0.048426150121065374:0.01694915254237288:0.04116222760290557:0.07263922518159806:0.01694915254237288:0.012106537530266344:0.004842615012106538:0.026634382566585957:0.004842615012106538:0.004842615012…	['False1:5:1:2:1:5:6:14:6:7:3:4:3:7:6:5:1:2:1:5:6:7:8:7:6:14:6:5:1:5:6:14:18:19:18:14:13:9:13:16:13:14:6:7:3:7 ', 'False1:2:1:5:6:14:6:5:1:2:1:5:6:7:3:7:11:7:6:14:6:5:1:5:6:14:6:7:3:4:3:7:11:12:20:12:11:15:11:7:8:7:6:5 ', 'True1:2:1:2:1:5:1:2:1:5:1:2:1:5:1:5:6:7:3:7:11:12:11:7:6:14:13:16:13:9:10 ', 'False1:2:1:5:6:7:3:4:3:7:8:7:6:5:1:2:1:5:1:5:1:2:1:5:1:2:1:2:1:5:6:7:8:7:11:15:11:12:11:7:6:5:1:2:…
2	18	7	334	4	0.5714285714285714	2.4724373783460543	0.8253198725975853	117.54625	1010.185	0.22142857142857142:0.11428571428571428:0.014285714285714285:0.0035714285714285713:0.14285714285714285:0.10714285714285714:0.07857142857142857:0.017857142857142856:0.02857142857142857:0.014285714285714285:0.039285714285714285:0.017857142857142856:0.05:0.06785714285714285:0.007142857142857143:0.010714285714285714:0.014285714285714285:0.039285714285714285:0.007142857142857143:0.0035714285714285713	['True1:2:1:5:1:5:6:7:6:5:1:5:6:7:8:7:11:7:6:5:1:2:1:2:1:5:6:7:3:7:6:14:18:17:18:19:18:14:13:9:10 ', 'False1:2:1:2:1:5:6:14:6:7:3:7:8:7:11:12:11:7:6:5:1:2:1:5:6:5:1:2:1:5:1:2:1:2:1:5:6:5:1:2 ', 'True1:5:6:14:18:17:18:14:13:9:13:16:13:14:6:5:1:2:1:2:1:5:1:2:1:5:6:7:6:14:6:5:1:2:1:5:1:2:1:5:6:14:13:9:10 ', 'True1:5:6:14:18:17:18:14:13:9:10 ', 'False1:5:1:2:1:5:1:5:1:2:1:2:1:2:1:5:1:2:1:2:1:2:1:5:6:…
2	18	4	265	0	0.0	2.339002946600995	0.7807783650259628	0.0	720.0	0.23645320197044334:0.12315270935960591:0.034482758620689655:0.014778325123152709:0.15270935960591134:0.10837438423645321:0.09359605911330049:0.019704433497536946:0.0:0.0:0.04433497536945813:0.014778325123152709:0.0049261083743842365:0.04926108374384237:0.014778325123152709:0.0:0.014778325123152709:0.054187192118226604:0.019704433497536946:0.0	['False1:2:1:5:6:7:11:12:11:15:11:7:8:7:3:4:3:7:6:5:1:2:1:2:1:2:1:5:1:2:1:5:1:5:6:7:6:14:6:5:1:2:1:2:1:5:6:5:1:5 ', 'False1:2:1:5:6:7:6:5:1:5:1:2:1:5:6:7:11:15:11:7:8:7:6:14:13:14:6:5:1:2:1:2:1:2:1:2:1:5:6:5:1:2:1:5:6:7:3:4:3:7:8:7:11:12 ', 'False1:2:1:5:6:14:18:19:18:17:18:14:6:7:11:15:11:12:11:7:6:5:1:2:1:5:1:2:1:5:1:2:1:5:6:7:3:7:8:7:6:14:18:17:18:19:18 ', 'False1:5:1:2:1:2:1:2:1:5:1:2:1:5:1:5…
2	18	6	277	2	0.3333333333333333	2.335982915063211	0.7797702537322918	116.803	953.606	0.2601626016260163:0.13008130081300814:0.024390243902439025:0.008130081300813009:0.16666666666666666:0.0975609756097561:0.08536585365853659:0.02032520325203252:0.008130081300813009:0.008130081300813009:0.052845528455284556:0.016260162601626018:0.02032520325203252:0.036585365853658534:0.016260162601626018:0.008130081300813009:0.008130081300813009:0.024390243902439025:0.008130081300813009:0.0	['True1:2:1:5:6:5:1:5:1:5:1:5:1:2:1:2:1:5:1:5:1:2:1:5:1:2:1:5:1:5:6:5:1:5:6:14:13:9:10 ', 'False1:5:6:14:18:19:18:17:18:14:6:7:3:4:3:7:8:7:11:15:11:12:11:7:6:5:1:2:1:2:1:5:6:7:8:7:3:7:11:15:11:12:11:7:6:5:1:5:6:14:13:16 ', 'True1:2:1:2:1:2:1:5:6:7:3:7:6:14:13:16:13:9:10 ', 'False1:2:1:2:1:2:1:5:1:2:1:5:6:7:11:15:11:7:8:7:6:5:1:2:1:5:6:7:8:7:6:14:18:17:18:19:18:14:13:14:6:5:1:5 ', 'False1:2:1:2:1:…
2	18	13	487	7	0.5384615384615384	2.399815359824944	0.8010780472641902	105.13971428571429	1815.978	0.2467289719626168:0.11962616822429907:0.028037383177570093:0.009345794392523364:0.16635514018691588:0.09532710280373832:0.08411214953271028:0.016822429906542057:0.014953271028037384:0.013084112149532711:0.041121495327102804:0.016822429906542057:0.022429906542056073:0.04672897196261682:0.011214953271028037:0.0:0.011214953271028037:0.037383177570093455:0.013084112149532711:0.005607476635514018	['True1:5:6:7:3:7:8:7:6:5:1:2:1:5:6:7:11:15:11:7:8:7:6:14:18:19:18:14:13:9:10 ', 'True1:2:1:5:6:7:3:4:3:7:8:7:11:12:11:7:6:5:1:5:6:14:6:5:1:2:1:5:6:7:11:15:11:12:20:12:11:7:8:7:3:7:6:14:13:9:10 ', 'True1:5:1:2:1:5:6:7:3:7:6:5:1:5:6:5:1:2:1:5:6:7:8:7:11:12:20:12:11:15:11:7:3:4:3:7:6:14:13:9:10 ', 'False1:2:1:2:1:5:6:5:1:5:1:2:1:5:6:5:1:2:1:2:1:5:6:5:1:5:6:5:1:2:1:5:1:2:1:5:6:5:1:2:1:5:1:5:6:7:8:7 …
2	18	8	359	3	0.375	2.4559357161031516	0.8198114824157998	95.98533333333334	1187.956	0.23723723723723725:0.12012012012012012:0.03003003003003003:0.012012012012012012:0.15015015015015015:0.09309309309309309:0.08408408408408409:0.015015015015015015:0.009009009009009009:0.009009009009009009:0.05405405405405406:0.021021021021021023:0.02702702702702703:0.05105105105105105:0.015015015015015015:0.009009009009009009:0.012012012012012012:0.036036036036036036:0.009009009009009009:0.0060060…	['False1:5:1:2:1:5:6:7:11:7:8:7:3:7:6:14:18:19:18:14:13:14:6:5:1:2:1:5:6:14:13:16:13:14:18:19:18:17:18:14:6:5:1:5 ', 'False1:2:1:5:1:5:1:2:1:5:1:5:1:2:1:2:1:2:1:5:1:2:1:5:6:7:11:12:20:12:11:7:8:7:3:4:3:7:6:5:1:2:1:5:6:7:11:15:11:12 ', 'False1:5:1:2:1:5:1:5:6:14:6:5:1:2:1:2:1:5:6:5:1:2:1:2:1:5:1:2:1:5:6:7:6:14:13:14:18:19:18:17:18:14:6:5:1:5:6:7:3:7:11 ', 'True1:2:1:2:1:2:1:5:6:7:11:12:11:15:11:7:…
2	18	13	577	2	0.15384615384615385	2.4846687573480724	0.8294028072142716	105.9235	2191.8469999999998	0.19623233908948196:0.08634222919937205:0.03767660910518053:0.01726844583987441:0.16169544740973313:0.1271585557299843:0.0989010989010989:0.02197802197802198:0.009419152276295133:0.0031397174254317113:0.04552590266875981:0.01726844583987441:0.029827315541601257:0.06279434850863422:0.01098901098901099:0.007849293563579277:0.01098901098901099:0.03924646781789639:0.01098901098901099:0.00470957613814…	['False1:5:6:14:18:14:6:7:6:5:1:2:1:2:1:5:6:5:1:2:1:5:6:5:1:2:1:5:6:14:18:17:18:14:6:5:1:2:1:2:1:5:1 ', 'False1:2:1:5:6:14:18:19:18:14:13:14:6:7:3:4:3:7:8:7:11:12:20:12:11:7:6:5:1:2:1:5:6:7:3:4:3:7:11:12:11:15:11:7:6:14:13:16 ', 'False1:2:1:5:6:7:11:12:20:12:11:7:8:7:6:14:6:5:1:5:6:7:11:15:11:7:6:5:1:2:1:5:6:5:1:2:1:5:6:5:1:2 ', 'False1:2:1:5:6:7:8:7:3:4:3:7:6:5:1:2:1:2:1:5:1:5:6:5:1:5:6:7:11:15:…
2	18	13	479	2	0.15384615384615385	2.2120268167969224	0.738392691604808	68.6555	2117.311	0.2642740619902121:0.13376835236541598:0.03262642740619902:0.013050570962479609:0.18760195758564438:0.12234910277324633:0.0799347471451876:0.01957585644371941:0.0032626427406199023:0.0032626427406199023:0.022838499184339316:0.0032626427406199023:0.01794453507340946:0.048939641109298535:0.0065252854812398045:0.0065252854812398045:0.004893964110929853:0.022838499184339316:0.0065252854812398045:0.0	['False1:5:6:7:8:7:3:4:3:7:6:5:1:5:1:2:1:5:6:14:13:16:13:14:18:14:6:7:3:7:6:5:1:5:6:7:6:5:1:2:1:2 ', 'False1:5:6:5:1:2:1:5:1:2:1:2:1:5:1:5:6:5:1:2:1:5:6:14:18:19:18:17:18:14:6:5:1:5:1:2:1:5:6:14:6:5 ', 'False1:5:1:2:1:5:1:5:1:5:1:2:1:5:6:5:1:5:1:2:1:5:6:14:6:5:1:2:1:5:1:5:6:14:6:5:1:2:1:5:6:5:1:2:1:2:1:2:1:2:1:2 ', 'False1:2:1:5:1:5:6:14:13:14:18:17:18:14:6:7:11:7:6:5:1:2:1:2:1:5:6:14:6:7:8:7:6:5…
2	18	12	501	2	0.16666666666666666	2.332570299955217	0.7786310948234267	164.14499999999998	2128.29	0.24836601307189543:0.12581699346405228:0.03431372549019608:0.013071895424836602:0.17320261437908496:0.11274509803921569:0.08496732026143791:0.013071895424836602:0.008169934640522876:0.0032679738562091504:0.04084967320261438:0.016339869281045753:0.026143790849673203:0.04738562091503268:0.00980392156862745:0.008169934640522876:0.004901960784313725:0.017973856209150325:0.004901960784313725:0.006535…	['True1:5:6:14:6:7:3:4:3:7:11:15:11:7:6:5:1:2:1:5:1:5:1:2:1:5:6:7:11:7:3:7:6:5:1:2:1:5:6:14:18:19:18:17:18:14:13:9:10 ', 'False1:2:1:5:6:5:1:2:1:2:1:5:1:2:1:5:6:14:6:5:1:2:1:2:1:5:1:2:1:5:1:5:6:7:8:7:11:12:11:7:6:5 ', 'False1:2:1:2:1:2:1:5:1:5:6:7:11:15:11:7:8:7:3:4:3:7:6:5:1:2:1:5:6:7:11:15:11:12:20:12:11:7:3:4:3:7:6:14:18:14 ', 'False1:2:1:2:1:2:1:5:1:2:1:5:1:2:1:5:1:2:1:2:1:5:6:7:11:12:20:12:1…
2	18	14	562	2	0.14285714285714285	2.3771341675104223	0.793506879268055	32.38	2224.76	0.21639344262295082:0.10491803278688525:0.027868852459016394:0.006557377049180328:0.16721311475409836:0.12786885245901639:0.09836065573770492:0.01639344262295082:0.004918032786885246:0.003278688524590164:0.03934426229508197:0.006557377049180328:0.03278688524590164:0.06393442622950819:0.00819672131147541:0.011475409836065573:0.013114754098360656:0.03934426229508197:0.011475409836065573:0.0	['False1:2:1:5:1:2:1:5:6:14:6:5:1:2:1:5:6:5:1:5:6:7:11:12:11:15:11:7:3:7:6:14:13:14:6:5:1:2:1:2:1:5:1:2 ', 'False1:5:1:2:1:2:1:5:6:14:13:16:13:14:6:5:1:2:1:2:1:5:6:7:11:7:6:5:1:2:1:5:6:5:1:2:1:5:6:5:1:2 ', 'False1:2:1:5:6:7:3:7:6:14:6:5:1:2:1:2:1:2:1:5:1:2:1:2:1:5:1:2:1:5:6:7:8:7:11:12:11:15:11:7:6:5:1:2:1:5:6:5 ', 'True1:5:6:14:13:9:10 ', 'False1:5:6:7:8:7:3:7:11:7:6:5:1:5:1:5:1:2:1:5:6:5:1:5:1:…
2	18	8	388	3	0.375	2.4703257874209315	0.8246150062302654	130.38033333333334	1291.1409999999998	0.21529745042492918:0.10764872521246459:0.019830028328611898:0.0028328611898017:0.14447592067988668:0.11048158640226628:0.09348441926345609:0.019830028328611898:0.0113314447592068:0.0084985835694051:0.056657223796033995:0.0226628895184136:0.031161473087818695:0.06515580736543909:0.0169971671388102:0.0056657223796034:0.0113314447592068:0.039660056657223795:0.0113314447592068:0.0056657223796034	['False1:2:1:5:6:7:11:12:11:7:8:7:3:7:6:5:1:2:1:5:6:14:18:19:18:14:6:5:1:2:1:5:6:14:13:14:18:17:18:14:6:7:3:7:11:12:11:15 ', 'True1:2:1:2:1:5:1:5:6:5:1:5:1:5:6:7:8:7:3:7:6:5:1:2:1:2:1:5:6:7:11:15:11:12:20:12:11:7:6:14:13:9:10 ', 'True1:5:1:5:1:2:1:5:6:5:1:5:6:7:8:7:11:15:11:7:3:4:3:7:6:14:13:14:6:5:1:2:1:2:1:5:1:2:1:5:6:14:18:17:18:19:18:14:13:9:10 ', 'False1:2:1:5:6:7:6:14:6:5:1:2:1:5:1:2:1:2:1:…
3	2	3	183	1	0.3333333333333333	2.112699932856931	0.7175220637294472	106.785	466.78499999999997	0.14285714285714285:0.2781954887218045:0.19548872180451127:0.06015037593984962:0.03759398496240601:0.09774436090225563:0.07518796992481203:0.0:0.007518796992481203:0.022556390977443608:0.007518796992481203:0.0:0.0:0.03759398496240601:0.015037593984962405:0.0:0.0:0.015037593984962405:0.007518796992481203	['False1:2:1:2:1:2:3:4:3:2:1:2:3:4:3:2:6:10:6:2:1:2:1:2:6:5:6:10:9:10:6:2:3:7:14:7:3:4:3:2 ', 'False1:2:6:2:3:4:3:2:1:2:1:2:6:5:15:5:6:2:3:7:3:2:1:2:6:2:1:2:3:7:3:2:1:2:3:4:3:2:1:2:3:7:14:18:14:7:3:4:3:2:1:2:6:5:15:5:6 ', 'True1:2:3:4:3:7:14:7:3:2:1:2:3:2:1:2:3:4:3:7:3:2:1:2:6:2:1:2:6:2:3:7:14:18:19:11 ']
3	2	4	283	0	0.0	2.274386586128829	0.7724346139354191	0.0	720.0	0.13615023474178403:0.26291079812206575:0.13145539906103287:0.028169014084507043:0.07042253521126761:0.13615023474178403:0.056338028169014086:0.009389671361502348:0.028169014084507043:0.03755868544600939:0.0:0.014084507042253521:0.018779342723004695:0.03755868544600939:0.023474178403755867:0.0:0.004694835680751174:0.004694835680751174:0.0	['False1:2:1:2:6:5:15:5:6:2:1:2:3:7:14:18:14:13:17:13:14:7:3:2:1:2:3:2:6:2:1:2:1:2:3:7:14:7:8:7:3:4:3:2:1 ', 'False1:2:1:2:1:2:3:4:3:2:1:2:6:2:1:2:6:5:6:2:3:2:1:2:6:10:9:12:9:10:6:5:6:2:3:7:14:13:14:7:3:2:1:2:6:10:6:2:3 ', 'False1:2:6:10:9:12:9:10:6:5:15:5:6:2:3:7:8:7:3:4:3:2:1:2:3:4:3:2:6:5:15:5:6:2:1:2:6:5:15:5:6:2:3:2:1:2:3:7:3:4:3:2:1:2:3:2:1:2 ', 'False1:2:3:7:14:13:14:7:3:2:6:5:15:5:6:2:1:2…
3	2	3	219	0	0.0	2.231156598671325	0.7577527041511171	0.0	540.0	0.13157894736842105:0.25:0.125:0.02631578947368421:0.06578947368421052:0.16447368421052633:0.07894736842105263:0.019736842105263157:0.019736842105263157:0.05263157894736842:0.0:0.006578947368421052:0.013157894736842105:0.02631578947368421:0.013157894736842105:0.0:0.006578947368421052:0.0:0.0	['False1:2:1:2:6:10:9:12:9:10:6:2:3:4:3:7:3:2:1:2:3:2:1:2:6:5:6:2:1:2:6:5:15:5:6:2:1:2:1:2:3:7:8:7:14:13:17:13:14 ', 'False1:2:6:5:6:2:1:2:1:2:6:2:1:2:3:4:3:7:3:2:6:5:6:2:1:2:3:4:3:7:3:2:6:5:15:5:6:10:6:2:1:2:3:7:3:2:6:10:6:5 ', 'False1:2:6:5:6:2:3:4:3:7:14:7:8:7:3:2:1:2:6:10:6:2:1:2:1:2:1:2:6:10:6:2:1:2:3:7:3:2:6:5:6:10:9:10:6:2:1:2:3:7:8:7:14 ']
3	2	2	176	0	0.0	2.3264116173922917	0.7901035252735616	0.0	360.0	0.13541666666666666:0.23958333333333334:0.09375:0.020833333333333332:0.0625:0.15625:0.0625:0.020833333333333332:0.041666666666666664:0.07291666666666667:0.0:0.020833333333333332:0.0:0.020833333333333332:0.020833333333333332:0.0:0.0:0.020833333333333332:0.010416666666666666	['False1:2:6:10:9:12:9:10:6:5:15:5:6:2:1:2:6:10:6:2:1:2:1:2:6:10:6:2:3:2:1:2:3:7:8:7:3:4:3:2:1:2:6:5 ', 'False1:2:6:10:9:12:9:10:6:5:6:2:3:4:3:7:8:7:14:18:19:18:14:7:3:2:1:2:1:2:1:2:3:2:6:10:6:5:15:5:6:2:1:2:1:2:6:2:1:2:3:7 ']
3	2	3	261	1	0.3333333333333333	2.4701992102726757	0.8389371380255195	175.375	535.375	0.11392405063291139:0.22151898734177214:0.14556962025316456:0.0379746835443038:0.03164556962025317:0.0949367088607595:0.0949367088607595:0.02531645569620253:0.03164556962025317:0.05063291139240506:0.006329113924050633:0.012658227848101266:0.03164556962025317:0.05063291139240506:0.012658227848101266:0.006329113924050633:0.0189873417721519:0.006329113924050633:0.006329113924050633	['False1:2:3:2:1:2:1:2:6:5:15:5:6:10:9:12:9:10:6:2:3:4:3:7:8:7:3:2:1:2:6:10:6:5:6:2:1:2:3:7:8:7:14:7:3:2:1:2:3:4:3:7 ', 'False1:2:3:7:14:7:3:2:1:2:6:10:6:2:1:2:6:2:1:2:3:4:3:7:14:13:17:13:14:7:8:7:3:2:1:2:3:2:6:5:15:5:6:10:9:10:6:2:1:2 ', 'True1:2:3:2:6:10:9:12:9:10:6:2:1:2:6:2:1:2:3:7:14:13:14:7:8:7:3:4:3:2:1:2:3:2:1:2:3:4:3:2:1:2:3:4:3:7:14:13:17:16:17:13:14:18:19:11 ']
3	2	3	207	1	0.3333333333333333	2.2739408301942943	0.7722832248464658	164.313	524.313	0.13071895424836602:0.28104575163398693:0.1503267973856209:0.032679738562091505:0.026143790849673203:0.11764705882352941:0.0718954248366013:0.013071895424836602:0.0196078431372549:0.0392156862745098:0.006535947712418301:0.006535947712418301:0.026143790849673203:0.0457516339869281:0.013071895424836602:0.0:0.006535947712418301:0.006535947712418301:0.006535947712418301	['True1:2:3:2:6:2:1:2:3:7:3:4:3:2:1:2:1:2:6:10:6:2:1:2:3:4:3:2:1:2:6:2:1:2:6:2:3:7:14:13:17:13:14:18:19:11 ', 'False1:2:6:2:3:2:1:2:3:2:1:2:3:4:3:2:1:2:6:2:1:2:3:7:14:7:8:7:3:2:6:2:1:2:6:2:3:7:14:13:14:7:3:2:1:2:3:7:14:13 ', 'False1:2:6:10:9:10:6:2:1:2:6:5:15:5:6:10:9:12:9:10:6:2:3:2:1:2:6:5:15:5:6:10:6:2:3:2:1:2:1:2:3:7:14:7:8:7:3:4:3:2:1:2:3:4:3:2:6 ']
3	2	3	288	0	0.0	2.4515297914594507	0.832596568923792	0.0	540.0	0.1038961038961039:0.22077922077922077:0.11038961038961038:0.032467532467532464:0.045454545454545456:0.14285714285714285:0.045454545454545456:0.012987012987012988:0.05194805194805195:0.07792207792207792:0.0:0.01948051948051948:0.03896103896103896:0.045454545454545456:0.012987012987012988:0.006493506493506494:0.025974025974025976:0.006493506493506494:0.0	['False1:2:3:7:14:13:17:16:17:13:14:7:3:2:6:10:9:10:6:2:1:2:6:5:6:10:9:12:9:10:6:2:3:2:1:2:3:4:3:2:6:10:9:12:9:10:6:2 ', 'False1:2:6:10:6:5:6:2:3:7:8:7:14:13:17:13:14:7:3:4:3:2:1:2:6:10:9:12:9:10:6:2:3:2:1:2:3:2:6:5:6:10:6:2:1:2:3:4:3:2:1 ', 'False1:2:6:10:9:10:6:5:15:5:6:2:1:2:3:4:3:2:1:2:1:2:6:2:1:2:1:2:6:5:15:5:6:2:1:2:3:2:1:2:6:2:3:4:3:7:14:18:14:13:17:13:14:7:8 ']
3	2	4	300	1	0.25	2.5290733849835227	0.8589321778709417	78.954	618.954	0.0972972972972973:0.1891891891891892:0.12972972972972974:0.03783783783783784:0.07027027027027027:0.11351351351351352:0.0918918918918919:0.03783783783783784:0.02702702702702703:0.04864864864864865:0.005405405405405406:0.010810810810810811:0.02702702702702703:0.04864864864864865:0.032432432432432434:0.0:0.010810810810810811:0.016216216216216217:0.005405405405405406	['True1:2:1:2:6:5:15:5:6:10:9:12:9:10:6:2:3:7:8:7:14:13:14:18:19:11 ', 'False1:2:6:5:15:5:6:2:1:2:3:4:3:2:6:5:6:2:1:2:3:7:8:7:3:4:3:2:1:2:1:2:6:10:6:5:15:5:6:2:3:7:3:4:3:2 ', 'False1:2:3:2:6:5:15:5:6:10:9:12:9:10:6:2:1:2:3:4:3:7:8:7:14:18:14:13:14:7:3:2:1:2:3:7:8:7:3:4:3:2:6:10:6:2:1:2:1:2:3:7:8:7:14:13:17 ', 'False1:2:6:5:15:5:6:10:6:2:3:2:1:2:6:2:1:2:1:2:3:7:8:7:14:13:17:13:14:18:14:7:3:4:3:2:1…
3	2	4	321	0	0.0	2.442130497002948	0.8294043497869689	0.0	720.0	0.12560386473429952:0.23671497584541062:0.12560386473429952:0.024154589371980676:0.03864734299516908:0.1111111111111111:0.07729468599033816:0.01932367149758454:0.033816425120772944:0.05314009661835749:0.0:0.00966183574879227:0.028985507246376812:0.04830917874396135:0.00966183574879227:0.00966183574879227:0.024154589371980676:0.01932367149758454:0.004830917874396135	['False1:2:3:2:1:2:6:5:6:10:9:12:9:10:6:2:1:2:6:2:3:2:1:2:1:2:6:10:9:12:9:10:6:5:15:5:6:2:1:2:1:2:3:4 ', 'False1:2:6:2:1:2:3:4:3:7:14:13:17:16:17:13:14:18:14:7:3:2:1:2:1:2:3:2:1:2:6:5:15:5:6:10:9:10:6:2:3:7:8:7:3:2:1:2 ', 'False1:2:1:2:6:2:3:7:3:4:3:2:1:2:1:2:3:7:3:2:6:10:9:10:6:5:6:2:1:2:1:2:3:7:8:7:14:13:17:16:17:13:14:7:3:2:1:2:3:4:3:2:6:10 ', 'False1:2:6:5:6:10:6:2:3:4:3:7:8:7:14:18:19:18:14:…
3	2	2	158	0	0.0	2.192911525995162	0.7447637874349725	0.0	360.0	0.13541666666666666:0.2604166666666667:0.10416666666666667:0.03125:0.08333333333333333:0.16666666666666666:0.041666666666666664:0.020833333333333332:0.041666666666666664:0.0625:0.0:0.010416666666666666:0.0:0.010416666666666666:0.03125:0.0:0.0:0.0:0.0	['False1:2:3:2:6:5:6:2:1:2:3:2:1:2:6:5:15:5:6:10:9:10:6:2:1:2:1:2:6:2:1:2:1:2:1:2:6:2:1:2:3:4:3:7:8 ', 'False1:2:6:5:15:5:6:10:9:12:9:10:6:2:1:2:6:5:15:5:6:2:3:4:3:2:1:2:6:2:3:4:3:7:14:7:3:2:1:2:6:5:6:10:9:10:6:2:3:7:8 ']
3	6	5	268	1	0.2	2.30384693362285	0.7824400335425055	39.523	759.523	0.13725490196078433:0.2647058823529412:0.12745098039215685:0.029411764705882353:0.05392156862745098:0.14705882352941177:0.05392156862745098:0.014705882352941176:0.03431372549019608:0.05392156862745098:0.004901960784313725:0.014705882352941176:0.00980392156862745:0.014705882352941176:0.014705882352941176:0.004901960784313725:0.00980392156862745:0.004901960784313725:0.004901960784313725	['False1:2:6:5:15:5:6:2:1:2:6:10:6:2:3:2:1:2:3:2:6:5:6:2:1:2:3:7:3:2:6:5:15:5:6:10:9:12:9:10:6:2:1:2 ', 'False1:2:3:7:8:7:3:2:1:2:1:2:6:5:6:2:1:2:6:2:3:7:14:13:17:16:17:13:14:7:3:4:3:2:1:2:6:10:9:12:9:10:6:2:1 ', 'False1:2:1:2:1:2:3:4:3:7:3:2:6:2:1:2:6:2:3:2:1:2:3:7:8:7:3:2:6:10:6:5:15:5:6:2:1:2:6:5:6:2:3:4:3:7:8:7 ', 'False1:2:1:2:3:2:1:2:3:2:1:2:3:4:3:2:1:2:1:2:1:2:3:4:3:2:6:5:6:10:9:12:9:10:6:…
3	6	4	279	0	0.0	2.42685213479241	0.8242154624238274	0.0	720.0	0.12195121951219512:0.22926829268292684:0.1024390243902439:0.024390243902439025:0.04878048780487805:0.13170731707317074:0.07317073170731707:0.024390243902439025:0.05365853658536585:0.06829268292682927:0.0:0.024390243902439025:0.014634146341463415:0.03902439024390244:0.01951219512195122:0.004878048780487805:0.00975609756097561:0.00975609756097561:0.0	['False1:2:1:2:3:4:3:7:3:2:1:2:1:2:6:5:15:5:6:10:9:10:6:2:1:2:6:10:9:12:9:10:6:2:1:2:6:2:1:2:6:5:15:5:6:10:9:12:9 ', 'False1:2:1:2:6:5:15:5:6:10:9:12:9:10:6:2:3:7:14:18:14:13:14:7:8:7:3:2:1:2:6:10:6:2:3:7:8:7:14:7:3:4:3:2:1:2:6:10:6:2 ', 'False1:2:3:4:3:2:1:2:3:2:1:2:6:2:3:2:1:2:1:2:3:4:3:7:8:7:3:2:1:2:3:2:6:10:9:12:9:10:6:5:15:5:6:2:1:2:3:2:1:2 ', 'False1:2:6:2:1:2:6:5:6:10:9:12:9:10:6:2:1:2:3:7…
3	6	5	295	1	0.2	2.376662766339854	0.8071699848956212	72.066	792.066	0.11848341232227488:0.22748815165876776:0.12796208530805686:0.023696682464454975:0.04265402843601896:0.11374407582938388:0.10426540284360189:0.037914691943127965:0.018957345971563982:0.04265402843601896:0.004739336492890996:0.004739336492890996:0.0:0.05687203791469194:0.014218009478672985:0.0:0.0:0.04265402843601896:0.018957345971563982	['False1:2:3:2:6:2:1:2:3:7:8:7:3:2:6:2:1:2:3:4:3:7:14:18:14:7:3:2:1:2:3:7:14:18:14:7:8:7:3:2:1:2:6:10:9:12:9 ', 'False1:2:6:5:15:5:6:2:3:4:3:7:14:18:19:18:14:7:8:7:3:2:1:2:1:2:3:7:8:7:3:2:1:2:1:2:3:7:8:7:14:18:19 ', 'False1:2:1:2:1:2:3:4:3:2:6:2:1:2:1:2:6:10:9:10:6:5:6:2:3:7:14:18:19:18:14:7:8:7:3:4:3:2:1:2:3:4:3:2 ', 'True1:2:6:10:6:2:1:2:6:5:6:2:1:2:6:10:6:2:3:7:8:7:14:18:19:11 ', 'False1:2:6:5…
3	6	4	247	0	0.0	2.259891511436622	0.7675117492420879	0.0	720.0	0.15270935960591134:0.270935960591133:0.15763546798029557:0.054187192118226604:0.054187192118226604:0.10837438423645321:0.04433497536945813:0.0049261083743842365:0.014778325123152709:0.029556650246305417:0.0:0.0049261083743842365:0.019704433497536946:0.034482758620689655:0.019704433497536946:0.0049261083743842365:0.009852216748768473:0.009852216748768473:0.0049261083743842365	['False1:2:3:2:1:2:1:2:6:5:15:5:6:2:1:2:3:7:8:7:14:18:19:18:14:13:14:7:3:4:3:2:1:2:3:4:3:2:1:2:6:5:15:5:6:2:3:4 ', 'False1:2:3:2:1:2:1:2:3:7:14:13:17:16:17:13:14:7:3:4:3:2:1:2:6:5:15:5:6:2:3:4:3:2:1:2:1:2:1:2:3:7:3:4:3:2:1:2:6 ', 'False1:2:6:5:6:2:3:2:1:2:3:4:3:2:1:2:6:5:6:2:1:2:3:4:3:7:3:2:6:10:6:5:15:5:6:2:1:2:1:2:1:2:1:2:3:2:1:2:3:4:3:2:6:5:6 ', 'False1:2:3:7:14:13:14:7:3:4:3:2:1:2:1:2:6:10:6:…
3	6	4	214	1	0.25	2.2853915344170237	0.7761721504800922	82.02	622.02	0.14772727272727273:0.2727272727272727:0.09659090909090909:0.017045454545454544:0.056818181818181816:0.14204545454545456:0.056818181818181816:0.017045454545454544:0.03977272727272727:0.056818181818181816:0.005681818181818182:0.017045454545454544:0.0:0.028409090909090908:0.017045454545454544:0.0:0.0:0.017045454545454544:0.011363636363636364	['False1:2:3:2:1:2:1:2:1:2:3:4:3:2:6:2:1:2:3:4:3:2:1:2:6:5:6:2:3:2:1:2:1:2:6:5:15:5:6:10:9:12:9:10 ', 'False1:2:6:5:6:2:1:2:6:5:6:2:3:7:14:18:19:18:14:7:3:2:1:2:3:2:1:2:3:2:1:2:1:2:6:2:1:2:1:2:6:10:9:12:9:10:6:2:1:2 ', 'False1:2:6:2:1:2:1:2:6:5:15:5:6:10:6:2:3:7:14:7:8:7:3:4:3:2:1:2:6:10:9:12:9:10:6:5:6:2:3:7:14:7:8:7:3:2:1:2:3:2:6:10:6:5:15:5 ', 'True1:2:6:2:1:2:6:2:1:2:6:10:9:10:6:2:1:2:3:7:8:7…
3	6	5	287	2	0.4	2.540157138162247	0.8626964783903778	55.138000000000005	650.276	0.11475409836065574:0.20218579234972678:0.10382513661202186:0.0273224043715847:0.06557377049180328:0.13114754098360656:0.07650273224043716:0.03278688524590164:0.0273224043715847:0.0546448087431694:0.01092896174863388:0.00546448087431694:0.0273224043715847:0.04371584699453552:0.0273224043715847:0.00546448087431694:0.01639344262295082:0.01639344262295082:0.01092896174863388	['False1:2:3:4:3:2:6:2:1:2:6:10:9:10:6:5:15:5:6:2:1:2:1:2:3:7:8:7:3:2:6:5:6:2:1:2:1:2:1:2:1:2:6:5:15:5:6:2:3 ', 'True1:2:3:4:3:7:8:7:14:18:19:11 ', 'False1:2:6:2:1:2:3:2:6:5:15:5:6:10:9:10:6:2:1:2:1:2:1:2:6:5:15:5:6:10:9:12:9:10:6:2:3:7:8:7:3:4:3:2:1 ', 'True1:2:3:2:1:2:6:5:6:10:9:10:6:2:3:7:8:7:14:13:17:16:17:13:14:18:19:11 ', 'False1:2:3:7:8:7:14:13:17:13:14:18:14:7:3:4:3:2:6:10:6:2:1:2:1:2:6:1…
3	6	4	268	1	0.25	2.479134602885141	0.8419718053002324	130.791	670.7909999999999	0.10526315789473684:0.20526315789473684:0.12105263157894737:0.031578947368421054:0.08947368421052632:0.1368421052631579:0.06842105263157895:0.021052631578947368:0.031578947368421054:0.05263157894736842:0.005263157894736842:0.010526315789473684:0.015789473684210527:0.03684210526315789:0.03684210526315789:0.005263157894736842:0.010526315789473684:0.010526315789473684:0.005263157894736842	['False1:2:1:2:3:7:8:7:14:13:17:16:17:13:14:18:14:7:3:2:1:2:3:7:14:7:8:7:3:4:3:2:6:10:9:10:6:5:15:5:6:2:1:2:6 ', 'True1:2:6:5:15:5:6:2:3:2:1:2:1:2:1:2:6:5:15:5:6:2:3:7:8:7:3:4:3:2:1:2:6:5:6:2:3:4:3:7:14:18:19:11 ', 'False1:2:1:2:3:2:6:10:9:12:9:10:6:5:6:2:1:2:6:5:15:5:6:2:3:4:3:2:1:2:6:10:9:10:6:5:6:2:3:2:1:2:6:5:15:5:6:10:9:12 ', 'False1:2:1:2:6:10:9:10:6:5:15:5:6:2:3:2:1:2:1:2:3:7:8:7:14:13:14:…
3	6	5	306	0	0.0	2.3180174923709074	0.7872526850691025	0.0	900.0	0.12109375:0.2421875:0.15234375:0.04296875:0.06640625:0.11328125:0.0859375:0.01953125:0.0078125:0.0234375:0.0:0.00390625:0.01953125:0.05078125:0.02734375:0.0:0.00390625:0.015625:0.00390625	['False1:2:6:5:6:2:1:2:3:7:8:7:14:13:17:13:14:18:14:7:3:2:6:2:1:2:6:2:1:2:6:5:15:5:6:2:3:4:3:7:3:2:1:2:6:5:15:5 ', 'False1:2:3:7:8:7:3:2:1:2:1:2:3:2:1:2:6:5:6:10:6:2:1:2:3:7:8:7:14:13:14:18:14:7:3:2:1:2:3:2:1:2:3:2:6:5:6:2:1:2:6:5:15:5 ', 'False1:2:6:5:15:5:6:10:6:2:1:2:3:4:3:2:1:2:6:10:6:5:15:5:6:2:1:2:6:2:3:2:1:2:3:4:3:7:14:13:14:7:8:7:3:2:1:2:3:4:3:7 ', 'False1:2:3:7:3:2:1:2:1:2:3:7:3:2:6:2:1:…
3	6	3	216	0	0.0	2.3901109012837964	0.8117372844861699	0.0	540.0	0.13013698630136986:0.23972602739726026:0.136986301369863:0.0410958904109589:0.02054794520547945:0.10273972602739725:0.08904109589041095:0.02054794520547945:0.02054794520547945:0.0410958904109589:0.0:0.0136986301369863:0.03424657534246575:0.0547945205479452:0.00684931506849315:0.0136986301369863:0.0273972602739726:0.00684931506849315:0.0	['False1:2:6:2:3:4:3:2:1:2:6:10:9:12:9:10:6:2:1:2:3:4:3:7:8:7:14:13:14:7:3:2:6:10:6:2:1:2:6:5:15:5:6:2 ', 'False1:2:3:4:3:2:1:2:6:5:6:2:3:4:3:7:8:7:14:7:3:2:1:2:1:2:1:2:1:2:3:4:3:7:14:7:3:2:1:2:3:7:14:13:17:16:17:13:14:18 ', 'False1:2:6:2:1:2:1:2:1:2:6:10:6:2:1:2:3:7:14:13:17:16:17:13:14:7:3:2:1:2:3:4:3:7:8:7:3:2:6:10:6:2:1:2:1:2:3:2:6:10:9:12 ']
3	6	3	183	1	0.3333333333333333	2.295030341359635	0.7794457136311072	25.571	385.571	0.13392857142857142:0.24107142857142858:0.14285714285714285:0.044642857142857144:0.0625:0.125:0.08035714285714286:0.03571428571428571:0.008928571428571428:0.03571428571428571:0.008928571428571428:0.0:0.0:0.026785714285714284:0.026785714285714284:0.0:0.0:0.017857142857142856:0.008928571428571428	['True1:2:3:4:3:7:14:18:19:11 ', 'False1:2:1:2:1:2:6:2:1:2:6:5:6:2:3:2:1:2:6:10:6:2:3:7:8:7:3:4:3:2:1:2:3:7:8:7:3:2:6:10:9:10:6:5:6:2:1:2:6:5:15 ', 'False1:2:1:2:3:4:3:2:1:2:1:2:1:2:6:5:15:5:6:10:6:2:3:4:3:2:1:2:3:7:14:18:14:7:8:7:3:4:3:2:6:5:15:5:6:2:1:2:3:7:8 ']
3	10	5	230	1	0.2	2.203640179761203	0.748407487930025	60.312	780.312	0.15346534653465346:0.26732673267326734:0.10891089108910891:0.0297029702970297:0.06930693069306931:0.15841584158415842:0.04950495049504951:0.009900990099009901:0.034653465346534656:0.0594059405940594:0.0049504950495049506:0.009900990099009901:0.0:0.009900990099009901:0.024752475247524754:0.0:0.0:0.0049504950495049506:0.0049504950495049506	['False1:2:1:2:1:2:1:2:6:2:1:2:1:2:3:4:3:2:6:10:9:10:6:5:15:5:6:2:1:2:3:4:3:7:14:7:3:2:6:5 ', 'False1:2:6:5:15:5:6:10:6:2:1:2:6:2:1:2:6:5:15:5:6:2:1:2:6:5:6:2:1:2:1:2:1:2:3:2:6:2:1:2:6:10:6 ', 'False1:2:6:10:9:12:9:10:6:2:3:7:3:4:3:2:1:2:6:10:9:10:6:5:15:5:6:2:1:2:3:7:8:7:3:4:3:2:1:2:1:2:3:4:3:7:8:7 ', 'False1:2:1:2:3:7:3:2:1:2:6:2:1:2:3:2:6:10:9:10:6:2:1:2:6:10:9:12:9:10:6:2:1:2:3:2:1:2:1:2:3:7:…
3	10	6	326	1	0.16666666666666666	2.4453180830399255	0.8304869281862943	87.531	987.531	0.11387900355871886:0.21708185053380782:0.15302491103202848:0.0498220640569395:0.03914590747330961:0.11387900355871886:0.08185053380782918:0.02491103202846975:0.02491103202846975:0.05338078291814947:0.0035587188612099642:0.010676156583629894:0.021352313167259787:0.042704626334519574:0.014234875444839857:0.0035587188612099642:0.010676156583629894:0.014234875444839857:0.0071174377224199285	['False1:2:6:10:9:12:9:10:6:2:3:2:1:2:3:4:3:2:1:2:6:2:3:7:3:4:3:2:1:2:3:4:3:7:8:7:14:13:17:16:17:13:14:18:19:18:14 ', 'False1:2:3:4:3:2:6:2:1:2:3:4:3:7:8:7:14:7:3:2:1:2:1:2:6:5:15:5:6:10:6:2:1:2:3:7:8:7:3:4 ', 'False1:2:3:4:3:7:8:7:3:2:6:5:6:10:6:2:1:2:6:2:1:2:1:2:1:2:6:5:6:10:9:10:6:2:3:2:1:2:3:4:3:2:1:2:6:10:6:5:15:5:6:2:1 ', 'True1:2:3:4:3:7:3:2:1:2:3:4:3:7:3:2:1:2:1:2:1:2:3:7:14:13:14:18:19:1…
3	10	5	278	1	0.2	2.414033488158393	0.8198619517127154	109.118	829.1179999999999	0.12612612612612611:0.23873873873873874:0.0945945945945946:0.018018018018018018:0.07207207207207207:0.14864864864864866:0.05855855855855856:0.009009009009009009:0.03153153153153153:0.05855855855855856:0.0045045045045045045:0.013513513513513514:0.018018018018018018:0.04054054054054054:0.03153153153153153:0.0045045045045045045:0.013513513513513514:0.013513513513513514:0.0045045045045045045	['False1:2:1:2:3:7:8:7:14:7:3:4:3:2:6:5:15:5:6:10:9:10:6:2:1:2:6:10:6:2:1:2:3:7:14:18:14:13:17:16:17:13:14:7:3:2 ', 'False1:2:6:10:6:5:15:5:6:2:1:2:1:2:3:7:3:2:6:5:6:10:6:2:1:2:6:10:6:5:6:2:3:7:8:7:14:18:14:7:3:2:1:2:3:4 ', 'True1:2:1:2:6:5:15:5:6:2:1:2:6:2:1:2:6:5:15:5:6:2:3:7:14:13:17:13:14:18:19:11 ', 'False1:2:1:2:6:2:1:2:1:2:3:2:6:5:15:5:6:2:1:2:3:7:3:4:3:2:6:2:1:2:3:2:1:2:3:4:3:2:6:10:9:12:…
3	10	5	258	0	0.0	2.1040754077770476	0.7145929743032757	0.0	900.0	0.13983050847457626:0.2754237288135593:0.16101694915254236:0.05084745762711865:0.05084745762711865:0.1440677966101695:0.06779661016949153:0.01694915254237288:0.012711864406779662:0.046610169491525424:0.0:0.0:0.00423728813559322:0.01694915254237288:0.012711864406779662:0.0:0.0:0.0:0.0	['False1:2:6:10:9:10:6:5:15:5:6:2:3:4:3:2:1:2:6:5:6:10:9:10:6:2:1:2:1:2:6:2:3:4:3:2:1:2:6:5:15:5:6:10:6:2:3:2 ', 'False1:2:1:2:1:2:3:7:8:7:14:13:14:7:3:4:3:2:1:2:1:2:6:2:1:2:6:2:3:7:3:4:3:2:1:2:6:5:6:2:3:4 ', 'False1:2:1:2:3:2:6:5:6:10:6:2:1:2:3:4:3:7:8:7:3:2:1:2:1:2:3:2:1:2:3:4:3:7:3:2:6:5:15:5:6:10:6:2:1:2:3:2:1:2:6:10:6 ', 'False1:2:6:5:6:2:1:2:3:2:1:2:6:2:3:4:3:7:14:7:8:7:3:2:1:2:1:2:3:4:3:2:…
3	10	4	263	0	0.0	2.2824251217395397	0.7751646877007741	0.0	720.0	0.14507772020725387:0.2538860103626943:0.14507772020725387:0.046632124352331605:0.03626943005181347:0.10880829015544041:0.08290155440414508:0.02072538860103627:0.015544041450777202:0.031088082901554404:0.0:0.0051813471502590676:0.015544041450777202:0.05699481865284974:0.010362694300518135:0.0:0.0:0.02072538860103627:0.0051813471502590676	['False1:2:3:7:14:18:19:18:14:13:14:7:8:7:3:2:6:10:9:12:9:10:6:5:6:2:1:2:3:4:3:7:8:7:3:2:6:2:1:2:6:2:1:2:3:4 ', 'False1:2:6:5:15:5:6:10:6:2:1:2:3:7:14:18:14:7:8:7:3:4:3:2:6:2:1:2:3:7:3:2:1:2:3:4:3:7:14:13:14:7:8:7:3:2:1:2:3 ', 'False1:2:1:2:3:4:3:2:1:2:1:2:1:2:1:2:6:2:3:4:3:2:1:2:1:2:1:2:6:2:1:2:6:10:6:5:15:5:6:2:3:4:3:7:14:18:14:13:14 ', 'False1:2:1:2:6:2:1:2:6:2:3:4:3:7:3:2:1:2:1:2:6:10:9:10:6:…
3	10	6	341	1	0.16666666666666666	2.490136623557906	0.8457083475585744	62.425	962.425	0.11244979919678715:0.1927710843373494:0.13253012048192772:0.040160642570281124:0.05622489959839357:0.10040160642570281:0.10040160642570281:0.0321285140562249:0.020080321285140562:0.04819277108433735:0.004016064257028112:0.004016064257028112:0.024096385542168676:0.06827309236947791:0.020080321285140562:0.0:0.004016064257028112:0.028112449799196786:0.012048192771084338	['True1:2:6:5:15:5:6:10:9:10:6:2:3:7:14:18:19:11 ', 'False1:2:1:2:3:4:3:2:6:5:15:5:6:10:9:10:6:2:1:2:1:2:6:10:6:2:1:2:3:7:14:18:14:7:8:7:3:4:3:2:1:2:1:2:6:5 ', 'False1:2:3:7:8:7:14:13:14:7:3:2:1:2:1:2:3:4:3:7:8:7:3:2:6:5:15:5:6:2:1:2:3:4:3:2:1:2:3:7:14:13:14:7 ', 'False1:2:3:7:14:7:8:7:3:4:3:2:1:2:6:2:1:2:1:2:6:10:6:5:6:2:3:4:3:7:14:13:17:13:14:18:14:7:8:7:3:2:1:2:1:2:3 ', 'False1:2:3:7:8:7:14:13…
3	10	5	244	2	0.4	2.3783309979452576	0.8077365551717272	84.053	708.106	0.13157894736842105:0.23684210526315788:0.15263157894736842:0.042105263157894736:0.042105263157894736:0.10526315789473684:0.06842105263157895:0.010526315789473684:0.02631578947368421:0.04736842105263158:0.010526315789473684:0.010526315789473684:0.005263157894736842:0.04736842105263158:0.015789473684210527:0.0:0.0:0.031578947368421054:0.015789473684210527	['False1:2:1:2:6:2:3:2:1:2:3:4:3:2:1:2:1:2:3:7:3:4:3:2:1:2:1:2:1:2:3:2:6:10:9:12:9:10:6:5:15:5 ', 'True1:2:6:10:6:5:6:2:3:2:1:2:6:2:1:2:6:10:6:2:3:4:3:7:14:18:19:11 ', 'True1:2:6:5:6:10:9:12:9:10:6:2:3:2:1:2:3:7:14:18:19:11 ', 'False1:2:3:7:14:18:14:7:3:4:3:2:6:2:1:2:3:4:3:7:14:18:19:18:14:13:14:7:3:2:6:10:6:5:15:5:6:2:1:2:1:2:1:2:3:2:1:2:1 ', 'False1:2:3:2:6:5:6:10:9:10:6:2:1:2:3:4:3:7:3:2:1:2:1…
3	10	6	260	2	0.3333333333333333	2.262934079198846	0.768545076060457	25.7245	771.449	0.13333333333333333:0.2714285714285714:0.15714285714285714:0.04285714285714286:0.0380952380952381:0.12380952380952381:0.07142857142857142:0.014285714285714285:0.009523809523809525:0.0380952380952381:0.009523809523809525:0.004761904761904762:0.014285714285714285:0.0380952380952381:0.009523809523809525:0.0:0.004761904761904762:0.009523809523809525:0.009523809523809525	['False1:2:3:2:6:5:6:2:1:2:6:10:6:2:3:4:3:2:1:2:6:2:3:7:14:13:17:13:14:7:3:4:3:2:1:2:6:2:3:4:3:2:1:2 ', 'False1:2:3:2:1:2:3:7:8:7:14:13:14:7:3:4:3:2:1:2:3:7:8:7:3:4:3:2:1:2:6:10:6:5:15:5:6:2:3:7:8:7:3:2 ', 'False1:2:6:2:3:2:1:2:1:2:1:2:6:10:6:2:1:2:1:2:6:5:6:10:9:12:9:10:6:2:3:2:1:2:1:2:3:2:6:5:15:5:6:2 ', 'True1:2:1:2:3:4:3:2:1:2:1:2:6:2:3:7:14:18:19:11 ', 'False1:2:1:2:3:2:1:2:3:4:3:7:14:7:3:2:…
3	10	7	363	2	0.2857142857142857	2.321504708507024	0.7884370248230559	127.61950000000002	1155.239	0.125:0.23809523809523808:0.13095238095238096:0.03273809523809524:0.05654761904761905:0.13690476190476192:0.08928571428571429:0.02976190476190476:0.02976190476190476:0.05654761904761905:0.005952380952380952:0.005952380952380952:0.005952380952380952:0.02976190476190476:0.01488095238095238:0.0:0.0:0.005952380952380952:0.005952380952380952	['True1:2:3:4:3:7:14:7:8:7:3:2:6:10:9:12:9:10:6:5:6:2:1:2:1:2:3:2:1:2:3:4:3:7:8:7:14:18:19:11 ', 'False1:2:6:10:9:10:6:5:6:2:3:7:8:7:14:13:14:7:3:2:1:2:1:2:1:2:1:2:3:7:14:7:8:7:3:2:6:5:6:2:1:2:6:5 ', 'False1:2:6:2:1:2:3:4:3:7:3:2:6:5:6:10:6:2:1:2:6:5:15:5:6:10:9:10:6:2:1:2:6:2:3:4:3:7:8:7:3:2:1 ', 'False1:2:1:2:1:2:3:7:14:7:8:7:3:2:6:10:9:10:6:2:1:2:6:2:3:7:8:7:3:4:3:2:1:2:6:10:9:12:9:10:6:5:6:2:…
3	10	5	219	1	0.2	2.2320025632098894	0.7580400133956116	23.769	743.769	0.14285714285714285:0.26666666666666666:0.14761904761904762:0.04285714285714286:0.05238095238095238:0.13333333333333333:0.05238095238095238:0.009523809523809525:0.02857142857142857:0.05714285714285714:0.004761904761904762:0.004761904761904762:0.004761904761904762:0.01904761904761905:0.01904761904761905:0.0:0.0:0.009523809523809525:0.004761904761904762	['False1:2:3:7:8:7:3:2:6:5:6:2:1:2:6:5:15:5:6:2:1:2:6:10:9:10:6:5:15:5:6:2:3:7:3:4:3:2:1:2:1:2:6:2:3:2:1:2:1:2:3:2 ', 'False1:2:6:10:6:2:1:2:1:2:3:4:3:7:3:2:1:2:6:10:9:10:6:5:6:2:1:2:1:2:1:2:6:10:9:10:6:2:1:2:6:10:9:12:9:10 ', 'False1:2:3:4:3:2:1:2:3:2:6:10:6:2:1:2:6:5:15:5:6:2:3:7:8:7:14:18:14:13:14:7:3:4:3:2:1:2:3:4:3:2:6:2:1:2:3:7:3 ', 'False1:2:6:10:9:10:6:5:15:5:6:2:1:2:3:4:3:7:3:2:1:2:1:2:3…
3	14	5	244	1	0.2	2.204174311133037	0.7485888913741492	83.042	803.042	0.15668202764976957:0.2857142857142857:0.12442396313364056:0.03686635944700461:0.04608294930875576:0.14746543778801843:0.05069124423963134:0.009216589861751152:0.02304147465437788:0.05069124423963134:0.004608294930875576:0.009216589861751152:0.009216589861751152:0.018433179723502304:0.013824884792626729:0.0:0.004608294930875576:0.004608294930875576:0.004608294930875576	['False1:2:6:10:6:5:6:2:1:2:3:4:3:2:1:2:1:2:3:2:1:2:6:10:9:12:9:10:6:2:3:4:3:7:8:7:3:2:1:2:1:2:6 ', 'False1:2:1:2:1:2:1:2:3:7:14:7:3:4:3:2:6:10:6:2:1:2:6:2:3:4:3:7:3:2:1:2:1:2:1:2:6:5:6:2:3:7:8:7:3:4 ', 'False1:2:1:2:3:7:3:2:6:2:1:2:6:10:9:10:6:2:1:2:1:2:1:2:3:2:1:2:3:4:3:2:6:5:15:5:6:10:6:2:1:2:6:2:3:2:1:2 ', 'True1:2:6:5:15:5:6:2:1:2:6:10:6:2:3:7:14:13:17:13:14:18:19:11 ', 'False1:2:3:4:3:2:6:5…
3	14	12	528	0	0.0	2.395281037197898	0.8134931829614594	0.0	2160.0	0.11848341232227488:0.2353870458135861:0.12164296998420221:0.02843601895734597:0.045813586097946286:0.14218009478672985:0.06951026856240126:0.022116903633491312:0.03475513428120063:0.06635071090047394:0.0:0.01263823064770932:0.022116903633491312:0.03317535545023697:0.014218009478672985:0.00631911532385466:0.017377567140600316:0.009478672985781991:0.0	['False1:2:3:7:14:18:14:13:17:16:17:13:14:7:3:2:6:10:9:10:6:2:1:2:1:2:1:2:6:10:6:2:3:7:8:7:14:13:17:13:14:18:14:7:3:2:1:2:6:10 ', 'False1:2:6:2:1:2:6:5:15:5:6:10:9:12:9:10:6:2:1:2:3:7:8:7:3:4:3:2:1:2:1:2:1:2:6:2:3:7:14:18:14:13:17:16:17:13:14:7:8:7:3:2 ', 'False1:2:3:4:3:2:1:2:1:2:6:10:6:5:15:5:6:2:1:2:6:2:3:2:1:2:3:4:3:7:3:2:6:10:9:12:9:10:6:2:1:2:3:4:3 ', 'False1:2:1:2:3:7:8:7:3:2:6:10:6:2:1:2:…
3	14	5	261	1	0.2	2.502549430594838	0.84992402569786	46.197	766.197	0.09547738693467336:0.20603015075376885:0.1306532663316583:0.04020100502512563:0.06030150753768844:0.135678391959799:0.06030150753768844:0.010050251256281407:0.035175879396984924:0.07035175879396985:0.005025125628140704:0.010050251256281407:0.01507537688442211:0.04522613065326633:0.02512562814070352:0.005025125628140704:0.010050251256281407:0.02512562814070352:0.01507537688442211	['False1:2:6:5:15:5:6:2:3:4:3:7:14:7:3:2:1:2:3:4:3:2:1:2:6:10:6:2:3:4:3:2:1:2:6:2:3:2:1:2:3:4 ', 'False1:2:3:7:3:2:6:5:15:5:6:10:6:2:1:2:1:2:3:4:3:7:14:7:3:2:6:5:15:5:6:2:1:2:3:2:1:2:1:2:6:10:9:10:6:2:3:2 ', 'False1:2:6:10:9:10:6:5:15:5:6:2:1:2:1:2:6:10:9:10:6:2:3:2:1:2:3:4:3:7:14:18:19:18:14:13:17:16:17:13:14:7:8:7:3 ', 'True1:2:6:10:6:5:6:2:3:4:3:7:8:7:14:18:19:11 ', 'False1:2:3:2:6:5:6:10:9:12…
3	14	6	298	2	0.3333333333333333	2.4776394444855936	0.8414640147125766	81.32900000000001	882.658	0.1134453781512605:0.22268907563025211:0.10084033613445378:0.02100840336134454:0.07563025210084033:0.13865546218487396:0.06302521008403361:0.01680672268907563:0.029411764705882353:0.05042016806722689:0.008403361344537815:0.012605042016806723:0.029411764705882353:0.05042016806722689:0.029411764705882353:0.0:0.008403361344537815:0.01680672268907563:0.012605042016806723	['True1:2:3:2:1:2:1:2:1:2:3:7:14:13:14:18:19:11 ', 'False1:2:6:2:1:2:3:4:3:7:14:13:14:18:19:18:14:7:3:2:6:10:9:12:9:10:6:5:6:2:1:2:6:5:15:5:6:10:6:2:3:4:3:2 ', 'True1:2:1:2:1:2:3:4:3:2:6:5:6:2:1:2:1:2:6:2:3:7:8:7:14:13:14:18:19:11 ', 'False1:2:6:10:9:12:9:10:6:2:1:2:6:10:6:5:15:5:6:2:3:2:1:2:1:2:6:2:1:2:3:2:1:2:3:7:8:7:14:13:17:13:14:7:3:2:6:5:15:5 ', 'False1:2:6:5:15:5:6:2:1:2:3:2:1:2:6:5:6:10:6…
3	14	5	283	0	0.0	2.352951983061836	0.7991172510995449	0.0	900.0	0.12863070539419086:0.24896265560165975:0.14522821576763487:0.03734439834024896:0.04149377593360996:0.12033195020746888:0.07468879668049792:0.016597510373443983:0.024896265560165973:0.04564315352697095:0.0:0.008298755186721992:0.016597510373443983:0.03734439834024896:0.016597510373443983:0.0:0.008298755186721992:0.02074688796680498:0.008298755186721992	['False1:2:1:2:6:10:6:5:15:5:6:2:1:2:3:7:8:7:3:4:3:2:1:2:1:2:6:5:6:10:6:2:3:4:3:2:1:2:3:7:3:4:3 ', 'False1:2:3:7:3:2:6:2:1:2:3:4:3:7:14:18:19:18:14:7:8:7:3:2:1:2:6:5:6:2:3:4:3:2:1:2:6:5:15:5:6:2:1:2:3:7:8 ', 'False1:2:1:2:1:2:1:2:6:10:9:12:9:10:6:2:3:2:1:2:6:2:3:7:8:7:14:18:19:18:14:13:17:13:14:7:3:2:1:2:6:10:9:10:6:5:15:5:6:2 ', 'False1:2:1:2:1:2:6:2:1:2:1:2:1:2:6:2:3:4:3:2:1:2:6:10:6:2:3:7:3:2:…
3	14	8	378	1	0.125	2.331116347644203	0.7917013611550996	127.678	1387.6779999999999	0.10858585858585859:0.2222222222222222:0.1717171717171717:0.05808080808080808:0.050505050505050504:0.11363636363636363:0.09848484848484848:0.025252525252525252:0.020202020202020204:0.04040404040404041:0.0025252525252525255:0.007575757575757576:0.0025252525252525255:0.04040404040404041:0.017676767676767676:0.0:0.0:0.012626262626262626:0.007575757575757576	['False1:2:3:4:3:2:6:5:6:2:1:2:6:10:6:2:3:2:1:2:1:2:6:5:15:5:6:2:3:4:3:7:14:18:19:18:14:7:3:2:1:2 ', 'False1:2:1:2:6:10:9:12:9:10:6:5:15:5:6:2:3:2:1:2:3:4:3:2:1:2:1:2:1:2:3:4:3:7:14:7:3:2:6:10:9:12:9:10:6:2 ', 'False1:2:3:4:3:2:1:2:3:7:3:2:1:2:1:2:6:10:6:5:6:2:3:7:14:7:8:7:3:4:3:2:1:2:6:2:3:7:8:7:14:7:3:4:3:2:1:2:6 ', 'False1:2:6:10:6:2:1:2:3:4:3:7:14:7:3:2:6:5:15:5:6:10:9:12:9:10:6:2:1:2:6:10:6:…
3	14	7	368	0	0.0	2.4255216845392003	0.8237636105557387	0.0	1260.0	0.12650602409638553:0.21987951807228914:0.14156626506024098:0.04216867469879518:0.04819277108433735:0.09337349397590361:0.09337349397590361:0.024096385542168676:0.015060240963855422:0.03313253012048193:0.0:0.006024096385542169:0.0391566265060241:0.0572289156626506:0.02108433734939759:0.006024096385542169:0.024096385542168676:0.009036144578313253:0.0	['False1:2:3:7:14:13:17:13:14:7:3:4:3:2:1:2:1:2:6:10:9:10:6:5:15:5:6:2:3:7:14:7:3:4:3:2:1:2:6:2:3:4:3:2:1 ', 'False1:2:6:10:9:12:9:10:6:2:3:4:3:7:14:13:17:13:14:7:8:7:3:2:1:2:1:2:3:2:1:2:3:2:1:2:3:7:8:7:14:13:17:16:17:13:14:7:3 ', 'False1:2:6:5:15:5:6:2:3:4:3:7:14:13:17:13:14:7:8:7:3:2:1:2:3:7:14:18:14:13:17:13:14:7:3:4:3:2:1:2:3:2:1:2:1:2:3:7:14:7 ', 'False1:2:6:5:15:5:6:10:6:2:1:2:1:2:1:2:1:2:3…
3	14	7	326	1	0.14285714285714285	2.2942467834041564	0.7791795991145481	133.513	1213.513	0.15294117647058825:0.27058823529411763:0.12058823529411765:0.03823529411764706:0.061764705882352944:0.13823529411764707:0.03823529411764706:0.0058823529411764705:0.01764705882352941:0.04411764705882353:0.0029411764705882353:0.008823529411764706:0.014705882352941176:0.029411764705882353:0.023529411764705882:0.0029411764705882353:0.008823529411764706:0.014705882352941176:0.0058823529411764705	['False1:2:3:4:3:2:6:10:9:12:9:10:6:2:1:2:1:2:3:7:14:7:3:2:1:2:6:5:15:5:6:2:3:2:1:2:6:10:6:5:6:2:1:2:6:5:15:5:6 ', 'False1:2:6:10:6:5:15:5:6:2:1:2:1:2:3:4:3:2:6:2:1:2:6:2:1:2:3:4:3:2:1:2:1:2:3:2:1:2:6:5:15:5:6:10:9:12:9:10:6:2 ', 'True1:2:3:4:3:2:1:2:3:2:6:10:6:5:6:2:1:2:6:5:15:5:6:10:9:12:9:10:6:2:3:7:8:7:14:18:19:11 ', 'False1:2:1:2:6:2:1:2:3:4:3:2:1:2:1:2:6:10:6:2:1:2:6:2:1:2:1:2:1:2:6:10:6:2:…
3	14	13	547	0	0.0	2.3866802314096747	0.8105721491587287	0.0	2340.0	0.12998522895125553:0.2378138847858198:0.1255539143279173:0.03249630723781388:0.06499261447562776:0.1329394387001477:0.06942392909896603:0.01772525849335303:0.01772525849335303:0.03988183161004431:0.0:0.008862629246676515:0.019202363367799114:0.0413589364844904:0.023633677991137372:0.0014771048744460858:0.0103397341211226:0.0206794682422452:0.005908419497784343	['False1:2:6:2:1:2:1:2:1:2:6:5:15:5:6:2:1:2:1:2:6:5:6:2:3:4:3:2:1:2:1:2:1:2:6:10:9:12:9:10:6:5:6 ', 'False1:2:3:7:3:4:3:2:1:2:6:10:6:2:3:4:3:7:3:2:1:2:1:2:1:2:6:10:6:5:6:2:3:4:3:2:1:2:6:10:9:12:9 ', 'False1:2:6:5:6:10:6:2:3:2:1:2:6:10:9:12:9:10:6:2:1:2:1:2:3:7:8:7:14:13:17:16:17:13:14:18:19:18:14:7:3:2:1:2:3:2:6:10:6:5:15 ', 'False1:2:6:10:6:2:1:2:3:2:1:2:3:7:14:13:17:13:14:18:19:18:14:7:3:2:1:2:…
3	14	8	357	3	0.375	2.444554703529501	0.8302276667392663	94.92366666666665	1184.771	0.12048192771084337:0.2319277108433735:0.13855421686746988:0.04216867469879518:0.030120481927710843:0.10843373493975904:0.08734939759036145:0.02108433734939759:0.015060240963855422:0.03313253012048193:0.009036144578313253:0.0030120481927710845:0.03313253012048193:0.0572289156626506:0.009036144578313253:0.009036144578313253:0.024096385542168676:0.018072289156626505:0.009036144578313253	['False1:2:6:2:3:7:8:7:3:4:3:2:1:2:1:2:3:2:6:2:1:2:1:2:3:7:8:7:14:13:17:16:17:13:14:18:14:7:3:4:3:2 ', 'True1:2:6:2:3:7:8:7:14:7:3:4:3:2:1:2:6:2:1:2:6:2:3:2:1:2:1:2:1:2:6:5:6:2:3:7:14:18:19:11 ', 'True1:2:6:5:6:2:1:2:3:4:3:7:8:7:14:13:17:16:17:13:14:18:19:11 ', 'False1:2:3:4:3:7:3:2:1:2:6:5:6:2:3:4:3:2:1:2:6:10:9:12:9:10:6:2:3:4:3:7:14:7:3:2:1:2:3:4:3:2:6:2:1:2:1 ', 'False1:2:3:2:1:2:1:2:6:2:3:7:…
3	18	7	322	1	0.14285714285714285	2.3181295794153622	0.7872907524378773	52.799	1132.799	0.125:0.25:0.1513157894736842:0.02631578947368421:0.03618421052631579:0.12828947368421054:0.09539473684210527:0.023026315789473683:0.019736842105263157:0.046052631578947366:0.003289473684210526:0.006578947368421052:0.013157894736842105:0.03618421052631579:0.013157894736842105:0.003289473684210526:0.006578947368421052:0.009868421052631578:0.006578947368421052	['False1:2:1:2:3:7:14:7:3:2:1:2:3:4:3:7:8:7:3:2:1:2:1:2:6:10:6:2:3:7:8:7:14:7:3:2:1:2:6:2:1:2:6:10:6:5:6 ', 'False1:2:6:5:15:5:6:10:6:2:3:2:1:2:3:2:6:10:6:5:6:2:1:2:6:2:1:2:6:2:1:2:6:10:9:12:9:10:6:2:1:2:6 ', 'False1:2:3:7:3:4:3:2:1:2:6:2:3:4:3:2:1:2:6:2:3:7:3:4:3:2:1:2:6:5:15:5:6:2:1:2:6:2:1:2:3:7:8:7:3 ', 'False1:2:3:2:6:10:6:2:1:2:3:2:6:10:6:2:1:2:6:2:3:4:3:7:3:2:1:2:3:4:3:7:8:7:3:2:6:2:1:2:6:…
3	18	14	502	4	0.2857142857142857	2.369184966101866	0.8046303499122176	89.08125	2156.325	0.1265625:0.2515625:0.128125:0.040625:0.04375:0.14375:0.0515625:0.0125:0.01875:0.0546875:0.00625:0.00625:0.021875:0.0421875:0.0140625:0.003125:0.009375:0.0171875:0.0078125	['False1:2:3:2:6:10:6:2:1:2:3:2:6:10:6:2:1:2:1:2:1:2:1:2:6:10:9:10:6:2:3:4:3:2:1:2:3:2:6:5:15 ', 'True1:2:3:4:3:7:14:13:17:13:14:18:19:11 ', 'False1:2:6:2:1:2:6:5:15:5:6:2:3:4:3:7:8:7:3:2:1:2:1:2:3:4:3:7:14:13:17:13:14:18:19:18:14:7:3:2:6:5:6:2 ', 'False1:2:3:4:3:2:6:2:1:2:6:2:1:2:6:2:3:4:3:2:1:2:3:4:3:2:6:5:6:10:6:2:1:2:3:4:3:7:14:18:14:13:17:16:17:13:14:7:8:7 ', 'False1:2:6:5:6:2:1:2:3:7:14:18:…
3	18	5	241	0	0.0	2.237272873024112	0.7598299332586188	0.0	900.0	0.14977973568281938:0.27312775330396477:0.14537444933920704:0.02643171806167401:0.04405286343612335:0.1277533039647577:0.06607929515418502:0.00881057268722467:0.01762114537444934:0.05726872246696035:0.0:0.004405286343612335:0.00881057268722467:0.02643171806167401:0.013215859030837005:0.004405286343612335:0.00881057268722467:0.013215859030837005:0.004405286343612335	['False1:2:3:7:3:4:3:2:1:2:1:2:1:2:3:7:3:2:6:2:1:2:3:2:1:2:3:7:8:7:3:2:1:2:6:2:1:2:1:2:3:2:6:10 ', 'False1:2:1:2:1:2:3:7:14:13:17:16:17:13:14:18:19:18:14:7:3:2:6:5:15:5:6:2:1:2:3:7:3:2:1:2:6:10:9:10 ', 'False1:2:1:2:3:2:1:2:3:7:14:7:3:2:1:2:3:2:1:2:3:2:6:2:1:2:1:2:6:10:6:2:3:2:1:2:6:5:15:5:6:10:6 ', 'False1:2:3:4:3:2:6:10:6:5:6:2:1:2:6:10:6:5:6:2:3:4:3:7:3:2:1:2:3:7:3:4:3:2:1:2:1:2:6:10:9:10:6:5:…
3	18	3	151	0	0.0	2.014959457727555	0.6843271237694261	0.0	540.0	0.13768115942028986:0.2753623188405797:0.12318840579710146:0.043478260869565216:0.08695652173913043:0.1956521739130435:0.021739130434782608:0.007246376811594203:0.014492753623188406:0.06521739130434782:0.0:0.0:0.0:0.0:0.028985507246376812:0.0:0.0:0.0:0.0	['False1:2:3:2:6:2:1:2:6:10:6:2:3:4:3:2:1:2:3:4:3:2:1:2:6:5:15:5:6:2:1:2:6:10:9:10:6:2:3:4 ', 'False1:2:1:2:6:5:6:10:6:2:3:2:1:2:6:5:15:5:6:2:1:2:6:5:15:5:6:2:1:2:6:10:6:5:6:2:3:7:8:7:3:2:1:2:3:4:3:2:6 ', 'False1:2:6:5:6:10:6:2:1:2:1:2:1:2:6:5:15:5:6:10:6:2:3:2:1:2:3:4:3:2:1:2:1:2:3:4:3:7:3:2:1:2:6:5:6:10:9:10:6 ']
3	18	11	445	2	0.18181818181818182	2.39660822760622	0.8139439277103616	29.8245	1679.6490000000001	0.11522633744855967:0.22839506172839505:0.1337448559670782:0.03909465020576132:0.06172839506172839:0.14609053497942387:0.06172839506172839:0.01646090534979424:0.02263374485596708:0.06172839506172839:0.00411522633744856:0.006172839506172839:0.01440329218106996:0.03292181069958848:0.02263374485596708:0.00205761316872428:0.00823045267489712:0.01646090534979424:0.006172839506172839	['False1:2:6:5:6:10:6:2:3:4:3:2:1:2:3:4:3:2:6:10:9:10:6:2:1:2:6:10:6:5:6:2:3:7:8:7:3:4:3:2:1:2:3:7 ', 'True1:2:3:2:1:2:1:2:1:2:3:7:14:18:19:11 ', 'False1:2:6:5:6:10:6:2:1:2:6:10:6:5:6:2:1:2:3:7:14:13:17:13:14:18:14:7:3:2:1:2:1:2:3:4:3:2:1:2:6:10:6:5:15:5:6 ', 'False1:2:6:10:6:5:15:5:6:2:1:2:3:4:3:7:3:2:6:10:9:10:6:2:1:2:3:4:3:7:8:7:14:18:19:18:14:13:17:16:17:13:14:7:3:2:6:5:15:5 ', 'False1:2:3:7:…
3	18	6	331	0	0.0	2.385293630835788	0.8101012273350137	0.0	1080.0	0.13651877133105803:0.2354948805460751:0.12627986348122866:0.030716723549488054:0.051194539249146756:0.11604095563139932:0.07167235494880546:0.017064846416382253:0.03754266211604096:0.06825938566552901:0.0:0.010238907849829351:0.010238907849829351:0.03754266211604096:0.023890784982935155:0.0034129692832764505:0.006825938566552901:0.013651877133105802:0.0034129692832764505	['False1:2:1:2:3:7:3:4:3:2:1:2:1:2:3:4:3:7:14:13:17:16:17:13:14:7:3:2:6:5:6:10:9:12:9:10:6:2:1:2:1:2:1:2:1:2:3:7:8 ', 'False1:2:3:7:14:7:8:7:3:2:1:2:6:10:6:2:3:7:3:2:1:2:1:2:6:5:15:5:6:10:6:2:3:4:3:2:1:2:1:2:1:2 ', 'False1:2:1:2:3:7:14:18:19:18:14:7:3:2:1:2:6:5:15:5:6:2:3:7:14:18:14:7:8:7:3:4:3:2:1:2:3:2:6:10:9:12:9:10:6:5:15:5:6:2:1:2:1:2:6:10:9:10:6 ', 'False1:2:3:4:3:7:3:2:1:2:1:2:1:2:3:2:1:2:…
3	18	9	375	1	0.1111111111111111	2.2775541838482836	0.7735104038369478	95.008	1535.008	0.13285024154589373:0.2608695652173913:0.14251207729468598:0.03864734299516908:0.06280193236714976:0.1280193236714976:0.0748792270531401:0.021739130434782608:0.016908212560386472:0.033816425120772944:0.0024154589371980675:0.007246376811594203:0.007246376811594203:0.033816425120772944:0.021739130434782608:0.0:0.0024154589371980675:0.00966183574879227:0.0024154589371980675	['True1:2:6:2:3:2:1:2:6:2:3:4:3:2:1:2:3:4:3:7:8:7:14:18:19:11 ', 'False1:2:3:4:3:2:6:10:6:5:15:5:6:2:1:2:1:2:3:2:6:10:6:5:15:5:6:2:1:2:1:2:6:5:6:2:1:2:3:7:3 ', 'False1:2:6:2:1:2:3:7:8:7:3:4:3:2:6:10:6:5:15:5:6:2:1:2:6:5:6:2:1:2:3:2:6:5:6:2:1:2:6:10:9:12:9:10:6:5 ', 'False1:2:3:2:1:2:1:2:3:4:3:2:1:2:3:4:3:2:6:2:1:2:6:2:3:4:3:2:1:2:6:5:6:2:3:4:3:2:1:2:3:4:3:7:14:7:3:2:1:2 ', 'False1:2:3:2:6:5:15:5:…
3	18	11	430	2	0.18181818181818182	2.3439414846799718	0.7960570761576906	88.401	1796.802	0.13883299798792756:0.2575452716297787:0.13078470824949698:0.028169014084507043:0.03822937625754527:0.1227364185110664:0.07243460764587525:0.02012072434607646:0.01609657947686117:0.0482897384305835:0.004024144869215292:0.004024144869215292:0.02012072434607646:0.0482897384305835:0.01006036217303823:0.002012072434607646:0.008048289738430584:0.022132796780684104:0.008048289738430584	['False1:2:6:5:6:10:6:2:3:2:1:2:6:10:6:2:1:2:1:2:3:7:8:7:14:18:14:7:3:2:1:2:1:2:6:10:9:10:6:2:1:2:1:2:3:7:3:2 ', 'False1:2:1:2:6:2:3:7:3:4:3:2:1:2:3:7:14:18:14:13:14:7:8:7:3:4:3:2:1:2:6:5:6:2:1:2:1:2:3:7:8:7:14:13:17:13:14:18 ', 'False1:2:6:10:6:5:15:5:6:2:3:7:8:7:3:2:1:2:3:2:1:2:1:2:3:7:8:7:14:18:19:18:14:13:17:16:17:13:14:7:3:2:1:2:3:7:3:2:1 ', 'False1:2:3:4:3:2:6:10:6:5:6:2:1:2:1:2:1:2:1:2:6:5…
3	18	9	348	1	0.1111111111111111	2.3996391025913164	0.814973283389505	15.642	1455.642	0.12807881773399016:0.229064039408867:0.13793103448275862:0.034482758620689655:0.05665024630541872:0.11576354679802955:0.07881773399014778:0.024630541871921183:0.024630541871921183:0.046798029556650245:0.0024630541871921183:0.009852216748768473:0.017241379310344827:0.04433497536945813:0.022167487684729065:0.0:0.0024630541871921183:0.019704433497536946:0.0049261083743842365	['False1:2:3:2:6:2:1:2:3:7:3:4:3:2:1:2:1:2:3:7:8:7:3:2:1:2:1:2:6:5:15:5:6:2:3:7:8:7:14:18:14:13:14:7:3:4:3:2:1 ', 'False1:2:3:7:8:7:14:18:14:13:17:13:14:7:3:4:3:2:1:2:3:7:3:4:3:2:1:2:1:2:3:2:1:2:1:2:3:7:14:18:14:13:14:7:8:7:3 ', 'False1:2:6:10:9:10:6:2:1:2:6:10:9:12:9:10:6:5:6:2:3:7:8:7:3:4:3:2:1:2:3:4:3:2:1:2:6:5:15:5:6:10:6 ', 'False1:2:6:10:9:12:9:10:6:5:6:2:1:2:3:7:8:7:3:2:6:5:15:5:6:10:6:2:1…
3	18	16	599	0	0.0	2.351137239703843	0.7985009220226534	0.0	2880.0	0.12032710280373832:0.24065420560747663:0.125:0.029205607476635514:0.056074766355140186:0.14953271028037382:0.07126168224299065:0.018691588785046728:0.02453271028037383:0.05957943925233645:0.0:0.005841121495327103:0.016355140186915886:0.036214953271028034:0.01985981308411215:0.0011682242990654205:0.005841121495327103:0.014018691588785047:0.005841121495327103	['False1:2:1:2:1:2:1:2:3:7:14:13:14:7:8:7:3:4:3:2:6:2:1:2:3:7:3:4:3:2:6:2:1:2:6:10:9:10:6:5:6 ', 'False1:2:1:2:6:10:6:2:1:2:3:7:8:7:3:2:6:5:15:5:6:2:1:2:6:2:1:2:6:10:6:2:3:7:14:7:3:4:3:2:1:2:6:10:9:12:9:10:6:5 ', 'False1:2:3:2:1:2:3:4:3:7:8:7:3:2:1:2:6:10:6:2:3:7:8:7:3:4:3:2:1:2:6:5:15:5:6:2:3:7:8:7:14:13:14:7:3 ', 'False1:2:3:7:3:2:6:5:6:10:6:2:1:2:1:2:6:10:6:5:15:5:6:2:3:7:8:7:3:2:1:2:3:4:3:2:1…
4	2	4	247	1	0.25	2.1348008733136394	0.7250280574393134	152.481	692.481	0.26066350710900477:0.25118483412322273:0.08056872037914692:0.08056872037914692:0.03317535545023697:0.018957345971563982:0.014218009478672985:0.13744075829383887:0.0:0.004739336492890996:0.004739336492890996:0.023696682464454975:0.02843601895734597:0.023696682464454975:0.009478672985781991:0.004739336492890996:0.014218009478672985:0.004739336492890996:0.004739336492890996	['True1:8:1:2:3:2:4:2:1:8:1:2:1:8:1:8:1:8:1:2:3:2:1:8:1:2:3:2:1:8:1:2:1:8:1:2:4:2:1:8:1:8:1:2:4:5:13:14:15:19:18 ', 'False1:8:1:2:1:8:1:8:1:2:4:2:1:2:3:2:1:8:1:8:1:2:4:5:4:2:3:2:1:2:3:2:1:8:1:8:1:2:4:5:13:12:17:12:11:12:13:14:6:7:10:7:6 ', 'False1:8:1:2:3:2:1:2:3:2:1:8:1:2:4:2:3:2:1:8:1:8:1:2:4:2:3:2:1:8:1:2:3:2:4:5:4:2:1:2:1:8:1:2:4:2:3:2:1:2:4:5 ', 'False1:8:1:8:1:2:3:2:1:8:1:8:1:2:4:2:3:2:1:2:…
4	2	2	166	0	0.0	1.745152347524799	0.5926943502218018	0.0	360.0	0.2897196261682243:0.29906542056074764:0.06542056074766354:0.12149532710280374:0.037383177570093455:0.0:0.0:0.14018691588785046:0.0:0.0:0.009345794392523364:0.018691588785046728:0.018691588785046728:0.0:0.0:0.0:0.0:0.0:0.0	['False1:8:1:8:1:2:4:2:3:2:1:2:4:2:1:8:1:8:1:8:1:2:4:5:4:2:3:2:1:2:4:5:4:2:3:2:1:8:1:2:4:5:13:12:11:12:13:5 ', 'False1:8:1:2:4:2:1:2:3:2:4:2:1:8:1:8:1:2:3:2:1:2:4:2:1:8:1:2:1:8:1:2:1:2:4:2:1:2:3:2:4:2:1:8:1:8:1:8:1:2:1:2:4:2:3:2:1:8:1 ']
4	2	4	266	0	0.0	1.9955142694389951	0.6777230853002488	0.0	720.0	0.25112107623318386:0.2645739910313901:0.09417040358744394:0.09417040358744394:0.053811659192825115:0.0:0.0:0.13004484304932734:0.008968609865470852:0.0:0.008968609865470852:0.03139013452914798:0.04035874439461883:0.013452914798206279:0.004484304932735426:0.0:0.004484304932735426:0.0:0.0	['False1:2:4:2:3:2:1:8:1:2:4:2:3:2:1:8:1:8:1:2:3:2:1:8:1:2:4:5:13:12:11:12:17:12:9:12:13:14:13:5:4:2:3 ', 'False1:8:1:2:3:2:1:2:4:2:3:2:1:2:4:5:13:5:4:2:1:8:1:2:1:8:1:8:1:2:3:2:1:2:4:5:13:14:15:14:13:5:4:2:3:2:1:2:1:8:1:8:1:8:1:2:1:8:1:8:1:2:3:2:4 ', 'False1:8:1:8:1:2:3:2:1:2:3:2:4:5:13:12:11:12:9:12:13:5:4:2:1:8:1:2:4:2:3:2:1:8:1:8:1:2:4:5:13:5:4:2:3:2:1:2:3:2:4:5 ', 'False1:8:1:8:1:2:3:2:4:2:1:…
4	2	2	146	0	0.0	1.894875665260546	0.6435438732702072	0.0	360.0	0.26126126126126126:0.2972972972972973:0.07207207207207207:0.11711711711711711:0.05405405405405406:0.0:0.0:0.10810810810810811:0.009009009009009009:0.0:0.0:0.02702702702702703:0.036036036036036036:0.009009009009009009:0.0:0.0:0.009009009009009009:0.0:0.0	['False1:8:1:2:1:2:4:5:13:14:13:12:17:12:9:12:13:5:4:2:1:8:1:8:1:2:3:2:1:2:3:2:1:2:3:2:1:8:1:2:4:5:4:2:3:2 ', 'False1:2:4:2:1:8:1:2:1:8:1:2:4:2:1:8:1:2:3:2:1:2:4:5:4:2:1:8:1:2:3:2:1:8:1:2:3:2:1:8:1:2:4:2:1:2:4:5:4:2:1:8:1:2:3:2:4:2:1:8:1:2:4:5:13 ']
4	2	3	235	0	0.0	2.2216002993133457	0.7545071624959511	0.0	540.0	0.23448275862068965:0.19310344827586207:0.027586206896551724:0.12413793103448276:0.0896551724137931:0.013793103448275862:0.006896551724137931:0.1310344827586207:0.0:0.0:0.006896551724137931:0.027586206896551724:0.06206896551724138:0.034482758620689655:0.020689655172413793:0.006896551724137931:0.013793103448275862:0.0:0.006896551724137931	['False1:8:1:2:4:5:4:2:1:8:1:8:1:2:4:5:13:14:15:14:6:7:6:14:13:5:4:2:1:8:1:2:1:8:1:2:4:2:1:8 ', 'False1:2:1:8:1:8:1:2:4:5:13:5:4:2:3:2:1:8:1:2:3:2:4:5:13:14:15:19:15:14:13:12:11:12:17:16:17:12:13:5:4:2:1:8:1:2:3 ', 'False1:8:1:8:1:8:1:2:4:5:4:2:1:2:4:5:4:2:1:8:1:2:4:2:3:2:1:2:4:5:13:12:13:5:4:2:1:8:1:8:1:8:1:2:4:5:13:5:4:2:1:8:1:2:1:8:1:2 ']
4	2	3	214	0	0.0	2.082288976568734	0.7071937952533905	0.0	540.0	0.27485380116959063:0.23976608187134502:0.06432748538011696:0.08187134502923976:0.04678362573099415:0.005847953216374269:0.0:0.14035087719298245:0.005847953216374269:0.0:0.011695906432748537:0.03508771929824561:0.03508771929824561:0.029239766081871343:0.011695906432748537:0.005847953216374269:0.011695906432748537:0.0:0.0	['False1:2:3:2:1:8:1:8:1:2:1:8:1:8:1:2:4:5:4:2:1:8:1:2:4:5:4:2:1:2:3:2:1:8:1:2:3:2:4:5:4:2:1:2:4:5:13:14:15 ', 'False1:2:1:8:1:2:3:2:1:8:1:2:3:2:1:2:3:2:4:2:1:2:4:2:3:2:1:2:3:2:1:8:1:8:1:2:1:2:1:8:1:2:1:8:1:8:1:2:3:2:4:5:13:12:17:12:11:12:9:12 ', 'False1:8:1:8:1:8:1:8:1:8:1:2:1:8:1:2:3:2:4:2:1:8:1:8:1:2:4:5:13:14:15:14:6:14:13:5:4:2:1:8:1:2:1:8:1:8:1:2:3:2:1:2:4:5:13:14:13:12:11:12:17:16 ']
4	2	3	214	0	0.0	1.8662413110875031	0.633818980217355	0.0	540.0	0.24096385542168675:0.27710843373493976:0.060240963855421686:0.1566265060240964:0.09036144578313253:0.0:0.0:0.1144578313253012:0.0:0.0:0.0:0.0:0.030120481927710843:0.012048192771084338:0.012048192771084338:0.0:0.0:0.0:0.006024096385542169	['False1:2:1:8:1:2:4:5:4:2:3:2:1:8:1:2:1:2:1:8:1:2:3:2:4:2:1:2:4:5:13:14:15:19:15:14:13:5:4:2:1:8:1:2:4:5 ', 'False1:8:1:2:4:5:4:2:3:2:1:8:1:2:4:5:13:5:4:2:3:2:1:8:1:8:1:8:1:8:1:8:1:2:4:2:1:2:4:5:13:5:4:2:1:8:1:2:4:5:4:2:3:2 ', 'False1:2:4:5:4:2:3:2:1:8:1:8:1:2:3:2:4:2:1:8:1:2:1:2:3:2:4:2:1:2:4:5:13:5:4:2:1:8:1:8:1:2:3:2:4:2:1:2:4:5:4:2:1:8:1:2:4:2:3:2:1:8:1:2:4:5 ']
4	2	2	167	0	0.0	1.9222829059671873	0.6528520100326135	0.0	360.0	0.27450980392156865:0.2647058823529412:0.08823529411764706:0.08823529411764706:0.049019607843137254:0.0:0.0:0.13725490196078433:0.0:0.0:0.00980392156862745:0.029411764705882353:0.0392156862745098:0.00980392156862745:0.0:0.0:0.00980392156862745:0.0:0.0	['False1:2:4:2:1:8:1:8:1:2:4:5:13:14:13:5:4:2:3:2:1:8:1:2:4:5:13:12:11:12:17:12:13:5:4:2:3:2:1:8:1:8:1:8:1:8:1 ', 'False1:2:1:8:1:2:3:2:1:2:3:2:1:8:1:2:3:2:1:8:1:8:1:2:4:2:1:8:1:2:3:2:4:2:1:8:1:2:3:2:1:8:1:2:3:2:1:2:3:2:4:5:4:2:1 ']
4	2	2	199	0	0.0	2.245780806784025	0.7627194255592272	0.0	360.0	0.21649484536082475:0.2268041237113402:0.061855670103092786:0.08247422680412371:0.07216494845360824:0.0:0.0:0.08247422680412371:0.010309278350515464:0.0:0.020618556701030927:0.08247422680412371:0.07216494845360824:0.020618556701030927:0.010309278350515464:0.010309278350515464:0.030927835051546393:0.0:0.0	['False1:2:3:2:1:8:1:2:3:2:4:5:13:12:11:12:17:16:17:12:13:5:4:2:1:8:1:2:1:2:4:5:13:14:15:14:13:12:9:12:17:12:11:12:13:5 ', 'False1:8:1:2:4:2:1:2:3:2:1:8:1:2:1:8:1:2:1:8:1:2:3:2:4:5:4:2:1:8:1:2:3:2:1:2:4:5:13:12:13:5:4:2:3:2:1:8:1:2:1 ']
4	2	2	178	0	0.0	1.8645130441365176	0.6332320205407531	0.0	360.0	0.25688073394495414:0.28440366972477066:0.08256880733944955:0.12844036697247707:0.06422018348623854:0.0:0.0:0.11926605504587157:0.0:0.0:0.009174311926605505:0.01834862385321101:0.027522935779816515:0.009174311926605505:0.0:0.0:0.0:0.0:0.0	['False1:8:1:2:3:2:4:5:13:14:13:12:11:12:13:5:4:2:1:8:1:8:1:2:1:8:1:8:1:2:3:2:4:5:4:2:1:8:1:2:4:5:4:2:1:2:3:2:1:8 ', 'False1:2:3:2:1:8:1:2:1:2:4:2:3:2:1:8:1:2:4:5:4:2:3:2:1:8:1:2:4:5:4:2:1:2:1:8:1:2:3:2:4:2:1:8:1:2:3:2:1:2:3:2:4:5:4:2:1:8:1 ']
4	6	4	225	0	0.0	1.802437327820283	0.612149662660201	0.0	720.0	0.2747747747747748:0.3108108108108108:0.0990990990990991:0.1036036036036036:0.04054054054054054:0.0045045045045045045:0.0:0.12162162162162163:0.0:0.0:0.0:0.009009009009009009:0.013513513513513514:0.009009009009009009:0.0:0.0045045045045045045:0.009009009009009009:0.0:0.0	['False1:8:1:2:3:2:4:5:4:2:1:2:4:2:1:8:1:2:3:2:1:2:3:2:4:5:13:14:6:14:13:12:17:16:17:12:13:5:4:2:1:8:1:2:3 ', 'False1:8:1:2:3:2:1:8:1:2:1:2:3:2:1:2:4:5:4:2:1:8:1:8:1:2:3:2:1:2:4:2:3:2:1:8:1:8:1:2:3:2:1:8:1:2:1:8:1:8:1:2 ', 'False1:2:4:5:4:2:3:2:1:2:1:2:3:2:4:5:4:2:1:8:1:8:1:2:1:8:1:8:1:2:4:2:3:2:1:2:1:2:1:8:1:8:1:2:3:2:1:2:1:8:1:8:1:2:4:5:4:2:3 ', 'False1:8:1:8:1:2:4:5:4:2:3:2:1:2:3:2:1:8:1:8:1:2…
4	6	4	285	0	0.0	2.197734409806936	0.7464017510150971	0.0	720.0	0.23232323232323232:0.23737373737373738:0.05555555555555555:0.10606060606060606:0.05555555555555555:0.015151515151515152:0.0:0.11616161616161616:0.005050505050505051:0.0:0.010101010101010102:0.04040404040404041:0.045454545454545456:0.04040404040404041:0.010101010101010102:0.010101010101010102:0.020202020202020204:0.0:0.0	['False1:2:4:2:3:2:1:8:1:8:1:2:4:5:4:2:1:2:4:2:1:8:1:2:1:8:1:8:1:8:1:2:1:8:1:2:1:2:3:2:1:8 ', 'False1:2:4:5:13:14:6:14:13:12:13:5:4:2:3:2:1:8:1:8:1:2:4:2:1:2:1:8:1:8:1:8:1:2:3:2:1:2:4:2:1:8:1:2:3:2:1:2:3:2:4:5:4:2:1:8 ', 'False1:2:3:2:4:2:1:8:1:2:4:5:13:12:11:12:17:16:17:12:13:14:6:14:15:14:13:5:4:2:3:2:1:8:1:2:3:2:4:5:4:2:1:2:3:2:1:2:4:5 ', 'False1:2:4:5:4:2:1:8:1:8:1:8:1:2:1:8:1:2:4:2:1:8:1:8:1…
4	6	3	180	0	0.0	1.6843186585251526	0.5720338137222925	0.0	540.0	0.3132530120481928:0.2891566265060241:0.08433734939759036:0.09036144578313253:0.03614457831325301:0.0:0.0:0.1566265060240964:0.0:0.0:0.0:0.012048192771084338:0.018072289156626505:0.0:0.0:0.0:0.0:0.0:0.0	['False1:2:3:2:4:2:1:8:1:2:4:2:1:8:1:2:4:2:3:2:1:8:1:8:1:2:3:2:1:8:1:2:3:2:1:2:1:2:3:2:4:5:4:2:1:8:1:2:3:2:4:5:13:12 ', 'False1:2:1:8:1:2:1:2:1:8:1:2:1:8:1:2:1:8:1:8:1:2:4:2:3:2:1:2:3:2:4:2:1:8:1:8:1:8:1:2:3:2:1:8:1:2:3:2:1:2:1 ', 'False1:8:1:2:4:5:4:2:3:2:1:8:1:2:1:8:1:2:4:2:1:2:4:5:4:2:3:2:1:8:1:8:1:8:1:8:1:8:1:2:3:2:1:2:1:8:1:8:1:8:1:2:3:2:4:5:13:12:13:5:4 ']
4	6	5	262	0	0.0	1.959900863377275	0.6656279438102384	0.0	900.0	0.26199261992619927:0.26199261992619927:0.06273062730627306:0.12177121771217712:0.05904059040590406:0.0:0.0:0.12915129151291513:0.01107011070110701:0.0:0.0036900369003690036:0.033210332103321034:0.03690036900369004:0.0036900369003690036:0.0:0.0036900369003690036:0.01107011070110701:0.0:0.0	['False1:8:1:8:1:2:4:5:4:2:1:8:1:8:1:8:1:8:1:2:4:2:3:2:1:2:3:2:4:5:4:2:1:2:1:8:1:8:1:2:1:2:3 ', 'False1:2:1:8:1:2:4:5:13:14:13:12:17:16:17:12:9:12:13:5:4:2:3:2:1:8:1:2:3:2:4:2:1:8:1:8:1:2:4:2:1:8:1:2:3:2:1:8:1:2:3:2:1:8:1 ', 'False1:2:3:2:4:5:4:2:1:2:1:8:1:2:3:2:4:5:4:2:1:8:1:2:1:2:4:5:13:12:9:12:11:12:13:5:4:2:1:2:3:2:1:8:1:8:1:2:1:8:1:8:1:2:4 ', 'False1:2:4:2:3:2:1:8:1:2:1:8:1:2:3:2:4:2:1:8:1:2…
4	6	4	223	0	0.0	1.7889164710784413	0.6075576650547116	0.0	720.0	0.2524271844660194:0.3155339805825243:0.09223300970873786:0.13592233009708737:0.043689320388349516:0.0:0.0:0.11650485436893204:0.0048543689320388345:0.0:0.0048543689320388345:0.019417475728155338:0.009708737864077669:0.0:0.0:0.0:0.0048543689320388345:0.0:0.0	['False1:2:3:2:4:2:1:2:4:2:3:2:1:8:1:8:1:8:1:2:3:2:4:2:1:8:1:2:4:5:4:2:3:2:1:2:4:5:4:2:1:8:1:2:3:2:4:2 ', 'False1:2:4:5:4:2:3:2:1:8:1:2:1:8:1:8:1:2:4:2:1:2:4:2:3:2:1:8:1:8:1:2:4:2:3:2:1:2:4:5:4:2:3:2:1:8:1:8:1:2 ', 'False1:2:3:2:4:2:1:8:1:2:3:2:1:2:3:2:1:8:1:8:1:2:3:2:4:5:4:2:1:2:3:2:4:5:13:12:17:12:9:12:11:12:13:5:4:2:1:8:1:8:1:2:3:2:4 ', 'False1:8:1:2:3:2:4:2:1:8:1:2:4:2:1:2:4:2:1:8:1:2:1:8:1:2…
4	6	4	249	0	0.0	1.9784205709886105	0.6719176675037408	0.0	720.0	0.2558139534883721:0.2651162790697674:0.08837209302325581:0.10232558139534884:0.05581395348837209:0.0:0.0:0.13023255813953488:0.009302325581395349:0.0:0.004651162790697674:0.03255813953488372:0.03255813953488372:0.009302325581395349:0.004651162790697674:0.0:0.009302325581395349:0.0:0.0	['False1:2:3:2:1:8:1:2:4:5:4:2:1:8:1:8:1:2:3:2:1:8:1:8:1:2:4:5:4:2:3:2:1:8:1:8:1:8:1:2:4:5:4:2:1:2:4:5:13:5:4 ', 'False1:2:1:8:1:8:1:2:4:2:3:2:1:2:4:2:3:2:1:8:1:2:4:5:13:12:9:12:11:12:17:12:13:5:4:2:1:8:1:2:3:2:1:8:1:8:1:2:3 ', 'False1:8:1:8:1:2:1:2:3:2:1:8:1:2:1:8:1:2:3:2:4:5:13:5:4:2:1:8:1:2:3:2:4:2:1:8:1:2:3:2:1:2:4:2:3:2:1:8:1:2:3:2:4:5 ', 'False1:8:1:2:3:2:1:8:1:8:1:2:3:2:4:2:1:2:4:2:3:2:1:8…
4	6	4	200	0	0.0	1.6273655576735233	0.55269121526649	0.0	720.0	0.3031674208144796:0.3212669683257919:0.09502262443438914:0.09954751131221719:0.03167420814479638:0.0:0.0:0.13574660633484162:0.0:0.0:0.0:0.0:0.00904977375565611:0.004524886877828055:0.0:0.0:0.0:0.0:0.0	['False1:8:1:2:4:5:4:2:1:8:1:2:4:2:1:2:3:2:1:8:1:2:1:2:4:5:4:2:3:2:1:8:1:2:4:2:3:2:1:8:1:2:3:2:1:2:3 ', 'False1:2:3:2:1:8:1:2:4:5:4:2:3:2:1:2:1:2:3:2:1:2:1:2:1:2:1:8:1:8:1:2:4:2:1:2:3:2:4:2:1:8:1:2:3:2:1:2:1:8:1:2:4:5:13:14:13 ', 'False1:2:1:8:1:8:1:2:1:8:1:8:1:2:1:2:4:5:4:2:3:2:1:8:1:2:1:8:1:8:1:2:1:2:4:2:3:2:1:8:1:8:1:2:4:5:4:2:3:2:1:8:1:2:3:2:4:2 ', 'False1:8:1:2:4:2:3:2:1:8:1:2:4:2:3:2:1:8:1:…
4	6	4	215	1	0.25	2.230101714479508	0.7573944409304217	48.727	588.727	0.2147239263803681:0.25153374233128833:0.09202453987730061:0.09815950920245399:0.06134969325153374:0.012269938650306749:0.012269938650306749:0.09815950920245399:0.012269938650306749:0.006134969325153374:0.006134969325153374:0.04294478527607362:0.049079754601226995:0.018404907975460124:0.006134969325153374:0.0:0.006134969325153374:0.006134969325153374:0.006134969325153374	['False1:8:1:2:4:5:4:2:3:2:1:2:3:2:1:8:1:8:1:8:1:2:4:5:13:12:9:12:13:5:4:2:3:2:1:8:1:2:3:2:4:5:13:12:17:12:11:12 ', 'True1:2:4:2:1:2:3:2:4:5:13:14:6:7:10:7:6:14:15:19:18 ', 'False1:2:4:5:13:5:4:2:1:8:1:2:3:2:1:8:1:2:1:2:3:2:1:8:1:8:1:8:1:2:3:2:1:8:1:2:4:5:4:2:3:2:1:8:1:2:3 ', 'False1:2:3:2:4:2:1:2:1:8:1:2:4:2:3:2:1:8:1:2:3:2:4:2:1:8:1:2:3:2:4:5:13:12:9:12:13:14:13:5:4:2:1:8:1:2:3 ']
4	6	4	222	0	0.0	1.8431360228768032	0.6259718866371576	0.0	720.0	0.27488151658767773:0.2938388625592417:0.08056872037914692:0.11374407582938388:0.037914691943127965:0.0:0.0:0.13744075829383887:0.004739336492890996:0.0:0.004739336492890996:0.018957345971563982:0.014218009478672985:0.004739336492890996:0.0:0.004739336492890996:0.009478672985781991:0.0:0.0	['False1:2:3:2:4:5:4:2:1:2:4:2:3:2:1:8:1:2:3:2:4:2:1:8:1:8:1:8:1:2:4:2:3:2:1:8:1:2:4:2:1:8:1:8 ', 'False1:8:1:8:1:2:1:2:3:2:1:8:1:8:1:2:1:8:1:8:1:2:3:2:4:5:13:12:17:16:17:12:9:12:11:12:13:14:13:5:4:2:1:8:1:8 ', 'False1:2:4:2:3:2:1:2:1:8:1:8:1:8:1:2:1:8:1:2:3:2:4:2:1:2:4:2:3:2:1:8:1:2:1:8:1:2:4:2:3:2:1:2:1:2:4:5:4:2:3:2:1:8:1:2 ', 'False1:2:4:2:3:2:1:8:1:8:1:2:1:8:1:2:1:2:1:8:1:2:3:2:4:5:4:2:1:2:4…
4	6	4	286	0	0.0	2.2471845622066495	0.7631961735687995	0.0	720.0	0.22277227722772278:0.2376237623762376:0.06435643564356436:0.0891089108910891:0.04455445544554455:0.009900990099009901:0.0:0.10396039603960396:0.01485148514851485:0.0:0.01485148514851485:0.06435643564356436:0.054455445544554455:0.034653465346534656:0.009900990099009901:0.009900990099009901:0.024752475247524754:0.0:0.0	['False1:2:1:2:3:2:1:8:1:8:1:8:1:2:3:2:4:5:13:14:13:12:11:12:17:16:17:12:9:12:13:5:4:2:1:2:1:8:1:2:3:2:1:8:1:2:3:2:4 ', 'False1:2:1:8:1:2:4:5:13:12:13:14:15:14:6:14:13:5:4:2:1:8:1:2:4:2:1:8:1:8:1:2:3:2:1:8:1:2:4:2:1:2:3:2:4 ', 'False1:8:1:2:4:5:13:12:17:16:17:12:9:12:11:12:13:5:4:2:1:2:4:5:4:2:3:2:1:8:1:2:3:2:1:2:1:8:1:8:1:2:3:2:4:2:1:8:1:2:4:2:3:2 ', 'False1:8:1:2:4:2:3:2:1:2:4:2:3:2:1:8:1:2:1:8…
4	10	7	295	1	0.14285714285714285	1.956701391194827	0.664541328599298	125.843	1205.843	0.2804532577903683:0.2577903682719547:0.07365439093484419:0.09915014164305949:0.04815864022662889:0.0028328611898017:0.0:0.1501416430594901:0.0056657223796034:0.0:0.0084985835694051:0.025495750708215296:0.025495750708215296:0.0056657223796034:0.0028328611898017:0.0028328611898017:0.0056657223796034:0.0028328611898017:0.0028328611898017	['True1:8:1:2:1:8:1:8:1:2:3:2:1:8:1:2:4:2:3:2:1:8:1:2:3:2:4:5:13:14:6:14:15:19:18 ', 'False1:8:1:8:1:2:1:8:1:2:3:2:1:8:1:8:1:2:4:2:3:2:1:8:1:2:3:2:4:5:4:2:1:2:3:2:4:2:1:8:1:2:1:8:1:8:1:8:1:2:3 ', 'False1:8:1:8:1:8:1:2:1:8:1:2:4:2:1:2:1:8:1:8:1:2:1:2:3:2:4:5:13:12:9:12:11:12:17:16:17:12:13:5:4:2:1:2:3:2:1:8 ', 'False1:8:1:2:3:2:4:5:13:12:9:12:11:12:13:5:4:2:1:8:1:2:3:2:1:8:1:8:1:2:3:2:4:2:1:8:1:8:…
4	10	4	252	0	0.0	2.181137884235138	0.7407651846983122	0.0	720.0	0.2265193370165746:0.2430939226519337:0.06077348066298342:0.12154696132596685:0.06629834254143646:0.016574585635359115:0.0055248618784530384:0.11049723756906077:0.0055248618784530384:0.0:0.011049723756906077:0.03867403314917127:0.03867403314917127:0.027624309392265192:0.0055248618784530384:0.0055248618784530384:0.016574585635359115:0.0:0.0	['False1:8:1:2:4:2:3:2:1:8:1:8:1:2:3:2:1:2:3:2:1:2:4:2:1:8:1:2:3:2:4:5:4:2:1:8:1:8:1:8:1:2:1 ', 'False1:2:3:2:4:2:1:2:4:2:1:8:1:8:1:2:4:2:3:2:1:8:1:2:4:5:4:2:1:2:4:5:4:2:1:8:1:8:1:2:3:2:1:8:1:2:1:8 ', 'False1:8:1:8:1:2:3:2:4:5:13:5:4:2:1:2:3:2:4:5:13:12:9:12:11:12:17:12:13:14:6:7:6:14:13:5:4:2:1:8:1:2:4:5 ', 'False1:2:4:2:1:8:1:2:4:5:4:2:3:2:1:8:1:2:3:2:4:5:4:2:1:8:1:2:4:5:13:14:15:14:6:14:13:12:…
4	10	8	359	3	0.375	2.2762537972624575	0.773068762289941	79.14299999999999	1137.429	0.22740524781341107:0.239067055393586:0.06997084548104957:0.09912536443148688:0.052478134110787174:0.008746355685131196:0.0058309037900874635:0.10787172011661808:0.011661807580174927:0.0029154518950437317:0.008746355685131196:0.043731778425655975:0.043731778425655975:0.026239067055393587:0.014577259475218658:0.0058309037900874635:0.014577259475218658:0.008746355685131196:0.008746355685131196	['True1:8:1:2:4:5:13:14:15:19:18 ', 'False1:2:4:2:3:2:1:8:1:2:4:5:4:2:1:8:1:2:3:2:4:2:1:2:4:2:1:8:1:2:1:2:3:2:4:5:13:5:4 ', 'False1:2:3:2:1:8:1:2:1:8:1:2:3:2:4:5:13:12:9:12:11:12:13:14:15:14:13:5:4:2:1:8:1:8:1:2:4:2:3:2:1:2:3:2:1:8:1 ', 'False1:8:1:2:4:2:3:2:1:8:1:2:1:2:3:2:4:5:13:5:4:2:1:2:3:2:4:2:1:8:1:2:4:2:1:8:1:2:3:2:4:5:13:12:17:12:9:12:13:5:4:2:1:8:1:2:3:2:4:2:1:8:1:8 ', 'False1:2:4:5:4:2:…
4	10	4	212	0	0.0	1.810288208224536	0.6148160043503506	0.0	720.0	0.2545454545454545:0.3181818181818182:0.09090909090909091:0.11818181818181818:0.05:0.0:0.0:0.11363636363636363:0.004545454545454545:0.0:0.004545454545454545:0.013636363636363636:0.02727272727272727:0.004545454545454545:0.0:0.0:0.0:0.0:0.0	['False1:2:4:2:3:2:1:2:1:8:1:2:3:2:1:8:1:2:1:8:1:8:1:2:3:2:4:2:1:8:1:2:3:2:1:2:4:5:4:2:3:2:1:8:1:8:1:2:3:2:1:2:4:2 ', 'False1:2:3:2:4:2:1:2:1:8:1:2:3:2:4:5:13:14:13:12:11:12:9:12:13:5:4:2:1:2:3:2:1:8:1:2:3:2:1:8:1:8:1:2:4:2:3:2 ', 'False1:2:3:2:1:2:3:2:4:2:1:8:1:2:1:8:1:2:3:2:4:2:1:8:1:2:4:2:3:2:1:8:1:2:3:2:4:2:1:8:1:2:4:2:1:2:4:5:13:5:4:2:3:2:1:8:1:8:1:2 ', 'False1:2:4:2:1:8:1:8:1:2:4:5:13:5:4:2…
4	10	5	266	0	0.0	2.1550497001053865	0.731905030246364	0.0	900.0	0.23728813559322035:0.23728813559322035:0.05508474576271186:0.11440677966101695:0.0635593220338983:0.0:0.0:0.11016949152542373:0.01694915254237288:0.0:0.00847457627118644:0.05508474576271186:0.0423728813559322:0.01694915254237288:0.00847457627118644:0.00847457627118644:0.025423728813559324:0.0:0.0	['False1:2:4:5:13:14:15:14:13:5:4:2:3:2:1:2:4:5:4:2:1:8:1:2:4:2:3:2:1:8:1:2:4:5:4:2:1:8:1:2:3:2:1 ', 'False1:8:1:8:1:2:1:8:1:8:1:2:1:2:1:8:1:2:1:8:1:2:3:2:1:2:1:8:1:8:1:8:1:2:3:2:4:5:13:12:17:16:17:12:9 ', 'False1:8:1:2:3:2:4:5:4:2:1:2:4:2:3:2:1:2:3:2:4:5:4:2:1:2:4:5:4:2:1:8:1:2:4:5:13:12:9:12:17:16:17:12:13 ', 'False1:2:1:8:1:2:4:5:4:2:3:2:1:8:1:8:1:8:1:8:1:2:3:2:4:5:4:2:1:8:1:2:4:5:13:12:17:12:…
4	10	5	279	0	0.0	2.0509744130232272	0.6965586407240982	0.0	900.0	0.2748091603053435:0.2595419847328244:0.07633587786259542:0.08396946564885496:0.03435114503816794:0.007633587786259542:0.007633587786259542:0.14122137404580154:0.007633587786259542:0.003816793893129771:0.007633587786259542:0.030534351145038167:0.022900763358778626:0.015267175572519083:0.003816793893129771:0.007633587786259542:0.015267175572519083:0.0:0.0	['False1:8:1:2:3:2:4:2:1:2:1:8:1:8:1:2:3:2:1:8:1:2:4:5:4:2:3:2:1:2:3:2:4:2:1:8:1:2:4:2:3:2:1:2:1:8 ', 'False1:2:3:2:1:8:1:2:3:2:1:8:1:8:1:8:1:2:3:2:4:2:1:8:1:2:4:5:13:5:4:2:1:8:1:2:1:8:1:2:4:2:1:2:3:2:1:8:1:2 ', 'False1:8:1:2:3:2:4:5:4:2:1:8:1:2:4:2:1:2:3:2:1:8:1:2:4:5:13:12:17:16:17:12:11:12:9:12:13:14:15:14:13:5:4:2:1:8:1:2:4:2:3 ', 'False1:8:1:8:1:8:1:2:1:8:1:2:4:2:3:2:1:8:1:8:1:2:3:2:1:8:1:8:…
4	10	6	303	2	0.3333333333333333	2.2369487877414813	0.7597198663545587	98.626	917.252	0.20833333333333334:0.2534722222222222:0.06597222222222222:0.11805555555555555:0.0625:0.013888888888888888:0.003472222222222222:0.09027777777777778:0.006944444444444444:0.0:0.006944444444444444:0.03819444444444445:0.059027777777777776:0.034722222222222224:0.010416666666666666:0.003472222222222222:0.010416666666666666:0.006944444444444444:0.006944444444444444	['True1:2:4:5:4:2:3:2:1:8:1:2:4:5:13:14:6:7:6:14:15:19:18 ', 'False1:8:1:2:3:2:4:2:1:8:1:2:3:2:4:2:1:8:1:2:4:2:1:2:4:5:13:12:17:12:9:12:13:14:15:14:6:14:13:5:4:2:3:2 ', 'False1:8:1:2:4:2:3:2:1:2:4:2:3:2:1:8:1:2:4:5:4:2:3:2:1:8:1:8:1:2:4:5:13:5:4:2:1:2:3:2:4:2:1:8:1:8:1:2:3:2:4:5:13:12:13:5:4 ', 'False1:2:3:2:4:5:13:12:11:12:13:14:13:5:4:2:1:2:1:8:1:2:1:8:1:2:3:2:1:8:1:8:1:2:4:2:1:2:3:2:4:5:4:2:1:…
4	10	4	218	0	0.0	1.9572425032523193	0.6647251028467254	0.0	720.0	0.25728155339805825:0.2766990291262136:0.0825242718446602:0.10679611650485436:0.05339805825242718:0.0:0.0:0.13106796116504854:0.0048543689320388345:0.0:0.0048543689320388345:0.019417475728155338:0.03398058252427184:0.009708737864077669:0.0048543689320388345:0.0048543689320388345:0.009708737864077669:0.0:0.0	['False1:8:1:2:4:5:13:14:15:14:13:5:4:2:3:2:1:8:1:8:1:2:3:2:4:2:1:2:1:8:1:2:4:2:3:2:1:8:1:2:3:2:4:5:13:5:4:2 ', 'False1:2:4:5:13:12:17:16:17:12:9:12:11:12:13:5:4:2:1:8:1:8:1:8:1:2:3:2:4:2:1:2:3:2:4:5:13:5:4:2:1:2:4:2:3:2:1:8:1:2:4:2:3 ', 'False1:2:1:2:3:2:1:8:1:8:1:8:1:2:3:2:1:2:4:5:4:2:1:8:1:8:1:8:1:8:1:2:3:2:4:2:1:2:4:2:3:2:1:8:1:8:1:8:1:2:4:2 ', 'False1:8:1:8:1:2:3:2:4:2:1:2:1:2:3:2:1:2:1:8:1:…
4	10	4	228	1	0.25	2.2483716540205507	0.7635993375746766	160.588	700.588	0.2268041237113402:0.23711340206185566:0.06701030927835051:0.0979381443298969:0.061855670103092786:0.020618556701030927:0.005154639175257732:0.10824742268041238:0.010309278350515464:0.0:0.010309278350515464:0.041237113402061855:0.05154639175257732:0.030927835051546393:0.005154639175257732:0.005154639175257732:0.010309278350515464:0.005154639175257732:0.005154639175257732	['False1:8:1:2:1:2:3:2:1:2:3:2:1:2:3:2:4:5:13:12:9:12:17:16:17:12:11:12:13:14:6:7:6:14:13:5:4:2:1:8:1:8:1:2:4:5 ', 'False1:2:3:2:1:8:1:2:4:5:4:2:1:2:3:2:1:8:1:2:1:8:1:2:3:2:4:2:1:8:1:8:1:8:1:8:1:2:3:2:4:2:1:8:1:2:4:5 ', 'True1:8:1:2:1:2:3:2:4:5:13:5:4:2:1:8:1:2:1:8:1:2:4:2:3:2:1:8:1:8:1:2:4:5:13:12:9:12:11:12:13:14:6:14:15:19:18 ', 'False1:2:3:2:4:2:1:2:3:2:4:5:13:14:6:14:13:5:4:2:1:8:1:8:1:2:4:2…
4	10	4	182	0	0.0	1.7004890620665223	0.5775256590808767	0.0	720.0	0.32142857142857145:0.2857142857142857:0.07142857142857142:0.09693877551020408:0.030612244897959183:0.0:0.0:0.15816326530612246:0.0:0.0:0.0:0.01020408163265306:0.015306122448979591:0.00510204081632653:0.0:0.0:0.00510204081632653:0.0:0.0	['False1:2:3:2:1:8:1:2:1:8:1:2:3:2:1:8:1:8:1:2:1:2:4:2:1:8:1:2:3:2:1:2:4:2:1:2:1:8:1:8:1:2:1:8:1:2:4 ', 'False1:8:1:2:4:5:4:2:3:2:1:8:1:2:3:2:1:2:4:5:4:2:1:8:1:2:1:8:1:2:4:5:4:2:3:2:1:8:1:8:1:8:1:2:3 ', 'False1:8:1:2:3:2:4:5:4:2:1:8:1:2:1:8:1:2:1:8:1:8:1:2:3:2:1:8:1:8:1:8:1:2:4:2:1:8:1:8:1:2:1:2:4:2:1:8:1:8:1:8:1 ', 'False1:2:4:2:1:8:1:2:3:2:1:2:3:2:4:5:4:2:1:2:3:2:1:2:3:2:1:8:1:2:4:2:1:2:4:2:1:8…
4	14	8	318	0	0.0	1.986432603006743	0.6746387400322674	0.0	1440.0	0.28536585365853656:0.2682926829268293:0.06097560975609756:0.09268292682926829:0.04878048780487805:0.004878048780487805:0.0:0.12439024390243902:0.007317073170731708:0.0:0.007317073170731708:0.03170731707317073:0.03414634146341464:0.01707317073170732:0.004878048780487805:0.0024390243902439024:0.00975609756097561:0.0:0.0	['False1:8:1:2:3:2:4:5:13:14:13:5:4:2:1:8:1:2:1:8:1:8:1:2:1:8:1:8:1:8:1:2:3:2:1:8:1:8:1:2:4:2:1 ', 'False1:2:4:5:13:12:9:12:11:12:17:12:13:14:15:14:6:14:13:5:4:2:1:8:1:2:3:2:1:8:1:2:1:8:1:2:3:2:1:8:1:8:1:2:4:2 ', 'False1:2:4:5:4:2:3:2:1:2:1:2:4:5:13:12:9:12:13:5:4:2:1:8:1:2:1:8:1:8:1:2:4:5:13:5:4:2:3:2:1:8:1 ', 'False1:2:1:8:1:2:3:2:4:2:1:2:4:5:4:2:3:2:1:8:1:2:1:8:1:2:3:2:1:2:1:2:1:8:1:2:1:2:3:2:…
4	14	6	274	0	0.0	2.0555139633434862	0.6981003776567971	0.0	1080.0	0.25418060200668896:0.25752508361204013:0.06020066889632107:0.12040133779264214:0.056856187290969896:0.013377926421404682:0.006688963210702341:0.12709030100334448:0.006688963210702341:0.0:0.006688963210702341:0.026755852842809364:0.033444816053511704:0.016722408026755852:0.006688963210702341:0.0:0.0033444816053511705:0.0:0.0033444816053511705	['False1:2:4:5:13:12:13:14:6:7:6:14:13:5:4:2:1:2:4:5:13:5:4:2:1:8:1:8:1:8:1:2:3:2:1:2:3:2:1:8:1:2:4 ', 'False1:2:4:2:3:2:1:2:3:2:4:2:1:8:1:2:4:5:4:2:3:2:1:8:1:8:1:2:4:5:4:2:1:2:3:2:4:5:4:2:1:8:1:8:1:8:1:2:1 ', 'False1:8:1:2:1:8:1:2:1:8:1:2:1:2:4:2:3:2:1:8:1:8:1:8:1:2:4:5:13:12:9:12:11:12:13:5:4:2:1:2:1:8:1:2:4:5:4:2 ', 'False1:8:1:2:4:5:4:2:3:2:1:8:1:2:4:5:13:12:11:12:9:12:17:12:13:14:15:19:15:14…
4	14	9	300	0	0.0	1.8069586023024438	0.6136851926929683	0.0	1620.0	0.2851153039832285:0.2976939203354298:0.0859538784067086:0.10482180293501048:0.039832285115303984:0.0041928721174004195:0.0020964360587002098:0.13626834381551362:0.0:0.0:0.0:0.008385744234800839:0.016771488469601678:0.010482180293501049:0.0020964360587002098:0.0020964360587002098:0.0041928721174004195:0.0:0.0	['False1:8:1:2:4:5:4:2:1:8:1:8:1:2:1:8:1:2:3:2:1:8:1:2:1:8:1:8:1:8:1:2:4:5:4:2:3:2:1:2:4:5:4:2:1:2:3 ', 'False1:2:3:2:1:8:1:8:1:2:3:2:1:8:1:2:4:2:3:2:1:8:1:2:1:8:1:2:1:2:3:2:1:2:1:2:4:2:1:2:1:8:1:8:1:2:3:2:4:2:1:8 ', 'False1:2:3:2:1:2:3:2:1:8:1:8:1:2:4:2:3:2:1:8:1:2:1:2:4:5:4:2:3:2:1:8:1:8:1:2:1:8:1:2:3:2:1:2:4:5:4:2:1:2:3:2:4:5:13:12 ', 'False1:8:1:8:1:2:1:2:1:8:1:2:1:8:1:2:4:2:3:2:1:2:3:2:4:2:1…
4	14	9	357	0	0.0	1.9992838337624486	0.6790033170693992	0.0	1620.0	0.24737945492662475:0.27044025157232704:0.06289308176100629:0.1278825995807128:0.06918238993710692:0.0041928721174004195:0.0020964360587002098:0.11320754716981132:0.008385744234800839:0.0:0.0041928721174004195:0.029350104821802937:0.039832285115303984:0.008385744234800839:0.0:0.0020964360587002098:0.010482180293501049:0.0:0.0	['False1:2:4:2:3:2:1:8:1:2:3:2:1:8:1:2:3:2:1:2:4:5:4:2:1:8:1:2:3:2:4:2:1:8:1:2:4:2:1:2:1:8:1:2:3:2:4:5 ', 'False1:2:3:2:4:2:1:8:1:8:1:2:4:5:13:14:13:5:4:2:3:2:1:2:4:2:1:8:1:2:3:2:1:8:1:2:3:2:4:2:1:8:1:2:1:8:1 ', 'False1:2:4:2:3:2:1:2:4:2:1:8:1:2:1:8:1:2:3:2:1:8:1:2:3:2:4:5:13:12:9:12:11:12:17:12:13:5:4:2:1:8:1:8:1:2:3:2 ', 'False1:2:4:5:13:12:17:12:13:5:4:2:1:8:1:8:1:2:4:5:13:5:4:2:3:2:1:8:1:2:4:…
4	14	7	309	1	0.14285714285714285	2.1682026681457485	0.7363720842873634	15.989	1095.989	0.2425249169435216:0.2558139534883721:0.06976744186046512:0.09634551495016612:0.059800664451827246:0.009966777408637873:0.0033222591362126247:0.10963455149501661:0.006644518272425249:0.0:0.006644518272425249:0.03322259136212625:0.04318936877076412:0.023255813953488372:0.013289036544850499:0.0033222591362126247:0.013289036544850499:0.0033222591362126247:0.006644518272425249	['False1:2:3:2:1:8:1:2:4:5:13:5:4:2:1:8:1:8:1:2:1:8:1:2:4:5:13:14:15:14:6:7:6:14:13:12:11:12:17:12:13:5:4:2:1:8:1:2 ', 'False1:8:1:2:1:8:1:8:1:8:1:2:3:2:1:2:3:2:4:5:13:14:6:14:15:19:15:14:13:12:17:12:9:12:13:5:4:2:1:2:3:2:1:8:1:2:3:2 ', 'False1:2:3:2:4:5:13:5:4:2:1:8:1:2:1:2:3:2:4:5:4:2:1:2:3:2:1:2:3:2:4:2:1:8:1:2:4:2:1:8:1:8:1:2:3:2:1 ', 'True1:8:1:2:4:5:13:14:15:19:18 ', 'False1:2:3:2:1:8:1:2:4…
4	14	9	326	0	0.0	1.8541168508397725	0.6297012313580586	0.0	1620.0	0.27835051546391754:0.29896907216494845:0.07628865979381444:0.11958762886597939:0.04329896907216495:0.004123711340206186:0.004123711340206186:0.12577319587628866:0.002061855670103093:0.002061855670103093:0.0:0.010309278350515464:0.01443298969072165:0.006185567010309278:0.004123711340206186:0.002061855670103093:0.006185567010309278:0.0:0.002061855670103093	['False1:2:1:8:1:8:1:2:4:2:1:2:4:2:3:2:1:8:1:2:4:5:4:2:1:8:1:2:4:2:3:2:1:2:4:5:4:2:1:8:1:2:4:5:4 ', 'False1:8:1:2:4:5:4:2:3:2:1:2:4:2:3:2:1:8:1:2:3:2:4:2:1:2:4:5:13:5:4:2:1:8:1:2:4:2:3:2:1:8:1:8:1:8:1 ', 'False1:2:4:2:1:8:1:8:1:2:1:8:1:8:1:8:1:2:3:2:1:8:1:2:4:2:3:2:1:8:1:2:4:5:13:5:4:2:1:8:1:2:4:2:3:2:1:2:4:2:3:2:1:8:1:2:3:2:4 ', 'False1:2:3:2:4:5:13:12:17:12:13:5:4:2:1:2:3:2:4:5:4:2:1:8:1:2:1:2:…
4	14	11	464	1	0.09090909090909091	2.226194694659686	0.7560675260758547	72.636	1872.636	0.2418426103646833:0.2418426103646833:0.05950095969289827:0.09404990403071017:0.046065259117082535:0.013435700575815739:0.007677543186180422:0.11708253358925144:0.009596928982725527:0.003838771593090211:0.007677543186180422:0.044145873320537425:0.044145873320537425:0.028790786948176585:0.007677543186180422:0.007677543186180422:0.02111324376199616:0.0019193857965451055:0.0019193857965451055	['False1:8:1:2:3:2:1:8:1:8:1:2:4:5:13:12:17:16:17:12:11:12:13:14:6:14:13:5:4:2:1:8:1:2:3:2:4:2:1:8 ', 'True1:8:1:2:3:2:4:5:13:12:17:16:17:12:9:12:13:14:6:7:10:7:6:14:15:19:18 ', 'False1:2:4:2:3:2:1:2:4:5:4:2:1:2:3:2:4:2:1:2:4:2:1:8:1:2:3:2:4:5:13:14:6:14:13:5:4:2:1:2:4:5:13:12:9:12:17:12:11:12:13:5 ', 'False1:8:1:8:1:8:1:2:3:2:1:8:1:2:4:5:4:2:3:2:1:8:1:8:1:8:1:2:4:2:1:8:1:2:1:2:4:5:4:2:1:8:1:2:1 …
4	14	7	270	1	0.14285714285714285	2.0312293563124877	0.6898527599602424	72.77	1152.77	0.2610062893081761:0.279874213836478:0.07232704402515723:0.10062893081761007:0.040880503144654086:0.0:0.0:0.11320754716981132:0.009433962264150943:0.0:0.009433962264150943:0.03459119496855346:0.03459119496855346:0.018867924528301886:0.006289308176100629:0.0031446540880503146:0.009433962264150943:0.0031446540880503146:0.0031446540880503146	['True1:8:1:2:1:8:1:2:1:2:4:2:3:2:1:2:3:2:4:5:13:14:15:19:18 ', 'False1:2:4:2:3:2:1:8:1:2:1:8:1:2:1:2:4:5:13:12:17:12:9:12:11:12:13:14:13:5:4:2:3:2:1:2:3:2:1:2:1:8:1:2 ', 'False1:2:3:2:1:8:1:8:1:2:1:2:4:2:1:8:1:8:1:2:4:2:3:2:1:2:4:2:3:2:1:8:1:8:1:2:4:2:1:8:1:2:4:5:4:2:3 ', 'False1:2:1:8:1:2:4:5:4:2:1:8:1:2:4:2:3:2:1:2:4:2:1:8:1:2:3:2:4:5:13:14:15:14:13:5:4:2:1:2:4:5:13:12:9:12:17:16:17:12:11:12:1…
4	14	4	198	0	0.0	1.8689912401017497	0.6347529201066527	0.0	720.0	0.27319587628865977:0.29896907216494845:0.07731958762886598:0.1134020618556701:0.030927835051546393:0.005154639175257732:0.0:0.13402061855670103:0.005154639175257732:0.0:0.0:0.010309278350515464:0.015463917525773196:0.015463917525773196:0.005154639175257732:0.005154639175257732:0.010309278350515464:0.0:0.0	['False1:8:1:2:4:2:3:2:1:8:1:2:4:5:4:2:1:8:1:2:1:2:4:2:3:2:1:8:1:2:3:2:4:2:1:8:1:8:1:2:4:2:1:8:1:2 ', 'False1:8:1:2:4:2:3:2:1:8:1:8:1:8:1:2:4:2:3:2:1:8:1:2:4:2:3:2:1:2:3:2:4:5:13:14:15:14:6:14:13:12:17:16:17:12:9 ', 'False1:8:1:2:1:2:3:2:4:2:1:8:1:8:1:2:4:2:3:2:1:8:1:8:1:8:1:2:3:2:4:2:1:8:1:2:1:2:3:2:4:5:4:2:1:2:1:8:1:8:1:2:3 ', 'False1:2:1:8:1:2:4:2:3:2:1:8:1:2:1:8:1:2:4:5:13:5:4:2:1:8:1:2:1:2:4…
4	14	11	415	1	0.09090909090909091	2.1313271854217324	0.7238483121919216	96.779	1896.779	0.23357664233576642:0.2718978102189781:0.07481751824817519:0.11131386861313869:0.051094890510948905:0.014598540145985401:0.005474452554744526:0.10766423357664233:0.005474452554744526:0.0018248175182481751:0.0036496350364963502:0.023722627737226276:0.0364963503649635:0.029197080291970802:0.010948905109489052:0.0018248175182481751:0.009124087591240875:0.0018248175182481751:0.005474452554744526	['True1:2:4:2:3:2:1:8:1:2:4:2:1:2:4:5:4:2:1:8:1:2:4:5:13:14:6:14:15:19:18 ', 'False1:8:1:2:1:8:1:2:4:5:13:12:17:12:9:12:13:14:6:14:15:19:15:14:13:5:4:2:3:2:1:2:3:2:1:8:1:2:4:5:13:14:13:5:4 ', 'False1:8:1:8:1:2:3:2:1:8:1:8:1:2:4:5:13:5:4:2:1:2:3:2:4:5:4:2:1:2:3:2:1:8:1:2:3:2:4:2:1:8:1:2:4:5 ', 'False1:8:1:2:3:2:1:2:4:2:3:2:1:8:1:2:4:5:4:2:3:2:1:8:1:2:3:2:4:2:1:8:1:8:1:2:3:2:4:2:1:2:4:2:1:8:1:2:4:2…
4	18	16	567	1	0.0625	2.1912233142623654	0.7441904314426283	150.524	2850.524	0.2424969987995198:0.2388955582232893:0.06362545018007203:0.10204081632653061:0.058823529411764705:0.012004801920768308:0.006002400960384154:0.1212484993997599:0.007202881152460984:0.0024009603841536613:0.009603841536614645:0.03841536614645858:0.04081632653061224:0.026410564225690276:0.007202881152460984:0.004801920768307323:0.014405762304921969:0.0012004801920768306:0.0024009603841536613	['False1:8:1:8:1:2:4:5:13:12:17:12:11:12:13:5:4:2:1:8:1:8:1:2:3:2:1:8:1:2:1:8:1:2:1:8:1:8:1:2:1:2:3:2 ', 'False1:8:1:2:4:5:13:14:15:19:15:14:6:7:10:7:6:14:13:12:17:12:9:12:11:12:13:5:4:2:3:2:1:2:1:8:1:8:1:2:4:5:4:2:3:2 ', 'False1:2:3:2:4:5:4:2:1:8:1:2:1:2:3:2:1:8:1:2:4:2:3:2:1:8:1:8:1:2:4:5:4:2:3:2:1:8:1:2:3:2:1:8:1 ', 'False1:8:1:8:1:2:1:8:1:2:1:8:1:2:3:2:1:2:3:2:1:8:1:2:1:8:1:8:1:2:1:2:3:2:1:8:…
4	18	8	323	0	0.0	1.9968897076850962	0.6781902161376794	0.0	1440.0	0.2582278481012658:0.2683544303797468:0.0810126582278481:0.10126582278481013:0.053164556962025315:0.002531645569620253:0.0:0.1291139240506329:0.005063291139240506:0.0:0.005063291139240506:0.02531645569620253:0.0379746835443038:0.012658227848101266:0.002531645569620253:0.005063291139240506:0.012658227848101266:0.0:0.0	['False1:8:1:2:4:5:4:2:1:2:3:2:4:2:1:8:1:8:1:2:3:2:4:2:1:2:3:2:1:8:1:8:1:2:1:8:1:8:1:2:4:5:13:14:15:14:6:14:13:12:17 ', 'False1:2:4:2:1:8:1:2:1:8:1:2:3:2:4:2:1:8:1:8:1:2:3:2:4:5:13:5:4:2:1:8:1:8:1:2:3:2:1:2:4:5:13:5:4:2:3 ', 'False1:8:1:2:3:2:4:2:1:8:1:8:1:2:3:2:1:8:1:2:3:2:4:5:13:5:4:2:1:2:3:2:4:2:1:2:3:2:4:5:4:2:1:8:1:2:3 ', 'False1:8:1:2:4:5:13:12:11:12:9:12:13:5:4:2:1:8:1:8:1:2:3:2:1:8:1:2:4:…
4	18	10	301	0	0.0	1.7384165212654341	0.5904067068686794	0.0	1800.0	0.27617328519855594:0.29783393501805056:0.08664259927797834:0.12093862815884476:0.05956678700361011:0.0:0.0:0.13357400722021662:0.0018050541516245488:0.0:0.0018050541516245488:0.005415162454873646:0.016245487364620937:0.0:0.0:0.0:0.0:0.0:0.0	['False1:8:1:2:3:2:4:5:13:5:4:2:1:8:1:8:1:8:1:2:3:2:4:2:1:2:1:8:1:2:4:5:4:2:3:2:1 ', 'False1:8:1:8:1:8:1:8:1:2:4:2:1:2:1:8:1:8:1:2:3:2:1:2:3:2:4:2:1:8:1:2:3:2:4:5:4:2:1:2:3:2:1:8:1:2:4:5 ', 'False1:8:1:2:3:2:1:8:1:2:4:5:4:2:3:2:1:8:1:2:1:8:1:2:1:2:3:2:1:8:1:8:1:2:1:8:1:2:3:2 ', 'False1:2:1:2:4:2:3:2:1:2:1:2:3:2:4:5:4:2:1:8:1:2:4:5:4:2:3:2:1:8:1:2:3:2:1:8:1:8:1:8:1:2:4:2:3:2:1:2:4:5:4:2:3:2:1:8 ',…
4	18	6	286	0	0.0	2.1142828383985632	0.7180596552885972	0.0	1080.0	0.2565789473684211:0.24342105263157895:0.05263157894736842:0.11513157894736842:0.049342105263157895:0.013157894736842105:0.009868421052631578:0.13815789473684212:0.003289473684210526:0.003289473684210526:0.003289473684210526:0.01644736842105263:0.03289473684210526:0.029605263157894735:0.01644736842105263:0.003289473684210526:0.006578947368421052:0.0:0.006578947368421052	['False1:8:1:2:1:8:1:2:1:2:3:2:1:8:1:8:1:2:4:2:3:2:1:8:1:8:1:2:3:2:4:2:1:2:3:2:4:2:1:8:1:8:1:2:3:2 ', 'False1:2:4:2:3:2:1:8:1:2:4:5:13:12:13:14:15:19:15:14:13:5:4:2:3:2:1:2:4:5:4:2:1:8:1:8:1:2:3:2:4:2:1:8:1:8:1 ', 'False1:8:1:2:4:5:13:14:6:7:6:14:15:14:13:5:4:2:3:2:1:8:1:8:1:8:1:2:1:2:1:8:1:2:4:5:13:12:17:16:17:12:11:12:9:12:13:5:4:2:1:8 ', 'False1:8:1:2:4:5:4:2:1:8:1:2:4:5:13:14:6:7:10:7:6:14:13…
4	18	3	166	0	0.0	2.1548388617382335	0.7318334246302703	0.0	540.0	0.24087591240875914:0.25547445255474455:0.072992700729927:0.10218978102189781:0.051094890510948905:0.0072992700729927005:0.0:0.11678832116788321:0.0072992700729927005:0.0:0.014598540145985401:0.0364963503649635:0.029197080291970802:0.021897810218978103:0.014598540145985401:0.0072992700729927005:0.014598540145985401:0.0:0.0072992700729927005	['False1:2:3:2:4:5:4:2:1:8:1:8:1:2:3:2:1:8:1:2:1:8:1:2:4:5:4:2:1:8:1:2:3:2:4:5:13:12:11:12:17:16:17:12:9:12 ', 'False1:2:1:2:4:5:4:2:1:2:4:2:3:2:1:8:1:2:3:2:1:2:4:2:1:8:1:8:1:2:3:2:4:5:13:14:15:19:15:14:6:14:13:12:11 ', 'False1:2:1:2:3:2:1:8:1:2:4:2:3:2:1:2:3:2:4:2:1:8:1:2:3:2:4:5:13:5:4:2:1:8:1:8:1:8:1:8:1:2:1:8:1:8 ']
4	18	15	441	1	0.06666666666666667	1.9610762015416245	0.666027116003198	105.545	2625.545	0.2668360864040661:0.27573062261753495:0.07878017789072427:0.10673443456162643:0.053367217280813214:0.005082592121982211:0.0012706480304955528:0.13087674714104194:0.0038119440914866584:0.0:0.0025412960609911056:0.01397712833545108:0.02795425667090216:0.015247776365946633:0.007623888182973317:0.0012706480304955528:0.0038119440914866584:0.0012706480304955528:0.0038119440914866584	['False1:2:1:2:4:5:13:5:4:2:3:2:1:8:1:8:1:2:4:5:4:2:3:2:1:2:3:2:1:2:3:2:4:5:4:2:1:8:1:2:3:2:4 ', 'False1:2:1:2:3:2:4:5:13:14:15:14:13:5:4:2:1:8:1:8:1:2:4:5:4:2:3:2:1:8:1:8:1:2:4:5:13:5:4:2:1:8 ', 'False1:8:1:2:4:5:4:2:3:2:1:8:1:2:3:2:1:8:1:2:1:8:1:2:4:2:1:2:1:8:1:2:1:8:1:2:4:2:1:2:4:5:4:2:1:2:4:5 ', 'False1:8:1:2:3:2:1:8:1:2:4:5:4:2:1:8:1:2:4:2:3:2:1:2:3:2:1:8:1:2:4:2:3:2:1:8:1:8:1:8:1:2:3:2:4:2 …
4	18	12	426	1	0.08333333333333333	2.0787272200720746	0.7059841398583014	170.112	2150.112	0.26153846153846155:0.2569230769230769:0.07384615384615385:0.09230769230769231:0.043076923076923075:0.006153846153846154:0.0015384615384615385:0.13538461538461538:0.007692307692307693:0.0:0.009230769230769232:0.03230769230769231:0.033846153846153845:0.018461538461538463:0.009230769230769232:0.003076923076923077:0.009230769230769232:0.0015384615384615385:0.004615384615384616	['False1:8:1:8:1:2:4:5:4:2:1:8:1:2:4:5:13:5:4:2:3:2:1:8:1:2:1:8:1:8:1:8:1:2:3:2:4:5:13:12:17:12:9:12:11 ', 'False1:2:1:8:1:2:4:5:4:2:1:2:1:8:1:8:1:2:3:2:1:2:4:5:13:14:15:14:6:14:13:5:4:2:1:8:1:8:1:8:1:2:3:2:1 ', 'False1:8:1:2:3:2:1:8:1:8:1:2:4:2:1:8:1:8:1:2:3:2:4:2:1:8:1:8:1:2:4:5:4:2:3:2:1:8:1:2:4:2:3:2:1:8:1 ', 'True1:8:1:8:1:2:3:2:1:8:1:2:4:2:3:2:1:8:1:2:4:5:13:12:11:12:13:5:4:2:1:8:1:2:3:2:1:…
4	18	14	439	0	0.0	1.9796205282735755	0.6723252009229951	0.0	2520.0	0.25471698113207547:0.2830188679245283:0.0862533692722372:0.10107816711590296:0.05390835579514825:0.006738544474393531:0.0026954177897574125:0.11320754716981132:0.005390835579514825:0.0:0.006738544474393531:0.03099730458221024:0.03638814016172507:0.012129380053908356:0.0:0.0:0.006738544474393531:0.0:0.0	['False1:2:3:2:4:2:1:8:1:2:4:5:4:2:3:2:1:8:1:2:1:2:3:2:1:8:1:2:3:2:4:5:13:5:4:2:1:8:1:2:3:2:1:2:4:5:4 ', 'False1:8:1:2:1:2:4:2:3:2:1:2:4:2:1:8:1:2:1:8:1:2:1:2:3:2:1:8:1:8:1:2:3:2:4:2:1:2:3:2:1:8:1:2:3 ', 'False1:8:1:2:3:2:1:2:3:2:1:8:1:2:4:5:13:5:4:2:3:2:1:8:1:2:4:2:3:2:1:8:1:2:3:2:4:2:1:2:3:2:4:5:13:12:11:12:9:12 ', 'False1:8:1:8:1:2:4:5:4:2:3:2:1:8:1:2:3:2:1:8:1:8:1:2:1:8:1:2:3:2:1:8:1:2:3:2:4:…
4	18	3	215	0	0.0	2.302534436085854	0.7819942788346366	0.0	540.0	0.20454545454545456:0.22727272727272727:0.07575757575757576:0.09090909090909091:0.05303030303030303:0.015151515151515152:0.007575757575757576:0.09848484848484848:0.007575757575757576:0.0:0.007575757575757576:0.05303030303030303:0.06818181818181818:0.03787878787878788:0.007575757575757576:0.015151515151515152:0.030303030303030304:0.0:0.0	['False1:8:1:2:1:8:1:8:1:2:3:2:4:5:13:14:13:12:17:16:17:12:13:5:4:2:1:8:1:8:1:2:3:2:1:8:1:8:1:2:4:2:3 ', 'False1:2:3:2:4:2:1:8:1:2:1:2:4:5:13:14:15:14:6:7:6:14:13:12:9:12:11:12:13:5:4:2:3:2:1:8:1:8:1:2:3 ', 'False1:8:1:2:3:2:1:2:4:5:4:2:3:2:1:2:4:5:13:12:17:16:17:12:13:14:13:5:4:2:3:2:1:8:1:2:3:2:4:2:1:8:1:2:1:2:4:2 ']
4	18	11	340	1	0.09090909090909091	1.9206051505674453	0.6522822052543135	79.18	1879.18	0.2765567765567766:0.29304029304029305:0.06776556776556776:0.10805860805860806:0.040293040293040296:0.0018315018315018315:0.0:0.1227106227106227:0.005494505494505495:0.0:0.003663003663003663:0.02197802197802198:0.029304029304029304:0.01098901098901099:0.0018315018315018315:0.003663003663003663:0.009157509157509158:0.0018315018315018315:0.0018315018315018315	['False1:8:1:8:1:2:1:8:1:2:3:2:4:2:1:8:1:2:3:2:1:8:1:8:1:8:1:2:1:8:1:8:1:2:1:8:1:8:1:2:3:2:4:2:1:2:4:2:1 ', 'False1:2:3:2:4:5:13:5:4:2:1:2:4:2:1:2:4:2:1:2:1:2:1:2:3:2:4:5:4:2:1:8:1:2:4:2:1:8:1:2:1:2:4:5 ', 'False1:2:1:2:3:2:4:2:1:8:1:8:1:8:1:2:3:2:4:2:1:2:4:2:1:2:3:2:4:2:1:8:1:2:4:5:13:14:6:14:13:5:4:2:1:8:1:8:1:2 ', 'False1:2:4:5:4:2:3:2:1:2:4:2:1:8:1:2:1:8:1:8:1:8:1:2:3:2:1:2:4:5:13:12:11:12:17…
5	2	4	303	0	0.0	2.2430817051611323	0.7367597877972687	0.0	720.0	0.25:0.12962962962962962:0.018518518518518517:0.009259259259259259:0.2175925925925926:0.10185185185185185:0.05092592592592592:0.004629629629629629:0.05555555555555555:0.018518518518518517:0.041666666666666664:0.027777777777777776:0.032407407407407406:0.0:0.009259259259259259:0.004629629629629629:0.0:0.004629629629629629:0.009259259259259259:0.0:0.013888888888888888	['False1:2:1:5:6:11:6:7:3:4:3:7:12:13:21:13:12:7:6:5:1:2:1:5:9:5:1:2:1:5:1:2:1:5:1:2:1:5:6:7:12:13:21:13:8:13:12:7 ', 'False1:2:1:2:1:5:9:5:1:5:9:5:6:5:1:5:6:7:3:4:3:7:12:13:21:13:12:7:6:11:10:11:6:5:9:5:1:2:1:2:1:2:1:2:1:5:9:5:1:2:1:5:9 ', 'False1:5:6:7:6:11:10:11:6:5:1:2:1:5:6:5:1:5:1:2:1:5:6:7:6:11:16:11:10:15:19:18:19:15:10:11:6:5:1:5:1:2:1:2:1:5:1:2:1:2:1:5:6:5 ', 'False1:2:1:5:9:5:6:5:1:5:6…
5	2	3	182	1	0.3333333333333333	2.0379124407622564	0.6693701499819227	119.677	479.677	0.2867647058823529:0.1323529411764706:0.022058823529411766:0.007352941176470588:0.25:0.09558823529411764:0.04411764705882353:0.0:0.058823529411764705:0.007352941176470588:0.04411764705882353:0.007352941176470588:0.0:0.0:0.007352941176470588:0.014705882352941176:0.007352941176470588:0.0:0.007352941176470588:0.007352941176470588:0.0	['False1:2:1:5:9:5:1:2:1:5:1:2:1:2:1:5:6:5:1:2:1:5:1:2:1:5:6:11:6:7:3:4:3:7:12:7:6:5:9:5:1:5:1:2:1 ', 'True1:5:9:5:1:5:9:5:6:11:16:11:6:5:1:2:1:5:6:7:6:5:1:2:1:2:1:5:1:5:9:5:6:11:10:15:19:20:17 ', 'False1:5:6:5:9:5:1:2:1:5:9:5:1:2:1:2:1:5:1:5:1:2:1:2:1:5:1:5:9:5:1:2:1:2:1:5:1:5:6:11:16:11:6:7:3:7:6:5:1:2:1:5 ']
5	2	2	191	0	0.0	2.048258171409275	0.6727682956217211	0.0	360.0	0.2403846153846154:0.10576923076923077:0.019230769230769232:0.0:0.22115384615384615:0.14423076923076922:0.07692307692307693:0.0:0.028846153846153848:0.019230769230769232:0.09615384615384616:0.019230769230769232:0.0:0.0:0.0:0.028846153846153848:0.0:0.0:0.0:0.0:0.0	['False1:5:6:7:3:7:12:7:6:5:1:5:1:2:1:2:1:2:1:5:1:5:6:7:6:11:16:11:10:11:6:5:1:2:1:5:1:2:1:5:9:5:6:11:16:11:10:11 ', 'False1:5:6:11:6:7:6:5:1:2:1:5:1:2:1:5:9:5:1:5:6:5:9:5:1:2:1:5:6:11:6:7:12:7:3:7:6:5:1:5:1:5:1:2:1:2:1:5:6:11:16:11:6:5:1:2 ']
5	2	3	248	0	0.0	2.2654717632206345	0.7441139980281004	0.0	540.0	0.22580645161290322:0.12258064516129032:0.0064516129032258064:0.0:0.21935483870967742:0.10967741935483871:0.05806451612903226:0.012903225806451613:0.06451612903225806:0.025806451612903226:0.05161290322580645:0.025806451612903226:0.025806451612903226:0.0064516129032258064:0.01935483870967742:0.012903225806451613:0.0:0.0:0.0064516129032258064:0.0:0.0064516129032258064	['False1:5:6:11:10:15:14:15:19:15:10:11:6:7:12:13:8:13:12:7:6:5:1:2:1:2:1:2:1:5:9:5:6:11:10:11:16:11:6:7:6:5:1:2:1:2 ', 'False1:5:1:2:1:5:6:7:3:7:6:11:10:11:16:11:6:5:1:5:1:2:1:5:9:5:1:2:1:5:9:5:1:2:1:5:9:5:1:2:1:5:9:5:6:7:12:13:21:13:8 ', 'False1:5:1:2:1:2:1:5:6:5:9:5:1:2:1:5:6:5:1:2:1:5:9:5:6:7:12:7:6:5:1:2:1:5:6:5:9:5:1:2:1:5:6:7:6:5:9:5:1:2:1:5:9:5:1:2:1:2 ']
5	2	3	272	0	0.0	2.355127348280305	0.7735621584189667	0.0	540.0	0.17123287671232876:0.07534246575342465:0.0410958904109589:0.0136986301369863:0.21232876712328766:0.136986301369863:0.0821917808219178:0.00684931506849315:0.06164383561643835:0.0273972602739726:0.07534246575342465:0.03424657534246575:0.0273972602739726:0.0:0.00684931506849315:0.02054794520547945:0.0:0.0:0.0:0.0:0.00684931506849315	['False1:5:1:5:9:5:1:2:1:5:9:5:6:11:16:11:10:15:10:11:6:5:1:2:1:2:1:5:9:5:1:2:1:5:6:5:9:5:1:2:1:5:6:11:10:11:6 ', 'False1:5:1:2:1:5:9:5:6:5:1:5:9:5:6:7:3:7:12:13:12:7:6:11:16:11:6:5:1:2:1:5:9:5:6:5:1:2:1:2:1:5:6:7:3:4:3:7:6:11:6:5:9:5 ', 'False1:5:6:7:6:5:1:2:1:5:6:11:16:11:10:11:6:7:3:4:3:7:12:7:6:5:9:5:1:2:1:5:6:7:3:7:12:13:8:13:21:13:12:7:6 ']
5	2	3	295	0	0.0	2.5240381743584615	0.8290423953143339	0.0	540.0	0.14193548387096774:0.07741935483870968:0.05806451612903226:0.025806451612903226:0.14193548387096774:0.13548387096774195:0.11612903225806452:0.012903225806451613:0.03870967741935484:0.012903225806451613:0.07096774193548387:0.05161290322580645:0.05161290322580645:0.0064516129032258064:0.012903225806451613:0.025806451612903226:0.0:0.0:0.0:0.0:0.01935483870967742	['False1:5:1:2:1:2:1:2:1:5:9:5:6:7:12:13:8:13:21:13:12:7:6:11:16:11:6:5:1:2:1:2:1:5:6:7:3:4:3:7:6:5:9:5:1:2 ', 'False1:5:6:11:6:7:12:7:3:4:3:7:6:5:9:5:1:2:1:5:9:5:6:7:12:13:21:13:12:7:6:11:6:5:1:2:1:5:6:11:16:11:6:7:3:7:6:5:9:5:1:5:6:7:6:11 ', 'False1:2:1:2:1:5:6:11:10:15:14:15:10:11:16:11:6:7:3:4:3:7:12:13:8:13:21:13:12:7:6:5:1:2:1:2:1:5:1:5:9:5:6:7:3:4:3:7:12:7:6:11:16 ']
5	2	2	153	0	0.0	1.8209108010530475	0.598094065095692	0.0	360.0	0.3300970873786408:0.1553398058252427:0.019417475728155338:0.009708737864077669:0.2621359223300971:0.06796116504854369:0.04854368932038835:0.0:0.05825242718446602:0.009708737864077669:0.019417475728155338:0.019417475728155338:0.0:0.0:0.0:0.0:0.0:0.0:0.0:0.0:0.0	['False1:2:1:5:9:5:1:5:1:2:1:5:9:5:1:2:1:5:1:5:1:2:1:5:1:5:6:5:1:2:1:2:1:2:1:5:9:5:1:5:1:2:1:5:1:2:1 ', 'False1:2:1:5:6:5:9:5:1:5:1:5:9:5:6:5:1:2:1:2:1:2:1:2:1:5:1:5:1:5:9:5:6:11:10:11:6:7:12:7:3:4:3:7:6:5:1:2:1:2:1:5:6:7:12:7 ']
5	2	3	185	1	0.3333333333333333	2.3844882337290008	0.7832059978221181	11.719	371.719	0.2:0.09523809523809523:0.02857142857142857:0.009523809523809525:0.21904761904761905:0.12380952380952381:0.06666666666666667:0.009523809523809525:0.05714285714285714:0.01904761904761905:0.05714285714285714:0.01904761904761905:0.02857142857142857:0.0:0.009523809523809525:0.01904761904761905:0.009523809523809525:0.0:0.009523809523809525:0.009523809523809525:0.009523809523809525	['False1:2:1:5:1:2:1:2:1:2:1:2:1:5:9:5:6:5:1:2:1:5:1:5:6:5:9:5:1:2:1:5:9:5:6:7:3:7:6:11:16:11:6:5 ', 'False1:2:1:5:9:5:6:5:1:5:6:7:3:4:3:7:6:11:10:11:16:11:6:5:9:5:1:5:6:7:12:7:6:5:1:2:1:5:1:2:1:5:9:5:6:7:12:13:21:13:8:13 ', 'True1:5:6:11:10:15:19:20:17 ']
5	2	4	302	1	0.25	2.4331397653478812	0.7991860185360598	161.824	701.8240000000001	0.21226415094339623:0.10377358490566038:0.02358490566037736:0.009433962264150943:0.19339622641509435:0.10849056603773585:0.07547169811320754:0.009433962264150943:0.04245283018867924:0.018867924528301886:0.05660377358490566:0.04245283018867924:0.03773584905660377:0.0047169811320754715:0.009433962264150943:0.014150943396226415:0.0047169811320754715:0.0047169811320754715:0.009433962264150943:0.00471…	['False1:5:9:5:1:2:1:5:6:7:12:13:21:13:12:7:3:4:3:7:6:5:1:2:1:5:6:7:3:4:3:7:6:11:16:11:10:11:6:5:1:5:9:5:6:7:12:7 ', 'False1:2:1:5:9:5:1:2:1:2:1:2:1:5:1:2:1:2:1:5:1:2:1:5:6:7:12:13:21:13:8:13:12:7:6:11:10:11:16:11:6:5:1:5:6:5:1:2 ', 'False1:2:1:5:1:2:1:5:6:5:9:5:1:5:1:2:1:2:1:2:1:5:1:2:1:5:9:5:1:5:1:2:1:2:1:5:1:2:1:5:6:11:6:7:3:7:12:7:6:5:9:5:1:5:9:5:6:11:16 ', 'True1:5:6:11:6:5:1:5:6:5:9:5:1:5:6…
5	2	3	261	0	0.0	2.4886876662396125	0.8174312120033372	0.0	540.0	0.1888111888111888:0.0979020979020979:0.027972027972027972:0.013986013986013986:0.1958041958041958:0.1048951048951049:0.04195804195804196:0.006993006993006993:0.055944055944055944:0.03496503496503497:0.07692307692307693:0.02097902097902098:0.03496503496503497:0.006993006993006993:0.027972027972027972:0.027972027972027972:0.0:0.006993006993006993:0.013986013986013986:0.0:0.013986013986013986	['False1:2:1:5:6:5:1:5:9:5:1:2:1:2:1:2:1:5:6:5:1:2:1:5:9:5:6:5:1:2:1:5:6:11:10:15:14:15:10:11:16:11:6:5 ', 'False1:5:9:5:1:2:1:2:1:5:9:5:6:7:3:4:3:7:6:11:6:5:1:5:1:2:1:2:1:2:1:2:1:5:6:11:16:11:6:5:9:5:1:5:9:5:6:7:12:13:21:13 ', 'False1:5:6:7:12:13:21:13:8:13:12:7:3:4:3:7:6:11:10:11:16:11:6:5:9:5:1:2:1:2:1:5:9:5:1:5:6:11:16:11:10:15:19:18:19:15:10 ']
5	6	4	302	0	0.0	2.2418960530700875	0.7363703500068443	0.0	720.0	0.21904761904761905:0.10476190476190476:0.03333333333333333:0.009523809523809525:0.21904761904761905:0.11428571428571428:0.08095238095238096:0.009523809523809525:0.06190476190476191:0.004761904761904762:0.05238095238095238:0.03333333333333333:0.02857142857142857:0.0:0.0:0.01904761904761905:0.0:0.0:0.0:0.0:0.009523809523809525	['False1:2:1:2:1:5:9:5:6:7:12:13:21:13:8:13:12:7:3:4:3:7:6:5:1:2:1:5:9:5:6:7:3:7:12:13:8:13:21:13:12:7:6:5:1:5:6:7:3:4:3:7 ', 'False1:5:1:2:1:2:1:5:6:11:6:5:1:2:1:5:6:7:3:7:6:11:16:11:10:11:6:5:1:2:1:2:1:2:1:5:9:5:1:5:6:7:12:7:6 ', 'False1:5:9:5:1:2:1:5:9:5:1:2:1:5:9:5:6:5:1:5:9:5:6:5:1:5:9:5:1:2:1:5:9:5:6:11:16:11:6:5:1:5:1:2:1:2:1:5:6:11:6:5:1:5:6:11:16:11 ', 'False1:2:1:2:1:2:1:5:9:5:1:5:1:2:1…
5	6	4	254	1	0.25	2.3294599362296666	0.7651314726297591	41.521	581.521	0.22289156626506024:0.1144578313253012:0.04819277108433735:0.018072289156626505:0.18674698795180722:0.1144578313253012:0.0963855421686747:0.0:0.030120481927710843:0.024096385542168676:0.04819277108433735:0.03614457831325301:0.006024096385542169:0.006024096385542169:0.018072289156626505:0.012048192771084338:0.006024096385542169:0.0:0.006024096385542169:0.006024096385542169:0.0	['True1:2:1:5:6:7:12:7:3:7:6:11:10:15:19:20:17 ', 'False1:5:6:7:3:7:12:7:6:11:6:5:1:2:1:2:1:5:6:7:3:4:3:7:12:13:12:7:6:11:16:11:10:15:14:15:10:11:6:5:1:5:6:7:12:7:6:5 ', 'False1:2:1:5:9:5:1:2:1:5:1:2:1:5:9:5:6:5:1:2:1:5:6:5:1:2:1:2:1:5:6:7:3:4:3:7:6:5:1:2:1:2:1:5:9:5:1:5 ', 'False1:5:6:5:9:5:1:2:1:5:9:5:1:2:1:2:1:5:6:11:16:11:10:11:6:7:3:4:3:7:12:7:6:5:1:2:1:2:1:2:1:5:1:5:1:2:1:5:6:5:1:2:1 ']
5	6	5	296	1	0.2	2.2542722060514517	0.740435405605718	118.204	838.204	0.24380165289256198:0.10743801652892562:0.012396694214876033:0.004132231404958678:0.2231404958677686:0.1115702479338843:0.05785123966942149:0.004132231404958678:0.05371900826446281:0.02066115702479339:0.06611570247933884:0.024793388429752067:0.02066115702479339:0.0:0.004132231404958678:0.01652892561983471:0.004132231404958678:0.004132231404958678:0.008264462809917356:0.004132231404958678:0.008264…	['False1:5:6:11:16:11:10:11:6:7:12:13:21:13:8:13:12:7:6:5:1:5:9:5:1:2:1:5:6:7:6:5:9:5:1:2:1:2:1:5:9:5:1:2 ', 'False1:2:1:5:1:5:6:11:10:11:16:11:6:7:12:13:21:13:12:7:3:7:6:5:1:2:1:5:9:5:1:2:1:5:6:11:10:11:16:11:6:7:12:7:6:5:9:5:1 ', 'False1:5:6:5:1:2:1:2:1:5:1:5:1:2:1:2:1:5:6:11:10:11:6:7:3:4:3:7:12:7:6:5:1:5:9:5:6:5:1:2:1:2:1:5:9:5:1:2:1:5:9 ', 'False1:2:1:5:1:2:1:5:1:2:1:5:9:5:6:7:6:11:16:11:6:5…
5	6	2	164	0	0.0	1.9198780474527268	0.630600722025993	0.0	360.0	0.2828282828282828:0.13131313131313133:0.010101010101010102:0.0:0.26262626262626265:0.1111111111111111:0.050505050505050504:0.0:0.06060606060606061:0.0:0.04040404040404041:0.020202020202020204:0.010101010101010102:0.0:0.0:0.020202020202020204:0.0:0.0:0.0:0.0:0.0	['False1:2:1:5:9:5:6:5:1:2:1:5:9:5:6:5:1:2:1:5:1:5:9:5:1:2:1:2:1:5:6:11:16:11:6:7:6:5:1:5:6:5:1:2:1:5:9 ', 'False1:2:1:5:1:5:1:2:1:5:1:5:6:11:16:11:6:7:6:5:9:5:1:2:1:2:1:5:1:5:1:2:1:2:1:5:9:5:6:7:3:7:12:13:12:7:6:5:1:5:1:2 ']
5	6	4	325	0	0.0	2.4062727293075765	0.7903613057642285	0.0	720.0	0.18719211822660098:0.09359605911330049:0.029556650246305417:0.0:0.1724137931034483:0.12315270935960591:0.09359605911330049:0.014778325123152709:0.03940886699507389:0.029556650246305417:0.07389162561576355:0.04433497536945813:0.04926108374384237:0.0049261083743842365:0.014778325123152709:0.019704433497536946:0.0:0.0:0.0:0.0:0.009852216748768473	['False1:5:6:7:12:13:8:13:12:7:3:7:6:11:6:5:1:2:1:2:1:5:6:11:10:15:10:11:16:11:6:5:1:5:1:5:9:5:6:7:3:7:12:13:8:13 ', 'False1:2:1:5:1:2:1:5:1:5:1:2:1:2:1:5:9:5:6:7:12:13:21:13:12:7:6:5:1:2:1:5:9:5:6:11:10:15:14:15:10:11:6:5:1:5:9:5:6:7 ', 'False1:2:1:2:1:2:1:5:9:5:6:11:16:11:10:11:6:7:3:7:6:5:1:2:1:5:9:5:6:7:3:7:6:11:6:5:1:2:1:5:1:2:1:5:1:5:6:7:12:13:12:7:3:7:6 ', 'False1:5:6:7:3:7:12:13:8:13:21:1…
5	6	4	281	0	0.0	2.2412734941041625	0.7361658650740971	0.0	720.0	0.20304568527918782:0.07614213197969544:0.030456852791878174:0.01015228426395939:0.24873096446700507:0.1218274111675127:0.07614213197969544:0.015228426395939087:0.06598984771573604:0.015228426395939087:0.04568527918781726:0.04060913705583756:0.03553299492385787:0.0:0.0:0.01015228426395939:0.0:0.0:0.0:0.0:0.005076142131979695	['False1:5:1:2:1:2:1:5:6:7:12:13:8:13:12:7:3:7:6:5:9:5:1:5:6:5:9:5:1:2:1:5:6:7:6:11:10:11:6:5:1:2:1:2 ', 'False1:5:9:5:6:5:1:5:6:7:3:7:12:13:21:13:8:13:12:7:6:5:1:2:1:5:9:5:6:7:12:13:8:13:12:7:6:5:1:5:9:5:6:7:12:7:3:4:3:7:6 ', 'False1:5:6:5:9:5:1:5:6:11:10:11:16:11:6:5:1:2:1:2:1:5:9:5:1:5:9:5:1:5:9:5:6:11:10:11:6:5:1:2:1:5:6:7:12:7:3:4:3:7:6 ', 'False1:5:1:2:1:2:1:5:9:5:1:5:1:5:1:2:1:5:6:5:1:2:1:…
5	6	3	221	0	0.0	2.3116720242250284	0.7592888774876654	0.0	540.0	0.22695035460992907:0.10638297872340426:0.014184397163120567:0.0:0.19148936170212766:0.1276595744680851:0.07092198581560284:0.0070921985815602835:0.028368794326241134:0.028368794326241134:0.07801418439716312:0.03546099290780142:0.014184397163120567:0.0070921985815602835:0.02127659574468085:0.02127659574468085:0.0:0.0:0.014184397163120567:0.0070921985815602835:0.0	['False1:5:1:5:1:2:1:5:9:5:6:7:12:7:6:11:10:11:6:5:1:2:1:5:6:5:1:2:1:5:6:11:16:11:6:5:1:5:6:11:10 ', 'False1:2:1:5:9:5:6:11:10:15:19:20:19:15:14:15:10:11:16:11:6:7:12:7:6:5:1:2:1:5:1:5:6:5:9:5:1:2:1:2:1:5:6:7:12:13:8 ', 'False1:5:1:2:1:5:1:2:1:2:1:5:1:2:1:2:1:5:1:2:1:5:9:5:6:11:16:11:6:7:3:7:12:13:12:7:6:5:1:2:1:5:1:2:1:5:6:11:6:7:3:7:6 ']
5	6	5	343	0	0.0	2.345515252737963	0.7704049816403551	0.0	900.0	0.20920502092050208:0.1087866108786611:0.02510460251046025:0.008368200836820083:0.19665271966527198:0.1297071129707113:0.07531380753138076:0.008368200836820083:0.0502092050209205:0.029288702928870293:0.06276150627615062:0.029288702928870293:0.02510460251046025:0.0:0.012552301255230125:0.0041841004184100415:0.0:0.0041841004184100415:0.012552301255230125:0.0041841004184100415:0.0041841004184100415	['False1:5:6:7:12:7:6:5:9:5:1:2:1:2:1:2:1:5:6:11:10:15:10:11:6:5:9:5:1:2:1:5:1:2:1:2:1:5:9:5:6:11:10:11:6:7:3:4 ', 'False1:2:1:5:6:11:6:5:9:5:1:2:1:2:1:5:1:2:1:5:1:2:1:5:1:2:1:5:9:5:6:5:1:5:9:5:6:7:3:4:3:7:6:5:1:2 ', 'False1:2:1:5:6:11:16:11:10:11:6:7:6:5:9:5:1:2:1:5:1:5:9:5:6:7:12:13:12:7:6:11:6:5:1:2:1:5:6:7:6:11:10:15:19:20:19:18:19:15 ', 'False1:2:1:5:6:7:3:7:6:5:1:5:1:2:1:5:1:2:1:5:9:5:1:2:1…
5	6	4	267	0	0.0	2.3012381085303177	0.755861766698325	0.0	720.0	0.19318181818181818:0.09090909090909091:0.011363636363636364:0.0:0.2215909090909091:0.125:0.07954545454545454:0.0:0.07954545454545454:0.017045454545454544:0.0625:0.03977272727272727:0.017045454545454544:0.005681818181818182:0.017045454545454544:0.017045454545454544:0.0:0.0:0.011363636363636364:0.005681818181818182:0.005681818181818182	['False1:5:1:2:1:5:9:5:1:2:1:2:1:5:9:5:6:7:12:7:3:7:6:11:6:5:1:2:1:2:1:5:6:7:3:7:6 ', 'False1:5:9:5:1:2:1:2:1:5:9:5:6:7:6:11:16:11:10:15:14:15:19:20:19:15:10:11:6:5:1:5:9:5:1:5:9:5:1:5:9:5:6:5 ', 'False1:2:1:2:1:5:1:5:6:11:6:7:12:7:6:5:9:5:1:2:1:5:9:5:1:2:1:5:9:5:6:7:12:13:21:13:12:7:6:5:1:2:1:5:9:5 ', 'False1:5:6:11:10:11:6:5:9:5:1:2:1:2:1:5:9:5:6:11:16:11:6:7:12:13:12:7:6:5:1:2:1:5:9:5:1:2:1:5:…
5	6	5	311	2	0.4	2.565486045449526	0.842656310776904	101.73949999999999	743.479	0.18811881188118812:0.09900990099009901:0.024752475247524754:0.009900990099009901:0.18316831683168316:0.09405940594059406:0.04950495049504951:0.009900990099009901:0.0594059405940594:0.0297029702970297:0.06435643564356436:0.0297029702970297:0.039603960396039604:0.0:0.019801980198019802:0.019801980198019802:0.009900990099009901:0.009900990099009901:0.0297029702970297:0.01485148514851485:0.014851485…	['False1:2:1:5:9:5:1:5:9:5:6:11:16:11:10:15:19:20:19:15:10:11:6:5:1:2:1:5:1:2:1:2:1:2:1:5:6:5:1:5 ', 'True1:5:9:5:1:2:1:2:1:5:6:11:10:15:19:18:19:20:17 ', 'False1:2:1:5:9:5:6:7:3:4:3:7:6:11:16:11:6:5:1:5:9:5:1:2:1:5:6:7:3:7:12:13:8:13:21:13:12:7:6:11:10:11:16:11:6 ', 'False1:2:1:5:9:5:1:2:1:2:1:2:1:5:9:5:1:2:1:2:1:5:6:5:9:5:1:2:1:2:1:5:6:7:6:5:1:2:1:5:9:5:6:7:3:4:3:7:12:13:8:13:21:13:12 ', 'True1…
5	10	7	475	0	0.0	2.446634191342858	0.8036183806785662	0.0	1260.0	0.17796610169491525:0.08757062146892655:0.022598870056497175:0.005649717514124294:0.18361581920903955:0.13559322033898305:0.07627118644067797:0.00847457627118644:0.04519774011299435:0.03389830508474576:0.09322033898305085:0.02824858757062147:0.022598870056497175:0.002824858757062147:0.01977401129943503:0.02824858757062147:0.0:0.005649717514124294:0.014124293785310734:0.002824858757062147:0.005649…	['False1:5:9:5:6:11:16:11:6:7:12:7:6:5:1:5:9:5:6:11:10:15:10:11:16:11:6:7:12:13:8:13:12:7:6:5:1:2:1:2:1:5:6:7:3:4:3:7:6:11:6:5:1:2:1:2:1 ', 'False1:5:9:5:6:5:1:2:1:2:1:5:6:11:16:11:10:11:6:7:3:4:3:7:12:13:8:13:21:13:12:7:6:5:1:2:1:2:1 ', 'False1:2:1:5:6:11:6:5:9:5:1:5:6:7:6:11:16:11:6:5:1:5:9:5:1:2:1:2:1:5:6:7:6:11:16:11:10:15:10:11:6:5:1:2:1:5:9:5:1:5 ', 'False1:5:9:5:1:5:9:5:6:7:3:7:12:7:6:11:1…
5	10	5	237	2	0.4	2.2543754028511986	0.7404693014964062	89.0265	718.053	0.21568627450980393:0.10784313725490197:0.014705882352941176:0.004901960784313725:0.22058823529411764:0.12254901960784313:0.03431372549019608:0.0:0.06372549019607843:0.049019607843137254:0.0784313725490196:0.004901960784313725:0.0:0.004901960784313725:0.03431372549019608:0.00980392156862745:0.00980392156862745:0.0:0.014705882352941176:0.00980392156862745:0.0	['False1:5:6:5:9:5:1:2:1:5:9:5:6:11:16:11:10:11:6:5:1:2:1:2:1:5:9:5:6:5:1:2:1:2:1:2:1:5:9:5:1:2:1:2:1:5:1 ', 'True1:2:1:5:6:11:10:15:14:15:10:11:6:5:9:5:1:2:1:5:6:5:1:2:1:5:9:5:6:11:10:15:19:20:17 ', 'False1:5:6:7:3:4:3:7:6:11:10:15:19:15:10:11:6:5:1:2:1:5:6:7:6:11:10:15:10:11:6:5:9:5:1:2:1:2:1:5:6:11:6 ', 'True1:2:1:5:9:5:1:2:1:5:6:7:6:11:16:11:10:15:19:20:17 ', 'False1:5:6:5:1:2:1:5:1:2:1:5:6:1…
5	10	10	517	0	0.0	2.3343326877577537	0.7667319704509317	0.0	1800.0	0.205078125:0.087890625:0.033203125:0.015625:0.220703125:0.130859375:0.068359375:0.001953125:0.052734375:0.015625:0.0703125:0.025390625:0.009765625:0.00390625:0.017578125:0.01953125:0.0:0.00390625:0.01171875:0.001953125:0.00390625	['False1:5:9:5:1:5:6:7:6:11:6:5:9:5:1:2:1:5:6:7:12:7:3:4:3:7:6:11:10:15:19:18:19:15:14:15:10:11:16:11:6:5:1:5:9:5:6:11:6:7 ', 'False1:5:6:5:1:2:1:5:1:2:1:5:1:2:1:5:9:5:6:7:12:7:3:4:3:7:6:5:1:2:1:5:1:2:1:5:1:5:1:5:9:5:1:5:9 ', 'False1:5:9:5:6:11:16:11:10:11:6:7:3:4:3:7:12:7:6:5:1:5:6:7:3:7:12:7:6:11:16:11:6:5:9:5:1:2:1 ', 'False1:5:9:5:6:11:10:15:14:15:19:18:19:15:10:11:16:11:6:5:1:2:1:5:6:11:16:1…
5	10	7	413	0	0.0	2.3903575551402834	0.7851338277302042	0.0	1260.0	0.2245508982035928:0.11377245508982035:0.03293413173652695:0.008982035928143712:0.18862275449101795:0.11077844311377245:0.0688622754491018:0.0029940119760479044:0.041916167664670656:0.029940119760479042:0.05688622754491018:0.020958083832335328:0.014970059880239521:0.008982035928143712:0.029940119760479042:0.014970059880239521:0.0:0.005988023952095809:0.017964071856287425:0.0029940119760479044:0.0…	['False1:5:1:5:1:2:1:5:9:5:6:5:1:5:1:2:1:5:1:2:1:2:1:5:1:2:1:2:1:5:1:5:6:7:3:4:3:7:12:13:8:13:21:13:12:7:6 ', 'False1:5:6:5:9:5:1:2:1:5:9:5:1:2:1:2:1:5:1:2:1:5:9:5:6:5:1:2:1:2:1:5:1:2:1:5:9:5:1:2:1:2:1 ', 'False1:2:1:2:1:5:9:5:6:7:3:7:6:5:1:5:6:11:6:7:3:4:3:7:6:5:1:2:1:2:1:2:1:5:9:5:6:7:3:4:3:7:6:11:16 ', 'False1:2:1:5:6:5:1:5:6:11:6:5:1:2:1:5:1:2:1:5:6:11:10:11:6:7:6:5:1:2:1:2:1:5:9:5:6:7:12:13:…
5	10	5	313	0	0.0	2.2948056778240526	0.7537489786214289	0.0	900.0	0.2413793103448276:0.1206896551724138:0.02586206896551724:0.01293103448275862:0.19827586206896552:0.10344827586206896:0.0603448275862069:0.004310344827586207:0.04741379310344827:0.021551724137931036:0.05603448275862069:0.03879310344827586:0.03017241379310345:0.004310344827586207:0.01293103448275862:0.01293103448275862:0.0:0.0:0.0:0.0:0.008620689655172414	['False1:2:1:5:6:11:16:11:6:5:9:5:1:2:1:5:1:2:1:2:1:5:1:2:1:5:9:5:6:11:16:11:10:11:6:7:6:5:1:2:1 ', 'False1:2:1:5:1:2:1:5:6:7:12:13:21:13:12:7:6:5:1:5:9:5:1:2:1:2:1:5:1:2:1:2:1:5:1:5:6:7:3:4 ', 'False1:5:9:5:6:5:1:2:1:2:1:5:1:5:1:2:1:5:6:5:1:5:6:11:10:15:14:15:10:11:6:7:12:13:12:7:6:5:1:2:1:5:9:5:1:5:6:11:6:5:9 ', 'False1:5:1:5:6:7:12:7:3:4:3:7:6:11:16:11:10:15:10:11:6:5:1:2:1:5:9:5:6:5:1:2:1:5:9…
5	10	3	210	0	0.0	2.1869773218279076	0.7183318128091201	0.0	540.0	0.23943661971830985:0.11267605633802817:0.014084507042253521:0.007042253521126761:0.2323943661971831:0.09859154929577464:0.035211267605633804:0.0:0.07042253521126761:0.035211267605633804:0.07746478873239436:0.014084507042253521:0.014084507042253521:0.0:0.014084507042253521:0.028169014084507043:0.0:0.0:0.0:0.0:0.007042253521126761	['False1:5:9:5:1:2:1:5:1:5:6:5:9:5:1:2:1:5:1:5:9:5:1:2:1:5:6:11:16:11:10:11:6:7:3:4:3:7:12:13:21:13:12:7:6:5:9:5:1 ', 'False1:2:1:2:1:5:9:5:6:11:16:11:6:7:6:5:1:2:1:5:9:5:6:5:1:2:1:5:1:2:1:2:1:5:9:5:1:5:6:11:10:15:10:11:16:11 ', 'False1:5:9:5:1:2:1:5:6:5:1:2:1:2:1:2:1:2:1:5:1:5:9:5:6:7:6:11:16:11:10:15:10:11:6:5:1:2:1:5:1:2:1:5:6:5:9 ']
5	10	4	239	0	0.0	2.0860876545297633	0.6851937199351567	0.0	720.0	0.23232323232323232:0.10101010101010101:0.020202020202020204:0.010101010101010102:0.24242424242424243:0.13636363636363635:0.045454545454545456:0.0:0.06565656565656566:0.025252525252525252:0.08585858585858586:0.010101010101010102:0.005050505050505051:0.0:0.0:0.020202020202020204:0.0:0.0:0.0:0.0:0.0	['False1:5:6:7:6:5:9:5:1:2:1:5:6:7:3:4:3:7:6:5:1:2:1:5:9:5:1:5:6:11:6:7:6:5:1:5:6:11:16:11:6:7:6 ', 'False1:2:1:5:1:2:1:5:9:5:1:2:1:5:6:11:16:11:6:5:1:2:1:5:1:5:6:7:3:4:3:7:12:13:12:7:6:11:10:11:6:5:9:5:1:2:1:2:1 ', 'False1:5:6:11:16:11:10:11:6:5:1:2:1:5:6:5:1:5:6:7:6:11:16:11:10:11:6:5:9:5:1:2:1:2:1:5:6:5:9:5:1:5:9:5:6:11:10:11:6 ', 'False1:2:1:5:1:2:1:2:1:5:6:5:1:5:9:5:1:2:1:5:1:5:9:5:1:2:1:2:1…
5	10	6	311	1	0.16666666666666666	2.199052493278293	0.7222980083939404	55.67	955.6700000000001	0.23843416370106763:0.12455516014234876:0.014234875444839857:0.0035587188612099642:0.22419928825622776:0.11743772241992882:0.0498220640569395:0.0:0.06405693950177936:0.03202846975088968:0.05693950177935943:0.010676156583629894:0.0035587188612099642:0.0071174377224199285:0.02491103202846975:0.014234875444839857:0.0035587188612099642:0.0:0.0071174377224199285:0.0035587188612099642:0.0	['False1:2:1:5:9:5:6:11:6:7:6:5:1:5:6:7:12:13:12:7:6:11:10:11:6:5:1:2:1:5:6:7:6:5:9:5:1:2:1:2:1:2:1:2:1:5:6:5:9:5 ', 'False1:5:6:7:6:11:10:15:10:11:6:5:9:5:1:2:1:2:1:2:1:5:1:2:1:5:1:2:1:5:6:5:9:5:1:2:1:5:1:2:1:5:9 ', 'True1:2:1:2:1:5:9:5:6:7:6:11:10:15:14:15:19:20:17 ', 'False1:2:1:2:1:5:6:5:9:5:1:2:1:2:1:5:1:2:1:5:6:5:1:5:6:5:9:5:1:2:1:5:9:5:6:11:10:11:16:11:6:7:3:7:6:5:1:5:6:7:6:11:10:15:19:15:…
5	10	6	256	3	0.5	2.38552954144904	0.7835480244424959	93.50533333333334	820.5160000000001	0.24553571428571427:0.12946428571428573:0.022321428571428572:0.004464285714285714:0.19196428571428573:0.08928571428571429:0.05803571428571429:0.004464285714285714:0.049107142857142856:0.013392857142857142:0.049107142857142856:0.022321428571428572:0.017857142857142856:0.008928571428571428:0.022321428571428572:0.017857142857142856:0.013392857142857142:0.004464285714285714:0.017857142857142856:0.013…	['True1:5:6:11:16:11:10:15:14:15:19:20:17 ', 'True1:2:1:2:1:2:1:5:6:7:3:4:3:7:12:13:12:7:6:5:9:5:1:5:1:5:6:11:16:11:6:5:1:2:1:5:1:5:6:11:10:15:19:18:19:20:17 ', 'False1:5:6:5:9:5:1:2:1:2:1:2:1:5:9:5:1:5:6:5:1:2:1:5:1:2:1:5:9:5:1:2:1:5:9:5:1:2:1:2:1:5:9:5:1:5:6:7:3:7 ', 'True1:5:6:7:12:13:21:13:8:13:12:7:6:11:16:11:10:15:14:15:19:20:17 ', 'False1:2:1:2:1:5:6:7:3:7:6:11:16:11:6:5:1:2:1:5:9:5:1:2:1:…
5	10	4	262	0	0.0	2.1417623975128643	0.7034805757957863	0.0	720.0	0.22926829268292684:0.1024390243902439:0.02926829268292683:0.004878048780487805:0.24878048780487805:0.11707317073170732:0.06829268292682927:0.004878048780487805:0.07317073170731707:0.00975609756097561:0.05365853658536585:0.01951219512195122:0.01951219512195122:0.0:0.0:0.014634146341463415:0.0:0.0:0.0:0.0:0.004878048780487805	['False1:2:1:5:9:5:6:5:1:2:1:5:1:2:1:5:1:2:1:5:1:5:9:5:1:2:1:5:9:5:6:11:16:11:10:11:6:7:3:7:6:5:1:2:1:5:6:11 ', 'False1:5:1:2:1:5:9:5:6:7:6:11:16:11:6:5:1:2:1:5:9:5:1:2:1:2:1:5:6:11:6:7:3:7:6:5:9:5:1:2:1:5:9:5:6:5:1:5:6:11:6:7 ', 'False1:5:6:7:3:4:3:7:12:13:12:7:6:5:1:2:1:2:1:2:1:5:9:5:6:7:12:13:8:13:21:13:12:7:3:7:6:11:10:11:16:11:6:5:1:5:9:5:6:7:3:7 ', 'False1:5:9:5:6:5:1:2:1:5:6:5:9:5:1:5:6:5:…
5	14	10	481	1	0.1	2.365717041592295	0.7770404357280045	24.722	1644.722	0.21074380165289255:0.1012396694214876:0.028925619834710745:0.010330578512396695:0.20454545454545456:0.11983471074380166:0.0743801652892562:0.006198347107438017:0.049586776859504134:0.024793388429752067:0.06611570247933884:0.030991735537190084:0.01652892561983471:0.002066115702479339:0.01652892561983471:0.01652892561983471:0.002066115702479339:0.002066115702479339:0.010330578512396695:0.004132231…	['False1:5:9:5:6:7:3:7:12:7:6:11:6:5:1:5:1:2:1:2:1:2:1:2:1:5:9:5:1:5:9:5:6:5:1:5:9:5:1:2:1:5:6:7:12 ', 'False1:2:1:5:6:7:3:7:12:13:12:7:6:5:9:5:1:2:1:5:6:5:1:2:1:5:6:5:1:2:1:5:6:7:12:13:8:13:21:13:12:7:6:11:6:5:1:2:1:2 ', 'False1:5:6:7:6:11:10:11:16:11:6:5:9:5:1:2:1:5:1:2:1:5:6:11:10:15:19:15:14:15:10:11:6:5:9:5:1:2:1:2:1:2:1:5:9:5 ', 'False1:5:6:7:3:4:3:7:12:7:6:11:10:15:10:11:6:5:1:2:1:5:6:11:1…
5	14	2	164	0	0.0	2.4444975213412596	0.8029165727447097	0.0	360.0	0.16666666666666666:0.07777777777777778:0.022222222222222223:0.0:0.18888888888888888:0.14444444444444443:0.06666666666666667:0.0:0.03333333333333333:0.044444444444444446:0.08888888888888889:0.022222222222222223:0.011111111111111112:0.011111111111111112:0.044444444444444446:0.022222222222222223:0.0:0.011111111111111112:0.03333333333333333:0.011111111111111112:0.0	['False1:2:1:2:1:2:1:2:1:5:9:5:6:7:3:7:6:5:1:5:6:11:10:11:6:5:9:5:1:5:6:11:10:15:10:11:16:11:6:5:1:2:1:5:6:5 ', 'False1:5:6:11:6:5:1:2:1:5:6:7:3:7:6:5:1:5:1:2:1:5:9:5:6:7:12:13:12:7:6:11:16:11:10:15:19:18:19:20:19:15:14:15 ']
5	14	4	289	0	0.0	2.321017174936772	0.7623583739039019	0.0	720.0	0.19021739130434784:0.08152173913043478:0.03804347826086957:0.010869565217391304:0.20108695652173914:0.13043478260869565:0.08152173913043478:0.010869565217391304:0.04891304347826087:0.03260869565217391:0.09239130434782608:0.03260869565217391:0.021739130434782608:0.0:0.005434782608695652:0.021739130434782608:0.0:0.0:0.0:0.0:0.0	['False1:5:1:2:1:5:1:2:1:5:9:5:1:2:1:5:6:11:10:11:6:5:9:5:1:2:1:5:9:5:1:5:6:7:12:7:3:7:6:11:10:15:10:11:6 ', 'False1:5:9:5:6:7:6:11:16:11:6:5:1:2:1:5:9:5:1:5:1:2:1:5:9:5:6:7:12:13:8:13:12:7:3:7:6:11:10:11:6:5 ', 'False1:2:1:5:6:7:6:11:16:11:10:11:6:5:1:2:1:5:9:5:1:2:1:5:9:5:6:5:1:2:1:5:6:5:1:5:6:11:16:11:6:5:9:5:1:2:1:5:6:7:3 ', 'False1:5:1:2:1:2:1:2:1:5:6:11:10:11:6:7:12:7:3:4:3:7:6:5:1:2:1:5:1:…
5	14	7	409	1	0.14285714285714285	2.391443510104808	0.7854905191281946	86.605	1166.605	0.20504731861198738:0.08517350157728706:0.025236593059936908:0.006309148264984227:0.2082018927444795:0.1167192429022082:0.07255520504731862:0.00946372239747634:0.05362776025236593:0.025236593059936908:0.07255520504731862:0.031545741324921134:0.031545741324921134:0.0:0.00946372239747634:0.01892744479495268:0.0031545741324921135:0.0031545741324921135:0.00946372239747634:0.0031545741324921135:0.0094…	['False1:5:9:5:1:2:1:2:1:5:1:2:1:2:1:5:1:2:1:5:1:2:1:2:1:5:9:5:6:7:3:7:12:13:12:7:6:5:1:2:1:2:1:5:6:7:12:13:12:7 ', 'False1:5:9:5:6:5:1:2:1:5:1:5:9:5:1:2:1:5:6:11:16:11:6:5:1:2:1:5:6:7:6:11:10:11:16:11:6:5:9:5:1:5:1:2:1 ', 'True1:5:9:5:1:2:1:5:9:5:1:5:1:2:1:5:9:5:1:5:6:11:10:15:19:20:17 ', 'False1:5:6:5:9:5:1:5:6:7:6:11:16:11:10:15:19:18:19:15:10:11:6:5:1:2:1:5:1:5:1:2:1:5:6:11:10:11:6:7:12:7:3:7…
5	14	8	386	0	0.0	2.2188707913973644	0.7288075015983626	0.0	1440.0	0.22340425531914893:0.10638297872340426:0.007978723404255319:0.0026595744680851063:0.23404255319148937:0.1196808510638298:0.0425531914893617:0.005319148936170213:0.06382978723404255:0.02925531914893617:0.0797872340425532:0.018617021276595744:0.013297872340425532:0.005319148936170213:0.018617021276595744:0.023936170212765957:0.0:0.0:0.0026595744680851063:0.0:0.0026595744680851063	['False1:5:9:5:6:5:1:2:1:5:6:11:6:5:9:5:1:2:1:5:9:5:6:11:10:15:10:11:6:5:1:2:1:2:1:5:1:5:1:2:1:2 ', 'False1:5:9:5:6:7:12:7:3:7:6:11:16:11:6:5:1:2:1:5:9:5:6:5:1:2:1:5:6:5:9:5:1:2:1:2:1:2:1:5:9:5:1:2:1:5:9:5:6:7:3:4 ', 'False1:2:1:5:6:5:1:5:6:7:12:13:8:13:12:7:6:11:16:11:10:11:6:5:9:5:1:2:1:5:1:5:1:2:1:5:9:5:1:2:1:5:1:2:1:5:9:5 ', 'False1:5:9:5:6:5:1:2:1:5:1:5:9:5:6:5:1:2:1:2:1:5:6:7:3:7:12:7:6:11:…
5	14	9	453	0	0.0	2.1512893892052123	0.7066097994711656	0.0	1620.0	0.23076923076923078:0.11208791208791209:0.02197802197802198:0.006593406593406593:0.23956043956043957:0.11868131868131868:0.06373626373626373:0.0:0.07252747252747253:0.01978021978021978:0.054945054945054944:0.026373626373626374:0.008791208791208791:0.004395604395604396:0.008791208791208791:0.01098901098901099:0.0:0.0:0.0:0.0:0.0	['False1:2:1:5:9:5:1:2:1:5:6:11:16:11:6:5:1:5:9:5:6:11:16:11:10:11:6:7:6:5:1:2:1:5:9:5:6:7:12:7:6:5 ', 'False1:5:6:7:12:7:6:11:6:5:1:2:1:5:6:5:9:5:1:2:1:5:9:5:1:5:9:5:1:2:1:5:6:7:3:4:3:7:6:11:10:11:6:5:9 ', 'False1:5:6:5:9:5:1:2:1:2:1:5:6:11:6:7:3:4:3:7:6:5:9:5:1:2:1:2:1:5:1:2:1:5:6:11:10:11:16:11:6:7:3:4:3:7:12:13:12:7:6 ', 'False1:5:9:5:6:11:6:7:6:5:1:2:1:5:9:5:6:5:1:2:1:5:1:5:9:5:1:2:1:2:1:5:6…
5	14	7	336	0	0.0	2.099220556746044	0.6895073364332832	0.0	1260.0	0.26900584795321636:0.13157894736842105:0.008771929824561403:0.0:0.24269005847953215:0.08771929824561403:0.03508771929824561:0.0029239766081871343:0.07017543859649122:0.02631578947368421:0.05847953216374269:0.014619883040935672:0.011695906432748537:0.0029239766081871343:0.017543859649122806:0.014619883040935672:0.0:0.0:0.0029239766081871343:0.0:0.0029239766081871343	['False1:2:1:5:1:5:6:7:3:7:12:7:6:11:6:5:9:5:1:2:1:2:1:5:1:2:1:5:6:7:3:7:12:13:21:13:8:13:12:7:6:11:10:15:14:15 ', 'False1:2:1:2:1:2:1:5:1:2:1:2:1:2:1:5:1:5:1:5:9:5:6:11:16:11:10:11:6:5:1:2:1:2:1:5:1:2:1:5:1:5:6:7 ', 'False1:2:1:5:9:5:1:2:1:2:1:5:9:5:6:5:1:5:9:5:6:5:1:2:1:5:1:2:1:2:1:5:6:11:6:5:1:5:6:11:16:11:10:11:6:5 ', 'False1:2:1:2:1:5:9:5:1:5:1:2:1:5:9:5:1:2:1:5:6:5:9:5:1:5:9:5:1:2:1:5:9:5:6…
5	14	8	411	0	0.0	2.243835669087915	0.7370074338377252	0.0	1440.0	0.23114355231143552:0.11678832116788321:0.024330900243309004:0.0072992700729927005:0.21654501216545013:0.11192214111922141:0.06082725060827251:0.0:0.05596107055961071:0.031630170316301706:0.0681265206812652:0.012165450121654502:0.0:0.004866180048661801:0.019464720194647202:0.0170316301703163:0.0:0.004866180048661801:0.014598540145985401:0.0024330900243309003:0.0	['False1:2:1:5:1:5:9:5:6:7:12:7:3:4:3:7:6:5:1:5:1:2:1:2:1:2:1:5:1:5:1:2:1:5:9:5:1:2:1:5:6:11:10:11:16:11:6:7:3:7 ', 'False1:2:1:5:6:11:6:7:3:7:12:7:6:5:1:2:1:5:9:5:1:5:1:2:1:2:1:2:1:2:1:5:1:2:1:2:1:2:1:5:6:7:12:7:6 ', 'False1:2:1:5:6:11:16:11:10:11:6:7:6:5:1:5:6:7:12:7:6:5:9:5:1:2:1:2:1:5:1:2:1:2:1:5:9:5:1:5:9:5:6:7 ', 'False1:5:6:11:10:11:16:11:6:5:9:5:1:5:9:5:1:5:6:7:6:11:10:15:19:18:19:15:14:1…
5	14	4	293	0	0.0	2.3908056507110604	0.7852810086362225	0.0	720.0	0.20108695652173914:0.10869565217391304:0.02717391304347826:0.0:0.1793478260869565:0.10869565217391304:0.09782608695652174:0.005434782608695652:0.05434782608695652:0.016304347826086956:0.059782608695652176:0.04891304347826087:0.02717391304347826:0.005434782608695652:0.016304347826086956:0.021739130434782608:0.0:0.005434782608695652:0.010869565217391304:0.0:0.005434782608695652	['False1:5:6:11:6:7:6:5:9:5:1:5:6:7:3:7:12:7:6:11:10:11:16:11:6:5:1:2:1:2:1:5:9:5:6:11:16:11:6:7:12:13:12:7:3:7 ', 'False1:2:1:5:6:7:6:5:1:2:1:2:1:5:1:2:1:5:1:2:1:5:9:5:1:2:1:5:9:5:6:11:16:11:6:7:3:7:12:7:6:5:1:2 ', 'False1:2:1:5:6:5:9:5:1:5:1:2:1:5:1:2:1:2:1:5:9:5:1:2:1:5:9:5:6:7:12:7:3:7:6:5:1:5:9:5:6:7:12:13:12:7:3 ', 'False1:2:1:2:1:2:1:5:1:2:1:5:9:5:6:11:16:11:10:15:19:18:19:15:14:15:10:11:6…
5	14	13	664	0	0.0	2.403282124258403	0.7893790154016684	0.0	2340.0	0.20795107033639143:0.10397553516819572:0.03058103975535168:0.010703363914373088:0.19877675840978593:0.11773700305810397:0.06116207951070336:0.0045871559633027525:0.04892966360856269:0.027522935779816515:0.07186544342507645:0.022935779816513763:0.021406727828746176:0.0030581039755351682:0.01834862385321101:0.021406727828746176:0.0:0.0045871559633027525:0.013761467889908258:0.0045871559633027525:0…	['False1:2:1:5:9:5:6:11:16:11:6:7:3:4:3:7:6:5:1:2:1:2:1:2:1:2:1:2:1:5:9:5:1:2:1:5:9:5:6:7:3:4:3 ', 'False1:5:6:11:16:11:10:15:10:11:6:5:1:2:1:5:1:2:1:5:6:7:3:7:6:5:1:2:1:5:9:5:1:5:1:2:1:5:9:5:1:2:1:2:1 ', 'False1:2:1:5:1:2:1:2:1:2:1:5:9:5:1:5:1:5:6:11:16:11:10:15:10:11:6:5:1:2:1:5:6:7:12:13:8:13:21:13:12:7:3:4:3 ', 'False1:5:1:2:1:2:1:5:9:5:6:7:6:11:16:11:6:5:1:5:1:5:9:5:1:2:1:5:1:2:1:2:1:5:1:5:6…
5	18	18	749	1	0.05555555555555555	2.36179201701633	0.7757512271062084	81.657	3141.657	0.20434782608695654:0.09782608695652174:0.017391304347826087:0.005434782608695652:0.2184782608695652:0.12173913043478261:0.05543478260869565:0.004347826086956522:0.06086956521739131:0.02717391304347826:0.07391304347826087:0.021739130434782608:0.016304347826086956:0.006521739130434782:0.020652173913043477:0.021739130434782608:0.0010869565217391304:0.004347826086956522:0.011956521739130435:0.003260…	['False1:2:1:5:1:5:1:2:1:2:1:2:1:5:9:5:6:7:3:7:12:13:21:13:8:13:12:7:6:5:1:2:1:5:1:2:1:2:1:2:1:2:1:5:9:5:1 ', 'False1:2:1:5:1:2:1:5:6:11:10:11:16:11:6:5:9:5:1:2:1:5:1:5:9:5:1:5:9:5:6:5:1:2:1:2:1:5:1:2:1:5:9:5:6 ', 'False1:5:6:7:6:5:1:2:1:5:6:11:10:15:19:18:19:20:19:15:10:11:6:7:6:5:1:2:1:5:9:5:6:5:1:2:1:5:6:7:3:4:3:7:6:5:9:5:1 ', 'False1:2:1:5:6:7:6:11:16:11:10:15:10:11:6:5:9:5:1:2:1:5:6:11:16:11…
5	18	14	616	1	0.07142857142857142	2.415439133445296	0.7933720913062046	53.373	2393.373	0.1875:0.08536585365853659:0.03201219512195122:0.010670731707317074:0.20579268292682926:0.12195121951219512:0.07469512195121951:0.006097560975609756:0.056402439024390245:0.03201219512195122:0.07164634146341463:0.03353658536585366:0.024390243902439025:0.003048780487804878:0.019817073170731708:0.018292682926829267:0.001524390243902439:0.001524390243902439:0.006097560975609756:0.001524390243902439:0…	['False1:5:9:5:1:2:1:2:1:5:9:5:1:5:6:11:16:11:10:11:6:5:9:5:1:2:1:5:9:5:6:7:12:13:12:7:6:5:1:2:1:2 ', 'False1:5:9:5:6:7:3:4:3:7:12:7:6:11:16:11:10:15:10:11:6:5:1:5:9:5:1:5:9:5:6:11:10:15:10:11:16:11:6:7:12:13:21:13:8:13 ', 'False1:5:6:11:6:7:6:5:1:5:9:5:1:2:1:5:1:5:6:11:10:15:10:11:16:11:6:5:9:5:1:2:1:2:1:5:6:11:6:5:9:5:1:5:9:5:6:5:1:5:9 ', 'False1:2:1:5:9:5:1:2:1:2:1:5:9:5:6:11:6:7:3:7:6:5:1:5:1…
5	18	10	522	0	0.0	2.322848704977046	0.7629599559509186	0.0	1800.0	0.22134387351778656:0.1067193675889328:0.029644268774703556:0.009881422924901186:0.21739130434782608:0.11067193675889328:0.07312252964426877:0.005928853754940711:0.05928853754940711:0.015810276679841896:0.043478260869565216:0.03557312252964427:0.025691699604743084:0.005928853754940711:0.01383399209486166:0.007905138339920948:0.0:0.001976284584980237:0.007905138339920948:0.001976284584980237:0.005…	['False1:2:1:5:9:5:6:11:10:11:16:11:6:7:6:5:1:5:6:11:6:7:12:13:8:13:21:13:12:7:3:4:3:7:6:5:1:2:1:5:9:5:1:2:1:2:1:5:6 ', 'False1:5:1:2:1:5:9:5:1:5:9:5:6:11:10:15:14:15:10:11:6:7:6:5:1:2:1:5:1:5:6:11:10:11:6:7:6:5:1:5:9:5:1:2:1:5:6 ', 'False1:2:1:2:1:2:1:5:6:7:12:13:21:13:12:7:3:4:3:7:6:11:6:5:1:2:1:5:9:5:1:5:9:5:1:2:1:5:6:7:12:13:8:13:12:7:6:11 ', 'False1:5:1:2:1:5:9:5:1:2:1:5:6:11:10:11:6:5:9:5:1…
5	18	12	505	1	0.08333333333333333	2.3369591908188343	0.7675946683337052	66.056	2046.056	0.19705340699815838:0.0865561694290976:0.04604051565377532:0.022099447513812154:0.22283609576427257:0.1252302025782689:0.08287292817679558:0.0055248618784530384:0.058931860036832415:0.020257826887661142:0.05156537753222836:0.029465930018416207:0.014732965009208104:0.0:0.009208103130755065:0.011049723756906077:0.001841620626151013:0.003683241252302026:0.007366482504604052:0.001841620626151013:0.00…	['False1:2:1:5:9:5:6:11:16:11:10:15:19:18:19:15:10:11:6:5:1:2:1:2:1:5:9:5:1:2:1:5:9:5:6:11:10:11:6:5:1:2:1:5 ', 'False1:2:1:5:1:2:1:5:6:5:9:5:1:2:1:5:9:5:1:5:6:7:6:11:6:5:1:5:1:2:1:5:1:5:9:5:1:2:1:5:6:7:3:4:3 ', 'False1:5:6:7:12:13:21:13:8:13:12:7:3:4:3:7:6:5:9:5:1:2:1:5:9:5:1:2:1:2:1:5:1:2:1:5:9:5:6:7:3:4:3:7:6:11:10:15:10:11 ', 'False1:5:9:5:1:2:1:5:9:5:6:7:3:7:12:13:12:7:6:5:1:2:1:5:9:5:6:11:1…
5	18	16	719	2	0.125	2.430983468221768	0.7984777639016397	111.379	2742.758	0.1964956195244055:0.0951188986232791:0.025031289111389236:0.011264080100125156:0.20275344180225283:0.1113892365456821:0.06633291614518148:0.006257822277847309:0.057571964956195244:0.02127659574468085:0.07259073842302878:0.03504380475594493:0.028785982478097622:0.0037546933667083854:0.012515644555694618:0.02753441802252816:0.0025031289111389237:0.0025031289111389237:0.008760951188986232:0.0037546…	['False1:2:1:5:6:11:16:11:10:11:6:5:1:5:6:7:3:4:3:7:6:5:9:5:1:2:1:2:1:2:1:2:1:5:9:5:6:7:6:11:16:11:6:5:1:5:9:5:6:5 ', 'False1:5:9:5:6:7:12:7:6:5:1:5:9:5:6:11:6:5:1:2:1:5:9:5:6:7:12:13:8:13:21:13:12:7:6:5:1:2:1:5:1:5:9 ', 'False1:2:1:5:6:11:10:11:16:11:6:7:3:4:3:7:12:13:21:13:12:7:6:5:9:5:1:5:9:5:6:7:12:13:8:13:21:13:12:7:6:11:16 ', 'False1:2:1:5:9:5:6:5:1:2:1:2:1:2:1:2:1:5:6:11:16:11:10:15:10:11:…
5	18	7	346	2	0.2857142857142857	2.3039558681629417	0.7567544385994907	124.25800000000001	1148.516	0.22955974842767296:0.1069182389937107:0.0220125786163522:0.006289308176100629:0.22955974842767296:0.10062893081761007:0.050314465408805034:0.006289308176100629:0.07547169811320754:0.025157232704402517:0.05345911949685535:0.012578616352201259:0.018867924528301886:0.0031446540880503146:0.018867924528301886:0.015723270440251572:0.006289308176100629:0.0:0.006289308176100629:0.006289308176100629:0.00…	['False1:5:9:5:1:2:1:2:1:5:9:5:6:7:3:7:6:11:6:5:1:2:1:2:1:5:9:5:1:2:1:5:6:11:16:11:6:5:9:5:1:2:1 ', 'False1:5:1:2:1:5:1:2:1:5:1:5:6:7:12:13:8:13:21:13:12:7:3:7:6:5:1:2:1:2:1:5:1:2:1:2:1:5:9:5:1:2:1:5:9 ', 'False1:5:6:11:10:15:14:15:10:11:6:7:3:4:3:7:6:5:9:5:1:2:1:5:6:7:6:5:1:2:1:5:6:7:3:7:6:11:10:15:10:11:16:11:6:5:9:5:1 ', 'False1:5:9:5:6:5:1:2:1:2:1:5:9:5:1:5:9:5:1:2:1:5:9:5:6:11:6:7:6:5:1:2:1:…
5	18	2	134	0	0.0	2.0069365762384668	0.6591958565886533	0.0	360.0	0.2375:0.1:0.0125:0.0:0.2625:0.1375:0.025:0.0:0.0625:0.05:0.075:0.0:0.0:0.0125:0.025:0.0:0.0:0.0:0.0:0.0:0.0	['False1:2:1:5:6:5:1:5:6:11:10:15:14:15:10:11:6:5:1:5:1:5:1:2:1:2:1:5:6:11:10:11:6:5:1:5:9 ', 'False1:2:1:5:1:2:1:2:1:5:9:5:6:7:3:7:6:11:6:5:1:2:1:5:9:5:6:5:1:5:6:5:9:5:1:2:1:5:9:5:6:11:10 ']
5	18	10	416	1	0.1	2.2319380901253427	0.7330995700574637	11.936	1631.9360000000001	0.24130434782608695:0.13260869565217392:0.013043478260869565:0.004347826086956522:0.21521739130434783:0.10652173913043478:0.041304347826086954:0.002173913043478261:0.06521739130434782:0.030434782608695653:0.06521739130434782:0.010869565217391304:0.004347826086956522:0.006521739130434782:0.02608695652173913:0.013043478260869565:0.002173913043478261:0.002173913043478261:0.013043478260869565:0.00434…	['False1:5:1:2:1:5:9:5:1:2:1:5:6:7:12:7:3:4:3:7:6:11:6:5:1:2:1:5:6:5:9:5:1:5:1:2:1:5:9:5:6:5:1:2:1:2 ', 'False1:2:1:2:1:2:1:5:1:5:9:5:1:2:1:5:6:5:9:5:1:2:1:2:1:2:1:2:1:2:1:5:6:11:16:11:6:5:9:5:1:2:1:2:1:5:1:2:1:5:9 ', 'False1:5:9:5:6:11:16:11:10:11:6:7:3:7:12:7:6:5:1:2:1:5:9:5:1:2:1:5:1:5:6:5:1:2:1:2:1:5:6:11:10:11:6:7:6 ', 'True1:5:6:11:10:15:19:20:17 ', 'False1:2:1:2:1:5:1:2:1:5:6:11:10:15:14:1…
5	18	21	870	2	0.09523809523809523	2.4719364443603693	0.8119291267923086	40.7735	3501.547	0.18271119842829076:0.08546168958742632:0.02455795677799607:0.009823182711198428:0.19351669941060903:0.12671905697445973:0.06974459724950884:0.010805500982318271:0.05009823182711198:0.022593320235756387:0.07465618860510806:0.03929273084479371:0.03732809430255403:0.003929273084479371:0.014734774066797643:0.023575638506876228:0.0019646365422396855:0.0029469548133595285:0.009823182711198428:0.003929…	['False1:5:6:7:12:13:8:13:12:7:6:11:6:5:1:2:1:2:1:5:6:11:16:11:6:7:12:13:8:13:21:13:12:7:3:7:6:5:9:5:1:2:1:5:9 ', 'False1:5:1:5:9:5:1:2:1:5:6:7:12:7:6:11:6:5:9:5:1:2:1:5:6:5:1:2:1:5:6:11:10:15:10:11:16:11:6:5:1:2:1:2:1:5:9:5 ', 'False1:5:9:5:6:7:6:11:6:5:1:5:6:7:12:7:3:4:3:7:6:11:10:11:16:11:6:5:1:2:1:5:6:7:3:4:3:7:12:7:6:11:6:5:1 ', 'False1:5:1:2:1:5:6:11:16:11:6:7:12:13:12:7:3:4:3:7:6:5:1:2:1:5…
5	18	15	686	0	0.0	2.346127526915395	0.7706060884444456	0.0	2700.0	0.21957671957671956:0.10449735449735449:0.02513227513227513:0.010582010582010581:0.21296296296296297:0.11375661375661375:0.05423280423280423:0.0026455026455026454:0.051587301587301584:0.0291005291005291:0.07142857142857142:0.01984126984126984:0.015873015873015872:0.005291005291005291:0.021164021164021163:0.021164021164021163:0.0:0.0026455026455026454:0.010582010582010581:0.0026455026455026454:0.0…	['False1:5:1:2:1:2:1:5:6:7:3:4:3:7:6:11:6:5:1:2:1:5:1:2:1:2:1:5:9:5:6:11:6:7:3:7:6:5:1:5:1:2:1:5:1 ', 'False1:5:9:5:6:5:1:2:1:2:1:5:1:5:6:11:16:11:10:11:6:7:12:13:21:13:12:7:3:4:3:7:6:5:9:5:1:2:1:2:1:5:6:11:10:15:10 ', 'False1:5:9:5:6:7:12:13:21:13:12:7:3:4:3:7:6:5:1:2:1:2:1:5:6:7:12:13:8:13:12:7:3:7:6:5:1:2:1:5:1:5:1:5:9:5 ', 'False1:2:1:5:6:5:9:5:1:2:1:5:6:11:10:11:6:5:9:5:1:5:1:2:1:2:1:5:9:5:6…
6	2	3	166	1	0.3333333333333333	2.009333316091997	0.6951816182823987	74.497	434.497	0.14388489208633093:0.30935251798561153:0.07913669064748201:0.0:0.0:0.2158273381294964:0.07913669064748201:0.05755395683453238:0.02158273381294964:0.0:0.007194244604316547:0.007194244604316547:0.02158273381294964:0.0:0.007194244604316547:0.014388489208633094:0.02877697841726619:0.007194244604316547	['False1:2:6:7:6:2:1:2:3:2:1:2:1:2:3:2:6:7:6:8:6:2:1:2:6:8:9:8:6:2:3:2:1:2:6:7:6:8:6:2:1:2:3:2:1:2:6:8:9:13:17:16 ', 'True1:2:6:2:3:2:1:2:3:2:6:7:6:8:9:13:17:18:17:16:17:13:12:11:15 ', 'False1:2:1:2:6:7:6:2:1:2:3:2:6:7:6:2:1:2:6:7:6:2:1:2:1:2:6:7:6:2:3:2:1:2:6:7:6:8:6:2:3:2:1:2:1:2:3:2:6:7:6:2:1:2:6:8:6:7:6:2:3:2 ']
6	2	3	169	0	0.0	1.7596107863188901	0.6087835523274248	0.0	540.0	0.17058823529411765:0.36470588235294116:0.11176470588235295:0.0:0.0:0.18235294117647058:0.047058823529411764:0.06470588235294118:0.041176470588235294:0.011764705882352941:0.0:0.0:0.0058823529411764705:0.0:0.0:0.0:0.0:0.0	['False1:2:3:2:1:2:6:2:1:2:3:2:6:7:6:2:1:2:6:2:3:2:1:2:3:2:1:2:6:7:6:2:3:2:1:2:1:2:6:7:6:2:1:2:1:2:3:2:6:8:9 ', 'False1:2:3:2:6:7:6:2:1:2:6:8:6:2:3:2:1:2:3:2:1:2:3:2:1:2:6:8:9:13:9:10:9:8:6:2:1:2:6:2:1:2:6:7:6:8:6:2:1:2:3:2:1:2:6:8:6:2:3:2 ', 'False1:2:3:2:1:2:3:2:1:2:6:8:9:10:9:8:6:7:6:2:1:2:1:2:6:8:9:8:6:7:6:2:1:2:3:2:6:7:6:8:6:2:1:2:3:2:1:2:3:2:1:2:6:2:3:2:1:2:3 ']
6	2	3	163	0	0.0	1.693058659533627	0.5857580966560391	0.0	540.0	0.21686746987951808:0.40963855421686746:0.0963855421686747:0.0:0.0:0.15060240963855423:0.03614457831325301:0.030120481927710843:0.018072289156626505:0.0:0.0:0.0:0.018072289156626505:0.006024096385542169:0.0:0.006024096385542169:0.012048192771084338:0.0	['False1:2:3:2:6:7:6:2:1:2:1:2:1:2:1:2:1:2:3:2:1:2:1:2:1:2:6:2:1:2:1:2:6:2:3:2:1:2:1:2:3:2:1:2:1:2:1:2:3:2:6:2 ', 'False1:2:1:2:1:2:1:2:3:2:1:2:3:2:1:2:6:2:1:2:3:2:6:7:6:2:1:2:3:2:6:7:6:8:9:8:6:2:1:2:6:8:6:2:1:2:3:2:1:2:6:7:6:2:3:2 ', 'False1:2:3:2:6:2:1:2:6:2:3:2:1:2:6:2:1:2:1:2:6:7:6:2:1:2:3:2:6:2:1:2:3:2:6:8:9:13:14:13:17:16:17:13:9:8:6:2:1:2:1:2:3:2:6:7:6:2 ']
6	2	3	200	1	0.3333333333333333	2.4313707364019006	0.841196544963351	43.103	403.103	0.10619469026548672:0.20353982300884957:0.035398230088495575:0.008849557522123894:0.008849557522123894:0.18584070796460178:0.04424778761061947:0.08849557522123894:0.07964601769911504:0.017699115044247787:0.02654867256637168:0.04424778761061947:0.07964601769911504:0.017699115044247787:0.008849557522123894:0.008849557522123894:0.02654867256637168:0.008849557522123894	['False1:2:1:2:1:2:3:2:6:8:9:10:9:13:12:11:4:11:12:13:14:13:9:8:6:7:6:2:1:2:6:8:9:13:14:13:9:10:9:8:6:7:6 ', 'True1:2:6:8:6:2:3:2:1:2:6:8:9:13:12:5:12:11:15 ', 'False1:2:6:2:1:2:6:8:6:7:6:2:1:2:6:2:3:2:1:2:6:7:6:8:6:2:1:2:6:8:9:13:17:16:17:18:17:13:12:13:9:8:6:7:6:2:1:2:6:2:3 ']
6	2	4	276	1	0.25	2.3800625376903497	0.8234451264576232	121.525	661.525	0.12244897959183673:0.23469387755102042:0.0663265306122449:0.00510204081632653:0.015306122448979591:0.14285714285714285:0.04591836734693878:0.08163265306122448:0.08163265306122448:0.02040816326530612:0.015306122448979591:0.04081632653061224:0.07653061224489796:0.02040816326530612:0.00510204081632653:0.00510204081632653:0.02040816326530612:0.0	['False1:2:3:2:6:7:6:8:9:13:12:11:12:5:12:13:9:10:9:8:6:2:1:2:6:8:9:10:9:13:14:13:12:5:12:13:17:16:17:13:9:8:6:2:1:2 ', 'False1:2:3:2:1:2:6:7:6:2:3:2:1:2:6:8:9:10:9:8:6:7:6:2:1:2:1:2:6:8:9:8:6:7:6:2:1:2:1:2:6:8:6:7:6:2:3:2:1:2:3 ', 'True1:2:1:2:6:7:6:2:3:2:1:2:6:7:6:8:9:8:6:2:3:2:1:2:3:2:6:7:6:8:9:13:14:13:12:11:4:11:15 ', 'False1:2:3:2:1:2:3:2:1:2:1:2:3:2:6:2:1:2:6:8:9:13:14:13:17:13:12:5:12:13:…
6	2	3	197	1	0.3333333333333333	2.1527079879501705	0.7447858504945667	133.587	493.587	0.13013698630136986:0.2808219178082192:0.07534246575342465:0.0:0.00684931506849315:0.21232876712328766:0.06164383561643835:0.0821917808219178:0.03424657534246575:0.00684931506849315:0.00684931506849315:0.02054794520547945:0.03424657534246575:0.00684931506849315:0.00684931506849315:0.00684931506849315:0.02054794520547945:0.00684931506849315	['False1:2:3:2:6:8:9:8:6:7:6:2:1:2:6:8:9:10:9:13:12:5:12:13:14:13:9:8:6:2:3:2:1:2:3:2:1:2:6:7:6:2:1:2:3:2 ', 'False1:2:3:2:6:2:1:2:3:2:6:7:6:8:6:2:1:2:1:2:6:7:6:8:6:2:3:2:1:2:6:8:6:7:6:2:1:2:6:8:6:7:6:2:3:2:1:2:6:7:6:8:6 ', 'True1:2:6:2:1:2:1:2:3:2:1:2:6:7:6:8:6:2:1:2:6:7:6:8:6:2:1:2:3:2:1:2:3:2:6:8:9:13:17:16:17:18:17:13:12:11:15 ']
6	2	2	148	0	0.0	2.0341140414352514	0.7037551608640947	0.0	360.0	0.14150943396226415:0.2830188679245283:0.0660377358490566:0.0:0.0:0.20754716981132076:0.0660377358490566:0.09433962264150944:0.0660377358490566:0.018867924528301886:0.0:0.0:0.018867924528301886:0.009433962264150943:0.0:0.009433962264150943:0.018867924528301886:0.0	['False1:2:6:8:9:8:6:7:6:2:1:2:6:8:9:8:6:7:6:2:1:2:1:2:3:2:6:7:6:2:1:2:1:2:3:2:1:2:6:7:6:2:3:2:1:2:6:7:6:2:3 ', 'False1:2:3:2:6:8:6:2:1:2:6:8:9:10:9:8:6:7:6:2:1:2:6:8:9:8:6:2:1:2:3:2:1:2:1:2:6:7:6:2:3:2:1:2:6:8:9:10:9:13:14:13:17:16:17 ']
6	2	3	180	1	0.3333333333333333	1.97153810139811	0.6821053713980196	133.977	493.977	0.17073170731707318:0.3353658536585366:0.07317073170731707:0.006097560975609756:0.0:0.1951219512195122:0.054878048780487805:0.054878048780487805:0.036585365853658534:0.012195121951219513:0.012195121951219513:0.006097560975609756:0.024390243902439025:0.006097560975609756:0.006097560975609756:0.0:0.006097560975609756:0.0	['False1:2:6:7:6:2:1:2:3:2:6:7:6:2:1:2:3:2:6:7:6:2:1:2:3:2:1:2:1:2:6:2:1:2:3:2:6:7:6:8:9:10:9:8:6:2:1:2:1:2:6:8:6:7:6 ', 'False1:2:6:2:1:2:6:7:6:2:3:2:1:2:6:8:6:2:1:2:6:7:6:8:6:2:1:2:6:7:6:8:6:2:1:2:6:2:1:2:6:7:6:2:3:2:1:2:1:2:1:2:3:2:1:2:1:2:6:2:3:2:1:2 ', 'True1:2:3:2:1:2:3:2:1:2:3:2:6:8:9:13:14:13:17:13:9:8:6:2:1:2:1:2:3:2:6:2:1:2:6:8:9:10:9:13:12:11:4:11:15 ']
6	2	3	222	0	0.0	2.2177866990946056	0.7673015393386219	0.0	540.0	0.14864864864864866:0.27702702702702703:0.07432432432432433:0.0:0.006756756756756757:0.16216216216216217:0.05405405405405406:0.06756756756756757:0.06756756756756757:0.02027027027027027:0.006756756756756757:0.02027027027027027:0.0472972972972973:0.006756756756756757:0.0:0.006756756756756757:0.02702702702702703:0.006756756756756757	['False1:2:3:2:6:7:6:2:1:2:6:8:9:10:9:13:17:16:17:18:17:13:12:5:12:11:12:13:9:8:6:7:6:2:1:2:6:8:9:8:6:7:6:2:1:2:3 ', 'False1:2:3:2:6:7:6:8:6:2:1:2:3:2:1:2:1:2:6:7:6:8:9:13:17:13:9:10:9:8:6:2:3:2:1:2:1:2:6:8:6:7:6:2:1:2:1:2:3:2:6:7 ', 'False1:2:3:2:6:2:1:2:1:2:1:2:3:2:1:2:3:2:6:8:9:13:14:13:9:10:9:8:6:7:6:2:1:2:3:2:1:2:1:2:3:2:6:2:1:2:6:2:1 ']
6	2	3	214	0	0.0	2.153686830414985	0.7451245067460127	0.0	540.0	0.13333333333333333:0.2733333333333333:0.06666666666666667:0.006666666666666667:0.006666666666666667:0.20666666666666667:0.05333333333333334:0.1:0.05333333333333334:0.013333333333333334:0.013333333333333334:0.02:0.02666666666666667:0.006666666666666667:0.0:0.0:0.013333333333333334:0.006666666666666667	['False1:2:6:7:6:2:1:2:1:2:6:8:9:10:9:13:12:5:12:11:4:11:12:13:14:13:17:18:17:13:9:8:6:7:6:2:1:2:6:8:9:8:6:2:3:2 ', 'False1:2:3:2:6:8:6:7:6:2:1:2:3:2:6:7:6:2:1:2:1:2:3:2:6:8:9:8:6:2:1:2:6:8:9:8:6:2:3:2:1:2:1:2:1:2:6:8:6 ', 'False1:2:6:8:6:7:6:2:3:2:1:2:3:2:1:2:6:7:6:2:3:2:1:2:6:8:6:7:6:2:1:2:6:8:6:2:1:2:6:8:9:10:9:8:6:7:6:2:1:2:3:2:1:2:3 ']
6	6	4	242	0	0.0	2.2188128660875015	0.7676565687531228	0.0	720.0	0.1414141414141414:0.2878787878787879:0.07575757575757576:0.0:0.005050505050505051:0.15151515151515152:0.030303030303030304:0.07575757575757576:0.07575757575757576:0.025252525252525252:0.005050505050505051:0.020202020202020204:0.050505050505050504:0.015151515151515152:0.0:0.010101010101010102:0.025252525252525252:0.005050505050505051	['False1:2:3:2:6:2:1:2:6:7:6:8:9:8:6:2:3:2:1:2:3:2:1:2:6:2:3:2:1:2:3:2:6:2:1:2:1:2:6:8:9:13:14:13:9:10:9:8 ', 'False1:2:6:8:9:13:12:13:17:16:17:13:14:13:9:10:9:8:6:2:1:2:3:2:1:2:6:7:6:2:1:2:6:2:1:2:1:2:6:8:9:10:9:8:6:2:1 ', 'False1:2:6:8:6:7:6:2:3:2:1:2:1:2:3:2:1:2:6:8:9:8:6:2:1:2:1:2:3:2:6:7:6:2:1:2:6:7:6:2:3:2:1:2:6:8:9:10:9:8:6:2 ', 'False1:2:3:2:6:7:6:8:9:13:12:5:12:11:12:13:17:18:17:16:17:13…
6	6	5	235	0	0.0	2.059598643230222	0.7125722279854259	0.0	900.0	0.15708812260536398:0.3065134099616858:0.06513409961685823:0.0038314176245210726:0.0038314176245210726:0.19540229885057472:0.06130268199233716:0.06513409961685823:0.05363984674329502:0.019157088122605363:0.011494252873563218:0.01532567049808429:0.02681992337164751:0.0:0.0:0.0:0.011494252873563218:0.0038314176245210726	['False1:2:1:2:6:7:6:8:9:10:9:8:6:2:3:2:1:2:1:2:6:7:6:2:1:2:6:2:3:2:1:2:3:2:1:2:1:2:6:2:1 ', 'False1:2:6:8:6:2:3:2:1:2:1:2:6:2:1:2:3:2:6:2:1:2:1:2:3:2:6:2:1:2:3:2:6:7:6:2:1:2:6:7:6:8:9:10:9:13:17:13:12:11:4:11 ', 'False1:2:6:7:6:8:6:2:3:2:1:2:6:8:9:13:12:5:12:11:12:13:17:18:17:13:9:8:6:7:6:2:3:2:1:2:3:2:6:7:6:2:1:2:3:2:1:2:1:2:3:2:1:2 ', 'False1:2:6:7:6:2:1:2:6:7:6:2:1:2:6:8:9:10:9:8:6:7:6:2:3:2:…
6	6	4	221	0	0.0	2.0219473757479935	0.6995457834184358	0.0	720.0	0.145:0.305:0.085:0.0:0.005:0.195:0.05:0.09:0.055:0.02:0.005:0.015:0.02:0.005:0.0:0.0:0.005:0.0	['False1:2:3:2:1:2:1:2:6:7:6:2:1:2:1:2:6:8:9:10:9:8:6:2:3:2:1:2:6:2:3:2:1:2:1:2:6:2:3:2:1:2:3:2:6:8:6 ', 'False1:2:3:2:1:2:3:2:6:7:6:8:9:8:6:2:1:2:3:2:6:8:6:7:6:2:1:2:6:7:6:2:3:2:1:2:6:7:6:8:9:8:6:2:1 ', 'False1:2:6:8:9:10:9:8:6:2:1:2:3:2:1:2:3:2:1:2:3:2:6:7:6:8:6:2:1:2:6:2:1:2:3:2:1:2:1:2:3:2:6:7:6:2:1:2:6:7:6:8:9:10 ', 'False1:2:3:2:6:2:1:2:3:2:6:7:6:8:6:2:1:2:6:8:9:10:9:13:17:13:12:11:12:5:12:…
6	6	2	115	0	0.0	1.5099315535916742	0.5224004661222953	0.0	360.0	0.2018348623853211:0.43119266055045874:0.12844036697247707:0.0:0.0:0.1651376146788991:0.027522935779816515:0.03669724770642202:0.009174311926605505:0.0:0.0:0.0:0.0:0.0:0.0:0.0:0.0:0.0	['False1:2:6:2:1:2:3:2:6:2:1:2:3:2:1:2:1:2:3:2:1:2:6:8:6:2:1:2:1:2:6:7:6:2:3:2:1:2:3:2:1:2:1:2:3:2:6:2:1:2:6:8:9 ', 'False1:2:3:2:6:8:6:7:6:2:1:2:3:2:1:2:3:2:6:8:6:2:1:2:3:2:1:2:6:7:6:2:1:2:6:2:3:2:1:2:3:2:6:2:1:2:6:2:3:2:1:2:3:2:1:2 ']
6	6	3	174	1	0.3333333333333333	2.040609287393212	0.7060023617441256	134.102	494.102	0.15384615384615385:0.32167832167832167:0.1048951048951049:0.006993006993006993:0.0:0.16783216783216784:0.055944055944055944:0.06293706293706294:0.04195804195804196:0.013986013986013986:0.013986013986013986:0.006993006993006993:0.027972027972027972:0.013986013986013986:0.006993006993006993:0.0:0.0:0.0	['True1:2:3:2:6:7:6:8:9:13:14:13:9:10:9:8:6:2:1:2:3:2:1:2:6:7:6:8:9:10:9:13:14:13:12:11:4:11:15 ', 'False1:2:3:2:1:2:6:2:3:2:1:2:1:2:3:2:1:2:1:2:3:2:6:7:6:8:6:2:1:2:6:7:6:2:3:2:1:2:3:2:1:2:3:2:6:8:6:7:6:2 ', 'False1:2:6:7:6:8:9:8:6:2:3:2:1:2:6:7:6:8:6:2:3:2:1:2:3:2:6:8:6:7:6:2:1:2:6:2:3:2:1:2:1:2:1:2:3:2:1:2:1:2:3:2:1:2 ']
6	6	4	188	0	0.0	1.730063386576767	0.598560853582392	0.0	720.0	0.16517857142857142:0.35267857142857145:0.08928571428571429:0.0:0.0:0.22321428571428573:0.049107142857142856:0.08482142857142858:0.022321428571428572:0.004464285714285714:0.0:0.0:0.004464285714285714:0.0:0.0:0.0:0.004464285714285714:0.0	['False1:2:6:2:3:2:1:2:1:2:3:2:6:8:9:8:6:2:1:2:3:2:1:2:3:2:6:8:6:2:1:2:6:7:6:8:6:2:1:2:6:7:6:8:6:2:3:2 ', 'False1:2:1:2:6:7:6:8:9:8:6:2:3:2:1:2:6:2:1:2:1:2:6:8:6:2:3:2:1:2:3:2:6:7:6:8:6:2:1:2:3:2:1:2:6:8:9:10:9:13:17 ', 'False1:2:3:2:1:2:3:2:6:7:6:2:1:2:3:2:1:2:6:2:3:2:1:2:6:7:6:2:1:2:6:8:6:2:3:2:1:2:3:2:6:8:6:2:1:2:6:2:1:2:6:2:3:2:1:2:1:2:1 ', 'False1:2:6:8:6:7:6:2:1:2:6:8:6:2:3:2:1:2:6:7:6:8:9:…
6	6	3	162	0	0.0	1.6606045123675417	0.5745297323193671	0.0	540.0	0.20134228187919462:0.37583892617449666:0.087248322147651:0.0:0.0:0.19463087248322147:0.06040268456375839:0.053691275167785234:0.020134228187919462:0.006711409395973154:0.0:0.0:0.0:0.0:0.0:0.0:0.0:0.0	['False1:2:3:2:1:2:3:2:6:2:1:2:6:2:3:2:1:2:1:2:1:2:6:8:6:7:6:2:1:2:3:2:6:7:6:2:1:2:3:2:1:2:6:8:6:2 ', 'False1:2:1:2:3:2:6:7:6:2:1:2:6:7:6:8:6:2:1:2:1:2:3:2:6:8:9:8:6:2:1:2:3:2:1:2:1:2:1:2:3:2:1:2:6:8:6:7:6:2:3:2:1 ', 'False1:2:1:2:1:2:1:2:6:7:6:2:1:2:6:7:6:2:1:2:1:2:6:7:6:2:3:2:1:2:6:2:3:2:1:2:1:2:6:7:6:8:9:10:9:8:6:2:3:2 ']
6	6	4	197	0	0.0	1.9190845674991959	0.6639576941120037	0.0	720.0	0.1989795918367347:0.35714285714285715:0.08673469387755102:0.0:0.00510204081632653:0.15816326530612246:0.03571428571428571:0.05612244897959184:0.030612244897959183:0.00510204081632653:0.0:0.01020408163265306:0.025510204081632654:0.00510204081632653:0.0:0.00510204081632653:0.015306122448979591:0.00510204081632653	['False1:2:1:2:3:2:6:8:9:8:6:7:6:2:1:2:1:2:3:2:1:2:1:2:6:8:6:2:3:2:1:2:1:2:3:2:1:2:1:2:3:2:1:2:1:2:6:7 ', 'False1:2:1:2:6:8:6:2:1:2:6:7:6:8:9:10:9:13:9:8:6:2:1:2:3:2:1:2:6:8:6:7:6:2:3:2:1:2:3:2:6:2:1:2:3:2:6:2:1:2:1 ', 'False1:2:6:2:3:2:1:2:1:2:3:2:6:8:6:7:6:2:1:2:3:2:1:2:6:2:1:2:1:2:6:2:1:2:6:2:1:2:3:2:1:2:6:2:3:2:1:2:1:2:1:2:6:8:6:7 ', 'False1:2:6:2:1:2:1:2:3:2:6:8:9:13:14:13:12:5:12:13:17:16:1…
6	6	4	173	0	0.0	1.5784578555145958	0.5461089395170119	0.0	720.0	0.19642857142857142:0.38392857142857145:0.08928571428571429:0.0:0.0:0.21428571428571427:0.0625:0.049107142857142856:0.004464285714285714:0.0:0.0:0.0:0.0:0.0:0.0:0.0:0.0:0.0	['False1:2:1:2:3:2:1:2:3:2:1:2:6:2:1:2:1:2:6:7:6:2:1:2:3:2:6:8:6:2:1:2:1:2:3:2:6:2:1:2:6:7:6:8:6:2:1:2 ', 'False1:2:1:2:3:2:1:2:6:8:6:2:3:2:1:2:3:2:1:2:1:2:3:2:1:2:3:2:1:2:1:2:3:2:1:2:6:7:6:8:6:2:3:2:1:2:6:7:6:2:1:2:6:8:6:2:1:2:6:8:9 ', 'False1:2:6:7:6:2:3:2:1:2:6:8:6:7:6:2:1:2:6:7:6:8:6:2:1:2:1:2:1:2:3:2:6:7:6:8:6:2:1:2:6:2:1:2:3:2:6:8:6:2:1:2:1 ', 'False1:2:6:7:6:2:3:2:1:2:6:7:6:2:1:2:3:2:6:2:1…
6	6	3	173	0	0.0	1.8310504337857934	0.6334999741066434	0.0	540.0	0.19718309859154928:0.3591549295774648:0.08450704225352113:0.0:0.0:0.18309859154929578:0.056338028169014086:0.04225352112676056:0.02112676056338028:0.007042253521126761:0.0:0.0:0.02112676056338028:0.007042253521126761:0.0:0.007042253521126761:0.014084507042253521:0.0	['False1:2:3:2:1:2:3:2:1:2:6:2:3:2:1:2:1:2:1:2:1:2:6:7:6:2:3:2:1:2:6:7:6:2:1:2:3:2:6:2:1:2 ', 'False1:2:1:2:1:2:6:7:6:8:6:2:3:2:1:2:3:2:6:7:6:8:6:2:1:2:1:2:6:8:9:10:9:13:14:13:17:16:17:13:9:8:6:2:1:2:3 ', 'False1:2:3:2:1:2:6:2:1:2:6:7:6:2:1:2:6:2:3:2:1:2:1:2:3:2:1:2:6:8:6:7:6:2:1:2:1:2:6:7:6:2:1:2:1:2:3:2:6:8:6:7:6 ']
6	10	4	269	1	0.25	2.4187643914086605	0.8368350489174528	167.102	707.102	0.10526315789473684:0.22105263157894736:0.06842105263157895:0.0:0.010526315789473684:0.15263157894736842:0.05263157894736842:0.06842105263157895:0.07368421052631578:0.021052631578947368:0.021052631578947368:0.05263157894736842:0.08421052631578947:0.021052631578947368:0.005263157894736842:0.005263157894736842:0.031578947368421054:0.005263157894736842	['True1:2:3:2:6:7:6:8:9:10:9:13:12:11:12:13:14:13:9:8:6:2:1:2:3:2:1:2:6:8:9:13:14:13:17:16:17:13:12:5:12:11:15 ', 'False1:2:3:2:1:2:6:7:6:2:3:2:1:2:6:7:6:2:3:2:1:2:3:2:1:2:6:7:6:8:9:8:6:2:3:2:1:2:6:8:9:13:17:13:14:13:12:11:12:5:12 ', 'False1:2:6:7:6:8:9:10:9:13:12:11:12:13:17:18:17:13:9:8:6:2:1:2:1:2:1:2:1:2:3:2:6:7:6:8:9:10:9:13:17:13:12:13:14:13:9 ', 'False1:2:3:2:6:7:6:8:9:10:9:8:6:2:1:2:6:7:6…
6	10	4	220	0	0.0	2.0818254847388658	0.7202621873990974	0.0	720.0	0.1452513966480447:0.2905027932960894:0.0670391061452514:0.0:0.0:0.19553072625698323:0.0446927374301676:0.0893854748603352:0.061452513966480445:0.0111731843575419:0.00558659217877095:0.0111731843575419:0.0446927374301676:0.0111731843575419:0.0:0.0:0.01675977653631285:0.00558659217877095	['False1:2:1:2:1:2:6:8:6:2:1:2:3:2:1:2:6:7:6:8:6:2:1:2:1:2:6:7:6:8:9:10:9:8:6:2:3:2:1:2:6:8:9 ', 'False1:2:6:2:1:2:3:2:6:8:6:7:6:2:1:2:3:2:1:2:6:8:6:2:1:2:6:7:6:2:1:2:6:7:6:2:1:2:3:2:1:2:3:2:6:7 ', 'False1:2:3:2:6:2:1:2:3:2:1:2:3:2:6:8:9:8:6:2:1:2:6:8:9:10:9:13:12:11:12:13:14:13:17:18:17:13:9:8:6:7:6 ', 'False1:2:6:7:6:2:1:2:3:2:6:2:1:2:6:8:9:13:14:13:17:13:9:8:6:2:3:2:1:2:3:2:6:8:9:13:9:8:6:2:1:…
6	10	2	84	1	0.5	1.8006512310098592	0.6229825717369007	71.082	251.082	0.20270270270270271:0.3783783783783784:0.10810810810810811:0.0:0.0:0.14864864864864866:0.02702702702702703:0.05405405405405406:0.02702702702702703:0.0:0.013513513513513514:0.013513513513513514:0.013513513513513514:0.0:0.013513513513513514:0.0:0.0:0.0	['False1:2:3:2:6:8:9:8:6:2:1:2:3:2:1:2:1:2:1:2:1:2:3:2:6:8:6:2:1:2:1:2:3:2:1:2:6:2:3:2:1:2:3:2:6:2:1 ', 'True1:2:3:2:6:2:1:2:6:7:6:2:1:2:3:2:1:2:6:7:6:8:9:13:12:11:15 ']
6	10	2	136	0	0.0	1.8821220666826033	0.6511695464574276	0.0	360.0	0.14285714285714285:0.2967032967032967:0.08791208791208792:0.0:0.0:0.2087912087912088:0.07692307692307693:0.08791208791208792:0.06593406593406594:0.03296703296703297:0.0:0.0:0.0:0.0:0.0:0.0:0.0:0.0	['False1:2:3:2:6:7:6:8:9:10:9:8:6:2:1:2:3:2:6:7:6:8:6:2:1:2:3:2:1:2:1:2:6:8:9:10:9:8:6:7:6:2:3 ', 'False1:2:3:2:1:2:1:2:6:8:6:2:3:2:1:2:6:7:6:2:1:2:1:2:3:2:6:8:9:10:9:8:6:7:6:2:1:2:6:7:6:2:1:2:3:2:6:7 ']
6	10	5	231	0	0.0	2.0241108818239333	0.7002943051509877	0.0	900.0	0.1557377049180328:0.32786885245901637:0.10655737704918032:0.0:0.0:0.1557377049180328:0.045081967213114756:0.06557377049180328:0.05327868852459016:0.020491803278688523:0.0:0.004098360655737705:0.03278688524590164:0.00819672131147541:0.0:0.004098360655737705:0.01639344262295082:0.004098360655737705	['False1:2:3:2:1:2:3:2:1:2:3:2:1:2:6:7:6:2:1:2:6:8:6:7:6:2:3:2:1:2:1:2:3:2:1:2:3:2:1:2:3:2:6:8:6:7 ', 'False1:2:1:2:6:7:6:2:1:2:6:8:9:13:17:13:14:13:9:8:6:2:3:2:1:2:3:2:6:8:9:10:9:8:6:7:6:2:1:2:3:2:1:2 ', 'False1:2:3:2:1:2:1:2:6:2:3:2:1:2:3:2:1:2:3:2:1:2:6:7:6:8:9:10:9:8:6:2:3:2:1:2:3:2:6:7:6:2:1:2:3:2:6:8:9:10 ', 'False1:2:6:7:6:2:1:2:6:8:9:13:12:13:14:13:17:18:17:16:17:13:9:10:9:8:6:7:6:2:3:2:1…
6	10	5	235	0	0.0	2.0256296156647333	0.7008197509994849	0.0	900.0	0.16342412451361868:0.3229571984435798:0.07782101167315175:0.0038910505836575876:0.007782101167315175:0.19066147859922178:0.0622568093385214:0.058365758754863814:0.0311284046692607:0.007782101167315175:0.011673151750972763:0.023346303501945526:0.019455252918287938:0.0:0.0:0.007782101167315175:0.011673151750972763:0.0	['False1:2:6:8:6:7:6:2:1:2:6:8:9:8:6:7:6:2:1:2:6:2:1:2:3:2:1:2:1:2:3:2:6:8:9:10:9:13:12:5:12:11:4:11:12:13:17:16 ', 'False1:2:6:7:6:2:1:2:3:2:1:2:3:2:1:2:6:7:6:8:9:10:9:8:6:2:1:2:3:2:1:2:3:2:1:2:1:2:3:2:6:8:9:8:6:2 ', 'False1:2:3:2:6:8:6:7:6:2:1:2:3:2:1:2:6:2:1:2:3:2:6:8:6:7:6:2:1:2:1:2:6:7:6:2:1:2:6:7:6:2:1:2:1:2:6:8:6:2 ', 'False1:2:3:2:1:2:1:2:6:7:6:2:3:2:1:2:3:2:1:2:1:2:3:2:1:2:6:7:6:2:1:2:3:…
6	10	2	145	0	0.0	2.0870196174776634	0.7220592339985903	0.0	360.0	0.14736842105263157:0.28421052631578947:0.05263157894736842:0.010526315789473684:0.010526315789473684:0.21052631578947367:0.05263157894736842:0.08421052631578947:0.042105263157894736:0.0:0.021052631578947368:0.031578947368421054:0.042105263157894736:0.010526315789473684:0.0:0.0:0.0:0.0	['False1:2:6:7:6:8:6:2:1:2:1:2:3:2:6:8:6:2:1:2:1:2:6:7:6:2:1:2:6:8:9:13:12:11:4:11:12:5:12:13:14:13:9:8:6:2:3 ', 'False1:2:1:2:6:7:6:2:3:2:1:2:6:2:3:2:1:2:6:7:6:2:1:2:1:2:6:8:6:2:3:2:1:2:6:7:6:8:9:13:9:8:6:2:1:2:6:8 ']
6	10	6	253	1	0.16666666666666666	2.0214715073243137	0.699381144242738	116.278	1016.278	0.1895424836601307:0.33986928104575165:0.08169934640522876:0.0032679738562091504:0.006535947712418301:0.15359477124183007:0.0392156862745098:0.058823529411764705:0.0392156862745098:0.0032679738562091504:0.006535947712418301:0.0196078431372549:0.032679738562091505:0.006535947712418301:0.0032679738562091504:0.0032679738562091504:0.00980392156862745:0.0032679738562091504	['False1:2:1:2:3:2:6:2:1:2:3:2:1:2:1:2:6:2:3:2:1:2:1:2:6:8:9:8:6:7:6:2:1:2:1:2:3:2:1:2:6:2:1:2:6:8:9:13:12:5:12 ', 'False1:2:3:2:1:2:3:2:6:8:9:8:6:2:1:2:6:8:6:7:6:2:1:2:1:2:3:2:1:2:1:2:1:2:1:2:1:2:1:2:3:2:1:2:6:7:6:2:1 ', 'False1:2:3:2:1:2:6:8:6:7:6:2:1:2:3:2:6:2:1:2:1:2:1:2:6:7:6:8:9:13:9:8:6:2:3:2:1:2:3:2:6:2:1:2:3:2:1:2:3:2:6:2:1:2:6 ', 'True1:2:1:2:3:2:1:2:6:7:6:2:3:2:1:2:1:2:6:2:1:2:3:2:6:7:…
6	10	3	115	1	0.3333333333333333	1.9061687617102379	0.6594891319785433	26.995	386.995	0.17307692307692307:0.34615384615384615:0.11538461538461539:0.0:0.0:0.16346153846153846:0.038461538461538464:0.0673076923076923:0.028846153846153848:0.0:0.009615384615384616:0.009615384615384616:0.028846153846153848:0.0:0.009615384615384616:0.0:0.009615384615384616:0.0	['False1:2:6:8:6:7:6:2:3:2:1:2:3:2:1:2:3:2:1:2:6:7:6:2:1:2:6:8:9:13:17:13:9:8:6:2:1:2:6:8:6:2:3 ', 'False1:2:1:2:1:2:3:2:1:2:3:2:1:2:6:8:6:7:6:2:3:2:1:2:1:2:6:2:3:2:1:2:3:2:1:2:6:8:6:7:6:2:1:2:3:2 ', 'True1:2:3:2:1:2:3:2:6:8:9:13:12:11:15 ']
6	10	6	257	0	0.0	1.9959503515564891	0.6905514303147273	0.0	1080.0	0.16225165562913907:0.32781456953642385:0.08609271523178808:0.0:0.006622516556291391:0.18874172185430463:0.06291390728476821:0.04966887417218543:0.029801324503311258:0.0033112582781456954:0.0:0.013245033112582781:0.03642384105960265:0.009933774834437087:0.0:0.0033112582781456954:0.016556291390728478:0.0033112582781456954	['False1:2:6:2:1:2:6:2:1:2:6:7:6:2:3:2:1:2:6:7:6:8:6:2:3:2:1:2:6:7:6:2:1:2:3:2:1:2:6:8:9:13:17:18:17:13:14:13:9 ', 'False1:2:3:2:6:8:9:10:9:13:9:8:6:2:1:2:3:2:6:2:1:2:6:8:6:7:6:2:3:2:1:2:3:2:1:2:3:2:1:2:6:7 ', 'False1:2:6:7:6:8:9:8:6:2:1:2:6:2:1:2:3:2:6:7:6:2:1:2:1:2:1:2:6:7:6:2:3:2:1:2:6:8:9:13:12:5:12:13:14:13:17:16:17 ', 'False1:2:6:7:6:2:1:2:1:2:3:2:1:2:1:2:1:2:6:7:6:2:3:2:1:2:3:2:6:8:6:7:6:2…
6	14	5	214	0	0.0	1.7956112205997692	0.6212388478037004	0.0	900.0	0.15925925925925927:0.34074074074074073:0.08518518518518518:0.0:0.0:0.21851851851851853:0.05555555555555555:0.08148148148148149:0.037037037037037035:0.007407407407407408:0.0:0.0:0.011111111111111112:0.003703703703703704:0.0:0.0:0.0:0.0	['False1:2:3:2:1:2:1:2:6:7:6:8:6:2:3:2:1:2:3:2:6:7:6:8:6:2:1:2:3:2:6:8:6:2:1:2:6:7:6:2:1:2:6:8:6:2:1:2 ', 'False1:2:6:8:9:8:6:2:3:2:1:2:6:8:9:8:6:7:6:2:1:2:1:2:6:2:3:2:1:2:3:2:6:7:6:8:9:13:9:8:6:2:1:2:6:2:3:2:1:2 ', 'False1:2:6:7:6:2:3:2:1:2:1:2:1:2:6:8:9:10:9:8:6:7:6:2:1:2:6:8:6:7:6:2:1:2:3:2:1:2:6:2:3:2:1:2:6:8:6:7:6:2:3:2 ', 'False1:2:6:2:1:2:1:2:3:2:6:2:1:2:6:2:3:2:1:2:6:7:6:2:1:2:3:2:1:2:6:7…
6	14	8	293	1	0.125	2.0211999864404264	0.699287204463834	45.132	1305.132	0.15877437325905291:0.3370473537604457:0.08913649025069638:0.002785515320334262:0.005571030640668524:0.17827298050139276:0.04456824512534819:0.0584958217270195:0.04456824512534819:0.013927576601671309:0.008356545961002786:0.016713091922005572:0.025069637883008356:0.005571030640668524:0.002785515320334262:0.0:0.005571030640668524:0.002785515320334262	['False1:2:6:2:3:2:1:2:1:2:3:2:6:8:9:10:9:8:6:7:6:2:1:2:1:2:6:8:9:10:9:13:9:8:6:7:6:2:1:2:3:2 ', 'False1:2:6:8:6:2:1:2:3:2:6:2:1:2:6:7:6:2:3:2:1:2:3:2:1:2:6:7:6:2:1:2:6:2:1:2:3:2:1:2:6:7:6:2:3:2 ', 'False1:2:1:2:3:2:6:2:1:2:3:2:6:8:9:8:6:2:1:2:3:2:1:2:1:2:6:2:1:2:3:2:1:2:6:7:6:2:1:2:3:2:1:2:6:7:6:2:3:2 ', 'False1:2:3:2:6:2:1:2:3:2:1:2:6:7:6:2:1:2:6:7:6:8:6:2:1:2:6:2:1:2:3:2:1:2:3:2:6:8:6:7:6:2:1:…
6	14	4	181	0	0.0	1.844012873065394	0.6379846703206126	0.0	720.0	0.19689119170984457:0.35233160621761656:0.08808290155440414:0.0:0.0:0.16580310880829016:0.03626943005181347:0.06735751295336788:0.046632124352331605:0.015544041450777202:0.0:0.0:0.02072538860103627:0.0051813471502590676:0.0:0.0:0.0051813471502590676:0.0	['False1:2:6:8:9:10:9:13:9:8:6:2:3:2:1:2:1:2:1:2:1:2:3:2:6:2:1:2:1:2:3:2:1:2:6:7:6:2:1:2:6:7:6:2:1 ', 'False1:2:1:2:1:2:1:2:3:2:6:8:6:7:6:2:1:2:6:2:1:2:3:2:1:2:3:2:1:2:1:2:1:2:3:2:1:2:6:8:6:2:1:2:6:2:3:2:1:2:6:8 ', 'False1:2:6:2:1:2:3:2:6:8:9:8:6:2:1:2:3:2:6:7:6:2:1:2:6:7:6:8:6:2:3:2:1:2:3:2:6:8:6:2:1:2:3:2:1:2:6:2:1 ', 'False1:2:3:2:1:2:1:2:6:8:9:10:9:13:17:13:14:13:9:8:6:7:6:2:1:2:3:2:1:2:3:2:1…
6	14	7	306	1	0.14285714285714285	2.1250429791819045	0.7352144143314889	168.038	1248.038	0.15517241379310345:0.2988505747126437:0.07471264367816093:0.0:0.005747126436781609:0.1781609195402299:0.05459770114942529:0.06609195402298851:0.05747126436781609:0.017241379310344827:0.0028735632183908046:0.017241379310344827:0.040229885057471264:0.008620689655172414:0.0028735632183908046:0.005747126436781609:0.011494252873563218:0.0028735632183908046	['False1:2:6:2:1:2:6:8:9:13:9:8:6:7:6:2:1:2:6:7:6:8:9:8:6:2:3:2:1:2:1:2:6:7:6:2:1:2:3:2:1:2:3 ', 'False1:2:6:7:6:8:6:2:3:2:1:2:1:2:3:2:1:2:6:7:6:2:1:2:3:2:6:7:6:8:9:13:12:5:12:13:9:10:9:8:6:2:1:2:3 ', 'False1:2:3:2:6:8:6:2:1:2:3:2:1:2:1:2:6:8:6:2:3:2:1:2:6:8:9:10:9:13:9:8:6:7:6:2:3:2:1:2:1:2:6:7:6:8:6:2:3:2:1 ', 'False1:2:1:2:1:2:6:2:1:2:3:2:1:2:1:2:6:7:6:2:3:2:1:2:6:7:6:8:9:8:6:2:1:2:6:7:6:8:6:2…
6	14	8	245	0	0.0	1.8862783771394247	0.652607531189138	0.0	1440.0	0.15763546798029557:0.3226600985221675:0.08620689655172414:0.0024630541871921183:0.0024630541871921183:0.21921182266009853:0.07142857142857142:0.07635467980295567:0.027093596059113302:0.007389162561576354:0.0049261083743842365:0.007389162561576354:0.009852216748768473:0.0024630541871921183:0.0:0.0:0.0024630541871921183:0.0	['False1:2:3:2:6:8:6:7:6:2:1:2:1:2:1:2:6:7:6:8:6:2:1:2:6:8:9:10:9:13:17:13:12:11:4:11:12:5:12:13:14:13:9:8:6 ', 'False1:2:6:8:6:7:6:2:1:2:6:8:6:7:6:2:3:2:1:2:3:2:6:8:6:2:1:2:1:2:6:8:6:7:6:2:3:2:1:2:6:7 ', 'False1:2:3:2:1:2:1:2:3:2:6:2:1:2:1:2:3:2:6:7:6:8:6:2:1:2:3:2:1:2:6:8:9:8:6:7:6:2:1:2:1:2 ', 'False1:2:3:2:1:2:6:8:9:10:9:8:6:7:6:2:3:2:1:2:3:2:6:8:6:7:6:2:1:2:6:8:6:7:6:2:3:2:1:2:3:2:6:8:6:7:6:…
6	14	7	274	0	0.0	1.9623393398457145	0.6789228183138825	0.0	1260.0	0.17032967032967034:0.32967032967032966:0.06593406593406594:0.0027472527472527475:0.0:0.20054945054945056:0.04395604395604396:0.07967032967032966:0.038461538461538464:0.008241758241758242:0.008241758241758242:0.01098901098901099:0.02197802197802198:0.005494505494505495:0.0:0.0027472527472527475:0.008241758241758242:0.0027472527472527475	['False1:2:1:2:3:2:1:2:6:2:3:2:1:2:3:2:6:8:9:8:6:7:6:2:1:2:3:2:6:8:6:2:1:2:6:7:6:8:9:8:6:2 ', 'False1:2:6:2:3:2:1:2:6:2:1:2:6:2:1:2:3:2:6:2:1:2:1:2:6:2:1:2:6:7:6:8:9:8:6:2:1:2:3:2:6:7:6:2:1:2:6 ', 'False1:2:1:2:3:2:1:2:6:8:6:7:6:2:1:2:6:7:6:2:1:2:6:8:9:10:9:8:6:2:1:2:3:2:6:8:9:13:14:13:17:18:17:13:12:11:12:13 ', 'False1:2:3:2:6:8:6:2:1:2:6:2:3:2:1:2:1:2:1:2:1:2:3:2:6:8:6:7:6:2:1:2:1:2:1:2:1:2:1:2…
6	14	10	370	1	0.1	2.0889438358431884	0.7227249678649237	78.482	1698.482	0.14591439688715954:0.29766536964980544:0.07782101167315175:0.0:0.0038910505836575876:0.19649805447470817:0.048638132295719845:0.08365758754863813:0.04669260700389105:0.013618677042801557:0.0019455252918287938:0.011673151750972763:0.03696498054474708:0.009727626459143969:0.0019455252918287938:0.0038910505836575876:0.01556420233463035:0.0038910505836575876	['False1:2:3:2:1:2:6:8:6:7:6:2:1:2:6:8:6:2:1:2:1:2:1:2:3:2:1:2:6:8:9:10:9:13:14:13:12:13:9:8:6:7:6 ', 'False1:2:6:8:6:2:1:2:6:8:6:2:3:2:1:2:6:7:6:2:3:2:1:2:6:7:6:8:9:13:17:18:17:16:17:13:9:10:9:8:6:2:3:2:1:2:1:2:3:2:1:2:1:2:6:8:9:10:9:8 ', 'False1:2:1:2:1:2:1:2:6:7:6:2:1:2:1:2:6:2:3:2:1:2:6:8:9:10:9:13:17:13:12:5:12:13:14:13:9:8:6:7:6:2:1:2:6:8:6:7:6:2:3 ', 'False1:2:6:2:3:2:1:2:1:2:6:8:9:8:6:2:1…
6	14	5	215	3	0.6	2.204505966682044	0.7627067212581171	135.30733333333333	765.922	0.14957264957264957:0.3034188034188034:0.08547008547008547:0.004273504273504274:0.008547008547008548:0.1623931623931624:0.03418803418803419:0.0641025641025641:0.04700854700854701:0.017094017094017096:0.021367521367521368:0.029914529914529916:0.03418803418803419:0.004273504273504274:0.01282051282051282:0.004273504273504274:0.01282051282051282:0.004273504273504274	['True1:2:3:2:1:2:3:2:1:2:6:2:1:2:1:2:3:2:6:8:6:7:6:2:1:2:3:2:1:2:6:8:9:10:9:13:12:5:12:11:15 ', 'False1:2:6:7:6:2:3:2:1:2:3:2:6:8:9:13:12:5:12:13:14:13:17:16:17:18:17:13:9:10:9:8:6:7:6:2:1:2:6:7:6:8:9:10:9:13:12:11:4:11 ', 'True1:2:6:7:6:8:6:2:3:2:1:2:6:7:6:8:6:2:3:2:1:2:3:2:1:2:3:2:1:2:1:2:6:2:1:2:6:2:3:2:1:2:3:2:1:2:3:2:6:8:9:13:12:11:15 ', 'True1:2:1:2:3:2:6:8:6:7:6:2:1:2:6:8:9:8:6:2:1:2:1:2:…
6	14	8	336	2	0.25	2.227427188246394	0.7706369196838844	78.866	1237.732	0.14772727272727273:0.29261363636363635:0.07102272727272728:0.005681818181818182:0.005681818181818182:0.17613636363636365:0.05397727272727273:0.05397727272727273:0.045454545454545456:0.014204545454545454:0.014204545454545454:0.019886363636363636:0.04261363636363636:0.011363636363636364:0.005681818181818182:0.008522727272727272:0.02556818181818182:0.005681818181818182	['False1:2:1:2:6:7:6:2:3:2:1:2:1:2:6:2:1:2:3:2:1:2:3:2:6:7:6:2:1:2:1:2:3:2:6:8:9:10:9:13:17:16:17:13:14 ', 'False1:2:3:2:6:2:1:2:1:2:6:7:6:2:1:2:6:8:6:7:6:2:3:2:1:2:1:2:3:2:6:2:1:2:1:2:6:7:6:2:1:2 ', 'False1:2:3:2:6:7:6:2:1:2:1:2:6:8:9:10:9:13:12:11:4:11:12:5:12:13:17:13:9:8:6:2:3:2:1:2:6:7:6:2:1:2:3:2:6:7:6:8:9:8:6 ', 'False1:2:6:7:6:2:1:2:6:7:6:8:9:13:17:18:17:16:17:13:14:13:9:8:6:2:1:2:6:7:6:2…
6	14	3	163	1	0.3333333333333333	2.101687997239071	0.7271341451138595	167.072	527.072	0.16546762589928057:0.30935251798561153:0.07194244604316546:0.007194244604316547:0.0:0.17266187050359713:0.03597122302158273:0.06474820143884892:0.050359712230215826:0.014388489208633094:0.014388489208633094:0.014388489208633094:0.050359712230215826:0.007194244604316547:0.007194244604316547:0.0:0.014388489208633094:0.0	['True1:2:1:2:3:2:6:7:6:2:1:2:6:2:1:2:3:2:1:2:1:2:6:7:6:8:6:2:1:2:3:2:6:8:9:13:17:13:12:11:4:11:15 ', 'False1:2:6:2:1:2:3:2:1:2:3:2:1:2:1:2:6:7:6:8:6:2:1:2:3:2:6:7:6:8:9:13:14:13:17:13:12:13:9:10:9:8:6 ', 'False1:2:6:2:1:2:1:2:3:2:6:8:6:2:1:2:6:2:1:2:1:2:6:7:6:8:6:2:1:2:3:2:1:2:3:2:1:2:6:8:9:10:9:13:9:8:6:2:1:2:6:2:3 ']
6	18	8	314	1	0.125	2.081966606473034	0.720311012168362	81.022	1341.022	0.15051020408163265:0.3086734693877551:0.08163265306122448:0.002551020408163265:0.01020408163265306:0.18112244897959184:0.05102040816326531:0.0663265306122449:0.05612244897959184:0.017857142857142856:0.01020408163265306:0.025510204081632654:0.030612244897959183:0.002551020408163265:0.002551020408163265:0.0:0.002551020408163265:0.0	['False1:2:3:2:1:2:3:2:1:2:3:2:6:2:1:2:3:2:1:2:3:2:1:2:6:2:1:2:3:2:6:8:9:13:17:13:12:5:12:13:9 ', 'False1:2:3:2:6:7:6:2:1:2:6:8:9:10:9:13:9:8:6:7:6:2:1:2:3:2:6:8:9:10:9:13:12:5:12:11:12:13:9:8:6:2:1:2:6:8:9:10 ', 'False1:2:6:7:6:8:6:2:3:2:1:2:1:2:3:2:6:8:6:7:6:2:1:2:6:7:6:8:9:8:6:2:1:2:3:2:1:2:1:2:3:2:6:8:6:2 ', 'False1:2:3:2:6:8:6:2:1:2:3:2:6:2:1:2:1:2:6:8:9:13:9:10:9:8:6:2:1:2:1:2:6:7:6:2:1:2:6…
6	18	8	239	1	0.125	1.8877830065996646	0.6531280972568521	87.402	1347.402	0.1875:0.3695652173913043:0.11141304347826086:0.0:0.002717391304347826:0.15217391304347827:0.035326086956521736:0.05434782608695652:0.02717391304347826:0.008152173913043478:0.002717391304347826:0.005434782608695652:0.019021739130434784:0.005434782608695652:0.002717391304347826:0.002717391304347826:0.010869565217391304:0.002717391304347826	['True1:2:6:2:1:2:6:8:9:13:17:16:17:18:17:13:14:13:12:5:12:11:15 ', 'False1:2:1:2:6:2:3:2:1:2:3:2:1:2:6:2:1:2:3:2:1:2:3:2:6:2:1:2:3:2:1:2:6:7:6:2:1:2:6:8:6 ', 'False1:2:6:7:6:8:6:2:3:2:1:2:3:2:1:2:3:2:1:2:3:2:1:2:3:2:1:2:3:2:1:2:1:2:1:2:6:8:9:13:9:10:9:8:6:2 ', 'False1:2:6:7:6:8:6:2:1:2:3:2:6:7:6:2:1:2:6:7:6:8:9:10:9:8:6:2:1:2:3:2:1:2:1:2:1:2:3:2:1:2:3:2:6:2 ', 'False1:2:3:2:1:2:3:2:6:7:6:2:1:2:1…
6	18	8	347	0	0.0	2.119127080566408	0.7331676538760786	0.0	1440.0	0.14321608040201006:0.2914572864321608:0.07788944723618091:0.0:0.002512562814070352:0.17839195979899497:0.04773869346733668:0.08040201005025126:0.0678391959798995:0.020100502512562814:0.0:0.010050251256281407:0.04020100502512563:0.005025125628140704:0.0:0.005025125628140704:0.022613065326633167:0.007537688442211055	['False1:2:6:8:9:10:9:13:17:18:17:13:9:8:6:2:1:2:3:2:6:2:1:2:3:2:6:2:1:2:6:7:6:2:3:2:1:2:1:2:3:2:6:2:1:2:3 ', 'False1:2:6:2:1:2:6:7:6:2:1:2:6:7:6:8:6:2:3:2:1:2:3:2:1:2:6:7:6:8:9:13:14:13:9:8:6:2:3:2:1:2:3:2:6:8:6:7:6:2:1:2 ', 'False1:2:6:8:9:10:9:13:12:13:14:13:17:18:17:16:17:13:9:8:6:2:3:2:1:2:1:2:3:2:6:7:6:8:6:2:1:2:3:2:6:8:9:10 ', 'False1:2:6:7:6:8:9:10:9:8:6:2:3:2:1:2:3:2:1:2:1:2:1:2:3:2:6:2:…
6	18	10	364	1	0.1	2.1168515675027275	0.732380380385233	129.927	1749.927	0.15885947046843177:0.3136456211812627:0.09572301425661914:0.004073319755600814:0.004073319755600814:0.15885947046843177:0.034623217922606926:0.07331975560081466:0.04480651731160896:0.010183299389002037:0.010183299389002037:0.018329938900203666:0.04073319755600815:0.010183299389002037:0.002036659877800407:0.004073319755600814:0.014256619144602852:0.002036659877800407	['False1:2:1:2:6:8:6:7:6:2:3:2:1:2:6:8:9:8:6:2:1:2:6:2:1:2:3:2:1:2:3:2:6:8:9:8:6:7:6:2:1:2:6:8:6:2:3 ', 'False1:2:1:2:1:2:1:2:3:2:6:8:6:7:6:2:1:2:3:2:6:8:6:2:1:2:3:2:1:2:3:2:1:2:6:7:6:2:3:2:1:2:6:8:6:2:1:2:3 ', 'False1:2:1:2:3:2:6:8:9:13:14:13:12:5:12:11:4:11:12:13:9:8:6:2:1:2:3:2:1:2:3:2:1:2:3:2:6:8:9:10:9:8:6:7:6 ', 'False1:2:6:8:6:7:6:2:1:2:3:2:6:8:6:2:1:2:6:2:3:2:1:2:1:2:3:2:1:2:6:8:9:10:9:13…
6	18	6	267	0	0.0	2.226394752239314	0.7702797213393255	0.0	1080.0	0.13138686131386862:0.27007299270072993:0.072992700729927:0.0036496350364963502:0.0072992700729927005:0.18613138686131386:0.051094890510948905:0.08029197080291971:0.06934306569343066:0.025547445255474453:0.0072992700729927005:0.01824817518248175:0.032846715328467155:0.0072992700729927005:0.0:0.0072992700729927005:0.021897810218978103:0.0072992700729927005	['False1:2:1:2:3:2:1:2:1:2:6:8:6:2:1:2:6:2:3:2:1:2:3:2:6:7:6:8:6:2:1:2:3:2:6:2:1:2:6:8:9:10:9 ', 'False1:2:6:8:9:10:9:13:12:5:12:13:9:8:6:7:6:2:3:2:1:2:3:2:1:2:6:8:9:10:9:8:6:2:1:2:6:8:6:7:6 ', 'False1:2:6:8:9:10:9:8:6:2:1:2:6:7:6:8:9:10:9:13:14:13:17:18:17:16:17:13:9:8:6:2:3:2:1:2:3:2:1:2:6 ', 'False1:2:6:8:9:13:12:11:4:11:12:5:12:13:14:13:17:18:17:16:17:13:9:10:9:8:6:7:6:2:1:2:6:8:6:2:3:2:1:2:3…
6	18	8	300	1	0.125	2.1033790897808453	0.7277192229804539	134.384	1394.384	0.165374677002584:0.3178294573643411:0.09302325581395349:0.0:0.00516795865633075:0.14728682170542637:0.04392764857881137:0.059431524547803614:0.05167958656330749:0.0103359173126615:0.002583979328165375:0.0103359173126615:0.04909560723514212:0.015503875968992248:0.002583979328165375:0.002583979328165375:0.01808785529715762:0.00516795865633075	['False1:2:6:7:6:8:9:13:14:13:17:13:9:8:6:2:3:2:1:2:6:7:6:8:9:13:14:13:9:10:9:8:6:2:1:2:3:2:6:7:6:2:1:2:6:7:6 ', 'False1:2:3:2:1:2:1:2:3:2:1:2:6:7:6:2:3:2:1:2:3:2:1:2:3:2:6:8:9:13:12:13:14:13:9:10:9:8:6:2:1:2 ', 'False1:2:6:7:6:8:9:8:6:2:3:2:1:2:1:2:6:7:6:8:9:13:17:18:17:13:9:8:6:2:3:2:1:2:3:2:1:2:1:2:6:2:1:2:1:2:1:2 ', 'False1:2:3:2:6:2:1:2:6:2:1:2:1:2:1:2:3:2:1:2:1:2:3:2:1:2:3:2:1:2:3:2:1:2:6:2…
6	18	5	163	1	0.2	1.7649639759830247	0.6106356288464782	178.355	898.355	0.2062780269058296:0.37668161434977576:0.1031390134529148:0.004484304932735426:0.004484304932735426:0.17040358744394618:0.04932735426008968:0.04484304932735426:0.008968609865470852:0.004484304932735426:0.008968609865470852:0.008968609865470852:0.004484304932735426:0.0:0.004484304932735426:0.0:0.0:0.0	['False1:2:1:2:3:2:1:2:3:2:6:7:6:2:1:2:1:2:1:2:6:2:3:2:1:2:1:2:6:8:6:2:1:2:6:7:6 ', 'True1:2:3:2:1:2:6:2:3:2:1:2:6:7:6:2:1:2:3:2:1:2:6:8:6:2:3:2:1:2:6:2:3:2:1:2:6:7:6:8:9:10:9:13:12:5:12:11:4:11:15 ', 'False1:2:6:8:6:7:6:2:3:2:1:2:1:2:3:2:1:2:3:2:6:8:6:7:6:2:1:2:1:2:6:7:6:8:6:2:1:2:1:2:6:2:3:2:1:2 ', 'False1:2:6:7:6:2:3:2:1:2:1:2:3:2:1:2:6:8:6:7:6:2:3:2:1:2:3:2:6:8:6:7:6:2:1:2:3:2:1:2:1:2:3:2:1:2…
6	18	9	347	0	0.0	2.1289506183436924	0.7365663646995039	0.0	1620.0	0.1471264367816092:0.28735632183908044:0.06896551724137931:0.0:0.004597701149425287:0.18160919540229886:0.052873563218390804:0.0735632183908046:0.06666666666666667:0.022988505747126436:0.004597701149425287:0.020689655172413793:0.04597701149425287:0.009195402298850575:0.0:0.0022988505747126436:0.011494252873563218:0.0	['False1:2:6:7:6:8:9:10:9:13:14:13:17:16:17:13:12:11:12:13:9:8:6:2:3:2:1:2:1:2:1:2:6:7:6:8:9:10:9:8:6:2 ', 'False1:2:6:2:3:2:1:2:6:8:6:7:6:2:3:2:1:2:6:7:6:8:9:10:9:8:6:2:1:2:6:7:6:2:1:2:6:8:9:13:9:10:9:8:6:2:3:2 ', 'False1:2:6:7:6:2:1:2:6:8:9:13:12:13:9:10:9:8:6:7:6:2:3:2:1:2:3:2:1:2:3:2:6:7:6:8:6:2:1:2:1:2:1 ', 'False1:2:3:2:1:2:3:2:6:8:6:7:6:2:1:2:6:7:6:2:1:2:1:2:6:7:6:8:6:2:1:2:6:7:6:8:9:13:17…
6	18	11	302	1	0.09090909090909091	1.8619560621607523	0.6441925877092114	28.246	1828.246	0.19666048237476808:0.35064935064935066:0.08719851576994433:0.0:0.0018552875695732839:0.1725417439703154:0.05194805194805195:0.059369202226345084:0.03710575139146568:0.012987012987012988:0.0018552875695732839:0.0055658627087198514:0.014842300556586271:0.0037105751391465678:0.0018552875695732839:0.0:0.0018552875695732839:0.0	['False1:2:6:7:6:8:9:10:9:13:12:5:12:13:14:13:9:8:6:2:3:2:1:2:1:2:3:2:6:7:6:2:1:2:6:8:9:10:9:8:6:2:3 ', 'False1:2:6:7:6:8:9:13:14:13:9:10:9:8:6:2:1:2:1:2:1:2:1:2:6:2:3:2:1:2:3:2:6:7:6:2:1:2:3:2:6:8:6:7:6:2 ', 'False1:2:1:2:1:2:3:2:1:2:3:2:1:2:1:2:1:2:1:2:6:2:3:2:1:2:3:2:1:2:3:2:6:8:6:7:6:2:1:2:3:2:6:7:6:8 ', 'False1:2:1:2:6:8:6:7:6:2:3:2:1:2:3:2:6:7:6:8:6:2:1:2:6:2:1:2:3:2:1:2:6:8:9:8:6:7:6:2:1:2…
6	18	4	256	0	0.0	2.303926164753807	0.7971037491837322	0.0	720.0	0.17045454545454544:0.26136363636363635:0.05113636363636364:0.0:0.011363636363636364:0.125:0.03977272727272727:0.0625:0.07954545454545454:0.028409090909090908:0.011363636363636364:0.03977272727272727:0.0625:0.011363636363636364:0.0:0.005681818181818182:0.028409090909090908:0.011363636363636364	['False1:2:6:2:1:2:3:2:6:7:6:8:9:10:9:8:6:2:1:2:1:2:1:2:3:2:6:8:9:10:9:13:12:11:12:13:9:8:6:7:6:2 ', 'False1:2:1:2:3:2:1:2:3:2:1:2:1:2:6:7:6:8:9:10:9:13:14:13:17:18:17:13:12:5:12:13:9:8:6:2:1:2:3:2:6:8:6:7:6 ', 'False1:2:1:2:6:8:9:10:9:13:9:8:6:2:3:2:1:2:1:2:6:7:6:2:1:2:6:7:6:2:3:2:1:2:1:2:1:2:1:2:1:2:1:2:3:2 ', 'False1:2:1:2:1:2:1:2:1:2:3:2:6:7:6:8:9:10:9:13:12:5:12:11:12:13:14:13:17:18:17:16:17…
7	2	4	243	0	0.0	2.017672499140663	0.698066777613853	0	720.0	0.2638888888888889:0.1574074074074074:0.0:0.0:0.032407407407407406:0.018518518518518517:0.20833333333333334:0.12962962962962962:0.08333333333333333:0.037037037037037035:0.013888888888888888:0.032407407407407406:0.018518518518518517:0.0:0.0:0.004629629629629629:0.0:0.0	['False1:2:1:7:8:12:8:5:8:7:1:7:8:7:1:2:1:2:9:13:9:2:1:7:8:7:1:7:8:5:8:7:1:2:1:7:8:12:11:16:11:12:8:5:8:7:1 ', 'False1:2:1:7:1:2:1:7:1:2:9:13:9:10:6:10:9:2:1:7:8:7:1:7:1:2:9:10:6:10:9:2:1:7:1:2:1:2:1:7:8:12:8:5:8:7:1:7:8:5:8 ', 'False1:2:9:2:1:7:8:7:1:7:1:2:1:2:1:7:1:2:1:7:1:2:1:7:1:7:1:7:8:12:11:12:8:7:1:2:9:10:6:10:9:2:1:7:1:2:1:7:8:5:8:7:1 ', 'False1:7:8:7:1:2:1:7:8:12:8:7:1:2:9:13:9:2:1:7:8:7…
7	2	2	175	0	0.0	2.103531186027621	0.7277718446705047	0	360.0	0.21568627450980393:0.19607843137254902:0.0:0.0:0.00980392156862745:0.00980392156862745:0.13725490196078433:0.09803921568627451:0.1568627450980392:0.0392156862745098:0.029411764705882353:0.049019607843137254:0.049019607843137254:0.0:0.0:0.00980392156862745:0.0:0.0	['False1:2:9:13:9:10:6:10:9:2:1:2:9:13:9:2:1:7:1:2:9:13:9:10:9:2:1:7:1:2:1:2:9:13:9:2:1:7:8:7:1:7:8:5:8:7:1:2:9 ', 'False1:2:1:2:1:7:8:12:11:12:8:7:1:7:8:12:8:7:1:2:9:2:1:2:1:7:1:7:8:12:11:16:11:12:8:7:1:2:9:10:9:2:1:2:9:13:9:2:1:2:1:7:8 ']
7	2	3	250	0	0.0	2.237135403048989	0.7739957314962658	0	540.0	0.20496894409937888:0.15527950310559005:0.0:0.0:0.031055900621118012:0.024844720496894408:0.14906832298136646:0.10559006211180125:0.13664596273291926:0.062111801242236024:0.031055900621118012:0.043478260869565216:0.031055900621118012:0.0:0.0:0.018633540372670808:0.006211180124223602:0.0	['False1:7:8:5:8:12:11:16:17:16:11:12:8:7:1:2:1:7:1:2:9:2:1:2:1:7:8:5:8:12:11:12:8:7:1:2:9:10:6:10:9:13:9:2:1:7:8 ', 'False1:2:9:2:1:7:8:12:8:5:8:7:1:7:8:5:8:7:1:2:9:13:9:10:6:10:9:2:1:7:8:5:8:7:1:7:1:2:9:2:1:2:1:7:1:7:1:2:9:13:9:2:1:2:9 ', 'False1:2:9:10:6:10:9:2:1:7:1:7:8:12:11:16:11:12:8:7:1:2:1:7:8:7:1:2:9:10:9:2:1:7:1:7:1:2:9:10:9:13:9:2:1:7:1:7:1:2:9:13:9:10:6:10:9:2:1 ']
7	2	4	266	0	0.0	2.280717495084329	0.7890741005386834	0	720.0	0.20574162679425836:0.1722488038277512:0.0:0.004784688995215311:0.028708133971291867:0.009569377990430622:0.1339712918660287:0.09569377990430622:0.14832535885167464:0.06698564593301436:0.019138755980861243:0.03827751196172249:0.028708133971291867:0.009569377990430622:0.009569377990430622:0.009569377990430622:0.014354066985645933:0.004784688995215311	['False1:2:9:10:9:2:1:7:8:12:8:5:8:7:1:2:1:7:8:12:11:16:17:14:15:4:15:14:17:18:17:16:11:12:8:5:8:7:1:7:8:7:1:2:9:10:9:2 ', 'False1:7:1:2:1:2:1:7:1:2:1:7:1:2:9:10:9:2:1:7:8:12:11:12:8:5:8:7:1:2:9:10:9:13:9:2:1:7:8:5:8:12:8:7:1:7:8:7 ', 'False1:2:9:10:9:13:9:2:1:2:1:2:9:13:9:10:9:2:1:7:1:2:9:10:6:10:9:2:1:2:1:7:1:2:1:7:1:2:9:10:9:13:9:2:1:7:1:2:9:2:1:7:1 ', 'False1:7:8:5:8:7:1:2:1:2:9:10:9:2:1:7:1:…
7	2	4	262	0	0.0	2.1419155904689586	0.7410519372179343	0	720.0	0.22869955156950672:0.15246636771300448:0.0:0.0:0.03587443946188341:0.017937219730941704:0.17040358744394618:0.1210762331838565:0.11210762331838565:0.053811659192825115:0.02242152466367713:0.04932735426008968:0.03139013452914798:0.0:0.0:0.004484304932735426:0.0:0.0	['False1:2:1:7:8:5:8:12:11:16:11:12:8:7:1:2:9:13:9:10:9:2:1:2:1:7:1:2:1:7:1:2:1:7:1:2:9:2:1:7:8:7:1:2:9:10:9:2 ', 'False1:7:1:2:1:7:8:5:8:7:1:2:1:7:8:12:11:12:8:7:1:7:1:7:8:5:8:12:8:7:1:2:1:7:1:2:9:10:6:10:9:13:9:2:1:7:1:7:8:5:8:7:1:2 ', 'False1:7:1:2:1:2:1:7:1:2:1:7:1:2:9:13:9:2:1:2:9:10:9:13:9:2:1:7:8:12:8:7:1:7:8:12:8:5:8:7:1:2:9:10:6:10:9:2:1:7:8:5:8:12:11:12:8:7:1:2:9:10:9:13 ', 'False1:7:1:…
7	2	4	270	0	0.0	2.2771243270965296	0.787830949730147	0	720.0	0.16826923076923078:0.10576923076923077:0.0:0.0:0.052884615384615384:0.014423076923076924:0.1778846153846154:0.17307692307692307:0.09134615384615384:0.04807692307692308:0.04326923076923077:0.07211538461538461:0.019230769230769232:0.004807692307692308:0.0:0.019230769230769232:0.009615384615384616:0.0	['False1:7:1:2:1:2:1:7:1:7:8:12:11:12:8:5:8:7:1:7:8:12:11:12:8:5:8:7:1:2:9:13:9:2:1:2:9:10 ', 'False1:7:8:5:8:12:11:16:11:12:8:7:1:2:9:10:9:2:1:7:8:5:8:12:11:16:11:12:8:7:1:2:9:10:6:10:9:2:1:7:1:7:8:7:1:7:8:7:1:7:8:5:8:7 ', 'False1:7:8:12:8:7:1:7:8:5:8:12:11:12:8:7:1:7:8:7:1:2:9:10:9:13:9:2:1:7:8:5:8:12:8:7:1:2:9:10:6:10:9:2:1:7:8:12:11:16:17:14:17:16:11:12:8:5 ', 'False1:7:8:5:8:7:1:2:9:13:9:2:1…
7	2	2	178	0	0.0	2.2816630027022344	0.7894012237245928	0	360.0	0.15625:0.11458333333333333:0.0:0.0:0.041666666666666664:0.010416666666666666:0.13541666666666666:0.15625:0.11458333333333333:0.041666666666666664:0.0625:0.10416666666666667:0.041666666666666664:0.0:0.0:0.020833333333333332:0.0:0.0	['False1:7:8:12:11:12:8:7:1:7:1:2:9:10:9:13:9:2:1:2:1:7:8:12:11:12:8:5:8:7:1:2:1:2:9:13:9:2:1:7:8:12:11:16:11:12:8:5 ', 'False1:7:8:7:1:2:1:7:8:5:8:12:11:12:8:7:1:2:9:10:9:13:9:2:1:2:9:10:6:10:9:13:9:2:1:7:8:5:8:12:8:7:1:7:8:12:11:16 ']
7	2	3	242	0	0.0	2.232779816924459	0.7724888021150775	0	540.0	0.17006802721088435:0.12244897959183673:0.0:0.0:0.047619047619047616:0.02040816326530612:0.1564625850340136:0.17006802721088435:0.10204081632653061:0.05442176870748299:0.04081632653061224:0.08163265306122448:0.027210884353741496:0.0:0.0:0.006802721088435374:0.0:0.0	['False1:7:8:12:11:12:8:5:8:7:1:2:9:13:9:10:6:10:9:2:1:2:9:10:9:2:1:7:8:12:11:12:8:7:1:7:8:12:8:5:8 ', 'False1:2:1:7:8:7:1:2:1:7:8:5:8:7:1:7:8:5:8:12:8:7:1:2:9:13:9:10:9:2:1:2:9:13:9:10:6:10:9:2:1:7:8:12:11:16:11:12:8:7:1:2 ', 'False1:7:8:5:8:7:1:7:8:5:8:12:11:12:8:7:1:2:9:10:6:10:9:13:9:2:1:2:1:7:1:2:9:2:1:7:1:2:1:7:8:5:8:12:11:12:8:7:1:7:8:7:1:2 ']
7	2	2	180	0	0.0	2.1308144959765145	0.7372112221050366	0	360.0	0.23:0.11:0.0:0.0:0.03:0.01:0.22:0.16:0.04:0.02:0.05:0.07:0.0:0.0:0.0:0.03:0.02:0.01	['False1:7:8:12:11:16:11:12:8:7:1:7:1:2:1:7:8:7:1:2:1:7:8:7:1:2:9:2:1:7:8:12:8:7:1:7:1:2:1:7:1:2:9 ', 'False1:7:1:7:8:5:8:12:11:16:17:18:17:16:11:12:8:7:1:2:1:7:8:7:1:7:8:5:8:12:8:7:1:2:1:7:8:7:1:2:1:7:1:2:9:10:6:10:9:2:1:7:8:5:8:12:11 ']
7	2	3	207	0	0.0	2.0686312347740525	0.7156972901920969	0	540.0	0.23448275862068965:0.19310344827586207:0.0:0.0:0.027586206896551724:0.006896551724137931:0.15862068965517243:0.1103448275862069:0.1310344827586207:0.027586206896551724:0.020689655172413793:0.04827586206896552:0.034482758620689655:0.0:0.0:0.006896551724137931:0.0:0.0	['False1:2:9:13:9:2:1:7:8:12:8:5:8:7:1:2:9:2:1:7:8:7:1:7:1:2:1:7:8:7:1:2:9:2:1:2:1:7:8:5:8:12:11 ', 'False1:7:8:12:8:7:1:2:1:2:9:2:1:7:1:2:1:7:8:12:11:16:11:12:8:5:8:7:1:7:1:2:9:10:6:10:9:2:1:2:9:2:1:2:1:7 ', 'False1:7:1:2:9:13:9:2:1:2:9:13:9:2:1:7:1:2:9:13:9:10:9:2:1:7:1:2:9:13:9:2:1:7:8:12:8:5:8:7:1:7:1:2:1:2:9:10:9:2:1:7:1:7:8:12 ']
7	6	3	190	0	0.0	2.0018074810326807	0.6925778580433372	0	540.0	0.271523178807947:0.18543046357615894:0.0:0.0:0.013245033112582781:0.046357615894039736:0.15894039735099338:0.059602649006622516:0.12582781456953643:0.08609271523178808:0.006622516556291391:0.013245033112582781:0.033112582781456956:0.0:0.0:0.0:0.0:0.0	['False1:2:1:7:8:7:1:2:9:10:6:10:9:2:1:7:1:7:1:7:1:2:1:2:9:13:9:10:6:10:9:2:1:7:1:2:1:7:8:5:8:7:1:7:1:2:1:7:1:2:1 ', 'False1:2:9:10:6:10:9:2:1:2:1:7:8:12:11:12:8:5:8:7:1:7:1:2:1:2:1:7:1:7:1:2:1:7:8:7:1:2:1:7:1:2:1:2:9:13:9:10:6:10:9:2:1 ', 'False1:7:8:7:1:2:9:13:9:2:1:2:1:7:1:7:8:7:1:2:1:2:9:13:9:10:6:10:9:2:1:7:1:2:9:13:9:10:6:10:9:2:1:2:9:10:6 ']
7	6	3	222	0	0.0	2.1286211634131047	0.7364523811160124	0	540.0	0.2080536912751678:0.18120805369127516:0.0:0.0:0.03355704697986577:0.020134228187919462:0.1342281879194631:0.11409395973154363:0.15436241610738255:0.06040268456375839:0.006711409395973154:0.03355704697986577:0.04697986577181208:0.0:0.0:0.006711409395973154:0.0:0.0	['False1:7:8:5:8:7:1:2:9:10:9:13:9:2:1:2:9:10:9:2:1:7:1:2:9:13:9:10:6:10:9:2:1:2:9:2:1:7:8:12:8:5:8:7:1:2:1:7 ', 'False1:7:1:2:1:2:1:2:9:10:9:13:9:2:1:7:8:12:8:7:1:2:9:13:9:10:6:10:9:2:1:7:8:7:1:2:1:7:1:2:9:13:9:10:6:10:9:2:1 ', 'False1:7:8:7:1:2:9:13:9:2:1:2:9:2:1:7:8:12:8:5:8:7:1:2:1:2:1:2:1:7:8:5:8:12:8:7:1:2:9:13:9:2:1:7:1:7:8:5:8:12:11:16 ']
7	6	4	240	0	0.0	2.1023880236483787	0.7273763376302358	0	720.0	0.20603015075376885:0.17587939698492464:0.0:0.0:0.01507537688442211:0.02512562814070352:0.135678391959799:0.06532663316582915:0.19095477386934673:0.09045226130653267:0.01507537688442211:0.02512562814070352:0.05025125628140704:0.0:0.0:0.005025125628140704:0.0:0.0	['False1:7:8:5:8:7:1:2:9:13:9:2:1:7:1:2:1:7:8:12:11:16:11:12:8:7:1:2:9:2:1:2:9:10:9:13:9:2:1:7:1:2:9:10 ', 'False1:7:1:7:1:7:8:7:1:7:1:2:9:13:9:10:9:2:1:7:1:2:9:10:9:2:1:7:1:2:9:2:1:7:1:2:1:2:9:13:9:10:6:10:9:2:1:2:9:13:9:10:9:2 ', 'False1:7:1:2:9:10:6:10:9:2:1:7:1:2:1:2:1:7:1:7:8:5:8:7:1:7:1:2:9:13:9:10:9:2:1:7:8:7:1:2:9:13:9:10:6:10:9:2 ', 'False1:7:8:5:8:12:11:12:8:7:1:2:9:10:9:2:1:7:1:2:9:13:…
7	6	3	185	0	0.0	2.0774959698444078	0.7187642780444857	0	540.0	0.23076923076923078:0.1888111888111888:0.0:0.0:0.03496503496503497:0.02097902097902098:0.14685314685314685:0.1048951048951049:0.13986013986013987:0.04195804195804196:0.006993006993006993:0.03496503496503497:0.04895104895104895:0.0:0.0:0.0:0.0:0.0	['False1:2:1:7:8:12:8:5:8:7:1:2:1:7:1:2:9:10:6:10:9:2:1:2:1:7:1:2:9:13:9:10:6:10:9:2:1:7:1:7:1:2:9:13 ', 'False1:2:9:2:1:7:8:5:8:12:8:7:1:7:8:5:8:7:1:2:1:7:8:5:8:7:1:2:9:10:9:13:9:2:1:7:1:2:9:13:9:2:1:2:9:13:9:2 ', 'False1:7:8:12:11:12:8:5:8:7:1:2:1:2:1:2:9:2:1:7:1:7:1:2:1:7:1:2:9:13:9:2:1:7:8:12:8:7:1:2:9:13:9:2:1:7:1:2:9:10:6 ']
7	6	3	194	0	0.0	2.195798636465024	0.7596941917476027	0	540.0	0.2517985611510791:0.19424460431654678:0.0:0.0:0.014388489208633094:0.014388489208633094:0.1366906474820144:0.06474820143884892:0.12949640287769784:0.04316546762589928:0.02158273381294964:0.03597122302158273:0.03597122302158273:0.007194244604316547:0.0:0.02158273381294964:0.02158273381294964:0.007194244604316547	['False1:2:1:7:1:7:1:2:1:2:9:10:9:13:9:2:1:2:1:2:1:7:1:7:1:2:1:7:1:2:9:13:9:2:1:7:1:2:1:2 ', 'False1:7:1:2:9:2:1:2:9:10:6:10:9:13:9:2:1:2:1:7:8:12:11:16:17:14:17:18:17:16:11:12:8:7:1:2:9:2:1:7:1:7:1:2:9:10:6 ', 'False1:7:1:7:8:5:8:12:8:7:1:7:1:2:9:13:9:2:1:2:1:2:9:10:9:2:1:2:1:7:8:5:8:12:8:7:1:2:9:13:9:10:9:2:1:7:1:7:8:12:11:16 ']
7	6	5	275	0	0.0	2.1834067122287233	0.7554068801924549	0	900.0	0.22178988326848248:0.17898832684824903:0.0:0.0:0.0311284046692607:0.011673151750972763:0.1517509727626459:0.11673151750972763:0.1245136186770428:0.038910505836575876:0.01556420233463035:0.042801556420233464:0.038910505836575876:0.0038910505836575876:0.0:0.007782101167315175:0.011673151750972763:0.0038910505836575876	['False1:7:1:2:9:13:9:2:1:2:9:2:1:2:1:7:1:2:1:7:8:7:1:2:1:7:8:12:11:16:17:18:17:14:17:16:11:12:8:5:8:7:1:2 ', 'False1:7:8:7:1:2:9:13:9:2:1:7:1:2:1:2:9:10:9:2:1:2:9:10:9:13:9:2:1:7:1:2:9:2:1:2:9:2:1:7:1:2:1:7:8:12 ', 'False1:2:1:2:9:10:6:10:9:13:9:2:1:7:8:12:8:5:8:7:1:7:8:12:8:5:8:7:1:2:1:7:8:5:8:7:1:2:9:2:1:7:8:5:8:7:1:2:9:2 ', 'False1:7:1:2:1:7:8:12:11:12:8:7:1:2:9:13:9:2:1:7:8:5:8:7:1:2:1:7:8:1…
7	6	4	233	0	0.0	2.0636376511204357	0.7139696288142915	0	720.0	0.2198952879581152:0.14659685863874344:0.0:0.0:0.041884816753926704:0.010471204188481676:0.193717277486911:0.1518324607329843:0.1099476439790576:0.03664921465968586:0.010471204188481676:0.04712041884816754:0.031413612565445025:0.0:0.0:0.0:0.0:0.0	['False1:7:8:12:8:7:1:7:8:5:8:7:1:7:1:7:8:12:11:12:8:5:8:7:1:2:9:13:9:10:9:2:1:7:8:5:8:7:1:2:9:13:9 ', 'False1:7:8:12:8:7:1:7:8:12:8:5:8:7:1:2:1:7:8:12:8:7:1:7:1:2:9:10:9:13:9:2:1:2:9:10:6:10:9:2:1:7:1:2 ', 'False1:2:1:7:1:2:1:7:1:7:8:12:8:7:1:2:9:2:1:2:9:2:1:2:1:2:1:7:8:5:8:12:11:12:8:7:1:7:1:7:1:2:1:7:8:5:8:7 ', 'False1:2:9:13:9:2:1:7:8:5:8:7:1:2:9:10:9:13:9:2:1:7:1:7:8:5:8:7:1:2:9:13:9:10:6:10…
7	6	6	284	0	0.0	2.0190663671700175	0.6985490228563712	0	1080.0	0.2594752186588921:0.1836734693877551:0.0:0.0:0.026239067055393587:0.011661807580174927:0.17784256559766765:0.13411078717201166:0.08163265306122448:0.023323615160349854:0.02040816326530612:0.05830903790087463:0.02040816326530612:0.0:0.0:0.0029154518950437317:0.0:0.0	['False1:2:9:2:1:2:1:2:9:13:9:10:6:10:9:2:1:2:9:2:1:2:1:7:8:5:8:7:1:2:1:7:8:12:11:12:8:7:1:2:1:2:9:2:1 ', 'False1:2:1:7:1:2:9:2:1:7:8:7:1:2:1:7:8:12:8:5:8:7:1:2:1:7:1:2:1:7:8:5:8:12:11:12:8:7:1:2:9:10:9:2:1:2:1:7:1:2:1:7:1 ', 'False1:2:1:7:1:7:8:5:8:12:8:7:1:7:1:7:1:2:1:7:8:7:1:2:1:7:8:7:1:2:9:2:1:7:8:7:1:2:1:2:1:7:8:12:11:12:8:7:1:2:9:13 ', 'False1:2:9:2:1:7:8:12:11:16:11:12:8:5:8:7:1:2:1:2:1:2:…
7	6	4	259	0	0.0	2.25193140379748	0.7791147964428663	0	720.0	0.22018348623853212:0.1559633027522936:0.0:0.0:0.027522935779816515:0.022935779816513763:0.1559633027522936:0.0963302752293578:0.12844036697247707:0.05963302752293578:0.022935779816513763:0.03669724770642202:0.03669724770642202:0.0045871559633027525:0.0:0.013761467889908258:0.013761467889908258:0.0045871559633027525	['False1:7:1:7:8:12:11:16:11:12:8:5:8:7:1:2:1:7:1:2:9:10:6:10:9:13:9:2:1:7:8:12:8:5:8:7:1:2:9:10:6:10:9:2:1:7:8:5 ', 'False1:7:8:5:8:7:1:2:9:13:9:2:1:7:1:2:9:10:9:13:9:2:1:7:8:12:11:16:17:18:17:14:17:16:11:12:8:7:1:2:9:13:9:10:9:2:1:2:1:7:8:5:8 ', 'False1:2:9:2:1:7:1:2:1:2:9:10:6:10:9:2:1:7:1:2:9:10:6:10:9:2:1:7:8:7:1:7:1:2:1:2:1:7:8:12:11:12:8:7:1:7:1:7:8:12:8:7:1:2:9:13 ', 'False1:2:9:10:6:10:9…
7	6	3	198	0	0.0	2.085311815761091	0.7214683751542542	0	540.0	0.2517482517482518:0.13286713286713286:0.0:0.0:0.02097902097902098:0.013986013986013986:0.2097902097902098:0.1258741258741259:0.07692307692307693:0.03496503496503497:0.03496503496503497:0.06293706293706294:0.027972027972027972:0.0:0.0:0.006993006993006993:0.0:0.0	['False1:2:9:10:9:13:9:2:1:7:1:7:1:2:9:10:6:10:9:13:9:2:1:2:9:2:1:7:8:12:8:7:1:7:8:12:11:12:8:7:1:7:8:5:8:12:11 ', 'False1:2:1:7:8:12:11:16:11:12:8:7:1:2:1:7:8:7:1:7:1:2:9:13:9:2:1:7:1:2:1:7:8:5:8:7:1:2:1:2:9:13:9:10:6:10 ', 'False1:7:1:2:1:2:1:7:1:7:8:5:8:12:11:12:8:7:1:2:1:7:1:7:1:7:1:7:8:12:8:7:1:2:1:7:8:7:1:2:1:7:1:7:8:7:1:2:1:7 ']
7	10	7	348	0	0.0	2.1657217481414217	0.7492883025254167	0.0	1260.0	0.21374045801526717:0.1628498727735369:0.0:0.0:0.030534351145038167:0.017811704834605598:0.15521628498727735:0.11450381679389313:0.13486005089058525:0.058524173027989825:0.017811704834605598:0.05089058524173028:0.03307888040712468:0.0:0.0:0.007633587786259542:0.002544529262086514:0.0	['False1:2:9:10:6:10:9:2:1:2:9:13:9:2:1:7:1:7:1:7:8:12:8:5:8:7:1:7:1:2:1:2:1:7:1:7:8:5:8:12:11:16:17:16 ', 'False1:7:1:2:1:7:1:2:9:13:9:2:1:2:1:7:8:12:8:7:1:7:8:5:8:12:8:7:1:2:9:13:9:10:6:10:9:2:1:2:1:2:1:7:1:2:9:13 ', 'False1:2:1:7:8:5:8:7:1:2:1:2:9:2:1:7:8:5:8:12:11:12:8:7:1:7:8:5:8:7:1:7:1:2:9:10:9:13:9:2:1:7:1:2:9:10:6:10:9:13:9:2:1:7 ', 'False1:2:1:7:1:2:9:13:9:10:9:2:1:2:9:13:9:10:9:2:1:7:1…
7	10	6	265	0	0.0	2.044228048749465	0.7072543672504646	0.0	1080.0	0.2467948717948718:0.20192307692307693:0.0:0.0:0.022435897435897436:0.02564102564102564:0.14743589743589744:0.07692307692307693:0.14423076923076922:0.05448717948717949:0.009615384615384616:0.028846153846153848:0.041666666666666664:0.0:0.0:0.0:0.0:0.0	['False1:2:1:2:1:2:1:2:1:7:8:5:8:7:1:2:1:2:1:7:8:12:8:7:1:2:9:2:1:7:1:7:1:2:9:2:1:7:1 ', 'False1:7:1:2:1:7:8:12:11:12:8:7:1:2:1:7:1:2:1:7:8:5:8:7:1:2:1:7:1:2:1:2:9:13:9:2:1:7:8:5:8:7:1:7:8:5:8:7:1 ', 'False1:7:1:2:9:13:9:10:6:10:9:2:1:7:1:7:8:12:11:12:8:5:8:7:1:2:9:13:9:2:1:7:8:7:1:2:9:10:6:10:9:2 ', 'False1:2:9:10:6:10:9:2:1:7:8:7:1:2:9:10:6:10:9:13:9:2:1:2:1:2:9:13:9:2:1:7:8:12:11:12:8:5:8:7:1:…
7	10	2	181	0	0.0	2.2985187604373025	0.7952329156822172	0.0	360.0	0.1595744680851064:0.11702127659574468:0.0:0.0:0.05319148936170213:0.031914893617021274:0.1276595744680851:0.14893617021276595:0.1276595744680851:0.07446808510638298:0.0425531914893617:0.07446808510638298:0.031914893617021274:0.0:0.0:0.010638297872340425:0.0:0.0	['False1:7:1:7:8:5:8:12:11:16:11:12:8:7:1:2:9:10:6:10:9:13:9:2:1:7:1:2:9:10:9:13:9:2:1:7:8:5:8:7:1:7:8:12:8:5:8 ', 'False1:2:9:2:1:7:8:5:8:12:11:12:8:7:1:2:9:10:6:10:9:2:1:7:8:5:8:12:11:12:8:7:1:2:9:13:9:10:6:10:9:2:1:2:1:7:1 ']
7	10	6	297	0	0.0	2.158889127997646	0.7469243781876184	0.0	1080.0	0.2119205298013245:0.17880794701986755:0.0:0.0:0.026490066225165563:0.029801324503311258:0.1390728476821192:0.10927152317880795:0.13245033112582782:0.0695364238410596:0.019867549668874173:0.046357615894039736:0.033112582781456956:0.0:0.0:0.0033112582781456954:0.0:0.0	['False1:7:8:7:1:2:1:7:1:2:9:13:9:10:9:2:1:2:1:7:8:12:11:12:8:7:1:7:1:2:1:2:1:7:8:12:8:7:1:2:9:13:9:10:6:10 ', 'False1:2:1:7:8:7:1:2:9:13:9:2:1:2:9:10:9:13:9:2:1:7:8:12:11:12:8:5:8:7:1:2:9:10:9:2:1:7:8:7:1:7:8:12:11:12 ', 'False1:7:8:5:8:7:1:2:1:2:1:7:8:7:1:7:1:7:8:5:8:12:11:16:11:12:8:7:1:2:9:2:1:2:9:2:1:2:1:7:8:5:8:7:1:7:8:12 ', 'False1:7:8:12:11:12:8:5:8:7:1:2:1:7:8:5:8:12:8:7:1:2:9:13:9:10:6:…
7	10	3	169	0	0.0	2.0058967121375755	0.6939926349119955	0.0	540.0	0.26153846153846155:0.15384615384615385:0.0:0.0:0.023076923076923078:0.015384615384615385:0.2153846153846154:0.12307692307692308:0.08461538461538462:0.038461538461538464:0.015384615384615385:0.046153846153846156:0.023076923076923078:0.0:0.0:0.0:0.0:0.0	['False1:7:8:7:1:7:1:7:1:7:8:5:8:12:8:7:1:7:8:5:8:7:1:2:9:13:9:10:9:2:1:2:1:7:1:7:8:5:8:12:8:7 ', 'False1:7:8:7:1:2:1:2:1:7:8:7:1:7:1:7:8:12:11:12:8:7:1:2:1:2:1:2:1:2:1:7:1:7:1:2:9:10:6:10:9:13 ', 'False1:7:1:2:1:2:9:13:9:10:6:10:9:2:1:7:1:2:1:7:8:7:1:2:9:2:1:7:8:12:11:12:8:7:1:2:9:2:1:7:1:7:1:2:9:2 ']
7	10	4	217	0	0.0	2.0263568488409103	0.7010713564112075	0.0	720.0	0.2620320855614973:0.18181818181818182:0.0:0.0:0.03208556149732621:0.016042780748663103:0.1657754010695187:0.11229946524064172:0.10695187165775401:0.053475935828877004:0.0106951871657754:0.0427807486631016:0.016042780748663103:0.0:0.0:0.0:0.0:0.0	['False1:7:8:12:8:7:1:2:1:7:1:7:8:5:8:7:1:2:1:7:8:5:8:12:8:7:1:2:9:2:1:2:9:10:9:2:1:7:8:12:8:5:8 ', 'False1:7:1:7:1:2:1:2:9:10:9:13:9:2:1:7:1:2:9:10:6:10:9:2:1:7:1:7:1:2:1:7:8:12:11:12:8:5:8:7:1:2:9:2:1:2 ', 'False1:2:1:7:1:2:9:10:9:2:1:2:1:7:8:5:8:7:1:7:8:5:8:12:8:7:1:2:9:10:6:10:9:13:9:2:1:7:1:2:1:2:9:10:6 ', 'False1:2:1:7:1:2:1:2:1:2:1:7:1:7:8:12:11:12:8:7:1:2:1:7:1:2:9:10:9:13:9:2:1:7:1:2:9:1…
7	10	4	234	0	0.0	2.3705125469689325	0.8201410564204982	0.0	720.0	0.19148936170212766:0.14361702127659576:0.0:0.005319148936170213:0.0425531914893617:0.005319148936170213:0.15425531914893617:0.1276595744680851:0.10638297872340426:0.026595744680851064:0.031914893617021274:0.05319148936170213:0.031914893617021274:0.010638297872340425:0.010638297872340425:0.02127659574468085:0.026595744680851064:0.010638297872340425	['False1:7:8:5:8:7:1:2:9:10:9:13:9:2:1:7:8:12:11:12:8:7:1:2:1:2:9:2:1:2:9:2:1:7:1:7:8:12:8:5:8:7 ', 'False1:7:8:7:1:2:1:2:1:7:8:12:11:16:17:18:17:14:15:4:15:14:17:16:11:12:8:5:8:7:1:2:9:10:9:2:1:7:1:7:8:5 ', 'False1:2:1:7:8:12:11:16:17:18:17:16:11:12:8:7:1:7:1:7:1:2:9:13:9:2:1:7:8:7:1:2:9:13:9:10:9:2:1:7:8:12:11:12:8:5:8:7:1:2 ', 'False1:2:9:10:6:10:9:2:1:7:1:2:9:13:9:2:1:2:9:13:9:2:1:7:1:2:1:7:1…
7	10	3	176	0	0.0	2.1039009627537455	0.7278997786378618	0.0	540.0	0.2323943661971831:0.19014084507042253:0.0:0.0:0.04929577464788732:0.02112676056338028:0.14788732394366197:0.11971830985915492:0.1056338028169014:0.04929577464788732:0.02112676056338028:0.04225352112676056:0.02112676056338028:0.0:0.0:0.0:0.0:0.0	['False1:2:1:7:1:7:1:2:1:7:8:5:8:7:1:2:1:2:1:7:8:5:8:7:1:2:1:7:1:2:9:2:1:7:8:5:8:12:11:12:8:7 ', 'False1:2:1:7:8:5:8:7:1:2:9:2:1:2:1:7:8:5:8:12:11:12:8:7:1:2:1:2:9:10:6:10:9:13:9:2:1:7:1:2:1:7:1:2:9:10:9:2 ', 'False1:7:8:5:8:12:11:12:8:7:1:2:9:2:1:7:1:2:9:10:6:10:9:13:9:2:1:7:8:5:8:7:1:2:1:7:1:2:9:10:6:10:9:2:1:2:9:13:9:2:1:2 ']
7	10	7	303	1	0.14285714285714285	2.2572963766178065	0.780970949654186	65.988	1145.988	0.2222222222222222:0.14603174603174604:0.0031746031746031746:0.0031746031746031746:0.0380952380952381:0.015873015873015872:0.16825396825396827:0.12380952380952381:0.10476190476190476:0.04126984126984127:0.022222222222222223:0.050793650793650794:0.031746031746031744:0.0031746031746031746:0.0031746031746031746:0.009523809523809525:0.009523809523809525:0.0031746031746031746	['False1:7:1:7:8:5:8:7:1:2:9:2:1:2:1:2:9:13:9:10:6:10:9:2:1:7:8:12:8:7:1:7:1:2:9:2:1:7:1:2:9:13:9:2 ', 'False1:2:9:2:1:7:8:5:8:12:11:12:8:7:1:7:1:7:8:12:11:12:8:7:1:2:1:7:1:2:1:7:1:2:1:2:1:7:8:5:8:12:11:16:17 ', 'False1:7:1:2:9:13:9:2:1:7:1:7:1:2:9:10:6:10:9:13:9:2:1:7:8:5:8:7:1:2:1:2:9:10:6:10:9:2:1:7:8:5:8:7:1:2:9:13 ', 'False1:2:1:7:8:5:8:7:1:7:1:7:1:7:1:2:9:2:1:7:8:5:8:12:8:7:1:7:1:7:1:2:1:7:…
7	10	6	270	0	0.0	1.933370793890103	0.6689003892348296	0.0	1080.0	0.2857142857142857:0.2077922077922078:0.0:0.0:0.01948051948051948:0.012987012987012988:0.17857142857142858:0.08441558441558442:0.11363636363636363:0.03896103896103896:0.00974025974025974:0.025974025974025976:0.022727272727272728:0.0:0.0:0.0:0.0:0.0	['False1:7:8:7:1:2:9:2:1:7:8:5:8:7:1:2:9:2:1:2:9:13:9:10:9:2:1:7:1:2:1:7:1:7:1:2:1:2:1:2:1 ', 'False1:7:1:2:1:2:1:7:8:12:11:12:8:5:8:7:1:7:8:7:1:2:1:7:1:2:1:7:1:2:9:13:9:2:1:7:1:2:9:10:6:10:9:13:9:2:1:7:8:12:11 ', 'False1:7:1:2:9:10:9:2:1:2:1:7:8:7:1:7:8:7:1:2:1:7:1:7:1:2:9:13:9:2:1:7:8:5:8:7:1:2:9:2:1:7:8:7:1:2:9:13:9:10:6:10 ', 'False1:7:1:2:9:2:1:2:9:10:6:10:9:13:9:2:1:2:9:2:1:7:1:2:1:7:1:7:1:…
7	14	12	443	0	0.0	2.1515329850613445	0.7443793273939946	0	2160.0	0.2220609579100145:0.16690856313497823:0.0:0.0:0.030478955007256895:0.023222060957910014:0.16110304789550073:0.12481857764876633:0.11175616835994194:0.05224963715529753:0.020319303338171262:0.05224963715529753:0.027576197387518143:0.0:0.0:0.005805515239477504:0.001451378809869376:0.0	['False1:7:1:7:8:5:8:7:1:2:9:13:9:2:1:7:8:5:8:12:11:16:11:12:8:7:1:2:9:13:9:10:6:10:9:2:1:7:8:5:8:7:1:2:9:2:1:7:1 ', 'False1:2:9:13:9:10:9:2:1:7:8:7:1:2:9:10:6:10:9:2:1:7:8:7:1:2:9:13:9:10:6:10:9:2:1:2:1:7:8:5:8:12:8:7:1:2:9:2:1:2 ', 'False1:2:9:13:9:10:6:10:9:2:1:7:1:7:1:2:1:2:9:10:9:2:1:7:1:7:8:7:1:7:1:2:1:7:8:12:8:7:1:7:8:7:1:2:9:13:9:2:1:2:1:7:8:12 ', 'False1:2:1:7:8:12:11:12:8:7:1:2:1:2:1:7:…
7	14	8	308	0	0.0	2.124444583190204	0.7350073835265187	0	1440.0	0.23002421307506055:0.1694915254237288:0.0:0.0:0.03631961259079903:0.01694915254237288:0.17433414043583534:0.13317191283292978:0.10411622276029056:0.043583535108958835:0.01694915254237288:0.043583535108958835:0.01694915254237288:0.002421307506053269:0.0:0.007263922518159807:0.004842615012106538:0.0	['False1:7:8:5:8:12:8:7:1:2:9:2:1:7:1:2:1:7:8:5:8:12:8:7:1:2:1:7:1:2:9:10:9:2:1:7:8:7:1:2:9:10:6:10 ', 'False1:7:8:12:8:5:8:7:1:7:8:5:8:7:1:2:1:7:1:2:1:7:1:2:9:13:9:10:9:2:1:7:8:12:11:16:17:14:17:16:11:12:8:5 ', 'False1:7:8:5:8:12:8:7:1:2:9:2:1:2:1:2:9:2:1:7:1:2:9:2:1:7:8:5:8:7:1:7:1:2:9:2:1:7:8:7:1:7:1:2:9:10:9:13:9:2 ', 'False1:7:1:7:1:2:1:7:8:7:1:2:9:2:1:7:8:7:1:2:1:7:8:7:1:7:8:5:8:7:1:2:9:2:1…
7	14	9	340	0	0.0	2.0291262135275954	0.7020294908377288	0	1620.0	0.244140625:0.16015625:0.0:0.0:0.025390625:0.015625:0.19140625:0.111328125:0.126953125:0.0546875:0.005859375:0.033203125:0.03125:0.0:0.0:0.0:0.0:0.0	['False1:7:1:2:9:13:9:10:6:10:9:2:1:7:1:2:1:7:1:2:9:10:9:13:9:2:1:7:1:7:1:7:1:2:9:10:6:10:9:2:1:2:9:13 ', 'False1:7:8:12:8:7:1:7:1:7:1:2:9:2:1:7:8:12:8:7:1:2:1:2:1:7:1:2:9:10:6:10:9:2:1:7:1:7:8:7:1:7:8:7:1:2:9:2:1:7:8 ', 'False1:7:8:12:11:12:8:7:1:2:9:10:9:13:9:2:1:2:9:10:6:10:9:13:9:2:1:7:8:5:8:7:1:7:8:12:8:7:1:7:1:7:1:7:1:2:1:2:1:7 ', 'False1:7:8:12:8:5:8:7:1:2:1:7:8:5:8:7:1:2:1:2:1:2:1:7:1:2:9…
7	14	10	432	0	0.0	2.2483486520594433	0.7778752494094272	0	1800.0	0.21495327102803738:0.16635514018691588:0.0:0.0:0.028037383177570093:0.018691588785046728:0.14953271028037382:0.1102803738317757:0.1233644859813084:0.05046728971962617:0.026168224299065422:0.044859813084112146:0.03364485981308411:0.003738317757009346:0.001869158878504673:0.014953271028037384:0.009345794392523364:0.003738317757009346	['False1:7:1:2:9:13:9:2:1:2:1:7:1:7:1:2:9:10:9:13:9:2:1:7:1:7:8:5:8:12:8:7:1:2:9:2:1:2:1:7:1:7:8:12 ', 'False1:7:8:12:11:16:17:14:15:14:17:18:17:16:11:12:8:7:1:2:9:10:6:10:9:13:9:2:1:2:9:2:1:7:8:12:11:16:11:12:8:5:8 ', 'False1:7:8:5:8:7:1:7:1:2:1:7:8:12:11:16:11:12:8:5:8:7:1:2:9:10:6:10:9:13:9:2:1:7:1:2:1:2:1:7:1:2:9:10:6:10:9:13:9:2:1:7:1 ', 'False1:2:1:7:1:7:8:5:8:12:11:16:11:12:8:7:1:2:1:7:8:5…
7	14	6	315	0	0.0	2.302498876073519	0.7966099411895221	0	1080.0	0.18456375838926176:0.15771812080536912:0.0:0.0:0.026845637583892617:0.020134228187919462:0.12416107382550336:0.09731543624161074:0.1610738255033557:0.06711409395973154:0.026845637583892617:0.050335570469798654:0.050335570469798654:0.006711409395973154:0.003355704697986577:0.010067114093959731:0.010067114093959731:0.003355704697986577	['False1:7:1:2:9:13:9:10:9:2:1:7:1:7:1:2:9:13:9:10:6:10:9:2:1:7:1:2:9:10:9:13:9:2:1:2:1:2:9:10:9:13:9:2:1:2:9 ', 'False1:2:9:10:9:2:1:7:1:2:9:10:6:10:9:13:9:2:1:7:1:2:9:13:9:2:1:2:9:13:9:10:6:10:9:2:1:7:8:12:8:5:8:7 ', 'False1:7:1:7:8:7:1:2:1:2:9:10:9:13:9:2:1:7:8:5:8:12:11:12:8:7:1:2:9:13:9:10:9:2:1:2:9:2:1:7:1:7:8:5:8:12 ', 'False1:2:1:2:1:7:8:5:8:12:11:12:8:7:1:2:1:7:1:7:8:5:8:7:1:7:8:7:1:2:9:…
7	14	4	231	0	0.0	2.213136788485099	0.7656927806739956	0	720.0	0.2430939226519337:0.1712707182320442:0.0:0.0:0.022099447513812154:0.011049723756906077:0.16022099447513813:0.08839779005524862:0.11049723756906077:0.03314917127071823:0.03867403314917127:0.049723756906077346:0.022099447513812154:0.0055248618784530384:0.0:0.022099447513812154:0.016574585635359115:0.0055248618784530384	['False1:2:9:2:1:7:1:2:9:10:9:13:9:2:1:7:1:7:1:2:9:10:6:10:9:2:1:7:1:2:9:10:9:13:9:2:1:7:1 ', 'False1:2:1:2:9:2:1:7:8:5:8:7:1:7:1:7:1:7:1:7:1:7:1:2:9:13:9:10:6:10:9:2:1:2:9:2:1:2:1:2:1:2:9 ', 'False1:2:9:2:1:7:8:12:11:16:11:12:8:7:1:2:9:13:9:2:1:2:9:2:1:2:1:7:8:12:11:16:11:12:8:7:1:7:8:5:8:12:11:12:8:7:1:7 ', 'False1:2:1:7:1:7:1:2:1:7:1:7:1:2:1:7:8:5:8:7:1:2:1:7:8:12:8:5:8:7:1:2:9:2:1:7:1:7:8:12:…
7	14	12	448	0	0.0	2.173271763289535	0.7519004285010762	0	2160.0	0.22005988023952097:0.15269461077844312:0.0:0.0:0.03293413173652695:0.019461077844311378:0.1721556886227545:0.11676646706586827:0.12425149700598802:0.05389221556886228:0.017964071856287425:0.041916167664670656:0.03293413173652695:0.0014970059880239522:0.0:0.008982035928143712:0.004491017964071856:0.0	['False1:7:8:7:1:2:1:2:1:7:8:5:8:12:8:7:1:2:9:2:1:7:1:7:1:7:1:2:1:7:8:12:8:7:1:7:8:5:8:12:11:12:8:7:1:2 ', 'False1:7:8:12:11:16:11:12:8:5:8:7:1:2:9:2:1:7:1:2:1:7:8:5:8:12:11:16:17:16:11:12:8:7:1:7:1:2:9:10:6:10:9:13:9 ', 'False1:7:1:2:9:2:1:7:8:5:8:7:1:7:1:7:8:5:8:7:1:7:8:12:11:16:17:14:17:16:11:12:8:5:8:7:1:2:9:2:1:7:8:5:8:12:8:7:1 ', 'False1:7:8:5:8:7:1:2:9:13:9:2:1:2:9:10:6:10:9:2:1:7:1:7:1:2:…
7	14	9	356	0	0.0	2.2511469265353776	0.7788433859366022	0	1620.0	0.22746781115879827:0.15665236051502146:0.0:0.002145922746781116:0.027896995708154508:0.015021459227467811:0.16952789699570817:0.11802575107296137:0.09871244635193133:0.03862660944206009:0.02575107296137339:0.04935622317596566:0.02575107296137339:0.008583690987124463:0.004291845493562232:0.015021459227467811:0.015021459227467811:0.002145922746781116	['False1:2:1:2:1:7:1:7:8:12:8:7:1:2:9:13:9:2:1:7:8:7:1:7:8:7:1:2:9:10:6:10:9:13:9:2:1:7:1:2:1:2 ', 'False1:7:1:2:1:7:8:5:8:7:1:2:1:7:1:7:1:2:9:13:9:10:6:10:9:2:1:7:8:7:1:2:1:7:1:2:9:10:9:13:9:2:1:2:1:7:1:2:9:10:6:10:9 ', 'False1:7:1:7:1:2:9:13:9:2:1:2:9:2:1:7:8:5:8:12:8:7:1:7:8:7:1:2:1:7:8:12:11:16:17:14:17:16:11:12:8:5:8:7:1:7:8:5:8:7:1:2:9 ', 'False1:2:1:2:1:2:1:7:8:12:11:12:8:5:8:7:1:7:1:2:9:1…
7	14	7	298	0	0.0	2.1470426728316463	0.7428257859793197	0	1260.0	0.22375690607734808:0.16022099447513813:0.0:0.0:0.03038674033149171:0.0055248618784530384:0.17679558011049723:0.1270718232044199:0.12430939226519337:0.03314917127071823:0.011049723756906077:0.04419889502762431:0.03867403314917127:0.0055248618784530384:0.0027624309392265192:0.0055248618784530384:0.008287292817679558:0.0027624309392265192	['False1:7:8:12:8:5:8:7:1:2:9:2:1:7:8:7:1:2:1:2:1:2:1:7:1:2:1:7:8:12:8:7:1:2:9:10:9:13:9:2:1:7:8:12:8:5 ', 'False1:7:8:12:11:12:8:7:1:2:1:2:9:10:9:13:9:2:1:2:9:10:9:2:1:7:1:2:9:13:9:2:1:2:9:13:9:2:1:7:1:7:8:7:1:2:1:2:9:13:9:10 ', 'False1:2:1:7:8:12:8:7:1:7:8:12:8:5:8:7:1:2:1:7:1:2:9:13:9:2:1:7:1:7:1:2:1:7:1:2:9:13:9:2:1:7:1:2:1:2:9 ', 'False1:2:9:2:1:7:1:7:1:2:9:13:9:2:1:7:1:7:1:2:9:13:9:10:9:2:1…
7	14	8	323	0	0.0	2.090175985280165	0.7231512623142832	0	1440.0	0.22871046228710462:0.1897810218978102:0.0:0.0:0.019464720194647202:0.014598540145985401:0.145985401459854:0.08759124087591241:0.15815085158150852:0.0535279805352798:0.012165450121654502:0.0340632603406326:0.04866180048661801:0.0:0.0:0.004866180048661801:0.0024330900243309003:0.0	['False1:2:9:10:9:13:9:2:1:7:8:12:8:5:8:7:1:2:9:13:9:10:9:2:1:7:8:12:8:5:8:7:1:2:9:13:9:10:9:2:1:7:8:7:1:2:1:7:8 ', 'False1:7:1:2:9:13:9:2:1:7:1:2:1:7:1:2:1:7:8:12:8:7:1:7:1:2:9:10:6:10:9:2:1:2:1:7:8:7:1:2:9:10:6:10:9:13 ', 'False1:2:1:7:1:2:9:2:1:7:8:7:1:2:9:13:9:2:1:7:8:7:1:2:9:13:9:10:9:2:1:7:1:7:8:12:11:12:8:7:1:2 ', 'False1:2:9:2:1:7:1:2:9:2:1:7:1:2:9:10:9:2:1:2:1:7:8:12:8:5:8:7:1:7:1:2:9:2:…
7	18	14	478	0	0.0	2.1501256825455215	0.7438924341381431	0.0	2520.0	0.23036649214659685:0.17277486910994763:0.0:0.0:0.024869109947643978:0.01832460732984293:0.16230366492146597:0.09816753926701571:0.13481675392670156:0.049738219895287955:0.013089005235602094:0.03795811518324607:0.04057591623036649:0.002617801047120419:0.0:0.006544502617801047:0.006544502617801047:0.0013089005235602095	['False1:2:9:13:9:10:6:10:9:2:1:7:1:2:1:7:8:12:11:16:11:12:8:5:8:7:1:7:8:7:1:7:1:7:8:5:8:7:1:2:9:10:9:2 ', 'False1:2:1:7:1:2:9:13:9:2:1:2:9:13:9:10:6:10:9:2:1:7:1:7:8:5:8:12:11:12:8:7:1:2:1:2:9:13:9:2:1:2:9:2 ', 'False1:7:8:7:1:2:1:7:1:2:9:10:9:13:9:2:1:2:9:13:9:2:1:2:9:13:9:2:1:2:9:2:1:7:8:7:1:7:1:2:9:2:1:7 ', 'False1:7:1:2:9:10:9:13:9:2:1:7:1:7:8:12:8:5:8:7:1:7:1:7:1:2:1:2:1:7:8:5:8:7:1:7:1:7:8…
7	18	14	459	1	0.07142857142857142	2.200463103092243	0.7613079864487431	142.317	2482.317	0.2348901098901099:0.16758241758241757:0.0013736263736263737:0.0013736263736263737:0.028846153846153848:0.012362637362637362:0.1717032967032967:0.11263736263736264:0.10851648351648352:0.04120879120879121:0.017857142857142856:0.03983516483516483:0.024725274725274724:0.004120879120879121:0.0013736263736263737:0.012362637362637362:0.013736263736263736:0.005494505494505495	['True1:2:1:7:8:5:8:7:1:2:1:2:9:10:6:10:9:2:1:2:9:13:9:10:9:2:1:7:8:5:8:12:11:16:17:18:17:14:15:4:3 ', 'False1:2:1:7:1:7:1:2:1:7:8:7:1:7:1:7:8:7:1:7:8:12:8:7:1:2:9:10:6:10:9:2:1:7:8:12:8:7:1:7:8:12 ', 'False1:7:8:5:8:12:11:16:11:12:8:7:1:2:1:7:1:2:1:2:9:13:9:10:9:2:1:2:9:10:6:10:9:2:1:7:8:5:8:12:8:7 ', 'False1:2:9:13:9:10:9:2:1:7:8:5:8:12:8:7:1:2:1:7:8:5:8:12:8:7:1:2:1:7:1:2:9:10:6:10:9:2:1:7:8:1…
7	18	13	450	0	0.0	2.1687254873908026	0.7503275249857023	0.0	2340.0	0.22715404699738903:0.17493472584856398:0.0:0.0:0.028720626631853787:0.018276762402088774:0.15535248041775457:0.10835509138381201:0.12532637075718014:0.057441253263707574:0.0195822454308094:0.0391644908616188:0.02741514360313316:0.0039164490861618795:0.0013054830287206266:0.009138381201044387:0.0039164490861618795:0.0	['False1:2:1:7:8:12:11:16:11:12:8:5:8:7:1:7:1:2:1:7:8:7:1:2:9:10:6:10:9:2:1:2:1:7:1:7:8:7:1:7:1:2:1:7:8:12:11:12:8:5 ', 'False1:2:1:2:9:13:9:10:6:10:9:2:1:7:8:5:8:12:8:7:1:2:9:2:1:2:9:2:1:7:8:5:8:12:11:16:17:14:15:14:17:16:11:12:8:7:1 ', 'False1:7:8:5:8:7:1:2:1:2:1:7:8:7:1:2:9:10:6:10:9:13:9:2:1:7:8:12:8:5:8:7:1:2:9:13:9:10:9:2:1:2:1:7:8 ', 'False1:2:9:13:9:2:1:7:8:7:1:2:9:13:9:10:9:2:1:7:1:2:1:7…
7	18	16	469	0	0.0	2.1515815869279082	0.7443961424858356	0.0	2880.0	0.23824786324786323:0.16452991452991453:0.0:0.0:0.03418803418803419:0.01282051282051282:0.17307692307692307:0.12286324786324786:0.09935897435897435:0.03952991452991453:0.023504273504273504:0.045940170940170943:0.026709401709401708:0.0010683760683760685:0.0:0.010683760683760684:0.005341880341880342:0.002136752136752137	['False1:7:8:7:1:2:1:2:1:7:1:2:1:7:8:7:1:2:9:2:1:2:9:13:9:2:1:7:1:2:1:7:8:7:1:7:8:5:8:12:8:7 ', 'False1:7:1:2:9:10:9:2:1:2:1:7:1:2:9:10:6:10:9:2:1:7:8:5:8:7:1:2:9:10:9:13:9:2:1:2:1:7:1:2:1:7:1:7:8:12:11:16 ', 'False1:7:1:2:9:13:9:2:1:7:1:2:9:10:9:2:1:7:8:12:8:5:8:7:1:2:1:7:1:2:9:10:6:10:9:13:9:2:1:2:1:7:8:7:1:2 ', 'False1:7:1:2:9:13:9:10:9:2:1:2:1:7:1:7:1:2:9:2:1:7:1:2:1:7:8:12:8:5:8:7:1:2:9:10:9…
7	18	12	462	0	0.0	2.308512283135542	0.7986904372522154	0.0	2160.0	0.20421393841166938:0.16045380875202594:0.0:0.0032414910858995136:0.029173419773095625:0.014586709886547812:0.14910858995137763:0.1166936790923825:0.11993517017828201:0.04538087520259319:0.024311183144246355:0.04700162074554295:0.03403565640194489:0.008103727714748784:0.006482982171799027:0.017828200972447326:0.01620745542949757:0.0032414910858995136	['False1:7:1:2:1:7:1:2:9:13:9:2:1:7:1:2:9:2:1:7:8:5:8:7:1:2:9:10:6:10:9:2:1:7:8:12:8:5:8:7:1:2:1:7:1:2 ', 'False1:7:8:7:1:7:1:7:8:12:8:7:1:2:1:7:8:5:8:12:8:7:1:7:8:12:8:5:8:7:1:2:9:10:9:2:1:2:9:10:9:2:1:7:1:2:9 ', 'False1:2:1:7:8:7:1:2:9:10:6:10:9:13:9:2:1:7:8:5:8:7:1:2:1:2:9:10:6:10:9:13:9:2:1:7:8:7:1:2:1:2:9:13 ', 'False1:2:9:13:9:2:1:7:1:2:9:10:9:13:9:2:1:7:8:5:8:7:1:2:1:2:9:2:1:7:8:12:11:16:1…
7	18	15	450	1	0.06666666666666667	2.2338715701421603	0.772866522806099	22.125	2542.125	0.22704081632653061:0.15433673469387754:0.0012755102040816326:0.0012755102040816326:0.03316326530612245:0.01020408163265306:0.16581632653061223:0.11734693877551021:0.10586734693877552:0.04081632653061224:0.03188775510204082:0.04846938775510204:0.030612244897959183:0.003826530612244898:0.0012755102040816326:0.015306122448979591:0.008928571428571428:0.002551020408163265	['False1:2:1:7:8:5:8:7:1:2:9:2:1:2:9:10:9:13:9:2:1:2:9:13:9:10:9:2:1:2:9:10:9:13:9:2:1:7:8:5:8:7 ', 'False1:2:1:2:1:7:1:2:1:2:1:7:8:12:8:7:1:7:1:7:8:12:8:5:8:7:1:2:1:7:8:12:11:12:8:5:8:7:1:7:1:2:9:10:9:2 ', 'True1:2:1:7:8:12:11:16:17:14:15:4:3 ', 'False1:2:1:7:1:2:9:13:9:10:6:10:9:2:1:7:8:7:1:7:8:5:8:12:11:16:17:14:17:18:17:16:11:12:8:7:1:7:8:12:8:5:8:7:1:2:1:2:1:7:8:5 ', 'False1:7:1:2:9:10:6:10:…
7	18	13	456	0	0.0	2.1757844077377855	0.7527697438205975	0.0	2340.0	0.2419127988748242:0.16455696202531644:0.0:0.0:0.030942334739803096:0.011251758087201125:0.17440225035161744:0.11392405063291139:0.10267229254571027:0.035161744022503515:0.02109704641350211:0.046413502109704644:0.02531645569620253:0.005625879043600563:0.0014064697609001407:0.008438818565400843:0.012658227848101266:0.004219409282700422	['False1:2:1:7:8:12:11:12:8:5:8:7:1:2:9:13:9:2:1:7:8:7:1:7:1:7:1:2:1:7:8:5:8:12:11:12:8:7:1:2:9:13:9:10:6:10:9 ', 'False1:2:1:2:1:7:8:12:8:7:1:7:1:7:1:2:9:2:1:7:1:2:1:7:8:12:8:7:1:2:1:7:8:7:1:7:1:2:1:2:1:2:1:7:8:12 ', 'False1:7:8:5:8:12:11:12:8:7:1:7:1:7:1:7:1:2:9:2:1:7:1:7:8:12:11:12:8:5:8:7:1:2:1:7:1:7:1:7:1:2:9:13:9:10:9:2:1:2 ', 'False1:2:9:2:1:2:9:2:1:7:1:2:1:2:1:7:1:2:1:7:8:5:8:7:1:2:1:7:8:…
7	18	13	425	0	0.0	2.16822117972941	0.7501530465090098	0.0	2340.0	0.23669467787114845:0.15826330532212884:0.0:0.0:0.04341736694677871:0.012605042016806723:0.17366946778711484:0.1400560224089636:0.08123249299719888:0.03361344537815126:0.022408963585434174:0.0546218487394958:0.01680672268907563:0.004201680672268907:0.0014005602240896359:0.00980392156862745:0.008403361344537815:0.0028011204481792717	['False1:7:8:12:8:5:8:7:1:2:1:7:8:5:8:7:1:7:1:7:8:5:8:12:8:7:1:2:1:2:1:7:1:7:1:2:1:2:1:7:1:2:1:7:1:7:8:12:8:7:1 ', 'False1:2:1:2:1:7:8:12:11:12:8:5:8:7:1:2:9:10:9:2:1:7:8:5:8:12:11:16:17:18:17:14:15:14:17:16:11:12:8:7:1:2:9:13:9:10:6:10 ', 'False1:2:1:2:9:13:9:2:1:7:1:2:1:2:9:10:9:2:1:2:1:7:1:7:1:2:1:2:9:10:9:2:1:2:9:10:9:2:1:7:1:7:8:12:8:5:8:7 ', 'False1:2:9:2:1:7:1:2:1:2:1:7:1:2:1:7:1:2:1:7:8:1…
7	18	8	342	0	0.0	2.1578715987883217	0.7465723372411399	0.0	1440.0	0.22772277227722773:0.16831683168316833:0.0:0.0:0.027227722772277228:0.017326732673267328:0.16336633663366337:0.11633663366336634:0.12128712871287128:0.05198019801980198:0.01485148514851485:0.04702970297029703:0.027227722772277228:0.0024752475247524753:0.0:0.0049504950495049506:0.007425742574257425:0.0024752475247524753	['False1:7:8:5:8:7:1:2:1:7:1:2:1:2:9:2:1:7:1:7:8:12:8:5:8:7:1:2:1:7:8:7:1:2:9:10:6:10:9:13:9:2 ', 'False1:7:8:7:1:2:9:13:9:2:1:7:8:12:8:7:1:2:9:13:9:10:6:10:9:2:1:2:1:7:1:2:1:2:9:13:9:10:6:10:9:2:1:2:1:7:1:7 ', 'False1:7:8:5:8:12:8:7:1:2:1:7:1:2:9:13:9:10:9:2:1:7:1:2:9:2:1:2:9:2:1:7:1:2:1:7:1:7:8:5:8:12:11:16:11:12:8:7:1:2:9 ', 'False1:2:9:2:1:7:1:2:9:2:1:7:8:12:8:7:1:2:1:7:8:12:11:12:8:7:1:7:1:2…
7	18	13	439	0	0.0	2.2716151624429557	0.785924909568177	0.0	2340.0	0.22488755622188905:0.15142428785607195:0.0:0.0:0.03298350824587706:0.01649175412293853:0.1634182908545727:0.1184407796101949:0.08845577211394302:0.044977511244377814:0.035982008995502246:0.053973013493253376:0.01649175412293853:0.005997001499250375:0.0014992503748125937:0.022488755622188907:0.017991004497751123:0.004497751124437781	['False1:2:1:7:8:12:11:12:8:5:8:7:1:7:1:7:1:2:1:2:1:7:8:12:11:12:8:5:8:7:1:2:1:2:1:7:1:2:9:10:9 ', 'False1:7:8:7:1:7:8:12:8:5:8:7:1:2:1:2:9:13:9:2:1:7:8:12:11:16:17:14:17:16:11:12:8:7:1:7:8:5:8:12:11:12:8:7:1:7:1:2 ', 'False1:2:9:10:6:10:9:13:9:2:1:7:8:5:8:7:1:7:1:2:1:2:1:7:8:7:1:2:9:10:9:2:1:2:1:7:1:2:1:7:8:12:11:16:11:12:8:7 ', 'False1:7:8:5:8:7:1:2:9:2:1:2:9:2:1:7:8:5:8:7:1:7:1:2:9:13:9:10:6:1…
8	2	4	297	0	0.0	2.1000893799705724	0.7132392264977757	0	720.0	0.19718309859154928:0.12206572769953052:0.0:0.0:0.25821596244131456:0.13615023474178403:0.03286384976525822:0.0:0.004694835680751174:0.0:0.0:0.028169014084507043:0.023474178403755867:0.009389671361502348:0.06572769953051644:0.07511737089201878:0.04225352112676056:0.004694835680751174:0.0	['False1:2:1:5:15:5:1:2:1:5:6:16:17:12:13:12:17:16:6:5:15:5:1:2:1:5:6:16:6:5:1:2:7:2:1:2:1:5:15:5:6:5:1:2:1:5 ', 'False1:5:15:5:6:16:17:12:13:14:9:14:13:12:17:16:6:5:1:2:7:2:1:5:6:5:15:5:1:5:6:5:15:5:1:2:7:2:1:5:6:5:1:2:1:5:1:5:6:16:17:16:6 ', 'False1:5:15:5:1:2:7:2:1:5:15:5:6:16:6:5:1:2:7:2:1:2:7:2:1:5:6:16:17:12:13:18:13:12:17:16:6:5:1:2:1:2:1:5:6:16:17:16:6:5:1:5:15:5:6:5 ', 'False1:2:1:5:6:5:…
8	2	4	232	0	0.0	1.739508934953113	0.5907777159795519	0	720.0	0.275:0.19166666666666668:0.0:0.0:0.275:0.0875:0.0625:0.0:0.0:0.0:0.0:0.0:0.0:0.0:0.075:0.025:0.008333333333333333:0.0:0.0	['False1:2:1:5:15:5:6:16:6:5:1:5:15:5:6:5:1:2:7:2:1:5:6:5:1:2:1:5:1:2:7:2:1:5:15:5:1:2:1:5:15:5:1:2:1:5:1:2:1:2:7:2:1:5:15 ', 'False1:2:1:5:1:5:15:5:1:2:1:2:1:5:1:5:6:5:1:5:1:5:1:2:7:2:1:5:1:2:1:5:15:5:1:2:7:2:1:5:6:5:1:5:15:5:1:2:7:2:1:2:7:2:1:2:7:2:1:5:15 ', 'False1:5:1:2:1:2:7:2:1:2:1:5:1:5:1:2:7:2:1:5:6:5:1:5:6:5:15:5:1:2:7:2:1:5:1:2:1:2:7:2:1:5:15:5:6:5:1:2:1:5:15:5:6:5:1:5:6:16:6:5:15:5:1:2…
8	2	3	207	0	0.0	1.8099504149798695	0.6147012819033729	0	540.0	0.27380952380952384:0.23809523809523808:0.0:0.0:0.20833333333333334:0.07738095238095238:0.07738095238095238:0.0:0.0:0.0:0.0:0.0:0.0:0.0:0.05357142857142857:0.047619047619047616:0.023809523809523808:0.0:0.0	['False1:2:1:5:1:2:7:2:1:2:1:2:7:2:1:5:6:5:15:5:1:2:7:2:1:2:7:2:1:5:6:5:1:2:1:2:7:2:1:2:1:5:6:5:1:2:1:2:7:2:1:5:15 ', 'False1:2:7:2:1:2:1:2:1:5:6:16:17:16:6:5:1:5:15:5:1:5:1:5:15:5:6:5:1:2:7:2:1:2:7:2:1:5:1:2:7:2:1:5:15:5:1:2:1:5:1:5:6:16:17:16:6:5:15 ', 'False1:5:15:5:1:2:1:2:1:5:15:5:6:16:17:16:6:5:1:2:1:2:7:2:1:5:6:5:1:2:7:2:1:5:6:16:17:16:6:5:15:5:1:2:7:2:1:5:1:2:1:2:1:5:1:2 ']
8	2	3	225	0	0.0	2.0233627968034615	0.6871810932812294	0	540.0	0.24:0.17714285714285713:0.0:0.0:0.22857142857142856:0.10285714285714286:0.045714285714285714:0.0:0.0:0.0:0.0:0.017142857142857144:0.017142857142857144:0.005714285714285714:0.06285714285714286:0.06285714285714286:0.03428571428571429:0.005714285714285714:0.0	['False1:2:7:2:1:2:1:5:1:2:1:5:1:5:6:16:6:5:1:2:1:5:15:5:6:5:1:2:7:2:1:5:15:5:1:5:15:5:6:16:17:12:13:14:13:18:13:12:17:16 ', 'False1:2:7:2:1:2:1:2:1:2:1:2:1:5:1:2:1:2:1:5:6:16:17:12:17:16:6:5:1:2:1:5:15:5:6:16:6:5:1:5:15:5:1:2:1:2:7:2:1:5:15:5:6:16:6 ', 'False1:2:1:5:15:5:6:16:17:16:6:5:1:5:15:5:6:5:1:2:7:2:1:5:6:5:15:5:1:2:1:5:6:5:1:5:15:5:6:5:1:2:1:5:1:2:7:2:1:2:7:2:1:5:15:5:1:2:1:5:6:16:17:16:…
8	2	3	210	0	0.0	2.003521242253645	0.6804424396055354	0	540.0	0.23225806451612904:0.2:0.0:0.0:0.21935483870967742:0.08387096774193549:0.08387096774193549:0.0:0.0:0.0:0.0:0.01935483870967742:0.012903225806451613:0.0:0.05806451612903226:0.05161290322580645:0.03225806451612903:0.0064516129032258064:0.0	['False1:2:1:2:7:2:1:5:1:2:1:5:6:5:1:5:6:5:15:5:1:5:6:5:1:5:6:16:17:16:6:5:15:5:1:2:7:2:1:5:6:16:17:12:17:16 ', 'False1:5:6:16:6:5:1:2:7:2:1:2:1:5:6:5:1:2:7:2:1:2:7:2:1:5:15:5:1:2:1:5:15:5:1:2:7:2:1:5:1:2:7:2:1:5:15:5:1:2:7:2 ', 'False1:5:15:5:1:2:7:2:1:2:7:2:1:5:15:5:1:5:1:2:7:2:1:2:7:2:1:5:15:5:6:16:6:5:1:2:1:5:6:16:17:12:13:18:13:12:17:16:6:5:15:5:1:2:7:2:1 ']
8	2	2	174	0	0.0	1.8922132998222723	0.6426396720090802	0	360.0	0.2268041237113402:0.13402061855670103:0.0:0.0:0.26804123711340205:0.15463917525773196:0.05154639175257732:0.0:0.0:0.0:0.0:0.010309278350515464:0.0:0.0:0.041237113402061855:0.08247422680412371:0.030927835051546393:0.0:0.0	['False1:2:7:2:1:5:15:5:6:16:6:5:1:2:7:2:1:5:1:5:15:5:6:16:17:16:6:5:1:2:1:5:1:2:1:5:6:16:6:5:1:5:1:5:6 ', 'False1:5:6:16:17:12:17:16:6:5:15:5:1:2:1:2:7:2:1:5:6:16:6:5:1:5:6:5:1:2:7:2:1:5:6:16:6:5:15:5:1:5:1:5:1:2:7:2:1:5:6:5 ']
8	2	5	294	0	0.0	2.057875507643068	0.6989024130585464	0	900.0	0.2508833922261484:0.18021201413427562:0.0:0.0:0.2332155477031802:0.08480565371024736:0.05653710247349823:0.0:0.0035335689045936395:0.0:0.0:0.02120141342756184:0.028268551236749116:0.0176678445229682:0.05653710247349823:0.0353356890459364:0.02120141342756184:0.007067137809187279:0.0035335689045936395	['False1:2:1:5:6:16:6:5:15:5:1:5:15:5:1:2:7:2:1:5:6:5:1:2:1:5:6:16:6:5:15:5:1:2:7:2:1:5:15:5:1:2:1:2:7:2:1 ', 'False1:5:1:2:7:2:1:2:1:2:1:5:15:5:6:5:1:2:7:2:1:5:6:5:15:5:1:5:6:16:17:12:13:18:13:14:13:12:17:16:6:5:15:5:1:2:7:2:1:5:1:5:1:2:7:2 ', 'False1:5:15:5:1:2:1:5:1:2:7:2:1:2:1:5:6:16:6:5:1:2:7:2:1:5:1:2:1:2:7:2:1:5:15:5:1:2:1:5:6:5:15:5:1:2:7:2:1:5:6:5:15:5:1:2:7:2:1:5:6:5:15:5:1 ', 'False1:2…
8	2	2	178	0	0.0	1.9210366067695588	0.6524287378213547	0	360.0	0.2222222222222222:0.17592592592592593:0.0:0.0:0.25:0.1111111111111111:0.06481481481481481:0.0:0.0:0.0:0.0:0.009259259259259259:0.0:0.0:0.07407407407407407:0.06481481481481481:0.027777777777777776:0.0:0.0	['False1:5:1:2:7:2:1:2:7:2:1:5:15:5:1:2:7:2:1:5:6:16:6:5:15:5:1:2:7:2:1:5:15:5:1:2:1:5:6:5:1:5:15:5:6:5:1:2:7:2:1:2:7:2 ', 'False1:5:15:5:6:5:1:2:1:5:6:16:6:5:15:5:1:5:6:16:6:5:15:5:1:2:1:5:1:2:1:2:1:5:6:16:17:16:6:5:15:5:1:2:7:2:1:5:6:16:17:12:17:16 ']
8	2	3	223	0	0.0	2.0872325546589825	0.7088727494192697	0	540.0	0.21875:0.18125:0.0:0.0:0.225:0.09375:0.06875:0.0:0.0:0.0:0.0:0.01875:0.01875:0.0125:0.075:0.05:0.025:0.00625:0.00625	['False1:5:6:5:15:5:1:2:7:2:1:2:7:2:1:2:1:2:7:2:1:5:6:16:17:12:13:18:13:14:19:14:13:12:17:16:6:5:1:2:1:5:15:5:6:16:6 ', 'False1:5:15:5:6:16:6:5:1:2:1:5:6:16:17:12:17:16:6:5:1:2:1:5:1:2:1:5:15:5:1:2:7:2:1:5:6:16:6:5:15:5:1:2:7:2:1:5:6:5:15:5:1:2:7:2 ', 'False1:2:1:5:6:5:15:5:1:2:7:2:1:5:6:16:6:5:15:5:1:2:7:2:1:2:7:2:1:5:15:5:1:5:15:5:1:2:1:5:15:5:1:2:7:2:1:2:7:2:1:5:15:5:1:5:1 ']
8	2	2	148	0	0.0	1.9290614509351247	0.6551541616533125	0	360.0	0.2621359223300971:0.17475728155339806:0.0:0.0:0.2524271844660194:0.08737864077669903:0.04854368932038835:0.0:0.0:0.0:0.0:0.02912621359223301:0.009708737864077669:0.0:0.05825242718446602:0.038834951456310676:0.038834951456310676:0.0:0.0	['False1:5:15:5:1:5:6:5:1:5:15:5:1:2:1:5:1:2:1:5:1:2:1:2:7:2:1:5:15:5:6:5:1:2:7:2:1:5:6:5:1:2:1:2:1:5:1:2 ', 'False1:5:6:16:17:12:13:12:17:16:6:5:1:2:1:2:7:2:1:5:6:5:1:5:15:5:1:2:7:2:1:5:6:5:1:2:1:5:15:5:1:2:7:2:1:5:6:16:17:12:17:16:6:5:15 ']
8	6	5	240	0	0.0	1.7961712012496636	0.6100215402521784	0	900.0	0.2682926829268293:0.2264808362369338:0.0:0.0:0.2264808362369338:0.08710801393728224:0.08710801393728224:0.0:0.0:0.0:0.0:0.003484320557491289:0.0:0.0:0.05574912891986063:0.03484320557491289:0.010452961672473868:0.0:0.0	['False1:2:7:2:1:5:6:5:1:5:1:5:15:5:6:16:17:12:17:16:6:5:1:2:1:5:15:5:1:2:1:5:6:5:1:2:7:2:1:5:1:2:7 ', 'False1:5:6:16:6:5:1:2:1:2:7:2:1:2:7:2:1:5:1:2:7:2:1:5:6:5:1:5:15:5:6:16:6:5:1:2:7:2:1:2:7:2:1:5:6:5:1:2:1:5:15:5:6 ', 'False1:2:1:2:7:2:1:5:15:5:1:5:15:5:1:2:1:2:7:2:1:2:7:2:1:2:7:2:1:2:1:5:1:2:1:5:6:5:1:5:1:2:7:2:1:5:6:16:6:5:15:5:1:2:1:5:1:2:1:5:6:16:6:5:15 ', 'False1:5:15:5:6:16:17:16:6:5:1:…
8	6	2	131	0	0.0	1.7144509429145496	0.5822674387362934	0	360.0	0.2608695652173913:0.1956521739130435:0.0:0.0:0.2826086956521739:0.08695652173913043:0.07608695652173914:0.0:0.0:0.0:0.0:0.0:0.0:0.0:0.07608695652173914:0.021739130434782608:0.0:0.0:0.0	['False1:2:7:2:1:5:15:5:1:5:15:5:1:2:7:2:1:5:6:5:1:2:7:2:1:5:6:5:1:2:7:2:1:2:7:2:1:5:6:5:15:5:1:2 ', 'False1:5:15:5:6:16:6:5:1:5:15:5:6:16:6:5:1:5:1:2:1:2:1:5:1:2:7:2:1:5:6:5:15:5:1:2:1:5:15:5:1:2:7:2:1:5:1:5 ']
8	6	6	302	0	0.0	1.995715416611559	0.6777913995611274	0	1080.0	0.22832369942196531:0.16473988439306358:0.0:0.0:0.24855491329479767:0.1069364161849711:0.06358381502890173:0.0:0.0:0.0:0.0:0.023121387283236993:0.011560693641618497:0.0:0.06358381502890173:0.05202312138728324:0.03468208092485549:0.002890173410404624:0.0	['False1:5:6:5:1:5:15:5:1:2:7:2:1:2:1:5:6:5:15:5:1:2:1:5:6:16:6:5:1:2:7:2:1:5:1:2:1:5:1:2:7:2:1:5:6:5:15 ', 'False1:5:15:5:6:16:17:12:17:16:6:5:1:5:6:16:17:12:13:12:17:16:6:5:1:2:1:5:6:5:1:2:1:5:6:5:15:5:1:5:6:5:15:5:1:2:7:2:1 ', 'False1:2:1:5:15:5:6:5:1:2:1:5:15:5:6:5:1:2:7:2:1:2:1:5:15:5:1:2:1:5:6:16:17:12:17:16:6:5:1:2:7:2:1:5:6:16:6:5:1:2:7 ', 'False1:2:7:2:1:5:15:5:6:5:1:2:1:5:6:16:6:5:1:5:1…
8	6	5	255	0	0.0	1.9012135419631349	0.6456963636928083	0	900.0	0.23616236162361623:0.17712177121771217:0.0:0.0:0.25461254612546125:0.1070110701107011:0.05904059040590406:0.0:0.0:0.0:0.0:0.01107011070110701:0.0:0.0:0.07380073800738007:0.05166051660516605:0.02952029520295203:0.0:0.0	['False1:2:7:2:1:5:15:5:1:2:7:2:1:5:15:5:6:5:1:2:1:5:15:5:1:2:7:2:1:2:1:5:6:5:15:5:1:5:15:5:6:5:1:2:7:2:1:5:15:5:6 ', 'False1:5:1:2:7:2:1:2:1:5:6:16:17:16:6:5:1:2:7:2:1:5:6:5:1:5:15:5:6:16:17:12:17:16:6:5:1:2:1:5:6:16:17:12:17:16:6:5:1 ', 'False1:2:1:5:6:16:17:12:17:16:6:5:1:2:1:5:1:5:15:5:6:16:6:5:1:2:1:5:6:16:17:16:6:5:15:5:1:2:1:2:1:5:15:5:1:2:7:2:1:5:6:5:15:5:1:5:15 ', 'False1:2:7:2:1:2:1:5:1…
8	6	4	219	0	0.0	1.8420747828406359	0.6256114648238084	0	720.0	0.24347826086956523:0.16956521739130434:0.0:0.0:0.27391304347826084:0.10869565217391304:0.05652173913043478:0.0:0.0:0.0:0.0:0.004347826086956522:0.0:0.0:0.0782608695652174:0.04782608695652174:0.017391304347826087:0.0:0.0	['False1:5:1:2:1:5:1:5:6:16:17:12:17:16:6:5:15:5:1:2:1:5:15:5:1:2:7:2:1:2:7:2:1:5:6:5:1:2:1:2:7:2:1:5:15:5:6 ', 'False1:5:1:5:15:5:6:16:17:16:6:5:1:2:7:2:1:2:1:2:7:2:1:5:6:16:6:5:15:5:1:5:6:16:6:5:15:5:1:2:1:5:1:5:15:5:1:5:15:5:1:2 ', 'False1:2:1:2:7:2:1:5:15:5:6:5:1:5:6:16:6:5:15:5:1:5:1:5:15:5:6:5:1:5:15:5:1:2:1:5:6:16:6:5:1:5:15:5:6:16:6:5:1:2:1:5:6:5:1:2:7:2:1:5:6:5:15:5:1:2:1 ', 'False1:5:15…
8	6	5	235	0	0.0	1.7865214403866954	0.6067442568948916	0	900.0	0.265625:0.1953125:0.0:0.0:0.265625:0.078125:0.0625:0.0:0.0:0.0:0.0:0.0:0.0:0.0:0.078125:0.0390625:0.015625:0.0:0.0	['False1:5:6:5:1:5:1:5:1:5:15:5:1:2:7:2:1:5:1:5:15:5:6:5:1:2:1:5:6:5:15:5:1:2:1:5:6:5:15:5:1:5 ', 'False1:2:7:2:1:5:1:2:7:2:1:2:7:2:1:5:15:5:6:5:1:2:7:2:1:5:6:5:15:5:1:5:15:5:1:2:7:2:1:2:1:5:15:5:1:2:7:2:1:5:6:16:17:16 ', 'False1:5:1:2:1:5:15:5:6:16:17:16:6:5:1:2:1:5:15:5:1:2:7:2:1:2:1:5:1:2:1:2:7:2:1:2:7:2:1:5:6:16:6:5:15:5:1:5 ', 'False1:5:6:16:6:5:15:5:1:2:1:5:1:5:1:2:1:2:7:2:1:5:6:16:17:16:6:…
8	6	3	177	0	0.0	1.8666186177774835	0.6339471223499141	0	540.0	0.2532467532467532:0.18181818181818182:0.0:0.0:0.24025974025974026:0.1038961038961039:0.05194805194805195:0.0:0.0:0.0:0.0:0.0:0.0:0.0:0.06493506493506493:0.07142857142857142:0.032467532467532464:0.0:0.0	['False1:5:6:16:17:16:6:5:1:2:1:2:1:2:7:2:1:5:15:5:6:5:1:5:15:5:6:16:17:16:6:5:1:2:1:2:7:2:1:5 ', 'False1:2:1:5:1:2:7:2:1:2:1:5:1:5:15:5:1:5:6:16:17:16:6:5:15:5:1:5:6:5:15:5:1:2:1:2:7:2:1:2:1:2:1:2:1:5:15:5:6:16:17:16:6:5:1:2:7 ', 'False1:2:7:2:1:5:1:5:1:5:6:5:15:5:1:2:1:5:6:16:6:5:15:5:1:2:7:2:1:5:15:5:1:5:6:5:1:2:7:2:1:2:1:2:1:2:1:5:6:16:17:16:6:5:15:5:1 ']
8	6	5	253	0	0.0	1.8019795096175177	0.6119941769442447	0	900.0	0.27715355805243447:0.1760299625468165:0.0:0.0:0.27715355805243447:0.0749063670411985:0.052434456928838954:0.0:0.0:0.0:0.0:0.00749063670411985:0.0:0.0:0.07865168539325842:0.033707865168539325:0.02247191011235955:0.0:0.0	['False1:2:7:2:1:5:1:5:1:2:1:2:7:2:1:5:15:5:1:2:7:2:1:5:15:5:6:5:1:2:7:2:1:5:15:5:6:5:1:2:1:5:15:5 ', 'False1:2:1:5:1:2:1:5:1:2:7:2:1:5:1:5:6:16:17:12:17:16:6:5:1:5:15:5:1:2:1:2:1:5:1:5:15:5:6:16:6:5:1:2:7:2:1:5:15:5:1 ', 'False1:2:7:2:1:2:7:2:1:5:6:16:17:16:6:5:15:5:1:2:7:2:1:5:15:5:6:5:1:2:1:5:6:5:15:5:1:2:1:5:1:5:1:2:7:2:1:5:1:5:1 ', 'False1:2:7:2:1:5:15:5:1:2:1:5:6:5:15:5:1:5:15:5:1:5:1:2:1:5…
8	6	5	282	0	0.0	2.1216968289674196	0.7205776190233917	0	900.0	0.23018867924528302:0.15849056603773584:0.0:0.0:0.2339622641509434:0.09811320754716982:0.052830188679245285:0.0:0.0037735849056603774:0.0:0.0:0.026415094339622643:0.026415094339622643:0.01509433962264151:0.052830188679245285:0.052830188679245285:0.03773584905660377:0.007547169811320755:0.0037735849056603774	['False1:2:7:2:1:5:1:5:6:16:17:16:6:5:1:2:7:2:1:5:6:16:17:12:17:16:6:5:1:5:1:2:7:2:1:5:1:2:7:2:1:5:6:5:1:2 ', 'False1:5:6:16:6:5:15:5:1:2:1:5:15:5:1:2:1:2:7:2:1:2:1:5:6:16:17:12:13:14:9:14:13:12:17:16:6:5:1:2:7:2:1:5:1:2:1:2:1:5:15 ', 'False1:5:15:5:1:2:1:5:15:5:6:5:1:5:6:16:17:12:13:14:19:14:13:18:13:12:17:16:6:5:15:5:1:2:7:2:1:5:15:5:6:5:1:2:7:2:1:5:15:5:6 ', 'False1:2:7:2:1:5:15:5:1:2:1:5:6:5:…
8	6	3	201	0	0.0	1.8842028190398827	0.6399191263163122	0	540.0	0.24203821656050956:0.1592356687898089:0.0:0.0:0.25477707006369427:0.1337579617834395:0.044585987261146494:0.0:0.0:0.0:0.0:0.006369426751592357:0.0:0.0:0.05732484076433121:0.07006369426751592:0.03184713375796178:0.0:0.0	['False1:5:1:2:1:2:1:5:1:2:1:5:15:5:6:16:6:5:1:2:7:2:1:2:7:2:1:2:7:2:1:5:6:16:17:12:17:16:6:5:1:5:6:5:1:2:1:2:1 ', 'False1:5:15:5:1:2:1:5:6:16:6:5:15:5:1:2:7:2:1:5:6:5:1:2:1:5:15:5:6:5:1:5:15:5:6:16:17:16:6:5:1:2:1:5:6:16:17:16:6 ', 'False1:2:1:5:15:5:6:16:6:5:1:2:7:2:1:2:1:5:15:5:6:5:1:2:1:5:6:16:17:16:6:5:1:5:6:5:1:5:15:5:1:5:6:5:1:2:7:2:1:5:1:2:7:2:1:5:6:5:15 ']
8	10	7	292	0	0.0	1.9403689311293493	0.6589944450737643	0	1260.0	0.22841225626740946:0.18384401114206128:0.0:0.0:0.2395543175487465:0.11977715877437325:0.06963788300835655:0.0:0.0:0.0:0.0:0.008356545961002786:0.005571030640668524:0.0:0.055710306406685235:0.06128133704735376:0.025069637883008356:0.002785515320334262:0.0	['False1:5:15:5:6:16:6:5:1:2:7:2:1:2:1:2:7:2:1:5:6:5:1:2:7:2:1:5:1:2:1:5:15:5:1:5:6:16:17:16:6:5:1:2:7:2 ', 'False1:2:7:2:1:5:1:2:7:2:1:5:6:5:1:2:1:5:15:5:6:5:1:2:7:2:1:2:7:2:1:5:6:5:1:2:1:5:15:5:1:2:1:5:6:16:17:16:6:5 ', 'False1:2:7:2:1:5:6:16:17:12:13:18:13:12:17:16:6:5:15:5:1:2:1:5:15:5:6:5:1:5:6:16:6:5:15:5:1:2:1:5:1:2:1:2:7:2:1 ', 'False1:2:1:2:1:5:6:5:1:5:15:5:1:2:1:5:1:2:7:2:1:5:15:5:6:16:…
8	10	3	149	0	0.0	1.7079048035281148	0.580044217459591	0	540.0	0.29931972789115646:0.2585034013605442:0.0:0.0:0.20408163265306123:0.05442176870748299:0.09523809523809523:0.0:0.0:0.0:0.0:0.0:0.0:0.0:0.05442176870748299:0.027210884353741496:0.006802721088435374:0.0:0.0	['False1:2:7:2:1:5:15:5:6:16:6:5:1:5:15:5:6:16:17:16:6:5:1:2:1:2:7:2:1:2:1:5:15:5:1:5:1:2:1:2:7:2:1:5:6 ', 'False1:5:1:2:1:2:7:2:1:2:7:2:1:5:1:2:7:2:1:2:7:2:1:5:15:5:6:5:1:5:1:2:1:2:7:2:1:5:1:5:1:2:1:2:1:5:15:5:1 ', 'False1:5:1:2:1:2:7:2:1:5:15:5:1:2:1:2:7:2:1:5:1:2:1:2:7:2:1:5:1:2:7:2:1:5:1:2:7:2:1:5:15:5:1:2:7:2:1:5:6:16:6:5:15 ']
8	10	3	162	0	0.0	1.93465840869128	0.6570550187591166	0	540.0	0.2535211267605634:0.16901408450704225:0.0:0.0:0.2535211267605634:0.09154929577464789:0.06338028169014084:0.0:0.0:0.0:0.0:0.02112676056338028:0.007042253521126761:0.0:0.056338028169014086:0.04929577464788732:0.035211267605633804:0.0:0.0	['False1:5:15:5:1:5:15:5:6:16:17:12:13:12:17:16:6:5:1:2:1:5:1:2:1:5:15:5:1:5:1:2:7:2:1:5:15:5:6:5:1:2:1:5:15:5 ', 'False1:5:6:16:17:12:17:16:6:5:1:5:15:5:6:5:1:2:1:2:7:2:1:2:7:2:1:2:1:2:7:2:1:5:1:2:7:2:1:5:6:5:1:5:1:5:15 ', 'False1:2:7:2:1:5:6:5:1:5:1:2:1:2:7:2:1:5:1:5:6:5:1:2:7:2:1:5:1:5:15:5:6:16:6:5:1:2:7:2:1:5:1:5:6:16:17:16:6 ']
8	10	6	244	0	0.0	1.796319444837663	0.6100718872245722	0	1080.0	0.2744479495268139:0.1861198738170347:0.0:0.0:0.2618296529968454:0.10094637223974763:0.056782334384858045:0.0:0.0:0.0:0.0:0.0031545741324921135:0.0:0.0:0.05993690851735016:0.04100946372239748:0.015772870662460567:0.0:0.0	['False1:5:15:5:1:5:6:5:15:5:1:2:7:2:1:2:7:2:1:2:1:5:6:16:17:16:6:5:15:5:1:2:1:5:1:2:1:5:6:16:6:5:1:5:1 ', 'False1:2:1:5:1:5:1:2:7:2:1:5:15:5:6:5:1:5:6:5:1:5:1:2:7:2:1:2:1:5:6:16:6:5:1:2:7:2:1:5:6:16:6:5:15:5:1 ', 'False1:5:6:5:1:2:7:2:1:2:1:2:1:2:1:5:6:5:1:5:6:5:1:2:1:2:7:2:1:5:6:5:1:5:15:5:1:2:1:5:6:5:15:5:1:2:1:2:7:2:1:2:7:2:1:5:1:2 ', 'False1:5:1:2:7:2:1:5:6:16:6:5:1:2:7:2:1:5:15:5:1:5:15:5:6…
8	10	7	264	0	0.0	1.911508859252884	0.6491928930359511	0	1260.0	0.24788732394366197:0.18591549295774648:0.0:0.0:0.24507042253521127:0.09295774647887324:0.061971830985915494:0.0:0.0:0.0:0.0:0.014084507042253521:0.0028169014084507044:0.0:0.07042253521126761:0.05070422535211268:0.028169014084507043:0.0:0.0	['False1:2:1:5:6:5:1:5:6:16:6:5:1:2:7:2:1:5:15:5:6:5:1:2:7:2:1:2:1:5:15:5:6:16:17:12:17:16:6:5:1:2:1:2 ', 'False1:5:1:2:7:2:1:5:1:2:7:2:1:2:7:2:1:5:15:5:1:2:1:5:6:5:1:5:15:5:6:5:1:2:7:2:1:5:1:2:1:5:6:16 ', 'False1:2:1:5:1:2:7:2:1:5:15:5:1:2:1:2:1:5:15:5:1:2:1:2:1:5:15:5:6:5:1:2:7:2:1:5:1:5:6:16:17:16:6:5:1:2:1:2:7:2 ', 'False1:2:1:5:15:5:1:2:1:5:15:5:1:2:7:2:1:5:6:5:15:5:1:2:7:2:1:5:6:16:6:5:15:5…
8	10	7	282	0	0.0	1.8721732505754574	0.6358336049149378	0	1260.0	0.2670299727520436:0.17166212534059946:0.0:0.0:0.2724795640326976:0.1008174386920981:0.04087193460490463:0.0:0.0:0.0:0.0:0.010899182561307902:0.008174386920980926:0.0027247956403269754:0.0653950953678474:0.035422343324250684:0.021798365122615803:0.0027247956403269754:0.0	['False1:2:1:2:7:2:1:5:1:2:7:2:1:2:1:5:15:5:6:5:1:2:7:2:1:2:1:5:15:5:1:2:7:2:1:5:15:5:1:5:6:5:1:2 ', 'False1:2:1:2:7:2:1:2:7:2:1:5:15:5:6:5:1:2:7:2:1:5:15:5:1:2:1:5:6:16:17:12:17:16:6:5:1:5:1:2:7:2:1:5:6 ', 'False1:2:7:2:1:5:1:5:1:5:6:5:15:5:1:2:1:5:1:2:1:2:1:5:15:5:6:5:1:2:1:2:7:2:1:5:6:5:1:2:1:5:15:5:6:5:1:2:7:2 ', 'False1:2:1:5:15:5:6:5:1:2:1:2:1:2:1:2:1:5:6:16:17:12:13:18:13:14:13:12:17:16:6:…
8	10	5	233	0	0.0	1.7731054402725974	0.6021878710403966	0	900.0	0.2556390977443609:0.18045112781954886:0.0:0.0:0.2819548872180451:0.10150375939849623:0.05263157894736842:0.0:0.0:0.0:0.0:0.0:0.0:0.0:0.08270676691729323:0.03383458646616541:0.011278195488721804:0.0:0.0	['False1:2:7:2:1:5:15:5:6:16:6:5:1:2:7:2:1:5:15:5:1:5:15:5:1:5:6:5:15:5:1:2:1:5:6:5:1:2:1:2 ', 'False1:2:7:2:1:5:15:5:6:16:17:16:6:5:1:2:1:5:15:5:6:5:1:2:1:2:1:2:7:2:1:2:7:2:1:5:15:5:6:16:6:5:1:2:7:2:1:5:6:5:15:5 ', 'False1:5:1:5:15:5:1:2:7:2:1:2:7:2:1:5:6:5:1:5:1:5:15:5:6:5:1:2:1:5:6:5:1:2:1:5:6:5:1:5:1:5:15:5:6:5:1:5 ', 'False1:2:7:2:1:5:6:5:15:5:1:2:1:2:1:2:7:2:1:2:7:2:1:5:15:5:6:16:17:16:6:5:…
8	10	4	169	0	0.0	1.876457475790361	0.637288627499959	0	720.0	0.2562814070351759:0.22110552763819097:0.0:0.0:0.21105527638190955:0.11055276381909548:0.08040201005025126:0.0:0.0:0.0:0.0:0.010050251256281407:0.005025125628140704:0.0:0.035175879396984924:0.05025125628140704:0.020100502512562814:0.0:0.0	['False1:2:1:2:1:2:7:2:1:2:1:2:7:2:1:2:7:2:1:2:7:2:1:5:15:5:1:5:6:16:6:5:1:2:7:2:1:5:6:16:17:12:17:16 ', 'False1:2:1:5:1:2:1:2:7:2:1:5:6:16:6:5:1:5:6:5:1:2:1:2:1:5:6:16:6:5:1:2:7:2:1:2:7:2:1:2:1:5:6:5:1 ', 'False1:2:7:2:1:5:6:16:6:5:1:2:7:2:1:5:1:5:6:5:1:2:7:2:1:5:6:16:6:5:1:5:15:5:6:5:1:2:1:2:7:2:1:5:15:5:1:5:6:16:17:12:13 ', 'False1:2:7:2:1:5:15:5:1:2:1:5:6:5:15:5:1:2:7:2:1:5:6:5:1:5:15:5:6:5:1…
8	10	4	192	0	0.0	1.7794875676523563	0.6043553900227616	0	720.0	0.271356783919598:0.19095477386934673:0.0:0.0:0.2613065326633166:0.08542713567839195:0.06532663316582915:0.0:0.0:0.0:0.0:0.0:0.0:0.0:0.07537688442211055:0.04020100502512563:0.010050251256281407:0.0:0.0	['False1:2:7:2:1:2:7:2:1:5:6:16:6:5:15:5:1:5:6:5:1:2:1:5:15:5:1:2:7:2:1:2:1:2:1:5:6:5:1:2:7:2:1 ', 'False1:2:1:5:1:2:1:2:7:2:1:2:7:2:1:5:6:5:15:5:1:2:7:2:1:5:1:5:15:5:6:5:1:5:6:5:1:2:7:2:1:5:1:5:15:5:1:2:1:5:6:16 ', 'False1:5:1:2:7:2:1:2:7:2:1:5:6:5:15:5:1:5:15:5:1:2:1:2:1:5:15:5:1:2:7:2:1:2:1:5:15:5:1:5:15:5:1:5:6:16:17:16:6:5:15:5:1 ', 'False1:2:7:2:1:5:15:5:6:16:6:5:1:5:1:2:1:5:1:5:6:16:17:16:…
8	10	6	291	0	0.0	2.138212742747015	0.7261868076995553	0	1080.0	0.22442244224422442:0.1716171617161716:0.0033003300330033004:0.0:0.22772277227722773:0.09900990099009901:0.066006600660066:0.013201320132013201:0.013201320132013201:0.0:0.0033003300330033004:0.013201320132013201:0.013201320132013201:0.013201320132013201:0.056105610561056105:0.052805280528052806:0.026402640264026403:0.0033003300330033004:0.0	['False1:5:15:5:1:2:7:2:1:2:7:2:1:5:15:5:6:5:1:5:1:2:1:5:15:5:6:16:6:5:1:2:7:2:1:5:6:16:17:12:13:14:9:8:11:8:9:14 ', 'False1:5:15:5:1:2:7:2:1:2:7:2:1:5:1:2:1:5:1:2:1:5:15:5:1:2:1:5:15:5:1:5:6:16:6:5:1:2:7:2:1:5:15:5:6:5:1:5:6 ', 'False1:5:6:16:17:16:6:5:1:2:7:2:1:5:15:5:1:2:7:2:1:2:7:2:1:5:1:2:7:2:1:5:15:5:6:5:1:2:7:2:1:5:15:5:1:2:1:2:7:2:1:5 ', 'False1:5:6:5:1:2:1:5:6:5:15:5:1:5:6:5:1:2:1:2:7:2:…
8	14	6	267	0	0.0	2.038080981121453	0.6921797311956609	0	1080.0	0.23920265780730898:0.19269102990033224:0.0:0.0:0.22259136212624583:0.09966777408637874:0.0664451827242525:0.0033222591362126247:0.006644518272425249:0.0:0.0:0.013289036544850499:0.016611295681063124:0.006644518272425249:0.05647840531561462:0.04983388704318937:0.019933554817275746:0.006644518272425249:0.0	['False1:2:1:2:1:5:15:5:6:16:6:5:1:2:7:2:1:5:15:5:6:5:1:5:6:5:1:2:7:2:1:5:15:5:1:2:7:2:1 ', 'False1:5:15:5:6:5:1:2:7:2:1:2:1:5:6:5:15:5:1:2:1:5:1:2:1:5:6:5:1:2:1:2:1:5:15:5:6:5:1:2:1:5:6:16:17:12:13:18:13:12:17:16:6:5:1:5:15 ', 'False1:2:7:2:1:5:15:5:6:16:6:5:1:2:7:2:1:2:7:2:1:5:15:5:1:2:7:2:1:2:1:5:1:2:1:2:7:2:1:5:6:16:17:12:13:18:13:14:9:8:9:14:13 ', 'False1:5:15:5:1:2:7:2:1:2:7:2:1:5:15:5:1:5:…
8	14	12	417	0	0.0	2.0411742219929514	0.6932302677811989	0	2160.0	0.2329803328290469:0.16792738275340394:0.0:0.0:0.24659606656580937:0.09531013615733737:0.059001512859304085:0.0:0.0015128593040847202:0.0:0.0:0.02118003025718608:0.015128593040847202:0.007564296520423601:0.060514372163388806:0.049924357034795766:0.036308623298033284:0.0045385779122541605:0.0015128593040847202	['False1:5:15:5:6:5:1:5:6:5:15:5:1:5:1:2:1:5:6:5:1:5:1:2:7:2:1:5:15:5:1:2:7:2:1:5:15:5:1:2:7:2:1:5 ', 'False1:5:15:5:1:5:1:2:7:2:1:5:6:5:15:5:1:5:1:2:1:5:1:2:7:2:1:5:6:16:17:12:13:14:13:18:13:12:17:16:6:5:1:2 ', 'False1:2:1:5:15:5:6:16:17:12:13:18:13:12:17:16:6:5:1:2:1:5:6:16:17:12:17:16:6:5:1:5:15:5:6:16:17:12:17:16:6:5:1:2:7:2:1:5 ', 'False1:2:1:5:1:5:6:16:6:5:15:5:1:2:1:5:15:5:1:2:1:2:7:2:1:2:…
8	14	6	245	0	0.0	1.902727135990667	0.6462104154487596	0	1080.0	0.2645161290322581:0.2129032258064516:0.0:0.0:0.22258064516129034:0.07741935483870968:0.07741935483870968:0.0:0.0:0.0:0.0:0.012903225806451613:0.0064516129032258064:0.0032258064516129032:0.05806451612903226:0.041935483870967745:0.02258064516129032:0.0:0.0	['False1:2:1:5:6:16:17:16:6:5:15:5:1:5:1:2:1:5:1:2:1:2:1:5:1:5:6:16:17:12:13:14:13:12:17:16:6:5:15:5:1:2:1 ', 'False1:2:7:2:1:5:1:2:1:2:7:2:1:5:6:16:6:5:1:5:15:5:1:2:1:5:6:16:17:12:17:16:6:5:15:5:1:2:1:5:1:5:6 ', 'False1:2:7:2:1:5:15:5:6:5:1:5:15:5:1:2:1:2:7:2:1:5:1:2:1:2:1:5:15:5:1:5:1:2:1:5:6:16:6:5:15:5:1:2:7:2:1:5:15 ', 'False1:2:7:2:1:5:6:5:1:5:15:5:1:2:7:2:1:5:15:5:1:2:7:2:1:2:1:2:7:2:1:2:7…
8	14	9	331	0	0.0	1.9255759255355507	0.6539703961128357	0	1620.0	0.22594142259414227:0.1694560669456067:0.0:0.0:0.25523012552301255:0.1087866108786611:0.06694560669456066:0.0:0.0:0.0:0.0:0.012552301255230125:0.0:0.0:0.07112970711297072:0.058577405857740586:0.03138075313807531:0.0:0.0	['False1:2:7:2:1:5:6:5:15:5:1:2:7:2:1:5:1:2:7:2:1:2:7:2:1:5:6:5:15:5:1:2:7:2:1:5:15:5:6:16 ', 'False1:2:1:5:1:5:6:5:15:5:1:2:1:5:6:16:6:5:1:2:7:2:1:5:1:2:1:2:1:5:6:16:17:12:17:16:6:5:15:5:1:5:6:5:15:5 ', 'False1:5:15:5:6:16:17:12:17:16:6:5:1:2:7:2:1:5:6:16:6:5:1:2:7:2:1:2:7:2:1:5:15:5:6:5:1:2:7:2:1:5:6:5:15:5:1:5:15:5:1:5:6:16:6:5 ', 'False1:5:6:5:15:5:1:2:7:2:1:2:7:2:1:5:15:5:6:16:17:12:17:16:6:…
8	14	4	197	0	0.0	1.850762398747825	0.628561981363176	0	720.0	0.2602040816326531:0.19387755102040816:0.0:0.0:0.23979591836734693:0.10714285714285714:0.061224489795918366:0.0:0.0:0.0:0.0:0.00510204081632653:0.0:0.0:0.05612244897959184:0.05612244897959184:0.02040816326530612:0.0:0.0	['False1:2:1:5:1:5:1:2:1:5:6:16:17:12:17:16:6:5:15:5:1:2:7:2:1:5:15:5:6:16:6:5:1:2:7:2:1:5:6:5 ', 'False1:2:1:2:1:5:6:16:6:5:15:5:1:2:1:2:7:2:1:5:1:2:7:2:1:5:6:16:17:16:6:5:1:2:7:2:1:5:6:5:1:5:15:5:1:2 ', 'False1:2:1:5:6:5:15:5:1:5:6:16:6:5:15:5:1:2:7:2:1:2:7:2:1:5:6:5:1:2:1:2:1:2:7:2:1:5:1:2:1:5:6:16:6:5:1:2:7 ', 'False1:2:1:2:7:2:1:5:1:2:1:5:1:5:15:5:1:2:7:2:1:5:6:16:17:16:6:5:15:5:1:2:1:5:1:2:…
8	14	14	455	0	0.0	2.0671348105803613	0.7020470878175779	0	2520.0	0.2490272373540856:0.185473411154345:0.0025940337224383916:0.0012970168612191958:0.23346303501945526:0.08430609597924774:0.058365758754863814:0.0038910505836575876:0.00648508430609598:0.0:0.0:0.01556420233463035:0.016861219195849545:0.01297016861219196:0.0609597924773022:0.038910505836575876:0.020752269779507133:0.005188067444876783:0.0038910505836575876	['False1:5:6:16:6:5:1:2:1:5:1:2:7:2:1:2:7:2:1:5:1:5:6:16:17:12:13:14:19:14:9:14:13:12:17:16:6:5 ', 'False1:2:7:2:1:5:15:5:6:16:6:5:1:5:15:5:6:5:1:2:7:2:1:5:1:2:1:5:1:2:1:5:6:16:6:5:1:2:1:5:1:2:1:5:15 ', 'False1:2:1:5:6:16:17:12:13:18:13:14:9:8:3:4:3:8:9:14:13:12:17:16:6:5:15:5:1:5:6:5:1:2:7:2:1:2:7:2:1:5:15:5:1:2:7:2 ', 'False1:5:1:2:7:2:1:2:1:2:1:5:1:2:1:2:7:2:1:5:15:5:6:5:1:2:1:5:1:2:1:5:6:5:1:…
8	14	10	340	0	0.0	1.899773198810803	0.6452071896387616	0	1800.0	0.25177304964539005:0.18262411347517732:0.0:0.0:0.2553191489361702:0.10106382978723404:0.05851063829787234:0.0:0.0:0.0:0.0:0.014184397163120567:0.0070921985815602835:0.0:0.0673758865248227:0.040780141843971635:0.01950354609929078:0.0017730496453900709:0.0	['False1:5:1:2:1:2:1:2:1:5:15:5:1:2:7:2:1:5:1:2:7:2:1:2:1:5:15:5:6:5:1:2:1:2:7:2:1:5:6:16:17:12:17:16:6:5:15 ', 'False1:5:1:2:1:5:15:5:1:5:15:5:6:16:17:12:13:18:13:12:17:16:6:5:1:5:6:16:6:5:15:5:1:2:1:5:6:5:1:2:7 ', 'False1:2:1:5:15:5:1:5:6:5:15:5:1:5:15:5:6:16:6:5:1:2:7:2:1:2:1:2:7:2:1:5:1:2:1:2:7:2:1:5:15:5:1:5:6:5:1:2:1:5:15:5:1:2:1:2:7:2:1:5:6 ', 'False1:5:1:5:1:5:6:5:15:5:1:2:7:2:1:5:15:5:6:…
8	14	9	277	0	0.0	1.8680556988825119	0.6344351885367825	0	1620.0	0.25:0.17920353982300885:0.0:0.0:0.26548672566371684:0.08849557522123894:0.061946902654867256:0.0:0.0:0.0:0.0:0.008849557522123894:0.0022123893805309734:0.0:0.07964601769911504:0.0420353982300885:0.022123893805309734:0.0:0.0	['False1:5:15:5:6:5:1:2:7:2:1:5:15:5:6:5:1:5:15:5:6:5:1:2:1:2:7:2:1:2:7:2:1:5:1:2:1:2:1:5:15:5 ', 'False1:5:15:5:1:5:15:5:1:2:7:2:1:2:7:2:1:5:6:5:15:5:1:2:7:2:1:2:1:5:15:5:1:5:15:5:1:2:1:2:1:5:15:5:1:2 ', 'False1:2:7:2:1:5:1:5:1:2:7:2:1:5:6:5:15:5:1:2:1:5:6:16:6:5:1:2:1:5:1:2:1:2:7:2:1:5:1:2:1:2:7:2:1:5:15:5:6 ', 'False1:2:7:2:1:5:6:16:17:16:6:5:15:5:1:2:7:2:1:5:15:5:1:5:15:5:1:2:7:2:1:5:6:16:17:…
8	14	8	322	0	0.0	1.952437784351901	0.6630933084932291	0	1440.0	0.2505643340857788:0.17607223476297967:0.0:0.0:0.24379232505643342:0.10609480812641084:0.056433408577878104:0.0:0.0:0.0:0.0:0.011286681715575621:0.011286681715575621:0.004514672686230248:0.05869074492099323:0.05417607223476298:0.024830699774266364:0.002257336343115124:0.0	['False1:5:6:16:6:5:1:2:7:2:1:2:7:2:1:5:15:5:1:2:1:5:6:5:15:5:1:5:6:5:15:5:1:5:6:16:17:12:13:14:13:12:17:16 ', 'False1:5:1:5:1:5:1:2:7:2:1:2:1:5:6:16:17:16:6:5:15:5:1:5:15:5:1:2:7:2:1:5:6:5:15:5:1:2:1:2:1:5:1:5:6:5:1:2:7 ', 'False1:5:6:5:1:5:15:5:1:2:1:2:7:2:1:5:15:5:1:2:1:5:15:5:6:16:17:12:13:14:13:18:13:12:17:16:6:5:1:2:7:2:1:5:6:16:6 ', 'False1:5:1:5:1:5:6:5:15:5:1:5:6:16:6:5:1:2:1:2:7:2:1:5:1…
8	14	10	355	0	0.0	1.9650440266845877	0.6673746817605588	0	1800.0	0.23684210526315788:0.17481203007518797:0.0:0.0:0.2518796992481203:0.10902255639097744:0.05639097744360902:0.0:0.0018796992481203006:0.0:0.0:0.009398496240601503:0.007518796992481203:0.005639097744360902:0.06766917293233082:0.05263157894736842:0.022556390977443608:0.0018796992481203006:0.0018796992481203006	['False1:5:15:5:1:2:1:2:7:2:1:5:6:5:15:5:1:2:7:2:1:5:6:5:15:5:1:2:1:5:6:5:1:5:1:2:1:2:7:2:1:5:15 ', 'False1:2:7:2:1:5:6:16:17:12:13:18:13:12:17:16:6:5:1:5:15:5:6:5:1:2:7:2:1:5:15:5:6:16:17:16:6:5:1:2:7:2:1:5:1 ', 'False1:5:6:16:17:16:6:5:15:5:1:5:6:16:17:12:13:14:9:14:19:14:13:12:17:16:6:5:15:5:1:2:1:5:6:16:17:12:17:16:6:5:15:5 ', 'False1:2:7:2:1:2:7:2:1:2:1:2:7:2:1:2:1:5:1:5:6:5:1:5:15:5:6:5:1:2…
8	18	7	255	0	0.0	1.8925325018583155	0.6427480804489568	0	1260.0	0.24925816023738873:0.18100890207715134:0.0:0.0:0.2551928783382789:0.10682492581602374:0.05341246290801187:0.0:0.0:0.0:0.0:0.008902077151335312:0.005934718100890208:0.0:0.07418397626112759:0.04451038575667656:0.017804154302670624:0.002967359050445104:0.0	['False1:5:1:2:1:5:15:5:1:5:1:2:1:5:1:2:1:2:1:2:1:2:1:5:6:16:6:5:15:5:1:2:1:5:6:16:6:5:15:5 ', 'False1:5:6:16:6:5:15:5:1:2:7:2:1:5:6:5:15:5:1:2:7:2:1:5:6:16:6:5:1:2:7:2:1:5:6:5:1:2:1 ', 'False1:5:6:5:15:5:1:2:7:2:1:5:6:5:1:2:1:2:1:5:15:5:6:5:1:2:1:5:1:5:6:16:6:5:15:5:1:5:6:5:15:5:1:2:1:5:6:16:17:12:17:16:6:5:1:5:6:16:6 ', 'False1:2:7:2:1:5:15:5:1:2:7:2:1:5:6:5:15:5:1:2:7:2:1:5:6:5:15:5:1:2:1:2:1:…
8	18	15	390	0	0.0	1.9487854078452378	0.6618528764338433	0	2700.0	0.23616236162361623:0.16482164821648215:0.0:0.0:0.26814268142681424:0.1057810578105781:0.05412054120541206:0.0012300123001230013:0.0024600246002460025:0.0:0.0:0.00984009840098401:0.007380073800738007:0.004920049200492005:0.07749077490774908:0.046740467404674045:0.01845018450184502:0.0012300123001230013:0.0012300123001230013	['False1:2:7:2:1:5:15:5:1:2:7:2:1:5:15:5:6:5:1:5:1:5:15:5:1:2:7:2:1:2:7:2:1:5:6:5:1:5:1:2:1:5:1:2:1:5:6:5:15 ', 'False1:5:15:5:6:5:1:5:6:5:15:5:1:2:7:2:1:2:7:2:1:5:15:5:6:16:6:5:1:2:7:2:1:5:15:5:6:16:17:12:13:18:13:14:13:12:17:16:6:5 ', 'False1:2:7:2:1:5:15:5:1:5:6:5:15:5:1:5:6:16:6:5:15:5:1:2:1:2:1:5:1:5:15:5:6:16:6:5:1:2:1:2:1:5:1:2:1:2 ', 'False1:5:1:2:7:2:1:5:6:5:15:5:1:2:7:2:1:5:6:16:17:16:6…
8	18	10	323	0	0.0	2.012222874656699	0.6833977164730891	0	1800.0	0.2564102564102564:0.19963369963369965:0.0018315018315018315:0.0:0.22344322344322345:0.09157509157509157:0.0641025641025641:0.005494505494505495:0.003663003663003663:0.0:0.0018315018315018315:0.01282051282051282:0.009157509157509158:0.005494505494505495:0.04945054945054945:0.04395604395604396:0.02564102564102564:0.003663003663003663:0.0018315018315018315	['False1:5:15:5:1:5:6:16:17:12:17:16:6:5:1:2:1:2:1:2:1:2:1:2:1:5:6:5:1:2:1:5:1:2:1:2:1:5:6:5:1:2 ', 'False1:5:6:16:17:16:6:5:15:5:1:5:1:2:7:2:1:2:1:5:15:5:1:2:7:2:1:2:7:2:1:5:6:16:17:12:17:16:6:5:1:2:1:5:6:16:17 ', 'False1:5:6:5:1:2:1:2:7:2:1:5:15:5:6:16:6:5:1:2:7:2:1:5:6:5:15:5:1:5:15:5:6:5:1:5:6:16:6:5:1:2:7:2:1:2:7:2:1:5:6 ', 'False1:2:7:2:1:5:6:16:6:5:15:5:1:5:1:2:7:2:1:2:1:5:1:2:1:5:1:2:7:2:…
8	18	13	353	0	0.0	2.0671853225362136	0.7020642428532943	0	2340.0	0.2359882005899705:0.16371681415929204:0.0:0.0:0.24631268436578171:0.10029498525073746:0.051622418879056046:0.0029498525073746312:0.004424778761061947:0.0:0.0014749262536873156:0.01327433628318584:0.016224188790560472:0.01327433628318584:0.06784660766961652:0.05014749262536873:0.02359882005899705:0.004424778761061947:0.004424778761061947	['False1:5:15:5:1:2:1:2:1:5:6:16:17:16:6:5:1:2:1:5:15:5:6:5:1:2:7:2:1:5:6:5:1:2:1:5:6:5:15:5:1:5:1:2:7 ', 'False1:5:6:5:15:5:1:2:1:2:7:2:1:5:1:2:7:2:1:5:15:5:1:5:6:5:1:2:7:2:1:5:6:5:15:5:1:2:1:5:1:5:6:5:15:5:1:2:7 ', 'False1:5:6:16:6:5:15:5:1:5:1:2:7:2:1:5:15:5:1:2:7:2:1:5:15:5:1:5:1:5:15:5:1:2:7:2:1:2:1:5:1:2:7:2:1:2:1:5:6:16:6 ', 'False1:5:6:5:1:2:1:2:1:2:1:5:1:2:1:5:15:5:1:5:1:5:15:5:6:5:1:5:6…
8	18	2	108	0	0.0	1.6407306487789868	0.5572303112369038	0	360.0	0.28888888888888886:0.28888888888888886:0.0:0.0:0.2:0.05555555555555555:0.1:0.0:0.0:0.0:0.0:0.0:0.0:0.0:0.05555555555555555:0.011111111111111112:0.0:0.0:0.0	['False1:2:7:2:1:5:15:5:1:2:1:2:1:5:6:5:1:5:1:2:7:2:1:2:7:2:1:2:1:5:15:5:1:2:7:2:1:2:7:2:1:5:15:5 ', 'False1:2:7:2:1:2:7:2:1:5:15:5:6:5:1:2:7:2:1:5:15:5:6:5:1:2:7:2:1:2:1:2:1:5:6:16:6:5:1:2:1:2:1:5:1:2 ']
8	18	7	246	0	0.0	1.9780758179100049	0.6718005813351889	0	1260.0	0.2457627118644068:0.18361581920903955:0.0:0.0:0.2401129943502825:0.08757062146892655:0.062146892655367235:0.0:0.0:0.0:0.0:0.01694915254237288:0.011299435028248588:0.002824858757062147:0.07062146892655367:0.04519774011299435:0.02824858757062147:0.005649717514124294:0.0	['False1:5:6:5:15:5:1:2:1:5:6:5:15:5:1:5:15:5:6:5:1:2:1:5:6:16:6:5:1:2:7:2:1:5:6:5:15:5:1:2:1:5:15:5 ', 'False1:5:1:2:1:5:1:2:7:2:1:2:1:2:7:2:1:5:15:5:1:2:1:5:6:16:6:5:1:2:1:2:7:2:1:2:1:5:15:5:6:16:6:5:1 ', 'False1:2:7:2:1:5:15:5:1:5:6:5:15:5:1:2:7:2:1:2:7:2:1:5:6:16:6:5:15:5:1:2:7:2:1:5:1:2:1:2:1:5:6:16:17:12:13:18:13:14 ', 'False1:5:6:16:17:12:17:16:6:5:1:2:1:5:15:5:1:2:7:2:1:5:1:2:7:2:1:2:7:2:…
8	18	15	386	0	0.0	1.935400034687976	0.6573068922066371	0	2700.0	0.25096030729833546:0.19078104993597952:0.0:0.0:0.24583866837387963:0.09090909090909091:0.06402048655569782:0.0:0.0012804097311139564:0.0:0.0:0.0076824583866837385:0.0076824583866837385:0.006402048655569782:0.07298335467349552:0.03969270166453265:0.016645326504481434:0.002560819462227913:0.002560819462227913	['False1:5:6:16:17:16:6:5:15:5:1:2:7:2:1:5:1:2:1:5:6:16:6:5:15:5:1:5:1:2:7:2:1:2:7:2:1:5:15:5:1:2:7 ', 'False1:2:1:5:1:2:1:5:15:5:6:5:1:2:1:5:15:5:1:2:7:2:1:5:15:5:1:2:7:2:1:5:6:5:15:5:1:2:7:2:1:5:6:5:15:5:1:2 ', 'False1:2:1:5:15:5:1:5:15:5:1:2:7:2:1:2:7:2:1:5:6:5:1:5:15:5:1:2:7:2:1:5:15:5:6:16:6:5:1:2:7:2:1:5:15:5:6:16:17 ', 'False1:2:1:2:1:5:6:5:15:5:1:5:6:16:6:5:15:5:1:5:6:16:6:5:15:5:1:2:1:2:…
8	18	14	369	0	0.0	1.9566527999892496	0.6645248258950744	0	2520.0	0.24594594594594596:0.17972972972972973:0.0:0.0:0.25:0.1:0.05675675675675676:0.0:0.0:0.0:0.0:0.010810810810810811:0.010810810810810811:0.005405405405405406:0.07027027027027027:0.04594594594594595:0.01756756756756757:0.004054054054054054:0.002702702702702703	['False1:5:15:5:6:16:6:5:1:2:1:5:6:5:15:5:1:2:1:5:6:16:17:12:13:18:13:12:17:16:6:5:1:5:1:2:7:2:1:2:1:2:7:2 ', 'False1:2:7:2:1:5:15:5:1:2:1:5:1:2:1:5:6:5:15:5:1:2:1:5:6:5:1:2:1:5:6:16:17:12:13:14:19:14:13:18:13:12:17:16:6:5:15:5:1:5:6:16 ', 'False1:5:15:5:1:2:7:2:1:2:1:2:7:2:1:5:15:5:1:2:7:2:1:5:6:5:1:5:6:5:1:2:7:2:1:2:1:5:6:5:1:5:15:5 ', 'False1:5:6:16:6:5:1:2:1:5:1:2:1:2:7:2:1:5:6:5:15:5:1:2:1:5…
8	18	13	406	0	0.0	1.9979872381725428	0.6785629630328306	0	2340.0	0.23554913294797689:0.1531791907514451:0.0:0.0:0.2615606936416185:0.10404624277456648:0.0476878612716763:0.0:0.001445086705202312:0.0:0.0:0.01878612716763006:0.008670520231213872:0.005780346820809248:0.06791907514450866:0.05635838150289017:0.036127167630057806:0.001445086705202312:0.001445086705202312	['False1:5:15:5:1:5:6:5:15:5:1:5:6:5:1:2:1:5:15:5:1:5:6:5:1:2:1:2:1:5:15:5:6:16:17:16:6:5:1:5:15:5 ', 'False1:5:15:5:6:16:17:12:13:14:19:14:13:18:13:12:17:16:6:5:1:5:6:16:17:12:13:14:9:14:13:12:17:16:6:5:15:5:1:2:7:2:1:5:1:2:7:2:1:5:15 ', 'False1:2:7:2:1:5:1:2:7:2:1:5:15:5:6:16:6:5:1:5:1:5:6:5:15:5:1:2:1:5:15:5:1:2:7:2:1:2:7:2:1:5:15:5:6:5:1:5:15:5:6:16:17:12 ', 'False1:5:6:16:6:5:15:5:1:2:1:5:1:…
8	18	10	302	0	0.0	1.8455372570282422	0.6267874016362557	0	1800.0	0.273972602739726:0.18590998043052837:0.0:0.0:0.2602739726027397:0.09393346379647749:0.05283757338551859:0.0:0.0:0.0:0.0:0.005870841487279843:0.005870841487279843:0.0019569471624266144:0.06262230919765166:0.03913894324853229:0.015655577299412915:0.0019569471624266144:0.0	['False1:2:1:5:15:5:1:5:6:5:1:2:1:5:15:5:1:5:6:16:6:5:15:5:1:2:7:2:1:2:1:2:1:5:1:2:7:2 ', 'False1:5:6:5:1:5:15:5:1:5:6:5:1:2:7:2:1:2:7:2:1:5:15:5:1:5:15:5:6:16:17:12:13:14:13:18:13:12:17:16:6:5:1:2:7:2 ', 'False1:2:1:2:1:5:15:5:1:2:7:2:1:5:6:5:15:5:1:2:1:5:1:2:7:2:1:5:6:5:1:2:7:2:1:5:6:5:1:5:6:5:1:2:7:2:1:2:7:2:1:2:1:5:6:16:6 ', 'False1:2:1:5:15:5:1:5:6:5:1:2:1:2:1:5:15:5:6:5:1:2:1:5:15:5:6:16:17…
9	2	3	265	0	0.0	2.348206978192991	0.7838507462508298	0.0	540.0	0.20987654320987653:0.20987654320987653:0.1111111111111111:0.037037037037037035:0.09259259259259259:0.0:0.06172839506172839:0.006172839506172839:0.006172839506172839:0.0:0.0:0.012345679012345678:0.018518518518518517:0.06172839506172839:0.06790123456790123:0.030864197530864196:0.012345679012345678:0.037037037037037035:0.006172839506172839:0.018518518518518517	['False1:5:1:2:7:2:3:4:3:2:1:2:1:5:1:2:7:2:3:4:3:15:16:20:16:8:16:15:14:13:14:18:17:18:14:15:3:2:1:2:1:2:3:15:14:18:17:18:14:15 ', 'False1:2:1:2:1:5:1:5:1:2:3:4:3:15:3:2:1:5:1:2:7:2:1:5:1:5:1:2:1:2:7:2:3:4:3:15:16:20:19:20:16:15:14:18:14:13:12:9:12:13:14 ', 'False1:2:7:2:1:2:7:2:3:2:1:5:1:5:1:2:7:2:1:5:1:2:3:15:14:18:14:15:3:4:3:2:7:2:1:5:1:5:1:2:3:15:3:4:3:2:7:2:1:2:7:2:1:2:1:5:1:5:1:5:1 ']
9	2	4	173	2	0.5	2.0327850920091706	0.6785603339638804	37.146	434.292	0.26811594202898553:0.26811594202898553:0.09420289855072464:0.021739130434782608:0.12318840579710146:0.0:0.07971014492753623:0.0:0.0:0.014492753623188406:0.014492753623188406:0.007246376811594203:0.021739130434782608:0.028985507246376812:0.036231884057971016:0.0:0.007246376811594203:0.014492753623188406:0.0:0.0	['True1:5:1:5:1:2:7:2:3:4:3:2:1:2:3:15:14:13:10:11 ', 'False1:5:1:2:3:4:3:2:7:2:1:2:7:2:3:2:1:5:1:2:1:5:1:2:7:2:1:5:1:2:1:5:1:5:1:2:7:2:1:2:7:2:3:15:3:2 ', 'False1:5:1:2:1:2:1:5:1:2:3:2:1:5:1:5:1:2:1:5:1:2:7:2:1:5:1:2:1:5:1:5:1:2:7:2:1:5:1:2:7:2:1:2:3:2:7:2:1:2:7:2:3:4:3:15:14:18:17:18:14:15 ', 'True1:2:3:15:14:13:12:13:10:11 ']
9	2	2	173	0	0.0	2.093412317805609	0.6987981991201393	0.0	360.0	0.24:0.25:0.12:0.04:0.11:0.0:0.07:0.01:0.0:0.0:0.0:0.0:0.0:0.02:0.06:0.04:0.0:0.01:0.01:0.02	['False1:5:1:2:1:2:1:2:7:2:3:4:3:2:1:2:3:4:3:15:16:15:14:18:14:15:3:2:7:2:1:5:1:5:1:2:1:5:1:2:7:2:1:5 ', 'False1:2:3:15:16:20:19:20:16:8:16:15:3:4:3:2:7:2:1:2:1:5:1:2:1:5:1:2:7:2:3:2:1:5:1:2:1:5:1:5:1:2:7:2:1:2:3:4:3:15:3:2:7:2:1:5 ']
9	2	2	218	0	0.0	2.529876952178019	0.8444936733871402	0.0	360.0	0.16161616161616163:0.16161616161616163:0.12121212121212122:0.030303030303030304:0.09090909090909091:0.010101010101010102:0.050505050505050504:0.010101010101010102:0.010101010101010102:0.030303030303030304:0.0:0.030303030303030304:0.06060606060606061:0.06060606060606061:0.09090909090909091:0.04040404040404041:0.010101010101010102:0.020202020202020204:0.0:0.010101010101010102	['False1:5:1:2:3:4:3:15:3:2:7:2:1:5:1:5:1:5:1:2:7:2:3:4:3:15:14:18:17:18:14:13:10:6:10:13:12:9:12:13:14:15:16:20:16:15:3:2 ', 'False1:5:1:2:7:2:1:2:3:15:14:15:16:8:16:15:3:4:3:2:7:2:1:5:1:2:1:5:1:5:1:2:7:2:3:15:14:13:10:13:12:13:14:15:3:2:1:5:1:2:3 ']
9	2	4	324	0	0.0	2.243129040539798	0.748774868950041	0.0	720.0	0.19339622641509435:0.2028301886792453:0.16981132075471697:0.04245283018867924:0.09433962264150944:0.0047169811320754715:0.04245283018867924:0.0047169811320754715:0.0:0.009433962264150943:0.0:0.009433962264150943:0.02358490566037736:0.03773584905660377:0.10849056603773585:0.03773584905660377:0.0047169811320754715:0.009433962264150943:0.0:0.0047169811320754715	['False1:2:3:2:1:5:1:5:1:2:3:15:14:13:10:6:10:13:14:15:16:15:3:2:7:2:1:5:1:5:1:2:7:2:3:4:3:15:16:15:14:13:12:13:14:15:3:2:1:5 ', 'False1:5:1:2:1:2:7:2:3:2:1:5:1:5:1:2:7:2:1:2:3:2:7:2:1:5:1:5:1:2:3:15:3:4:3:2:1:2:3:15:3:4:3:2:1:5:1:2:3:4:3:15:14:15 ', 'False1:2:3:15:14:18:17:18:14:15:3:2:7:2:1:5:1:5:1:2:3:15:3:2:1:2:3:15:16:8:16:20:16:15:3:4:3:2:1:5:1:5:1:5:1:5:1:2:3:15:16:15:3:4:3 ', 'False1:2:7:…
9	2	4	305	0	0.0	2.099352370761179	0.7007810375092731	0.0	720.0	0.2345132743362832:0.24336283185840707:0.12389380530973451:0.030973451327433628:0.11504424778761062:0.0:0.06637168141592921:0.008849557522123894:0.0:0.0:0.0:0.0:0.004424778761061947:0.035398230088495575:0.0752212389380531:0.035398230088495575:0.004424778761061947:0.01327433628318584:0.0:0.008849557522123894	['False1:5:1:2:1:2:1:5:1:2:1:5:1:2:7:2:1:5:1:2:1:5:1:5:1:2:7:2:1:5:1:2:3:15:3:4:3:2:7:2:1:5:1:5:1:2:3:4 ', 'False1:5:1:2:3:15:16:15:14:13:14:15:3:2:1:2:3:15:14:15:16:15:3:4:3:2:7:2:1:5:1:2:7:2:1:5:1:2:3:2:1:2:7:2:3:4:3:15:14:18:14:15 ', 'False1:5:1:5:1:2:1:5:1:5:1:2:3:2:7:2:1:5:1:2:3:15:14:18:17:18:14:15:16:8:16:20:16:15:3:4:3:2:7:2:1:2:3:2:7:2:1:5:1:5:1:5:1:2:1:5:1:2 ', 'False1:2:7:2:3:2:1:5:1:2…
9	2	3	217	0	0.0	1.8833302299033547	0.6286710753591687	0.0	540.0	0.27380952380952384:0.2976190476190476:0.10714285714285714:0.02976190476190476:0.11904761904761904:0.0:0.08333333333333333:0.0:0.0:0.0:0.0:0.0:0.005952380952380952:0.017857142857142856:0.023809523809523808:0.005952380952380952:0.011904761904761904:0.023809523809523808:0.0:0.0	['False1:5:1:2:7:2:1:2:3:2:1:2:1:5:1:5:1:2:7:2:1:2:3:2:7:2:1:5:1:5:1:2:3:4:3:2:7:2:1:2:7:2:3:4:3:15:14:18:17:18:14:13 ', 'False1:2:7:2:3:2:1:5:1:2:7:2:1:5:1:2:3:4:3:2:1:2:1:5:1:2:7:2:1:5:1:2:7:2:1:5:1:5:1:2:3:2:1:5:1:2:7:2:3:15:16:15:14:18:17:18 ', 'False1:2:1:2:1:5:1:2:3:2:7:2:1:5:1:2:1:2:1:2:7:2:1:5:1:2:7:2:3:2:1:2:1:5:1:5:1:2:3:4:3:2:1:5:1:2:7:2:3:15:3:4:3:2:1:5:1:5:1:2 ']
9	2	3	218	0	0.0	1.9633689079417058	0.6553886424611838	0.0	540.0	0.2733333333333333:0.24666666666666667:0.10666666666666667:0.03333333333333333:0.14666666666666667:0.0:0.07333333333333333:0.013333333333333334:0.0:0.0:0.0:0.0:0.0:0.013333333333333334:0.04666666666666667:0.03333333333333333:0.0:0.006666666666666667:0.0:0.006666666666666667	['False1:5:1:5:1:2:7:2:1:5:1:2:3:4:3:2:7:2:1:2:7:2:1:5:1:2:7:2:1:5:1:5:1:2:7:2:1:5:1:2:1:5:1:5:1:2:1:2 ', 'False1:2:3:15:16:8:16:15:3:2:1:5:1:5:1:2:3:4:3:15:3:2:7:2:1:5:1:2:1:5:1:2:3:15:14:18:14:15:3:2:7:2:1:5:1:5 ', 'False1:5:1:2:7:2:3:2:1:5:1:5:1:2:7:2:1:5:1:5:1:2:7:2:1:2:3:4:3:2:1:5:1:2:3:4:3:2:1:2:1:5:1:2:7:2:3:4:3:15:16:8:16:20:16:15 ']
9	2	4	303	0	0.0	2.1511908494215812	0.7180851467976853	0.0	720.0	0.2222222222222222:0.21739130434782608:0.13043478260869565:0.03864734299516908:0.11594202898550725:0.0:0.06280193236714976:0.014492753623188406:0.0:0.0:0.0:0.0:0.0:0.024154589371980676:0.0821256038647343:0.057971014492753624:0.004830917874396135:0.014492753623188406:0.0:0.014492753623188406	['False1:5:1:2:1:2:7:2:1:5:1:5:1:5:1:2:1:2:3:15:16:8:16:15:14:18:17:18:14:15:3:4:3:2:7:2:1:5:1:2:7:2:3:4:3:15:3:2:1:5 ', 'False1:5:1:2:7:2:3:4:3:2:1:2:1:5:1:5:1:2:3:15:3:4:3:2:1:5:1:2:3:2:1:2:7:2:1:2:1:5:1:2:3:15:16:8:16:15:3:2:7:2:1:5:1:5 ', 'False1:5:1:2:7:2:1:5:1:2:7:2:1:5:1:2:7:2:1:5:1:2:3:4:3:15:16:20:16:15:3:2:1:5:1:2:7:2:3:15:14:18:14:15:3:4:3:2:1:5:1:2 ', 'False1:5:1:5:1:2:3:15:16:8:16:15…
9	2	3	183	1	0.3333333333333333	2.2087759359472603	0.7373075209177075	52.051	412.051	0.24603174603174602:0.20634920634920634:0.10317460317460317:0.031746031746031744:0.14285714285714285:0.0:0.06349206349206349:0.007936507936507936:0.0:0.007936507936507936:0.007936507936507936:0.007936507936507936:0.023809523809523808:0.023809523809523808:0.05555555555555555:0.047619047619047616:0.0:0.007936507936507936:0.0:0.015873015873015872	['True1:5:1:5:1:5:1:2:7:2:3:4:3:15:14:13:10:11 ', 'False1:2:7:2:3:15:16:8:16:20:16:15:3:4:3:2:1:5:1:2:7:2:1:2:3:2:7:2:1:5:1:5:1:2:3:2:7:2:1:5:1:2:1:5:1:2:3:4 ', 'False1:5:1:5:1:2:3:2:1:5:1:2:7:2:3:4:3:15:16:20:16:15:3:2:1:5:1:2:1:5:1:2:7:2:1:5:1:5:1:5:1:5:1:2:7:2:1:5:1:2:3:15:16:15:14:13:12:13:14:18 ']
9	6	4	257	1	0.25	2.499498468647538	0.8343530864599775	30.337	570.337	0.16875:0.18125:0.125:0.03125:0.06875:0.0:0.0375:0.01875:0.00625:0.0125:0.00625:0.01875:0.0375:0.0625:0.09375:0.0625:0.0:0.025:0.0125:0.03125	['False1:2:3:15:14:18:14:15:16:20:16:15:3:4:3:2:1:2:3:15:16:8:16:15:3:2:1:5:1:5:1:2:1:5:1:2:1:2:3:4:3:15:14:13:12:9:12:13:10:13:14:18 ', 'False1:5:1:2:7:2:3:2:1:5:1:5:1:2:7:2:3:15:16:20:19:20:16:8:16:15:14:13:12:13:14:18:14:15:3:2:1:5:1:2:1:2:7:2:3:15 ', 'True1:5:1:2:7:2:1:2:3:4:3:15:14:13:10:11 ', 'False1:2:7:2:1:5:1:2:3:15:16:20:19:20:16:8:16:15:14:18:14:15:3:4:3:2:1:5:1:5:1:2:3:2:1:2:3:15:3:4:…
9	6	5	269	2	0.4	2.332193503534669	0.778505317088255	114.1835	768.3670000000001	0.22685185185185186:0.21296296296296297:0.09722222222222222:0.013888888888888888:0.125:0.004629629629629629:0.06018518518518518:0.004629629629629629:0.004629629629629629:0.013888888888888888:0.009259259259259259:0.013888888888888888:0.027777777777777776:0.041666666666666664:0.06481481481481481:0.037037037037037035:0.004629629629629629:0.013888888888888888:0.004629629629629629:0.018518518518518517	['False1:2:1:5:1:2:3:15:3:4:3:2:7:2:1:2:1:2:7:2:3:2:1:5:1:2:7:2:3:2:1:5:1:2:7:2:1:5:1:2:7:2 ', 'True1:5:1:2:7:2:3:4:3:2:1:2:3:15:16:20:16:15:14:13:10:6:10:11 ', 'False1:5:1:2:1:5:1:2:3:2:7:2:1:5:1:2:7:2:1:2:7:2:3:2:1:5:1:5:1:2:7:2:1:5:1:2:7:2:3:4:3:15:14:13:12:9:12:13:14:15:3:2 ', 'False1:2:3:2:1:5:1:5:1:5:1:5:1:5:1:2:3:15:14:18:14:13:12:13:14:15:16:20:19:20:16:15:3:2:7:2:1:5:1:5:1:5:1:5:1:5 ', '…
9	6	5	298	1	0.2	2.415543876049048	0.8063283549645658	96.799	816.799	0.21518987341772153:0.1940928270042194:0.10126582278481013:0.02109704641350211:0.10970464135021098:0.008438818565400843:0.05907172995780591:0.004219409282700422:0.008438818565400843:0.02109704641350211:0.004219409282700422:0.02109704641350211:0.03375527426160337:0.05063291139240506:0.0759493670886076:0.02109704641350211:0.012658227848101266:0.02531645569620253:0.004219409282700422:0.0084388185654…	['True1:2:1:2:7:2:1:5:1:5:1:2:7:2:1:2:3:15:14:13:12:9:12:13:10:6:10:11 ', 'False1:5:1:2:3:15:16:15:3:2:7:2:1:5:1:5:1:2:1:5:1:2:3:15:16:15:3:4:3:2:1:5:1:2:1:5:1:5:1:2:7:2:1:5 ', 'False1:5:1:5:1:2:3:15:14:15:3:4:3:2:7:2:1:5:1:2:7:2:1:5:1:2:7:2:3:4:3:15:14:13:12:9:12:13:10:13:14:15:3:2:1:5:1:2:3:15:14:13:12 ', 'False1:2:3:15:14:18:17:18:14:15:3:4:3:2:7:2:1:5:1:2:1:5:1:5:1:2:3:15:16:8:16:20:19:20:16:…
9	6	3	287	1	0.3333333333333333	2.675751028161592	0.8931876362193112	141.952	501.952	0.11450381679389313:0.1297709923664122:0.10687022900763359:0.022900763358778626:0.05343511450381679:0.007633587786259542:0.03816793893129771:0.022900763358778626:0.015267175572519083:0.022900763358778626:0.007633587786259542:0.03816793893129771:0.061068702290076333:0.0916030534351145:0.10687022900763359:0.07633587786259542:0.0:0.030534351145038167:0.015267175572519083:0.03816793893129771	['True1:2:3:4:3:15:14:18:14:13:14:15:16:8:16:15:3:2:7:2:1:5:1:2:1:5:1:5:1:2:7:2:3:15:14:13:12:13:10:11 ', 'False1:5:1:5:1:2:3:2:1:2:3:15:14:13:12:9:12:13:14:18:14:15:16:15:3:2:7:2:1:2:3:15:14:18:14:13:12:9:12:13:10:6:10:13:14:15:16:20:19:20 ', 'False1:2:7:2:3:15:16:20:16:8:16:15:3:4:3:2:1:5:1:5:1:2:3:4:3:15:14:18:14:15:16:20:19:20:16:8:16:15:3:2:7 ']
9	6	6	339	0	0.0	2.0267116353462993	0.6765329643232462	0.0	1080.0	0.2508250825082508:0.22772277227722773:0.14521452145214522:0.0462046204620462:0.132013201320132:0.0:0.056105610561056105:0.009900990099009901:0.0:0.0:0.0:0.0:0.0:0.013201320132013201:0.0627062706270627:0.036303630363036306:0.0:0.0033003300330033004:0.0033003300330033004:0.013201320132013201	['False1:2:3:4:3:2:1:5:1:5:1:2:1:5:1:2:3:15:14:15:16:8:16:20:16:15:3:4:3:2:7:2:1:2:3:4:3:15:14:18:14:15:3:2:7:2:1 ', 'False1:5:1:2:3:4:3:2:7:2:1:2:7:2:3:15:3:2:1:5:1:2:7:2:3:4:3:2:1:5:1:5:1:2:1:5:1:2:1:5:1:5:1:2:3:2:7:2:1:2 ', 'False1:5:1:2:3:2:7:2:1:5:1:2:1:2:1:2:3:15:3:2:1:5:1:5:1:2:1:5:1:5:1:5:1:5:1:5:1:2:3:4:3:15:16:20:19:20:16:15:3:2:1:5 ', 'False1:2:3:15:3:4:3:2:1:5:1:5:1:2:7:2:1:2:7:2:1:5:…
9	6	3	167	2	0.6666666666666666	2.2149824537949545	0.7393793074730297	126.28	432.56	0.22807017543859648:0.22807017543859648:0.14035087719298245:0.05263157894736842:0.09649122807017543:0.0:0.05263157894736842:0.0:0.0:0.017543859649122806:0.017543859649122806:0.008771929824561403:0.02631578947368421:0.02631578947368421:0.06140350877192982:0.017543859649122806:0.008771929824561403:0.017543859649122806:0.0:0.0	['True1:2:7:2:1:5:1:2:3:15:16:15:3:4:3:2:1:5:1:2:7:2:1:5:1:5:1:2:1:2:1:2:3:4:3:15:14:13:10:11 ', 'False1:5:1:2:7:2:3:4:3:2:1:5:1:2:7:2:1:5:1:2:3:4:3:2:1:5:1:2:1:5:1:2:1:5:1:2:7:2:3:15:3:4:3:2 ', 'True1:2:3:4:3:15:16:15:3:2:1:5:1:2:7:2:1:2:3:15:14:18:17:18:14:13:12:13:10:11 ']
9	6	5	259	1	0.2	1.9795600344228352	0.6607933732590802	114.096	834.096	0.2793522267206478:0.27125506072874495:0.09716599190283401:0.024291497975708502:0.12955465587044535:0.004048582995951417:0.07692307692307693:0.008097165991902834:0.0:0.008097165991902834:0.004048582995951417:0.0:0.004048582995951417:0.016194331983805668:0.044534412955465584:0.020242914979757085:0.0:0.0:0.004048582995951417:0.008097165991902834	['False1:2:3:4:3:2:1:5:1:2:3:4:3:15:3:2:7:2:1:5:1:2:1:5:1:5:1:2:1:5:1:2:3:4:3:2:7:2:1:2:7:2:3:15:14:15 ', 'False1:5:1:5:1:2:7:2:1:2:7:2:1:5:1:5:1:5:1:2:3:2:1:2:1:5:1:2:1:2:3:2:7:2:1:5:1:5:1:2:3:4:3:2:1:2:1:2:7:2:1:5:1 ', 'True1:2:1:5:1:2:7:2:1:5:1:2:1:2:3:2:7:2:1:5:1:2:1:2:3:2:1:5:1:2:7:2:1:2:7:2:3:15:14:13:10:6:10:11 ', 'False1:5:1:2:7:2:1:2:1:5:1:5:1:5:1:2:1:5:1:2:7:2:3:4:3:15:3:2:1:2:1:5:1:5:1…
9	6	5	312	0	0.0	2.1868967073704573	0.7300040549938829	0.0	900.0	0.2462686567164179:0.20149253731343283:0.11940298507462686:0.018656716417910446:0.13432835820895522:0.0:0.04477611940298507:0.007462686567164179:0.0037313432835820895:0.0:0.0:0.007462686567164179:0.014925373134328358:0.041044776119402986:0.08208955223880597:0.041044776119402986:0.0:0.007462686567164179:0.007462686567164179:0.022388059701492536	['False1:5:1:5:1:5:1:5:1:2:3:15:14:15:16:15:3:2:7:2:1:5:1:2:1:2:7:2:3:15:14:18:14:15:3:2:1:5:1:2:7:2:1:5:1:5 ', 'False1:5:1:5:1:2:1:5:1:5:1:2:7:2:1:2:1:2:3:2:1:5:1:5:1:2:7:2:3:15:3:2:1:2:3:15:16:20:16:8:16:15:14:15:3:2:1:5:1 ', 'False1:2:3:4:3:15:3:2:1:2:3:15:14:13:14:15:16:20:16:15:3:4:3:2:1:5:1:5:1:2:3:2:7:2:1:5:1:2:1:5:1:2:7:2:3 ', 'False1:5:1:2:7:2:3:4:3:15:3:2:1:5:1:5:1:2:3:15:3:4:3:2:1:5:1:…
9	6	4	291	1	0.25	2.3702460458921406	0.7912075677844856	150.521	690.521	0.2:0.21052631578947367:0.12105263157894737:0.02631578947368421:0.09473684210526316:0.0:0.05789473684210526:0.021052631578947368:0.005263157894736842:0.005263157894736842:0.005263157894736842:0.010526315789473684:0.015789473684210527:0.031578947368421054:0.07894736842105263:0.06315789473684211:0.005263157894736842:0.010526315789473684:0.010526315789473684:0.02631578947368421	['True1:2:7:2:1:5:1:2:7:2:1:2:7:2:3:2:1:5:1:2:3:2:7:2:1:5:1:2:1:5:1:2:3:15:14:13:12:9:12:13:10:11 ', 'False1:2:3:2:1:5:1:2:3:4:3:15:16:8:16:15:3:2:1:5:1:2:1:5:1:5:1:5:1:5:1:2:3:2:1:5:1:2:3:15:14:15:3:2:1:2:7:2:1:5 ', 'False1:2:3:4:3:15:14:13:14:15:16:20:19:20:16:8:16:15:3:2:1:5:1:2:3:15:16:8:16:20:19:20:16:15:3:4:3:2:7:2:1:5:1:2:7:2:1 ', 'False1:5:1:2:7:2:3:4:3:2:1:5:1:5:1:2:3:4:3:15:16:20:16:8:1…
9	6	3	225	0	0.0	2.262727452046311	0.7553169794315169	0.0	540.0	0.2198581560283688:0.2198581560283688:0.11347517730496454:0.02127659574468085:0.11347517730496454:0.0:0.07092198581560284:0.0070921985815602835:0.0070921985815602835:0.014184397163120567:0.0:0.014184397163120567:0.03546099290780142:0.03546099290780142:0.06382978723404255:0.0425531914893617:0.0:0.0070921985815602835:0.0:0.014184397163120567	['False1:5:1:5:1:2:1:2:3:15:16:15:14:18:14:13:10:13:12:9:12:13:14:15:3:2:7:2:1:5:1:5:1:2:7:2:3:2:1:5:1:5:1:2:7 ', 'False1:2:7:2:3:4:3:2:1:5:1:2:3:15:16:20:16:15:3:2:7:2:1:5:1:2:3:4:3:2:1:5:1:5:1:5:1:2:1:5:1:2:7 ', 'False1:2:3:2:7:2:1:5:1:2:7:2:3:2:1:2:7:2:3:15:16:8:16:20:16:15:14:13:10:13:14:15:3:2:1:5:1:2:1:5:1:2:3:15:3:4:3:2:7:2:1:5:1 ']
9	10	5	293	2	0.4	2.4527537064576412	0.8187493015014368	104.818	749.636	0.19718309859154928:0.1784037558685446:0.12206572769953052:0.023474178403755867:0.107981220657277:0.004694835680751174:0.03755868544600939:0.004694835680751174:0.004694835680751174:0.023474178403755867:0.009389671361502348:0.009389671361502348:0.03286384976525822:0.06103286384976526:0.07981220657276995:0.03286384976525822:0.014084507042253521:0.03755868544600939:0.004694835680751174:0.01408450704…	['True1:5:1:5:1:2:7:2:3:2:1:5:1:5:1:2:3:15:16:8:16:20:16:15:14:18:14:13:10:11 ', 'False1:5:1:5:1:2:7:2:3:4:3:15:14:15:16:20:19:20:16:15:3:2:1:2:7:2:3:15:16:15:14:18:17:18:14:15:3:4:3:2:1:5:1:5:1:2:7:2 ', 'False1:5:1:5:1:2:3:4:3:15:14:15:3:2:1:2:7:2:3:4:3:15:3:2:1:5:1:2:1:5:1:2:3:2:1:5:1:5:1:2:3:4:3:15:14:18:14:13:10:6:10:13:12:9 ', 'True1:2:3:2:7:2:1:5:1:2:3:15:3:2:7:2:1:5:1:2:1:5:1:5:1:2:3:15:14…
9	10	6	339	1	0.16666666666666666	2.4351113751447135	0.8128601466297974	40.728	940.7280000000001	0.19262295081967212:0.1885245901639344:0.13114754098360656:0.036885245901639344:0.10245901639344263:0.004098360655737705:0.040983606557377046:0.01639344262295082:0.004098360655737705:0.012295081967213115:0.004098360655737705:0.01639344262295082:0.03278688524590164:0.045081967213114756:0.0778688524590164:0.04918032786885246:0.00819672131147541:0.020491803278688523:0.004098360655737705:0.0122950819…	['False1:2:3:4:3:15:3:2:1:5:1:2:3:2:1:2:7:2:1:5:1:2:3:4:3:15:16:20:19:20:16:15:3:2:1:5:1:5:1:2:1:5:1:5 ', 'False1:5:1:2:3:15:16:8:16:15:14:18:17:18:14:13:12:13:14:15:3:2:1:5:1:5:1:2:3:15:16:8:16:15:3:4:3:2:1:2:7:2:3:4:3:15:3:2 ', 'True1:5:1:5:1:2:7:2:3:15:14:13:12:13:10:11 ', 'False1:5:1:5:1:2:3:4:3:15:14:13:14:18:14:15:16:8:16:15:3:2:7:2:1:5:1:2:1:2:3:2:7:2:1:5:1:5:1:5:1:2:3:4:3:2 ', 'False1:2:7…
9	10	6	337	0	0.0	2.1167647630583337	0.7065934368517875	0.0	1080.0	0.21311475409836064:0.25245901639344265:0.15081967213114755:0.05245901639344262:0.08852459016393442:0.0:0.07868852459016394:0.009836065573770493:0.0:0.0:0.0:0.0:0.006557377049180328:0.01639344262295082:0.05901639344262295:0.04262295081967213:0.003278688524590164:0.006557377049180328:0.003278688524590164:0.01639344262295082	['False1:2:3:4:3:2:7:2:1:2:7:2:3:15:3:2:1:2:3:4:3:2:7:2:1:5:1:5:1:2:7:2:1:5:1:5:1:2:7:2:3:4:3:15:3:2:1:5:1:2:7 ', 'False1:2:1:5:1:2:7:2:3:15:16:20:19:20:16:15:3:4:3:2:1:5:1:5:1:2:3:4:3:2:1:2:7:2:3:15:16:8:16:15:3:4:3:2 ', 'False1:2:3:4:3:2:7:2:1:5:1:2:7:2:1:5:1:2:3:4:3:15:3:2:7:2:1:5:1:5:1:2:7:2:1:5:1:2:7:2:3:2:1:2:7:2:3:4:3:2:1:5:1:2:3:4:3 ', 'False1:2:1:5:1:2:7:2:1:2:1:2:3:2:1:2:1:5:1:5:1:2:1:2…
9	10	4	186	1	0.25	2.153447473239794	0.7188384263340891	37.956	577.956	0.2857142857142857:0.19047619047619047:0.10119047619047619:0.023809523809523808:0.17261904761904762:0.005952380952380952:0.041666666666666664:0.005952380952380952:0.005952380952380952:0.017857142857142856:0.005952380952380952:0.011904761904761904:0.017857142857142856:0.011904761904761904:0.047619047619047616:0.02976190476190476:0.0:0.0:0.005952380952380952:0.017857142857142856	['False1:2:3:15:3:4:3:2:1:5:1:5:1:2:1:5:1:5:1:5:1:2:7:2:1:5:1:5:1:5:1:2:1:2:7:2:3:4:3:2:1:5:1:5:1:5:1:5 ', 'False1:5:1:2:3:15:3:2:1:2:1:5:1:2:7:2:1:5:1:5:1:5:1:5:1:2:3:2:1:2:1:5:1:2:3:15:16:20:19:20:16:8:16:15:14:13:10:13:12:9:12 ', 'False1:2:1:5:1:5:1:5:1:2:7:2:3:4:3:2:1:5:1:2:3:15:3:2:7:2:1:5:1:2:1:5:1:2:1:5:1:5:1:2:3:15:16:20:16:15:3:2:1:5:1:2:7 ', 'True1:5:1:2:7:2:3:4:3:15:14:13:10:6:10:11 ']
9	10	5	288	0	0.0	2.0201997398489535	0.6743592402041612	0.0	900.0	0.23076923076923078:0.26495726495726496:0.1452991452991453:0.04700854700854701:0.10256410256410256:0.0:0.07692307692307693:0.008547008547008548:0.0:0.0:0.0:0.0:0.0:0.01282051282051282:0.05555555555555555:0.03418803418803419:0.0:0.004273504273504274:0.004273504273504274:0.01282051282051282	['False1:2:3:15:3:4:3:2:7:2:1:5:1:2:7:2:3:4:3:2:1:5:1:2:7:2:3:2:1:5:1:2:7:2:3:2:1:5:1:2:3:4:3:2 ', 'False1:5:1:2:3:4:3:2:7:2:1:5:1:2:7:2:1:5:1:2:7:2:1:5:1:2:3:2:7:2:1:5:1:2:1:2:3:15:16:8:16:15:14:15:3:2:7 ', 'False1:2:3:4:3:15:16:20:19:20:16:15:3:2:7:2:1:5:1:5:1:2:7:2:1:5:1:2:3:4:3:15:14:18:14:15:3:2:7:2:1:5:1 ', 'False1:2:1:2:1:2:3:4:3:15:16:15:3:2:1:5:1:2:3:4:3:2:1:2:3:2:1:5:1:5:1:2:3:4:3:15:16…
9	10	3	217	0	0.0	2.3927989103674334	0.7987358988955089	0.0	540.0	0.20689655172413793:0.16551724137931034:0.10344827586206896:0.027586206896551724:0.11724137931034483:0.0:0.05517241379310345:0.013793103448275862:0.006896551724137931:0.006896551724137931:0.0:0.020689655172413793:0.034482758620689655:0.06896551724137931:0.0896551724137931:0.041379310344827586:0.006896551724137931:0.027586206896551724:0.0:0.006896551724137931	['False1:5:1:2:7:2:1:2:7:2:1:5:1:2:1:2:7:2:3:4:3:15:16:15:3:2:1:5:1:5:1:2:1:5:1:5:1:2:7:2:3:15:14:18:14:13:12:9:12 ', 'False1:2:7:2:1:2:7:2:1:5:1:5:1:2:3:4:3:15:14:15:3:2:1:5:1:5:1:5:1:2:7:2:3:15:14:13:14:18:17:18:14:15:16:8:16:15:3 ', 'False1:5:1:5:1:2:7:2:3:15:14:15:3:4:3:2:1:5:1:5:1:2:3:4:3:15:16:8:16:20:16:15:14:18:14:13:10:13:12:13:14:15:3:2:1:5:1:5:1 ']
9	10	9	458	1	0.1111111111111111	2.248290095234476	0.7504976713313618	130.013	1570.013	0.22:0.22666666666666666:0.12666666666666668:0.03111111111111111:0.1111111111111111:0.0:0.06444444444444444:0.0044444444444444444:0.0022222222222222222:0.0044444444444444444:0.0022222222222222222:0.008888888888888889:0.024444444444444446:0.04666666666666667:0.06444444444444444:0.024444444444444446:0.0044444444444444444:0.017777777777777778:0.0044444444444444444:0.011111111111111112	['False1:5:1:2:3:4:3:15:16:20:19:20:16:15:14:18:14:13:12:13:14:15:3:2:7:2:1:5:1:5:1:2:1:2:7:2:3:4:3:15:14:18:14:13:14:15:16 ', 'True1:2:7:2:1:5:1:5:1:2:7:2:3:4:3:15:16:8:16:15:14:18:14:15:3:2:1:2:7:2:3:15:14:18:14:13:10:11 ', 'False1:5:1:2:7:2:1:2:1:5:1:2:3:15:14:13:12:9:12:13:14:18:17:18:14:15:3:2:7:2:1:2:3:2:7:2:1:5:1:2:3:4 ', 'False1:5:1:5:1:2:3:2:1:2:1:5:1:2:7:2:3:15:3:2:1:5:1:5:1:2:3:4:3:15:…
9	10	8	391	1	0.125	2.126482858158722	0.7098374166914343	95.138	1355.138	0.23950617283950618:0.23950617283950618:0.12345679012345678:0.0345679012345679:0.12098765432098765:0.0:0.0691358024691358:0.009876543209876543:0.0024691358024691358:0.0024691358024691358:0.0024691358024691358:0.0049382716049382715:0.009876543209876543:0.02962962962962963:0.06172839506172839:0.0345679012345679:0.0:0.007407407407407408:0.0:0.007407407407407408	['False1:2:7:2:3:15:16:15:14:15:3:2:1:2:7:2:1:5:1:5:1:2:3:4:3:15:16:8:16:20:16:15:14:18:14:15:3:2:7:2:1:5:1:5:1:2:3:4:3:15:14 ', 'False1:5:1:2:3:4:3:2:7:2:1:2:3:15:14:15:3:2:1:2:1:5:1:2:7:2:1:5:1:5:1:5:1:2:3:4:3:2:7:2:1:5:1:5:1 ', 'False1:2:7:2:3:2:1:5:1:5:1:2:7:2:1:5:1:2:1:5:1:2:3:15:16:8:16:15:3:2:7:2:1:5:1:2:3:2:7:2:1:2:3:4:3:2:7:2:1:5:1:5:1:2:1 ', 'False1:5:1:5:1:5:1:2:7:2:1:5:1:2:3:4:3:15:14…
9	10	4	85	4	1.0	2.471040472967249	0.8248535741265446	51.40475	205.619	0.20270270270270271:0.14864864864864866:0.08108108108108109:0.02702702702702703:0.0945945945945946:0.02702702702702703:0.04054054054054054:0.0:0.0:0.08108108108108109:0.05405405405405406:0.0:0.05405405405405406:0.05405405405405406:0.06756756756756757:0.02702702702702703:0.0:0.0:0.013513513513513514:0.02702702702702703	['True1:5:1:2:1:5:1:2:7:2:3:4:3:15:16:20:19:20:16:15:14:13:10:11 ', 'True1:5:1:2:3:15:14:13:10:6:10:11 ', 'True1:5:1:2:1:2:7:2:1:5:1:2:7:2:1:5:1:2:3:4:3:15:14:13:10:6:10:11 ', 'True1:5:1:2:3:15:14:13:10:11 ']
9	10	4	248	0	0.0	2.0319485713522707	0.6782810965085561	0.0	720.0	0.2857142857142857:0.22448979591836735:0.09693877551020408:0.030612244897959183:0.15306122448979592:0.0:0.061224489795918366:0.01020408163265306:0.0:0.00510204081632653:0.0:0.0:0.01020408163265306:0.015306122448979591:0.04591836734693878:0.04081632653061224:0.0:0.0:0.00510204081632653:0.015306122448979591	['False1:5:1:2:7:2:1:5:1:2:7:2:3:4:3:2:1:5:1:2:3:4:3:2:1:5:1:2:3:2:1:5:1:5:1:2:7:2:3:2:1:5:1:2:7:2:1 ', 'False1:5:1:2:3:4:3:15:16:8:16:15:3:2:1:5:1:2:1:2:1:5:1:5:1:2:7:2:3:15:14:15:16:20:19:20:16:15:3:4:3:2:1:5:1:2:7 ', 'False1:5:1:2:1:5:1:2:7:2:1:5:1:5:1:5:1:2:1:5:1:2:1:2:7:2:1:2:1:5:1:2:1:5:1:5:1:2:3:15:14:13:10:13:14:15:16:15:3:2:7 ', 'False1:5:1:5:1:5:1:5:1:2:7:2:1:5:1:5:1:2:3:4:3:2:1:2:7:2:1…
9	14	10	402	1	0.1	2.152094746294066	0.7183868749863036	173.023	1793.023	0.24621212121212122:0.24431818181818182:0.12121212121212122:0.03409090909090909:0.11742424242424243:0.001893939393939394:0.06628787878787878:0.005681818181818182:0.003787878787878788:0.003787878787878788:0.001893939393939394:0.005681818181818182:0.00946969696969697:0.022727272727272728:0.056818181818181816:0.030303030303030304:0.003787878787878788:0.007575757575757576:0.003787878787878788:0.01325…	['False1:2:7:2:1:2:3:15:14:15:3:2:1:5:1:2:1:2:7:2:1:5:1:2:3:2:1:5:1:2:3:2:1:5:1:2:7:2:1:5:1:5:1:2:7 ', 'False1:5:1:5:1:2:7:2:1:2:1:5:1:2:3:4:3:2:7:2:1:5:1:2:7:2:1:2:3:2:7:2:1:2:7:2:3:15:3:2:1:2:7:2:3:4:3:2:1:5:1:2:7:2 ', 'False1:2:1:2:7:2:1:5:1:2:3:4:3:2:1:5:1:2:1:5:1:5:1:2:1:2:7:2:1:5:1:5:1:2:3:4:3:2:7:2:1:5:1:2:7:2 ', 'False1:5:1:2:3:4:3:2:1:5:1:2:1:5:1:2:3:2:1:2:7:2:1:5:1:2:1:2:7:2:1:5:1:2:3:1…
9	14	7	253	2	0.2857142857142857	2.021767709416198	0.674882641304148	31.5075	963.015	0.2532894736842105:0.28289473684210525:0.1118421052631579:0.023026315789473683:0.11842105263157894:0.0:0.08881578947368421:0.006578947368421052:0.003289473684210526:0.006578947368421052:0.006578947368421052:0.006578947368421052:0.013157894736842105:0.019736842105263157:0.03289473684210526:0.01644736842105263:0.0:0.003289473684210526:0.0:0.006578947368421052	['False1:5:1:2:7:2:3:4:3:15:16:20:16:15:14:13:12:9:12:13:14:18:14:15:3:2:1:5:1:2:3:2:7:2:1:5:1:2:7:2:1:5:1:2:3:4:3 ', 'False1:5:1:2:3:4:3:2:7:2:1:5:1:2:3:2:7:2:1:5:1:2:1:5:1:2:7:2:3:4:3:2:1:2:7:2:1:2:1:5:1:2:3:2:7:2:1:5:1:2:7:2:3:15:16:8 ', 'True1:2:3:15:14:13:10:11 ', 'True1:5:1:2:7:2:3:4:3:2:1:5:1:2:3:15:14:13:10:11 ', 'False1:5:1:5:1:2:1:2:3:2:7:2:1:5:1:2:1:2:7:2:1:2:3:2:7:2:1:5:1:2:1:5:1:2:1:…
9	14	3	224	0	0.0	2.148841956057728	0.7173010669302723	0.0	540.0	0.23648648648648649:0.1891891891891892:0.13513513513513514:0.0472972972972973:0.14189189189189189:0.0:0.0472972972972973:0.02027027027027027:0.0:0.0:0.0:0.0:0.006756756756756757:0.033783783783783786:0.07432432432432433:0.0472972972972973:0.0:0.013513513513513514:0.0:0.006756756756756757	['False1:5:1:2:7:2:3:15:16:20:16:8:16:15:3:4:3:2:1:5:1:2:7:2:1:5:1:2:7:2:3:15:14:13:14:18:14:15:16:8:16:15:3:2:1:5:1:2 ', 'False1:2:1:5:1:5:1:5:1:2:3:4:3:15:3:2:7:2:1:5:1:5:1:5:1:2:1:5:1:2:3:15:3:4:3:2:1:5:1:2:3:15:3:4:3:2:1:5 ', 'False1:5:1:2:7:2:1:5:1:2:3:4:3:15:16:8:16:15:14:18:14:15:3:2:7:2:1:5:1:5:1:2:7:2:3:4:3:2:1:5:1:5:1:2:1:5:1:5:1:2:3:4 ']
9	14	14	535	2	0.14285714285714285	2.209185668124912	0.7374442928786963	79.3435	2318.687	0.2374631268436578:0.2345132743362832:0.12684365781710916:0.035398230088495575:0.11061946902654868:0.0014749262536873156:0.05457227138643068:0.011799410029498525:0.0029498525073746312:0.0058997050147492625:0.0029498525073746312:0.007374631268436578:0.017699115044247787:0.03392330383480826:0.061946902654867256:0.030973451327433628:0.004424778761061947:0.011799410029498525:0.0014749262536873156:0.0…	['False1:5:1:2:3:2:7:2:1:5:1:5:1:2:1:2:1:5:1:5:1:2:3:2:1:2:1:5:1:2:7:2:3:2:1:5:1 ', 'False1:5:1:5:1:2:3:4:3:2:1:5:1:2:7:2:3:4:3:15:3:2:1:5:1:2:7:2:1:5:1:5:1:2:3:2:7:2:1:5:1:2:7:2:3:4:3:2:1:2:7:2:3:15 ', 'False1:2:1:2:3:4:3:15:14:13:12:9:12:13:14:15:16:8:16:20:16:15:3:2:1:5:1:5:1:5:1:2:7:2:3:4:3:15:14:13:10:13:12:9:12 ', 'False1:2:3:15:3:2:1:5:1:2:1:5:1:5:1:2:1:5:1:2:3:2:7:2:1:5:1:5:1:2:3:15:16:20…
9	14	6	250	1	0.16666666666666666	2.091122303345732	0.6980337735137213	137.538	1037.538	0.26421404682274247:0.23411371237458195:0.11371237458193979:0.030100334448160536:0.13712374581939799:0.0:0.06354515050167224:0.0033444816053511705:0.0:0.0033444816053511705:0.0033444816053511705:0.0:0.006688963210702341:0.023411371237458192:0.05351170568561873:0.026755852842809364:0.0033444816053511705:0.010033444816053512:0.006688963210702341:0.016722408026755852	['True1:5:1:5:1:5:1:2:1:2:3:4:3:2:7:2:1:5:1:5:1:5:1:5:1:5:1:2:3:4:3:15:14:18:14:13:10:11 ', 'False1:2:1:5:1:2:3:4:3:2:7:2:1:2:3:4:3:15:16:20:19:20:16:15:14:13:14:15:3:2:1:5:1:2:3:4:3:2:1:5:1:2:7:2 ', 'False1:5:1:2:7:2:1:2:3:4:3:2:1:5:1:2:7:2:1:2:3:15:14:18:17:18:14:15:3:4:3:2:7:2:1:5:1:2:7:2:1:5:1:2:7:2:1:5:1:5 ', 'False1:2:7:2:1:2:3:15:3:2:1:5:1:2:1:2:7:2:1:5:1:5:1:2:1:2:7:2:1:2:7:2:1:5:1:5:1:2:…
9	14	7	359	2	0.2857142857142857	2.235706163154884	0.7462970516062007	156.427	1212.854	0.2222222222222222:0.23148148148148148:0.13271604938271606:0.033950617283950615:0.10493827160493827:0.0030864197530864196:0.06172839506172839:0.009259259259259259:0.0030864197530864196:0.009259259259259259:0.006172839506172839:0.006172839506172839:0.015432098765432098:0.040123456790123455:0.07098765432098765:0.024691358024691357:0.006172839506172839:0.015432098765432098:0.0:0.0030864197530864196	['False1:2:1:5:1:2:3:4:3:15:16:15:14:15:3:2:1:5:1:5:1:2:7:2:1:5:1:5:1:2:1:5:1:2:7:2:1:2:7:2:3:4:3:2 ', 'True1:2:7:2:1:5:1:5:1:5:1:2:3:15:14:15:3:4:3:2:1:2:1:2:3:4:3:2:7:2:1:5:1:5:1:2:3:15:14:13:10:11 ', 'False1:2:7:2:3:2:1:5:1:2:1:5:1:2:3:2:1:2:3:4:3:15:16:8:16:15:3:2:1:2:7:2:1:5:1:2:7:2:3:4:3:2:1:5 ', 'True1:2:3:15:16:8:16:20:16:15:14:15:3:2:7:2:1:2:7:2:3:15:3:2:1:5:1:5:1:2:3:2:1:5:1:2:3:15:14:1…
9	14	11	490	1	0.09090909090909091	2.185290395548856	0.7294678549349585	161.994	1961.994	0.22872340425531915:0.25177304964539005:0.12411347517730496:0.030141843971631204:0.10283687943262411:0.0:0.0673758865248227:0.008865248226950355:0.0017730496453900709:0.0035460992907801418:0.0017730496453900709:0.005319148936170213:0.014184397163120567:0.03368794326241135:0.06028368794326241:0.031914893617021274:0.0035460992907801418:0.015957446808510637:0.0035460992907801418:0.010638297872340425	['False1:5:1:2:3:15:16:15:3:4:3:2:7:2:1:5:1:2:7:2:3:15:16:8:16:20:16:15:3:4:3:2:1:5:1:5:1:2:7:2:1:2:1:2 ', 'False1:5:1:2:7:2:1:5:1:2:1:2:1:2:7:2:1:5:1:2:1:2:7:2:3:2:1:5:1:2:3:4:3:2:1:5:1:2:3:4:3:2:7:2:1:5 ', 'False1:5:1:2:3:15:16:8:16:20:19:20:16:15:14:13:10:13:12:9:12:13:14:15:3:4:3:2:7:2:1:5:1:2:1:5:1:2:1:2:3:15:16:15 ', 'False1:2:3:4:3:2:1:5:1:5:1:2:7:2:3:2:1:2:1:5:1:2:7:2:3:15:14:13:14:18:14:…
9	14	8	330	1	0.125	2.052366211425188	0.6850966722037416	13.238	1273.238	0.2452316076294278:0.2561307901907357:0.12534059945504086:0.035422343324250684:0.1226158038147139:0.0:0.08174386920980926:0.0027247956403269754:0.0:0.0027247956403269754:0.0027247956403269754:0.0027247956403269754:0.008174386920980926:0.01634877384196185:0.051771117166212535:0.02452316076294278:0.0:0.0027247956403269754:0.005449591280653951:0.013623978201634877	['False1:5:1:2:7:2:1:2:3:4:3:2:7:2:1:5:1:2:7:2:1:5:1:5:1:5:1:5:1:5:1:2:7:2:3:2:1:2:7:2:3:2 ', 'False1:2:7:2:3:2:1:5:1:5:1:2:7:2:1:5:1:2:3:15:14:18:14:15:3:2:1:2:7:2:1:5:1:2:7:2:1:5:1:2:3:2:1 ', 'False1:5:1:5:1:2:7:2:3:2:1:2:3:4:3:15:3:2:7:2:1:5:1:5:1:2:7:2:3:4:3:15:16:20:19:20:16:15:3:2:1:2:3:4:3:15:14:15:16 ', 'False1:2:3:15:3:4:3:2:1:2:3:4:3:2:1:5:1:2:1:5:1:5:1:5:1:2:7:2:3:4:3:15:3:2:1:5:1:2:7:…
9	14	6	322	1	0.16666666666666666	2.3509990918382155	0.7847827766828792	17.9	917.9	0.23412698412698413:0.17063492063492064:0.09523809523809523:0.027777777777777776:0.12698412698412698:0.0:0.03571428571428571:0.007936507936507936:0.0:0.011904761904761904:0.003968253968253968:0.003968253968253968:0.031746031746031744:0.05952380952380952:0.07936507936507936:0.051587301587301584:0.007936507936507936:0.023809523809523808:0.003968253968253968:0.023809523809523808	['False1:2:3:15:14:18:14:15:3:2:1:5:1:2:7:2:1:2:1:5:1:5:1:5:1:2:1:2:1:5:1:2:7:2:1:5:1:2:1:5:1:5:1:2:7:2:1:2:3:15 ', 'True1:2:3:4:3:15:14:13:12:13:10:11 ', 'False1:5:1:2:7:2:3:15:16:15:14:13:14:18:17:18:14:15:3:4:3:2:1:5:1:5:1:2:3:2:1:5:1:5:1:2:3:4:3:15:16:20:16:8:16:15 ', 'False1:2:3:4:3:15:16:8:16:20:16:15:14:13:10:13:14:15:3:2:1:5:1:5:1:5:1:5:1:5:1:2:1:5:1:5:1:2:1:5:1:2:3:15:16:20:16:15:14:18:1…
9	14	9	425	1	0.1111111111111111	2.263731784817692	0.755652233946831	170.63	1610.63	0.24282560706401765:0.22958057395143489:0.10375275938189846:0.026490066225165563:0.11479028697571744:0.0:0.06181015452538632:0.008830022075055188:0.006622516556291391:0.004415011037527594:0.002207505518763797:0.013245033112582781:0.01545253863134658:0.024282560706401765:0.052980132450331126:0.037527593818984545:0.004415011037527594:0.011037527593818985:0.013245033112582781:0.026490066225165563	['False1:2:7:2:3:15:16:8:16:20:19:20:16:15:3:2:1:5:1:5:1:2:1:2:1:5:1:2:7:2:1:5:1:5:1:2:7:2:1:5:1:5:1 ', 'False1:2:3:4:3:2:1:5:1:2:7:2:1:5:1:5:1:2:3:15:3:2:1:5:1:5:1:2:3:15:16:8:16:15:14:13:10:13:12:9:12:13:14:18:17:18 ', 'False1:2:1:5:1:2:3:4:3:2:7:2:1:2:3:15:16:8:16:20:19:20:16:15:3:2:1:5:1:2:1:2:1:5:1:5:1:2:7:2:1:2:1:5:1:2:3:4:3:2:7 ', 'False1:2:3:15:16:20:19:20:16:8:16:15:3:4:3:2:7:2:1:5:1:5:1…
9	18	14	558	1	0.07142857142857142	2.224878570213039	0.742682712288422	28.864	2368.864	0.22448979591836735:0.24175824175824176:0.12558869701726844:0.03453689167974882:0.10047095761381476:0.0:0.06436420722135008:0.006279434850863423:0.0031397174254317113:0.004709576138147566:0.0015698587127158557:0.009419152276295133:0.01726844583987441:0.03453689167974882:0.06593406593406594:0.03139717425431711:0.0031397174254317113:0.012558869701726845:0.004709576138147566:0.0141287284144427	['False1:2:3:4:3:2:7:2:1:5:1:5:1:2:1:2:7:2:3:2:1:5:1:2:7:2:1:2:7:2:3:15:3:4:3:2:1:5:1:2 ', 'False1:2:1:5:1:2:7:2:3:15:3:4:3:2:1:5:1:2:3:2:7:2:1:2:7:2:3:4:3:2:1:5:1:2:7:2:3:2:1:5:1:5:1:2:7:2 ', 'False1:2:1:5:1:2:7:2:1:2:3:2:1:5:1:5:1:2:7:2:1:2:1:5:1:5:1:2:3:2:1:5:1:2:3:4:3:2:7:2:1:5:1:2:3:15 ', 'False1:5:1:5:1:2:3:4:3:15:14:13:10:13:12:13:14:18:14:15:3:2:7:2:1:5:1:2:7:2:1:5:1:2:3:15:14:18:17:18:14…
9	18	8	340	1	0.125	2.192556789937705	0.7318934369714429	60.663	1320.663	0.24641833810888253:0.2349570200573066:0.10315186246418338:0.025787965616045846:0.12607449856733524:0.0057306590257879654:0.0659025787965616:0.008595988538681949:0.0:0.011461318051575931:0.0028653295128939827:0.008595988538681949:0.02005730659025788:0.02865329512893983:0.054441260744985676:0.03724928366762178:0.0:0.0057306590257879654:0.0028653295128939827:0.011461318051575931	['False1:2:3:15:3:4:3:2:7:2:1:5:1:2:3:2:1:5:1:5:1:5:1:5:1:2:1:5:1:5:1:2:3:2:1:5:1:5:1:2:3:4:3:2:7:2:1:5 ', 'False1:5:1:2:1:2:7:2:3:2:1:5:1:2:7:2:1:5:1:5:1:2:7:2:1:2:1:5:1:2:3:4:3:15:16:8:16:15:14:18:14 ', 'False1:5:1:2:7:2:1:2:3:2:1:2:3:15:16:20:19:20:16:15:3:2:1:5:1:2:3:4:3:2:7:2:1:5:1:5:1:2:7:2:1:5 ', 'False1:5:1:2:3:15:3:4:3:2:1:5:1:2:7:2:3:15:16:15:14:13:10:6:10:13:12:13:14:15:3:4:3:2:1:5:1:5…
9	18	18	659	1	0.05555555555555555	2.190378904841112	0.731166441066028	120.352	3180.352	0.2371584699453552:0.23278688524590163:0.13333333333333333:0.03278688524590164:0.11256830601092896:0.002185792349726776:0.053551912568306013:0.00546448087431694:0.0:0.007650273224043716:0.001092896174863388:0.003278688524590164:0.013114754098360656:0.030601092896174863:0.06775956284153005:0.02841530054644809:0.006557377049180328:0.014207650273224045:0.004371584699453552:0.013114754098360656	['False1:2:3:2:1:5:1:2:3:2:1:2:3:4:3:2:7:2:1:2:1:2:3:4:3:15:3:2:7:2:1:5:1:5:1:5:1:2:1:5:1:5 ', 'False1:2:7:2:1:2:3:4:3:2:7:2:1:5:1:2:3:4:3:15:3:2:1:2:1:5:1:5:1:2:1:2:3:2:1:5:1:5:1:2:3:2:1:5:1:5:1 ', 'False1:5:1:2:7:2:3:4:3:15:16:20:16:15:14:18:17:18:14:15:3:2:1:5:1:2:3:15:3:4:3:2:1:5:1:5:1:5:1:2:3:2:1:5:1:5:1:2:3:15:3 ', 'False1:2:3:2:7:2:1:2:1:2:7:2:3:15:16:8:16:20:19:20:16:15:14:15:3:4:3:2:1:2:…
9	18	12	463	1	0.08333333333333333	2.1533012302743835	0.7187896092329411	132.511	2112.511	0.23920265780730898:0.23089700996677742:0.14119601328903655:0.044850498338870434:0.11627906976744186:0.0033222591362126247:0.053156146179401995:0.006644518272425249:0.0:0.008305647840531562:0.0016611295681063123:0.0:0.011627906976744186:0.024916943521594685:0.059800664451827246:0.029900332225913623:0.0016611295681063123:0.0033222591362126247:0.006644518272425249:0.016611295681063124	['False1:5:1:2:1:5:1:5:1:2:3:15:3:2:7:2:1:2:1:5:1:2:7:2:3:4:3:15:3:2:1:5:1:2:3:4:3:15:3:2:1 ', 'False1:2:3:4:3:15:3:2:7:2:1:5:1:2:1:2:3:2:1:5:1:5:1:2:7:2:1:2:3:2:1:5:1:5:1:2:7:2:3:4:3:2 ', 'False1:2:7:2:3:2:1:5:1:5:1:2:3:15:3:2:7:2:1:5:1:2:3:15:16:20:16:15:14:13:10:13:14:15:3:4:3:2:1:5:1:5:1:2:3:15:14:13:14:15:3:4:3 ', 'False1:5:1:5:1:2:7:2:1:2:1:5:1:2:3:4:3:15:14:15:16:8:16:15:3:2:7:2:1:5:1:2:3:…
9	18	4	188	2	0.5	2.1881557031743273	0.7304243181178557	111.668	583.336	0.24503311258278146:0.2251655629139073:0.07947019867549669:0.006622516556291391:0.12582781456953643:0.0:0.0728476821192053:0.006622516556291391:0.0:0.013245033112582781:0.013245033112582781:0.0:0.019867549668874173:0.052980132450331126:0.0728476821192053:0.026490066225165563:0.013245033112582781:0.026490066225165563:0.0:0.0	['False1:5:1:2:3:15:14:15:3:2:1:2:7:2:1:5:1:5:1:2:7:2:3:2:1:5:1:5:1:2:7:2:1:2:7:2:1:5:1:5:1 ', 'False1:2:7:2:1:5:1:2:3:15:16:15:14:18:17:18:14:13:14:15:3:2:7:2:1:2:7:2:1:2:1:5:1:5:1:2:7:2:3:4:3:2:1:5 ', 'True1:5:1:5:1:2:7:2:1:2:3:15:16:8:16:15:14:18:17:18:14:15:3:2:7:2:1:5:1:5:1:5:1:2:3:2:1:5:1:2:7:2:1:2:3:15:14:13:10:11 ', 'True1:5:1:5:1:2:1:2:3:15:16:15:14:13:10:11 ']
9	18	9	452	1	0.1111111111111111	2.2282671474688653	0.7438138471651066	59.509	1499.509	0.21777777777777776:0.22:0.14:0.03777777777777778:0.1:0.0:0.05555555555555555:0.017777777777777778:0.0022222222222222222:0.0022222222222222222:0.0022222222222222222:0.006666666666666667:0.011111111111111112:0.028888888888888888:0.08:0.051111111111111114:0.0022222222222222222:0.011111111111111112:0.0:0.013333333333333334	['False1:2:3:15:16:20:16:8:16:15:3:4:3:2:7:2:1:5:1:2:3:4:3:2:1:5:1:2:1:2:3:15:3:4:3:2:1:5:1:2:3:15:16:15:3:2:1:5:1 ', 'False1:5:1:2:3:15:3:4:3:2:1:5:1:2:7:2:3:2:1:5:1:2:1:5:1:5:1:2:1:5:1:2:3:4:3:2:7:2:1:2:7:2:3:4:3:15:14:13:12:9:12:13 ', 'False1:2:7:2:3:4:3:15:16:8:16:20:16:15:3:2:1:2:1:2:7:2:1:5:1:2:1:5:1:2:1:5:1:2:3:15:16:8:16:20:16:15:3:4:3:2:7 ', 'False1:2:1:5:1:5:1:2:1:5:1:2:3:4:3:2:1:5:1:5:…
9	18	12	474	3	0.25	2.3193345661046827	0.7742128983218974	50.524	1771.5720000000001	0.22879684418145957:0.1992110453648915:0.11045364891518737:0.029585798816568046:0.1242603550295858:0.0019723865877712033:0.05325443786982249:0.005917159763313609:0.0019723865877712033:0.013806706114398421:0.005917159763313609:0.007889546351084813:0.029585798816568046:0.055226824457593686:0.0631163708086785:0.02564102564102564:0.007889546351084813:0.02564102564102564:0.0019723865877712033:0.007889…	['False1:2:3:4:3:2:1:2:1:2:7:2:1:5:1:5:1:2:3:4:3:2:7:2:1:5:1:5:1:2:7:2:1:5:1:5:1:2:7:2:3:2:1:5:1:2:7 ', 'True1:5:1:5:1:2:3:15:14:13:10:11 ', 'False1:5:1:2:7:2:1:5:1:5:1:2:3:2:1:5:1:2:3:15:16:15:14:18:14:15:3:2:1:5:1:2:3:4:3:15:14:18:14:15:16:8:16:20 ', 'True1:5:1:2:7:2:1:5:1:5:1:2:3:15:14:18:17:18:14:13:10:11 ', 'False1:2:3:15:3:2:7:2:1:5:1:2:7:2:3:2:1:5:1:5:1:5:1:5:1:2:7:2:3:4:3:2:1:2:1:5:1:2:3:…
9	18	13	509	1	0.07692307692307693	2.158581999633157	0.7205523733508804	60.365	2220.365	0.23164763458401305:0.24469820554649266:0.14192495921696574:0.04241435562805873:0.10929853181076672:0.0032626427406199023:0.06035889070146819:0.0032626427406199023:0.0016313213703099511:0.008156606851549755:0.0016313213703099511:0.008156606851549755:0.01957585644371941:0.02773246329526917:0.057096247960848286:0.021207177814029365:0.0032626427406199023:0.008156606851549755:0.0016313213703099511:0.…	['False1:2:7:2:3:4:3:2:1:5:1:2:1:2:1:5:1:5:1:2:3:4:3:15:14:15:3:2:1:2:7:2:3:15:16:20:16:15:14:13:12:13:14:15:3 ', 'False1:5:1:2:3:4:3:2:7:2:1:2:1:5:1:2:1:2:3:15:16:15:14:18:17:18:14:15:3:2:1:5:1:2:3:4:3:2:1:2:3:15:14:13 ', 'False1:5:1:2:1:5:1:2:7:2:3:2:1:5:1:5:1:2:3:2:1:5:1:2:7:2:3:2:1:5:1:2:1:5:1:2:3:4:3:15:3:2:1:5:1:2:3:15:16 ', 'False1:2:7:2:3:15:3:4:3:2:1:2:3:15:16:15:3:2:1:2:1:5:1:2:3:4:3:2:…
9	18	8	366	1	0.125	2.149080896550909	0.7173808272263743	157.565	1417.565	0.25:0.2549019607843137:0.1053921568627451:0.024509803921568627:0.12009803921568628:0.0:0.07107843137254902:0.007352941176470588:0.004901960784313725:0.007352941176470588:0.0024509803921568627:0.012254901960784314:0.022058823529411766:0.024509803921568627:0.041666666666666664:0.029411764705882353:0.0:0.00980392156862745:0.0024509803921568627:0.00980392156862745	['False1:2:7:2:1:5:1:5:1:5:1:2:7:2:3:2:1:5:1:5:1:2:1:5:1:2:7:2:3:15:16:20:16:8:16:15:14:13:14:18:14:15:3:2:1:5 ', 'False1:2:7:2:3:15:16:8:16:20:16:15:3:2:1:5:1:2:3:2:7:2:1:5:1:2:1:5:1:2:3:2:1:2:3:2:7:2:1:5:1:5 ', 'False1:5:1:5:1:2:1:5:1:5:1:2:1:5:1:2:1:5:1:2:7:2:3:15:16:15:3:2:1:5:1:2:7:2:3:2:1:5:1:2:3:2:1:5:1:2:7:2:3:4 ', 'False1:5:1:2:3:4:3:15:3:2:1:5:1:2:1:2:3:15:3:4:3:2:7:2:1:2:3:2:7:2:1:2:1:…
9	18	8	336	1	0.125	2.2124053669711072	0.7385190547573256	99.273	1359.2730000000001	0.23323615160349853:0.239067055393586:0.11661807580174927:0.026239067055393587:0.10787172011661808:0.0058309037900874635:0.06705539358600583:0.0:0.0029154518950437317:0.014577259475218658:0.0029154518950437317:0.011661807580174927:0.026239067055393587:0.04081632653061224:0.061224489795918366:0.01749271137026239:0.0058309037900874635:0.01749271137026239:0.0:0.0029154518950437317	['False1:5:1:5:1:2:3:2:1:5:1:2:7:2:3:4:3:2:1:5:1:2:7:2:1:5:1:2:7:2:3:4:3:15:14:13:10:6:10:13:14:18:14:15:3:2:1 ', 'False1:2:7:2:3:15:14:15:3:4:3:2:1:5:1:2:1:5:1:5:1:2:7:2:3:2:1:5:1:5:1:5:1:5:1:2:3 ', 'False1:2:7:2:1:5:1:2:7:2:1:5:1:2:3:15:14:13:12:9:12:13:10:6:10:13:14:15:3:4:3:2:1:2:7:2:3:2:1:2:3:15:16 ', 'False1:5:1:5:1:2:3:15:14:15:3:2:7:2:1:2:1:5:1:2:7:2:1:5:1:2:7:2:1:2:3:15:3:2:7:2:1:5:1:5:1…
