# Supplementary material for: Intrinsic motivation in cognitive architecture: intellectual curiosity originated from pattern discovery
Source: Front Artif Intell. 2024 Oct 17;7:1397860. doi: 10.3389/frai.2024.1397860 (PMC11525000; doi:10.3389/frai.2024.1397860)
Supplement: Supplementary file 4 [file Data_Sheet_4.zip › data/backtrack_ct_7_7_10_2_4_5_180.csv]

map_no	reward	round	skill	goal_time	goal_rate	entropy	entropy_n	achivenmt_time	giveup_time	probability	path
0	2	2	158	1	0.5	1.7869811627980117	0.8132901758109943	170.83	350.83000000000004	0.1792452830188679:0.07547169811320754:0.018867924528301886:0.330188679245283:0.22641509433962265:0.03773584905660377:0.07547169811320754:0.04716981132075472:0.009433962264150943	['True1:4:1:4:5:8:5:2:5:6:5:4:1:4:1:4:5:2:5:6:5:4:7:4:1:4:7:4:5:2:5:4:1:4:1:4:5:8:5:6:5:2:5:4:1:4:5:8:9 ', 'False1:4:5:2:3:2:5:4:7:4:1:4:7:4:5:8:5:2:3:2:5:4:1:4:7:4:1:4:7:4:1:4:1:4:5:8:5:4:7:4:1:4:5:4:7:4:1:4:1:4:1:4:1:4:5:6:5 ']
0	2	2	94	2	1.0	1.7597180148174711	0.8008821824443841	82.043	164.086	0.16666666666666666:0.041666666666666664:0.0:0.3125:0.2708333333333333:0.0625:0.041666666666666664:0.0625:0.041666666666666664	['True1:4:5:6:5:8:5:4:7:4:1:4:5:4:1:4:5:6:5:2:5:4:1:4:5:8:9 ', 'True1:4:5:4:1:4:1:4:7:4:5:6:5:2:5:4:1:4:5:8:9 ']
0	2	3	55	3	1.0	1.6805178143813844	0.7648366178475672	37.04966666666667	111.149	0.2571428571428571:0.02857142857142857:0.0:0.34285714285714286:0.14285714285714285:0.0:0.05714285714285714:0.08571428571428572:0.08571428571428572	['True1:4:1:4:1:4:1:4:7:4:1:4:1:4:7:4:5:4:1:4:5:8:9 ', 'True1:4:5:8:9 ', 'True1:4:5:2:5:8:9 ']
0	2	3	108	2	0.6666666666666666	1.87923123910705	0.8552749948688972	27.485	234.97000000000003	0.19696969696969696:0.09090909090909091:0.030303030303030304:0.2878787878787879:0.21212121212121213:0.030303030303030304:0.045454545454545456:0.07575757575757576:0.030303030303030304	['False1:4:1:4:1:4:7:4:5:8:5:6:5:4:1:4:1:4:5:6:5:8:5:4:1:4:1:4:5:2:5:8:5:4:7:4:1:4:5:2:3:2 ', 'True1:4:1:4:7:4:1:4:5:2:5:8:9 ', 'True1:4:1:4:5:2:3:2:5:8:9 ']
0	2	3	50	3	1.0	1.9154102438258456	0.8717407695065797	25.625333333333334	76.876	0.12903225806451613:0.03225806451612903:0.0:0.25806451612903225:0.22580645161290322:0.06451612903225806:0.0967741935483871:0.0967741935483871:0.0967741935483871	['True1:4:7:4:5:8:9 ', 'True1:4:7:4:5:6:5:2:5:8:9 ', 'True1:4:5:6:5:4:7:4:1:4:5:8:9 ']
0	2	2	144	1	0.5	1.854827975894707	0.8441685911521101	136.885	316.885	0.17391304347826086:0.09782608695652174:0.03260869565217391:0.30434782608695654:0.21739130434782608:0.043478260869565216:0.07608695652173914:0.043478260869565216:0.010869565217391304	['False1:4:1:4:5:2:5:4:1:4:5:8:5:6:5:4:1:4:7:4:1:4:5:6:5:2:5:4:7:4:1:4:1:4:5:2:3:2:5:8:5:4:7:4:1:4:1:4:7:4:1 ', 'True1:4:7:4:1:4:7:4:5:2:5:6:5:8:5:4:1:4:1:4:7:4:1:4:5:6:5:2:3:2:5:4:1:4:5:2:3:2:5:8:9 ']
0	2	4	135	4	1.0	1.9057340454794374	0.8673369418568185	81.71324999999999	326.85299999999995	0.1836734693877551:0.07142857142857142:0.02040816326530612:0.29591836734693877:0.20408163265306123:0.05102040816326531:0.07142857142857142:0.061224489795918366:0.04081632653061224	['True1:4:1:4:1:4:5:2:5:8:5:6:5:4:7:4:1:4:5:6:5:4:7:4:1:4:1:4:1:4:7:4:5:6:5:2:5:4:1:4:1:4:5:6:5:2:5:8:9 ', 'True1:4:7:4:1:4:7:4:1:4:5:6:5:8:5:4:1:4:1:4:7:4:5:2:3:2:5:8:9 ', 'True1:4:1:4:5:8:9 ', 'True1:4:7:4:1:4:5:2:3:2:5:8:9 ']
0	2	2	116	1	0.5	1.6531433361396681	0.7523779558955407	104.433	284.433	0.19230769230769232:0.02564102564102564:0.0:0.3717948717948718:0.21794871794871795:0.0641025641025641:0.08974358974358974:0.02564102564102564:0.01282051282051282	['True1:4:7:4:1:4:5:6:5:4:1:4:5:6:5:4:1:4:1:4:7:4:1:4:1:4:5:8:9 ', 'False1:4:5:6:5:4:7:4:1:4:5:4:7:4:1:4:5:2:5:6:5:8:5:4:7:4:1:4:1:4:5:2:5:6:5:4:1:4:7:4:1:4:7:4:5:4:1:4:5 ']
0	2	4	210	3	0.75	1.8468037179761743	0.8405165939911003	115.75933333333334	527.278	0.16049382716049382:0.06790123456790123:0.018518518518518517:0.2839506172839506:0.2654320987654321:0.06172839506172839:0.04938271604938271:0.07407407407407407:0.018518518518518517	['False1:4:1:4:1:4:5:8:5:2:5:4:1:4:5:2:5:8:5:6:5:4:1:4:5:6:5:2:5:8:5:4:1:4:1:4:7:4:5:8:5:6:5:4:1 ', 'True1:4:5:4:1:4:1:4:7:4:5:2:5:8:5:4:1:4:1:4:7:4:1:4:7:4:5:6:5:2:3:2:5:8:9 ', 'True1:4:7:4:1:4:5:4:7:4:1:4:5:6:5:8:5:2:5:4:7:4:1:4:5:8:5:6:5:4:1:4:5:6:5:8:5:2:3:2:5:4:1:4:5:4:1:4:1:4:5:6:5:8:9 ', 'True1:4:5:6:5:8:5:2:3:2:5:4:1:4:1:4:5:4:7:4:1:4:5:6:5:8:9 ']
0	2	4	151	3	0.75	1.9483569987831164	0.8867354838826649	40.846000000000004	302.538	0.16483516483516483:0.0989010989010989:0.04395604395604396:0.2857142857142857:0.1978021978021978:0.04395604395604396:0.07692307692307693:0.054945054945054944:0.03296703296703297	['True1:4:1:4:5:2:3:2:5:8:9 ', 'True1:4:1:4:1:4:7:4:5:6:5:8:9 ', 'False1:4:7:4:5:6:5:4:1:4:7:4:1:4:1:4:5:8:5:6:5:2:5:4:7:4:1:4:5:8:5:2:3:2:5:4:7:4:1:4:7:4:1:4:1:4:5:6:5:2:3:2 ', 'True1:4:7:4:5:2:3:2:5:4:1:4:5:8:9 ']
0	6	2	88	2	1.0	1.904104329001298	0.8665952259234773	105.9465	211.893	0.1896551724137931:0.08620689655172414:0.034482758620689655:0.29310344827586204:0.20689655172413793:0.05172413793103448:0.05172413793103448:0.05172413793103448:0.034482758620689655	['True1:4:5:6:5:2:5:4:1:4:5:6:5:4:1:4:1:4:5:2:3:2:5:6:5:8:5:4:1:4:7:4:1:4:7:4:5:2:3:2:5:8:9 ', 'True1:4:1:4:1:4:1:4:7:4:1:4:5:8:9 ']
0	6	2	124	1	0.5	1.9060583512345635	0.8674845397666868	69.513	249.513	0.15151515151515152:0.10606060606060606:0.045454545454545456:0.2727272727272727:0.24242424242424243:0.06060606060606061:0.06060606060606061:0.045454545454545456:0.015151515151515152	['False1:4:1:4:5:6:5:2:3:2:5:4:1:4:7:4:5:4:1:4:5:2:5:8:5:6:5:4:1:4:7:4:5:2:3:2:5:8:5:4:1:4:1 ', 'True1:4:7:4:5:6:5:4:1:4:7:4:1:4:5:2:3:2:5:6:5:8:9 ']
0	6	4	112	3	0.75	1.9261548230652346	0.8766308382552259	22.50533333333333	247.51600000000002	0.14285714285714285:0.07142857142857142:0.014285714285714285:0.2571428571428571:0.2571428571428571:0.07142857142857142:0.07142857142857142:0.07142857142857142:0.04285714285714286	['True1:4:5:6:5:8:9 ', 'False1:4:1:4:5:6:5:2:3:2:5:8:5:4:7:4:1:4:5:2:5:4:1:4:1:4:7:4:5:8:5:6:5:2:5:4:1:4:5:6:5:2:5:4:7 ', 'True1:4:7:4:1:4:7:4:5:6:5:8:9 ', 'True1:4:5:8:9 ']
0	6	4	108	4	1.0	1.971743931661681	0.897379335730944	67.9225	271.69	0.14634146341463414:0.0975609756097561:0.036585365853658534:0.2682926829268293:0.21951219512195122:0.04878048780487805:0.07317073170731707:0.06097560975609756:0.04878048780487805	['True1:4:5:2:5:8:9 ', 'True1:4:5:6:5:2:3:2:5:4:7:4:1:4:5:8:9 ', 'True1:4:7:4:1:4:5:2:3:2:5:6:5:4:7:4:1:4:5:8:9 ', 'True1:4:1:4:5:2:3:2:5:6:5:4:1:4:7:4:1:4:5:6:5:2:5:8:5:4:7:4:1:4:1:4:7:4:5:8:9 ']
0	6	4	136	3	0.75	1.8441170314752038	0.8392938302696843	86.64	439.92	0.1891891891891892:0.05405405405405406:0.018018018018018018:0.3333333333333333:0.18018018018018017:0.04504504504504504:0.0990990990990991:0.05405405405405406:0.02702702702702703	['True1:4:5:8:5:4:7:4:1:4:7:4:1:4:7:4:1:4:1:4:5:2:3:2:5:6:5:4:7:4:1:4:7:4:1:4:5:6:5:8:9 ', 'True1:4:1:4:1:4:7:4:1:4:1:4:1:4:1:4:5:6:5:8:9 ', 'True1:4:5:8:9 ', 'False1:4:7:4:5:8:5:2:5:4:1:4:7:4:1:4:5:6:5:2:5:4:1:4:7:4:1:4:7:4:5:8:5:2:3:2:5:6:5:4:1:4:7:4 ']
0	6	4	121	4	1.0	1.9484457787059084	0.886775889366796	69.35225	277.409	0.14634146341463414:0.0975609756097561:0.024390243902439025:0.25609756097560976:0.24390243902439024:0.04878048780487805:0.06097560975609756:0.07317073170731707:0.04878048780487805	['True1:4:1:4:5:2:5:6:5:8:9 ', 'True1:4:7:4:5:8:9 ', 'True1:4:7:4:5:6:5:2:5:4:1:4:7:4:5:2:3:2:5:4:1:4:1:4:5:6:5:2:3:2:5:8:5:4:1:4:1:4:7:4:5:2:5:8:9 ', 'True1:4:5:6:5:8:5:2:5:4:1:4:7:4:1:4:5:8:9 ']
0	6	5	131	5	1.0	1.7965401140057737	0.8176406419883528	87.8916	439.45799999999997	0.1984732824427481:0.04580152671755725:0.015267175572519083:0.35877862595419846:0.15267175572519084:0.022900763358778626:0.11450381679389313:0.05343511450381679:0.03816793893129771	['True1:4:7:4:1:4:5:8:9 ', 'True1:4:7:4:1:4:1:4:7:4:5:2:5:4:1:4:7:4:1:4:7:4:1:4:7:4:1:4:5:8:9 ', 'True1:4:7:4:1:4:5:2:3:2:5:8:5:4:7:4:1:4:7:4:5:4:1:4:7:4:1:4:5:2:5:4:1:4:5:6:5:8:9 ', 'True1:4:7:4:1:4:1:4:7:4:5:2:3:2:5:6:5:4:1:4:5:8:9 ', 'True1:4:7:4:1:4:1:4:5:8:5:6:5:4:1:4:1:4:7:4:1:4:1:4:7:4:5:8:9 ']
0	6	3	89	2	0.6666666666666666	1.9991485513714364	0.9098517156562492	11.9775	203.955	0.11290322580645161:0.0967741935483871:0.04838709677419355:0.24193548387096775:0.24193548387096775:0.06451612903225806:0.08064516129032258:0.08064516129032258:0.03225806451612903	['False1:4:7:4:5:4:1:4:7:4:5:8:5:2:3:2:5:6:5:4:1:4:7:4:5:8:5:2:3:2:5:6:5:4:1:4:7:4:1:4:5:8:5:2:3:2:5:6 ', 'True1:4:5:6:5:8:9 ', 'True1:4:7:4:5:8:9 ']
0	6	5	174	4	0.8	1.9311042710472606	0.8788834291069204	83.93449999999999	515.7379999999999	0.15862068965517243:0.09655172413793103:0.034482758620689655:0.2689655172413793:0.23448275862068965:0.06206896551724138:0.06206896551724138:0.05517241379310345:0.027586206896551724	['True1:4:1:4:7:4:5:8:5:2:5:6:5:4:1:4:7:4:5:8:9 ', 'False1:4:5:6:5:2:5:4:1:4:1:4:7:4:1:4:5:8:5:6:5:2:3:2:5:4:1:4:5:2:3:2:5:6:5:8:5:4:7:4:1:4:1 ', 'True1:4:5:6:5:8:9 ', 'True1:4:5:6:5:2:3:2:5:4:7:4:1:4:1:4:7:4:1:4:1:4:5:8:5:6:5:2:5:4:1:4:5:6:5:2:5:4:7:4:1:4:5:2:3:2:5:6:5:8:9 ', 'True1:4:5:4:7:4:1:4:1:4:1:4:7:4:1:4:5:2:3:2:5:8:9 ']
0	6	3	125	2	0.6666666666666666	1.8984251085813515	0.8640105013220295	69.62950000000001	319.259	0.1839080459770115:0.06896551724137931:0.034482758620689655:0.3103448275862069:0.1839080459770115:0.04597701149425287:0.09195402298850575:0.05747126436781609:0.022988505747126436	['False1:4:7:4:1:4:7:4:1:4:1:4:7:4:1:4:7:4:1:4:1:4:1:4:1:4:5:2:5:6:5:4:7:4:1:4:7:4:1:4:5:6:5:8:5:2:3 ', 'True1:4:5:2:3:2:5:6:5:8:5:4:1:4:5:8:9 ', 'True1:4:7:4:5:8:5:2:3:2:5:6:5:4:1:4:1:4:7:4:5:8:9 ']
0	10	5	143	4	0.8	1.8428532546082796	0.8387186606306953	92.9365	551.746	0.1858974358974359:0.07692307692307693:0.02564102564102564:0.3333333333333333:0.1858974358974359:0.04487179487179487:0.08974358974358974:0.03205128205128205:0.02564102564102564	['True1:4:1:4:5:2:3:2:5:6:5:8:9 ', 'True1:4:7:4:5:2:3:2:5:6:5:8:9 ', 'True1:4:5:4:7:4:1:4:5:6:5:4:1:4:1:4:5:2:3:2:5:4:7:4:1:4:7:4:1:4:1:4:5:8:9 ', 'True1:4:7:4:1:4:1:4:7:4:5:2:5:6:5:4:1:4:1:4:5:6:5:4:7:4:1:4:1:4:1:4:1:4:7:4:1:4:7:4:1:4:5:8:9 ', 'False1:4:1:4:1:4:5:8:5:2:5:4:7:4:1:4:7:4:1:4:7:4:5:2:3:2:5:6:5:4:1:4:7:4:5:2:5:4:1:4:5:6:5:2:5:4:1:4:7:4 ']
0	10	5	133	4	0.8	1.83414820873309	0.8347568235181034	51.885000000000005	387.54	0.19444444444444445:0.046296296296296294:0.018518518518518517:0.3425925925925926:0.17592592592592593:0.046296296296296294:0.09259259259259259:0.046296296296296294:0.037037037037037035	['True1:4:5:6:5:8:9 ', 'False1:4:1:4:7:4:5:8:5:6:5:2:3:2:5:4:1:4:7:4:1:4:5:2:3:2:5:6:5:4:7:4:1:4:7:4 ', 'True1:4:7:4:1:4:7:4:1:4:7:4:1:4:5:6:5:2:5:4:1:4:5:8:9 ', 'True1:4:7:4:1:4:5:4:7:4:1:4:7:4:5:6:5:4:1:4:1:4:5:8:9 ', 'True1:4:1:4:5:4:1:4:1:4:1:4:5:8:9 ']
0	10	8	196	7	0.875	1.9180514418758956	0.8729428305418027	70.46414285714286	673.2489999999999	0.1708542713567839:0.08040201005025126:0.03015075376884422:0.2964824120603015:0.20603015075376885:0.04522613065326633:0.07537688442211055:0.06030150753768844:0.035175879396984924	['True1:4:5:8:9 ', 'True1:4:1:4:7:4:1:4:7:4:5:8:5:2:5:4:1:4:5:8:9 ', 'True1:4:7:4:5:6:5:8:9 ', 'True1:4:1:4:1:4:7:4:5:6:5:4:1:4:7:4:1:4:7:4:1:4:1:4:7:4:1:4:1:4:7:4:5:2:5:4:1:4:5:6:5:8:9 ', 'False1:4:5:8:5:2:3:2:5:4:7:4:1:4:5:6:5:2:3:2:5:4:1:4:5:2:3:2:5:4:1:4:7:4:1:4:1:4:7:4:1:4:7:4:5:2 ', 'True1:4:5:8:5:4:1:4:7:4:1:4:7:4:1:4:7:4:1:4:5:2:3:2:5:8:5:6:5:4:1:4:5:8:9 ', 'True1:4:5:6:5:4:1:4:5:2:5:6:5:…
0	10	7	152	6	0.8571428571428571	1.947952259914867	0.8865512792854543	58.0255	528.153	0.1619718309859155:0.09859154929577464:0.035211267605633804:0.2605633802816901:0.2323943661971831:0.04929577464788732:0.04929577464788732:0.07042253521126761:0.04225352112676056	['False1:4:5:6:5:2:5:8:5:4:1:4:5:6:5:2:3:2:5:8:5:4:1:4:5:2:5:4:7:4:1:4:7:4:1:4 ', 'True1:4:5:8:9 ', 'True1:4:5:6:5:8:5:2:3:2:5:4:1:4:5:6:5:2:3:2:5:8:9 ', 'True1:4:7:4:1:4:1:4:1:4:7:4:1:4:7:4:1:4:7:4:5:2:5:4:1:4:5:8:9 ', 'True1:4:7:4:1:4:5:6:5:2:5:8:9 ', 'True1:4:5:4:1:4:5:8:9 ', 'True1:4:5:6:5:8:5:2:3:2:5:4:1:4:1:4:1:4:5:2:3:2:5:6:5:8:9 ']
0	10	6	182	4	0.6666666666666666	1.8044366396697282	0.8212345056950513	71.333	645.332	0.18617021276595744:0.05319148936170213:0.010638297872340425:0.3351063829787234:0.20212765957446807:0.047872340425531915:0.09574468085106383:0.047872340425531915:0.02127659574468085	['False1:4:7:4:1:4:1:4:5:2:5:4:7:4:1:4:5:4:7:4:1:4:5:6:5:2:5:8:5:4:7:4:1:4:5:8:5:6:5:4:1:4:7 ', 'False1:4:5:6:5:2:5:4:7:4:1:4:5:4:7:4:1:4:7:4:5:6:5:2:5:4:1:4:5:4:7:4:1:4:1:4:7:4:1:4:1:4:5:2:5:6:5:8:5:4:7 ', 'True1:4:7:4:1:4:5:6:5:8:9 ', 'True1:4:1:4:5:4:7:4:1:4:1:4:5:2:3:2:5:8:9 ', 'True1:4:5:6:5:8:5:2:3:2:5:4:7:4:1:4:7:4:1:4:1:4:1:4:1:4:7:4:1:4:5:8:9 ', 'True1:4:1:4:1:4:1:4:7:4:1:4:1:4:7:4:5:2:5…
0	10	3	115	3	1.0	1.8672554942832456	0.8498245985155471	98.765	296.295	0.17647058823529413:0.07058823529411765:0.023529411764705882:0.3176470588235294:0.21176470588235294:0.047058823529411764:0.07058823529411765:0.047058823529411764:0.03529411764705882	['True1:4:5:4:1:4:7:4:1:4:7:4:1:4:1:4:1:4:5:4:1:4:7:4:5:8:9 ', 'True1:4:7:4:5:2:3:2:5:6:5:4:1:4:5:6:5:4:1:4:5:8:5:6:5:2:5:4:1:4:5:2:3:2:5:6:5:4:7:4:1:4:7:4:1:4:5:8:9 ', 'True1:4:1:4:5:2:5:8:9 ']
0	10	5	179	2	0.4	1.8274706998316559	0.8317177582489859	27.2	594.4	0.16216216216216217:0.07432432432432433:0.02027027027027027:0.32432432432432434:0.22297297297297297:0.0472972972972973:0.08783783783783784:0.0472972972972973:0.013513513513513514	['False1:4:7:4:5:4:1:4:1:4:1:4:7:4:5:6:5:4:1:4:1:4:7:4:1:4:5:4:1:4:1:4:7:4:5:6:5:2:5:4 ', 'True1:4:5:6:5:8:9 ', 'True1:4:1:4:5:2:3:2:5:8:9 ', 'False1:4:7:4:5:2:5:4:1:4:5:6:5:8:5:4:1:4:5:2:5:6:5:8:5:4:7:4:1:4:7:4:1:4:7:4:1:4:7:4:5:2:5:6 ', 'False1:4:7:4:5:2:3:2:5:8:5:4:1:4:7:4:5:8:5:2:5:4:1:4:1:4:7:4:1:4:5:4:7:4:1:4:5:8:5:2:3:2:5:6:5:4 ']
0	10	4	200	2	0.5	1.8547067494673848	0.8441134186273839	124.3575	608.715	0.16875:0.075:0.03125:0.31875:0.2125:0.05:0.08125:0.05:0.0125	['True1:4:5:4:1:4:7:4:5:8:5:2:3:2:5:6:5:4:1:4:5:4:1:4:7:4:1:4:5:6:5:2:3:2:5:8:9 ', 'False1:4:5:6:5:4:1:4:1:4:5:4:7:4:1:4:1:4:7:4:1:4:7:4:5:2:5:6:5:4:1:4:1:4:7:4:5:6:5:2:3:2 ', 'False1:4:1:4:1:4:5:2:5:8:5:6:5:4:7:4:1:4:1:4:7:4:1:4:5:8:5:4:1:4:7:4:5:2:3:2:5:8:5:4:1:4:7:4:1:4:7:4 ', 'True1:4:1:4:7:4:5:8:5:6:5:4:1:4:5:8:5:6:5:2:3:2:5:4:7:4:1:4:1:4:5:8:9 ']
0	10	6	175	5	0.8333333333333334	1.9232463285730697	0.8753071253666276	77.22460000000001	566.123	0.16560509554140126:0.08280254777070063:0.03184713375796178:0.2929936305732484:0.21019108280254778:0.05732484076433121:0.07643312101910828:0.050955414012738856:0.03184713375796178	['True1:4:7:4:1:4:7:4:1:4:5:4:7:4:1:4:5:8:9 ', 'False1:4:7:4:5:2:3:2:5:8:5:6:5:4:1:4:1:4:5:6:5:8:5:2:5:4:7:4:1:4:7:4:1:4:1:4:5:6:5:2:3:2 ', 'True1:4:5:4:1:4:7:4:1:4:7:4:5:6:5:4:1:4:5:6:5:8:9 ', 'True1:4:1:4:7:4:5:8:5:2:3:2:5:6:5:4:1:4:1:4:7:4:1:4:5:2:5:6:5:8:9 ', 'True1:4:5:6:5:2:3:2:5:4:7:4:1:4:1:4:1:4:5:2:5:8:9 ', 'True1:4:7:4:5:2:3:2:5:6:5:4:1:4:1:4:5:8:9 ']
0	10	5	106	4	0.8	1.702254428949337	0.7747293774644766	41.39525	345.58099999999996	0.19444444444444445:0.018518518518518517:0.0:0.37962962962962965:0.1574074074074074:0.037037037037037035:0.12962962962962962:0.046296296296296294:0.037037037037037035	['True1:4:5:4:7:4:1:4:5:8:9 ', 'False1:4:7:4:5:6:5:8:5:4:1:4:5:6:5:2:5:4:1:4:7:4:1:4:7:4:1:4:7:4:5:4:1:4:7:4:1:4:7:4:1:4:7:4:5:4:1:4 ', 'True1:4:1:4:7:4:1:4:7:4:1:4:5:6:5:8:9 ', 'True1:4:7:4:1:4:7:4:5:6:5:8:9 ', 'True1:4:1:4:7:4:1:4:5:2:5:4:7:4:1:4:5:8:9 ']
0	14	11	227	9	0.8181818181818182	1.9186439293182642	0.8732124831974666	88.87955555555556	1159.916	0.1623931623931624:0.08547008547008547:0.037037037037037035:0.28774928774928776:0.2222222222222222:0.05698005698005698:0.06837606837606838:0.05413105413105413:0.02564102564102564	['True1:4:7:4:1:4:7:4:1:4:7:4:1:4:1:4:5:6:5:2:3:2:5:4:7:4:1:4:7:4:5:6:5:8:9 ', 'False1:4:1:4:5:6:5:4:1:4:5:8:5:2:3:2:5:4:1:4:1:4:1:4:1:4:5:8:5:4:1:4:5:6:5:8:5:2:3:2:5:4:7 ', 'False1:4:5:6:5:8:5:2:3:2:5:4:1:4:1:4:7:4:5:8:5:6:5:2:3:2:5:4:1:4:5:6:5:2:3:2:5:4:1:4:5:6:5:8:5:2:3 ', 'True1:4:1:4:5:2:5:4:7:4:1:4:7:4:1:4:5:6:5:8:9 ', 'True1:4:1:4:7:4:1:4:5:6:5:8:5:4:7:4:1:4:1:4:5:2:3:2:5:6:5:8:9 ', 'True1…
0	14	10	201	6	0.6	1.8354421258276368	0.8353457105658332	31.332499999999996	907.9950000000001	0.18604651162790697:0.06589147286821706:0.023255813953488372:0.3333333333333333:0.1937984496124031:0.03875968992248062:0.08914728682170543:0.046511627906976744:0.023255813953488372	['False1:4:7:4:1:4:1:4:1:4:5:6:5:2:5:8:5:4:1:4:1:4:1:4:7:4:1:4:7:4:5:4:1:4:1:4:5:4:1:4:7 ', 'True1:4:1:4:5:2:3:2:5:6:5:8:9 ', 'False1:4:7:4:1:4:1:4:5:2:3:2:5:4:7:4:1:4:7:4:1:4:7:4:5:4:1:4:7:4:1:4:5:8:5:4:7:4:1:4:5:6:5:2:5 ', 'False1:4:7:4:5:6:5:2:3:2:5:4:1:4:5:2:5:6:5:8:5:4:1:4:5:2:5:8:5:4:7:4:1:4:7:4:1:4:7:4:5:4 ', 'True1:4:5:6:5:4:1:4:7:4:1:4:5:8:9 ', 'False1:4:7:4:1:4:1:4:7:4:1:4:7:4:1:4:5:2:3…
0	14	4	132	3	0.75	1.7932195723210538	0.816129398340812	87.47533333333335	442.42600000000004	0.19626168224299065:0.04672897196261682:0.009345794392523364:0.34579439252336447:0.18691588785046728:0.037383177570093455:0.09345794392523364:0.056074766355140186:0.028037383177570093	['True1:4:5:6:5:8:5:2:5:4:1:4:5:8:9 ', 'True1:4:5:2:5:4:7:4:1:4:7:4:1:4:5:8:9 ', 'True1:4:1:4:7:4:1:4:1:4:7:4:5:2:5:6:5:4:1:4:5:8:5:4:7:4:1:4:1:4:5:6:5:8:9 ', 'False1:4:1:4:7:4:1:4:1:4:5:2:3:2:5:8:5:4:7:4:1:4:1:4:7:4:5:6:5:4:1:4:7:4:1:4:7:4:1:4 ']
0	14	6	144	4	0.6666666666666666	1.8783839576600059	0.8548893804643508	55.664	582.656	0.15286624203821655:0.05732484076433121:0.025477707006369428:0.31210191082802546:0.21656050955414013:0.03821656050955414:0.09554140127388536:0.07643312101910828:0.025477707006369428	['False1:4:7:4:1:4:5:8:5:2:5:4:7:4:1:4:5:8:5:2:3:2:5:4:1:4:7:4:1:4:1:4:5:8:5:6:5:4:1:4:7:4:5:2:3:2:5:8 ', 'True1:4:5:8:9 ', 'False1:4:7:4:1:4:7:4:5:6:5:8:5:2:3:2:5:4:1:4:1:4:7:4:1:4:7:4:1:4:7:4:5:8:5:2:5:4:1:4:5:8:5:2:3 ', 'True1:4:7:4:5:4:1:4:7:4:5:6:5:8:9 ', 'True1:4:7:4:5:6:5:8:5:4:1:4:5:8:9 ', 'True1:4:7:4:5:4:1:4:1:4:7:4:5:6:5:4:1:4:7:4:5:6:5:4:1:4:5:8:9 ']
0	14	9	187	8	0.8888888888888888	1.8933522075274498	0.8617017245560006	63.67962500000001	689.437	0.17289719626168223:0.06542056074766354:0.02336448598130841:0.308411214953271:0.205607476635514:0.04205607476635514:0.0794392523364486:0.06542056074766354:0.037383177570093455	['True1:4:1:4:1:4:5:8:5:6:5:2:3:2:5:4:1:4:1:4:5:2:5:6:5:4:7:4:1:4:5:8:9 ', 'True1:4:5:6:5:2:3:2:5:8:9 ', 'True1:4:7:4:1:4:7:4:1:4:5:8:5:6:5:2:5:4:7:4:1:4:5:6:5:8:9 ', 'False1:4:7:4:1:4:5:4:1:4:7:4:1:4:7:4:5:2:3:2:5:4:1:4:7:4:1:4:5:4:7:4:1:4:1:4:1:4:7:4:1:4:7:4:1:4 ', 'True1:4:5:8:5:4:1:4:5:8:9 ', 'True1:4:5:4:7:4:1:4:1:4:7:4:1:4:1:4:5:6:5:2:3:2:5:8:5:4:7:4:1:4:5:8:9 ', 'True1:4:5:6:5:2:5:8:9 ', '…
0	14	10	253	5	0.5	1.8585921918041999	0.8458817596412667	56.5412	1182.706	0.16558441558441558:0.07792207792207792:0.022727272727272728:0.288961038961039:0.25:0.06168831168831169:0.05844155844155844:0.05844155844155844:0.016233766233766232	['True1:4:1:4:1:4:1:4:5:6:5:8:9 ', 'True1:4:1:4:5:6:5:4:1:4:5:2:3:2:5:8:9 ', 'False1:4:5:2:5:6:5:4:7:4:1:4:1:4:7:4:1:4:5:6:5:2:5:4:1:4:1:4:5:8:5:2:3:2:5:4:7:4:1:4:1:4 ', 'False1:4:1:4:7:4:5:8:5:6:5:4:1:4:5:2:5:4:1:4:1:4:7:4:1:4:1:4:7:4:5:8:5:6:5:4:1:4:7:4:5:2:5:4:1 ', 'False1:4:5:6:5:8:5:4:1:4:7:4:5:8:5:2:3:2:5:6:5:4:1:4:1:4:7:4:5:6:5:4:1:4:5:8:5:4 ', 'False1:4:1:4:1:4:5:8:5:2:5:4:1:4:5:2:3:2:5:6…
0	14	14	298	13	0.9285714285714286	1.9116314756761381	0.8700209780074839	87.42561538461538	1316.533	0.17215189873417722:0.09113924050632911:0.030379746835443037:0.28354430379746837:0.22278481012658227:0.043037974683544304:0.05822784810126582:0.06582278481012659:0.03291139240506329	['True1:4:5:2:3:2:5:8:9 ', 'True1:4:5:6:5:2:5:8:5:4:1:4:7:4:1:4:5:6:5:2:3:2:5:4:1:4:7:4:1:4:1:4:7:4:5:8:9 ', 'True1:4:1:4:7:4:1:4:7:4:1:4:7:4:1:4:7:4:1:4:5:2:5:6:5:4:1:4:7:4:1:4:7:4:1:4:5:8:9 ', 'True1:4:5:8:5:2:5:4:7:4:1:4:5:8:9 ', 'True1:4:5:6:5:2:5:8:9 ', 'True1:4:1:4:5:2:5:4:1:4:1:4:7:4:5:2:3:2:5:4:1:4:1:4:5:2:3:2:5:4:1:4:5:2:5:8:9 ', 'True1:4:7:4:5:6:5:2:3:2:5:8:5:4:1:4:1:4:1:4:5:2:5:6:5:8:9…
0	14	14	274	11	0.7857142857142857	1.916444683103157	0.872211563110466	60.05636363636365	1200.6200000000001	0.14794520547945206:0.07397260273972603:0.0273972602739726:0.29315068493150687:0.22465753424657534:0.06027397260273973:0.08767123287671233:0.0547945205479452:0.030136986301369864	['False1:4:7:4:1:4:7:4:5:2:5:4:1:4:1:4:7:4:1:4:7:4:5:8:5:6:5:4:1:4:5:6:5:8:5:4:1:4:5:2:3:2:5:8:5:6:5:4:7 ', 'True1:4:7:4:5:2:3:2:5:6:5:4:1:4:7:4:1:4:7:4:1:4:7:4:5:8:9 ', 'True1:4:7:4:1:4:1:4:1:4:5:8:9 ', 'True1:4:7:4:5:8:9 ', 'True1:4:5:6:5:2:3:2:5:8:9 ', 'False1:4:1:4:5:6:5:2:3:2:5:4:7:4:1:4:1:4:5:8:5:4:1:4:7:4:1:4:7:4:5:6:5:4:1:4:7:4:1:4:7:4:1:4:1:4:1 ', 'True1:4:5:6:5:4:1:4:5:2:3:2:5:6:5:4:1:4…
0	14	8	246	5	0.625	1.8661281185840992	0.8493115077232927	92.91	1004.55	0.16262975778546712:0.07958477508650519:0.02768166089965398:0.314878892733564:0.21107266435986158:0.04844290657439446:0.09342560553633218:0.04498269896193772:0.01730103806228374	['False1:4:5:6:5:2:3:2:5:4:7:4:1:4:5:4:7:4:1:4:7:4:5:2:3:2:5:6:5:4:1:4:7:4:1:4:7:4:5:4:1:4:7 ', 'True1:4:1:4:1:4:7:4:5:6:5:2:3:2:5:8:9 ', 'True1:4:5:2:3:2:5:6:5:8:5:4:7:4:1:4:7:4:1:4:7:4:5:2:5:8:9 ', 'True1:4:1:4:7:4:1:4:1:4:7:4:1:4:5:4:7:4:1:4:1:4:7:4:5:8:5:2:3:2:5:6:5:4:1:4:5:2:3:2:5:6:5:4:7:4:1:4:5:8:9 ', 'True1:4:7:4:1:4:5:8:9 ', 'True1:4:1:4:1:4:5:8:5:4:1:4:5:6:5:2:5:8:5:4:1:4:5:8:5:6:5:2:5:…
0	14	8	180	8	1.0	1.9014733584665349	0.8653978196310569	82.951375	663.611	0.16666666666666666:0.078125:0.026041666666666668:0.3020833333333333:0.21354166666666666:0.036458333333333336:0.07291666666666667:0.0625:0.041666666666666664	['True1:4:5:8:5:6:5:2:5:4:1:4:7:4:1:4:5:4:1:4:7:4:5:8:9 ', 'True1:4:7:4:5:2:5:6:5:8:5:4:1:4:5:6:5:2:5:4:1:4:1:4:5:4:7:4:1:4:1:4:1:4:5:8:9 ', 'True1:4:5:2:3:2:5:6:5:8:9 ', 'True1:4:7:4:1:4:1:4:7:4:5:2:3:2:5:6:5:4:1:4:7:4:5:8:9 ', 'True1:4:1:4:7:4:1:4:5:2:5:8:5:4:7:4:1:4:1:4:7:4:5:6:5:4:1:4:7:4:5:2:3:2:5:6:5:8:9 ', 'True1:4:5:2:3:2:5:8:5:4:7:4:1:4:5:4:7:4:1:4:7:4:5:2:3:2:5:4:1:4:5:2:5:8:9 ', 'True1…
0	18	12	255	12	1.0	1.9075201372664803	0.8681498272602798	81.67716666666666	980.126	0.15894039735099338:0.076158940397351:0.026490066225165563:0.30132450331125826:0.2119205298013245:0.033112582781456956:0.08278145695364239:0.0695364238410596:0.039735099337748346	['True1:4:5:6:5:8:9 ', 'True1:4:5:8:5:6:5:4:7:4:1:4:7:4:1:4:7:4:5:4:1:4:1:4:5:8:5:2:3:2:5:6:5:4:7:4:1:4:7:4:1:4:5:2:5:8:9 ', 'True1:4:5:8:9 ', 'True1:4:5:6:5:2:3:2:5:4:1:4:5:2:5:8:9 ', 'True1:4:5:2:5:8:5:4:1:4:5:4:1:4:7:4:5:2:5:4:1:4:5:8:9 ', 'True1:4:7:4:5:8:5:4:1:4:7:4:1:4:7:4:1:4:7:4:1:4:1:4:7:4:1:4:5:8:5:2:3:2:5:4:7:4:1:4:5:8:9 ', 'True1:4:5:8:9 ', 'True1:4:7:4:1:4:7:4:5:8:5:2:5:6:5:4:1:4:1:4…
0	18	15	320	11	0.7333333333333333	1.8950628713222515	0.8624802812008	75.27563636363635	1548.032	0.15299334811529933:0.09090909090909091:0.03547671840354767:0.2926829268292683:0.23725055432372505:0.04878048780487805:0.06430155210643015:0.05321507760532151:0.024390243902439025	['True1:4:1:4:1:4:1:4:7:4:5:6:5:8:9 ', 'True1:4:5:8:5:4:1:4:5:8:5:4:1:4:5:8:5:2:3:2:5:4:7:4:1:4:1:4:5:2:3:2:5:4:1:4:5:2:3:2:5:8:9 ', 'True1:4:7:4:1:4:1:4:5:2:5:6:5:8:5:4:1:4:7:4:5:8:9 ', 'False1:4:5:2:3:2:5:4:1:4:5:4:7:4:1:4:5:6:5:2:3:2:5:4:1:4:7:4:5:2:3:2:5:6:5:4:1:4:5:2:3:2:5:4:7:4:1:4:5:6:5:4:1:4:7 ', 'True1:4:1:4:1:4:7:4:1:4:5:8:9 ', 'True1:4:7:4:5:8:9 ', 'True1:4:1:4:1:4:5:4:7:4:1:4:7:4:5:6:…
0	18	14	297	12	0.8571428571428571	1.9257182255149607	0.8764321341469716	81.69808333333334	1340.377	0.1543942992874109:0.09026128266033254:0.030878859857482184:0.28028503562945367:0.22802850356294538:0.0498812351543943:0.07363420427553444:0.06413301662707839:0.028503562945368172	['True1:4:1:4:1:4:1:4:7:4:5:6:5:8:5:4:1:4:1:4:5:6:5:8:9 ', 'True1:4:5:6:5:2:3:2:5:8:9 ', 'True1:4:5:6:5:2:3:2:5:8:5:4:7:4:1:4:7:4:5:2:5:6:5:8:9 ', 'True1:4:5:2:3:2:5:6:5:8:9 ', 'True1:4:1:4:7:4:1:4:1:4:5:8:9 ', 'True1:4:5:2:3:2:5:8:9 ', 'True1:4:1:4:5:6:5:2:5:8:5:4:7:4:1:4:1:4:5:4:7:4:1:4:7:4:1:4:5:8:9 ', 'True1:4:5:6:5:2:5:4:7:4:1:4:5:2:3:2:5:8:9 ', 'False1:4:7:4:1:4:5:8:5:2:3:2:5:6:5:4:1:4:1:4:…
0	18	14	190	14	1.0	1.8904431726198323	0.8603777657137305	61.61649999999999	862.6309999999999	0.18085106382978725:0.06028368794326241:0.01773049645390071:0.3120567375886525:0.1950354609929078:0.04609929078014184:0.08156028368794327:0.05673758865248227:0.04964539007092199	['True1:4:5:2:5:4:7:4:1:4:1:4:5:2:3:2:5:8:9 ', 'True1:4:7:4:1:4:5:8:9 ', 'True1:4:5:2:5:4:7:4:1:4:5:2:5:8:9 ', 'True1:4:7:4:1:4:5:8:9 ', 'True1:4:1:4:5:6:5:4:7:4:1:4:7:4:5:2:5:8:9 ', 'True1:4:5:2:5:6:5:4:1:4:1:4:5:8:9 ', 'True1:4:7:4:5:6:5:4:1:4:1:4:5:6:5:2:5:8:9 ', 'True1:4:7:4:1:4:7:4:1:4:1:4:5:6:5:2:3:2:5:4:1:4:5:8:9 ', 'True1:4:5:8:9 ', 'True1:4:7:4:1:4:7:4:1:4:7:4:1:4:1:4:1:4:5:6:5:8:9 ', 'T…
0	18	10	205	9	0.9	1.8312222258382853	0.8334251513144583	73.02555555555554	837.2299999999999	0.1646586345381526:0.0321285140562249:0.004016064257028112:0.3132530120481928:0.22088353413654618:0.05622489959839357:0.09236947791164658:0.08032128514056225:0.03614457831325301	['True1:4:5:6:5:8:9 ', 'True1:4:1:4:7:4:1:4:5:6:5:2:5:8:5:4:1:4:7:4:5:6:5:8:9 ', 'True1:4:7:4:1:4:7:4:1:4:5:2:5:4:7:4:1:4:5:8:9 ', 'True1:4:1:4:1:4:7:4:5:6:5:2:5:8:5:4:1:4:7:4:1:4:7:4:1:4:7:4:1:4:5:8:9 ', 'True1:4:5:6:5:8:5:4:7:4:1:4:5:8:9 ', 'True1:4:1:4:7:4:5:2:5:8:5:4:1:4:5:2:3:2:5:6:5:8:5:4:7:4:1:4:1:4:7:4:5:6:5:8:5:4:1:4:5:4:7:4:1:4:5:8:9 ', 'True1:4:5:8:5:2:5:4:7:4:1:4:1:4:7:4:1:4:5:6:5:8:9…
0	18	15	229	14	0.9333333333333333	1.924219883431993	0.8757502092775602	64.4067857142857	1081.695	0.15950920245398773:0.07975460122699386:0.024539877300613498:0.2852760736196319:0.22392638036809817:0.046012269938650305:0.0705521472392638:0.06748466257668712:0.04294478527607362	['True1:4:5:2:3:2:5:8:9 ', 'True1:4:5:6:5:4:7:4:1:4:1:4:1:4:1:4:7:4:1:4:1:4:5:8:5:4:1:4:5:6:5:2:5:4:7:4:1:4:1:4:5:8:9 ', 'True1:4:5:8:9 ', 'True1:4:5:2:5:8:5:6:5:4:1:4:1:4:5:4:1:4:1:4:1:4:5:8:9 ', 'True1:4:7:4:5:8:5:2:3:2:5:4:1:4:5:8:5:6:5:4:7:4:1:4:1:4:5:8:9 ', 'True1:4:1:4:5:2:5:8:5:4:7:4:1:4:5:2:5:4:1:4:7:4:1:4:5:8:9 ', 'False1:4:1:4:7:4:1:4:5:2:5:6:5:4:1:4:7:4:5:2:5:6:5:4:1:4:1:4:5:4:7:4:1:4:…
0	18	8	205	7	0.875	1.8513373964055768	0.8425799599647774	86.85157142857143	787.961	0.1689497716894977:0.0547945205479452:0.0136986301369863:0.319634703196347:0.2100456621004566:0.0365296803652968:0.091324200913242:0.0730593607305936:0.0319634703196347	['False1:4:5:2:5:8:5:4:7:4:1:4:1:4:1:4:5:6:5:8:5:4:1:4:5:8:5:6:5:4:7:4:1:4:5:2:5:4:7:4 ', 'True1:4:1:4:1:4:7:4:5:4:1:4:7:4:1:4:1:4:7:4:1:4:7:4:5:8:9 ', 'True1:4:7:4:1:4:1:4:5:8:5:2:5:4:1:4:7:4:5:2:3:2:5:8:9 ', 'True1:4:5:4:1:4:5:8:5:6:5:2:5:4:7:4:1:4:7:4:1:4:5:6:5:2:3:2:5:4:7:4:1:4:7:4:5:8:5:4:1:4:5:8:9 ', 'True1:4:7:4:1:4:7:4:1:4:7:4:5:6:5:2:5:8:5:4:1:4:5:6:5:8:9 ', 'True1:4:7:4:1:4:7:4:5:8:9 ',…
0	18	11	218	10	0.9090909090909091	1.8359983907621646	0.8355988776477353	78.40450000000001	964.045	0.17905405405405406:0.05067567567567568:0.013513513513513514:0.3277027027027027:0.20945945945945946:0.04391891891891892:0.08108108108108109:0.060810810810810814:0.033783783783783786	['False1:4:7:4:1:4:7:4:1:4:1:4:1:4:5:8:5:2:5:4:7:4:1:4:5:8:5:6:5:2:5:4:7:4:1:4:7:4:5:8:5:4:1:4 ', 'True1:4:1:4:5:6:5:2:3:2:5:8:9 ', 'True1:4:5:8:9 ', 'True1:4:5:4:1:4:7:4:1:4:5:2:5:6:5:4:1:4:5:8:5:6:5:4:1:4:1:4:7:4:5:4:1:4:1:4:7:4:5:8:9 ', 'True1:4:7:4:5:6:5:8:5:2:5:4:1:4:7:4:5:6:5:4:1:4:5:4:1:4:7:4:5:8:9 ', 'True1:4:5:2:5:8:5:6:5:4:7:4:1:4:1:4:7:4:5:4:1:4:1:4:5:6:5:8:9 ', 'True1:4:1:4:1:4:7:4:1:…
0	18	14	305	10	0.7142857142857143	1.890033628454913	0.8601913741317576	79.7165	1517.165	0.15289256198347106:0.07644628099173553:0.028925619834710745:0.29958677685950413:0.22933884297520662:0.05785123966942149:0.08057851239669421:0.05371900826446281:0.02066115702479339	['False1:4:5:2:3:2:5:4:1:4:7:4:5:8:5:6:5:2:3:2:5:4:1:4:5:6:5:8:5:2:3:2:5:4:7:4:1:4:5:4:7:4:1:4:5:6 ', 'True1:4:7:4:5:8:5:6:5:2:3:2:5:4:1:4:5:2:5:6:5:8:9 ', 'False1:4:5:8:5:6:5:4:7:4:1:4:7:4:5:6:5:2:5:4:1:4:7:4:1:4:5:6:5:4:1:4:7:4:1:4:7:4:1:4:1:4:1:4:5:6:5:2:3:2:5:8 ', 'True1:4:5:2:3:2:5:8:9 ', 'False1:4:5:6:5:2:5:4:1:4:1:4:1:4:5:4:7:4:1:4:5:2:5:6:5:4:1:4:5:6:5:4:7:4:1:4:7:4:1:4:1:4:5:8:5:6:5:4:7:…
0	18	13	251	11	0.8461538461538461	1.8681935425752247	0.850251522691462	65.83245454545454	1084.1570000000002	0.16279069767441862:0.06395348837209303:0.020348837209302327:0.3081395348837209:0.23255813953488372:0.05232558139534884:0.06976744186046512:0.05813953488372093:0.03197674418604651	['True1:4:1:4:5:2:5:8:9 ', 'True1:4:5:6:5:4:1:4:5:8:9 ', 'False1:4:7:4:5:6:5:4:1:4:5:2:3:2:5:4:1:4:1:4:1:4:7:4:1:4:7:4:1:4:7:4:5:8:5:6:5:2:3:2:5:4:1:4:5:8:5:6:5:4 ', 'True1:4:5:6:5:4:1:4:5:6:5:2:5:8:5:4:1:4:7:4:5:4:1:4:7:4:5:8:9 ', 'False1:4:7:4:1:4:1:4:7:4:5:6:5:2:3:2:5:4:1:4:1:4:1:4:1:4:5:6:5:4:7:4:1:4:1:4:5:8:5:2:5:4:7:4:1:4:5:8:5:6:5 ', 'True1:4:5:6:5:2:3:2:5:4:7:4:1:4:5:8:9 ', 'True1:4:1:4:7…
1	2	3	55	3	1.0	1.665858295813394	0.856081816841401	28.390666666666664	85.172	0.25:0.3125:0.15625:0.09375:0.09375:0.09375:0.0	['True1:2:4:2:3:2:1:6:1:2:3:5 ', 'True1:2:4:2:3:2:1:6:1:2:4:2:3:5 ', 'True1:6:1:2:3:5 ']
1	2	3	108	2	0.6666666666666666	1.7059852434691822	0.8767029887260683	13.013	206.026	0.2835820895522388:0.26865671641791045:0.05970149253731343:0.1044776119402985:0.029850746268656716:0.19402985074626866:0.05970149253731343	['False1:2:4:2:3:2:1:6:1:2:3:2:4:2:1:2:4:2:1:6:7:6:1:2:1:2:1:6:7:6:1:6:1:6:1:6:7:6:1:2:4:2:1:6:7:6:1:2:4:2:1:2:4 ', 'True1:6:1:6:1:2:3:5 ', 'True1:2:4:2:3:5 ']
1	2	3	123	2	0.6666666666666666	1.709992219234265	0.8787621669296601	42.5015	265.003	0.27941176470588236:0.2647058823529412:0.08823529411764706:0.07352941176470588:0.029411764705882353:0.20588235294117646:0.058823529411764705	['True1:6:1:2:3:2:1:6:1:6:7:6:1:2:3:5 ', 'False1:6:7:6:1:2:4:2:1:6:7:6:1:6:1:2:1:2:4:2:3:2:1:6:1:2:3:2:4:2:1:6:1:2:4:2:3:2:1:6:7:6:1:2 ', 'True1:6:1:2:4:2:3:5 ']
1	2	4	126	4	1.0	1.7219934418449225	0.8849295753356875	76.7955	307.182	0.2717391304347826:0.29347826086956524:0.08695652173913043:0.09782608695652174:0.043478260869565216:0.16304347826086957:0.043478260869565216	['True1:2:4:2:1:6:7:6:1:2:3:2:4:2:1:6:1:2:4:2:1:2:4:2:3:5 ', 'True1:6:1:2:3:5 ', 'True1:6:1:2:4:2:3:5 ', 'True1:6:1:2:4:2:1:6:1:2:1:2:4:2:3:2:1:6:1:6:1:2:1:6:7:6:1:2:4:2:1:6:7:6:1:2:3:2:1:2:4:2:3:2:1:6:7:6:1:2:3:5 ']
1	2	4	142	3	0.75	1.7112251501123426	0.8793957680641608	45.94200000000001	317.826	0.2647058823529412:0.30392156862745096:0.08823529411764706:0.08823529411764706:0.029411764705882353:0.16666666666666666:0.058823529411764705	['True1:2:4:2:1:6:7:6:1:6:1:2:4:2:3:5 ', 'True1:6:7:6:1:2:3:2:1:2:3:5 ', 'False1:2:1:2:3:2:4:2:1:6:7:6:1:2:3:2:1:2:3:2:4:2:1:6:1:2:4:2:1:6:1:6:1:2:3:2:1:6:1:2:4:2:1:2:3:2:4:2:1:6:7:6 ', 'True1:2:4:2:1:6:7:6:1:2:1:6:7:6:1:2:4:2:1:2:3:5 ']
1	2	1	36	1	1.0	1.6488470716724795	0.8473397769537048	47.207	47.207	0.2857142857142857:0.14285714285714285:0.07142857142857142:0.0:0.07142857142857142:0.2857142857142857:0.14285714285714285	['True1:6:7:6:1:2:1:6:7:6:1:2:3:5 ']
1	2	4	98	4	1.0	1.7690491967020663	0.909111449755731	49.472750000000005	197.89100000000002	0.2647058823529412:0.2647058823529412:0.10294117647058823:0.07352941176470588:0.058823529411764705:0.17647058823529413:0.058823529411764705	['True1:6:7:6:1:2:4:2:3:2:1:6:7:6:1:6:1:2:1:2:3:5 ', 'True1:6:1:2:3:5 ', 'True1:6:7:6:1:2:4:2:3:2:1:6:1:2:4:2:3:5 ', 'True1:2:3:2:4:2:1:6:7:6:1:2:1:2:1:6:1:2:4:2:3:5 ']
1	2	4	100	4	1.0	1.6938561662062825	0.8704698760261896	50.1585	200.634	0.296875:0.296875:0.109375:0.0625:0.0625:0.140625:0.03125	['True1:2:3:2:1:6:1:6:1:2:3:2:1:2:4:2:3:2:1:6:1:2:3:5 ', 'True1:2:1:2:4:2:1:6:1:2:4:2:1:6:1:2:1:2:3:5 ', 'True1:6:7:6:1:2:1:6:7:6:1:2:4:2:3:5 ', 'True1:2:3:5 ']
1	2	3	94	3	1.0	1.676445308289928	0.8615224650037397	70.06233333333334	210.187	0.3125:0.1875:0.0625:0.03125:0.046875:0.265625:0.09375	['True1:2:4:2:1:6:7:6:1:6:7:6:1:2:1:6:1:2:3:5 ', 'True1:6:7:6:1:2:3:5 ', 'True1:6:7:6:1:2:1:6:7:6:1:2:3:2:1:6:1:6:1:6:1:2:1:6:7:6:1:2:4:2:1:6:1:2:3:5 ']
1	2	4	134	4	1.0	1.7256430747812352	0.8868051156519166	86.69725	346.789	0.2727272727272727:0.2818181818181818:0.09090909090909091:0.07272727272727272:0.03636363636363636:0.18181818181818182:0.06363636363636363	['True1:2:3:2:1:6:7:6:1:2:3:2:1:6:1:6:7:6:1:2:4:2:1:2:3:2:1:6:7:6:1:2:4:2:3:5 ', 'True1:2:4:2:3:2:1:6:1:2:3:5 ', 'True1:2:1:6:1:2:1:2:3:2:1:6:1:2:4:2:1:6:7:6:1:2:3:5 ', 'True1:6:1:2:4:2:3:2:1:2:4:2:1:6:1:2:4:2:1:6:7:6:1:6:7:6:1:2:4:2:1:6:7:6:1:2:3:5 ']
1	6	4	114	4	1.0	1.7030197866050827	0.8751790453592386	79.15375	316.615	0.30434782608695654:0.25:0.07608695652173914:0.05434782608695652:0.043478260869565216:0.20652173913043478:0.06521739130434782	['True1:6:7:6:1:6:7:6:1:2:1:6:1:6:1:6:1:2:3:5 ', 'True1:2:4:2:1:6:1:2:1:6:1:2:4:2:1:2:3:5 ', 'True1:6:1:2:3:2:1:2:4:2:3:2:1:6:1:6:7:6:1:2:3:2:1:2:4:2:1:6:7:6:1:2:1:6:7:6:1:2:1:2:3:5 ', 'True1:2:4:2:1:6:7:6:1:2:3:5 ']
1	6	5	127	5	1.0	1.6994882181572715	0.8733641781879431	73.5514	367.757	0.2962962962962963:0.28703703703703703:0.09259259259259259:0.06481481481481481:0.046296296296296294:0.16666666666666666:0.046296296296296294	['True1:2:1:6:7:6:1:6:7:6:1:2:4:2:1:6:1:2:1:6:7:6:1:2:4:2:1:2:1:6:1:6:1:2:4:2:3:5 ', 'True1:2:3:2:4:2:1:6:1:2:1:6:1:2:3:5 ', 'True1:2:3:2:1:6:1:2:1:2:4:2:3:2:1:6:7:6:1:2:1:6:1:2:3:2:1:6:1:2:3:5 ', 'True1:6:7:6:1:2:3:2:1:2:4:2:1:2:4:2:3:5 ', 'True1:2:3:5 ']
1	6	5	109	4	0.8	1.7535020370705423	0.9011217901925329	21.93325	267.733	0.27586206896551724:0.25287356321839083:0.06896551724137931:0.08045977011494253:0.04597701149425287:0.19540229885057472:0.08045977011494253	['True1:2:3:5 ', 'True1:2:4:2:3:2:1:6:7:6:1:2:4:2:1:2:3:5 ', 'False1:6:7:6:1:6:7:6:1:6:7:6:1:2:4:2:1:6:1:2:1:2:3:2:4:2:1:6:1:6:7:6:1:2:1:2:1:6:7:6:1:2:4:2:1:2:1 ', 'True1:6:7:6:1:2:4:2:3:5 ', 'True1:6:1:2:4:2:3:5 ']
1	6	3	113	2	0.6666666666666666	1.6079029909226137	0.8262986817264956	79.3125	338.625	0.32989690721649484:0.20618556701030927:0.041237113402061855:0.041237113402061855:0.020618556701030927:0.26804123711340205:0.09278350515463918	['False1:2:3:2:4:2:1:6:7:6:1:2:4:2:1:2:4:2:1:6:1:2:1:6:1:6:7:6:1:6:7:6:1:2:1:6:7:6:1:2:3:2:1:6:1:6:1 ', 'True1:6:1:2:1:6:1:2:1:6:7:6:1:2:4:2:1:6:7:6:1:6:7:6:1:2:1:2:1:6:7:6:1:6:7:6:1:6:1:2:3:5 ', 'True1:6:1:2:1:2:3:5 ']
1	6	5	69	5	1.0	1.7972471792730027	0.9236023462571064	34.9074	174.537	0.26666666666666666:0.18333333333333332:0.1:0.05:0.08333333333333333:0.23333333333333334:0.08333333333333333	['True1:2:4:2:3:5 ', 'True1:6:7:6:1:6:1:2:1:6:7:6:1:2:3:5 ', 'True1:6:7:6:1:2:4:2:3:2:1:6:1:6:1:2:4:2:3:5 ', 'True1:6:1:2:3:5 ', 'True1:6:7:6:1:6:7:6:1:2:3:5 ']
1	6	2	65	2	1.0	1.7312367884755924	0.8896797158471377	55.8645	111.729	0.23529411764705882:0.3235294117647059:0.11764705882352941:0.11764705882352941:0.058823529411764705:0.11764705882352941:0.029411764705882353	['True1:2:4:2:3:2:1:2:4:2:3:5 ', 'True1:6:7:6:1:2:3:2:4:2:1:6:1:2:4:2:1:6:1:2:3:5 ']
1	6	4	80	4	1.0	1.7251806294922594	0.8865674657844752	47.098	188.392	0.3076923076923077:0.25:0.09615384615384616:0.057692307692307696:0.07692307692307693:0.17307692307692307:0.038461538461538464	['True1:6:1:2:4:2:1:2:4:2:1:6:1:6:7:6:1:6:1:2:3:5 ', 'True1:2:3:2:1:6:7:6:1:2:1:2:3:5 ', 'True1:6:1:2:3:5 ', 'True1:2:1:6:1:2:4:2:3:5 ']
1	6	4	56	4	1.0	1.8556400230469214	0.953610331878779	28.334249999999997	113.33699999999999	0.23684210526315788:0.21052631578947367:0.10526315789473684:0.07894736842105263:0.10526315789473684:0.18421052631578946:0.07894736842105263	['True1:2:4:2:1:6:7:6:1:2:4:2:3:5 ', 'True1:6:1:2:4:2:3:5 ', 'True1:6:7:6:1:2:3:5 ', 'True1:6:7:6:1:2:3:5 ']
1	6	4	78	4	1.0	1.796177850016349	0.9230528197246645	40.47175	161.887	0.25:0.2692307692307692:0.11538461538461539:0.07692307692307693:0.07692307692307693:0.15384615384615385:0.057692307692307696	['True1:2:4:2:3:2:1:6:7:6:1:2:4:2:3:5 ', 'True1:2:3:5 ', 'True1:2:1:6:7:6:1:2:3:2:4:2:1:2:1:6:1:6:1:2:3:5 ', 'True1:6:7:6:1:2:4:2:3:5 ']
1	6	4	145	4	1.0	1.7273645708023389	0.8876897896035578	102.34675	409.387	0.2661290322580645:0.28225806451612906:0.08870967741935484:0.08064516129032258:0.03225806451612903:0.18548387096774194:0.06451612903225806	['True1:2:4:2:1:6:1:6:1:2:4:2:3:2:1:2:4:2:1:6:7:6:1:6:7:6:1:2:3:5 ', 'True1:2:4:2:1:6:1:2:4:2:1:6:1:2:3:2:1:6:7:6:1:6:1:2:3:2:1:2:3:5 ', 'True1:6:7:6:1:2:4:2:3:5 ', 'True1:2:1:2:3:2:4:2:1:6:7:6:1:6:1:2:3:2:1:6:7:6:1:6:7:6:1:2:3:2:4:2:1:6:1:2:3:2:4:2:1:6:7:6:1:2:1:2:1:2:4:2:3:5 ']
1	10	6	103	5	0.8333333333333334	1.7079518333469283	0.8777136160043633	37.5912	367.956	0.2962962962962963:0.26851851851851855:0.09259259259259259:0.06481481481481481:0.046296296296296294:0.18518518518518517:0.046296296296296294	['True1:2:3:5 ', 'True1:2:4:2:3:2:1:2:4:2:1:6:1:6:7:6:1:2:1:2:4:2:3:5 ', 'True1:2:3:2:1:6:1:2:3:5 ', 'True1:2:4:2:1:6:1:2:3:5 ', 'False1:2:3:2:1:6:1:2:4:2:1:6:1:2:4:2:1:6:7:6:1:6:1:2:4:2:3:2:1:2:1:6:7:6:1:6:1:6:7:6:1:6:1:2:3:2 ', 'True1:2:1:6:1:6:1:6:7:6:1:2:3:5 ']
1	10	8	127	8	1.0	1.7684488112527936	0.9088029126685668	59.048125	472.385	0.2662337662337662:0.23376623376623376:0.09090909090909091:0.05844155844155844:0.05194805194805195:0.21428571428571427:0.08441558441558442	['True1:6:1:2:4:2:1:6:7:6:1:2:4:2:3:2:1:6:1:2:4:2:3:5 ', 'True1:6:7:6:1:2:3:5 ', 'True1:2:4:2:1:6:7:6:1:2:1:2:3:5 ', 'True1:6:7:6:1:2:4:2:3:5 ', 'True1:2:1:6:7:6:1:6:1:6:7:6:1:2:1:6:7:6:1:6:1:2:1:6:1:6:7:6:1:2:3:2:1:6:1:6:7:6:1:2:4:2:3:2:1:2:4:2:3:5 ', 'True1:6:7:6:1:2:3:5 ', 'True1:2:1:6:7:6:1:2:3:2:4:2:1:6:7:6:1:6:1:2:3:2:4:2:1:6:7:6:1:2:3:2:1:2:3:5 ', 'True1:2:3:5 ']
1	10	4	87	3	0.75	1.7111672693098643	0.8793660232157121	42.39033333333334	307.171	0.2911392405063291:0.22784810126582278:0.0379746835443038:0.08860759493670886:0.0379746835443038:0.22784810126582278:0.08860759493670886	['True1:6:7:6:1:2:4:2:1:2:4:2:1:6:1:6:7:6:1:2:4:2:1:6:1:6:7:6:1:2:3:5 ', 'True1:2:3:5 ', 'True1:2:3:5 ', 'False1:2:4:2:1:6:1:6:7:6:1:6:1:2:4:2:1:6:7:6:1:2:4:2:1:6:1:2:4:2:1:6:7:6:1:2:1:6:7 ']
1	10	7	142	7	1.0	1.742804870141033	0.8956245338394055	66.06428571428572	462.45	0.27380952380952384:0.25595238095238093:0.07738095238095238:0.08333333333333333:0.041666666666666664:0.20238095238095238:0.06547619047619048	['True1:2:1:6:1:2:4:2:3:5 ', 'True1:6:1:2:4:2:1:6:1:2:4:2:3:5 ', 'True1:2:3:2:4:2:1:6:7:6:1:2:4:2:1:6:1:6:7:6:1:2:3:5 ', 'True1:6:1:2:4:2:3:5 ', 'True1:2:1:6:7:6:1:6:1:2:1:2:3:2:1:6:1:6:7:6:1:2:4:2:3:2:1:6:7:6:1:2:3:2:1:6:1:2:3:2:4:2:1:6:1:6:7:6:1:2:4:2:3:5 ', 'True1:6:7:6:1:2:4:2:1:2:4:2:1:6:1:2:3:2:4:2:1:6:7:6:1:6:1:2:1:6:1:6:7:6:1:2:3:5 ', 'True1:2:4:2:1:6:7:6:1:2:4:2:1:6:7:6:1:2:3:5 ']
1	10	9	184	8	0.8888888888888888	1.7042189348297152	0.8757952856441329	84.835375	858.6830000000001	0.2872727272727273:0.2581818181818182:0.06545454545454546:0.08:0.02909090909090909:0.2109090909090909:0.06909090909090909	['False1:2:1:6:7:6:1:6:7:6:1:6:1:2:4:2:3:2:1:6:7:6:1:2:4:2:3:2:1:6:1:2:3:2:1:2:1:6:1:6:7 ', 'True1:6:7:6:1:2:3:2:4:2:1:6:1:2:4:2:1:2:4:2:3:2:1:6:1:6:7:6:1:6:7:6:1:6:1:2:4:2:3:5 ', 'True1:2:4:2:1:6:7:6:1:2:3:5 ', 'True1:2:4:2:1:6:1:6:1:2:1:6:7:6:1:2:3:5 ', 'True1:2:1:6:7:6:1:2:4:2:1:6:1:2:4:2:1:2:4:2:3:2:1:6:7:6:1:2:1:2:4:2:1:2:4:2:3:2:1:6:1:6:7:6:1:2:1:6:1:6:7:6:1:2:4:2:1:6:1:6:1:2:3:5 ', 'True1:…
1	10	8	140	7	0.875	1.7363391741695855	0.8923018233974119	39.38185714285714	455.673	0.2808219178082192:0.2671232876712329:0.08904109589041095:0.07534246575342465:0.04794520547945205:0.18493150684931506:0.0547945205479452	['True1:2:3:5 ', 'False1:2:1:2:4:2:1:6:7:6:1:2:1:2:1:2:4:2:3:2:1:6:1:2:1:6:7:6:1:6:7:6:1:6:1:2:3:2:4:2:1:6:1:2:1:6 ', 'True1:2:4:2:3:5 ', 'True1:6:7:6:1:2:3:5 ', 'True1:2:3:2:4:2:1:6:7:6:1:2:3:2:1:6:1:2:3:2:4:2:1:2:4:2:3:5 ', 'True1:2:4:2:1:6:1:6:7:6:1:6:1:2:4:2:1:6:1:6:1:6:7:6:1:2:3:2:1:6:1:2:4:2:1:6:1:6:7:6:1:2:3:5 ', 'True1:2:3:5 ', 'True1:2:4:2:3:5 ']
1	10	6	79	6	1.0	1.7521498236426167	0.9004268899533918	37.675333333333334	226.052	0.25675675675675674:0.2972972972972973:0.13513513513513514:0.06756756756756757:0.08108108108108109:0.12162162162162163:0.04054054054054054	['True1:2:3:2:4:2:1:6:7:6:1:2:3:5 ', 'True1:2:4:2:1:6:1:2:3:5 ', 'True1:2:4:2:3:5 ', 'True1:2:3:5 ', 'True1:2:3:2:4:2:1:2:3:2:1:6:1:2:1:6:7:6:1:2:3:5 ', 'True1:2:4:2:1:6:7:6:1:6:1:2:3:2:1:2:3:5 ']
1	10	4	137	3	0.75	1.6894634738298715	0.8682124786954117	86.32433333333334	438.973	0.2878787878787879:0.25:0.06818181818181818:0.06818181818181818:0.022727272727272728:0.22727272727272727:0.07575757575757576	['True1:6:1:2:4:2:3:5 ', 'False1:6:1:2:4:2:1:2:3:2:1:6:1:6:7:6:1:2:3:2:4:2:1:6:7:6:1:2:4:2:1:6:1:6:1:2:1:6:7:6:1:6:1:6:7:6 ', 'True1:6:7:6:1:2:3:2:1:6:1:6:7:6:1:2:4:2:3:2:1:2:1:6:1:2:3:2:4:2:1:2:3:5 ', 'True1:6:7:6:1:6:7:6:1:2:1:6:7:6:1:2:4:2:1:2:3:2:1:6:1:2:1:6:1:2:4:2:1:2:4:2:1:6:7:6:1:2:3:5 ']
1	10	7	123	7	1.0	1.7688119514349185	0.9089895298062087	51.96685714285714	363.768	0.2719298245614035:0.24561403508771928:0.09649122807017543:0.07894736842105263:0.06140350877192982:0.19298245614035087:0.05263157894736842	['True1:6:1:6:1:6:7:6:1:2:1:6:7:6:1:6:1:2:4:2:3:5 ', 'True1:2:1:6:7:6:1:2:3:2:4:2:1:6:7:6:1:2:3:5 ', 'True1:6:1:6:1:2:4:2:3:2:1:6:7:6:1:6:7:6:1:2:4:2:3:5 ', 'True1:6:1:2:4:2:3:5 ', 'True1:6:1:2:4:2:1:6:1:2:3:2:4:2:1:2:3:5 ', 'True1:6:1:6:1:2:4:2:3:2:1:2:3:5 ', 'True1:2:4:2:1:2:3:5 ']
1	10	3	85	3	1.0	1.7560750137216612	0.902444038628499	81.29899999999999	243.897	0.25:0.19117647058823528:0.08823529411764706:0.04411764705882353:0.04411764705882353:0.2647058823529412:0.11764705882352941	['True1:6:7:6:1:6:1:6:7:6:1:2:1:6:7:6:1:2:3:2:4:2:1:2:3:2:4:2:1:6:7:6:1:6:1:6:7:6:1:2:3:5 ', 'True1:2:3:5 ', 'True1:6:7:6:1:2:4:2:3:2:1:6:7:6:1:6:7:6:1:2:3:5 ']
1	14	6	133	4	0.6666666666666666	1.7122836814287195	0.8799397455529933	17.36475	429.459	0.2857142857142857:0.2619047619047619:0.09523809523809523:0.05555555555555555:0.031746031746031744:0.1984126984126984:0.07142857142857142	['True1:6:1:2:3:5 ', 'False1:2:1:6:1:2:3:2:1:6:1:6:7:6:1:6:1:2:3:2:1:2:1:6:1:2:3:2:4:2:1:6:7:6:1:2:1:6:7:6:1:2:4:2:1:2:4 ', 'True1:6:7:6:1:2:3:5 ', 'False1:6:7:6:1:2:3:2:4:2:1:2:1:2:4:2:1:2:3:2:1:6:7:6:1:2:3:2:4:2:1:6:1:6:7:6:1:2:4:2:3:2:1:6:7:6:1 ', 'True1:2:3:2:1:6:7:6:1:6:1:2:3:5 ', 'True1:2:3:5 ']
1	14	16	210	13	0.8125	1.6992353951472374	0.8732342528621737	55.47838461538461	1261.219	0.291866028708134:0.2631578947368421:0.06937799043062201:0.06698564593301436:0.03110047846889952:0.20574162679425836:0.07177033492822966	['True1:2:3:5 ', 'True1:6:1:6:7:6:1:2:4:2:1:2:4:2:3:5 ', 'True1:6:1:2:4:2:1:6:1:6:7:6:1:2:1:6:1:6:1:6:1:2:4:2:1:6:1:6:7:6:1:6:1:2:3:2:4:2:1:6:1:2:3:5 ', 'True1:2:1:2:3:2:1:2:3:5 ', 'False1:2:1:6:1:6:7:6:1:2:1:6:7:6:1:2:4:2:1:2:4:2:1:6:7:6:1:6:7:6:1:2:4:2:1:6:1:2:1:2:3:2:1:6:1:6:7:6:1:2:4:2:3:2:1:2 ', 'True1:2:3:2:1:2:4:2:1:6:7:6:1:2:1:2:4:2:1:6:1:2:4:2:3:5 ', 'True1:2:3:5 ', 'True1:2:4:2:3:5 ', '…
1	14	20	197	20	1.0	1.7478907014479	0.8982381341175767	57.937	1158.74	0.2766990291262136:0.25970873786407767:0.0825242718446602:0.07766990291262135:0.04854368932038835:0.19174757281553398:0.06310679611650485	['True1:6:1:6:7:6:1:2:3:5 ', 'True1:2:3:5 ', 'True1:2:1:6:7:6:1:6:1:2:4:2:3:2:1:6:1:6:1:2:3:2:1:6:1:2:3:5 ', 'True1:6:7:6:1:6:7:6:1:2:1:6:7:6:1:6:7:6:1:2:4:2:1:6:7:6:1:2:3:2:1:2:1:6:7:6:1:2:3:2:1:2:3:5 ', 'True1:2:3:2:4:2:1:6:7:6:1:2:1:6:1:6:1:2:3:5 ', 'True1:6:1:2:4:2:1:2:3:2:1:6:7:6:1:2:3:5 ', 'True1:6:1:2:3:2:4:2:1:6:1:2:4:2:1:6:7:6:1:6:1:2:4:2:1:6:1:2:3:2:1:6:1:2:4:2:3:5 ', 'True1:2:4:2:3:5 '…
1	14	14	200	12	0.8571428571428571	1.6985202563904058	0.8728667442404736	61.34866666666667	1096.184	0.29651162790697677:0.27325581395348836:0.06976744186046512:0.0755813953488372:0.03488372093023256:0.18895348837209303:0.061046511627906974	['True1:6:1:2:4:2:1:6:7:6:1:2:4:2:1:2:4:2:1:6:1:2:4:2:3:5 ', 'True1:2:3:2:4:2:1:6:1:6:7:6:1:2:3:5 ', 'True1:2:3:5 ', 'False1:2:4:2:1:6:1:6:1:2:1:6:7:6:1:2:1:2:4:2:3:2:1:6:1:2:4:2:3:2:1:2:1:6:1:6:1:2:1:6:7:6:1:6:7:6:1:2:3 ', 'True1:6:1:2:3:2:1:6:1:2:1:6:1:2:1:2:3:5 ', 'True1:2:4:2:1:2:4:2:1:6:7:6:1:6:7:6:1:2:1:2:3:5 ', 'True1:2:4:2:1:6:7:6:1:2:3:5 ', 'True1:6:7:6:1:2:3:5 ', 'True1:6:7:6:1:2:4:2:1:…
1	14	11	169	9	0.8181818181818182	1.700410227555578	0.8738379972893822	39.080555555555556	711.725	0.2987012987012987:0.24675324675324675:0.09090909090909091:0.04329004329004329:0.03896103896103896:0.21212121212121213:0.06926406926406926	['True1:2:3:5 ', 'True1:6:7:6:1:2:3:5 ', 'False1:2:3:2:1:6:1:6:7:6:1:2:4:2:3:2:1:6:7:6:1:2:4:2:1:6:7:6:1:2:1:2:1:6:1:2:3:2:4:2:1:6:1:2 ', 'True1:2:1:6:1:2:1:6:1:2:3:2:1:6:7:6:1:2:3:5 ', 'True1:2:3:2:1:2:1:2:4:2:1:6:1:2:1:2:3:2:1:6:7:6:1:6:1:2:1:2:3:5 ', 'True1:6:1:2:4:2:1:6:7:6:1:2:3:2:4:2:1:6:1:2:1:6:1:2:1:6:1:6:7:6:1:2:1:2:3:5 ', 'True1:6:1:6:7:6:1:6:7:6:1:2:4:2:3:5 ', 'True1:6:7:6:1:2:3:5 ', '…
1	14	9	125	9	1.0	1.7528321056404348	0.9007775135410993	54.59533333333334	491.35800000000006	0.27976190476190477:0.20238095238095238:0.07142857142857142:0.05952380952380952:0.05357142857142857:0.24404761904761904:0.08928571428571429	['True1:6:7:6:1:6:1:6:1:2:4:2:1:6:7:6:1:2:3:5 ', 'True1:2:4:2:1:6:7:6:1:2:4:2:1:2:3:5 ', 'True1:6:7:6:1:6:7:6:1:6:1:2:1:6:7:6:1:2:3:2:4:2:1:6:7:6:1:6:1:2:3:5 ', 'True1:6:1:2:1:6:1:2:1:6:1:6:7:6:1:2:3:5 ', 'True1:6:1:6:7:6:1:2:4:2:1:2:4:2:3:2:1:6:7:6:1:2:3:5 ', 'True1:2:3:5 ', 'True1:6:7:6:1:6:7:6:1:2:3:2:4:2:1:6:1:6:1:2:3:5 ', 'True1:6:7:6:1:6:1:2:4:2:1:2:1:6:7:6:1:2:4:2:3:5 ', 'True1:6:7:6:1:2:4…
1	14	16	215	13	0.8125	1.6913075349324453	0.8691601386392529	60.73507692307692	1329.556	0.28699551569506726:0.289237668161435:0.08744394618834081:0.07399103139013453:0.02914798206278027:0.17937219730941703:0.053811659192825115	['True1:2:1:6:1:6:1:6:7:6:1:6:1:2:1:6:7:6:1:2:3:5 ', 'True1:6:1:2:4:2:1:6:1:2:1:6:1:2:3:2:4:2:1:2:1:6:1:6:1:2:3:5 ', 'True1:2:1:6:1:2:1:6:1:2:3:5 ', 'True1:6:1:2:3:5 ', 'False1:6:1:2:3:2:1:6:7:6:1:2:4:2:3:2:1:6:7:6:1:6:1:2:3:2:1:2:3:2:4:2:1:6:7:6:1:2:1:6:1:2:1:6:1:6:7 ', 'True1:2:3:2:1:6:1:6:1:2:4:2:1:2:4:2:1:6:7:6:1:2:3:5 ', 'True1:2:4:2:3:2:1:6:1:2:4:2:1:6:1:2:4:2:3:5 ', 'True1:2:1:6:7:6:1:2:3:…
1	14	11	174	10	0.9090909090909091	1.7135469891287334	0.8805889572859333	64.7807	827.807	0.2898550724637681:0.2536231884057971:0.07246376811594203:0.06884057971014493:0.036231884057971016:0.21014492753623187:0.06884057971014493	['True1:6:7:6:1:2:4:2:3:2:1:6:7:6:1:6:1:6:1:2:3:5 ', 'True1:2:4:2:1:2:3:5 ', 'True1:2:4:2:1:6:1:2:3:2:1:2:3:2:4:2:1:6:7:6:1:6:1:2:3:2:4:2:1:6:7:6:1:2:3:5 ', 'True1:6:7:6:1:2:3:5 ', 'True1:6:1:2:3:5 ', 'True1:6:7:6:1:2:3:2:4:2:1:2:3:5 ', 'True1:6:1:2:4:2:1:2:1:6:7:6:1:2:1:6:7:6:1:6:7:6:1:2:1:6:7:6:1:2:3:2:4:2:1:6:1:2:1:6:7:6:1:6:7:6:1:2:4:2:3:5 ', 'True1:6:1:6:7:6:1:6:1:6:1:2:1:6:1:2:1:6:1:2:4:2:3…
1	14	15	166	13	0.8666666666666667	1.7334292884420195	0.8908064379455304	43.732	928.516	0.28:0.2733333333333333:0.09:0.06666666666666667:0.043333333333333335:0.18:0.06666666666666667	['True1:2:3:5 ', 'True1:2:1:6:1:2:4:2:3:2:1:6:7:6:1:2:4:2:3:2:1:2:3:5 ', 'True1:6:7:6:1:2:1:2:3:2:1:6:1:6:7:6:1:2:3:5 ', 'False1:2:4:2:1:2:4:2:3:2:1:2:4:2:3:2:1:6:7:6:1:6:7:6:1:2:1:2:4:2:1:6:7:6:1:2:1:6:1:2:1:2:1:6:1 ', 'True1:2:1:6:7:6:1:2:3:5 ', 'True1:2:3:5 ', 'True1:2:4:2:3:2:1:2:4:2:3:2:1:2:4:2:1:6:7:6:1:2:3:5 ', 'True1:2:3:2:1:2:4:2:3:2:1:6:1:2:4:2:3:5 ', 'True1:6:7:6:1:2:3:2:1:2:4:2:1:6:7:…
1	14	9	177	8	0.8888888888888888	1.695996905209371	0.8715699982513231	74.1555	773.244	0.28270042194092826:0.29957805907172996:0.0970464135021097:0.07172995780590717:0.03375527426160337:0.16455696202531644:0.05063291139240506	['True1:6:1:6:7:6:1:2:4:2:3:2:1:2:3:5 ', 'True1:6:1:2:1:2:3:5 ', 'True1:2:3:2:4:2:1:6:7:6:1:6:7:6:1:2:3:5 ', 'False1:6:1:2:4:2:1:6:1:2:4:2:3:2:1:6:7:6:1:2:4:2:1:6:1:6:7:6:1:2:3:2:4:2:1:2:3:2:1:6:7:6:1:2:1:2:3 ', 'True1:2:4:2:3:2:1:6:1:2:3:2:1:6:7:6:1:6:7:6:1:2:1:2:4:2:3:5 ', 'True1:2:4:2:1:6:1:2:3:5 ', 'True1:6:7:6:1:2:4:2:3:5 ', 'True1:2:1:2:1:2:4:2:3:2:1:6:7:6:1:2:4:2:1:2:4:2:1:6:7:6:1:2:1:6:1:…
1	18	18	199	17	0.9444444444444444	1.7044936369416956	0.8759364546041252	63.29494117647058	1256.0140000000001	0.29904306220095694:0.22966507177033493:0.08133971291866028:0.045454545454545456:0.04066985645933014:0.22966507177033493:0.07416267942583732	['False1:2:4:2:1:6:1:6:7:6:1:6:1:6:1:2:1:6:1:6:7:6:1:2:1:6:7:6:1:2:4:2:3:2:1:6:1:2:1:6:7:6 ', 'True1:2:3:5 ', 'True1:6:7:6:1:2:4:2:1:6:1:2:3:5 ', 'True1:6:7:6:1:2:3:2:1:2:3:5 ', 'True1:2:4:2:3:5 ', 'True1:6:7:6:1:2:3:2:4:2:1:6:1:2:3:2:1:6:7:6:1:6:1:6:1:2:4:2:1:6:7:6:1:2:1:6:7:6:1:6:1:6:7:6:1:2:3:5 ', 'True1:2:3:5 ', 'True1:6:7:6:1:2:4:2:1:6:1:2:3:5 ', 'True1:6:7:6:1:2:1:6:1:2:4:2:3:5 ', 'True1:2:…
1	18	24	223	21	0.875	1.714908446217268	0.8812886078269389	58.19933333333333	1762.186	0.289568345323741:0.2589928057553957:0.08633093525179857:0.06294964028776978:0.03776978417266187:0.2014388489208633:0.06294964028776978	['True1:6:1:6:1:2:1:6:1:6:7:6:1:2:3:2:1:6:7:6:1:6:7:6:1:2:3:5 ', 'True1:2:4:2:1:2:4:2:3:5 ', 'True1:6:1:6:1:2:3:5 ', 'True1:2:1:6:1:2:3:2:1:6:7:6:1:2:4:2:3:5 ', 'True1:6:7:6:1:2:1:2:1:2:1:6:7:6:1:2:3:5 ', 'False1:6:1:2:3:2:1:6:1:2:3:2:4:2:1:6:7:6:1:6:1:6:7:6:1:2:3:2:1:6:7:6:1:2:3:2:4:2:1:6:1:6:7:6:1:2:1:6 ', 'True1:2:1:2:4:2:1:6:1:6:7:6:1:2:4:2:3:2:1:6:1:2:3:5 ', 'True1:2:1:6:1:2:1:6:1:6:7:6:1:2:…
1	18	16	236	14	0.875	1.7313915315212012	0.8897592380417694	72.3885	1373.439	0.2695852534562212:0.2695852534562212:0.08294930875576037:0.07834101382488479:0.03225806451612903:0.195852534562212:0.07142857142857142	['False1:6:7:6:1:6:7:6:1:2:4:2:3:2:1:6:7:6:1:6:1:2:3:2:1:6:7:6:1:6:7:6:1:2:3:2:4:2:1:2:3 ', 'False1:6:1:2:3:2:4:2:1:2:4:2:1:2:4:2:1:6:7:6:1:2:3:2:1:6:1:2:4:2:1:6:1:2:4:2:1:6:1:2:3:2:1:6:1 ', 'True1:2:3:2:4:2:1:6:1:2:1:6:1:2:1:6:7:6:1:6:7:6:1:2:3:5 ', 'True1:6:7:6:1:2:3:2:4:2:1:2:4:2:1:2:1:6:7:6:1:2:4:2:1:2:4:2:1:2:3:2:4:2:1:6:7:6:1:6:7:6:1:2:3:5 ', 'True1:2:3:2:1:2:3:5 ', 'True1:6:1:6:1:2:3:5 ', …
1	18	15	195	14	0.9333333333333333	1.7190024796311347	0.8833925248119313	67.68478571428571	1127.587	0.2920353982300885:0.2448377581120944:0.07964601769911504:0.05309734513274336:0.04129793510324484:0.21238938053097345:0.07669616519174041	['True1:6:7:6:1:2:1:2:1:2:3:2:4:2:1:2:1:6:7:6:1:6:7:6:1:6:1:2:3:2:1:2:1:6:7:6:1:2:3:5 ', 'True1:2:3:5 ', 'True1:6:1:2:1:6:1:2:1:6:7:6:1:6:1:2:3:5 ', 'True1:2:1:6:1:2:1:6:7:6:1:2:1:6:1:2:3:5 ', 'True1:6:7:6:1:2:4:2:1:2:4:2:1:6:7:6:1:2:3:5 ', 'True1:2:1:2:4:2:1:6:1:2:3:5 ', 'True1:6:1:2:4:2:3:2:1:2:1:6:7:6:1:2:3:5 ', 'True1:6:1:6:7:6:1:2:3:5 ', 'False1:6:1:2:3:2:4:2:1:2:4:2:1:6:1:6:7:6:1:2:4:2:3:2:…
1	18	9	150	8	0.8888888888888888	1.7168683147283779	0.8822957810060609	56.1515	629.2120000000001	0.2830188679245283:0.2783018867924528:0.08018867924528301:0.07547169811320754:0.03773584905660377:0.18396226415094338:0.06132075471698113	['True1:6:7:6:1:2:3:5 ', 'True1:6:7:6:1:2:3:2:4:2:1:6:7:6:1:2:4:2:1:6:1:2:3:5 ', 'True1:6:1:2:1:2:1:6:1:6:1:2:3:2:1:2:4:2:3:5 ', 'True1:6:1:2:1:2:4:2:3:5 ', 'False1:6:7:6:1:6:1:2:3:2:1:2:4:2:1:6:7:6:1:6:1:2:3:2:4:2:1:2:1:6:1:2:4:2:1:6:7:6:1:2:4:2 ', 'True1:6:7:6:1:2:3:5 ', 'True1:6:7:6:1:2:1:2:4:2:1:6:1:2:1:6:7:6:1:2:3:2:4:2:1:6:7:6:1:2:4:2:3:5 ', 'True1:6:1:2:3:2:4:2:1:2:4:2:3:2:1:6:7:6:1:2:1:6:…
1	18	12	161	11	0.9166666666666666	1.7548255080322022	0.9018019197259044	41.240272727272725	633.6430000000001	0.2722772277227723:0.26732673267326734:0.09900990099009901:0.06435643564356436:0.054455445544554455:0.1782178217821782:0.06435643564356436	['True1:6:1:2:4:2:3:2:1:2:4:2:3:5 ', 'True1:6:7:6:1:6:1:2:1:2:3:5 ', 'True1:2:1:6:7:6:1:2:4:2:1:2:4:2:3:5 ', 'True1:6:7:6:1:6:1:2:1:6:7:6:1:2:3:5 ', 'False1:2:1:2:4:2:1:6:7:6:1:2:1:6:7:6:1:2:3:2:1:6:7:6:1:2:4:2:3:2:1:2:1:6:7:6:1:2:3:2:1:2:4:2:1:6 ', 'True1:2:3:5 ', 'True1:2:4:2:3:2:1:6:7:6:1:2:1:6:7:6:1:6:1:2:3:5 ', 'True1:2:3:2:4:2:1:2:3:5 ', 'True1:2:4:2:1:6:1:6:1:6:7:6:1:2:3:2:4:2:1:6:7:6:1:2:…
1	18	11	171	10	0.9090909090909091	1.7047802396852807	0.8760837392789721	73.32400000000001	913.24	0.29180327868852457:0.22950819672131148:0.07868852459016394:0.05245901639344262:0.03278688524590164:0.2360655737704918:0.07868852459016394	['True1:2:1:6:1:2:3:2:4:2:1:6:7:6:1:2:1:6:1:6:7:6:1:6:1:6:1:2:4:2:1:2:3:5 ', 'False1:2:4:2:3:2:1:6:7:6:1:6:1:2:3:2:4:2:1:6:7:6:1:6:1:2:1:6:1:6:7:6:1:6:7:6:1:2:3 ', 'True1:2:4:2:3:5 ', 'True1:2:4:2:1:6:1:6:7:6:1:6:7:6:1:6:7:6:1:2:3:5 ', 'True1:6:7:6:1:2:3:2:4:2:1:6:1:2:1:2:3:2:1:2:1:6:7:6:1:6:1:6:7:6:1:6:7:6:1:2:3:5 ', 'True1:2:1:6:1:2:1:6:1:6:7:6:1:2:4:2:3:5 ', 'True1:6:1:2:4:2:3:2:1:6:7:6:1:2:4:…
1	18	23	210	21	0.9130434782608695	1.734634103565492	0.8914255904403449	50.991285714285716	1430.8170000000002	0.28482328482328484:0.24740124740124741:0.079002079002079:0.06652806652806653:0.04365904365904366:0.2079002079002079:0.07068607068607069	['True1:2:3:5 ', 'True1:2:1:6:7:6:1:2:4:2:3:5 ', 'True1:6:7:6:1:2:4:2:3:5 ', 'True1:6:7:6:1:6:7:6:1:2:1:6:1:2:4:2:3:2:1:2:3:5 ', 'True1:6:7:6:1:2:4:2:3:5 ', 'True1:2:4:2:3:5 ', 'False1:6:1:6:1:2:4:2:3:2:1:6:1:2:1:6:1:2:1:6:1:2:1:2:4:2:3:2:1:6:1:6:1:6:7:6:1:2:1:6:1:2:4:2:1:2 ', 'False1:2:1:6:7:6:1:2:3:2:4:2:1:6:1:6:1:2:3:2:1:2:3:2:1:2:1:6:7:6:1:2:1:6:1:2:4:2:3:2:1:6:7:6:1:2:4:2:3 ', 'True1:2:4:2:3…
1	18	19	198	18	0.9473684210526315	1.7312734762977322	0.8896985696581206	56.19383333333332	1191.4889999999998	0.291005291005291:0.25396825396825395:0.08465608465608465:0.06349206349206349:0.05026455026455026:0.19576719576719576:0.06084656084656084	['True1:6:7:6:1:6:1:2:3:5 ', 'True1:6:1:2:4:2:3:5 ', 'True1:6:7:6:1:2:1:6:1:2:1:6:1:2:1:2:1:2:1:6:1:2:4:2:1:6:7:6:1:2:3:5 ', 'True1:2:1:6:1:6:7:6:1:2:4:2:3:5 ', 'True1:2:1:2:3:5 ', 'True1:2:3:2:4:2:1:6:1:6:7:6:1:2:1:2:4:2:3:5 ', 'True1:2:4:2:3:2:1:2:3:2:4:2:1:2:3:5 ', 'True1:6:1:2:3:2:1:2:1:6:1:6:1:2:4:2:1:2:4:2:3:2:1:6:1:6:1:2:3:5 ', 'True1:6:7:6:1:2:4:2:1:6:7:6:1:6:1:2:4:2:3:2:1:6:7:6:1:2:1:2:3…
1	18	5	117	4	0.8	1.6924717292328249	0.8697584161604143	77.31375	489.255	0.29285714285714287:0.2642857142857143:0.07142857142857142:0.06428571428571428:0.02857142857142857:0.20714285714285716:0.07142857142857142	['False1:6:7:6:1:2:3:2:1:6:7:6:1:2:1:6:7:6:1:2:3:2:1:6:7:6:1:6:1:2:4:2:1:6:7:6:1:2:4:2:1:6:7:6 ', 'True1:2:3:5 ', 'True1:6:1:2:3:2:4:2:1:6:1:2:1:6:1:6:1:2:3:5 ', 'True1:2:1:6:1:2:4:2:1:6:1:2:4:2:1:6:7:6:1:2:4:2:1:6:1:2:1:6:7:6:1:2:3:5 ', 'True1:2:1:2:4:2:1:6:7:6:1:2:3:2:1:2:3:2:4:2:1:2:1:2:3:2:1:6:7:6:1:6:1:2:4:2:3:5 ']
2	2	3	112	1	0.3333333333333333	1.4874467155875752	0.764396401503785	10.418	370.418	0.25925925925925924:0.42592592592592593:0.1111111111111111:0.027777777777777776:0.12962962962962962:0.009259259259259259:0.037037037037037035	['False1:2:5:2:1:2:3:2:1:2:1:2:5:2:3:7:3:2:1:2:1:2:1:2:5:2:1:2:3:2:5:4:5:2:1:2:5:4:5:2:1:2:1:2:1 ', 'False1:2:5:4:5:2:3:2:1:2:1:2:1:2:1:2:1:2:3:2:1:2:5:2:1:2:1:2:5:2:3:2:1:2:5:2:3:7:3:2:1:2:1:2:1:2:5:2:1:2:3:7:3:2:1:2 ', 'True1:2:5:2:3:7:6 ']
2	2	4	126	3	0.75	1.6337957702430952	0.8396049380986368	111.318	513.9540000000001	0.19135802469135801:0.38271604938271603:0.12962962962962962:0.06172839506172839:0.1728395061728395:0.018518518518518517:0.043209876543209874	['False1:2:1:2:3:2:1:2:5:4:5:2:1:2:5:2:1:2:3:2:1:2:3:7:3:2:1:2:1:2:3:2:1:2:5:4:5:2:3:7:3:2:1:2:1:2:5 ', 'True1:2:5:4:5:2:3:7:6 ', 'True1:2:1:2:5:4:5:2:1:2:5:4:5:2:3:2:1:2:3:2:1:2:5:4:5:2:1:2:3:2:5:4:5:2:1:2:3:2:1:2:5:4:5:2:1:2:5:2:3:2:1:2:3:7:6 ', 'True1:2:5:4:5:2:1:2:1:2:3:7:3:2:5:4:5:2:1:2:5:2:1:2:1:2:5:2:3:2:1:2:3:7:3:2:5:2:1:2:3:2:5:2:1:2:5:2:3:7:6 ']
2	2	3	101	3	1.0	1.64522299730214	0.8454773711421626	101.12900000000002	303.38700000000006	0.2268041237113402:0.38144329896907214:0.13402061855670103:0.05154639175257732:0.12371134020618557:0.030927835051546393:0.05154639175257732	['True1:2:5:2:3:2:1:2:1:2:1:2:1:2:1:2:1:2:3:2:5:4:5:2:1:2:5:4:5:2:1:2:5:4:5:2:1:2:1:2:1:2:3:7:6 ', 'True1:2:1:2:1:2:5:4:5:2:3:2:1:2:3:7:3:2:1:2:3:2:1:2:5:2:3:2:1:2:3:2:1:2:3:7:3:2:1:2:3:7:6 ', 'True1:2:5:4:5:2:3:7:6 ']
2	2	3	66	3	1.0	1.6488217340545681	0.8473267559938605	49.93633333333333	149.809	0.2549019607843137:0.37254901960784315:0.13725490196078433:0.0392156862745098:0.0784313725490196:0.058823529411764705:0.058823529411764705	['True1:2:1:2:3:2:1:2:1:2:1:2:3:7:6 ', 'True1:2:3:2:1:2:5:4:5:2:1:2:1:2:3:2:1:2:1:2:3:7:6 ', 'True1:2:3:2:1:2:5:4:5:2:3:7:6 ']
2	2	4	126	3	0.75	1.6149382609717957	0.8299140953428937	88.21033333333332	444.631	0.20454545454545456:0.3939393939393939:0.15151515151515152:0.05303030303030303:0.13636363636363635:0.022727272727272728:0.03787878787878788	['True1:2:5:2:3:7:3:2:1:2:1:2:5:4:5:2:1:2:3:2:1:2:3:7:6 ', 'True1:2:1:2:1:2:3:2:1:2:1:2:3:2:1:2:1:2:1:2:5:4:5:2:3:7:6 ', 'True1:2:5:4:5:2:3:2:1:2:3:2:1:2:3:2:1:2:5:4:5:2:3:7:6 ', 'False1:2:5:4:5:2:3:2:1:2:3:2:1:2:3:2:5:2:1:2:3:2:5:2:1:2:1:2:3:7:3:2:5:4:5:2:1:2:3:2:1:2:3:2:5:4:5:2:1:2:1:2:3:2:5 ']
2	2	2	124	1	0.5	1.6144371829847861	0.8296565921959715	125.785	305.78499999999997	0.18085106382978725:0.3829787234042553:0.1276595744680851:0.06382978723404255:0.19148936170212766:0.010638297872340425:0.0425531914893617	['False1:2:5:2:1:2:3:2:5:2:1:2:5:4:5:2:1:2:5:2:3:7:3:2:1:2:1:2:5:4:5:2:3:2:1:2:5:4:5:2:3:2:1:2:5:2:1:2:5 ', 'True1:2:3:2:5:4:5:2:1:2:5:2:1:2:1:2:5:4:5:2:3:2:1:2:3:7:3:2:1:2:3:7:3:2:5:4:5:2:1:2:1:2:3:7:6 ']
2	2	3	130	2	0.6666666666666666	1.5965825189316682	0.8204811099355055	139.9905	459.981	0.1891891891891892:0.39864864864864863:0.14189189189189189:0.060810810810810814:0.16216216216216217:0.013513513513513514:0.033783783783783786	['True1:2:3:2:5:2:1:2:3:2:1:2:1:2:5:2:3:2:1:2:5:2:3:7:3:2:1:2:3:2:1:2:3:2:1:2:5:4:5:2:1:2:5:2:1:2:3:7:6 ', 'False1:2:5:2:3:2:1:2:1:2:3:2:5:2:1:2:3:2:5:4:5:2:1:2:1:2:3:2:5:4:5:2:1:2:3:2:1:2:5:4:5:2:1:2:5:4:5:2:3:2:1:2:5:4:5:2:1:2:1:2:3:2:5:4 ', 'True1:2:5:2:1:2:3:7:3:2:5:4:5:2:1:2:3:7:3:2:1:2:5:4:5:2:3:2:1:2:1:2:3:7:6 ']
2	2	3	107	3	1.0	1.7285962277157312	0.8883227360497185	85.646	256.938	0.17333333333333334:0.3466666666666667:0.12:0.06666666666666667:0.18666666666666668:0.04:0.06666666666666667	['True1:2:5:4:5:2:3:2:1:2:5:2:1:2:3:7:3:2:5:4:5:2:1:2:3:7:6 ', 'True1:2:5:2:1:2:5:4:5:2:1:2:5:2:3:7:3:2:1:2:5:4:5:2:1:2:5:2:1:2:1:2:3:7:6 ', 'True1:2:3:2:5:4:5:2:1:2:3:7:6 ']
2	2	3	77	3	1.0	1.7883485964376573	0.9190293792885824	49.59833333333333	148.795	0.14893617021276595:0.3191489361702128:0.1276595744680851:0.06382978723404255:0.19148936170212766:0.06382978723404255:0.0851063829787234	['True1:2:3:2:5:4:5:2:1:2:5:2:3:7:3:2:1:2:5:4:5:2:1:2:5:2:1:2:5:2:3:7:6 ', 'True1:2:5:4:5:2:3:7:6 ', 'True1:2:3:7:6 ']
2	2	2	45	2	1.0	1.7263534512574865	0.8871701769455206	33.5095	67.019	0.25:0.3333333333333333:0.08333333333333333:0.041666666666666664:0.125:0.08333333333333333:0.08333333333333333	['True1:2:1:2:5:4:5:2:1:2:1:2:1:2:3:7:6 ', 'True1:2:5:2:3:7:6 ']
2	6	4	113	3	0.75	1.6721246527575935	0.8593020872877224	70.04133333333334	390.124	0.2072072072072072:0.36936936936936937:0.12612612612612611:0.06306306306306306:0.15315315315315314:0.02702702702702703:0.05405405405405406	['True1:2:1:2:1:2:3:7:3:2:5:4:5:2:1:2:5:2:3:2:1:2:5:4:5:2:1:2:5:4:5:2:3:7:6 ', 'True1:2:5:4:5:2:1:2:1:2:3:7:3:2:5:4:5:2:1:2:3:7:6 ', 'True1:2:3:7:6 ', 'False1:2:1:2:5:4:5:2:3:7:3:2:1:2:5:2:3:2:1:2:1:2:5:4:5:2:1:2:1:2:3:2:1:2:3:2:1:2:1:2:1:2:3:2:1:2:5:2 ']
2	6	4	116	2	0.5	1.5805026367412547	0.812217685132351	57.5775	475.155	0.2158273381294964:0.4028776978417266:0.14388489208633093:0.04316546762589928:0.1366906474820144:0.014388489208633094:0.04316546762589928	['True1:2:5:4:5:2:3:2:1:2:3:7:3:2:1:2:5:4:5:2:1:2:3:7:6 ', 'False1:2:5:2:3:2:1:2:1:2:5:4:5:2:1:2:3:7:3:2:1:2:5:4:5:2:3:2:1:2:1:2:1:2:1:2:5:2:3:2:1:2:1:2:5:2:1 ', 'True1:2:5:2:3:7:6 ', 'False1:2:3:7:3:2:1:2:3:2:1:2:3:2:5:2:1:2:3:2:1:2:1:2:5:2:3:2:1:2:5:4:5:2:1:2:3:2:1:2:1:2:3:2:1:2:3:2:1:2:5:2:1:2:5:4:5:2:3:7 ']
2	6	2	54	2	1.0	1.7958233921683842	0.9228706644241554	59.166	118.332	0.1875:0.3125:0.125:0.0625:0.15625:0.0625:0.09375	['True1:2:5:4:5:2:1:2:5:2:1:2:3:7:6 ', 'True1:2:3:7:3:2:1:2:5:4:5:2:1:2:3:7:6 ']
2	6	3	83	3	1.0	1.6405693700745998	0.843085879823923	87.41966666666667	262.259	0.189873417721519:0.3924050632911392:0.16455696202531644:0.0379746835443038:0.12658227848101267:0.0379746835443038:0.05063291139240506	['True1:2:1:2:3:7:6 ', 'True1:2:1:2:5:2:3:2:1:2:3:2:1:2:5:4:5:2:3:2:1:2:3:2:1:2:5:2:3:2:1:2:3:7:6 ', 'True1:2:5:4:5:2:1:2:5:4:5:2:3:2:1:2:3:7:3:2:5:2:1:2:5:2:3:2:1:2:3:2:1:2:3:7:6 ']
2	6	4	113	3	0.75	1.651854999912087	0.8488855462900063	68.77033333333334	386.31100000000004	0.20353982300884957:0.3805309734513274:0.1415929203539823:0.04424778761061947:0.1415929203539823:0.02654867256637168:0.061946902654867256	['True1:2:1:2:3:7:6 ', 'False1:2:3:7:3:2:1:2:3:7:3:2:5:2:1:2:3:7:3:2:5:2:1:2:1:2:5:2:1:2:3:2:5:2:1:2:5:2:3:2:1:2 ', 'True1:2:5:2:3:2:1:2:1:2:1:2:1:2:5:4:5:2:3:2:1:2:5:4:5:2:1:2:1:2:3:7:6 ', 'True1:2:3:7:3:2:5:4:5:2:1:2:5:4:5:2:3:2:1:2:5:4:5:2:1:2:1:2:3:7:6 ']
2	6	5	135	3	0.6	1.5620943542816406	0.8027576992904812	93.646	640.938	0.1932367149758454:0.41545893719806765:0.13526570048309178:0.043478260869565216:0.1642512077294686:0.014492753623188406:0.033816425120772944	['True1:2:5:2:3:2:1:2:1:2:1:2:3:2:5:4:5:2:1:2:1:2:3:7:3:2:5:4:5:2:1:2:5:2:3:7:6 ', 'False1:2:3:2:5:2:1:2:3:2:1:2:1:2:3:7:3:2:5:2:1:2:3:2:5:2:1:2:5:2:1:2:3:2:5:2:1:2:5:2:1:2:5:2:1:2:1:2:5:4:5:2:3:2:1:2:3:2 ', 'False1:2:3:2:1:2:5:2:1:2:3:2:5:4:5:2:1:2:1:2:5:2:1:2:3:2:1:2:3:2:1:2:5:4:5:2:1:2:5:4:5:2:3:2:1:2:5:2:3:2:1:2:3:7:3:2:5:2:1:2:5:4:5:2:3:2 ', 'True1:2:3:7:3:2:1:2:3:2:5:4:5:2:1:2:3:2:5:4:5:2:1…
2	6	5	127	4	0.8	1.7014544595137377	0.87437462636173	60.3125	421.25	0.15625:0.359375:0.140625:0.0546875:0.1875:0.03125:0.0703125	['True1:2:3:7:6 ', 'True1:2:5:2:3:7:6 ', 'True1:2:5:2:3:2:1:2:3:7:3:2:5:4:5:2:1:2:5:4:5:2:3:2:1:2:5:2:3:7:6 ', 'False1:2:5:2:3:7:3:2:1:2:5:4:5:2:1:2:5:2:1:2:5:2:1:2:5:4:5:2:3:2:1:2:5:2:1:2:5:4:5:2:1:2:3:7:3:2:1:2:3:7:3:2:5:2 ', 'True1:2:3:7:3:2:5:2:1:2:1:2:5:4:5:2:1:2:3:2:5:4:5:2:1:2:5:2:3:7:6 ']
2	6	4	127	2	0.5	1.5370839401543137	0.789904888928467	94.238	548.476	0.20754716981132076:0.42138364779874216:0.13836477987421383:0.031446540880503145:0.1509433962264151:0.012578616352201259:0.03773584905660377	['True1:2:3:2:1:2:1:2:3:2:1:2:1:2:5:4:5:2:3:7:6 ', 'False1:2:3:2:1:2:3:7:3:2:1:2:5:4:5:2:3:2:1:2:5:2:3:2:1:2:1:2:5:2:1:2:3:7:3:2:5:2:1:2:5:2:1:2:5 ', 'True1:2:5:2:3:2:1:2:3:7:3:2:1:2:3:7:3:2:5:2:1:2:1:2:3:2:5:4:5:2:1:2:3:7:6 ', 'False1:2:5:2:3:2:1:2:5:2:1:2:1:2:5:2:3:2:1:2:1:2:5:2:3:2:1:2:1:2:5:4:5:2:1:2:1:2:5:2:3:2:1:2:5:2:3:2:1:2:5:4:5:2:1:2:5:2 ']
2	6	3	120	2	0.6666666666666666	1.6240150665211248	0.8345786506687065	122.8245	425.64900000000006	0.2076923076923077:0.38461538461538464:0.12307692307692308:0.06153846153846154:0.16153846153846155:0.015384615384615385:0.046153846153846156	['False1:2:1:2:5:4:5:2:3:2:1:2:3:2:1:2:1:2:1:2:1:2:3:2:5:4:5:2:1:2:5:2:1:2:1:2:5:2:1:2:1:2:1:2:5:4 ', 'True1:2:5:4:5:2:1:2:3:7:3:2:1:2:1:2:5:2:3:2:1:2:5:4:5:2:3:7:3:2:1:2:5:2:3:2:1:2:5:2:3:7:3:2:1:2:5:2:1:2:3:7:6 ', 'True1:2:3:7:3:2:5:4:5:2:1:2:1:2:3:2:5:4:5:2:1:2:1:2:5:4:5:2:3:7:6 ']
2	6	3	83	3	1.0	1.746755930975	0.8976549774525833	71.18566666666666	213.557	0.2033898305084746:0.3389830508474576:0.11864406779661017:0.06779661016949153:0.15254237288135594:0.05084745762711865:0.06779661016949153	['True1:2:5:2:3:7:6 ', 'True1:2:3:2:5:4:5:2:1:2:5:4:5:2:3:7:6 ', 'True1:2:1:2:3:7:3:2:1:2:5:4:5:2:1:2:1:2:1:2:1:2:3:2:5:4:5:2:1:2:1:2:3:7:6 ']
2	10	7	141	4	0.5714285714285714	1.5879976127611588	0.8160693408850809	59.74825	778.993	0.21292775665399238:0.39923954372623577:0.1444866920152091:0.03802281368821293:0.14068441064638784:0.015209125475285171:0.049429657794676805	['True1:2:5:2:1:2:3:2:5:2:1:2:3:2:1:2:3:2:5:2:1:2:1:2:3:7:6 ', 'False1:2:5:4:5:2:3:2:1:2:3:2:5:2:1:2:3:2:1:2:3:7:3:2:5:2:1:2:1:2:5:2:1:2:3:2:5:4:5:2:1:2:5:2:1:2:5:2:3:2:1:2:1 ', 'False1:2:3:7:3:2:5:2:1:2:5:4:5:2:1:2:5:2:3:2:1:2:3:7:3:2:5:2:1:2:1:2:1:2:5:2:1:2:5:4:5:2:1:2:3:7:3:2:5:4:5:2:1:2:1:2:1:2:3:2:1:2:5 ', 'True1:2:3:7:6 ', 'True1:2:5:4:5:2:1:2:3:2:1:2:1:2:1:2:3:2:1:2:3:2:1:2:3:2:5:2:1:2:3:7…
2	10	6	107	5	0.8333333333333334	1.615732817026199	0.8303224163821715	64.829	504.145	0.2331288343558282:0.39263803680981596:0.13496932515337423:0.03680981595092025:0.1165644171779141:0.03067484662576687:0.05521472392638037	['True1:2:3:7:6 ', 'True1:2:1:2:1:2:3:7:6 ', 'True1:2:5:2:3:7:3:2:1:2:5:2:3:7:3:2:1:2:1:2:5:2:1:2:3:7:3:2:1:2:1:2:1:2:1:2:3:2:5:4:5:2:1:2:1:2:3:7:6 ', 'False1:2:1:2:1:2:1:2:3:2:5:4:5:2:1:2:3:2:1:2:5:2:3:7:3:2:1:2:3:2:5:4:5:2:1:2:5:2:1:2:5:4:5:2:3:2:1:2:1:2:5:4 ', 'True1:2:3:2:5:4:5:2:1:2:1:2:1:2:5:2:1:2:3:2:1:2:5:2:1:2:1:2:1:2:3:2:1:2:3:2:5:2:1:2:3:7:6 ', 'True1:2:3:7:6 ']
2	10	6	95	6	1.0	1.7493601445396512	0.8989932784866342	65.19366666666666	391.162	0.22549019607843138:0.3333333333333333:0.11764705882352941:0.058823529411764705:0.12745098039215685:0.058823529411764705:0.0784313725490196	['True1:2:5:4:5:2:1:2:1:2:3:7:6 ', 'True1:2:3:7:6 ', 'True1:2:3:2:1:2:3:7:3:2:1:2:5:4:5:2:1:2:5:4:5:2:1:2:5:4:5:2:1:2:1:2:1:2:3:7:6 ', 'True1:2:1:2:5:4:5:2:3:7:3:2:1:2:1:2:3:2:5:4:5:2:1:2:3:7:6 ', 'True1:2:5:2:1:2:1:2:1:2:1:2:3:7:6 ', 'True1:2:3:7:6 ']
2	10	4	108	2	0.5	1.5758995275984495	0.8098521549741164	53.404500000000006	466.80899999999997	0.20588235294117646:0.39705882352941174:0.11764705882352941:0.0661764705882353:0.17647058823529413:0.014705882352941176:0.022058823529411766	['False1:2:3:2:1:2:5:2:1:2:5:2:3:2:1:2:3:7:3:2:5:2:1:2:3:2:5:4:5:2:1:2:3:2:1:2:5:2:1:2:5:4:5:2:3:2:1 ', 'False1:2:1:2:5:4:5:2:3:2:1:2:1:2:3:2:1:2:1:2:3:2:5:2:1:2:3:2:5:4:5:2:1:2:1:2:1:2:5:4:5:2:1:2:3:2:5 ', 'True1:2:1:2:3:7:6 ', 'True1:2:5:4:5:2:1:2:5:4:5:2:1:2:5:4:5:2:1:2:5:4:5:2:3:2:1:2:3:2:1:2:3:7:6 ']
2	10	7	124	7	1.0	1.7004187552819825	0.8738423796738456	77.31085714285715	541.176	0.2:0.36363636363636365:0.1393939393939394:0.048484848484848485:0.1393939393939394:0.04242424242424243:0.06666666666666667	['True1:2:5:4:5:2:3:2:1:2:1:2:3:2:1:2:3:7:3:2:1:2:3:2:1:2:3:2:5:2:1:2:3:7:6 ', 'True1:2:5:4:5:2:1:2:3:7:3:2:1:2:1:2:5:2:3:2:1:2:3:7:6 ', 'True1:2:5:4:5:2:1:2:1:2:5:4:5:2:1:2:1:2:3:2:5:4:5:2:1:2:5:2:1:2:5:2:1:2:3:7:6 ', 'True1:2:3:7:3:2:1:2:3:7:6 ', 'True1:2:5:2:1:2:5:4:5:2:1:2:5:4:5:2:3:7:6 ', 'True1:2:1:2:5:4:5:2:1:2:3:7:3:2:1:2:3:2:5:2:1:2:3:7:6 ', 'True1:2:3:2:1:2:5:2:1:2:3:7:6 ']
2	10	2	72	2	1.0	1.6293682234262614	0.8373296291287015	74.911	149.822	0.1956521739130435:0.391304347826087:0.17391304347826086:0.021739130434782608:0.10869565217391304:0.043478260869565216:0.06521739130434782	['True1:2:3:2:5:4:5:2:1:2:5:2:3:7:3:2:1:2:3:2:1:2:3:2:5:2:1:2:1:2:1:2:5:2:3:2:1:2:3:7:6 ', 'True1:2:3:7:6 ']
2	10	4	100	3	0.75	1.6276974159202438	0.83647100392094	79.329	417.987	0.2033898305084746:0.3898305084745763:0.13559322033898305:0.0423728813559322:0.15254237288135594:0.025423728813559324:0.05084745762711865	['False1:2:1:2:3:2:5:2:1:2:5:4:5:2:1:2:1:2:1:2:5:2:3:7:3:2:1:2:1:2:3:2:5:2:1:2:1 ', 'True1:2:3:2:5:4:5:2:1:2:3:2:5:2:1:2:5:2:1:2:3:2:1:2:3:7:3:2:5:2:1:2:3:2:5:2:1:2:3:7:3:2:5:4:5:2:1:2:5:2:3:7:6 ', 'True1:2:1:2:5:4:5:2:1:2:1:2:3:2:5:4:5:2:1:2:3:7:6 ', 'True1:2:3:7:6 ']
2	10	8	129	7	0.875	1.6800249041858792	0.8633620134010227	57.105714285714285	579.74	0.1907514450867052:0.37572254335260113:0.15028901734104047:0.05202312138728324:0.13872832369942195:0.04046242774566474:0.05202312138728324	['True1:2:1:2:3:2:5:2:1:2:3:7:6 ', 'True1:2:5:4:5:2:1:2:3:2:5:4:5:2:1:2:3:2:5:2:1:2:3:2:1:2:3:7:6 ', 'True1:2:1:2:3:7:6 ', 'True1:2:3:2:1:2:3:2:5:4:5:2:1:2:5:4:5:2:3:7:6 ', 'True1:2:3:7:3:2:1:2:5:2:3:2:1:2:5:2:1:2:3:7:6 ', 'True1:2:1:2:3:2:5:2:1:2:5:2:3:7:3:2:1:2:1:2:5:4:5:2:3:2:1:2:3:7:6 ', 'False1:2:5:4:5:2:3:2:1:2:1:2:5:4:5:2:3:2:1:2:3:2:5:4:5:2:1:2:3:2:1:2:3:2:5:4:5:2:1:2:1:2:3:2 ', 'True1:2:…
2	10	4	83	3	0.75	1.623899774656678	0.8345194023706786	40.52066666666666	301.562	0.23595505617977527:0.38202247191011235:0.07865168539325842:0.056179775280898875:0.16853932584269662:0.033707865168539325:0.0449438202247191	['False1:2:5:2:1:2:5:4:5:2:1:2:1:2:1:2:3:2:1:2:5:4:5:2:1:2:5:2:1:2:1:2:5:4:5:2:1:2:5:4:5:2:3:7 ', 'True1:2:3:2:5:4:5:2:1:2:5:2:3:7:6 ', 'True1:2:1:2:3:2:1:2:3:7:6 ', 'True1:2:1:2:5:2:1:2:5:2:1:2:1:2:1:2:3:7:6 ']
2	10	6	106	5	0.8333333333333334	1.678416551476718	0.8625354836098388	52.911	444.555	0.18045112781954886:0.37593984962406013:0.15789473684210525:0.045112781954887216:0.14285714285714285:0.03759398496240601:0.06015037593984962	['True1:2:3:7:6 ', 'True1:2:1:2:3:2:1:2:5:2:3:7:3:2:1:2:3:7:6 ', 'True1:2:5:2:1:2:5:2:3:2:1:2:3:2:1:2:5:4:5:2:3:2:1:2:5:4:5:2:1:2:3:7:6 ', 'True1:2:3:2:5:2:1:2:3:7:3:2:1:2:3:7:6 ', 'False1:2:5:2:1:2:1:2:5:4:5:2:1:2:5:2:3:2:1:2:5:4:5:2:3:2:1:2:3:2:1:2:3:2:5:2:1:2:5:2:3:7:3:2:1:2:3:2:5:4 ', 'True1:2:5:4:5:2:3:7:6 ']
2	14	8	163	5	0.625	1.5932938480589554	0.8187910674254186	103.0948	1055.474	0.20058997050147492:0.40117994100294985:0.15339233038348082:0.038348082595870206:0.13864306784660768:0.014749262536873156:0.05309734513274336	['False1:2:3:2:5:2:1:2:5:2:3:7:3:2:1:2:3:7:3:2:1:2:5:2:3:2:1:2:5:4:5:2:1:2:3:7:3:2:1:2:3:2:5:4:5:2 ', 'True1:2:1:2:5:2:3:2:1:2:3:7:3:2:1:2:3:7:6 ', 'True1:2:3:2:5:4:5:2:1:2:3:7:3:2:1:2:3:2:5:2:1:2:1:2:3:2:5:2:1:2:1:2:3:7:6 ', 'False1:2:3:2:1:2:3:2:1:2:5:2:3:7:3:2:1:2:5:2:1:2:1:2:5:2:3:2:1:2:5:2:3:7:3:2:1:2:3:2:5:4:5:2:1:2:3:7:3:2:1:2 ', 'False1:2:5:4:5:2:1:2:5:4:5:2:3:2:1:2:1:2:5:2:1:2:1:2:1:2:3:…
2	14	9	128	6	0.6666666666666666	1.5923049192158265	0.818282858532213	45.43883333333333	812.633	0.21161825726141079:0.4024896265560166:0.12863070539419086:0.03319502074688797:0.15352697095435686:0.024896265560165973:0.04564315352697095	['True1:2:1:2:3:7:6 ', 'False1:2:3:7:3:2:1:2:5:4:5:2:1:2:5:2:3:2:1:2:3:2:5:2:1:2:3:7:3:2:5:4:5:2:1:2:3:2:5:2:1:2:1:2:3:2:5:2:1 ', 'True1:2:5:2:1:2:1:2:3:2:1:2:5:2:3:7:3:2:1:2:3:7:6 ', 'False1:2:1:2:3:2:1:2:5:4:5:2:3:2:1:2:5:2:3:7:3:2:1:2:5:2:3:2:1:2:5:2:3:2:1:2:3:2:5:4:5:2:1:2:3:2:1:2:1:2:5 ', 'True1:2:5:4:5:2:1:2:1:2:3:7:6 ', 'True1:2:5:2:3:7:6 ', 'True1:2:3:2:5:2:1:2:5:2:1:2:5:4:5:2:3:7:6 ', 'T…
2	14	13	180	9	0.6923076923076923	1.6502672170515025	0.8480695873099088	57.74055555555555	1239.665	0.18854415274463007:0.3794749403341289:0.14558472553699284:0.050119331742243436:0.1575178997613365:0.021479713603818614:0.057279236276849645	['True1:2:1:2:5:4:5:2:3:7:3:2:1:2:1:2:5:4:5:2:1:2:5:2:3:7:6 ', 'False1:2:3:2:1:2:3:7:3:2:5:2:1:2:5:2:1:2:3:7:3:2:1:2:5:2:3:7:3:2:1:2:5:4:5:2:1:2:3 ', 'True1:2:5:2:1:2:5:2:3:7:3:2:1:2:3:7:6 ', 'False1:2:1:2:3:2:5:2:1:2:1:2:5:4:5:2:1:2:3:7:3:2:1:2:3:2:1:2:5:4:5:2:3:2:1:2:5:4:5:2:1:2:5:4:5:2:3:2:1:2:3:7:3:2:5:2:1:2:5:4:5:2:3:2:1:2:3:7 ', 'True1:2:3:2:5:2:1:2:3:2:5:2:1:2:5:4:5:2:1:2:3:7:6 ', 'True1:2…
2	14	3	75	3	1.0	1.6550947881129887	0.8505504680760787	85.233	255.699	0.2112676056338028:0.38028169014084506:0.14084507042253522:0.028169014084507043:0.1267605633802817:0.04225352112676056:0.07042253521126761	['True1:2:3:2:1:2:1:2:1:2:5:2:1:2:5:2:1:2:5:4:5:2:1:2:3:2:1:2:3:7:6 ', 'True1:2:5:4:5:2:3:7:3:2:1:2:3:2:5:2:1:2:5:2:3:7:3:2:1:2:3:7:6 ', 'True1:2:5:2:1:2:1:2:3:7:6 ']
2	14	7	134	6	0.8571428571428571	1.6344744449490534	0.839953707905037	85.25916666666667	691.5550000000001	0.19724770642201836:0.38990825688073394:0.12385321100917432:0.05045871559633028:0.1651376146788991:0.027522935779816515:0.045871559633027525	['True1:2:3:7:3:2:5:4:5:2:1:2:3:2:5:4:5:2:1:2:3:7:6 ', 'True1:2:1:2:5:4:5:2:3:7:6 ', 'True1:2:5:4:5:2:1:2:1:2:3:7:6 ', 'True1:2:5:2:3:2:1:2:3:2:5:4:5:2:1:2:5:2:3:2:1:2:5:2:1:2:5:2:3:2:1:2:3:2:1:2:1:2:5:4:5:2:1:2:5:2:3:7:6 ', 'False1:2:5:2:1:2:3:2:5:2:1:2:5:2:1:2:5:4:5:2:3:2:1:2:5:4:5:2:3:2:1:2:3:2:1:2:1:2:5:4:5:2:3:2:1:2:5:4:5:2:1:2:1:2:3:7:3:2:1:2:5:2 ', 'True1:2:1:2:3:7:3:2:5:2:1:2:1:2:1:2:3:7:…
2	14	7	95	7	1.0	1.7345754996256586	0.8913954739728082	52.227285714285706	365.59099999999995	0.18803418803418803:0.3504273504273504:0.13675213675213677:0.042735042735042736:0.1452991452991453:0.05982905982905983:0.07692307692307693	['True1:2:3:7:6 ', 'True1:2:3:7:6 ', 'True1:2:5:2:1:2:5:4:5:2:1:2:5:2:3:7:3:2:1:2:3:7:6 ', 'True1:2:5:2:3:2:1:2:1:2:3:7:6 ', 'True1:2:5:4:5:2:1:2:3:2:5:2:1:2:5:2:3:7:3:2:1:2:3:2:5:4:5:2:1:2:1:2:3:7:6 ', 'True1:2:3:7:6 ', 'True1:2:3:2:5:2:1:2:5:4:5:2:1:2:5:4:5:2:3:2:1:2:1:2:5:2:1:2:3:7:6 ']
2	14	8	149	5	0.625	1.6624328049851986	0.8543214627829887	72.8842	904.421	0.1853146853146853:0.3706293706293706:0.15734265734265734:0.05944055944055944:0.15034965034965034:0.017482517482517484:0.05944055944055944	['False1:2:5:4:5:2:3:7:3:2:1:2:5:4:5:2:1:2:1:2:3:2:5:4:5:2:1:2:3:2:1:2:3:2:5:4:5:2:1:2:5:4 ', 'True1:2:5:4:5:2:1:2:1:2:5:2:3:7:6 ', 'True1:2:1:2:5:4:5:2:1:2:3:7:6 ', 'True1:2:5:4:5:2:3:7:6 ', 'True1:2:1:2:3:2:1:2:3:7:3:2:1:2:5:2:3:2:1:2:3:7:3:2:5:4:5:2:1:2:3:7:3:2:5:4:5:2:1:2:5:2:3:7:3:2:1:2:3:2:1:2:3:7:6 ', 'False1:2:5:4:5:2:3:7:3:2:1:2:3:2:1:2:3:2:1:2:1:2:3:2:1:2:5:2:3:2:1:2:3:2:1:2:5:2:1:2:3:2…
2	14	6	109	5	0.8333333333333334	1.648678313276959	0.8472530522939858	65.879	509.39500000000004	0.21518987341772153:0.3670886075949367:0.08227848101265822:0.0759493670886076:0.189873417721519:0.03164556962025317:0.0379746835443038	['True1:2:5:4:5:2:1:2:1:2:3:7:3:2:5:2:1:2:5:2:3:2:1:2:1:2:1:2:1:2:5:4:5:2:3:7:6 ', 'False1:2:5:4:5:2:3:2:1:2:3:2:1:2:1:2:1:2:5:4:5:2:1:2:5:4:5:2:1:2:1:2:5:4:5:2:1:2:1:2:5:4:5:2:1:2:1:2:5:4:5:2:1 ', 'True1:2:5:2:1:2:3:2:5:4:5:2:1:2:5:2:3:2:1:2:5:4:5:2:3:7:6 ', 'True1:2:5:4:5:2:1:2:5:2:3:7:6 ', 'True1:2:3:2:5:2:1:2:1:2:5:4:5:2:3:7:6 ', 'True1:2:1:2:1:2:1:2:3:7:6 ']
2	14	3	40	3	1.0	1.7502927899422454	0.8994725634130463	31.37633333333333	94.12899999999999	0.21212121212121213:0.30303030303030304:0.18181818181818182:0.030303030303030304:0.06060606060606061:0.09090909090909091:0.12121212121212122	['True1:2:1:2:3:2:1:2:3:7:3:2:5:4:5:2:1:2:3:7:6 ', 'True1:2:1:2:3:7:6 ', 'True1:2:3:7:6 ']
2	14	6	117	5	0.8333333333333334	1.6782520441436783	0.862450943564082	58.4496	472.248	0.19285714285714287:0.37142857142857144:0.15:0.04285714285714286:0.14285714285714285:0.03571428571428571:0.06428571428571428	['True1:2:3:7:3:2:1:2:5:2:3:7:6 ', 'True1:2:5:4:5:2:3:2:1:2:3:2:1:2:3:7:6 ', 'True1:2:3:7:3:2:1:2:5:4:5:2:3:7:3:2:1:2:5:4:5:2:1:2:3:7:6 ', 'True1:2:3:2:5:4:5:2:1:2:1:2:3:7:6 ', 'True1:2:3:2:5:2:1:2:5:2:1:2:5:2:1:2:5:2:3:7:6 ', 'False1:2:5:4:5:2:1:2:5:2:3:2:1:2:3:2:1:2:1:2:5:2:3:7:3:2:1:2:5:4:5:2:3:2:1:2:3:2:1:2:1:2:1:2:5:2:1 ']
2	18	2	83	1	0.5	1.6642017169060335	0.8552305036869038	96.321	276.321	0.18309859154929578:0.36619718309859156:0.14084507042253522:0.07042253521126761:0.16901408450704225:0.014084507042253521:0.056338028169014086	['True1:2:3:2:5:4:5:2:1:2:3:7:3:2:5:4:5:2:1:2:5:2:3:7:6 ', 'False1:2:3:2:5:4:5:2:1:2:1:2:1:2:5:2:3:7:3:2:1:2:5:2:1:2:1:2:3:7:3:2:1:2:5:4:5:2:1:2:3:2:1:2:5:4 ']
2	18	6	123	4	0.6666666666666666	1.635095670200418	0.8402729545319515	66.68225	626.729	0.20207253886010362:0.38341968911917096:0.15544041450777202:0.04145077720207254:0.13471502590673576:0.02072538860103627:0.06217616580310881	['True1:2:1:2:1:2:1:2:5:2:3:2:1:2:5:2:1:2:5:2:1:2:5:4:5:2:3:7:3:2:1:2:5:4:5:2:3:7:6 ', 'True1:2:3:2:5:2:1:2:3:7:6 ', 'False1:2:3:2:1:2:3:7:3:2:5:2:1:2:1:2:3:2:5:2:1:2:5:2:3:7:3:2:1:2:3:2:1:2:5:4:5:2:1:2:5:4:5:2:1:2:3 ', 'False1:2:1:2:1:2:3:2:5:2:1:2:5:4:5:2:3:2:1:2:3:7:3:2:5:2:1:2:5:2:1:2:3:2:1:2:1:2:5:4:5:2:1:2:5:4:5:2:3:7:3:2:1:2:3:7:3:2:1:2:5:4 ', 'True1:2:3:7:3:2:1:2:3:2:1:2:5:2:3:7:3:2:1:2:1…
2	18	15	163	11	0.7333333333333333	1.6538117613789827	0.8498911227642569	58.85136363636364	1367.3649999999998	0.2:0.37727272727272726:0.12272727272727273:0.06136363636363636:0.16590909090909092:0.025:0.04772727272727273	['False1:2:5:4:5:2:1:2:1:2:1:2:5:4:5:2:3:2:1:2:3:7:3:2:1:2:5:4:5:2:3:2:1:2:3:2:5:4:5:2:1:2 ', 'True1:2:5:4:5:2:1:2:3:7:6 ', 'True1:2:3:2:5:4:5:2:1:2:3:7:6 ', 'False1:2:5:2:3:2:1:2:5:2:1:2:5:2:1:2:5:2:1:2:3:2:5:2:1:2:3:7:3:2:1:2:5:2:3:2:1:2:3:2:5:2:1:2:3:2:1:2 ', 'False1:2:3:7:3:2:1:2:1:2:5:2:3:7:3:2:1:2:5:4:5:2:1:2:5:2:3:2:1:2:5:4:5:2:3:2:1:2:1:2:5:4:5:2:3 ', 'True1:2:5:2:3:7:3:2:1:2:3:7:6 ', 'Tr…
2	18	7	126	5	0.7142857142857143	1.6202796630402243	0.8326590330117896	70.8682	714.341	0.215962441314554:0.38967136150234744:0.13145539906103287:0.051643192488262914:0.14553990610328638:0.023474178403755867:0.04225352112676056	['False1:2:5:4:5:2:3:7:3:2:1:2:1:2:3:2:5:4:5:2:1:2:5:4:5:2:3:2:1:2:1:2:3:2:1:2:3:7:3 ', 'True1:2:1:2:3:7:6 ', 'True1:2:1:2:1:2:3:2:5:2:1:2:5:2:1:2:3:7:3:2:1:2:1:2:1:2:3:7:6 ', 'True1:2:3:2:5:2:1:2:1:2:1:2:5:2:1:2:3:2:1:2:5:4:5:2:3:7:6 ', 'False1:2:5:4:5:2:3:2:1:2:1:2:5:4:5:2:3:2:1:2:1:2:3:2:1:2:3:2:1:2:3:7:3:2:5:2:1:2:5:2:1:2:5:2:1:2:5:4:5:2:3:2:1 ', 'True1:2:5:4:5:2:3:2:1:2:3:2:1:2:1:2:5:4:5:2:1…
2	18	7	117	6	0.8571428571428571	1.6832717618024045	0.8650305681480656	66.73016666666666	580.381	0.19021739130434784:0.3695652173913043:0.13043478260869565:0.059782608695652176:0.16304347826086957:0.03260869565217391:0.05434782608695652	['True1:2:3:2:5:2:1:2:3:2:1:2:3:7:6 ', 'True1:2:5:4:5:2:1:2:3:2:5:4:5:2:1:2:5:2:3:7:6 ', 'True1:2:3:2:5:2:1:2:5:2:1:2:5:4:5:2:3:2:1:2:5:2:3:7:6 ', 'True1:2:5:4:5:2:1:2:5:4:5:2:1:2:5:4:5:2:3:7:6 ', 'False1:2:5:2:1:2:3:2:1:2:3:2:1:2:1:2:3:7:3:2:1:2:1:2:5:4:5:2:1:2:5:2:3:2:1:2:1:2:1:2:5:2:3:7:3:2:1:2:5:4:5:2:1:2:3:2:1:2:5:4 ', 'True1:2:1:2:5:4:5:2:3:2:1:2:5:4:5:2:3:7:3:2:1:2:3:7:6 ', 'True1:2:5:2:3:…
2	18	7	127	5	0.7142857142857143	1.5684946332502596	0.8060467920431585	77.8866	749.433	0.21982758620689655:0.40948275862068967:0.15517241379310345:0.02586206896551724:0.11637931034482758:0.021551724137931036:0.05172413793103448	['False1:2:3:2:5:2:1:2:5:2:3:7:3:2:1:2:1:2:3:7:3:2:1:2:3:2:5:2:1:2:3:2:5:2:1:2:1:2:1:2:1:2:5 ', 'True1:2:1:2:5:2:3:2:1:2:1:2:1:2:5:4:5:2:1:2:1:2:3:7:6 ', 'True1:2:1:2:3:7:6 ', 'True1:2:5:2:3:2:1:2:5:4:5:2:1:2:5:2:3:2:1:2:3:7:6 ', 'True1:2:3:2:5:2:1:2:5:2:3:2:1:2:3:7:3:2:5:2:1:2:5:4:5:2:1:2:3:2:1:2:5:4:5:2:3:2:1:2:3:7:6 ', 'True1:2:1:2:3:7:3:2:1:2:5:4:5:2:1:2:1:2:1:2:5:2:3:2:1:2:3:7:3:2:1:2:3:7:6 …
2	18	9	131	7	0.7777777777777778	1.6755106507898747	0.8610421460637789	67.75814285714286	834.3069999999998	0.1927710843373494:0.36947791164658633:0.15261044176706828:0.05220883534136546:0.14457831325301204:0.028112449799196786:0.060240963855421686	['False1:2:3:2:5:4:5:2:1:2:1:2:3:2:1:2:3:7:3:2:1:2:5:4:5:2:3:2:1:2:1:2:5:2:1:2:5:4:5:2:3:7:3:2:1 ', 'True1:2:3:7:3:2:5:2:1:2:5:2:3:2:1:2:3:7:3:2:5:4:5:2:1:2:3:2:5:2:1:2:5:4:5:2:1:2:5:2:3:7:3:2:1:2:3:7:6 ', 'False1:2:1:2:5:4:5:2:1:2:3:7:3:2:1:2:3:2:1:2:3:2:1:2:5:2:3:7:3:2:1:2:5:4:5:2:3:2:1:2:1:2:1 ', 'True1:2:5:4:5:2:3:2:1:2:5:4:5:2:1:2:5:4:5:2:3:2:1:2:5:2:3:7:6 ', 'True1:2:3:2:1:2:1:2:1:2:1:2:1:2…
2	18	13	155	10	0.7692307692307693	1.6655079479730919	0.8559017736670169	70.5077	1245.077	0.20232558139534884:0.3697674418604651:0.12558139534883722:0.05813953488372093:0.16279069767441862:0.023255813953488372:0.05813953488372093	['False1:2:3:7:3:2:1:2:3:7:3:2:1:2:3:2:5:4:5:2:1:2:3:2:5:2:1:2:3:7:3:2:5:2:1:2:1:2:1:2:5:4:5:2:3:2 ', 'True1:2:1:2:3:7:3:2:5:4:5:2:1:2:3:7:6 ', 'True1:2:5:4:5:2:1:2:5:4:5:2:1:2:1:2:1:2:1:2:3:7:3:2:1:2:1:2:5:4:5:2:1:2:5:2:3:2:1:2:3:7:3:2:5:2:1:2:3:7:6 ', 'True1:2:5:4:5:2:1:2:3:7:6 ', 'True1:2:3:7:3:2:1:2:5:4:5:2:1:2:3:2:5:2:1:2:3:7:6 ', 'True1:2:1:2:5:4:5:2:1:2:3:7:6 ', 'True1:2:5:4:5:2:1:2:5:4:5:…
2	18	13	156	9	0.6923076923076923	1.5913071605316373	0.8177701119983233	63.1381111111111	1288.243	0.2236503856041131:0.40102827763496146:0.12853470437017994:0.04113110539845758:0.14138817480719795:0.02313624678663239:0.04113110539845758	['True1:2:3:7:6 ', 'False1:2:1:2:5:2:3:2:1:2:5:4:5:2:1:2:1:2:3:7:3:2:5:4:5:2:1:2:1:2:3:7:3:2:1:2:3:2:5:2:1 ', 'False1:2:5:4:5:2:1:2:5:2:3:2:1:2:3:7:3:2:1:2:5:4:5:2:1:2:3:2:5:2:1:2:5:2:1:2:1:2:3:2:5:2:1:2:5:4:5:2:3 ', 'True1:2:3:2:1:2:5:2:1:2:1:2:1:2:1:2:3:7:6 ', 'True1:2:3:7:6 ', 'True1:2:1:2:3:7:6 ', 'False1:2:3:2:5:2:1:2:3:2:1:2:5:2:1:2:3:2:5:2:1:2:3:2:1:2:1:2:1:2:3:7:3:2:1:2:5:4:5:2:3:7:3:2:1:…
2	18	7	129	3	0.42857142857142855	1.6001593949699886	0.8223192606024604	60.32300000000001	900.9689999999999	0.21509433962264152:0.3886792452830189:0.1320754716981132:0.045283018867924525:0.15471698113207547:0.011320754716981131:0.052830188679245285	['False1:2:1:2:5:4:5:2:1:2:5:4:5:2:3:2:1:2:5:2:3:7:3:2:1:2:5:4:5:2:1:2:5:4:5:2:1:2:5:2:1:2:3 ', 'True1:2:3:7:3:2:5:2:1:2:3:2:1:2:1:2:3:7:6 ', 'True1:2:3:7:3:2:5:4:5:2:1:2:5:4:5:2:1:2:1:2:5:2:3:7:6 ', 'False1:2:1:2:1:2:1:2:1:2:3:7:3:2:5:2:1:2:1:2:5:2:1:2:1:2:5:2:1:2:5:4:5:2:3:7:3:2:1:2:1:2:5:4:5:2:1:2:5 ', 'False1:2:5:4:5:2:1:2:1:2:5:2:3:2:1:2:1:2:5:2:1:2:1:2:5:4:5:2:3:7:3:2:1:2:5:2:3:7:3:2:1:2:3:…
3	2	3	136	3	1.0	1.8102687605928103	0.8705552545278192	110.29133333333334	330.874	0.1650485436893204:0.04854368932038835:0.10679611650485436:0.33980582524271846:0.17475728155339806:0.0970873786407767:0.02912621359223301:0.038834951456310676	['True1:4:6:4:1:4:6:4:5:3:5:4:1:4:1:4:5:4:6:4:1:4:1:4:5:8:7 ', 'True1:4:6:4:5:3:2:3:5:4:1:4:5:8:5:3:2:3:5:4:1:4:5:8:7 ', 'True1:4:6:4:1:4:5:3:2:3:5:4:6:4:1:4:6:4:5:4:1:4:1:4:6:4:5:3:2:3:5:4:1:4:6:4:1:4:6:4:5:3:2:3:5:4:1:4:5:8:7 ']
3	2	3	122	3	1.0	1.7911157680028307	0.8613446120519037	98.488	295.464	0.19101123595505617:0.033707865168539325:0.07865168539325842:0.33707865168539325:0.19101123595505617:0.06741573033707865:0.033707865168539325:0.06741573033707865	['True1:4:1:4:5:3:2:3:5:8:5:4:1:4:1:4:5:4:1:4:1:4:5:8:7 ', 'True1:4:6:4:1:4:1:4:6:4:5:4:1:4:1:4:5:3:2:3:5:8:7 ', 'True1:4:5:3:5:8:5:4:6:4:1:4:6:4:5:4:1:4:5:8:5:3:2:3:5:4:6:4:1:4:1:4:6:4:5:4:1:4:5:8:7 ']
3	2	3	126	3	1.0	1.7451638435998564	0.8392464075667452	113.849	341.547	0.1941747572815534:0.019417475728155338:0.05825242718446602:0.3592233009708738:0.17475728155339806:0.0970873786407767:0.02912621359223301:0.06796116504854369	['True1:4:5:8:7 ', 'True1:4:1:4:6:4:1:4:6:4:1:4:5:4:1:4:6:4:1:4:5:3:5:4:1:4:1:4:5:8:5:3:5:4:1:4:6:4:5:4:1:4:6:4:5:8:7 ', 'True1:4:1:4:5:3:2:3:5:8:5:4:1:4:6:4:1:4:6:4:1:4:6:4:1:4:1:4:6:4:5:8:5:4:1:4:5:3:2:3:5:8:5:4:6:4:1:4:5:8:7 ']
3	2	3	163	2	0.6666666666666666	1.7583544713641452	0.8455897586539958	138.3065	456.61300000000006	0.17829457364341086:0.023255813953488372:0.10077519379844961:0.32558139534883723:0.21705426356589147:0.07751937984496124:0.015503875968992248:0.06201550387596899	['True1:4:1:4:5:4:1:4:1:4:6:4:5:3:2:3:5:8:5:4:1:4:5:3:5:8:7 ', 'False1:4:5:3:5:4:1:4:5:3:2:3:5:4:1:4:1:4:1:4:1:4:1:4:6:4:1:4:6:4:5:8:5:3:5:4:1:4:6:4:5:3:5:4:1:4:6:4:1:4:6:4:5:8:5 ', 'True1:4:6:4:1:4:5:8:5:3:5:4:1:4:6:4:1:4:1:4:5:8:5:3:2:3:5:4:6:4:1:4:6:4:5:3:5:8:5:4:1:4:5:3:5:8:7 ']
3	2	4	134	3	0.75	1.7573371083107001	0.8451005104433328	78.63933333333334	415.918	0.2:0.038461538461538464:0.08461538461538462:0.36153846153846153:0.14615384615384616:0.1076923076923077:0.023076923076923078:0.038461538461538464	['False1:4:1:4:5:4:6:4:1:4:5:8:5:3:2:3:5:4:1:4:5:3:5:4:6:4:1:4:5:4:6:4:1:4:6:4:1:4:1:4:6:4:1:4:6 ', 'True1:4:1:4:1:4:1:4:6:4:1:4:5:3:2:3:5:8:7 ', 'True1:4:5:8:7 ', 'True1:4:6:4:1:4:5:4:1:4:1:4:6:4:1:4:6:4:1:4:1:4:5:8:5:3:2:3:5:4:1:4:6:4:5:4:1:4:6:4:5:3:2:3:5:4:1:4:6:4:1:4:6:4:5:3:2:3:5:8:7 ']
3	2	3	69	3	1.0	1.593131775223704	0.7661344371992895	63.083	189.249	0.2631578947368421:0.0:0.017543859649122806:0.38596491228070173:0.14035087719298245:0.07017543859649122:0.05263157894736842:0.07017543859649122	['True1:4:6:4:1:4:1:4:1:4:6:4:1:4:6:4:1:4:1:4:5:8:5:4:1:4:6:4:1:4:1:4:1:4:5:4:1:4:5:4:1:4:5:8:7 ', 'True1:4:5:3:5:8:7 ', 'True1:4:5:8:7 ']
3	2	3	59	3	1.0	1.6871860406333616	0.811364977959612	41.21366666666667	123.641	0.21951219512195122:0.0:0.024390243902439025:0.36585365853658536:0.12195121951219512:0.12195121951219512:0.07317073170731707:0.07317073170731707	['True1:4:6:4:1:4:1:4:5:3:5:4:6:4:1:4:6:4:1:4:5:8:7 ', 'True1:4:1:4:5:8:7 ', 'True1:4:6:4:1:4:6:4:5:8:7 ']
3	2	2	91	2	1.0	1.6548593028457002	0.7958191031948196	101.75200000000001	203.50400000000002	0.20967741935483872:0.016129032258064516:0.03225806451612903:0.4032258064516129:0.11290322580645161:0.14516129032258066:0.03225806451612903:0.04838709677419355	['True1:4:5:4:6:4:1:4:6:4:1:4:5:4:6:4:1:4:6:4:5:8:7 ', 'True1:4:6:4:1:4:6:4:1:4:1:4:6:4:5:3:2:3:5:8:5:4:1:4:1:4:6:4:1:4:6:4:1:4:1:4:5:8:7 ']
3	2	3	63	3	1.0	1.7229107438427622	0.8285449286787561	38.86366666666667	116.59100000000001	0.1951219512195122:0.0:0.07317073170731707:0.2926829268292683:0.24390243902439024:0.024390243902439025:0.07317073170731707:0.0975609756097561	['True1:4:1:4:5:8:5:4:6:4:1:4:5:3:5:4:1:4:1:4:5:3:5:8:7 ', 'True1:4:5:3:5:8:7 ', 'True1:4:5:4:1:4:5:8:7 ']
3	2	2	81	2	1.0	1.797485924349656	0.8644080097089878	72.2875	144.575	0.18181818181818182:0.022727272727272728:0.06818181818181818:0.3409090909090909:0.18181818181818182:0.09090909090909091:0.045454545454545456:0.06818181818181818	['True1:4:5:8:5:4:6:4:1:4:6:4:1:4:5:3:2:3:5:4:6:4:1:4:5:8:7 ', 'True1:4:1:4:1:4:5:4:1:4:6:4:5:3:5:8:7 ']
3	6	4	95	3	0.75	1.6658246481882366	0.8010923196439238	15.907333333333334	227.722	0.19117647058823528:0.0:0.04411764705882353:0.36764705882352944:0.20588235294117646:0.08823529411764706:0.04411764705882353:0.058823529411764705	['False1:4:1:4:6:4:5:3:5:4:1:4:5:3:5:4:6:4:1:4:6:4:1:4:6:4:5:3:5:8:5:4:1:4:5:4:1:4:5:4:1:4:1:4:5 ', 'True1:4:5:4:6:4:1:4:5:8:7 ', 'True1:4:6:4:5:8:7 ', 'True1:4:5:8:7 ']
3	6	5	193	2	0.4	1.7541687689310257	0.8435768612730297	90.01849999999999	720.0369999999999	0.1650943396226415:0.0330188679245283:0.10849056603773585:0.32547169811320753:0.22641509433962265:0.07547169811320754:0.009433962264150943:0.05660377358490566	['True1:4:6:4:1:4:1:4:5:3:5:8:7 ', 'False1:4:5:3:2:3:5:8:5:4:6:4:1:4:5:3:2:3:5:4:1:4:1:4:6:4:5:4:1:4:1:4:6:4:5:8:5:3:5:4:1:4:6:4:5:3:2 ', 'False1:4:5:8:5:4:1:4:1:4:1:4:5:8:5:4:6:4:1:4:1:4:5:4:1:4:5:8:5:4:6:4:1:4:6:4:5:8:5:3:5:4:1:4:5:3:2:3:5:8:5 ', 'False1:4:5:3:2:3:5:4:6:4:1:4:1:4:6:4:5:3:2:3:5:4:1:4:1:4:5:8:5:3:2:3:5:4:6:4:1:4:5:3:5:4:6:4:1:4:6:4:5:3:5:4:1:4:1:4 ', 'True1:4:6:4:1:4:5:8:5:3:5:4:…
3	6	6	166	4	0.6666666666666666	1.7515396539782908	0.8423125242382837	40.8595	523.438	0.1686746987951807:0.018072289156626505:0.0783132530120482:0.3373493975903614:0.22289156626506024:0.08433734939759036:0.024096385542168676:0.06626506024096386	['True1:4:1:4:1:4:5:8:7 ', 'True1:4:5:8:7 ', 'False1:4:6:4:1:4:1:4:6:4:5:4:1:4:5:4:6:4:1:4:6:4:5:3:2:3:5:4:1:4:5:4:6:4:1:4:5:3:5:4:6:4:1:4:6:4:1:4:6:4:5:3:5:8:5 ', 'True1:4:5:3:5:8:7 ', 'False1:4:5:4:6:4:1:4:6:4:5:8:5:3:5:4:1:4:6:4:5:4:1:4:5:8:5:3:5:4:1:4:6:4:1:4:5:3:2:3:5:4:1:4:5:3:5:8:5 ', 'True1:4:6:4:5:8:5:3:2:3:5:4:1:4:1:4:1:4:5:8:5:3:5:4:1:4:5:8:5:4:1:4:6:4:5:4:1:4:5:8:7 ']
3	6	4	165	1	0.25	1.7961016985432012	0.8637423378068402	11.654	551.654	0.15894039735099338:0.059602649006622516:0.13245033112582782:0.31788079470198677:0.19205298013245034:0.08609271523178808:0.006622516556291391:0.046357615894039736	['False1:4:5:3:5:4:1:4:6:4:1:4:6:4:5:8:5:3:2:3:5:4:1:4:1:4:5:3:2:3:5:8:5:4:1:4:5:4:6:4:1:4:6:4:5:3:2:3 ', 'False1:4:5:3:2:3:5:8:5:4:6:4:1:4:1:4:6:4:5:3:5:4:1:4:1:4:6:4:1:4:5:3:2:3:5:4:6:4:1:4:5:8:5:4:1:4:5:3:2:3 ', 'True1:4:6:4:5:8:7 ', 'False1:4:1:4:6:4:1:4:5:8:5:3:2:3:5:4:6:4:1:4:1:4:5:3:2:3:5:8:5:4:6:4:1:4:1:4:5:3:2:3:5:4:6:4:1:4 ']
3	6	4	140	3	0.75	1.7218950924066876	0.8280565035820573	106.48599999999999	499.45799999999997	0.20987654320987653:0.030864197530864196:0.06790123456790123:0.37037037037037035:0.16049382716049382:0.09259259259259259:0.018518518518518517:0.04938271604938271	['True1:4:1:4:6:4:1:4:6:4:1:4:6:4:5:4:1:4:1:4:1:4:1:4:1:4:6:4:1:4:5:8:5:4:1:4:5:4:1:4:5:8:7 ', 'True1:4:6:4:1:4:1:4:6:4:1:4:5:3:5:8:5:4:6:4:1:4:1:4:1:4:6:4:5:3:2:3:5:8:5:4:1:4:5:3:2:3:5:8:7 ', 'False1:4:1:4:6:4:1:4:5:3:2:3:5:4:1:4:6:4:1:4:5:8:5:4:6:4:1:4:5:3:2:3:5:4:1:4:6:4:1:4:1:4:1:4:5:3:2:3:5:4:6:4:1:4:5:4:1:4:6:4:5 ', 'True1:4:5:8:5:4:6:4:1:4:5:8:7 ']
3	6	4	116	3	0.75	1.769252789010809	0.8508307415949539	49.02533333333334	327.076	0.17647058823529413:0.0196078431372549:0.09803921568627451:0.3137254901960784:0.23529411764705882:0.058823529411764705:0.029411764705882353:0.06862745098039216	['True1:4:1:4:5:3:2:3:5:4:6:4:1:4:5:3:5:8:7 ', 'False1:4:5:3:5:4:1:4:5:3:5:8:5:4:6:4:1:4:1:4:6:4:5:3:5:8:5:4:1:4:5:4:6:4:1:4:1:4:1:4:6:4:5:4:1:4:5:8:5 ', 'True1:4:1:4:6:4:5:4:1:4:5:3:2:3:5:8:7 ', 'True1:4:5:3:5:8:5:4:1:4:1:4:5:3:5:8:7 ']
3	6	4	95	4	1.0	1.7413662511604642	0.8374201516402023	67.6275	270.51	0.22727272727272727:0.022727272727272728:0.056818181818181816:0.3522727272727273:0.17045454545454544:0.056818181818181816:0.045454545454545456:0.06818181818181818	['True1:4:1:4:5:4:6:4:1:4:1:4:1:4:5:4:6:4:1:4:5:8:7 ', 'True1:4:1:4:1:4:5:3:5:4:1:4:5:8:7 ', 'True1:4:6:4:5:8:5:4:1:4:1:4:1:4:1:4:5:3:2:3:5:4:1:4:5:8:7 ', 'True1:4:1:4:5:3:2:3:5:8:5:4:6:4:1:4:1:4:6:4:5:8:7 ']
3	6	4	134	2	0.5	1.7171456296028573	0.8257724947707331	49.666	459.332	0.18548387096774194:0.024193548387096774:0.07258064516129033:0.3709677419354839:0.1774193548387097:0.10483870967741936:0.016129032258064516:0.04838709677419355	['False1:4:6:4:5:4:1:4:5:8:5:4:1:4:1:4:6:4:1:4:6:4:1:4:6:4:5:3:2:3:5:4:1:4:6:4:5:3:5:8:5:4:1:4:1:4:6:4 ', 'True1:4:1:4:5:4:6:4:1:4:5:8:7 ', 'True1:4:5:3:2:3:5:4:6:4:1:4:5:3:5:8:7 ', 'False1:4:1:4:5:8:5:3:5:4:6:4:1:4:5:4:6:4:1:4:6:4:1:4:6:4:5:4:1:4:6:4:5:3:2:3:5:8:5:4:1:4:1:4:1:4 ']
3	6	3	98	3	1.0	1.770799419235694	0.8515745135134641	101.017	303.051	0.22784810126582278:0.0379746835443038:0.0759493670886076:0.34177215189873417:0.16455696202531644:0.05063291139240506:0.0379746835443038:0.06329113924050633	['True1:4:5:4:1:4:1:4:1:4:1:4:5:3:2:3:5:8:7 ', 'True1:4:1:4:1:4:6:4:5:4:1:4:1:4:1:4:5:8:5:3:2:3:5:4:6:4:1:4:6:4:1:4:1:4:5:8:7 ', 'True1:4:5:3:2:3:5:8:5:4:1:4:6:4:1:4:5:4:1:4:5:8:7 ']
3	6	4	92	4	1.0	1.8441270293201535	0.8868376399898272	70.48599999999999	281.94399999999996	0.15476190476190477:0.023809523809523808:0.08333333333333333:0.32142857142857145:0.17857142857142858:0.11904761904761904:0.047619047619047616:0.07142857142857142	['True1:4:6:4:5:3:5:4:1:4:1:4:6:4:1:4:5:3:5:8:7 ', 'True1:4:6:4:5:4:1:4:6:4:1:4:6:4:5:8:5:4:1:4:6:4:1:4:6:4:5:3:5:8:7 ', 'True1:4:6:4:5:3:2:3:5:8:5:4:1:4:6:4:1:4:6:4:5:8:7 ', 'True1:4:5:3:2:3:5:8:7 ']
3	10	5	89	4	0.8	1.78314597495072	0.8575119517475065	27.2195	288.878	0.17857142857142858:0.023809523809523808:0.05952380952380952:0.35714285714285715:0.16666666666666666:0.10714285714285714:0.047619047619047616:0.05952380952380952	['True1:4:1:4:5:4:6:4:1:4:6:4:5:3:5:8:7 ', 'True1:4:6:4:1:4:5:8:7 ', 'False1:4:6:4:1:4:5:3:2:3:5:4:6:4:1:4:5:3:2:3:5:4:1:4:5:4:1:4:5:8:5:4:1:4:6:4:5:4:1:4:6:4:1:4:6:4 ', 'True1:4:6:4:5:8:7 ', 'True1:4:5:8:7 ']
3	10	6	158	5	0.8333333333333334	1.758914154444912	0.8458589093223597	96.6018	663.0089999999999	0.1827956989247312:0.026881720430107527:0.06989247311827956:0.3548387096774194:0.1881720430107527:0.0913978494623656:0.026881720430107527:0.05913978494623656	['True1:4:1:4:6:4:1:4:6:4:5:3:2:3:5:4:1:4:5:4:6:4:1:4:5:8:7 ', 'False1:4:6:4:5:8:5:4:1:4:5:8:5:3:2:3:5:4:1:4:6:4:5:3:5:4:1:4:5:4:1:4:1:4:1:4:5:3:2:3:5:4:6 ', 'True1:4:1:4:1:4:1:4:6:4:1:4:6:4:1:4:5:4:1:4:1:4:6:4:1:4:5:8:7 ', 'True1:4:6:4:5:4:1:4:5:4:6:4:1:4:5:8:5:4:6:4:1:4:6:4:5:4:1:4:6:4:5:8:5:3:5:4:1:4:6:4:1:4:5:3:2:3:5:8:7 ', 'True1:4:5:3:5:8:5:4:1:4:5:8:7 ', 'True1:4:1:4:5:8:5:3:2:3:5:4:6:4:1:…
3	10	9	173	7	0.7777777777777778	1.7648199291744955	0.8486989866273521	77.88457142857143	905.192	0.1895910780669145:0.026022304832713755:0.08550185873605948:0.34944237918215615:0.17472118959107807:0.10037174721189591:0.026022304832713755:0.048327137546468404	['True1:4:5:3:2:3:5:8:7 ', 'True1:4:5:3:2:3:5:8:7 ', 'True1:4:6:4:1:4:6:4:1:4:5:8:5:3:2:3:5:4:1:4:1:4:6:4:5:3:5:8:5:4:1:4:6:4:5:8:7 ', 'True1:4:5:3:2:3:5:8:7 ', 'True1:4:6:4:1:4:6:4:5:4:1:4:6:4:1:4:5:3:2:3:5:8:7 ', 'True1:4:1:4:1:4:5:8:5:4:6:4:1:4:6:4:1:4:6:4:5:8:5:3:5:4:1:4:5:3:5:4:1:4:1:4:6:4:5:3:5:4:1:4:5:3:2:3:5:8:7 ', 'False1:4:6:4:1:4:6:4:1:4:6:4:1:4:6:4:1:4:5:3:5:4:1:4:6:4:5:8:5:4:1:4:6:4:…
3	10	7	159	5	0.7142857142857143	1.67584557400112	0.8059113663023781	74.8298	734.1489999999999	0.2088888888888889:0.017777777777777778:0.04888888888888889:0.38666666666666666:0.16444444444444445:0.10222222222222223:0.022222222222222223:0.04888888888888889	['True1:4:6:4:5:4:1:4:5:8:7 ', 'True1:4:5:8:7 ', 'False1:4:1:4:1:4:6:4:5:8:5:3:5:4:1:4:5:3:5:4:6:4:1:4:5:8:5:4:6:4:1:4:6:4:1:4:1:4:5:8:5 ', 'True1:4:5:4:6:4:1:4:6:4:5:4:1:4:1:4:6:4:5:3:2:3:5:8:7 ', 'True1:4:5:4:1:4:1:4:6:4:5:3:5:4:1:4:5:4:6:4:1:4:1:4:5:4:1:4:6:4:1:4:6:4:1:4:6:4:5:8:7 ', 'False1:4:6:4:5:8:5:3:2:3:5:4:1:4:6:4:5:4:1:4:1:4:1:4:1:4:5:8:5:3:2:3:5:4:6:4:1:4:6:4:1:4:1:4:5:8:5:3:2:3:5:4:6…
3	10	9	177	7	0.7777777777777778	1.7186769583515762	0.8265089082346488	71.00099999999999	857.007	0.18874172185430463:0.019867549668874173:0.0695364238410596:0.3708609271523179:0.17549668874172186:0.10596026490066225:0.023178807947019868:0.046357615894039736	['True1:4:6:4:1:4:5:4:1:4:6:4:1:4:1:4:6:4:1:4:6:4:5:8:7 ', 'True1:4:5:3:5:4:6:4:1:4:6:4:5:3:2:3:5:4:1:4:5:8:7 ', 'True1:4:6:4:5:8:7 ', 'True1:4:6:4:5:3:5:4:1:4:6:4:5:8:7 ', 'True1:4:5:4:1:4:5:3:5:8:7 ', 'False1:4:1:4:6:4:1:4:5:3:2:3:5:4:6:4:1:4:6:4:1:4:1:4:1:4:6:4:1:4:6:4:1:4:5:8:5:3:2:3:5:4:6:4:1:4:6:4:5:4:1:4:6 ', 'True1:4:5:4:1:4:1:4:1:4:6:4:1:4:1:4:1:4:5:4:1:4:6:4:5:3:5:8:5:4:1:4:5:4:6:4:1:4:…
3	10	6	145	4	0.6666666666666666	1.618587854737961	0.7783762237578542	71.52125000000001	646.0849999999999	0.23232323232323232:0.010101010101010102:0.045454545454545456:0.398989898989899:0.15151515151515152:0.10101010101010101:0.020202020202020204:0.04040404040404041	['False1:4:5:3:5:8:5:4:1:4:6:4:1:4:1:4:6:4:5:8:5:3:5:4:1:4:6:4:1:4:1:4:6:4:1:4:6:4:1:4:5:8:5:3:5 ', 'False1:4:5:4:1:4:6:4:1:4:6:4:1:4:1:4:6:4:1:4:1:4:1:4:5:4:1:4:6:4:1:4:1:4:6:4:5:4:1:4:1:4:1:4:5:4:6:4:1:4:1:4:5 ', 'True1:4:6:4:1:4:5:8:7 ', 'True1:4:1:4:6:4:5:3:5:4:1:4:5:4:1:4:6:4:1:4:6:4:5:8:7 ', 'True1:4:6:4:5:4:1:4:5:3:2:3:5:4:6:4:1:4:5:8:7 ', 'True1:4:1:4:1:4:6:4:1:4:6:4:5:3:5:8:5:4:1:4:6:4:1…
3	10	2	64	2	1.0	1.8806694612150001	0.9044108350820665	68.59	137.18	0.15789473684210525:0.05263157894736842:0.10526315789473684:0.2894736842105263:0.21052631578947367:0.05263157894736842:0.05263157894736842:0.07894736842105263	['True1:4:6:4:5:4:1:4:5:8:7 ', 'True1:4:6:4:1:4:5:3:2:3:5:4:1:4:5:8:5:3:2:3:5:4:1:4:5:8:7 ']
3	10	6	128	5	0.8333333333333334	1.839632036756812	0.8846760054965054	58.0502	470.251	0.16551724137931034:0.034482758620689655:0.09655172413793103:0.32413793103448274:0.1724137931034483:0.1103448275862069:0.034482758620689655:0.06206896551724138	['True1:4:6:4:1:4:6:4:1:4:6:4:1:4:6:4:1:4:5:3:2:3:5:8:7 ', 'True1:4:6:4:1:4:5:3:5:8:7 ', 'True1:4:5:8:5:3:5:4:1:4:6:4:5:3:2:3:5:8:7 ', 'True1:4:5:8:5:3:2:3:5:4:1:4:1:4:6:4:1:4:1:4:5:8:7 ', 'False1:4:6:4:5:4:1:4:6:4:5:8:5:4:1:4:5:3:5:4:1:4:6:4:1:4:6:4:5:3:2:3:5:4:1:4:6:4:5:4:1:4:6:4:1:4:6:4:5:8:5:3:2:3 ', 'True1:4:6:4:1:4:6:4:5:3:5:8:7 ']
3	10	5	149	3	0.6	1.7321024975334371	0.8329652278342926	98.00866666666667	654.0260000000001	0.1853932584269663:0.028089887640449437:0.07865168539325842:0.3651685393258427:0.17415730337078653:0.10674157303370786:0.016853932584269662:0.0449438202247191	['False1:4:6:4:1:4:5:4:6:4:1:4:1:4:6:4:5:4:1:4:6:4:5:3:2:3:5:4:1:4:6:4:5:8:5:4:1:4:6:4:1:4:6 ', 'True1:4:6:4:1:4:1:4:1:4:5:4:6:4:1:4:6:4:1:4:5:3:2:3:5:8:5:4:6:4:1:4:1:4:5:3:2:3:5:8:7 ', 'False1:4:6:4:5:8:5:3:2:3:5:4:1:4:5:3:5:4:6:4:1:4:1:4:6:4:5:4:1:4:6:4:5:4:1:4:5:3:5:8:5:4:1:4:1:4 ', 'True1:4:5:3:5:8:5:4:6:4:1:4:6:4:5:4:1:4:5:8:7 ', 'True1:4:6:4:1:4:1:4:1:4:5:3:5:4:1:4:6:4:1:4:5:3:2:3:5:8:7 ']
3	10	6	160	4	0.6666666666666666	1.7898610157747041	0.8607412037795495	53.022000000000006	572.088	0.17391304347826086:0.031055900621118012:0.08695652173913043:0.32298136645962733:0.21739130434782608:0.06832298136645963:0.024844720496894408:0.07453416149068323	['True1:4:5:3:5:8:7 ', 'False1:4:6:4:1:4:1:4:5:4:6:4:1:4:6:4:1:4:6:4:5:3:2:3:5:8:5:4:1:4:1:4:5:8:5:3:2:3:5:4:1:4 ', 'True1:4:5:8:7 ', 'True1:4:5:3:5:4:6:4:1:4:1:4:6:4:1:4:1:4:6:4:5:3:2:3:5:4:1:4:5:8:7 ', 'False1:4:5:4:1:4:6:4:1:4:5:3:2:3:5:8:5:4:1:4:1:4:5:4:1:4:6:4:5:8:5:4:1:4:5:8:5:4:1:4:5:3:2:3:5:8:5:4:6 ', 'True1:4:5:8:5:4:1:4:5:4:1:4:6:4:5:3:5:8:5:4:1:4:5:3:5:8:7 ']
3	14	6	122	5	0.8333333333333334	1.8319759601152326	0.8809942108953479	42.5048	392.52400000000006	0.18518518518518517:0.027777777777777776:0.08333333333333333:0.3055555555555556:0.2037037037037037:0.06481481481481481:0.046296296296296294:0.08333333333333333	['False1:4:6:4:5:3:2:3:5:8:5:4:1:4:1:4:6:4:5:8:5:4:1:4:5:4:1:4:6:4:1:4:1:4:6:4:1 ', 'True1:4:1:4:5:3:5:8:5:4:6:4:1:4:5:4:1:4:6:4:5:4:1:4:5:8:7 ', 'True1:4:5:3:2:3:5:8:7 ', 'True1:4:1:4:6:4:5:3:5:8:5:4:1:4:1:4:5:8:7 ', 'True1:4:5:3:2:3:5:8:7 ', 'True1:4:5:3:5:8:7 ']
3	14	4	99	3	0.75	1.769265149065245	0.8508366855247005	54.476	343.428	0.18181818181818182:0.022727272727272728:0.07954545454545454:0.3522727272727273:0.17045454545454544:0.11363636363636363:0.03409090909090909:0.045454545454545456	['False1:4:6:4:1:4:6:4:1:4:6:4:1:4:5:3:2:3:5:4:1:4:6:4:5:3:2:3:5:4:1:4:6:4:5:3:5 ', 'True1:4:5:8:7 ', 'True1:4:6:4:5:3:5:4:1:4:1:4:1:4:5:4:1:4:5:3:5:8:5:4:6:4:1:4:6:4:5:8:7 ', 'True1:4:6:4:1:4:1:4:6:4:5:8:7 ']
3	14	5	46	5	1.0	1.6882135844360333	0.811859122075749	25.948	129.74	0.2127659574468085:0.0:0.0:0.3191489361702128:0.14893617021276595:0.0851063829787234:0.10638297872340426:0.1276595744680851	['True1:4:6:4:5:8:7 ', 'True1:4:6:4:5:8:5:4:1:4:6:4:1:4:1:4:6:4:1:4:5:8:7 ', 'True1:4:1:4:5:8:7 ', 'True1:4:5:8:7 ', 'True1:4:5:8:7 ']
3	14	9	192	7	0.7777777777777778	1.7320066484717564	0.8329191341789725	103.43585714285715	1084.0510000000002	0.19463087248322147:0.020134228187919462:0.06375838926174497:0.3624161073825503:0.17785234899328858:0.09731543624161074:0.02348993288590604:0.06040268456375839	['False1:4:6:4:1:4:1:4:1:4:1:4:6:4:5:8:5:4:1:4:5:3:5:4:1:4:6:4:1:4:5:8:5:4:6:4:1:4:1:4:6 ', 'True1:4:1:4:5:3:2:3:5:4:6:4:1:4:5:3:2:3:5:4:6:4:1:4:5:3:2:3:5:8:7 ', 'True1:4:6:4:5:4:1:4:6:4:5:4:1:4:5:4:6:4:1:4:6:4:5:8:5:4:1:4:1:4:1:4:5:8:7 ', 'True1:4:5:4:6:4:1:4:6:4:5:8:7 ', 'True1:4:6:4:1:4:5:3:2:3:5:8:5:4:1:4:1:4:1:4:6:4:5:3:2:3:5:4:1:4:5:8:7 ', 'True1:4:1:4:6:4:1:4:1:4:1:4:5:3:5:8:5:4:6:4:1:4:1:…
3	14	5	120	5	1.0	1.7850006785824206	0.8584038756580976	83.07919999999999	415.39599999999996	0.17647058823529413:0.01680672268907563:0.058823529411764705:0.3445378151260504:0.17647058823529413:0.1092436974789916:0.04201680672268908:0.07563025210084033	['True1:4:6:4:1:4:6:4:1:4:1:4:6:4:5:3:5:8:5:4:1:4:5:8:7 ', 'True1:4:6:4:5:8:5:3:2:3:5:4:1:4:5:8:7 ', 'True1:4:5:8:5:4:6:4:1:4:6:4:1:4:1:4:6:4:1:4:5:3:2:3:5:4:6:4:1:4:5:8:5:3:5:4:6:4:1:4:5:8:7 ', 'True1:4:1:4:5:3:5:4:1:4:6:4:1:4:6:4:5:4:1:4:6:4:5:8:7 ', 'True1:4:6:4:1:4:5:8:7 ']
3	14	9	152	8	0.8888888888888888	1.8246099232222315	0.8774518959298353	62.0465	676.3720000000001	0.18090452261306533:0.03015075376884422:0.08542713567839195:0.32663316582914576:0.18090452261306533:0.09045226130653267:0.04020100502512563:0.06532663316582915	['False1:4:1:4:5:8:5:3:5:4:6:4:1:4:5:8:5:3:2:3:5:4:6:4:1:4:5:3:2:3:5:8:5:4:1:4:6:4:1:4:1 ', 'True1:4:6:4:5:3:2:3:5:8:7 ', 'True1:4:6:4:5:4:1:4:1:4:1:4:6:4:5:3:5:4:1:4:5:8:5:4:1:4:6:4:5:8:7 ', 'True1:4:1:4:5:8:7 ', 'True1:4:6:4:5:4:1:4:5:3:2:3:5:8:7 ', 'True1:4:1:4:6:4:5:3:2:3:5:4:1:4:1:4:6:4:5:3:5:4:1:4:1:4:5:3:5:4:1:4:6:4:5:8:5:4:1:4:6:4:1:4:5:3:2:3:5:8:7 ', 'True1:4:6:4:1:4:6:4:1:4:5:8:7 ', 'Tr…
3	14	2	77	1	0.5	1.5875216871845592	0.763436555134948	43.595	223.595	0.25:0.017857142857142856:0.03571428571428571:0.4107142857142857:0.14285714285714285:0.08928571428571429:0.017857142857142856:0.03571428571428571	['True1:4:6:4:1:4:1:4:6:4:5:8:7 ', 'False1:4:1:4:1:4:1:4:1:4:6:4:5:4:1:4:5:3:2:3:5:4:1:4:6:4:5:4:1:4:1:4:1:4:5:8:5:4:6:4:1:4:5 ']
3	14	2	11	2	1.0	1.6094379124341005	0.7739760316291209	6.596500000000001	13.193000000000001	0.2:0.0:0.0:0.2:0.2:0.0:0.2:0.2	['True1:4:5:8:7 ', 'True1:4:5:8:7 ']
3	14	9	161	7	0.7777777777777778	1.7967558297857498	0.8640569084400787	59.654	777.578	0.17467248908296942:0.03056768558951965:0.08733624454148471:0.3406113537117904:0.18340611353711792:0.09606986899563319:0.03056768558951965:0.056768558951965066	['False1:4:5:8:5:3:5:4:6:4:1:4:6:4:1:4:5:4:6:4:1:4:5:3:2:3:5:4:6:4:1:4:6:4:5:8:5:3:2:3:5:4 ', 'True1:4:1:4:1:4:5:3:2:3:5:4:1:4:1:4:6:4:5:3:5:4:1:4:1:4:6:4:5:8:7 ', 'True1:4:1:4:6:4:5:3:5:4:1:4:1:4:5:8:5:4:1:4:5:3:2:3:5:4:1:4:1:4:6:4:5:3:5:8:7 ', 'True1:4:6:4:5:8:7 ', 'True1:4:6:4:5:4:1:4:5:8:7 ', 'True1:4:1:4:6:4:1:4:1:4:6:4:1:4:6:4:5:4:1:4:5:4:1:4:6:4:1:4:1:4:5:8:7 ', 'True1:4:6:4:5:3:5:8:7 ', '…
3	14	7	133	7	1.0	1.803217373473178	0.867164254118192	70.18814285714286	491.317	0.19310344827586207:0.020689655172413793:0.06206896551724138:0.3310344827586207:0.1793103448275862:0.08275862068965517:0.04827586206896552:0.08275862068965517	['True1:4:1:4:5:8:7 ', 'True1:4:5:8:7 ', 'True1:4:1:4:5:8:5:4:6:4:1:4:1:4:6:4:5:3:5:8:7 ', 'True1:4:6:4:5:4:1:4:1:4:6:4:1:4:1:4:6:4:1:4:1:4:6:4:5:8:5:4:1:4:5:8:7 ', 'True1:4:6:4:1:4:6:4:5:3:5:8:5:4:1:4:5:3:2:3:5:4:1:4:6:4:1:4:5:8:7 ', 'True1:4:6:4:5:3:2:3:5:4:1:4:1:4:5:8:5:4:6:4:1:4:5:8:5:3:2:3:5:4:1:4:6:4:1:4:5:3:5:8:7 ', 'True1:4:1:4:5:8:7 ']
3	18	14	179	11	0.7857142857142857	1.7649026004838948	0.8487387431233835	43.65027272727273	1020.1529999999999	0.19384615384615383:0.021538461538461538:0.07384615384615385:0.3507692307692308:0.1753846153846154:0.09538461538461539:0.033846153846153845:0.055384615384615386	['True1:4:5:8:7 ', 'True1:4:1:4:5:4:1:4:5:3:2:3:5:4:1:4:5:3:5:4:6:4:1:4:5:3:5:8:7 ', 'True1:4:1:4:6:4:1:4:6:4:5:3:5:8:7 ', 'True1:4:6:4:5:8:7 ', 'False1:4:1:4:1:4:6:4:1:4:1:4:6:4:1:4:6:4:5:4:1:4:1:4:6:4:5:8:5:4:1:4:1:4:6:4:1:4:5:3:2 ', 'True1:4:5:3:5:8:7 ', 'True1:4:5:3:2:3:5:8:5:4:6:4:1:4:1:4:5:3:2:3:5:8:7 ', 'True1:4:1:4:5:4:1:4:6:4:1:4:5:4:1:4:6:4:5:8:7 ', 'True1:4:6:4:5:4:1:4:1:4:5:8:7 ', 'Fa…
3	18	13	203	9	0.6923076923076923	1.7159741958922647	0.8252091542357324	57.276888888888884	1235.492	0.2037037037037037:0.018518518518518517:0.05555555555555555:0.36772486772486773:0.17195767195767195:0.09788359788359788:0.023809523809523808:0.06084656084656084	['True1:4:1:4:5:8:5:4:1:4:1:4:1:4:1:4:5:8:7 ', 'True1:4:5:8:7 ', 'True1:4:6:4:1:4:6:4:5:4:1:4:6:4:1:4:6:4:5:8:5:4:1:4:1:4:6:4:1:4:5:8:7 ', 'True1:4:5:4:6:4:1:4:5:8:5:3:2:3:5:4:6:4:1:4:5:3:5:4:6:4:1:4:1:4:5:8:7 ', 'True1:4:1:4:5:8:7 ', 'False1:4:6:4:5:4:1:4:6:4:1:4:1:4:5:8:5:4:1:4:6:4:5:4:1:4:1:4:6:4:5:4:1:4:6:4:1:4:1:4:1:4:1:4:5:8:5:3:5:4:1:4:6 ', 'True1:4:1:4:1:4:6:4:5:8:7 ', 'True1:4:1:4:6:4:1:…
3	18	10	167	9	0.9	1.805195622661536	0.8681155908827543	56.46322222222222	688.1689999999999	0.16740088105726872:0.02643171806167401:0.07048458149779736:0.3392070484581498:0.1894273127753304:0.09691629955947137:0.039647577092511016:0.07048458149779736	['True1:4:6:4:5:3:2:3:5:8:5:4:1:4:6:4:1:4:5:8:7 ', 'True1:4:5:8:5:4:6:4:1:4:5:8:7 ', 'True1:4:5:3:2:3:5:8:5:4:1:4:5:8:7 ', 'True1:4:6:4:1:4:6:4:1:4:6:4:5:8:5:4:1:4:6:4:1:4:5:3:5:4:1:4:5:8:7 ', 'False1:4:6:4:5:4:1:4:1:4:5:4:1:4:1:4:6:4:1:4:5:3:2:3:5:4:6:4:1:4:6:4:5:4:1:4:6:4:5:3:5:4:1:4:1:4 ', 'True1:4:5:8:7 ', 'True1:4:5:4:6:4:1:4:5:4:1:4:5:3:2:3:5:4:6:4:1:4:5:3:5:8:7 ', 'True1:4:6:4:1:4:5:8:5:3:…
3	18	7	125	7	1.0	1.8872207917887178	0.9075613591253754	64.68157142857142	452.77099999999996	0.145985401459854:0.0364963503649635:0.10948905109489052:0.2846715328467153:0.2116788321167883:0.08029197080291971:0.051094890510948905:0.08029197080291971	['True1:4:6:4:1:4:1:4:1:4:6:4:5:3:2:3:5:8:7 ', 'True1:4:5:4:1:4:6:4:5:3:2:3:5:4:1:4:5:8:7 ', 'True1:4:1:4:6:4:5:3:5:4:1:4:6:4:5:3:5:8:7 ', 'True1:4:6:4:1:4:5:3:5:8:5:4:6:4:1:4:6:4:5:8:5:4:1:4:6:4:5:3:5:8:7 ', 'True1:4:6:4:5:8:5:3:5:4:1:4:6:4:5:8:5:3:2:3:5:4:1:4:5:8:7 ', 'True1:4:5:3:2:3:5:4:1:4:5:3:2:3:5:8:7 ', 'True1:4:5:8:7 ']
3	18	6	132	4	0.6666666666666666	1.6855702484075725	0.8105879461491944	73.13975	652.559	0.21739130434782608:0.021739130434782608:0.07065217391304347:0.3804347826086957:0.16304347826086957:0.08695652173913043:0.021739130434782608:0.03804347826086957	['False1:4:5:3:2:3:5:8:5:4:1:4:1:4:5:4:1:4:6:4:5:4:1:4:5:3:2:3:5:4:1:4:1:4:6:4:1:4:5:3:5:4:6:4 ', 'True1:4:1:4:1:4:5:8:5:3:5:4:6:4:1:4:1:4:5:4:1:4:1:4:5:3:5:4:1:4:1:4:6:4:1:4:5:8:7 ', 'True1:4:6:4:5:8:7 ', 'True1:4:6:4:5:4:1:4:5:8:7 ', 'True1:4:6:4:5:3:5:4:1:4:1:4:1:4:6:4:5:4:1:4:5:3:2:3:5:8:7 ', 'False1:4:6:4:5:4:1:4:6:4:1:4:6:4:1:4:5:4:1:4:6:4:1:4:5:3:5:8:5:4:1:4:1:4:6:4:1:4:1:4:6:4:1:4:1:4:6:4…
3	18	12	160	10	0.8333333333333334	1.7119903898340354	0.8232933484877087	57.375099999999996	933.751	0.2052980132450331:0.016556291390728478:0.056291390728476824:0.37748344370860926:0.15562913907284767:0.10596026490066225:0.033112582781456956:0.04966887417218543	['True1:4:5:3:5:8:7 ', 'True1:4:6:4:1:4:5:8:7 ', 'True1:4:5:4:6:4:1:4:1:4:5:8:5:3:5:4:1:4:6:4:1:4:5:3:5:4:1:4:5:4:6:4:1:4:5:3:2:3:5:4:1:4:5:8:7 ', 'True1:4:6:4:1:4:6:4:1:4:6:4:1:4:1:4:1:4:5:8:7 ', 'True1:4:5:4:6:4:1:4:1:4:1:4:1:4:5:4:6:4:1:4:6:4:5:3:5:8:5:4:1:4:5:8:7 ', 'True1:4:6:4:5:8:7 ', 'False1:4:1:4:6:4:1:4:6:4:1:4:6:4:1:4:6:4:5:4:1:4:1:4:5:3:2:3:5:4:1:4:6:4:5:3:5:8:5:4:1:4:5:8:5:4 ', 'True…
3	18	5	132	4	0.8	1.7442110206176622	0.8387881965696596	86.97299999999998	527.8919999999999	0.19205298013245034:0.026490066225165563:0.07947019867549669:0.3576158940397351:0.18543046357615894:0.08609271523178808:0.026490066225165563:0.046357615894039736	['True1:4:1:4:5:3:2:3:5:4:6:4:1:4:5:3:5:4:1:4:1:4:5:4:6:4:1:4:6:4:5:4:1:4:6:4:5:3:2:3:5:8:7 ', 'True1:4:5:8:5:3:2:3:5:4:6:4:1:4:5:8:7 ', 'True1:4:6:4:5:8:5:4:1:4:5:4:6:4:1:4:5:8:7 ', 'False1:4:5:3:5:4:1:4:6:4:1:4:6:4:5:4:1:4:1:4:5:3:2:3:5:4:6:4:1:4:5:3:5:4:1:4:1:4:1:4:5:4:1:4:5:3:5:8:5:4:1:4:6:4:1 ', 'True1:4:1:4:1:4:6:4:1:4:1:4:6:4:5:8:7 ']
3	18	6	100	6	1.0	1.6788705238101034	0.8073660596651642	69.89666666666666	419.38	0.20833333333333334:0.008333333333333333:0.025:0.38333333333333336:0.15833333333333333:0.1:0.05:0.06666666666666667	['True1:4:5:3:2:3:5:8:7 ', 'True1:4:6:4:1:4:1:4:5:3:5:4:6:4:1:4:6:4:1:4:1:4:6:4:1:4:6:4:1:4:5:4:1:4:1:4:5:8:7 ', 'True1:4:1:4:5:8:5:4:1:4:6:4:5:4:1:4:5:4:1:4:6:4:5:4:1:4:6:4:1:4:5:8:7 ', 'True1:4:5:4:1:4:6:4:1:4:5:8:5:4:6:4:1:4:6:4:5:8:7 ', 'True1:4:6:4:5:4:1:4:5:8:7 ', 'True1:4:5:8:7 ']
3	18	12	206	9	0.75	1.7400606250389636	0.836792278196621	100.10722222222222	1440.9650000000001	0.18115942028985507:0.01932367149758454:0.07246376811594203:0.357487922705314:0.1859903381642512:0.10386473429951691:0.021739130434782608:0.057971014492753624	['True1:4:6:4:1:4:5:8:7 ', 'False1:4:5:3:5:4:1:4:6:4:1:4:5:3:5:8:5:4:6:4:1:4:5:8:5:4:6:4:1:4:6:4:1:4:6:4:5:3:2:3:5:8:5 ', 'False1:4:1:4:1:4:5:3:5:4:1:4:5:4:6:4:1:4:6:4:5:3:2:3:5:8:5:4:1:4:6:4:5:3:2:3:5:8:5:4:1:4:5:8 ', 'False1:4:6:4:5:4:1:4:5:3:5:4:1:4:6:4:1:4:5:3:5:4:6:4:1:4:1:4:6:4:5:4:1:4:5:3:2:3:5:4:1:4:5:3:2:3:5:4:1:4 ', 'True1:4:1:4:6:4:5:3:2:3:5:4:1:4:1:4:5:3:5:8:7 ', 'True1:4:6:4:1:4:6:4:…
3	18	10	213	6	0.6	1.7612252900734702	0.8469703306257406	78.40666666666668	1190.44	0.1792717086834734:0.03361344537815126:0.09803921568627451:0.34173669467787116:0.19887955182072828:0.08123249299719888:0.01680672268907563:0.05042016806722689	['True1:4:1:4:1:4:5:3:2:3:5:4:1:4:5:8:5:4:1:4:6:4:5:8:7 ', 'False1:4:5:8:5:4:6:4:1:4:6:4:1:4:1:4:1:4:5:3:5:4:6:4:1:4:5:3:2:3:5:4:1:4:1:4:6:4:1:4:1:4:5:8 ', 'False1:4:6:4:5:4:1:4:5:3:2:3:5:8:5:4:1:4:5:3:2:3:5:4:1:4:6:4:5:3:2:3:5:4:1:4:6:4:5:4:1:4:5:3:5:8:5:4:6 ', 'True1:4:5:4:1:4:1:4:1:4:6:4:1:4:6:4:1:4:1:4:6:4:5:3:2:3:5:8:7 ', 'True1:4:5:8:5:4:1:4:1:4:6:4:5:8:5:4:1:4:1:4:5:8:5:3:2:3:5:4:6:4:1:4:5…
4	2	3	177	1	0.3333333333333333	1.6664856660402132	0.8014102020362524	145.073	505.073	0.30128205128205127:0.15384615384615385:0.2948717948717949:0.12179487179487179:0.00641025641025641:0.07051282051282051:0.038461538461538464:0.01282051282051282	['False1:2:1:3:6:3:1:2:1:2:1:3:4:3:6:3:1:2:1:3:1:2:1:3:4:3:6:3:1:2:1:3:4:3:6:3:1:2:1:3:4:7:4:3:6:3:1 ', 'True1:2:1:3:4:3:6:3:1:2:1:3:1:2:1:3:4:3:6:3:1:2:1:2:1:3:4:3:1:2:1:2:1:3:6:3:1:2:1:3:4:3:1:2:1:3:4:7:8:5 ', 'False1:2:1:3:1:3:4:7:8:7:4:3:6:3:1:2:1:2:1:3:4:7:4:3:1:2:1:3:4:7:4:3:1:2:1:3:4:3:1:2:1:2:1:3:6:3:1:3:4:3:1:2:1:3:6:3:1:3:4 ']
4	2	3	132	1	0.3333333333333333	1.5220371743903092	0.7319451611805166	17.124	377.124	0.35964912280701755:0.16666666666666666:0.30701754385964913:0.08771929824561403:0.008771929824561403:0.05263157894736842:0.008771929824561403:0.008771929824561403	['False1:2:1:2:1:3:1:3:6:3:4:3:1:2:1:2:1:3:4:3:1:3:6:3:4:3:1:2:1:2:1:3:1:3:6:3:4:3:1:3:6:3:1:3:1:3:4 ', 'False1:3:4:3:1:2:1:3:1:2:1:2:1:3:1:3:6:3:1:2:1:3:1:2:1:3:1:2:1:2:1:3:1:2:1:2:1:2:1:3:4:3:6:3:1:2:1:3:4:3:1:2:1:3:4:3:1 ', 'True1:3:1:2:1:3:4:7:8:5 ']
4	2	4	205	1	0.25	1.7407048209507048	0.8371020709456977	6.155	546.155	0.26380368098159507:0.1165644171779141:0.3067484662576687:0.13496932515337423:0.006134969325153374:0.07975460122699386:0.06748466257668712:0.024539877300613498	['False1:2:1:3:6:3:4:7:4:3:1:3:6:3:4:3:1:3:4:7:4:3:1:2:1:3:1:3:6:3:4:7:8:7:4:3:1:3:4:3:1:2:1:3:6 ', 'True1:3:4:7:8:5 ', 'False1:3:4:3:6:3:1:2:1:3:4:3:6:3:1:2:1:3:6:3:1:2:1:3:4:7:8:7:4:3:1:2:1:3:4:3:1:2:1:3:4:3:6:3:1:2:1:3:6:3:1:2:1:3 ', 'False1:3:1:2:1:3:4:7:4:3:1:3:6:3:4:3:1:2:1:2:1:2:1:3:6:3:1:2:1:2:1:3:4:7:8:7:4:3:6:3:1:3:1:2:1:3:1:3:4:7:4:3:6:3:1:2:1:2 ']
4	2	2	155	1	0.5	1.746434782957027	0.8398576002026987	154.93	334.93	0.26:0.12:0.31:0.11:0.01:0.11:0.06:0.02	['True1:2:1:2:1:2:1:3:6:3:1:2:1:3:4:7:8:7:4:3:1:3:4:3:6:3:1:2:1:3:6:3:1:3:6:3:1:2:1:2:1:3:4:7:8:5 ', 'False1:3:6:3:4:3:1:2:1:3:1:2:1:3:6:3:4:3:1:2:1:3:4:7:4:3:6:3:1:2:1:3:6:3:1:2:1:3:4:7:4:3:6:3:1:3:6:3:1:3:6:3:4:7 ']
4	2	3	156	2	0.6666666666666666	1.7574653803928824	0.8451621962756157	106.8495	393.699	0.2900763358778626:0.13740458015267176:0.2824427480916031:0.12213740458015267:0.015267175572519083:0.061068702290076333:0.061068702290076333:0.030534351145038167	['False1:2:1:3:6:3:1:3:1:3:1:2:1:3:1:2:1:3:4:3:6:3:1:2:1:3:4:7:4:3:1:2:1:2:1:2:1:3:4:3:1:3:6:3:1:2:1:3:6:3:4:7:8 ', 'True1:3:4:7:4:3:1:3:4:3:6:3:1:2:1:3:6:3:1:2:1:3:4:7:8:5 ', 'True1:2:1:2:1:3:1:2:1:3:4:7:8:7:4:3:1:3:6:3:4:3:1:2:1:2:1:3:4:7:4:3:1:2:1:2:1:3:1:3:4:3:6:3:1:2:1:3:4:7:8:5 ']
4	2	3	175	0	0.0	1.601669176990004	0.7702400595960621	0.0	540.0	0.3246753246753247:0.15584415584415584:0.2987012987012987:0.08441558441558442:0.0:0.09090909090909091:0.03896103896103896:0.006493506493506494	['False1:2:1:3:1:3:4:7:8:7:4:3:6:3:1:2:1:3:1:3:6:3:1:3:6:3:4:7:4:3:1:2:1:3:1:2:1:2:1:2:1:3:6:3:4:7:4:3:1 ', 'False1:2:1:3:6:3:1:2:1:3:1:3:4:7:4:3:6:3:1:2:1:2:1:2:1:3:6:3:4:3:1:3:4:3:1:2:1:3:6:3:1:3:1:3:1:2:1:2:1:2:1:3:4:7 ', 'False1:2:1:3:6:3:1:2:1:3:6:3:4:3:1:2:1:2:1:3:1:3:1:2:1:3:6:3:1:2:1:2:1:3:6:3:1:2:1:2:1:3:4:3:6:3:1:3:1:3:6 ']
4	2	4	211	1	0.25	1.7072084203841895	0.8209937072840504	73.046	613.046	0.2879581151832461:0.13612565445026178:0.29842931937172773:0.1256544502617801:0.005235602094240838:0.06806282722513089:0.05759162303664921:0.020942408376963352	['False1:3:4:7:8:7:4:3:6:3:1:2:1:2:1:3:6:3:4:7:8:7:4:3:1:3:1:2:1:3:1:3:4:3:1:2:1:3:6:3:4:3:1:2:1:3 ', 'False1:2:1:3:4:7:4:3:6:3:1:3:4:3:1:3:1:2:1:2:1:2:1:3:4:7:4:3:1:2:1:2:1:2:1:3:6:3:4:7:4:3:1:2:1:3:1:2:1:3:4 ', 'False1:3:1:2:1:3:4:3:6:3:1:2:1:3:6:3:1:3:4:3:1:3:4:3:6:3:1:2:1:2:1:3:4:3:1:2:1:3:4:3:1:3:6:3:4:3:1:2:1:2:1:3:6:3:1:2:1:3:6:3:1:2:1:3:6:3:4:7 ', 'True1:2:1:3:1:3:1:2:1:3:4:7:8:7:4:3:1:2:…
4	2	3	184	0	0.0	1.6644936436787687	0.8004522417755203	0.0	540.0	0.29608938547486036:0.1564245810055866:0.2849162011173184:0.12849162011173185:0.0:0.0670391061452514:0.055865921787709494:0.0111731843575419	['False1:3:6:3:4:3:1:2:1:2:1:3:4:7:4:3:6:3:1:2:1:3:4:7:4:3:6:3:1:3:4:3:1:2:1:3:4:3:1:2:1:2:1:3:4:3:6:3:1:2 ', 'False1:3:4:7:8:7:4:3:1:2:1:3:6:3:1:2:1:3:6:3:1:2:1:3:4:3:1:2:1:2:1:2:1:2:1:3:6:3:1:2:1:3:4:7:4:3:1:2:1:2:1:2:1:3:4:7:4:3:6:3 ', 'False1:2:1:2:1:2:1:3:1:2:1:3:6:3:1:3:6:3:4:3:1:2:1:3:4:7:4:3:1:3:6:3:1:2:1:2:1:2:1:3:4:3:1:3:4:7:8:7:4:3:6:3:1:3:1:2:1:3:4:7:4:3:1:3:1:2:1:3:1 ']
4	2	3	136	2	0.6666666666666666	1.7779379170762086	0.8550074053247665	66.3205	312.64099999999996	0.3020833333333333:0.16666666666666666:0.25:0.10416666666666667:0.020833333333333332:0.0625:0.0625:0.03125	['False1:3:1:2:1:3:4:3:1:2:1:2:1:2:1:3:6:3:1:3:4:7:4:3:6:3:1:2:1:3:4:7:8:7:4:3:6:3:1:2:1:3:6:3 ', 'True1:2:1:2:1:3:4:7:8:5 ', 'True1:2:1:2:1:3:1:2:1:3:6:3:4:7:4:3:1:2:1:2:1:3:1:3:6:3:4:3:1:3:1:2:1:2:1:2:1:3:4:7:8:5 ']
4	2	4	204	2	0.5	1.737885627418485	0.8357463254362845	101.413	562.826	0.28342245989304815:0.13368983957219252:0.29411764705882354:0.11764705882352941:0.0106951871657754:0.08021390374331551:0.058823529411764705:0.0213903743315508	['True1:2:1:3:6:3:4:7:4:3:1:2:1:3:4:7:8:5 ', 'False1:3:6:3:1:2:1:3:1:2:1:2:1:3:6:3:1:2:1:3:4:7:8:7:4:3:1:3:1:2:1:3:4:7:4:3:1:2:1:3:6:3:4:7:4:3:1:3:6:3 ', 'True1:2:1:3:4:7:8:7:4:3:6:3:1:2:1:2:1:2:1:3:4:3:6:3:1:2:1:3:4:7:4:3:1:2:1:3:6:3:1:3:6:3:4:3:1:2:1:3:1:2:1:3:6:3:4:7:8:5 ', 'False1:2:1:2:1:3:1:3:1:2:1:3:6:3:4:3:1:2:1:2:1:3:4:3:1:3:1:3:6:3:1:2:1:3:6:3:4:3:1:2:1:3:6:3:4:3:1:2:1:2:1:3:1:3:4:7:4:3…
4	6	5	199	1	0.2	1.6835502561475866	0.8096165352104892	6.548	726.548	0.3209302325581395:0.16744186046511628:0.2744186046511628:0.08837209302325581:0.004651162790697674:0.06976744186046512:0.05116279069767442:0.023255813953488372	['False1:3:6:3:4:3:1:3:1:2:1:3:4:7:8:7:4:3:1:2:1:3:1:3:6:3:1:2:1:3:1:3:6:3:1:2:1:2:1:3:6:3:1:2 ', 'False1:3:6:3:4:3:1:2:1:3:1:2:1:3:4:7:8:7:4:3:1:2:1:3:4:3:1:2:1:3:1:3:6:3:1:2:1:2:1:3:1:2:1:3:6:3:1:2:1 ', 'False1:3:6:3:1:2:1:3:4:3:1:2:1:2:1:3:1:3:4:7:4:3:1:2:1:2:1:2:1:3:6:3:1:3:4:7:8:7:4:3:6:3:1:2:1:3:1:2:1:3:4:3:6:3:1:2:1:2 ', 'True1:3:4:7:8:5 ', 'False1:2:1:2:1:3:4:7:4:3:6:3:1:3:6:3:1:2:1:2:1:3…
4	6	4	170	2	0.5	1.7392053668745238	0.8363809859591153	68.1505	496.30100000000004	0.2937062937062937:0.14685314685314685:0.27972027972027974:0.11888111888111888:0.013986013986013986:0.06993006993006994:0.055944055944055944:0.02097902097902098	['True1:3:1:2:1:2:1:3:1:3:4:3:6:3:1:2:1:3:4:7:8:5 ', 'False1:2:1:3:4:3:6:3:1:2:1:3:6:3:4:3:1:3:6:3:1:2:1:3:6:3:1:3:6:3:4:7:4:3:1:2:1:3:4:7:8:7:4:3:6:3 ', 'True1:2:1:2:1:3:6:3:1:3:1:2:1:2:1:3:6:3:4:7:8:5 ', 'False1:2:1:2:1:3:4:3:1:2:1:2:1:2:1:3:1:2:1:3:4:7:4:3:1:2:1:2:1:3:1:2:1:3:6:3:4:3:1:3:1:3:4:7:4:3:1:2:1:3:4:7:4 ']
4	6	3	98	3	1.0	1.8336878218902835	0.8818174423931989	84.29533333333333	252.886	0.2638888888888889:0.1111111111111111:0.2916666666666667:0.09722222222222222:0.041666666666666664:0.09722222222222222:0.05555555555555555:0.041666666666666664	['True1:2:1:3:6:3:1:3:6:3:1:2:1:3:6:3:1:2:1:2:1:3:6:3:4:7:8:5 ', 'True1:3:6:3:4:7:8:5 ', 'True1:2:1:3:4:3:6:3:1:3:1:2:1:3:4:7:4:3:1:2:1:3:6:3:1:2:1:3:4:3:1:3:4:7:8:5 ']
4	6	4	192	2	0.5	1.663320575279265	0.7998881151213245	170.6535	701.307	0.30275229357798167:0.14678899082568808:0.30275229357798167:0.0963302752293578:0.009174311926605505:0.0963302752293578:0.03669724770642202:0.009174311926605505	['False1:2:1:3:6:3:1:2:1:2:1:3:4:3:6:3:1:3:6:3:4:3:1:2:1:2:1:2:1:2:1:2:1:3:4:3:6:3:1:3:6:3:4:7:4:3:1 ', 'True1:3:1:2:1:2:1:3:6:3:1:2:1:2:1:2:1:3:4:7:4:3:1:2:1:2:1:3:4:3:1:3:1:3:6:3:4:3:1:2:1:3:6:3:4:7:4:3:1:3:6:3:4:7:8:5 ', 'True1:2:1:3:6:3:1:2:1:2:1:3:1:3:6:3:1:2:1:3:1:3:6:3:1:2:1:3:1:3:6:3:4:3:1:3:6:3:1:3:4:7:4:3:6:3:1:2:1:3:6:3:1:3:4:7:8:5 ', 'False1:3:6:3:1:2:1:2:1:3:4:7:4:3:1:2:1:2:1:3:1:2:1…
4	6	4	157	2	0.5	1.7435734290171865	0.8384815798229533	55.0	470.0	0.2986111111111111:0.13194444444444445:0.2847222222222222:0.11805555555555555:0.013888888888888888:0.0625:0.0625:0.027777777777777776	['False1:2:1:3:4:7:8:7:4:3:1:2:1:3:6:3:4:3:1:3:1:2:1:3:6:3:1:2:1:3:1:2:1:3:6:3:4:7:8:7:4:3:1:2:1:3:4 ', 'True1:2:1:3:6:3:4:3:1:3:6:3:4:7:8:5 ', 'True1:2:1:3:4:7:4:3:6:3:1:2:1:2:1:2:1:2:1:3:1:3:4:7:8:5 ', 'False1:2:1:3:4:3:1:2:1:3:4:3:1:2:1:3:6:3:1:3:6:3:4:7:4:3:1:2:1:2:1:3:1:3:1:3:1:3:1:3:1:3:1:2:1:3:4:7:4:3:1:2:1:3:6 ']
4	6	6	180	4	0.6666666666666666	1.69819017817328	0.8166568495123121	73.61975	654.4789999999999	0.3:0.145:0.305:0.095:0.02:0.085:0.03:0.02	['True1:2:1:3:4:3:1:2:1:3:6:3:4:3:1:3:6:3:1:2:1:2:1:2:1:2:1:3:4:7:8:5 ', 'False1:3:4:7:4:3:1:2:1:3:6:3:4:3:1:2:1:2:1:3:1:3:4:3:1:2:1:3:6:3:1:2:1:3:4:3:6:3:1:3:6:3:1:2:1:2 ', 'False1:3:6:3:4:3:1:2:1:3:1:2:1:2:1:3:1:3:1:2:1:3:1:2:1:2:1:3:6:3:1:2:1:3:4:3:1:3:6:3:1:2:1:3:6:3:4:3:1:3:6:3:1:3:6:3:1:2 ', 'True1:3:6:3:4:3:1:2:1:2:1:2:1:3:6:3:4:7:8:5 ', 'True1:2:1:3:6:3:1:3:4:3:1:2:1:3:4:7:8:5 ', 'True1:2…
4	6	3	156	1	0.3333333333333333	1.5958012622323257	0.7674181890889749	176.701	536.701	0.3375796178343949:0.18471337579617833:0.2802547770700637:0.08280254777070063:0.006369426751592357:0.07643312101910828:0.025477707006369428:0.006369426751592357	['True1:3:1:3:4:3:1:2:1:2:1:3:6:3:1:2:1:2:1:3:4:7:4:3:1:2:1:3:6:3:1:2:1:2:1:3:6:3:1:3:6:3:4:7:8:5 ', 'False1:2:1:3:1:2:1:2:1:3:4:7:4:3:6:3:1:2:1:3:4:7:4:3:1:2:1:2:1:3:1:3:1:2:1:2:1:2:1:3:6:3:4:3:1:2:1:3:6:3:4:3:1:2:1:2 ', 'False1:3:1:2:1:2:1:3:4:3:1:2:1:2:1:3:1:3:6:3:1:2:1:3:1:2:1:2:1:3:6:3:1:2:1:3:1:3:6:3:4:3:1:2:1:3:6:3:4:3:1:2:1:3:6 ']
4	6	2	103	1	0.5	1.792366298784318	0.8619459902375474	71.718	251.71800000000002	0.27692307692307694:0.15384615384615385:0.26153846153846155:0.12307692307692308:0.015384615384615385:0.07692307692307693:0.06153846153846154:0.03076923076923077	['False1:3:4:3:6:3:1:3:1:3:4:3:6:3:1:2:1:3:4:7:4:3:1:2:1:2:1:3:4:3:1:2:1:3:6:3:4:7:8:7:4 ', 'True1:2:1:2:1:3:6:3:1:2:1:2:1:2:1:2:1:3:6:3:4:7:8:5 ']
4	6	4	179	1	0.25	1.6382788091517593	0.7878455711855733	129.765	669.765	0.32460732984293195:0.16230366492146597:0.2879581151832461:0.08900523560209424:0.005235602094240838:0.08376963350785341:0.03664921465968586:0.010471204188481676	['True1:2:1:3:4:7:4:3:1:3:6:3:1:2:1:2:1:3:1:2:1:3:6:3:1:2:1:2:1:3:6:3:1:3:4:7:8:5 ', 'False1:3:6:3:1:2:1:3:4:3:6:3:1:2:1:2:1:2:1:2:1:3:4:3:1:2:1:3:4:7:4:3:1:3:6:3:4:3:1:2:1:3:1:2:1:3:1:3:6:3:1 ', 'False1:2:1:3:6:3:1:3:4:3:6:3:1:3:6:3:4:7:4:3:1:2:1:2:1:3:4:3:6:3:1:3:1:2:1:2:1:2:1:2:1:3:6:3:1:3:6:3:1:2:1:3:4:7:4 ', 'False1:3:1:2:1:3:6:3:1:2:1:2:1:3:6:3:1:2:1:3:4:7:8:7:4:3:6:3:1:2:1:2:1:2:1:3:1:3:1:…
4	6	3	175	0	0.0	1.6650581407630365	0.8007237074902102	0.0	540.0	0.291970802919708:0.145985401459854:0.29927007299270075:0.12408759124087591:0.0:0.072992700729927:0.051094890510948905:0.014598540145985401	['False1:2:1:2:1:3:6:3:4:7:8:7:4:3:1:2:1:3:6:3:1:3:4:3:6:3:1:2:1:3:6:3:1:3:6:3:4:7 ', 'False1:3:4:7:4:3:1:3:6:3:4:3:1:2:1:2:1:3:4:3:1:2:1:3:4:3:1:2:1:2:1:3:1:2:1:3:4:3:6:3:1:3:1:2 ', 'False1:2:1:3:1:2:1:3:4:3:1:2:1:3:4:3:6:3:1:3:1:3:4:7:4:3:6:3:1:2:1:2:1:2:1:2:1:3:6:3:1:2:1:3:4:3:1:2:1:3:4:7:8:7:4 ']
4	10	4	195	1	0.25	1.819727793746285	0.8751040879351933	168.243	708.2429999999999	0.24120603015075376:0.12562814070351758:0.2613065326633166:0.15577889447236182:0.005025125628140704:0.06532663316582915:0.10050251256281408:0.04522613065326633	['True1:2:1:3:4:7:8:7:4:3:6:3:1:2:1:2:1:3:6:3:4:3:1:2:1:3:4:7:8:7:4:3:6:3:1:2:1:3:6:3:1:2:1:3:4:7:8:5 ', 'False1:2:1:3:4:7:8:7:4:3:1:2:1:3:4:3:6:3:1:2:1:2:1:2:1:3:4:7:4:3:1:3:6:3:4:7:8:7:4:3:1:3:6:3:4:3:1:2:1:3:4:7:4 ', 'False1:2:1:3:6:3:4:7:8:7:4:3:1:3:6:3:4:3:1:2:1:2:1:3:4:3:1:2:1:3:4:3:1:2:1:2:1:3:4:7:4:3:6:3:1:3:4:7:8 ', 'False1:2:1:3:4:7:8:7:4:3:1:2:1:2:1:3:4:3:1:2:1:2:1:3:6:3:4:7:4:3:1:2:1:…
4	10	6	192	2	0.3333333333333333	1.7264290155934707	0.8302368597478385	64.9875	849.975	0.2946058091286307:0.15767634854771784:0.2821576763485477:0.0912863070539419:0.008298755186721992:0.0912863070539419:0.04979253112033195:0.024896265560165973	['False1:2:1:2:1:3:4:3:1:2:1:2:1:3:4:7:4:3:6:3:1:2:1:3:6:3:4:3:1:2:1:3:4:7:8:7:4:3:6:3:1:3:6:3:4:3 ', 'False1:2:1:3:6:3:1:2:1:3:1:3:6:3:4:3:1:2:1:3:1:2:1:2:1:2:1:2:1:3:6:3:1:2:1:2:1:3:1:3:6:3:1:2:1:3:6 ', 'True1:2:1:2:1:2:1:3:6:3:1:2:1:3:4:7:8:7:4:3:1:2:1:3:6:3:1:3:6:3:1:2:1:3:4:7:8:5 ', 'False1:2:1:3:6:3:1:3:6:3:1:2:1:3:6:3:4:3:1:2:1:2:1:3:6:3:1:2:1:2:1:3:4:7:8:7:4:3:6:3:1:3:1:3:4:3:6:3:1:2:1:3:…
4	10	8	213	4	0.5	1.7590975517764469	0.8459471047959322	53.612249999999996	934.449	0.30223880597014924:0.16417910447761194:0.2574626865671642:0.11194029850746269:0.014925373134328358:0.055970149253731345:0.05970149253731343:0.033582089552238806	['True1:2:1:3:4:7:8:5 ', 'False1:2:1:3:4:3:6:3:1:3:6:3:4:7:8:7:4:3:1:2:1:3:4:3:6:3:1:2:1:3:6:3:1:2:1:2 ', 'True1:2:1:3:4:7:8:5 ', 'False1:2:1:3:6:3:1:2:1:2:1:3:4:7:8:7:4:3:6:3:1:3:4:3:6:3:1:2:1:3:6:3:1:2:1:3:4:7:8:7:4:3:6:3:1:2:1:3:1:2:1 ', 'True1:2:1:3:4:7:8:7:4:3:1:3:4:3:1:2:1:3:4:3:6:3:1:2:1:3:4:3:1:3:1:3:4:3:1:2:1:2:1:3:6:3:4:3:1:2:1:3:4:7:8:5 ', 'True1:3:4:3:6:3:1:2:1:3:4:7:8:5 ', 'False1:2:…
4	10	4	146	3	0.75	1.8577298365743335	0.8933792075124185	80.53833333333334	421.615	0.27049180327868855:0.13934426229508196:0.2459016393442623:0.11475409836065574:0.02459016393442623:0.05737704918032787:0.09016393442622951:0.05737704918032787	['False1:2:1:3:4:7:8:7:4:3:1:2:1:3:1:3:1:2:1:3:6:3:1:2:1:3:6:3:1:2:1:3:4:7:8:7:4:3:1:2:1:3:6:3:4:3 ', 'True1:2:1:2:1:3:4:7:8:5 ', 'True1:2:1:2:1:2:1:3:6:3:4:3:1:2:1:3:4:3:6:3:1:3:4:7:8:5 ', 'True1:2:1:2:1:3:1:3:6:3:4:7:8:7:4:3:1:2:1:2:1:3:6:3:4:7:8:7:4:3:1:2:1:3:1:3:4:7:8:5 ']
4	10	4	187	2	0.5	1.768749558041852	0.8505887386538419	129.7845	619.569	0.26744186046511625:0.13372093023255813:0.28488372093023256:0.13372093023255813:0.011627906976744186:0.0755813953488372:0.06976744186046512:0.023255813953488372	['False1:2:1:3:1:2:1:3:1:2:1:2:1:3:6:3:1:3:6:3:4:7:4:3:1:2:1:3:6:3:1:2:1:2:1:3:4:3:6:3 ', 'False1:2:1:2:1:3:4:7:4:3:6:3:1:3:6:3:4:3:1:3:6:3:4:7:8:7:4:3:1:2:1:3:1:2:1:2:1:3:1:2:1:3:4:7:4:3:1:2:1:3 ', 'True1:3:4:3:6:3:1:2:1:2:1:3:6:3:1:3:4:7:4:3:1:2:1:2:1:3:4:7:8:5 ', 'True1:2:1:2:1:3:6:3:4:3:1:2:1:3:6:3:4:7:4:3:1:2:1:3:4:3:1:3:4:7:4:3:6:3:1:2:1:3:6:3:4:7:8:7:4:3:1:3:4:7:8:5 ']
4	10	5	160	2	0.4	1.7483597333794938	0.8407833056788487	10.304	560.6080000000001	0.28313253012048195:0.12650602409638553:0.29518072289156627:0.12650602409638553:0.012048192771084338:0.060240963855421686:0.06626506024096386:0.030120481927710843	['False1:3:1:3:4:7:8:7:4:3:6:3:1:3:4:7:4:3:1:2:1:3:1:2:1:3:6:3:4:7:4:3:1:3:4:3:6:3:1:3:4:3:1:2:1:3 ', 'False1:3:6:3:1:2:1:2:1:2:1:3:4:3:1:3:1:2:1:2:1:2:1:3:1:3:4:3:6:3:1:2:1:2:1:3:4:3:1:2:1:3:4:3:6:3:1:2:1:3:4:3:1:2 ', 'True1:3:4:7:8:5 ', 'False1:3:1:2:1:3:6:3:4:7:4:3:1:3:4:7:8:7:4:3:1:2:1:2:1:3:6:3:1:2:1:3:1:2:1:3:4:3:6:3:1:2:1:3:1:3:6:3:4:7:8:7 ', 'True1:2:1:3:4:7:8:5 ']
4	10	2	118	1	0.5	1.7089020395348524	0.821808165933989	124.131	304.131	0.27710843373493976:0.10843373493975904:0.3132530120481928:0.1566265060240964:0.012048192771084338:0.04819277108433735:0.060240963855421686:0.024096385542168676	['False1:2:1:3:6:3:4:3:1:3:1:2:1:3:1:3:4:3:1:2:1:3:4:7:4:3:6:3:1:3:4:3:1:3:4:7:4:3:1:2:1:3:6:3:1 ', 'True1:3:4:3:1:2:1:2:1:3:4:3:1:2:1:3:4:3:1:2:1:3:4:7:8:7:4:3:6:3:1:2:1:3:4:7:8:5 ']
4	10	8	230	4	0.5	1.6989068072980709	0.8170014752738096	98.08349999999999	1112.334	0.28688524590163933:0.13934426229508196:0.3087431693989071:0.10655737704918032:0.01092896174863388:0.09016393442622951:0.040983606557377046:0.01639344262295082	['True1:3:4:7:8:7:4:3:6:3:1:2:1:3:1:2:1:3:1:2:1:3:6:3:4:3:1:2:1:3:4:7:8:5 ', 'False1:2:1:3:1:3:6:3:4:3:1:2:1:2:1:2:1:3:1:2:1:3:4:3:1:2:1:3:1:3:4:3:6:3:1:2:1:2:1:3:4:3:6:3:1:2 ', 'False1:3:6:3:4:3:1:2:1:2:1:2:1:2:1:3:6:3:1:2:1:2:1:2:1:3:6:3:4:3:1:3:4:7:4:3:1:2:1:2:1:3:1:2:1:3:1:3:4:3:6:3:1:2:1:3 ', 'False1:3:4:7:4:3:6:3:1:3:6:3:1:3:6:3:4:3:1:2:1:2:1:3:6:3:4:7:4:3:1:2:1:3:6:3:4:7:4:3:1:2:1:2:1:3:1:…
4	10	5	191	1	0.2	1.6944017669003926	0.8148350087935646	100.251	820.251	0.28270042194092826:0.12658227848101267:0.31223628691983124:0.11814345991561181:0.004219409282700422:0.08438818565400844:0.05485232067510549:0.016877637130801686	['False1:3:6:3:4:7:4:3:1:2:1:2:1:3:4:3:6:3:1:2:1:3:6:3:1:3:4:3:6:3:1:3:4:7:8:7:4:3:1:2:1:2 ', 'True1:3:6:3:4:7:4:3:1:3:4:3:6:3:1:2:1:3:4:3:6:3:1:2:1:3:4:7:8:5 ', 'False1:2:1:3:1:3:4:7:4:3:6:3:1:3:6:3:1:2:1:2:1:2:1:3:6:3:1:2:1:3:4:7:4:3:6:3:1:3:1:2:1:3:4:7:8:7:4:3:6:3:1:3 ', 'False1:2:1:3:1:2:1:3:1:3:4:3:6:3:1:2:1:2:1:3:1:2:1:3:1:3:4:3:6:3:1:3:1:2:1:3:4:7:4:3:6:3:1:2:1:2:1:3:1:2:1:3:6:3:1:2:1:3:4:…
4	10	8	249	3	0.375	1.7803920101489878	0.8561875746267593	80.895	1142.685	0.25748502994011974:0.12275449101796407:0.2934131736526946:0.12574850299401197:0.008982035928143712:0.08982035928143713:0.0718562874251497:0.029940119760479042	['False1:2:1:3:4:7:8:7:4:3:6:3:1:2:1:2:1:3:6:3:1:3:4:7:4:3:6:3:1:2:1:3:6:3:4:3:1:3:4:3:6:3:1:2:1:3:6 ', 'True1:2:1:2:1:2:1:3:4:3:1:2:1:3:4:7:4:3:6:3:1:3:4:3:1:2:1:3:1:2:1:3:4:7:8:5 ', 'True1:2:1:3:6:3:4:3:1:3:4:7:8:5 ', 'False1:3:4:3:1:3:4:7:8:7:4:3:6:3:1:2:1:3:4:7:8:7:4:3:6:3:1:2:1:3:6:3:1:2:1:2:1:3:4:3:1:3:4:3:6:3:1:2 ', 'True1:3:1:2:1:2:1:3:1:3:6:3:1:2:1:2:1:3:4:3:6:3:1:3:4:7:8:5 ', 'False1:3:…
4	14	6	180	3	0.5	1.7480114211298865	0.8406158028937856	65.25166666666667	735.755	0.2672413793103448:0.1206896551724138:0.30603448275862066:0.12931034482758622:0.01293103448275862:0.08189655172413793:0.0603448275862069:0.021551724137931036	['False1:3:4:3:6:3:1:2:1:2:1:3:4:7:4:3:6:3:1:2:1:2:1:3:6:3:1:2:1:3:1:2:1:2:1:3:4:3:6:3:1:3:6:3:1:3 ', 'True1:2:1:3:6:3:4:3:1:3:4:3:1:2:1:2:1:3:4:7:8:5 ', 'True1:2:1:3:6:3:1:3:6:3:4:7:4:3:1:2:1:3:4:7:8:5 ', 'False1:3:6:3:1:2:1:2:1:3:4:7:4:3:1:2:1:3:1:2:1:3:4:3:1:3:6:3:4:3:1:2:1:3:4:7:8:7:4:3:1:2:1:3:4:3:1:3:4:7 ', 'False1:3:4:7:4:3:6:3:1:2:1:3:4:3:1:2:1:3:4:3:1:2:1:3:4:3:6:3:1:2:1:2:1:2:1:3:6:3:1:…
4	14	7	188	4	0.5714285714285714	1.7269962674497834	0.8305096502278508	108.36375000000001	973.455	0.30656934306569344:0.15328467153284672:0.28102189781021897:0.0948905109489051:0.014598540145985401:0.07664233576642336:0.04744525547445255:0.025547445255474453	['False1:3:1:2:1:3:6:3:4:3:1:2:1:3:4:7:4:3:6:3:1:2:1:2:1:3:1:2:1:3:4:3:1:2:1:3:4:3:6:3:1:3:4:7:8 ', 'False1:2:1:2:1:3:4:3:1:2:1:3:1:2:1:2:1:3:6:3:4:3:1:2:1:2:1:3:4:7:4:3:1:2:1:3:1:3:1:2:1:3:6:3 ', 'True1:3:4:7:8:7:4:3:1:2:1:3:6:3:4:7:8:5 ', 'True1:2:1:3:1:2:1:3:6:3:1:3:1:3:4:7:8:7:4:3:1:2:1:3:6:3:1:3:6:3:1:2:1:2:1:2:1:3:4:7:8:5 ', 'False1:2:1:3:4:3:1:2:1:2:1:3:1:2:1:3:4:7:4:3:6:3:1:3:4:3:6:3:1:3:…
4	14	12	284	3	0.25	1.6903945913186937	0.8129079646803352	83.93	1871.79	0.3021978021978022:0.15018315018315018:0.2948717948717949:0.10256410256410256:0.005494505494505495:0.07509157509157509:0.04945054945054945:0.020146520146520148	['False1:2:1:3:1:3:4:7:4:3:1:2:1:3:4:7:8:7:4:3:1:2:1:3:4:3:6:3:1:2:1:2:1:3:1:2:1:3:6:3:1:2 ', 'True1:2:1:3:4:7:8:5 ', 'False1:3:1:2:1:3:4:3:1:2:1:2:1:3:4:3:1:2:1:3:6:3:1:3:4:7:8:7:4:3:6:3:1:3:1:2:1:3:4:3:1:2:1:3:6:3 ', 'False1:2:1:3:6:3:4:3:1:3:1:2:1:2:1:2:1:3:6:3:4:3:1:3:1:2:1:2:1:3:4:7:4:3:1:2:1:3:4:7:4:3:6:3:1:2:1:3 ', 'False1:2:1:3:6:3:1:2:1:2:1:3:6:3:1:3:1:2:1:2:1:3:1:3:6:3:4:3:1:2:1:3:4:3:6…
4	14	12	262	6	0.5	1.6839086643891326	0.8097888931413865	72.98216666666667	1517.893	0.3141683778234086:0.1601642710472279:0.28336755646817247:0.10882956878850103:0.012320328542094456:0.06365503080082136:0.04106776180698152:0.01642710472279261	['True1:2:1:3:4:3:6:3:1:2:1:2:1:3:4:7:8:5 ', 'True1:3:6:3:1:3:4:3:1:2:1:2:1:3:4:7:4:3:6:3:1:2:1:3:4:7:8:5 ', 'True1:2:1:3:1:2:1:3:4:7:8:5 ', 'False1:3:1:2:1:2:1:2:1:2:1:3:6:3:4:3:1:2:1:3:4:3:1:2:1:3:1:2:1:2:1:2:1:3:6:3:4:7:4:3:1:2:1:3:1:2:1:3 ', 'False1:2:1:3:4:3:1:2:1:3:4:3:1:2:1:3:4:7:4:3:6:3:1:2:1:3:1:2:1:3:4:3:6:3:1:2:1:2:1:3:4:7:4:3:6 ', 'True1:3:6:3:4:3:1:2:1:2:1:3:4:7:8:5 ', 'True1:2:1:3:1…
4	14	8	211	3	0.375	1.6776254039671339	0.8067672835909093	112.50633333333333	1237.519	0.29512893982808025:0.13753581661891118:0.30659025787965616:0.12607449856733524:0.008595988538681949:0.06876790830945559:0.04297994269340974:0.014326647564469915	['False1:2:1:3:4:7:4:3:1:2:1:3:4:3:1:2:1:2:1:3:1:2:1:3:1:3:6:3:1:2:1:2:1:3:6:3:1:3:6:3:4 ', 'True1:2:1:3:4:7:8:7:4:3:6:3:1:2:1:2:1:2:1:3:4:7:8:5 ', 'False1:2:1:3:6:3:1:2:1:2:1:3:6:3:4:3:1:2:1:3:1:2:1:2:1:3:4:3:1:3:1:2:1:3:1:2:1:3:4:3:1:2:1:3:4:3:6:3:1:3:1:2:1 ', 'True1:3:6:3:4:3:1:2:1:3:6:3:4:7:4:3:1:2:1:3:1:2:1:2:1:2:1:3:6:3:4:7:4:3:1:3:6:3:4:3:1:3:6:3:4:7:8:5 ', 'False1:3:4:3:1:2:1:2:1:3:1:2:1:…
4	14	4	121	2	0.5	1.7299316580744122	0.8319212747269255	53.3805	466.761	0.3230769230769231:0.16923076923076924:0.25384615384615383:0.1:0.015384615384615385:0.05384615384615385:0.05384615384615385:0.03076923076923077	['False1:2:1:2:1:3:4:7:8:7:4:3:6:3:1:2:1:3:1:2:1:3:1:2:1:3:4:7:4:3:6:3:1:2:1:2:1:2:1:3:1:2:1:3:6 ', 'True1:3:4:3:1:2:1:2:1:3:4:3:1:3:4:7:8:5 ', 'True1:2:1:3:4:3:1:3:6:3:4:3:1:3:4:7:8:5 ', 'False1:2:1:2:1:2:1:2:1:3:6:3:1:2:1:3:1:3:4:3:1:2:1:3:6:3:1:3:1:2:1:2:1:3:4:7:8:7:4:3:1:2:1:3:1:2:1:3:6 ']
4	14	10	248	5	0.5	1.7255297740639575	0.829804415982775	91.5524	1357.7620000000002	0.289044289044289:0.14685314685314685:0.2913752913752914:0.11421911421911422:0.011655011655011656:0.07692307692307693:0.04895104895104895:0.02097902097902098	['False1:3:1:3:4:7:8:7:4:3:6:3:1:2:1:2:1:3:4:3:6:3:1:2:1:3:1:2:1:3:4:7:4:3:6:3:1:3:6:3:4:3:1:3:4 ', 'True1:3:4:3:1:2:1:3:6:3:4:7:4:3:1:2:1:2:1:2:1:3:4:7:8:5 ', 'True1:3:4:3:6:3:1:2:1:2:1:3:6:3:4:3:1:2:1:3:4:3:1:2:1:3:4:3:6:3:1:3:4:3:6:3:1:3:6:3:1:2:1:2:1:3:6:3:4:7:8:5 ', 'True1:2:1:2:1:3:6:3:1:3:4:7:8:5 ', 'False1:2:1:2:1:2:1:3:6:3:1:2:1:3:1:3:6:3:1:2:1:3:6:3:1:2:1:2:1:3:4:7:8:7:4:3:1:2:1:2:1:3:4…
4	14	10	268	3	0.3	1.6745378756444205	0.805282496324315	124.83266666666667	1634.4979999999998	0.30544747081712065:0.1614785992217899:0.28599221789883267:0.11089494163424124:0.005836575875486381:0.07392996108949416:0.042801556420233464:0.013618677042801557	['False1:2:1:3:6:3:1:2:1:3:1:2:1:3:1:2:1:3:6:3:1:2:1:3:6:3:4:3:1:2:1:2:1:3:4:3:6:3:1:3:1:2:1:3:6:3 ', 'True1:2:1:3:4:3:1:2:1:3:6:3:1:3:4:3:1:2:1:2:1:3:4:3:1:3:6:3:1:2:1:3:6:3:4:7:8:5 ', 'False1:3:6:3:4:3:1:2:1:3:6:3:4:3:1:2:1:2:1:3:1:3:4:3:1:2:1:2:1:3:4:7:4:3:1:2:1:3:4:3:1:3:6:3:1:2:1:2 ', 'False1:2:1:3:6:3:1:2:1:3:6:3:4:7:4:3:1:2:1:2:1:3:6:3:4:7:4:3:1:2:1:3:4:3:6:3:1:3:6:3:1:2:1:2:1:3:4:3:6:3:1:…
4	14	4	150	1	0.25	1.6499846133375535	0.7934748730683941	63.765	603.765	0.294478527607362:0.147239263803681:0.3067484662576687:0.1165644171779141:0.006134969325153374:0.08588957055214724:0.03680981595092025:0.006134969325153374	['False1:2:1:3:6:3:1:2:1:3:4:7:4:3:1:2:1:2:1:3:6:3:4:3:1:3:4:3:1:2:1:3:4:7:4:3:6:3:1:2 ', 'False1:2:1:3:1:2:1:2:1:3:6:3:1:2:1:3:4:7:4:3:6:3:1:2:1:3:1:3:6:3:4:3:1:2:1:2:1:3:6:3:4:3:1:2:1:3:6:3:1:3:4:7 ', 'False1:2:1:2:1:3:6:3:1:3:6:3:1:2:1:2:1:3:4:7:4:3:1:2:1:3:6:3:4:3:1:3:6:3:4:3:1:2:1:2:1:3:4:3:6:3:1:3:1:3:4:3:6 ', 'True1:3:1:2:1:3:4:3:1:2:1:2:1:3:4:7:8:5 ']
4	14	7	239	1	0.14285714285714285	1.6596148354584839	0.798106030967236	56.635	1136.635	0.3086053412462908:0.14836795252225518:0.29673590504451036:0.09792284866468842:0.002967359050445104:0.08605341246290801:0.04747774480712166:0.011869436201780416	['False1:3:4:7:4:3:6:3:1:3:4:7:4:3:6:3:1:2:1:2:1:3:6:3:1:3:4:7:4:3:1:2:1:3:4:7:8:7:4:3:6:3:1:3:1 ', 'False1:2:1:3:1:2:1:3:6:3:1:2:1:3:4:7:8:7:4:3:6:3:1:2:1:3:1:3:1:2:1:2:1:3:6:3:1:3:6:3:1:2:1:3:1:3:6:3:1:2:1:2:1:2 ', 'False1:2:1:2:1:3:1:3:6:3:4:3:1:2:1:2:1:3:4:3:6:3:1:2:1:3:1:2:1:3:4:3:1:2:1:2:1:3:6:3:4:7:8:7:4:3:1:2 ', 'True1:3:4:7:4:3:6:3:1:2:1:2:1:3:4:7:8:5 ', 'False1:2:1:2:1:3:1:3:6:3:1:3:4:3…
4	18	9	209	3	0.3333333333333333	1.719516788243099	0.8269127810412124	96.84966666666666	1370.549	0.2930591259640103:0.14138817480719795:0.29048843187660667:0.12339331619537275:0.007712082262210797:0.061696658097686374:0.056555269922879174:0.02570694087403599	['False1:2:1:3:1:2:1:2:1:2:1:2:1:3:1:2:1:3:4:3:1:2:1:2:1:3:1:3:6:3:1:2:1:2:1:3:1:2:1:3 ', 'False1:2:1:3:6:3:1:2:1:3:1:3:4:7:4:3:6:3:1:2:1:2:1:3:4:3:1:3:6:3:4:3:1:2:1:3:6:3:4:7:8:7:4:3:1:2 ', 'False1:2:1:3:4:3:1:2:1:3:1:3:4:3:1:2:1:3:4:7:8:7:4:3:1:2:1:3:4:3:6:3:1:2:1:2:1:3:4:3:1:3:6:3:4:3:1 ', 'True1:2:1:3:4:3:6:3:1:3:4:3:1:2:1:3:4:3:6:3:1:2:1:2:1:2:1:3:4:7:8:5 ', 'False1:3:1:3:4:3:6:3:1:2:1:3:6:3…
4	18	16	275	7	0.4375	1.6974507608002658	0.8163012649199138	81.50042857142856	2190.503	0.30183727034120733:0.15091863517060367:0.2926509186351706:0.10761154855643044:0.009186351706036745:0.07349081364829396:0.04461942257217848:0.01968503937007874	['False1:2:1:3:1:2:1:3:4:7:4:3:1:2:1:3:1:2:1:3:6:3:1:3:6:3:4:3:1:3:6:3:4:3:1:2:1:2:1:3:1:2:1:3:4 ', 'True1:2:1:3:4:7:8:5 ', 'True1:3:4:7:8:7:4:3:1:2:1:3:6:3:1:3:1:3:4:3:6:3:1:2:1:2:1:3:6:3:1:3:6:3:4:7:8:5 ', 'False1:2:1:2:1:3:1:2:1:3:6:3:4:3:1:3:4:3:6:3:1:3:4:7:4:3:6:3:1:2:1:3:6:3:1:3:6:3:4:3:1:2:1:2:1:3:6:3:4:3:1:2 ', 'False1:2:1:3:4:7:8:7:4:3:1:2:1:3:1:2:1:3:6:3:1:3:6:3:4:3:1:2:1:3:4:3:1:3:6:3:…
4	18	15	263	8	0.5333333333333333	1.7038888055835513	0.8193973100138695	92.85537500000001	2002.8429999999998	0.29402985074626864:0.1373134328358209:0.30597014925373134:0.11044776119402985:0.011940298507462687:0.07611940298507462:0.04328358208955224:0.020895522388059702	['False1:3:6:3:1:2:1:3:6:3:1:2:1:3:6:3:4:3:1:3:4:3:1:2:1:2:1:3:6:3:4:3:1:2:1:2:1:2:1:3:6:3:4:3:1:3:6:3 ', 'False1:2:1:3:4:3:1:3:6:3:1:2:1:2:1:3:6:3:1:3:1:2:1:3:6:3:4:3:1:2:1:3:6:3:1:3:1:3:4:3:1:2 ', 'False1:3:1:3:4:3:6:3:1:3:6:3:4:7:4:3:1:2:1:3:6:3:1:3:4:3:1:2:1:3:6:3:4:7:8:7:4:3:1:2:1:3:4:3:1:2:1:3:6 ', 'False1:2:1:3:4:7:4:3:6:3:1:2:1:2:1:2:1:3:4:3:6:3:1:3:1:2:1:3:4:3:6:3:1:2:1:3:6:3:1:2:1:3:4:3…
4	18	8	163	5	0.625	1.7085943232741425	0.82166018569288	54.9208	814.604	0.3004115226337449:0.1440329218106996:0.3004115226337449:0.09465020576131687:0.0205761316872428:0.08641975308641975:0.03292181069958848:0.0205761316872428	['True1:2:1:2:1:3:6:3:4:3:1:2:1:3:6:3:1:2:1:3:4:7:4:3:1:2:1:3:1:2:1:3:6:3:4:7:8:5 ', 'False1:3:6:3:4:3:1:2:1:3:6:3:4:3:1:2:1:3:6:3:4:7:4:3:1:3:1:2:1:3:4:3:6:3:1:2:1:2:1:3:4:3:6:3:1 ', 'True1:2:1:3:4:7:8:5 ', 'True1:3:4:7:8:5 ', 'False1:3:4:7:4:3:6:3:1:2:1:3:4:3:1:2:1:3:1:2:1:3:4:3:1:2:1:3:4:3:1:2:1:3:6:3:1:2:1:3:6:3:1:3:1:2 ', 'True1:3:6:3:1:2:1:2:1:3:1:3:1:2:1:2:1:3:1:2:1:3:1:3:1:2:1:2:1:3:6:3:4…
4	18	12	238	7	0.5833333333333334	1.7552525463212725	0.8440980480284752	64.59385714285715	1352.157	0.2698412698412698:0.12018140589569161:0.30385487528344673:0.12471655328798185:0.015873015873015872:0.08616780045351474:0.05668934240362812:0.022675736961451247	['True1:3:4:7:4:3:1:2:1:2:1:3:4:7:4:3:6:3:1:3:4:7:8:5 ', 'True1:2:1:3:4:7:4:3:6:3:1:3:4:3:6:3:1:2:1:3:6:3:1:2:1:3:4:3:6:3:1:2:1:2:1:3:4:7:8:5 ', 'True1:3:6:3:4:3:1:3:1:3:4:7:4:3:1:2:1:3:4:7:8:5 ', 'True1:3:4:7:8:7:4:3:6:3:1:3:6:3:4:7:8:5 ', 'False1:3:1:2:1:3:6:3:1:3:6:3:4:3:1:2:1:2:1:2:1:2:1:3:4:7:4:3:6:3:1:3:1:3:4:7:4:3:1:2:1:2:1:3:6:3:1:2:1:2:1:2:1:3:4:7:8:7:4:3:6 ', 'True1:2:1:3:4:7:4:3:6:3:1:…
4	18	15	291	7	0.4666666666666667	1.7156685083567123	0.825062149605198	103.74842857142858	2166.239	0.2803867403314917:0.1270718232044199:0.3080110497237569:0.12154696132596685:0.009668508287292817:0.08287292817679558:0.052486187845303865:0.017955801104972375	['True1:3:4:7:4:3:6:3:1:2:1:3:1:2:1:3:1:3:4:7:8:5 ', 'False1:3:6:3:4:7:8:7:4:3:1:2:1:3:6:3:4:7:4:3:1:3:4:7:4:3:1:2:1:3:6:3:4:3:1:3:4:3:1:2:1:3:6 ', 'False1:3:6:3:4:3:1:2:1:3:4:3:6:3:1:2:1:2:1:3:4:3:6:3:1:2:1:3:6:3:4:3:1:3:6:3:1:2:1:3:6:3:1:2:1:2 ', 'False1:2:1:3:1:3:4:3:1:2:1:3:4:7:4:3:1:2:1:2:1:2:1:2:1:3:1:2:1:3:6:3:1:3:6:3:4:3:1:3:4:3:6:3:1:3:4:7:8:7:4:3 ', 'True1:3:4:7:8:5 ', 'False1:2:1:3:1:2…
4	18	12	264	7	0.5833333333333334	1.73668455536552	0.83516873187143	96.95799999999998	1578.706	0.2766393442622951:0.125:0.3073770491803279:0.12704918032786885:0.014344262295081968:0.07377049180327869:0.05122950819672131:0.02459016393442623	['False1:3:4:3:1:2:1:3:6:3:4:3:1:3:4:3:1:3:1:2:1:3:4:3:6:3:1:3:4:7:4:3:6:3:1:2:1:2:1:3:4 ', 'False1:3:1:3:4:7:4:3:6:3:1:2:1:3:1:2:1:2:1:3:6:3:4:7:4:3:1:2:1:3:4:7:4:3:1:3:4:3:1:3:1:2:1:2 ', 'True1:3:4:7:8:7:4:3:1:2:1:3:6:3:4:3:1:3:4:3:6:3:1:2:1:3:1:3:4:3:6:3:1:2:1:3:4:3:6:3:1:2:1:2:1:3:4:7:8:5 ', 'True1:3:1:2:1:2:1:3:4:7:4:3:1:2:1:3:6:3:1:3:1:2:1:3:6:3:4:7:8:5 ', 'True1:3:6:3:4:7:8:5 ', 'True1:3:4…
4	18	9	183	5	0.5555555555555556	1.6234310555907254	0.7807053110419583	89.63199999999999	1168.16	0.33066666666666666:0.152:0.30666666666666664:0.08266666666666667:0.013333333333333334:0.07733333333333334:0.024:0.013333333333333334	['True1:3:1:2:1:3:6:3:1:3:1:2:1:3:1:2:1:3:1:3:4:7:8:5 ', 'True1:3:1:2:1:2:1:3:6:3:1:3:4:7:4:3:1:2:1:3:4:3:1:2:1:3:6:3:1:2:1:3:1:2:1:2:1:3:1:3:4:7:8:5 ', 'False1:3:4:3:6:3:1:2:1:3:4:3:6:3:1:2:1:3:1:2:1:3:1:2:1:2:1:3:1:3:4:3:6:3:1:2:1:3:4:3:1:2:1:3:4:3:1:3:6 ', 'True1:3:6:3:1:3:1:3:6:3:1:3:1:2:1:3:1:2:1:3:4:7:8:5 ', 'True1:2:1:3:1:2:1:2:1:3:4:7:8:5 ', 'True1:2:1:3:1:3:6:3:4:3:1:2:1:3:6:3:1:2:1:3:4:…
4	18	15	289	7	0.4666666666666667	1.730999779420739	0.83243493251673	66.43457142857143	1905.042	0.2785234899328859:0.12919463087248323:0.30201342281879195:0.12583892617449666:0.01174496644295302:0.07885906040268456:0.053691275167785234:0.020134228187919462	['False1:2:1:3:1:3:4:3:6:3:1:2:1:3:1:2:1:2:1:3:4:3:1:3:4:7:8:7:4:3:6:3:1:2:1:3:6:3:1:3 ', 'False1:2:1:3:6:3:4:3:1:2:1:2:1:3:4:7:4:3:1:2:1:2:1:3:4:7:8:7:4:3:6:3:1:2:1:3:4:3:1:3:4:3:1:2:1:3:6 ', 'True1:3:4:7:8:5 ', 'True1:3:6:3:4:3:1:2:1:2:1:3:6:3:4:3:1:2:1:3:6:3:4:7:8:5 ', 'False1:2:1:3:6:3:1:2:1:3:4:7:4:3:6:3:1:2:1:2:1:3:4:7:8:7:4:3:1:2:1:3:1:3:6:3:1:3:4:7:4:3:6:3:1:2:1:3:4:7:4:3:1:2:1:3:4:7:4:3:…
4	18	13	286	4	0.3076923076923077	1.6823644927358516	0.8090463035458966	94.033	1996.1319999999998	0.29057187017001546:0.14683153013910355:0.2936630602782071:0.12828438948995363:0.0061823802163833074:0.07727975270479134:0.04791344667697063:0.00927357032457496	['False1:2:1:2:1:3:6:3:1:2:1:2:1:2:1:3:1:2:1:2:1:3:6:3:4:3:1:2:1:3:4:7:4:3:6:3:1:2:1:2:1:3:4:7:4 ', 'False1:3:6:3:1:2:1:2:1:2:1:3:6:3:4:7:4:3:1:3:4:3:1:2:1:3:1:2:1:2:1:3:4:3:1:2:1:3:1:2:1:2:1:2:1:3:4:7:4 ', 'False1:3:4:7:4:3:6:3:1:2:1:2:1:2:1:3:1:2:1:2:1:2:1:3:4:7:4:3:1:2:1:2:1:3:4:3:6:3:1:3:6:3:4:3:1:2:1:3:6:3:4:7:4:3:1 ', 'False1:2:1:2:1:3:6:3:1:3:6:3:4:3:1:3:1:2:1:3:6:3:1:2:1:3:4:3:1:2:1:3:6:3…
5	2	3	99	2	0.6666666666666666	1.5658633884408433	0.7530211150710644	157.11900000000003	494.238	0.24647887323943662:0.014084507042253521:0.014084507042253521:0.06338028169014084:0.014084507042253521:0.36619718309859156:0.22535211267605634:0.056338028169014086	['True1:6:1:6:7:8:7:6:1:6:1:6:7:6:1:6:1:6:1:6:1:6:1:6:7:6:1:6:7:6:1:6:7:4:7:6:1:6:1:6:7:4:5:4:2:3 ', 'False1:6:1:6:7:6:1:6:7:8:7:4:7:6:1:6:7:8:7:6:1:6:1:6:1:6:1:6:7:6:1:6:7:6:1:6:1:6:7:8:7:6:1:6:7:8:7:4:7:6:1:6:7:8 ', 'True1:6:1:6:7:6:1:6:7:8:7:4:7:6:1:6:7:8:7:6:1:6:1:6:7:6:1:6:1:6:7:4:7:6:1:6:7:4:5:4:2:3 ']
5	2	2	96	0	0.0	1.438028885494764	0.6915457139194597	0.0	360.0	0.27722772277227725:0.009900990099009901:0.0:0.04950495049504951:0.009900990099009901:0.39603960396039606:0.2079207920792079:0.04950495049504951	['False1:6:1:6:7:6:1:6:7:8:7:6:1:6:1:6:1:6:7:8:7:4:2:4:7:6:1:6:7:6:1:6:1:6:7:6:1:6:1:6:1:6:1:6:7:4:5:4 ', 'False1:6:7:8:7:6:1:6:7:6:1:6:1:6:7:6:1:6:7:8:7:6:1:6:7:8:7:6:1:6:1:6:1:6:1:6:7:6:1:6:1:6:1:6:1:6:7:6:1:6:7:4:7 ']
5	2	3	121	3	1.0	1.8136660087489447	0.8721889855503273	126.154	378.462	0.22115384615384615:0.04807692307692308:0.028846153846153848:0.11538461538461539:0.038461538461538464:0.28846153846153844:0.19230769230769232:0.0673076923076923	['True1:6:7:8:7:6:1:6:7:8:7:4:5:4:7:6:1:6:7:8:7:4:5:4:2:4:7:6:1:6:1:6:1:6:7:4:2:3 ', 'True1:6:1:6:7:8:7:6:1:6:1:6:7:8:7:6:1:6:1:6:7:4:2:4:5:4:7:8:7:6:1:6:1:6:1:6:7:4:2:3 ', 'True1:6:1:6:7:6:1:6:1:6:1:6:1:6:1:6:1:6:7:8:7:4:5:4:2:3 ']
5	2	3	109	2	0.6666666666666666	1.8055110297635681	0.8682672696367418	51.3205	282.641	0.20454545454545456:0.056818181818181816:0.022727272727272728:0.13636363636363635:0.03409090909090909:0.2840909090909091:0.20454545454545456:0.056818181818181816	['False1:6:1:6:7:8:7:4:5:4:2:4:7:6:1:6:1:6:1:6:1:6:7:8:7:4:7:6:1:6:7:4:2:4:5:4:7:6:1:6:1:6:7:8:7:6:1:6:7:8 ', 'True1:6:7:6:1:6:7:4:2:4:5:4:7:6:1:6:1:6:1:6:7:8:7:4:2:3 ', 'True1:6:7:6:1:6:1:6:7:4:2:3 ']
5	2	2	96	2	1.0	1.801546477249075	0.8663607228860741	122.2495	244.499	0.1891891891891892:0.05405405405405406:0.02702702702702703:0.12162162162162163:0.02702702702702703:0.28378378378378377:0.22972972972972974:0.06756756756756757	['True1:6:7:8:7:6:1:6:7:8:7:6:1:6:7:4:2:4:7:6:1:6:7:8:7:4:2:3 ', 'True1:6:7:4:2:4:5:4:7:8:7:6:1:6:7:6:1:6:1:6:1:6:1:6:1:6:1:6:7:4:5:4:7:6:1:6:7:6:1:6:7:8:7:4:2:3 ']
5	2	4	120	3	0.75	1.6820487090778893	0.8088944437067845	77.499	412.49699999999996	0.24444444444444444:0.02962962962962963:0.022222222222222223:0.08148148148148149:0.022222222222222223:0.3333333333333333:0.2074074074074074:0.05925925925925926	['True1:6:7:6:1:6:1:6:7:4:2:4:5:4:7:8:7:6:1:6:1:6:7:6:1:6:1:6:7:8:7:4:2:3 ', 'True1:6:1:6:7:6:1:6:1:6:1:6:1:6:1:6:1:6:1:6:1:6:1:6:7:4:5:4:7:8:7:6:1:6:7:4:2:3 ', 'True1:6:7:4:2:3 ', 'False1:6:7:8:7:6:1:6:1:6:1:6:7:8:7:4:5:4:7:6:1:6:7:8:7:6:1:6:7:6:1:6:7:6:1:6:7:4:7:6:1:6:1:6:1:6:7:8:7:6:1:6:7:8:7:6:1 ']
5	2	2	69	2	1.0	1.9036483899019152	0.9154613639025844	62.096000000000004	124.19200000000001	0.15789473684210525:0.07894736842105263:0.05263157894736842:0.15789473684210525:0.02631578947368421:0.21052631578947367:0.23684210526315788:0.07894736842105263	['True1:6:1:6:1:6:7:8:7:4:7:6:1:6:7:8:7:4:2:3 ', 'True1:6:7:4:2:4:5:4:7:6:1:6:7:8:7:4:2:3 ']
5	2	3	156	1	0.3333333333333333	1.749243298438026	0.8412082106549311	99.353	459.353	0.19424460431654678:0.04316546762589928:0.007194244604316547:0.12949640287769784:0.03597122302158273:0.2949640287769784:0.2302158273381295:0.06474820143884892	['True1:6:7:6:1:6:7:6:1:6:7:4:2:4:5:4:7:6:1:6:7:8:7:6:1:6:1:6:7:4:2:3 ', 'False1:6:1:6:1:6:1:6:7:8:7:4:7:6:1:6:7:4:5:4:2:4:7:8:7:6:1:6:1:6:7:4:7:6:1:6:1:6:1:6:7:6:1:6:1:6:7:8:7:4:5:4:2 ', 'False1:6:7:8:7:6:1:6:7:8:7:6:1:6:7:8:7:4:5:4:2:4:7:6:1:6:7:8:7:4:7:6:1:6:1:6:1:6:7:6:1:6:1:6:7:4:5:4:2:4:7:8:7:6 ']
5	2	2	60	2	1.0	1.807147749014636	0.8690543652190228	64.1035	128.207	0.23809523809523808:0.047619047619047616:0.047619047619047616:0.09523809523809523:0.047619047619047616:0.30952380952380953:0.16666666666666666:0.047619047619047616	['True1:6:7:6:1:6:1:6:1:6:1:6:7:4:5:4:2:3 ', 'True1:6:7:8:7:6:1:6:7:8:7:6:1:6:1:6:1:6:7:4:5:4:2:3 ']
5	2	4	148	2	0.5	1.7602196108083996	0.8464867011295931	73.979	507.958	0.17543859649122806:0.023391812865497075:0.011695906432748537:0.13450292397660818:0.05263157894736842:0.2807017543859649:0.25146198830409355:0.07017543859649122	['False1:6:7:6:1:6:7:4:5:4:7:8:7:6:1:6:7:8:7:4:5:4:7:6:1:6:7:6:1:6:7:6:1:6:1:6:7:4:5:4:7:6:1:6:1:6:7:4:5:4:7:8:7:6:1:6:7:8 ', 'True1:6:1:6:7:8:7:6:1:6:1:6:7:8:7:6:1:6:7:4:2:3 ', 'False1:6:7:6:1:6:1:6:7:8:7:6:1:6:7:8:7:4:5:4:7:6:1:6:7:8:7:4:7:6:1:6:1:6:7:4:7:6:1:6:7:4:2:4:5:4:7:8:7:6:1:6:1:6:7 ', 'True1:6:7:8:7:4:5:4:7:6:1:6:7:6:1:6:1:6:7:4:5:4:2:4:7:8:7:6:1:6:7:4:5:4:2:3 ']
5	6	4	107	4	1.0	1.8333937414832568	0.8816760196115857	88.53225	354.129	0.20909090909090908:0.05454545454545454:0.03636363636363636:0.11818181818181818:0.03636363636363636:0.2818181818181818:0.2:0.06363636363636363	['True1:6:7:4:5:4:2:3 ', 'True1:6:1:6:1:6:1:6:7:8:7:6:1:6:7:6:1:6:1:6:1:6:1:6:7:8:7:4:2:3 ', 'True1:6:7:8:7:6:1:6:7:4:2:4:5:4:7:6:1:6:7:8:7:6:1:6:7:4:7:6:1:6:1:6:7:4:5:4:2:4:7:8:7:6:1:6:7:8:7:4:5:4:2:3 ', 'True1:6:1:6:1:6:7:8:7:6:1:6:1:6:1:6:7:4:2:3 ']
5	6	4	133	3	0.75	1.7438062420735934	0.8385935392369308	103.27766666666668	489.833	0.20437956204379562:0.0364963503649635:0.021897810218978103:0.12408759124087591:0.029197080291970802:0.29927007299270075:0.23357664233576642:0.051094890510948905	['True1:6:1:6:1:6:7:6:1:6:1:6:7:4:5:4:2:4:7:8:7:6:1:6:1:6:7:8:7:6:1:6:7:4:5:4:2:3 ', 'False1:6:1:6:7:4:7:8:7:6:1:6:7:6:1:6:7:6:1:6:7:8:7:4:7:6:1:6:7:8:7:4:5:4:7:6:1:6:7:4:7:6:1:6:1 ', 'True1:6:7:6:1:6:7:8:7:4:2:4:5:4:7:6:1:6:7:4:7:6:1:6:1:6:7:8:7:6:1:6:1:6:1:6:7:4:7:6:1:6:7:4:2:3 ', 'True1:6:1:6:7:4:2:3 ']
5	6	6	136	4	0.6666666666666666	1.7316983531263792	0.8327708754570041	75.80375000000001	663.215	0.22058823529411764:0.0392156862745098:0.0196078431372549:0.10784313725490197:0.03431372549019608:0.3235294117647059:0.20588235294117646:0.049019607843137254	['True1:6:1:6:7:6:1:6:7:4:2:4:5:4:7:6:1:6:1:6:7:6:1:6:1:6:7:4:5:4:2:3 ', 'True1:6:7:6:1:6:1:6:7:8:7:4:5:4:2:3 ', 'True1:6:7:6:1:6:7:8:7:6:1:6:1:6:7:4:5:4:2:3 ', 'True1:6:7:8:7:4:7:6:1:6:7:8:7:6:1:6:7:8:7:6:1:6:7:4:5:4:2:3 ', 'False1:6:1:6:1:6:1:6:7:6:1:6:7:8:7:6:1:6:7:8:7:4:2:4:7:6:1:6:7:8:7:4:7:6:1:6:1:6:7:6:1:6:1:6:7:6:1:6:1:6:1:6:1:6:1:6 ', 'False1:6:1:6:7:6:1:6:7:8:7:6:1:6:7:6:1:6:1:6:7:4:2:4…
5	6	2	79	1	0.5	1.551602530146945	0.7461630918912553	52.188	232.188	0.2647058823529412:0.029411764705882353:0.014705882352941176:0.10294117647058823:0.04411764705882353:0.38235294117647056:0.16176470588235295:0.0	['False1:6:7:6:1:6:7:4:2:4:5:4:7:6:1:6:7:6:1:6:1:6:7:6:1:6:7:4:5:4:7:6:1:6:7:6:1:6:1:6:1:6:7:6:1:6 ', 'True1:6:1:6:1:6:7:6:1:6:1:6:1:6:1:6:7:4:5:4:2:3 ']
5	6	4	130	3	0.75	1.7544874044494867	0.8437300925671413	101.56233333333334	484.687	0.20134228187919462:0.03355704697986577:0.020134228187919462:0.12080536912751678:0.03355704697986577:0.2953020134228188:0.2348993288590604:0.06040268456375839	['False1:6:1:6:7:8:7:4:7:6:1:6:7:8:7:6:1:6:7:8:7:6:1:6:7:8:7:6:1:6:7:4:5:4:2:4:7:6:1:6:1:6:7 ', 'True1:6:7:4:5:4:2:3 ', 'True1:6:1:6:1:6:7:4:2:4:7:8:7:6:1:6:1:6:7:8:7:4:7:6:1:6:7:8:7:4:5:4:7:6:1:6:1:6:7:4:5:4:7:8:7:6:1:6:7:6:1:6:7:4:2:3 ', 'True1:6:7:6:1:6:1:6:7:4:7:6:1:6:1:6:1:6:7:6:1:6:7:4:5:4:7:6:1:6:1:6:1:6:1:6:7:8:7:4:2:3 ']
5	6	3	108	0	0.0	1.4759489389271756	0.7097814049318546	0.0	540.0	0.30344827586206896:0.020689655172413793:0.006896551724137931:0.07586206896551724:0.006896551724137931:0.38620689655172413:0.1724137931034483:0.027586206896551724	['False1:6:7:4:7:6:1:6:7:4:7:6:1:6:1:6:7:4:2:4:7:6:1:6:1:6:1:6:1:6:1:6:1:6:1:6:1:6:1:6:7:4 ', 'False1:6:1:6:7:6:1:6:7:8:7:6:1:6:1:6:7:4:2:4:5:4:7:8:7:6:1:6:1:6:1:6:1:6:1:6:1:6:1:6:7:4:2:3 ', 'False1:6:1:6:1:6:1:6:1:6:1:6:1:6:1:6:1:6:7:8:7:6:1:6:7:6:1:6:1:6:7:4:7:6:1:6:1:6:7:6:1:6:1:6:1:6:7:6:1:6:7:6:1:6:7:8:7:4:7 ']
5	6	3	110	1	0.3333333333333333	1.5950174982922443	0.7670412783057805	114.749	474.749	0.23943661971830985:0.02112676056338028:0.007042253521126761:0.07746478873239436:0.014084507042253521:0.352112676056338:0.22535211267605634:0.06338028169014084	['False1:6:1:6:1:6:1:6:1:6:7:8:7:6:1:6:7:8:7:6:1:6:7:6:1:6:7:6:1:6:7:6:1:6:1:6:7:4:7:6:1:6:7:4:2:4 ', 'True1:6:7:8:7:6:1:6:7:8:7:4:5:4:7:6:1:6:7:8:7:6:1:6:7:4:7:6:1:6:1:6:1:6:7:4:2:3 ', 'False1:6:1:6:1:6:1:6:1:6:7:8:7:4:7:6:1:6:1:6:1:6:7:6:1:6:1:6:7:6:1:6:7:8:7:6:1:6:1:6:7:6:1:6:7:8:7:4:5:4:2:4:7:6:1:6:7:8 ']
5	6	3	111	2	0.6666666666666666	1.7619613817109947	0.8473243158774394	86.2405	352.481	0.18803418803418803:0.042735042735042736:0.017094017094017096:0.1282051282051282:0.02564102564102564:0.28205128205128205:0.24786324786324787:0.06837606837606838	['False1:6:7:4:7:8:7:6:1:6:7:4:7:6:1:6:7:8:7:6:1:6:7:4:5:4:2:4:7:8:7:6:1:6:7:4:5:4:2:4:7:8:7:6:1:6:7:6:1 ', 'True1:6:7:8:7:6:1:6:1:6:7:4:5:4:2:4:7:6:1:6:1:6:7:4:7:6:1:6:1:6:1:6:7:6:1:6:7:8:7:6:1:6:1:6:7:4:7:6:1:6:1:6:7:8:7:4:2:3 ', 'True1:6:1:6:7:8:7:4:2:3 ']
5	6	5	134	3	0.6	1.762260863196645	0.8474683360288346	58.927666666666674	536.783	0.2222222222222222:0.043209876543209874:0.018518518518518517:0.12962962962962962:0.043209876543209874:0.30246913580246915:0.19753086419753085:0.043209876543209874	['True1:6:7:8:7:4:5:4:7:6:1:6:7:8:7:4:7:6:1:6:1:6:1:6:7:8:7:4:2:3 ', 'True1:6:7:6:1:6:1:6:7:4:2:3 ', 'False1:6:1:6:1:6:7:8:7:6:1:6:7:6:1:6:1:6:7:4:5:4:2:4:7:6:1:6:7:4:5:4:7:8:7:6:1:6:7:6:1:6:1:6:1:6:1:6:1:6:7:6:1 ', 'False1:6:1:6:7:4:7:6:1:6:7:6:1:6:1:6:1:6:7:8:7:4:5:4:2:4:7:6:1:6:1:6:7:4:5:4:2:4:7:8:7:6:1:6:1:6:1:6:7:6:1:6:7:4:2:4:5 ', 'True1:6:1:6:7:4:5:4:2:3 ']
5	6	4	124	2	0.5	1.7346177510892364	0.8341748091114692	48.607	457.214	0.2196969696969697:0.03787878787878788:0.015151515151515152:0.10606060606060606:0.022727272727272728:0.30303030303030304:0.2196969696969697:0.07575757575757576	['False1:6:1:6:7:6:1:6:1:6:1:6:1:6:7:4:7:6:1:6:1:6:1:6:7:8:7:4:2:4:7:6:1:6:7:8:7:4:5:4:2:4:7:6 ', 'True1:6:7:8:7:6:1:6:1:6:7:8:7:4:2:3 ', 'True1:6:1:6:7:8:7:4:7:6:1:6:7:8:7:4:5:4:2:3 ', 'False1:6:1:6:1:6:1:6:1:6:1:6:1:6:7:4:2:4:5:4:7:6:1:6:7:8:7:6:1:6:7:8:7:6:1:6:1:6:7:4:7:8:7:6:1:6:7:8:7:6:1:6 ']
5	10	6	145	3	0.5	1.6342576805143112	0.785911817070899	101.98500000000001	845.955	0.25390625:0.01953125:0.01171875:0.08203125:0.0234375:0.34375:0.203125:0.0625	['True1:6:7:4:5:4:7:8:7:6:1:6:1:6:1:6:1:6:1:6:1:6:7:8:7:6:1:6:7:8:7:4:2:3 ', 'True1:6:7:4:7:8:7:6:1:6:1:6:1:6:7:8:7:6:1:6:1:6:1:6:1:6:1:6:7:4:2:3 ', 'False1:6:7:8:7:4:5:4:7:6:1:6:1:6:1:6:1:6:1:6:1:6:1:6:1:6:7:8:7:6:1:6:1:6:1:6:7:4:2:4:5:4:7:6 ', 'False1:6:7:8:7:4:2:4:5:4:7:6:1:6:7:8:7:6:1:6:1:6:7:4:7:6:1:6:1:6:7:6:1:6:1:6:7:6:1:6:1:6:1:6:7:6:1:6 ', 'False1:6:1:6:7:6:1:6:1:6:1:6:7:8:7:4:7:6:1:6:7:…
5	10	4	104	3	0.75	1.657659310512255	0.7971656222531496	88.82466666666666	446.474	0.275:0.03333333333333333:0.025:0.08333333333333333:0.016666666666666666:0.3416666666666667:0.175:0.05	['True1:6:1:6:1:6:1:6:1:6:1:6:7:4:7:8:7:6:1:6:7:4:2:3 ', 'True1:6:1:6:7:8:7:6:1:6:7:4:2:3 ', 'False1:6:7:8:7:4:5:4:7:6:1:6:1:6:1:6:1:6:7:6:1:6:1:6:1:6:1:6:7:8:7:6:1:6:7:4:2:4:7:6:1:6:7:4 ', 'True1:6:1:6:1:6:1:6:1:6:1:6:1:6:7:8:7:6:1:6:7:6:1:6:1:6:1:6:1:6:7:8:7:4:5:4:2:3 ']
5	10	5	165	2	0.4	1.7136305139477492	0.8240820814628079	149.878	839.7560000000001	0.2:0.024:0.008:0.12:0.04:0.304:0.24:0.064	['False1:6:7:8:7:4:2:4:5:4:7:6:1:6:7:6:1:6:7:4:2:4:5:4:7:8:7:6:1:6:7:4:7:8:7:6:1:6:7:6:1:6:1:6:7 ', 'False1:6:7:4:7:8:7:6:1:6:1:6:7:6:1:6:1:6:7:8:7:4:2:4:7:6:1:6:7:6:1:6:1:6:1:6:1:6:1:6:7:4:7:8:7:6:1:6:7:4:5 ', 'False1:6:1:6:7:4:5:4:7:6:1:6:7:4:5:4:7:8:7:6:1:6:7:8:7:6:1:6:1:6:7:4:7:6:1:6:1:6:7:4:2:4:5:4:7:8:7:6:1:6:7:6 ', 'True1:6:1:6:1:6:1:6:1:6:7:4:5:4:7:6:1:6:7:8:7:6:1:6:7:4:5:4:7:6:1:6:7:6:1:…
5	10	2	84	1	0.5	1.787046109318289	0.859387519917804	51.377	231.377	0.23214285714285715:0.05357142857142857:0.017857142857142856:0.14285714285714285:0.03571428571428571:0.2857142857142857:0.17857142857142858:0.05357142857142857	['True1:6:1:6:1:6:1:6:1:6:7:4:2:3 ', 'False1:6:1:6:1:6:1:6:7:4:5:4:2:4:7:8:7:6:1:6:1:6:7:8:7:6:1:6:7:8:7:4:2:4:5:4:7:6:1:6:7:4 ']
5	10	5	131	4	0.8	1.7565496872078408	0.844721840936604	95.92575	563.703	0.2085889570552147:0.04294478527607362:0.024539877300613498:0.11042944785276074:0.024539877300613498:0.3006134969325153:0.22699386503067484:0.06134969325153374	['True1:6:1:6:1:6:1:6:7:6:1:6:7:4:2:3 ', 'True1:6:1:6:7:8:7:4:5:4:7:6:1:6:7:4:7:6:1:6:1:6:1:6:1:6:7:6:1:6:1:6:7:4:2:3 ', 'True1:6:1:6:7:4:7:6:1:6:7:8:7:6:1:6:7:4:2:4:5:4:7:6:1:6:1:6:7:8:7:6:1:6:1:6:7:4:2:3 ', 'True1:6:1:6:7:8:7:4:2:4:5:4:7:6:1:6:7:8:7:6:1:6:7:4:2:3 ', 'False1:6:7:8:7:6:1:6:7:8:7:4:5:4:2:4:7:6:1:6:7:4:7:8:7:6:1:6:7:8:7:6:1:6:7:8:7:6:1:6:7:6:1:6:1 ']
5	10	3	89	2	0.6666666666666666	1.7660467590252047	0.849288967074563	64.363	308.726	0.25:0.05:0.025:0.1125:0.0375:0.3125:0.1625:0.05	['True1:6:1:6:1:6:1:6:1:6:1:6:7:8:7:4:5:4:2:4:7:6:1:6:7:4:2:3 ', 'False1:6:7:8:7:6:1:6:1:6:1:6:1:6:7:6:1:6:1:6:1:6:1:6:7:8:7:6:1:6:1:6:7:4:5:4:2:4:7:6:1:6:7:8 ', 'True1:6:7:4:5:4:2:3 ']
5	10	8	140	8	1.0	1.7302962967173607	0.8320966288475583	103.71350000000001	829.7080000000001	0.23507462686567165:0.041044776119402986:0.029850746268656716:0.09701492537313433:0.029850746268656716:0.3283582089552239:0.19402985074626866:0.04477611940298507	['True1:6:7:8:7:4:7:6:1:6:7:8:7:4:2:3 ', 'True1:6:1:6:1:6:1:6:7:6:1:6:7:4:2:4:5:4:7:6:1:6:7:6:1:6:7:6:1:6:1:6:1:6:7:4:2:3 ', 'True1:6:7:6:1:6:7:8:7:6:1:6:1:6:1:6:7:6:1:6:7:4:7:6:1:6:1:6:1:6:1:6:7:8:7:4:5:4:2:3 ', 'True1:6:1:6:1:6:7:8:7:6:1:6:7:4:5:4:7:8:7:6:1:6:7:4:2:3 ', 'True1:6:7:6:1:6:1:6:7:4:5:4:7:6:1:6:7:4:2:3 ', 'True1:6:7:6:1:6:7:6:1:6:1:6:1:6:7:8:7:6:1:6:7:8:7:6:1:6:1:6:1:6:1:6:7:6:1:6:7…
5	10	6	136	4	0.6666666666666666	1.7071642383676608	0.8209724602253362	80.87724999999999	683.509	0.23222748815165878:0.03317535545023697:0.018957345971563982:0.09004739336492891:0.023696682464454975:0.3222748815165877:0.2132701421800948:0.06635071090047394	['False1:6:7:8:7:6:1:6:7:8:7:4:5:4:7:6:1:6:1:6:1:6:7:6:1:6:7:8:7:6:1:6:1:6:1:6:1:6:1:6:7:4:2:4:5:4:7:6 ', 'True1:6:7:6:1:6:1:6:1:6:7:4:5:4:2:4:7:8:7:6:1:6:1:6:1:6:7:4:2:3 ', 'True1:6:7:4:2:4:5:4:7:8:7:6:1:6:7:8:7:6:1:6:1:6:7:4:2:3 ', 'True1:6:7:8:7:6:1:6:7:6:1:6:1:6:7:4:7:6:1:6:7:6:1:6:1:6:1:6:1:6:1:6:7:8:7:4:2:3 ', 'False1:6:7:8:7:6:1:6:7:4:5:4:7:8:7:6:1:6:1:6:7:8:7:6:1:6:1:6:1:6:7:8:7:6:1:6:1:6…
5	10	5	161	2	0.4	1.770744660100441	0.8515481799358399	101.7305	743.461	0.2:0.044444444444444446:0.008888888888888889:0.14222222222222222:0.04:0.28444444444444444:0.21777777777777776:0.06222222222222222	['True1:6:1:6:7:8:7:6:1:6:7:8:7:4:5:4:2:3 ', 'False1:6:7:4:5:4:2:4:7:6:1:6:7:8:7:4:7:6:1:6:7:4:2:4:7:8:7:6:1:6:7:4:5:4:7:8:7:6:1:6:1:6:1 ', 'True1:6:1:6:1:6:7:6:1:6:1:6:1:6:7:6:1:6:7:6:1:6:1:6:7:8:7:6:1:6:1:6:1:6:7:8:7:4:7:6:1:6:7:4:2:3 ', 'False1:6:7:4:2:4:7:6:1:6:1:6:1:6:7:8:7:6:1:6:7:8:7:4:5:4:7:6:1:6:7:8:7:6:1:6:1:6:7:8:7:4:5:4:2:4:7:6:1:6:1:6:7:4:5:4:2:4 ', 'False1:6:1:6:7:4:2:4:5:4:7:6:1:6:…
5	10	5	151	2	0.4	1.7285028634161632	0.831234169737624	140.983	821.966	0.22608695652173913:0.043478260869565216:0.008695652173913044:0.12608695652173912:0.034782608695652174:0.3130434782608696:0.1956521739130435:0.05217391304347826	['False1:6:7:4:5:4:7:8:7:6:1:6:1:6:1:6:7:8:7:6:1:6:1:6:7:6:1:6:1:6:1:6:7:4:5:4:2:4:7:8:7:6:1:6 ', 'True1:6:1:6:7:6:1:6:7:4:2:4:5:4:7:8:7:6:1:6:1:6:7:8:7:6:1:6:1:6:1:6:1:6:7:4:2:3 ', 'False1:6:7:4:2:4:7:8:7:6:1:6:1:6:7:4:2:4:7:8:7:6:1:6:1:6:1:6:1:6:1:6:7:4:5:4:2:4:7:8:7:6:1:6:1:6:1:6:1:6 ', 'False1:6:7:6:1:6:7:8:7:4:5:4:7:6:1:6:7:6:1:6:7:4:7:6:1:6:1:6:7:4:2:4:5:4:7:6:1:6:1:6:1:6:7:4:2:4:5:4:7:6 ',…
5	14	4	100	2	0.5	1.6371002279227167	0.7872787934207651	52.2615	464.523	0.23255813953488372:0.031007751937984496:0.015503875968992248:0.08527131782945736:0.0:0.31007751937984496:0.24031007751937986:0.08527131782945736	['True1:6:1:6:1:6:1:6:7:8:7:6:1:6:1:6:1:6:7:8:7:4:2:3 ', 'False1:6:1:6:7:8:7:4:2:4:7:6:1:6:7:4:7:8:7:6:1:6:7:4:7:6:1:6:1:6:7:8:7:6:1:6:7:8:7:4:7:6:1:6:7:4:2:4:7:8:7 ', 'False1:6:7:4:7:8:7:6:1:6:1:6:1:6:1:6:7:4:7:8:7:6:1:6:7:8:7:6:1:6:1:6:1:6:1:6:1:6:1:6:1:6:7:8:7:6 ', 'True1:6:1:6:7:4:2:3 ']
5	14	6	117	3	0.5	1.7089695133054887	0.8218406139587514	33.25	639.7500000000001	0.23737373737373738:0.03535353535353535:0.015151515151515152:0.1111111111111111:0.030303030303030304:0.32323232323232326:0.19696969696969696:0.050505050505050504	['False1:6:1:6:1:6:7:8:7:4:5:4:2:4:7:6:1:6:1:6:1:6:1:6:7:6:1:6:1:6:7:4:2:4:7:6:1:6:1:6:7:4:5:4 ', 'True1:6:7:8:7:4:2:3 ', 'False1:6:1:6:1:6:1:6:7:4:2:4:5:4:7:6:1:6:7:4:2:4:7:6:1:6:7:8:7:4:5:4:7:6:1:6:1:6:7:8:7:6:1:6:7:6 ', 'True1:6:1:6:7:8:7:6:1:6:7:8:7:4:7:6:1:6:1:6:7:6:1:6:1:6:7:8:7:4:2:3 ', 'False1:6:1:6:7:6:1:6:7:6:1:6:1:6:1:6:1:6:1:6:1:6:7:8:7:4:5:4:7:6:1:6:1:6:1:6:1:6:1:6:7:8:7:4:5:4:7:6:1:…
5	14	10	159	6	0.6	1.6804667285959694	0.8081336719081016	72.59683333333334	1155.5810000000001	0.2478134110787172:0.03498542274052478:0.01749271137026239:0.08746355685131195:0.023323615160349854:0.33819241982507287:0.19533527696793002:0.05539358600583091	['True1:6:1:6:1:6:7:6:1:6:1:6:1:6:7:4:5:4:2:3 ', 'False1:6:7:6:1:6:1:6:7:8:7:6:1:6:1:6:1:6:7:4:2:4:7:8:7:6:1:6:1:6:7:6:1:6:1:6:7:8 ', 'True1:6:7:8:7:4:2:4:7:6:1:6:7:8:7:4:5:4:2:3 ', 'True1:6:1:6:7:6:1:6:1:6:1:6:1:6:1:6:1:6:1:6:7:8:7:4:5:4:7:6:1:6:7:4:2:4:5:4:7:8:7:6:1:6:7:4:2:3 ', 'False1:6:1:6:1:6:1:6:7:8:7:4:7:6:1:6:1:6:1:6:1:6:7:8:7:4:5:4:7:6:1:6:7:4:5:4:2:4:7:8:7:6:1:6:7 ', 'True1:6:7:6:1:6:1…
5	14	5	156	2	0.4	1.7635704070164095	0.848098093487035	111.93350000000001	763.867	0.1943127962085308:0.04265402843601896:0.009478672985781991:0.14218009478672985:0.03317535545023697:0.27488151658767773:0.23696682464454977:0.06635071090047394	['False1:6:1:6:7:4:7:8:7:6:1:6:7:6:1:6:7:4:2:4:7:8:7:6:1:6:1:6:7:8:7:4:7:6:1:6:1 ', 'False1:6:7:4:7:6:1:6:7:8:7:6:1:6:7:4:5:4:2:4:7:8:7:6:1:6:7:4:5:4:7:6:1:6:7:4:2:4:5:4:7:6:1 ', 'True1:6:1:6:7:8:7:4:7:6:1:6:7:8:7:4:5:4:7:6:1:6:7:8:7:6:1:6:1:6:1:6:1:6:7:8:7:6:1:6:1:6:1:6:7:6:1:6:7:4:2:3 ', 'True1:6:1:6:7:8:7:4:2:4:7:6:1:6:7:4:5:4:2:3 ', 'False1:6:7:8:7:4:2:4:7:6:1:6:1:6:7:4:2:4:7:8:7:6:1:6:1:6:7:…
5	14	7	130	4	0.5714285714285714	1.6554674322849892	0.7961115516369133	77.62625	850.505	0.24803149606299213:0.03543307086614173:0.015748031496062992:0.09448818897637795:0.023622047244094488:0.3464566929133858:0.1968503937007874:0.03937007874015748	['True1:6:1:6:7:6:1:6:7:4:2:4:5:4:7:6:1:6:7:8:7:4:2:4:7:6:1:6:7:8:7:4:7:6:1:6:7:4:5:4:2:3 ', 'False1:6:1:6:7:8:7:4:2:4:5:4:7:6:1:6:1:6:7:4:5:4:7:6:1:6:7:8:7:6:1:6:1:6:7:4:5:4:7:6:1:6:7:6:1:6:1:6:7:4:2 ', 'True1:6:1:6:7:6:1:6:1:6:1:6:1:6:7:4:2:3 ', 'True1:6:7:8:7:4:2:4:5:4:7:6:1:6:7:6:1:6:1:6:7:6:1:6:7:4:2:3 ', 'False1:6:1:6:7:4:7:8:7:6:1:6:7:6:1:6:1:6:7:6:1:6:7:6:1:6:1:6:1:6:7:6:1:6:1:6:1:6:1:6:1…
5	14	7	96	6	0.8571428571428571	1.718397798940631	0.8263746609353861	49.7055	478.23299999999995	0.2582781456953642:0.039735099337748346:0.039735099337748346:0.07947019867549669:0.019867549668874173:0.32450331125827814:0.18543046357615894:0.052980132450331126	['True1:6:1:6:7:8:7:4:5:4:2:3 ', 'True1:6:1:6:7:8:7:6:1:6:1:6:7:4:5:4:2:3 ', 'False1:6:7:8:7:4:7:6:1:6:1:6:7:6:1:6:1:6:1:6:1:6:1:6:7:8:7:6:1:6:1:6:1:6:7:6:1:6:7:4:7:6:1:6:1:6:1 ', 'True1:6:1:6:1:6:7:8:7:4:7:6:1:6:7:6:1:6:7:6:1:6:1:6:7:6:1:6:1:6:7:8:7:4:5:4:2:3 ', 'True1:6:7:8:7:6:1:6:1:6:7:4:2:3 ', 'True1:6:7:8:7:4:2:3 ', 'True1:6:1:6:1:6:1:6:1:6:7:4:2:3 ']
5	14	6	152	3	0.5	1.7487723701127122	0.8409817420017497	87.80733333333335	803.422	0.22406639004149378:0.03319502074688797:0.012448132780082987:0.12863070539419086:0.04149377593360996:0.2987551867219917:0.2033195020746888:0.058091286307053944	['False1:6:7:8:7:6:1:6:7:4:5:4:7:8:7:6:1:6:1:6:1:6:1:6:1:6:7:6:1:6:7:6:1:6:1:6:1:6:7:4:5:4:2:4:7 ', 'True1:6:1:6:7:8:7:4:2:4:7:6:1:6:1:6:1:6:1:6:1:6:1:6:1:6:1:6:7:6:1:6:1:6:7:8:7:4:5:4:2:3 ', 'True1:6:1:6:1:6:1:6:7:8:7:4:7:6:1:6:1:6:1:6:7:4:2:3 ', 'False1:6:7:4:2:4:5:4:7:6:1:6:7:8:7:6:1:6:1:6:7:4:2:4:5:4:7:6:1:6:1:6:1:6:7:4:7:8:7:6:1:6:7:8:7:4:5:4:7:6:1:6 ', 'True1:6:1:6:7:8:7:4:2:3 ', 'False1:6:…
5	14	6	148	3	0.5	1.7105858189435672	0.8226178926682902	94.27066666666667	822.8119999999999	0.22540983606557377:0.03278688524590164:0.012295081967213115:0.09836065573770492:0.02459016393442623:0.3114754098360656:0.22131147540983606:0.07377049180327869	['False1:6:1:6:7:8:7:6:1:6:7:6:1:6:7:4:5:4:2:4:7:8:7:6:1:6:1:6:1:6:1:6:1:6:7:8:7:4:5:4:2:4:7 ', 'False1:6:7:8:7:6:1:6:7:8:7:6:1:6:7:4:7:6:1:6:7:4:7:6:1:6:7:6:1:6:1:6:1:6:1:6:7:6:1:6:7:4:7:8:7:6:1:6:1:6:1:6:7:8 ', 'True1:6:1:6:1:6:7:8:7:4:5:4:2:3 ', 'False1:6:1:6:7:6:1:6:7:8:7:6:1:6:1:6:7:6:1:6:7:4:2:4:5:4:7:6:1:6:1:6:1:6:7:8:7:6:1:6:7:8:7:6:1:6:1 ', 'True1:6:7:4:2:4:7:8:7:6:1:6:1:6:1:6:1:6:7:4:7:…
5	14	4	80	3	0.75	1.7117061474316093	0.8231566567862453	61.452	364.35599999999994	0.26732673267326734:0.0297029702970297:0.0297029702970297:0.09900990099009901:0.039603960396039604:0.32673267326732675:0.16831683168316833:0.039603960396039604	['False1:6:1:6:1:6:7:8:7:6:1:6:7:8:7:6:1:6:1:6:1:6:7:4:5:4:7:8:7:6:1:6:7:6:1:6:7:4:7:6:1 ', 'True1:6:1:6:1:6:1:6:1:6:1:6:7:6:1:6:1:6:1:6:1:6:1:6:7:4:5:4:2:3 ', 'True1:6:1:6:1:6:7:4:5:4:7:8:7:6:1:6:1:6:7:4:2:3 ', 'True1:6:7:4:5:4:2:3 ']
5	14	4	123	0	0.0	1.5647496669165428	0.7524855282310513	0.0	720.0	0.2653061224489796:0.025510204081632654:0.0:0.08163265306122448:0.015306122448979591:0.35714285714285715:0.1989795918367347:0.05612244897959184	['False1:6:1:6:7:6:1:6:1:6:1:6:7:6:1:6:1:6:7:8:7:4:2:4:5:4:7:6:1:6:1:6:1:6:1:6:7:6:1:6:1:6:7:4:2:4 ', 'False1:6:1:6:7:6:1:6:7:4:7:8:7:6:1:6:1:6:7:4:2:4:7:6:1:6:7:8:7:4:2:4:5:4:7:6:1:6:1:6:7:4:2:4:5 ', 'False1:6:1:6:1:6:1:6:1:6:7:8:7:6:1:6:1:6:7:8:7:6:1:6:1:6:1:6:1:6:1:6:7:8:7:6:1:6:1:6:1:6:1:6:7:8:7:4 ', 'False1:6:1:6:1:6:1:6:7:8:7:6:1:6:7:6:1:6:7:4:7:8:7:6:1:6:1:6:7:4:7:8:7:6:1:6:7:8:7:6:1:6:7:6…
5	18	8	164	4	0.5	1.739451387074223	0.8364992966664702	51.82125	927.2850000000001	0.2158273381294964:0.03597122302158273:0.014388489208633094:0.11510791366906475:0.03597122302158273:0.3057553956834532:0.21942446043165467:0.05755395683453238	['False1:6:7:8:7:4:5:4:7:6:1:6:1:6:1:6:7:8:7:4:5:4:2:4:7:6:1:6:7:4:5:4:2:4:7:8:7:6:1:6:1:6:7:8:7 ', 'True1:6:1:6:7:6:1:6:1:6:7:4:5:4:2:3 ', 'False1:6:7:6:1:6:7:6:1:6:7:4:5:4:2:4:7:6:1:6:7:6:1:6:1:6:1:6:1:6:1:6:7:8:7:6:1:6:1:6:7:8:7:4:5:4:7:6:1 ', 'True1:6:7:8:7:6:1:6:1:6:7:6:1:6:7:8:7:4:5:4:2:3 ', 'False1:6:7:6:1:6:7:8:7:6:1:6:1:6:7:6:1:6:7:8:7:6:1:6:7:8:7:4:2:4:5:4:7:6:1:6:7:4:7:8:7:6:1:6:7:4:7:…
5	18	9	194	6	0.6666666666666666	1.8092358185683102	0.8700585144157286	109.207	1195.242	0.18980169971671387:0.0453257790368272:0.0169971671388102:0.1388101983002833:0.039660056657223795:0.26628895184135976:0.22946175637393768:0.07365439093484419	['True1:6:7:8:7:4:5:4:2:4:7:6:1:6:7:8:7:4:7:6:1:6:7:4:2:3 ', 'False1:6:1:6:1:6:7:8:7:4:2:4:7:6:1:6:7:8:7:4:7:6:1:6:7:8:7:4:5:4:2:4:7:6:1:6:1:6:1:6:7:8:7 ', 'True1:6:7:8:7:6:1:6:7:8:7:6:1:6:7:8:7:4:2:4:5:4:7:6:1:6:7:8:7:4:5:4:2:3 ', 'True1:6:1:6:7:4:5:4:7:8:7:6:1:6:1:6:1:6:1:6:1:6:7:4:2:3 ', 'False1:6:7:8:7:4:7:6:1:6:1:6:1:6:1:6:7:4:5:4:7:8:7:6:1:6:1:6:7:4:7:8:7:6:1:6:1:6:7:4:5:4:2:4:7:8:7:6:1 ', …
5	18	9	148	7	0.7777777777777778	1.7484400324065636	0.8408219213482293	83.45042857142857	944.153	0.20905923344947736:0.03484320557491289:0.024390243902439025:0.11846689895470383:0.0313588850174216:0.30313588850174217:0.2264808362369338:0.05226480836236934	['True1:6:1:6:1:6:1:6:7:4:5:4:2:4:7:6:1:6:7:8:7:4:2:3 ', 'True1:6:7:8:7:4:5:4:7:6:1:6:7:6:1:6:7:6:1:6:7:8:7:4:2:4:7:6:1:6:7:4:2:3 ', 'False1:6:7:6:1:6:1:6:1:6:1:6:7:8:7:6:1:6:7:8:7:4:7:6:1:6:1:6:7:4:2:4:5:4:7:6:1:6:7 ', 'True1:6:1:6:7:8:7:6:1:6:1:6:7:8:7:4:7:6:1:6:1:6:7:8:7:4:2:3 ', 'True1:6:7:8:7:6:1:6:1:6:7:4:5:4:7:6:1:6:7:4:7:6:1:6:7:8:7:6:1:6:1:6:7:4:2:3 ', 'False1:6:7:8:7:4:7:6:1:6:1:6:7:4:7…
5	18	9	156	6	0.6666666666666666	1.6958792389958215	0.8155455226819404	78.2215	1009.3290000000001	0.2267080745341615:0.027950310559006212:0.018633540372670808:0.10559006211180125:0.031055900621118012:0.32608695652173914:0.21739130434782608:0.046583850931677016	['False1:6:7:6:1:6:1:6:7:6:1:6:7:8:7:4:7:6:1:6:7:4:5:4:7:6:1:6:1:6:7:8:7:4:2:4:5:4:7:6 ', 'True1:6:1:6:1:6:1:6:1:6:7:8:7:4:2:3 ', 'True1:6:7:6:1:6:7:4:5:4:2:3 ', 'True1:6:7:6:1:6:1:6:7:4:5:4:7:6:1:6:7:6:1:6:7:8:7:6:1:6:1:6:1:6:7:6:1:6:7:4:5:4:2:3 ', 'False1:6:7:4:7:6:1:6:7:8:7:4:2:4:7:6:1:6:1:6:1:6:1:6:7:4:5:4:7:6:1:6:7:6:1:6:1:6:1:6:1:6:1:6:7:8:7:6:1 ', 'True1:6:7:8:7:4:7:6:1:6:1:6:1:6:7:6:1:6:7…
5	18	9	140	8	0.8888888888888888	1.8202248281285829	0.8753431109480242	79.44475	815.558	0.21052631578947367:0.048582995951417005:0.032388663967611336:0.13765182186234817:0.048582995951417005:0.2834008097165992:0.19433198380566802:0.044534412955465584	['True1:6:7:4:5:4:7:8:7:6:1:6:1:6:1:6:1:6:7:4:5:4:2:3 ', 'True1:6:7:4:2:4:7:8:7:6:1:6:7:6:1:6:7:8:7:6:1:6:1:6:7:8:7:6:1:6:7:6:1:6:7:6:1:6:7:4:5:4:2:3 ', 'True1:6:1:6:1:6:7:4:2:4:5:4:7:8:7:6:1:6:7:6:1:6:7:8:7:4:2:3 ', 'True1:6:1:6:7:4:5:4:2:4:7:6:1:6:1:6:1:6:1:6:1:6:1:6:7:4:5:4:2:3 ', 'True1:6:7:4:2:3 ', 'True1:6:7:4:5:4:2:3 ', 'True1:6:1:6:7:8:7:6:1:6:1:6:1:6:7:4:5:4:2:3 ', 'True1:6:1:6:1:6:1:6:7…
5	18	13	173	9	0.6923076923076923	1.7172918921899147	0.8258428322070716	80.642	1445.7779999999998	0.2314410480349345:0.034934497816593885:0.019650655021834062:0.11353711790393013:0.03275109170305677:0.32096069868995636:0.20305676855895197:0.043668122270742356	['False1:6:1:6:7:8:7:6:1:6:7:4:7:6:1:6:1:6:7:6:1:6:1:6:7:4:7:6:1:6:7:6:1:6:1:6:7:8:7:4 ', 'True1:6:1:6:7:8:7:4:5:4:2:3 ', 'True1:6:1:6:7:4:5:4:7:6:1:6:1:6:7:8:7:4:2:3 ', 'True1:6:7:4:5:4:7:6:1:6:1:6:7:6:1:6:7:8:7:6:1:6:7:8:7:6:1:6:1:6:7:6:1:6:7:6:1:6:7:4:7:6:1:6:7:6:1:6:1:6:1:6:7:4:2:3 ', 'False1:6:7:8:7:6:1:6:1:6:1:6:1:6:7:6:1:6:1:6:7:6:1:6:1:6:7:4:5:4:7:6:1:6:7:8:7:4:7:6:1:6:7:8:7:6:1:6:1:6:1:6…
5	18	10	187	4	0.4	1.7388768929925484	0.8362230234122529	35.153999999999996	1220.616	0.22375690607734808:0.04143646408839779:0.011049723756906077:0.13259668508287292:0.03867403314917127:0.30386740331491713:0.20165745856353592:0.04696132596685083	['True1:6:7:8:7:4:2:3 ', 'False1:6:1:6:1:6:7:4:2:4:7:8:7:6:1:6:1:6:7:6:1:6:1:6:1:6:7:6:1:6:7:6:1:6:7:8:7:4:5:4:2 ', 'False1:6:7:4:7:6:1:6:7:8:7:4:5:4:2:4:7:6:1:6:1:6:7:8:7:4:5:4:2:4:7:6:1:6:1:6:1:6:7:8:7:6:1 ', 'True1:6:7:4:5:4:2:3 ', 'False1:6:1:6:7:6:1:6:1:6:1:6:1:6:7:8:7:6:1:6:7:8:7:4:5:4:7:6:1:6:1:6:7:8:7:4:5:4:7:6:1:6:1:6:7:6:1:6:1:6:7:6:1:6:7:4:5:4:2:4 ', 'False1:6:7:4:7:6:1:6:1:6:1:6:7:6:1…
5	18	8	149	4	0.5	1.720970364682967	0.8276118035483292	69.005	996.02	0.23487544483985764:0.02491103202846975:0.014234875444839857:0.11743772241992882:0.046263345195729534:0.31316725978647686:0.199288256227758:0.0498220640569395	['False1:6:1:6:1:6:7:8:7:4:2:4:5:4:7:6:1:6:7:6:1:6:7:6:1:6:1:6:7:4:5:4:7:8:7:6:1:6:7:6:1 ', 'False1:6:7:6:1:6:1:6:1:6:1:6:1:6:1:6:1:6:1:6:1:6:1:6:1:6:1:6:7:6:1:6:1:6:7:6:1:6:7:4:2:4:7:8:7:6:1 ', 'False1:6:1:6:1:6:7:4:5:4:7:8:7:6:1:6:1:6:7:4:5:4:7:6:1:6:7:8:7:6:1:6:1:6:1:6:7:8:7:6:1:6:7:4:7:6 ', 'False1:6:7:4:5:4:7:6:1:6:1:6:1:6:7:8:7:4:2:4:5:4:7:6:1:6:1:6:7:6:1:6:1:6:1:6:1:6:1:6:1:6:1:6:7:8:7 ', …
5	18	4	101	2	0.5	1.7177151412174894	0.8260463719647858	65.4295	490.859	0.2323943661971831:0.056338028169014086:0.014084507042253521:0.11267605633802817:0.007042253521126761:0.29577464788732394:0.2112676056338028:0.07042253521126761	['False1:6:1:6:7:8:7:4:7:6:1:6:1:6:1:6:1:6:1:6:7:8:7:4:2:4:7:6:1:6:1:6:7:4:2:4:7:8:7:6:1:6:7 ', 'False1:6:7:4:2:4:7:8:7:6:1:6:1:6:7:4:2:4:7:8:7:6:1:6:7:6:1:6:1:6:1:6:7:4:2:4:7:8:7:6:1:6:1:6:1:6:1:6:1:6:7:8:7:4:5:4:2 ', 'True1:6:1:6:7:8:7:6:1:6:7:8:7:4:2:3 ', 'True1:6:1:6:1:6:7:4:7:6:1:6:1:6:1:6:1:6:1:6:7:8:7:4:2:3 ']
5	18	5	86	4	0.8	1.6807388306370055	0.808264525329841	52.4425	389.77000000000004	0.25925925925925924:0.046296296296296294:0.037037037037037035:0.09259259259259259:0.018518518518518517:0.3425925925925926:0.17592592592592593:0.027777777777777776	['False1:6:1:6:7:6:1:6:1:6:1:6:7:6:1:6:1:6:7:6:1:6:7:6:1:6:1:6:1:6:1:6:7:4:7:6:1:6:1:6 ', 'True1:6:1:6:7:4:5:4:2:3 ', 'True1:6:7:8:7:4:7:6:1:6:1:6:7:4:2:3 ', 'True1:6:1:6:7:8:7:6:1:6:7:4:5:4:2:4:7:8:7:6:1:6:1:6:7:6:1:6:1:6:1:6:7:4:2:3 ', 'True1:6:7:4:2:3 ']
6	2	3	48	3	1.0	1.6030876873363484	0.8238241051955068	27.331999999999997	81.996	0.35714285714285715:0.21428571428571427:0.0:0.03571428571428571:0.17857142857142858:0.10714285714285714:0.10714285714285714	['True1:2:1:2:1:2:1:5:1:2:4:2:1:5:1:2:1:5:6:7 ', 'True1:5:6:7 ', 'True1:5:6:7 ']
6	2	3	131	2	0.6666666666666666	1.6873028510045571	0.8671021382069964	88.7735	357.547	0.30973451327433627:0.19469026548672566:0.05309734513274336:0.061946902654867256:0.23008849557522124:0.13274336283185842:0.017699115044247787	['False1:5:1:5:6:5:1:2:4:2:1:5:6:5:1:5:1:2:1:2:1:5:1:5:1:2:1:5:1:5:6:3:6:5:1:2:4:2:1:2:1:5:6:3:6:5:1:5:6:3:6 ', 'True1:5:6:3:6:5:1:2:4:2:1:5:1:5:1:2:4:2:1:2:4:2:1:2:4:2:1:5:1:2:1:5:1:5:6:3:6:5:1:2:4:2:1:2:1:5:6:3:6:7 ', 'True1:5:1:2:1:5:1:2:1:5:6:7 ']
6	2	3	95	3	1.0	1.7132059199243441	0.8804136823871643	71.29199999999999	213.87599999999998	0.3181818181818182:0.24242424242424243:0.045454545454545456:0.06060606060606061:0.16666666666666666:0.12121212121212122:0.045454545454545456	['True1:2:4:2:1:2:1:5:1:2:1:5:6:3:6:7 ', 'True1:2:1:2:4:2:1:5:6:3:6:5:1:2:1:5:6:5:1:2:1:5:1:2:4:2:1:5:6:7 ', 'True1:5:1:2:1:2:1:5:1:2:1:2:4:2:1:5:6:3:6:7 ']
6	2	4	114	4	1.0	1.7408943036782443	0.8946426969011911	64.22475	256.899	0.3048780487804878:0.24390243902439024:0.04878048780487805:0.07317073170731707:0.15853658536585366:0.12195121951219512:0.04878048780487805	['True1:5:1:2:1:2:4:2:1:5:1:2:4:2:1:5:1:2:1:5:6:7 ', 'True1:2:1:5:6:3:6:7 ', 'True1:2:1:2:1:2:1:5:1:2:4:2:1:5:6:3:6:5:1:5:1:2:4:2:1:2:4:2:1:5:6:3:6:7 ', 'True1:2:4:2:1:2:1:5:6:3:6:5:1:2:1:5:6:7 ']
6	2	2	52	2	1.0	1.6412302134873398	0.843425486158296	33.9595	67.919	0.3181818181818182:0.18181818181818182:0.0:0.045454545454545456:0.22727272727272727:0.13636363636363635:0.09090909090909091	['True1:5:6:7 ', 'True1:2:1:5:1:2:1:2:4:2:1:5:6:5:1:5:6:7 ']
6	2	3	105	3	1.0	1.7057017574162294	0.876557305713371	65.70566666666666	197.117	0.3125:0.25:0.03125:0.078125:0.171875:0.109375:0.046875	['True1:2:1:5:6:5:1:5:6:3:6:7 ', 'True1:2:1:2:4:2:1:5:1:2:1:5:6:7 ', 'True1:2:1:5:1:2:1:2:4:2:1:5:6:5:1:2:4:2:1:5:1:2:4:2:1:2:4:2:1:5:1:2:1:5:6:3:6:7 ']
6	2	3	81	3	1.0	1.638900712439388	0.842228359431205	61.085	183.255	0.3448275862068966:0.25862068965517243:0.017241379310344827:0.08620689655172414:0.1724137931034483:0.06896551724137931:0.05172413793103448	['True1:5:1:5:1:2:4:2:1:2:4:2:1:2:4:2:1:5:6:7 ', 'True1:2:1:2:1:5:1:2:1:2:4:2:1:2:1:2:4:2:1:5:1:5:1:5:1:2:1:5:1:5:6:3:6:7 ', 'True1:5:6:7 ']
6	2	5	134	5	1.0	1.7506038873561143	0.899632435858349	62.71939999999999	313.597	0.3017241379310345:0.20689655172413793:0.05172413793103448:0.07758620689655173:0.19827586206896552:0.1206896551724138:0.04310344827586207	['True1:5:1:2:1:2:1:5:6:3:6:5:1:5:1:5:1:2:4:2:1:2:1:5:6:7 ', 'True1:2:1:5:6:3:6:7 ', 'True1:2:4:2:1:2:1:2:4:2:1:5:1:5:1:2:4:2:1:5:1:5:1:5:1:5:1:2:1:5:1:5:1:2:4:2:1:5:1:5:6:3:6:7 ', 'True1:2:4:2:1:5:6:3:6:5:1:2:4:2:1:5:6:3:6:5:1:2:4:2:1:5:6:3:6:7 ', 'True1:2:4:2:1:5:6:7 ']
6	2	4	73	4	1.0	1.7569784974850773	0.9029083374368765	31.65025	126.601	0.30434782608695654:0.1956521739130435:0.043478260869565216:0.043478260869565216:0.17391304347826086:0.15217391304347827:0.08695652173913043	['True1:5:6:7 ', 'True1:2:4:2:1:5:6:3:6:7 ', 'True1:2:1:5:6:5:1:2:1:2:4:2:1:5:1:5:1:2:1:2:1:5:6:7 ', 'True1:2:1:5:6:3:6:7 ']
6	2	3	39	3	1.0	1.735638826201225	0.8919419157373895	19.298333333333336	57.895	0.2727272727272727:0.18181818181818182:0.0:0.09090909090909091:0.18181818181818182:0.13636363636363635:0.13636363636363635	['True1:2:4:2:1:5:6:7 ', 'True1:5:1:2:4:2:1:5:6:7 ', 'True1:5:6:7 ']
6	6	4	77	4	1.0	1.595243167564525	0.8197928194880799	58.499750000000006	233.99900000000002	0.34285714285714286:0.24285714285714285:0.0:0.08571428571428572:0.2:0.07142857142857142:0.05714285714285714	['True1:5:1:2:4:2:1:2:1:2:4:2:1:2:4:2:1:5:1:5:1:5:6:7 ', 'True1:2:1:2:4:2:1:5:1:2:1:5:1:5:6:7 ', 'True1:5:1:2:1:5:1:2:4:2:1:5:6:7 ', 'True1:2:4:2:1:5:1:5:6:5:1:2:1:5:6:7 ']
6	6	4	83	4	1.0	1.7650145305972254	0.9070380415324378	46.811	187.244	0.29310344827586204:0.22413793103448276:0.034482758620689655:0.08620689655172414:0.1724137931034483:0.1206896551724138:0.06896551724137931	['True1:5:1:2:4:2:1:2:4:2:1:2:1:5:1:2:4:2:1:5:6:7 ', 'True1:5:1:2:4:2:1:5:6:7 ', 'True1:5:6:7 ', 'True1:5:6:3:6:5:1:2:1:2:1:5:1:2:4:2:1:5:6:3:6:7 ']
6	6	5	106	4	0.8	1.6580155060972384	0.8520514202067141	32.0025	308.01	0.3372093023255814:0.19767441860465115:0.023255813953488372:0.05813953488372093:0.23255813953488372:0.10465116279069768:0.046511627906976744	['True1:5:1:2:1:5:1:2:1:5:6:3:6:5:1:5:1:2:4:2:1:5:6:7 ', 'True1:2:4:2:1:5:6:7 ', 'True1:5:6:7 ', 'False1:2:1:5:1:2:1:5:6:3:6:5:1:2:4:2:1:5:1:5:1:2:1:5:1:2:1:5:1:5:1:2:4:2:1:2:1:5:1:2:4:2:1:5:6:5 ', 'True1:5:6:7 ']
6	6	5	145	3	0.6	1.604788383481041	0.8246980901251388	92.07300000000002	636.219	0.324468085106383:0.1595744680851064:0.03723404255319149:0.03723404255319149:0.28191489361702127:0.14361702127659576:0.015957446808510637	['True1:5:1:2:1:5:1:5:6:5:1:2:4:2:1:5:1:2:1:5:6:5:1:5:6:5:1:2:1:5:1:5:1:2:1:2:1:5:6:7 ', 'True1:5:1:2:1:5:1:5:1:5:6:3:6:5:1:2:1:5:1:2:4:2:1:5:6:3:6:5:1:2:1:5:6:7 ', 'True1:5:6:7 ', 'False1:2:4:2:1:5:6:5:1:5:6:3:6:5:1:5:6:3:6:5:1:2:4:2:1:5:6:5:1:2:1:5:6:5:1:5:6:3:6:5:1:2:4:2:1:5:6:5:1:5:1:5:6 ', 'False1:2:1:5:1:5:6:3:6:5:1:2:1:2:4:2:1:5:1:2:1:5:1:5:1:2:1:5:6:3:6:5:1:5:1:2:1:2:1:5:1:2:4:2:1:5:1:2:1…
6	6	3	59	3	1.0	1.6110530020863394	0.8279174672419803	37.68033333333333	113.041	0.34210526315789475:0.2631578947368421:0.0:0.07894736842105263:0.15789473684210525:0.07894736842105263:0.07894736842105263	['True1:2:1:5:6:7 ', 'True1:5:1:2:1:2:4:2:1:2:1:5:1:2:4:2:1:5:6:7 ', 'True1:2:1:5:1:2:4:2:1:5:6:7 ']
6	6	5	103	5	1.0	1.776043639531817	0.9127058823317399	63.086	315.43	0.2777777777777778:0.2111111111111111:0.044444444444444446:0.07777777777777778:0.18888888888888888:0.14444444444444443:0.05555555555555555	['True1:2:4:2:1:5:6:7 ', 'True1:2:4:2:1:2:1:5:1:5:6:7 ', 'True1:5:1:2:4:2:1:5:6:3:6:5:1:2:4:2:1:5:6:3:6:5:1:5:1:5:6:7 ', 'True1:2:1:2:4:2:1:5:6:7 ', 'True1:5:6:5:1:2:1:2:1:5:1:2:1:2:4:2:1:5:6:3:6:5:1:2:4:2:1:5:6:3:6:7 ']
6	6	5	110	5	1.0	1.7289356801411198	0.888497180088439	71.67	358.35	0.3020833333333333:0.1875:0.041666666666666664:0.052083333333333336:0.21875:0.14583333333333334:0.052083333333333336	['True1:2:1:5:1:2:1:5:6:5:1:5:1:5:1:2:4:2:1:5:6:7 ', 'True1:5:1:5:6:7 ', 'True1:5:1:2:1:2:4:2:1:5:6:3:6:5:1:2:4:2:1:5:6:5:1:2:4:2:1:5:6:3:6:5:1:2:1:5:6:3:6:7 ', 'True1:2:1:5:6:5:1:2:1:2:1:2:4:2:1:5:1:5:6:3:6:7 ', 'True1:2:1:5:6:7 ']
6	6	6	62	6	1.0	1.7678626159996305	0.9085016678996612	23.377166666666668	140.263	0.2777777777777778:0.12962962962962962:0.07407407407407407:0.018518518518518517:0.18518518518518517:0.2037037037037037:0.1111111111111111	['True1:5:1:5:6:3:6:7 ', 'True1:5:6:3:6:7 ', 'True1:2:1:5:6:7 ', 'True1:5:6:3:6:7 ', 'True1:2:4:2:1:2:1:2:1:5:6:7 ', 'True1:5:1:5:6:5:1:2:1:2:1:5:6:3:6:7 ']
6	6	2	14	2	1.0	1.5571130980576458	0.8001978399740513	7.3759999999999994	14.751999999999999	0.2:0.0:0.1:0.0:0.2:0.3:0.2	['True1:5:6:3:6:7 ', 'True1:5:6:7 ']
6	6	2	77	2	1.0	1.7603263866040089	0.9046288121055331	85.14349999999999	170.28699999999998	0.2857142857142857:0.19047619047619047:0.047619047619047616:0.07142857142857142:0.21428571428571427:0.14285714285714285:0.047619047619047616	['True1:2:4:2:1:2:4:2:1:5:6:5:1:2:1:5:6:3:6:7 ', 'True1:5:1:2:1:5:6:3:6:5:1:5:1:2:4:2:1:5:1:5:6:7 ']
6	10	3	88	2	0.6666666666666666	1.5862642491626773	0.8151785682050972	30.1515	240.303	0.3611111111111111:0.2361111111111111:0.013888888888888888:0.041666666666666664:0.20833333333333334:0.09722222222222222:0.041666666666666664	['False1:2:4:2:1:5:6:5:1:2:1:5:6:5:1:2:1:2:1:5:1:5:1:2:1:5:1:2:4:2:1:2:1:5:1:2:1:2:1:5:1:2:1:5:6:3:6:7 ', 'True1:5:6:7 ', 'True1:2:1:5:1:2:1:2:1:5:6:5:1:2:4:2:1:5:6:7 ']
6	10	2	47	2	1.0	1.514016773528708	0.7780507102364014	70.9325	141.865	0.3888888888888889:0.25:0.0:0.05555555555555555:0.19444444444444445:0.05555555555555555:0.05555555555555555	['True1:5:1:2:1:2:4:2:1:2:1:5:1:2:1:2:4:2:1:5:1:5:1:2:1:5:6:7 ', 'True1:5:1:2:1:5:6:7 ']
6	10	9	107	9	1.0	1.6284994208883967	0.8368831529446461	44.94577777777778	404.512	0.323943661971831:0.24647887323943662:0.0:0.09154929577464789:0.19014084507042253:0.08450704225352113:0.06338028169014084	['True1:2:1:2:1:5:1:5:1:2:1:2:4:2:1:2:1:5:1:5:6:7 ', 'True1:5:1:2:1:5:6:7 ', 'True1:2:4:2:1:2:1:5:1:5:6:5:1:5:6:7 ', 'True1:2:4:2:1:5:6:5:1:5:1:2:1:2:4:2:1:5:6:7 ', 'True1:5:6:5:1:2:4:2:1:2:4:2:1:2:4:2:1:5:1:5:1:2:4:2:1:2:4:2:1:5:1:2:4:2:1:5:1:2:1:5:6:7 ', 'True1:5:1:2:4:2:1:5:1:5:6:7 ', 'True1:2:1:2:4:2:1:5:6:7 ', 'True1:5:6:7 ', 'True1:2:4:2:1:5:6:7 ']
6	10	3	87	2	0.6666666666666666	1.668711764002642	0.8575482094138605	35.603	251.20600000000002	0.3194444444444444:0.2777777777777778:0.027777777777777776:0.1111111111111111:0.1527777777777778:0.06944444444444445:0.041666666666666664	['False1:2:4:2:1:5:1:2:1:2:4:2:1:5:1:2:1:2:4:2:1:5:1:5:1:2:4:2:1:2:4:2:1:5:1:2:4:2:1:5:1:5:1:5:6:3:6:7 ', 'True1:2:1:5:6:7 ', 'True1:2:4:2:1:5:1:2:1:2:4:2:1:5:6:3:6:7 ']
6	10	7	128	6	0.8571428571428571	1.7630428787834402	0.9060248129336034	50.38166666666666	482.29	0.27741935483870966:0.23225806451612904:0.05161290322580645:0.08387096774193549:0.17419354838709677:0.14193548387096774:0.03870967741935484	['True1:2:4:2:1:5:6:3:6:7 ', 'True1:5:6:5:1:2:4:2:1:5:6:5:1:2:1:2:1:5:6:7 ', 'True1:5:6:3:6:7 ', 'False1:2:1:2:4:2:1:5:1:2:1:5:6:3:6:5:1:2:1:5:1:5:1:2:4:2:1:2:4:2:1:5:6:3:6:5:1:5:1:2:4:2:1:2:4:2:1:2:4:2:1 ', 'True1:2:1:5:1:5:6:3:6:7 ', 'True1:2:4:2:1:5:6:3:6:5:1:2:1:5:6:3:6:7 ', 'True1:2:4:2:1:5:6:5:1:2:1:5:6:3:6:5:1:2:4:2:1:5:6:5:1:2:1:2:4:2:1:2:1:2:4:2:1:5:6:7 ']
6	10	6	103	6	1.0	1.7980166909294022	0.9239977970217642	48.18966666666666	289.138	0.2765957446808511:0.1595744680851064:0.07446808510638298:0.05319148936170213:0.20212765957446807:0.1702127659574468:0.06382978723404255	['True1:2:4:2:1:5:1:2:1:5:6:3:6:5:1:5:6:3:6:7 ', 'True1:5:1:2:4:2:1:5:1:2:1:5:1:2:1:5:1:5:6:3:6:7 ', 'True1:5:1:5:6:7 ', 'True1:2:1:2:1:5:6:3:6:5:1:5:6:3:6:7 ', 'True1:5:1:2:4:2:1:5:6:3:6:7 ', 'True1:2:4:2:1:5:6:3:6:5:1:2:4:2:1:5:6:7 ']
6	10	6	131	5	0.8333333333333334	1.57390234491031	0.808825806101272	72.31620000000001	541.581	0.34523809523809523:0.25595238095238093:0.005952380952380952:0.07738095238095238:0.20833333333333334:0.07738095238095238:0.02976190476190476	['True1:5:1:2:4:2:1:2:1:5:1:2:1:5:1:5:6:7 ', 'True1:2:4:2:1:2:1:2:1:5:6:7 ', 'False1:5:1:2:4:2:1:5:6:5:1:5:1:2:4:2:1:2:1:5:6:5:1:2:4:2:1:5:1:2:1:5:1:2:4:2:1:2:1:5:1:2:4:2:1:5:6:3:6:5:1:5:1:2:4:2 ', 'True1:5:6:7 ', 'True1:2:1:2:4:2:1:5:6:5:1:2:1:5:1:2:1:5:1:2:4:2:1:5:6:5:1:2:1:2:1:5:6:5:1:2:4:2:1:5:6:7 ', 'True1:5:1:2:1:5:1:2:1:5:1:5:6:5:1:2:1:5:1:2:4:2:1:2:4:2:1:5:1:2:1:2:1:5:6:7 ']
6	10	2	50	2	1.0	1.7553367530297495	0.9020646476826888	38.727999999999994	77.45599999999999	0.2916666666666667:0.16666666666666666:0.041666666666666664:0.041666666666666664:0.20833333333333334:0.16666666666666666:0.08333333333333333	['True1:5:1:5:6:5:1:2:4:2:1:2:1:2:1:5:6:3:6:7 ', 'True1:5:6:7 ']
6	10	3	116	2	0.6666666666666666	1.6300392073030314	0.8376744466307303	106.6805	393.361	0.33962264150943394:0.20754716981132076:0.03773584905660377:0.05660377358490566:0.2358490566037736:0.10377358490566038:0.018867924528301886	['True1:2:4:2:1:5:1:2:1:2:4:2:1:5:6:7 ', 'True1:5:1:2:1:2:4:2:1:5:1:5:1:5:6:3:6:5:1:5:6:5:1:5:1:2:1:5:1:2:1:2:4:2:1:5:1:5:6:3:6:7 ', 'False1:2:1:5:1:2:1:5:6:3:6:5:1:2:1:5:1:2:1:5:6:3:6:5:1:5:6:5:1:2:1:5:1:5:1:5:1:2:1:2:4:2:1:5:1:2:4:2 ']
6	10	6	112	5	0.8333333333333334	1.7134342005458187	0.8805309954201354	47.4548	417.274	0.30327868852459017:0.22131147540983606:0.03278688524590164:0.07377049180327869:0.20491803278688525:0.12295081967213115:0.040983606557377046	['True1:2:4:2:1:2:4:2:1:2:1:5:6:7 ', 'True1:2:4:2:1:2:4:2:1:5:6:3:6:5:1:2:1:5:6:7 ', 'True1:2:1:5:6:7 ', 'True1:2:1:5:6:5:1:2:4:2:1:5:1:5:6:5:1:5:1:2:1:5:6:5:1:5:6:3:6:7 ', 'False1:2:4:2:1:5:1:2:4:2:1:5:6:5:1:2:1:5:1:2:4:2:1:2:4:2:1:5:1:5:1:5:1:2:1:2:1:5:6:3:6:5:1:5:1:2 ', 'True1:5:6:3:6:7 ']
6	14	12	152	12	1.0	1.7105762760435181	0.8790623127557852	66.18408333333333	794.209	0.30952380952380953:0.25396825396825395:0.031746031746031744:0.08333333333333333:0.16666666666666666:0.10714285714285714:0.047619047619047616	['True1:2:4:2:1:5:6:7 ', 'True1:5:1:2:1:5:1:2:1:2:4:2:1:2:1:5:1:2:4:2:1:2:1:5:6:7 ', 'True1:5:1:2:4:2:1:2:4:2:1:2:4:2:1:5:1:5:6:5:1:2:1:2:4:2:1:5:6:5:1:5:6:3:6:7 ', 'True1:5:1:2:1:5:1:2:4:2:1:2:1:5:6:3:6:7 ', 'True1:2:4:2:1:5:1:2:1:2:1:2:1:5:6:5:1:2:1:2:4:2:1:5:6:7 ', 'True1:2:1:5:6:7 ', 'True1:2:1:2:1:2:1:5:1:5:6:5:1:2:4:2:1:5:1:2:4:2:1:5:6:3:6:5:1:5:1:2:1:5:6:7 ', 'True1:2:4:2:1:5:6:3:6:5:1:2:4…
6	14	14	159	14	1.0	1.7123848376373747	0.8799917295609416	73.55771428571428	1029.808	0.3088235294117647:0.24705882352941178:0.03529411764705882:0.09117647058823529:0.17647058823529413:0.1:0.041176470588235294	['True1:2:1:5:1:5:1:2:4:2:1:2:1:2:4:2:1:5:1:2:4:2:1:2:4:2:1:5:6:3:6:7 ', 'True1:2:4:2:1:5:1:2:4:2:1:5:1:2:1:5:1:2:4:2:1:5:1:2:4:2:1:5:6:3:6:5:1:5:6:7 ', 'True1:2:4:2:1:5:1:2:4:2:1:2:4:2:1:2:4:2:1:2:4:2:1:5:6:7 ', 'True1:5:1:5:6:5:1:2:1:2:4:2:1:5:6:3:6:5:1:2:4:2:1:5:1:2:4:2:1:5:6:5:1:2:1:5:6:3:6:7 ', 'True1:2:1:2:4:2:1:5:1:2:1:5:1:2:1:5:6:3:6:5:1:2:1:2:1:2:4:2:1:5:6:7 ', 'True1:5:1:5:6:7 ', 'True1…
6	14	11	167	9	0.8181818181818182	1.6810666273024772	0.8638973531838506	58.75033333333332	888.753	0.31316725978647686:0.2277580071174377:0.028469750889679714:0.07473309608540925:0.2099644128113879:0.11387900355871886:0.03202846975088968	['True1:5:1:2:4:2:1:5:6:3:6:5:1:2:1:5:6:7 ', 'False1:5:1:2:4:2:1:2:1:5:1:5:6:5:1:2:1:5:1:2:1:5:1:2:4:2:1:5:1:2:1:5:1:2:1:2:1:5:6:5:1:2:1:2:1:5 ', 'True1:2:4:2:1:5:6:5:1:5:1:5:1:5:6:7 ', 'True1:5:6:3:6:7 ', 'True1:2:4:2:1:5:1:2:4:2:1:2:4:2:1:5:6:7 ', 'True1:5:1:2:1:2:4:2:1:2:1:5:6:5:1:2:4:2:1:2:4:2:1:5:6:3:6:5:1:5:1:2:4:2:1:5:6:7 ', 'True1:2:1:5:1:2:1:2:1:2:1:5:6:7 ', 'True1:5:6:3:6:5:1:5:6:3:6:5:…
6	14	9	112	8	0.8888888888888888	1.682525898865751	0.8646472704212843	29.067499999999995	412.5400000000001	0.31690140845070425:0.21830985915492956:0.014084507042253521:0.07746478873239436:0.2112676056338028:0.1056338028169014:0.056338028169014086	['True1:2:4:2:1:5:6:7 ', 'False1:5:1:5:6:5:1:5:1:2:1:5:6:3:6:5:1:2:4:2:1:2:4:2:1:5:1:5:1:5:1:2:1:5:6:3:6:5:1:5:1:5:1:2:4:2 ', 'True1:2:1:5:1:5:6:7 ', 'True1:2:4:2:1:2:4:2:1:5:6:7 ', 'True1:5:1:2:1:5:1:2:1:2:1:5:6:7 ', 'True1:5:6:5:1:2:4:2:1:5:1:2:4:2:1:5:6:7 ', 'True1:2:1:2:4:2:1:5:6:5:1:2:4:2:1:5:1:2:1:2:1:5:6:7 ', 'True1:5:6:7 ', 'True1:2:4:2:1:5:6:7 ']
6	14	4	66	4	1.0	1.7239634184509616	0.8859419430480381	44.78975	179.159	0.30357142857142855:0.23214285714285715:0.017857142857142856:0.08928571428571429:0.17857142857142858:0.10714285714285714:0.07142857142857142	['True1:2:4:2:1:5:1:2:4:2:1:5:1:5:6:7 ', 'True1:5:1:2:1:5:6:3:6:5:1:2:1:2:1:2:4:2:1:2:4:2:1:5:1:2:4:2:1:5:6:7 ', 'True1:5:6:7 ', 'True1:5:6:7 ']
6	14	13	172	12	0.9230769230769231	1.6982285537976656	0.8727168387615994	64.05558333333333	948.6669999999998	0.314540059347181:0.19881305637982197:0.04154302670623145:0.05637982195845697:0.22255192878338279:0.13056379821958458:0.03560830860534125	['True1:2:1:5:6:3:6:7 ', 'False1:2:1:5:1:2:1:5:6:5:1:5:1:5:6:3:6:5:1:2:4:2:1:5:1:2:4:2:1:5:6:5:1:5:1:2:1:2:1:5:6 ', 'True1:5:6:3:6:5:1:2:1:5:1:2:1:5:1:2:1:5:1:5:1:2:1:5:6:7 ', 'True1:2:1:5:1:2:1:5:6:7 ', 'True1:5:6:3:6:5:1:5:6:3:6:7 ', 'True1:5:1:2:4:2:1:5:1:5:6:3:6:5:1:2:4:2:1:2:4:2:1:5:6:5:1:2:1:5:6:7 ', 'True1:5:6:5:1:2:1:5:6:3:6:5:1:2:4:2:1:2:4:2:1:5:1:2:4:2:1:2:1:5:1:5:6:5:1:2:1:2:1:2:4:2:1:…
6	14	4	96	3	0.75	1.7649625806967884	0.907011344564717	45.66133333333334	316.984	0.2808988764044944:0.20224719101123595:0.06741573033707865:0.06741573033707865:0.19101123595505617:0.15730337078651685:0.033707865168539325	['True1:5:6:5:1:2:1:2:4:2:1:5:6:3:6:7 ', 'True1:5:1:2:1:5:1:5:6:3:6:7 ', 'False1:2:1:5:6:3:6:5:1:2:4:2:1:5:6:3:6:5:1:5:1:2:4:2:1:5:1:2:1:5:6:3:6:5:1:2:1:2:4:2:1:2:4:2:1:5:6:3:6 ', 'True1:5:1:2:4:2:1:2:1:5:6:7 ']
6	14	7	118	7	1.0	1.7622715782858835	0.90562844288644	59.04971428571428	413.34799999999996	0.27702702702702703:0.22972972972972974:0.04054054054054054:0.08783783783783784:0.18243243243243243:0.13513513513513514:0.0472972972972973	['True1:2:1:5:6:3:6:5:1:5:6:3:6:5:1:2:1:5:1:2:4:2:1:2:4:2:1:5:6:7 ', 'True1:2:1:5:6:7 ', 'True1:2:4:2:1:5:6:7 ', 'True1:2:4:2:1:5:1:2:1:2:4:2:1:2:4:2:1:5:6:3:6:5:1:2:1:2:4:2:1:5:6:5:1:2:4:2:1:5:6:7 ', 'True1:5:6:5:1:2:4:2:1:2:1:5:6:3:6:5:1:5:1:2:1:5:1:5:6:7 ', 'True1:2:4:2:1:5:1:2:4:2:1:2:4:2:1:5:6:3:6:5:1:5:1:2:1:5:6:7 ', 'True1:2:4:2:1:5:6:3:6:7 ']
6	14	13	156	12	0.9230769230769231	1.7236454557414866	0.8857785425387036	48.16408333333333	757.969	0.29924242424242425:0.2196969696969697:0.030303030303030304:0.08333333333333333:0.20454545454545456:0.11742424242424243:0.045454545454545456	['True1:2:1:5:6:7 ', 'False1:2:1:5:1:2:1:2:4:2:1:5:1:2:4:2:1:2:1:5:6:3:6:5:1:2:4:2:1:5:1:2:1:5:1:2:4:2:1:5 ', 'True1:5:6:7 ', 'True1:2:1:2:1:2:4:2:1:5:6:5:1:5:6:3:6:5:1:2:1:5:6:7 ', 'True1:2:4:2:1:2:4:2:1:2:1:5:1:5:6:7 ', 'True1:2:1:2:4:2:1:5:1:2:4:2:1:2:4:2:1:5:1:2:4:2:1:5:1:2:4:2:1:5:6:5:1:5:6:3:6:5:1:2:4:2:1:5:6:7 ', 'True1:2:4:2:1:5:6:5:1:2:1:5:6:7 ', 'True1:5:1:5:1:2:4:2:1:5:1:5:1:2:4:2:1:5:…
6	14	15	133	15	1.0	1.7653001092809817	0.9071847999446363	47.08513333333334	706.277	0.2905982905982906:0.20085470085470086:0.038461538461538464:0.07264957264957266:0.19658119658119658:0.13675213675213677:0.0641025641025641	['True1:5:6:5:1:2:1:5:6:3:6:5:1:5:6:5:1:2:4:2:1:5:6:7 ', 'True1:5:1:2:4:2:1:5:6:7 ', 'True1:5:1:2:4:2:1:5:6:3:6:7 ', 'True1:2:1:5:1:5:6:5:1:2:1:5:1:2:1:2:1:5:1:5:1:2:4:2:1:5:6:7 ', 'True1:5:1:2:1:5:6:7 ', 'True1:2:1:5:1:2:4:2:1:2:1:5:6:3:6:7 ', 'True1:5:6:7 ', 'True1:2:4:2:1:5:1:5:6:5:1:5:1:2:4:2:1:2:4:2:1:5:6:3:6:7 ', 'True1:2:4:2:1:2:4:2:1:5:6:3:6:7 ', 'True1:5:1:5:6:3:6:7 ', 'True1:5:6:5:1:5:6…
6	18	12	161	11	0.9166666666666666	1.720028823065736	0.8839199610016749	62.81145454545455	870.9260000000002	0.30451127819548873:0.22180451127819548:0.03759398496240601:0.07142857142857142:0.19924812030075187:0.12406015037593984:0.041353383458646614	['True1:2:4:2:1:2:4:2:1:5:6:5:1:5:1:2:1:2:1:5:6:7 ', 'True1:2:1:5:6:3:6:7 ', 'False1:5:6:5:1:5:1:2:1:2:4:2:1:5:1:2:4:2:1:5:1:2:4:2:1:2:4:2:1:5:6:3:6:5:1:5:6:5:1:2:4:2 ', 'True1:2:4:2:1:5:1:2:1:5:1:2:1:5:1:5:6:3:6:7 ', 'True1:5:1:2:1:5:1:2:1:2:1:5:6:5:1:2:1:5:1:2:4:2:1:5:1:2:4:2:1:2:1:5:1:2:4:2:1:5:6:7 ', 'True1:5:6:7 ', 'True1:2:1:2:1:5:6:3:6:7 ', 'True1:5:6:3:6:5:1:2:1:2:4:2:1:5:1:2:4:2:1:2:4:2:…
6	18	14	139	12	0.8571428571428571	1.729225568760856	0.8886461533695933	32.89366666666667	754.7239999999999	0.30612244897959184:0.20408163265306123:0.036734693877551024:0.06938775510204082:0.20816326530612245:0.12653061224489795:0.04897959183673469	['True1:2:1:5:6:7 ', 'True1:5:6:5:1:2:1:5:1:5:6:3:6:7 ', 'True1:5:6:5:1:5:6:7 ', 'False1:5:1:2:1:2:4:2:1:2:4:2:1:5:1:2:1:5:6:3:6:5:1:5:6:3:6:5:1:2:4:2:1:2:1:2:1:5:6:5:1:5:6:3:6:5:1:5:6:3:6 ', 'True1:2:1:5:1:5:1:5:6:7 ', 'True1:2:1:5:1:2:4:2:1:5:6:5:1:2:4:2:1:2:4:2:1:2:4:2:1:5:6:3:6:7 ', 'False1:5:6:5:1:2:1:5:1:2:4:2:1:2:4:2:1:5:1:2:4:2:1:2:1:5:1:2:1:5:1:2:4:2:1:5:1:5:1:2:4:2:1:5:1:2:1:5:1:5:1:2 '…
6	18	8	111	8	1.0	1.6151657907991384	0.8300310225440048	74.934625	599.477	0.35119047619047616:0.21428571428571427:0.011904761904761904:0.05952380952380952:0.2261904761904762:0.08928571428571429:0.047619047619047616	['True1:2:4:2:1:5:1:2:1:5:1:5:1:5:1:2:4:2:1:5:1:2:4:2:1:5:6:7 ', 'True1:2:1:5:1:5:6:7 ', 'True1:5:1:2:1:5:1:2:1:5:6:5:1:2:1:5:6:3:6:7 ', 'True1:5:6:5:1:2:1:5:1:2:4:2:1:5:1:5:1:2:4:2:1:2:4:2:1:2:4:2:1:5:6:7 ', 'True1:2:1:5:1:2:4:2:1:5:1:5:6:5:1:2:1:2:1:5:6:7 ', 'True1:2:4:2:1:5:1:5:1:2:4:2:1:5:1:5:6:5:1:2:1:5:1:5:1:2:1:5:6:3:6:7 ', 'True1:2:1:5:6:7 ', 'True1:2:1:5:1:2:1:5:6:5:1:2:1:5:1:2:1:5:6:7 ']
6	18	14	143	13	0.9285714285714286	1.751010087822936	0.8998411816049184	39.73515384615385	696.557	0.30180180180180183:0.18018018018018017:0.04954954954954955:0.05405405405405406:0.21171171171171171:0.14414414414414414:0.05855855855855856	['False1:2:4:2:1:5:1:5:1:2:4:2:1:2:4:2:1:5:1:5:6:3:6:5:1:2:4:2:1:5:1:5:1:2:4:2:1:2:1:5:1:2 ', 'True1:2:1:5:1:5:1:2:4:2:1:5:6:3:6:7 ', 'True1:2:1:5:6:3:6:7 ', 'True1:2:1:5:6:3:6:5:1:5:6:3:6:5:1:2:4:2:1:5:6:5:1:5:6:7 ', 'True1:5:6:7 ', 'True1:5:1:5:6:3:6:7 ', 'True1:2:4:2:1:2:4:2:1:5:6:3:6:7 ', 'True1:5:6:3:6:5:1:5:6:7 ', 'True1:5:1:2:1:2:4:2:1:5:1:2:1:5:1:5:1:2:1:5:6:7 ', 'True1:2:1:5:1:5:1:5:6:7 …
6	18	22	172	20	0.9090909090909091	1.7098119981767317	0.8786695516269337	46.37480000000001	1287.4960000000003	0.309255079006772:0.2325056433408578:0.029345372460496615:0.08126410835214447:0.19187358916478556:0.11060948081264109:0.045146726862302484	['True1:2:4:2:1:5:6:7 ', 'True1:2:4:2:1:5:6:3:6:5:1:2:1:5:1:2:1:2:1:2:4:2:1:5:6:7 ', 'True1:5:1:2:1:5:1:5:1:5:1:2:4:2:1:2:4:2:1:5:6:5:1:2:4:2:1:2:1:5:6:7 ', 'True1:5:1:2:1:2:1:5:6:3:6:5:1:2:1:5:6:7 ', 'True1:2:1:5:1:2:1:2:1:5:1:5:1:2:1:5:6:7 ', 'True1:2:4:2:1:5:6:7 ', 'False1:2:4:2:1:2:4:2:1:2:1:5:1:2:4:2:1:2:4:2:1:5:6:5:1:2:1:5:1:5:1:2:4:2:1:5:1:2:1:5:1:5:1:5:1:2:4:2:1:5:1:5:1:2:1 ', 'True1:5:1:…
6	18	17	174	16	0.9411764705882353	1.6801103509729887	0.863405924363279	59.58131250000001	1133.3010000000002	0.33053221288515405:0.22969187675070027:0.028011204481792718:0.0700280112044818:0.19607843137254902:0.10084033613445378:0.04481792717086835	['True1:2:4:2:1:5:1:2:1:5:1:2:4:2:1:2:1:5:6:3:6:7 ', 'True1:2:1:5:1:2:1:5:6:3:6:5:1:2:4:2:1:2:4:2:1:5:1:2:1:5:6:7 ', 'True1:5:1:5:1:5:6:7 ', 'False1:2:4:2:1:5:6:5:1:2:4:2:1:5:1:2:4:2:1:5:6:5:1:2:4:2:1:2:1:5:1:5:1:2:1:2:1:5:1:5:1:2:1:5:6:3:6 ', 'True1:5:1:2:1:2:4:2:1:5:6:5:1:5:1:2:1:5:1:5:6:7 ', 'True1:2:4:2:1:5:1:2:1:5:6:7 ', 'True1:5:6:5:1:5:6:7 ', 'True1:2:1:5:6:3:6:5:1:2:1:5:6:3:6:7 ', 'True1:…
6	18	12	140	11	0.9166666666666666	1.7687920429027577	0.9089792988445322	43.027727272727276	653.305	0.2932692307692308:0.20673076923076922:0.057692307692307696:0.0625:0.18269230769230768:0.14423076923076922:0.052884615384615384	['True1:5:6:5:1:2:4:2:1:2:1:5:6:3:6:7 ', 'False1:2:4:2:1:5:1:5:6:3:6:5:1:5:1:2:1:5:6:3:6:5:1:5:1:2:1:5:1:2:4:2:1:5:6:3:6:5:1:5:6:3:6:5:1:2 ', 'True1:2:1:5:1:2:4:2:1:5:1:5:6:7 ', 'True1:5:1:5:6:7 ', 'True1:2:1:5:1:2:1:2:4:2:1:5:1:2:1:2:1:2:1:2:4:2:1:5:6:3:6:7 ', 'True1:2:1:5:1:2:4:2:1:2:1:5:6:7 ', 'True1:2:1:2:1:2:1:5:1:2:4:2:1:5:6:3:6:7 ', 'True1:2:1:5:6:3:6:7 ', 'True1:2:4:2:1:5:6:3:6:7 ', 'True…
6	18	14	153	14	1.0	1.6963350028640047	0.8717437460755985	58.408428571428566	817.718	0.32142857142857145:0.18214285714285713:0.03571428571428571:0.05:0.23214285714285715:0.12857142857142856:0.05	['True1:2:4:2:1:5:1:5:1:5:1:2:1:2:1:5:1:2:1:5:6:3:6:5:1:2:1:2:1:5:1:5:1:2:4:2:1:2:4:2:1:5:6:7 ', 'True1:2:1:5:1:5:1:5:6:3:6:7 ', 'True1:5:6:5:1:2:4:2:1:5:6:7 ', 'True1:5:1:2:4:2:1:5:1:5:6:3:6:5:1:5:1:5:6:7 ', 'True1:2:1:2:1:2:4:2:1:5:6:5:1:2:1:5:1:5:1:2:4:2:1:2:1:5:6:5:1:5:1:2:1:5:1:2:1:5:6:7 ', 'True1:5:6:3:6:5:1:2:1:5:6:5:1:5:1:5:6:7 ', 'True1:2:1:5:6:7 ', 'True1:5:1:2:1:5:6:7 ', 'True1:2:1:5:1…
6	18	11	128	11	1.0	1.7353468214916477	0.8917918550011734	61.331454545454555	674.6460000000001	0.3008849557522124:0.21238938053097345:0.03982300884955752:0.06637168141592921:0.19911504424778761:0.13274336283185842:0.048672566371681415	['True1:5:6:7 ', 'True1:5:6:3:6:7 ', 'True1:5:6:5:1:2:1:2:1:5:1:5:6:7 ', 'True1:2:4:2:1:2:4:2:1:5:1:2:4:2:1:5:1:2:4:2:1:5:6:3:6:7 ', 'True1:2:4:2:1:5:1:2:1:2:1:5:6:5:1:5:1:2:1:2:1:5:6:7 ', 'True1:5:6:3:6:5:1:2:4:2:1:2:4:2:1:5:6:3:6:5:1:2:1:2:1:2:4:2:1:5:6:3:6:5:1:2:1:2:4:2:1:5:1:2:1:5:6:5:1:2:4:2:1:5:6:7 ', 'True1:5:1:5:6:7 ', 'True1:2:1:5:1:5:1:2:4:2:1:2:4:2:1:5:1:5:1:2:4:2:1:5:6:3:6:5:1:2:1:5:1…
6	18	9	107	9	1.0	1.7256320547707527	0.8867994524867967	45.45277777777778	409.07500000000005	0.3194444444444444:0.19444444444444445:0.041666666666666664:0.04861111111111111:0.2013888888888889:0.13194444444444445:0.0625	['True1:2:4:2:1:2:4:2:1:5:6:7 ', 'True1:2:1:5:6:3:6:5:1:2:4:2:1:2:1:5:6:3:6:5:1:2:1:5:1:2:1:5:6:3:6:5:1:2:1:5:6:7 ', 'True1:5:6:7 ', 'True1:5:1:2:4:2:1:5:6:3:6:5:1:2:1:5:6:7 ', 'True1:2:1:5:6:3:6:7 ', 'True1:5:1:2:1:2:1:2:4:2:1:5:1:5:1:2:1:5:1:5:1:2:4:2:1:2:1:5:6:7 ', 'True1:5:1:2:1:5:6:3:6:7 ', 'True1:5:1:2:1:5:1:2:1:5:1:2:4:2:1:5:6:7 ', 'True1:5:1:5:6:7 ']
7	2	3	79	3	1.0	1.4401090775828496	0.8037401795919028	115.78500000000001	347.355	0.2962962962962963:0.037037037037037035:0.07407407407407407:0.027777777777777776:0.39814814814814814:0.16666666666666666	['True1:5:6:3:6:5:1:5:1:5:6:5:1:5:6:3:6:5:1:5:1:5:1:5:6:3:2:4 ', 'True1:5:1:5:1:5:6:5:1:5:1:5:1:5:1:5:6:5:1:5:6:5:1:5:1:5:6:5:1:5:6:5:1:5:1:5:6:3:6:5:1:5:1:5:6:5:1:5:6:3:2:4 ', 'True1:5:1:5:1:5:1:5:6:3:2:3:6:5:1:5:1:5:1:5:1:5:1:5:6:3:2:4 ']
7	2	4	87	2	0.5	1.4451764741773958	0.8065683474802687	56.388000000000005	472.776	0.25:0.02702702702702703:0.10810810810810811:0.013513513513513514:0.3783783783783784:0.22297297297297297	['False1:5:6:5:1:5:6:3:6:5:1:5:6:3:6:5:1:5:6:3:6:5:1:5:1:5:6:3:6:5:1:5:1:5:1:5:1:5:6:5:1:5:1:5:1:5:6:3 ', 'True1:5:6:3:2:4 ', 'True1:5:6:3:6:5:1:5:6:5:1:5:6:5:1:5:1:5:6:5:1:5:6:3:6:5:1:5:6:5:1:5:1:5:6:3:2:4 ', 'False1:5:1:5:6:3:6:5:1:5:6:5:1:5:6:5:1:5:1:5:1:5:1:5:1:5:6:3:6:5:1:5:6:3:2:3:6:5:1:5:1:5:6:3:2:3:6:5:1:5:1:5:6:3:6:5 ']
7	2	3	92	2	0.6666666666666666	1.463008308844549	0.8165204838989117	85.25	350.50000000000006	0.25:0.03571428571428571:0.09821428571428571:0.017857142857142856:0.38392857142857145:0.21428571428571427	['False1:5:6:5:1:5:6:5:1:5:6:3:6:5:1:5:6:3:6:5:1:5:6:5:1:5:1:5:1:5:1:5:6:3:6:5:1:5:1:5:1:5:1:5:6:5:1:5 ', 'True1:5:6:3:6:5:1:5:1:5:1:5:6:5:1:5:1:5:6:5:1:5:6:5:1:5:6:3:2:3:6:5:1:5:1:5:6:3:2:3:6:5:1:5:6:3:6:5:1:5:6:3:2:4 ', 'True1:5:6:5:1:5:6:3:2:4 ']
7	2	2	78	1	0.5	1.348236669918144	0.7524652125873824	107.455	287.455	0.2777777777777778:0.011111111111111112:0.07777777777777778:0.011111111111111112:0.4111111111111111:0.2111111111111111	['True1:5:6:3:6:5:1:5:1:5:6:3:6:5:1:5:6:5:1:5:1:5:6:5:1:5:6:5:1:5:6:3:2:4 ', 'False1:5:1:5:6:3:6:5:1:5:6:5:1:5:1:5:1:5:6:5:1:5:1:5:1:5:1:5:1:5:1:5:6:3:6:5:1:5:6:3:6:5:1:5:6:5:1:5:1:5:6:3:6:5:1:5 ']
7	2	3	92	1	0.3333333333333333	1.380650305106235	0.7705556068310115	139.167	499.16700000000003	0.2916666666666667:0.027777777777777776:0.08333333333333333:0.006944444444444444:0.4027777777777778:0.1875	['False1:5:1:5:1:5:1:5:1:5:6:5:1:5:6:5:1:5:1:5:1:5:1:5:1:5:6:5:1:5:1:5:1:5:6:5:1:5:1:5:6:5:1:5:6:3:6 ', 'False1:5:6:3:6:5:1:5:6:3:6:5:1:5:1:5:1:5:1:5:6:3:2:3:6:5:1:5:1:5:1:5:1:5:6:3:6:5:1:5:6:5:1:5:6:5:1:5:6:5:1 ', 'True1:5:6:5:1:5:6:5:1:5:6:3:2:3:6:5:1:5:1:5:1:5:6:3:2:3:6:5:1:5:1:5:6:3:6:5:1:5:1:5:1:5:6:3:2:4 ']
7	2	3	70	2	0.6666666666666666	1.3448133622867386	0.7505546282203411	58.6965	297.393	0.3333333333333333:0.024691358024691357:0.04938271604938271:0.024691358024691357:0.41975308641975306:0.14814814814814814	['False1:5:1:5:1:5:6:5:1:5:1:5:1:5:6:5:1:5:1:5:1:5:1:5:1:5:1:5:6:3:6:5:1:5:1:5:1:5:1:5:6:5:1:5:6 ', 'True1:5:6:3:6:5:1:5:1:5:6:5:1:5:6:3:2:4 ', 'True1:5:1:5:1:5:1:5:1:5:6:5:1:5:6:3:2:4 ']
7	2	2	37	2	1.0	1.5607104090414068	0.8710490642551528	42.252	84.504	0.3333333333333333:0.08333333333333333:0.08333333333333333:0.08333333333333333:0.3333333333333333:0.08333333333333333	['True1:5:1:5:1:5:1:5:1:5:1:5:6:3:2:4 ', 'True1:5:1:5:6:3:2:4 ']
7	2	2	87	0	0.0	1.322728477084404	0.7382288191027538	0.0	360.0	0.297029702970297:0.009900990099009901:0.09900990099009901:0.0:0.39603960396039606:0.19801980198019803	['False1:5:1:5:1:5:6:5:1:5:1:5:6:3:6:5:1:5:1:5:1:5:1:5:1:5:6:3:6:5:1:5:1:5:1:5:1:5:1:5:6:3:6:5:1:5:6 ', 'False1:5:1:5:1:5:6:3:6:5:1:5:6:3:6:5:1:5:1:5:6:3:6:5:1:5:1:5:6:3:2:3:6:5:1:5:1:5:6:3:6:5:1:5:6:3:6:5:1:5:1:5:1:5 ']
7	2	3	80	2	0.6666666666666666	1.3928009880704193	0.777337032113178	110.81949999999999	401.639	0.26865671641791045:0.014925373134328358:0.08955223880597014:0.014925373134328358:0.39552238805970147:0.21641791044776118	['True1:5:6:5:1:5:6:3:6:5:1:5:6:5:1:5:6:5:1:5:6:3:6:5:1:5:1:5:6:5:1:5:1:5:1:5:1:5:1:5:6:3:6:5:1:5:6:5:1:5:6:3:2:4 ', 'False1:5:6:3:6:5:1:5:1:5:6:3:6:5:1:5:6:3:6:5:1:5:1:5:1:5:1:5:1:5:6:3:6:5:1:5:6:3:6:5:1:5:6:5:1:5:1:5:6:3:6:5:1:5:1:5:1:5:1:5 ', 'True1:5:1:5:1:5:6:3:6:5:1:5:6:5:1:5:6:3:2:4 ']
7	2	3	69	2	0.6666666666666666	1.4054447708359716	0.7843936616344381	43.06	266.12	0.27586206896551724:0.022988505747126436:0.06896551724137931:0.022988505747126436:0.40229885057471265:0.20689655172413793	['False1:5:6:5:1:5:1:5:6:5:1:5:6:5:1:5:1:5:1:5:6:3:6:5:1:5:6:5:1:5:1:5:6:5:1:5:6:3:6:5:1:5:1:5:6:5:1:5:1:5:6 ', 'True1:5:6:3:6:5:1:5:1:5:1:5:6:3:2:4 ', 'True1:5:6:3:6:5:1:5:6:5:1:5:1:5:1:5:6:3:2:4 ']
7	6	3	85	0	0.0	1.3221994502448393	0.7379335636018619	0.0	540.0	0.27607361963190186:0.018404907975460124:0.07975460122699386:0.0:0.4171779141104294:0.2085889570552147	['False1:5:6:5:1:5:1:5:1:5:1:5:1:5:1:5:1:5:6:3:6:5:1:5:6:5:1:5:6:5:1:5:6:5:1:5:6:5:1:5:6:5:1:5:1:5:6:5:1:5:6 ', 'False1:5:1:5:6:5:1:5:1:5:6:5:1:5:1:5:6:5:1:5:1:5:1:5:6:5:1:5:1:5:6:3:6:5:1:5:6:3:2:3:6:5:1:5:6:3:2:3:6:5:1:5:1:5:1:5:6:3 ', 'False1:5:6:3:2:3:6:5:1:5:6:5:1:5:6:3:6:5:1:5:1:5:6:3:6:5:1:5:6:5:1:5:1:5:6:5:1:5:6:3:6:5:1:5:1:5:1:5:1:5:6:3:6:5 ']
7	6	3	87	1	0.3333333333333333	1.3395542356397205	0.7476194537522615	162.299	522.299	0.2974683544303797:0.0189873417721519:0.0759493670886076:0.006329113924050633:0.4177215189873418:0.18354430379746836	['False1:5:1:5:6:3:6:5:1:5:1:5:1:5:1:5:6:5:1:5:6:3:6:5:1:5:1:5:1:5:1:5:1:5:1:5:6:5:1:5:6:5:1:5:1:5 ', 'True1:5:1:5:1:5:1:5:1:5:6:3:6:5:1:5:1:5:1:5:6:5:1:5:6:5:1:5:6:3:2:3:6:5:1:5:6:5:1:5:1:5:1:5:6:3:2:4 ', 'False1:5:6:5:1:5:6:3:6:5:1:5:1:5:6:3:6:5:1:5:1:5:6:5:1:5:1:5:1:5:6:3:2:3:6:5:1:5:1:5:6:5:1:5:6:3:6:5:1:5:1:5:1:5:6:5:1:5:6:3:6:5:1:5 ']
7	6	3	85	2	0.6666666666666666	1.4640398017859284	0.8170961710707083	89.2465	358.493	0.24107142857142858:0.03571428571428571:0.09821428571428571:0.017857142857142856:0.38392857142857145:0.22321428571428573	['True1:5:6:5:1:5:6:3:2:3:6:5:1:5:6:5:1:5:1:5:6:3:6:5:1:5:1:5:6:5:1:5:6:3:2:4 ', 'True1:5:6:5:1:5:6:3:6:5:1:5:1:5:6:3:2:4 ', 'False1:5:6:5:1:5:6:5:1:5:1:5:1:5:6:3:6:5:1:5:6:3:6:5:1:5:6:3:2:3:6:5:1:5:6:3:6:5:1:5:1:5:6:5:1:5:1:5:6:5:1:5:6:5:1:5:1:5 ']
7	6	3	85	2	0.6666666666666666	1.437791737333543	0.8024468473734299	87.446	354.892	0.2777777777777778:0.037037037037037035:0.08333333333333333:0.018518518518518517:0.39814814814814814:0.18518518518518517	['True1:5:1:5:1:5:1:5:6:5:1:5:6:3:2:4 ', 'True1:5:1:5:1:5:1:5:1:5:1:5:1:5:6:5:1:5:6:5:1:5:6:5:1:5:1:5:6:5:1:5:6:3:2:4 ', 'False1:5:6:5:1:5:6:3:6:5:1:5:6:3:2:3:6:5:1:5:1:5:1:5:6:3:6:5:1:5:6:5:1:5:1:5:6:3:2:3:6:5:1:5:6:3:6:5:1:5:1:5:6:5:1:5 ']
7	6	4	82	3	0.75	1.4054327348486684	0.7843869442220232	124.18900000000001	552.567	0.29239766081871343:0.029239766081871343:0.07602339181286549:0.017543859649122806:0.40350877192982454:0.18128654970760233	['True1:5:1:5:1:5:6:5:1:5:1:5:1:5:6:5:1:5:6:5:1:5:6:3:6:5:1:5:6:3:6:5:1:5:6:3:6:5:1:5:1:5:6:3:2:4 ', 'False1:5:1:5:6:5:1:5:6:5:1:5:1:5:1:5:1:5:6:5:1:5:6:3:6:5:1:5:1:5:1:5:6:5:1:5:1:5:1:5:6:3:6:5:1:5:1:5:1:5:6:3:6:5:1:5:1 ', 'True1:5:1:5:6:5:1:5:1:5:6:5:1:5:6:5:1:5:6:3:2:4 ', 'True1:5:6:5:1:5:1:5:1:5:1:5:1:5:1:5:1:5:6:3:2:3:6:5:1:5:6:3:2:3:6:5:1:5:1:5:1:5:6:5:1:5:6:3:2:4 ']
7	6	6	89	5	0.8333333333333334	1.5139455508552562	0.8449490999523002	72.00139999999999	540.007	0.26785714285714285:0.047619047619047616:0.10119047619047619:0.02976190476190476:0.36904761904761907:0.18452380952380953	['True1:5:6:3:6:5:1:5:6:3:2:4 ', 'True1:5:6:3:6:5:1:5:1:5:1:5:1:5:6:3:2:3:6:5:1:5:6:3:2:4 ', 'True1:5:1:5:6:3:6:5:1:5:1:5:1:5:6:3:2:3:6:5:1:5:6:3:2:4 ', 'False1:5:1:5:6:5:1:5:1:5:1:5:1:5:1:5:1:5:6:3:6:5:1:5:1:5:6:3:6:5:1:5:6:5:1:5:1:5:6:5:1:5:1:5:6:5:1:5:1:5:6:3:6:5 ', 'True1:5:1:5:1:5:1:5:6:5:1:5:1:5:6:3:2:3:6:5:1:5:6:5:1:5:6:5:1:5:6:3:2:4 ', 'True1:5:1:5:1:5:6:5:1:5:1:5:6:3:2:4 ']
7	6	3	56	3	1.0	1.4720413742449971	0.8215619336892344	72.85033333333332	218.551	0.28378378378378377:0.04054054054054054:0.06756756756756757:0.04054054054054054:0.3918918918918919:0.17567567567567569	['True1:5:1:5:6:5:1:5:6:3:6:5:1:5:6:3:6:5:1:5:6:5:1:5:1:5:6:5:1:5:1:5:6:5:1:5:1:5:6:3:2:4 ', 'True1:5:1:5:6:5:1:5:6:5:1:5:1:5:6:3:2:4 ', 'True1:5:1:5:1:5:1:5:1:5:6:3:2:4 ']
7	6	5	91	3	0.6	1.5317385414791855	0.8548795570976419	45.934666666666665	497.804	0.23076923076923078:0.057692307692307696:0.12179487179487179:0.019230769230769232:0.358974358974359:0.21153846153846154	['True1:5:1:5:6:3:2:4 ', 'True1:5:1:5:6:3:2:4 ', 'True1:5:6:5:1:5:1:5:6:5:1:5:1:5:6:5:1:5:6:3:6:5:1:5:6:3:2:4 ', 'False1:5:1:5:6:5:1:5:6:3:2:3:6:5:1:5:1:5:1:5:1:5:1:5:6:5:1:5:6:5:1:5:6:5:1:5:6:5:1:5:1:5:6:3:2:3:6:5:1:5:6:3:6:5 ', 'False1:5:1:5:6:3:6:5:1:5:6:5:1:5:6:3:6:5:1:5:6:3:2:3:6:5:1:5:6:3:2:3:6:5:1:5:1:5:1:5:6:5:1:5:6:3:2:3:6:5:1:5:6:3:2:3:6:5 ']
7	6	3	72	2	0.6666666666666666	1.3516155230166733	0.7543509864072272	100.824	381.648	0.30357142857142855:0.026785714285714284:0.05357142857142857:0.017857142857142856:0.42857142857142855:0.16964285714285715	['True1:5:6:3:6:5:1:5:6:5:1:5:6:5:1:5:6:3:2:4 ', 'True1:5:6:5:1:5:1:5:6:3:6:5:1:5:1:5:1:5:1:5:6:5:1:5:6:5:1:5:1:5:1:5:1:5:6:3:2:4 ', 'False1:5:6:5:1:5:6:3:2:3:6:5:1:5:1:5:1:5:6:5:1:5:6:5:1:5:1:5:6:5:1:5:1:5:1:5:1:5:1:5:1:5:6:5:1:5:1:5:6:5:1:5:1:5 ']
7	6	4	75	3	0.75	1.4627747822636163	0.8163901502325112	62.58566666666667	367.757	0.30303030303030304:0.04040404040404041:0.08080808080808081:0.030303030303030304:0.3838383838383838:0.16161616161616163	['False1:5:1:5:6:3:2:3:6:5:1:5:6:5:1:5:6:5:1:5:1:5:1:5:6:3:6:5:1:5:6:5:1:5:6:3:6:5:1:5:1 ', 'True1:5:1:5:1:5:1:5:1:5:1:5:6:3:2:4 ', 'True1:5:1:5:1:5:1:5:6:5:1:5:6:3:2:4 ', 'True1:5:1:5:1:5:6:5:1:5:6:3:6:5:1:5:1:5:1:5:1:5:6:3:2:4 ']
7	10	4	78	3	0.75	1.432176316419467	0.7993128212887259	115.204	525.612	0.26666666666666666:0.02666666666666667:0.08666666666666667:0.02:0.3933333333333333:0.20666666666666667	['False1:5:6:5:1:5:1:5:6:5:1:5:1:5:6:5:1:5:6:5:1:5:6:3:6:5:1:5:6:5:1:5:1:5:1:5:1:5 ', 'True1:5:1:5:6:3:6:5:1:5:6:5:1:5:6:3:6:5:1:5:1:5:6:5:1:5:1:5:1:5:1:5:1:5:6:3:6:5:1:5:1:5:1:5:6:5:1:5:6:5:1:5:6:3:2:4 ', 'True1:5:1:5:6:3:2:4 ', 'True1:5:6:3:6:5:1:5:6:3:6:5:1:5:6:3:2:3:6:5:1:5:6:3:6:5:1:5:1:5:1:5:6:3:6:5:1:5:6:5:1:5:1:5:6:3:2:4 ']
7	10	4	81	1	0.25	1.2343387742804737	0.6888975866901736	127.297	667.297	0.35978835978835977:0.010582010582010581:0.05291005291005291:0.005291005291005291:0.43386243386243384:0.13756613756613756	['False1:5:1:5:6:5:1:5:1:5:1:5:1:5:6:3:6:5:1:5:1:5:1:5:6:3:6:5:1:5:1:5:1:5:1:5:1:5:1:5:1:5:6:5:1 ', 'True1:5:1:5:6:3:6:5:1:5:1:5:1:5:1:5:6:5:1:5:1:5:1:5:6:3:6:5:1:5:1:5:1:5:6:3:6:5:1:5:6:3:2:4 ', 'False1:5:1:5:6:3:6:5:1:5:1:5:6:5:1:5:6:5:1:5:1:5:6:5:1:5:1:5:1:5:1:5:1:5:6:3:6:5:1:5:1:5:6:5:1 ', 'False1:5:1:5:1:5:1:5:1:5:1:5:1:5:1:5:6:5:1:5:1:5:1:5:1:5:1:5:1:5:1:5:1:5:6:5:1:5:1:5:1:5:1:5:1:5:6:3:2:…
7	10	5	80	3	0.6	1.4075940779947644	0.7855932127994831	70.87166666666667	572.615	0.2694610778443114:0.023952095808383235:0.07784431137724551:0.017964071856287425:0.40119760479041916:0.20958083832335328	['True1:5:1:5:1:5:6:5:1:5:1:5:6:5:1:5:1:5:1:5:1:5:6:5:1:5:6:3:2:4 ', 'False1:5:6:3:6:5:1:5:6:5:1:5:6:5:1:5:6:5:1:5:6:3:2:3:6:5:1:5:6:3:6:5:1:5:6:5:1:5:1:5:1:5:1:5:1:5 ', 'True1:5:1:5:1:5:6:3:6:5:1:5:6:3:6:5:1:5:6:3:2:4 ', 'True1:5:6:5:1:5:6:3:2:4 ', 'False1:5:1:5:6:3:6:5:1:5:1:5:1:5:6:3:6:5:1:5:6:5:1:5:6:5:1:5:6:3:6:5:1:5:6:5:1:5:6:3:6:5:1:5:1:5:6:5:1:5:1:5:6:5:1:5:6:5:1 ']
7	10	5	95	1	0.2	1.3728707283787827	0.7662137423893495	80.06	800.06	0.26506024096385544:0.020080321285140562:0.09236947791164658:0.004016064257028112:0.39759036144578314:0.22088353413654618	['True1:5:6:3:6:5:1:5:1:5:1:5:6:5:1:5:6:3:2:4 ', 'False1:5:6:3:2:3:6:5:1:5:6:5:1:5:6:3:6:5:1:5:6:5:1:5:6:3:6:5:1:5:1:5:6:5:1:5:6:3:2:3:6:5:1:5:6:5:1:5:6:3:6:5:1:5 ', 'False1:5:1:5:1:5:6:5:1:5:1:5:6:5:1:5:1:5:1:5:1:5:1:5:6:5:1:5:6:3:6:5:1:5:6:3:6:5:1:5:6:3:6:5:1:5:6:5:1 ', 'False1:5:6:3:6:5:1:5:6:5:1:5:1:5:1:5:6:3:6:5:1:5:1:5:1:5:1:5:1:5:6:5:1:5:6:3:2:3:6:5:1:5:1:5:1:5:1:5:6:5:1:5:1:5:6:3:6:5:1:5:…
7	10	2	70	0	0.0	1.2985601519903287	0.7247402200418052	0.0	360.0	0.29896907216494845:0.010309278350515464:0.08247422680412371:0.0:0.41237113402061853:0.1958762886597938	['False1:5:1:5:1:5:1:5:1:5:6:5:1:5:6:5:1:5:1:5:1:5:1:5:6:3:2:3:6:5:1:5:1:5:1:5:6:3 ', 'False1:5:1:5:6:3:6:5:1:5:1:5:6:5:1:5:1:5:6:3:6:5:1:5:1:5:1:5:6:5:1:5:1:5:6:5:1:5:1:5:6:3:6:5:1:5:6:3:6:5:1:5:6:5:1:5:6:3:6 ']
7	10	6	86	4	0.6666666666666666	1.5584124336854626	0.8697665397894475	43.189	532.7560000000001	0.2546583850931677:0.062111801242236024:0.13043478260869565:0.024844720496894408:0.3416149068322981:0.18633540372670807	['True1:5:6:3:2:3:6:5:1:5:6:3:2:3:6:5:1:5:6:3:2:4 ', 'False1:5:6:3:2:3:6:5:1:5:1:5:1:5:6:3:2:3:6:5:1:5:1:5:1:5:6:5:1:5:6:3:6:5:1:5:1:5:1:5:1:5:6:3:6:5 ', 'True1:5:1:5:6:3:2:3:6:5:1:5:1:5:6:3:2:4 ', 'True1:5:1:5:1:5:6:3:2:4 ', 'False1:5:6:5:1:5:6:3:6:5:1:5:1:5:6:3:2:3:6:5:1:5:1:5:1:5:6:3:6:5:1:5:6:5:1:5:6:5:1:5:1:5:1:5:1:5:1:5:1:5:6:3:6:5:1:5:1 ', 'True1:5:1:5:6:3:2:4 ']
7	10	3	78	2	0.6666666666666666	1.443147193510476	0.8054357843758058	160.93849999999998	501.877	0.28187919463087246:0.040268456375838924:0.09395973154362416:0.013422818791946308:0.38926174496644295:0.18120805369127516	['False1:5:6:3:6:5:1:5:6:3:2:3:6:5:1:5:6:3:6:5:1:5:6:3:2:3:6:5:1:5:6:5:1:5:1:5:1:5:6:5:1:5:1:5:1:5:1 ', 'True1:5:1:5:1:5:1:5:6:5:1:5:1:5:1:5:6:5:1:5:1:5:1:5:1:5:6:5:1:5:1:5:6:3:2:3:6:5:1:5:1:5:6:3:2:4 ', 'True1:5:6:3:6:5:1:5:1:5:1:5:1:5:1:5:1:5:6:5:1:5:6:5:1:5:6:3:2:3:6:5:1:5:6:5:1:5:1:5:6:5:1:5:1:5:6:3:6:5:1:5:6:3:2:4 ']
7	10	4	80	2	0.5	1.4745976175282813	0.8229886002296855	41.772000000000006	443.544	0.26153846153846155:0.038461538461538464:0.1076923076923077:0.015384615384615385:0.36923076923076925:0.2076923076923077	['True1:5:6:5:1:5:6:3:6:5:1:5:6:3:2:4 ', 'False1:5:6:5:1:5:1:5:1:5:6:5:1:5:1:5:6:5:1:5:1:5:6:3:6:5:1:5:1:5:1:5:6:3:6:5:1:5:6:3:2:3:6:5:1:5:6:3:6:5:1:5:6:3:2 ', 'True1:5:6:3:6:5:1:5:6:3:2:4 ', 'False1:5:1:5:1:5:1:5:1:5:6:3:2:3:6:5:1:5:6:5:1:5:1:5:6:5:1:5:1:5:6:3:6:5:1:5:6:3:6:5:1:5:1:5:1:5:1 ']
7	10	4	80	2	0.5	1.3977577193689896	0.7801034365238692	50.0905	460.181	0.2932330827067669:0.03007518796992481:0.07518796992481203:0.015037593984962405:0.40601503759398494:0.18045112781954886	['False1:5:1:5:1:5:6:5:1:5:1:5:1:5:6:5:1:5:6:3:6:5:1:5:6:3:2:3:6:5:1:5:6:5:1:5:1:5:6:5:1 ', 'False1:5:6:3:6:5:1:5:1:5:1:5:6:5:1:5:1:5:6:3:6:5:1:5:1:5:1:5:6:3:6:5:1:5:1:5:1:5:6:5:1:5:1:5:6:3:2:3:6:5:1:5:6:5:1:5:1:5 ', 'True1:5:1:5:6:5:1:5:6:5:1:5:1:5:1:5:6:5:1:5:6:3:2:4 ', 'True1:5:1:5:1:5:6:3:2:4 ']
7	10	4	63	3	0.75	1.4653866201710541	0.8178478447234816	52.529666666666664	337.589	0.27450980392156865:0.0392156862745098:0.0784313725490196:0.029411764705882353:0.39215686274509803:0.18627450980392157	['True1:5:6:5:1:5:1:5:6:5:1:5:6:3:6:5:1:5:6:5:1:5:1:5:1:5:6:3:2:4 ', 'False1:5:1:5:1:5:6:5:1:5:1:5:1:5:6:5:1:5:1:5:1:5:6:5:1:5:1:5:6:5:1:5:6:3:6:5:1:5:6:3:2:3:6:5:1:5:1:5:1:5:1:5:6:3:6:5 ', 'True1:5:6:3:2:4 ', 'True1:5:6:5:1:5:6:3:2:4 ']
7	14	2	59	1	0.5	1.3989835343442187	0.7807875768877302	109.968	289.968	0.2878787878787879:0.030303030303030304:0.07575757575757576:0.015151515151515152:0.4090909090909091:0.18181818181818182	['False1:5:1:5:6:5:1:5:1:5:6:3:6:5:1:5:1:5:6:5:1:5:6:3:6:5:1:5:1:5:1:5:1:5:1:5:6:3:2:3:6:5 ', 'True1:5:1:5:6:5:1:5:1:5:6:5:1:5:1:5:6:5:1:5:6:3:2:4 ']
7	14	3	71	2	0.6666666666666666	1.423797552864876	0.7946365443115485	85.294	350.58799999999997	0.2920353982300885:0.035398230088495575:0.07964601769911504:0.017699115044247787:0.39823008849557523:0.17699115044247787	['True1:5:6:5:1:5:1:5:1:5:6:5:1:5:1:5:6:5:1:5:6:5:1:5:1:5:6:3:2:4 ', 'True1:5:1:5:1:5:1:5:1:5:6:5:1:5:1:5:6:3:2:3:6:5:1:5:6:3:2:4 ', 'False1:5:1:5:6:3:2:3:6:5:1:5:6:3:6:5:1:5:1:5:1:5:1:5:1:5:1:5:6:3:6:5:1:5:6:5:1:5:1:5:6:3:6:5:1:5:1:5:1:5:6:5:1:5:6 ']
7	14	6	92	2	0.3333333333333333	1.3805630016760004	0.7705068818588632	64.563	849.126	0.2893772893772894:0.029304029304029304:0.08058608058608059:0.007326007326007326:0.4065934065934066:0.18681318681318682	['True1:5:6:5:1:5:1:5:1:5:6:5:1:5:6:3:2:4 ', 'False1:5:1:5:6:5:1:5:1:5:6:5:1:5:6:5:1:5:6:3:6:5:1:5:6:3:6:5:1:5:1:5:1:5:1:5:1:5:1:5:1:5:1:5:1:5:1:5:6 ', 'False1:5:1:5:6:5:1:5:6:3:6:5:1:5:6:3:2:3:6:5:1:5:1:5:1:5:6:5:1:5:1:5:6:3:2:3:6:5:1:5:6:3:6:5:1:5:1:5:1:5:1:5:1:5:6 ', 'True1:5:1:5:1:5:6:5:1:5:1:5:1:5:1:5:1:5:6:3:2:4 ', 'False1:5:6:3:2:3:6:5:1:5:6:5:1:5:6:3:6:5:1:5:1:5:6:3:6:5:1:5:1:5:6:5:1:5:1:…
7	14	6	87	4	0.6666666666666666	1.4116753853651725	0.7878710338131297	69.05574999999999	636.223	0.29842931937172773:0.031413612565445025:0.07329842931937172:0.020942408376963352:0.4031413612565445:0.17277486910994763	['True1:5:6:5:1:5:1:5:6:3:6:5:1:5:6:3:2:4 ', 'True1:5:6:5:1:5:1:5:1:5:6:3:2:4 ', 'True1:5:1:5:1:5:1:5:1:5:1:5:6:5:1:5:6:3:2:3:6:5:1:5:1:5:6:5:1:5:6:5:1:5:6:3:2:4 ', 'True1:5:1:5:1:5:6:3:2:4 ', 'False1:5:6:5:1:5:6:3:6:5:1:5:1:5:1:5:1:5:1:5:1:5:1:5:6:5:1:5:1:5:1:5:6:5:1:5:1:5:6:5:1:5:1:5:1:5:1:5:6:3:6:5:1:5 ', 'False1:5:1:5:1:5:1:5:6:3:6:5:1:5:1:5:6:3:6:5:1:5:6:5:1:5:1:5:6:5:1:5:1:5:6:5:1:5:1:5:6:3…
7	14	4	76	2	0.5	1.427721325772998	0.7968264436677452	79.352	518.704	0.2781954887218045:0.03007518796992481:0.09022556390977443:0.015037593984962405:0.39097744360902253:0.19548872180451127	['False1:5:6:3:6:5:1:5:1:5:1:5:6:5:1:5:1:5:6:5:1:5:1:5:6:3:6:5:1:5:6:3:2:3:6:5:1:5:1:5:6 ', 'False1:5:1:5:6:5:1:5:1:5:6:3:6:5:1:5:1:5:1:5:1:5:6:3:6:5:1:5:6:3:6:5:1:5:6:3:2:3:6:5:1:5:1:5:1:5 ', 'True1:5:1:5:6:3:6:5:1:5:6:5:1:5:6:5:1:5:6:3:2:4 ', 'True1:5:1:5:1:5:1:5:6:5:1:5:1:5:6:5:1:5:1:5:6:3:2:4 ']
7	14	5	88	2	0.4	1.3837067780402972	0.7722614568552778	134.527	809.0540000000001	0.26339285714285715:0.022321428571428572:0.08482142857142858:0.008928571428571428:0.40625:0.21428571428571427	['False1:5:1:5:6:5:1:5:6:3:6:5:1:5:6:5:1:5:1:5:1:5:6:5:1:5:1:5:1:5:1:5:1:5:6:3:6:5:1:5:6:5:1:5:6:3:2:3 ', 'True1:5:6:3:6:5:1:5:1:5:1:5:1:5:6:5:1:5:6:3:6:5:1:5:6:5:1:5:1:5:6:5:1:5:1:5:6:3:2:3:6:5:1:5:6:3:2:4 ', 'False1:5:6:3:6:5:1:5:6:3:6:5:1:5:6:5:1:5:6:3:6:5:1:5:6:3:2:3:6:5:1:5:6:5:1:5:1:5:6:5:1:5:6:3 ', 'True1:5:1:5:6:3:6:5:1:5:6:5:1:5:6:5:1:5:6:5:1:5:6:5:1:5:6:3:6:5:1:5:6:3:2:4 ', 'False1:5:1:…
7	14	6	70	6	1.0	1.5503383958996815	0.8652603335020268	77.52983333333334	465.17900000000003	0.2328767123287671:0.04794520547945205:0.10273972602739725:0.0410958904109589:0.3561643835616438:0.2191780821917808	['True1:5:1:5:6:3:2:4 ', 'True1:5:6:3:2:3:6:5:1:5:6:3:6:5:1:5:1:5:6:3:6:5:1:5:6:5:1:5:6:3:2:4 ', 'True1:5:6:5:1:5:1:5:6:3:6:5:1:5:6:5:1:5:6:5:1:5:6:5:1:5:6:3:2:4 ', 'True1:5:1:5:1:5:6:3:6:5:1:5:6:5:1:5:6:5:1:5:6:3:6:5:1:5:1:5:6:3:2:4 ', 'True1:5:1:5:6:3:6:5:1:5:1:5:6:5:1:5:6:5:1:5:1:5:6:3:6:5:1:5:6:3:2:4 ', 'True1:5:1:5:6:5:1:5:6:3:2:4 ']
7	14	6	80	3	0.5	1.3337436380748122	0.7443764975046734	31.305666666666667	633.917	0.3121951219512195:0.01951219512195122:0.05853658536585366:0.014634146341463415:0.424390243902439:0.17073170731707318	['False1:5:6:3:6:5:1:5:1:5:6:5:1:5:6:3:6:5:1:5:6:3:6:5:1:5:1:5:6:5:1:5:1:5:1:5:1:5:6:5 ', 'False1:5:1:5:1:5:6:3:6:5:1:5:6:5:1:5:6:5:1:5:1:5:1:5:6:5:1:5:6:5:1:5:1:5:1:5:1:5:6:5:1:5:6:5:1:5:1:5:6:3:6:5:1:5:1:5:1:5:1:5:6:5:1:5 ', 'False1:5:1:5:1:5:1:5:1:5:6:5:1:5:1:5:6:3:6:5:1:5:1:5:1:5:1:5:1:5:1:5:6:5:1:5:1:5:1:5:6:5:1:5:6:5:1:5:6:3:2:3:6:5:1:5:1:5:1:5:1:5:6 ', 'True1:5:6:3:6:5:1:5:6:5:1:5:1:5:1:5:…
7	14	5	84	3	0.6	1.4547881410078758	0.8119327208772298	68.907	566.721	0.2795031055900621:0.037267080745341616:0.09316770186335403:0.018633540372670808:0.38509316770186336:0.18633540372670807	['False1:5:1:5:1:5:6:5:1:5:6:3:6:5:1:5:1:5:1:5:6:3:2:3:6:5:1:5:1:5:6:5:1:5:6:5:1:5:6:3:6:5 ', 'False1:5:1:5:6:3:2:3:6:5:1:5:1:5:6:3:6:5:1:5:1:5:6:3:6:5:1:5:1:5:6:3:6:5:1:5:1:5:6:3:6:5:1:5:6:5:1:5:1 ', 'True1:5:1:5:6:5:1:5:1:5:1:5:1:5:1:5:6:5:1:5:6:5:1:5:6:3:2:4 ', 'True1:5:6:3:2:3:6:5:1:5:6:5:1:5:6:5:1:5:1:5:1:5:1:5:1:5:1:5:1:5:6:3:2:4 ', 'True1:5:1:5:6:3:2:4 ']
7	14	7	94	4	0.5714285714285714	1.4338733851994325	0.8002599734088132	66.64	806.56	0.2682926829268293:0.028455284552845527:0.09349593495934959:0.016260162601626018:0.3902439024390244:0.2032520325203252	['True1:5:6:5:1:5:1:5:1:5:1:5:6:3:2:4 ', 'True1:5:1:5:1:5:1:5:6:3:2:4 ', 'True1:5:6:3:6:5:1:5:6:5:1:5:6:5:1:5:1:5:1:5:1:5:6:5:1:5:6:3:6:5:1:5:1:5:6:3:2:4 ', 'False1:5:1:5:6:3:6:5:1:5:6:5:1:5:1:5:6:3:2:3:6:5:1:5:6:3:6:5:1:5:1:5:1:5:1:5:1:5:6:3:6:5:1:5:6:5:1:5:6:3:6:5 ', 'True1:5:6:5:1:5:1:5:6:3:2:4 ', 'False1:5:6:3:6:5:1:5:6:3:6:5:1:5:6:5:1:5:1:5:6:5:1:5:6:5:1:5:6:3:2:3:6:5:1:5:1:5:1:5:1:5:1:5:1:5…
7	18	8	95	5	0.625	1.480754510258694	0.826424827489065	80.3592	941.7959999999999	0.24752475247524752:0.039603960396039604:0.10891089108910891:0.0165016501650165:0.37293729372937295:0.2145214521452145	['False1:5:6:3:6:5:1:5:1:5:1:5:6:3:2:3:6:5:1:5:1:5:1:5:6:5:1:5:1:5:6:5:1:5:6:3:6:5:1:5:6:3:6 ', 'False1:5:1:5:6:3:2:3:6:5:1:5:1:5:1:5:6:3:2:3:6:5:1:5:6:3:6:5:1:5:1:5:1:5:6:3:2:3:6:5:1:5:1:5:1:5:6:5:1:5:6:5 ', 'False1:5:6:5:1:5:6:5:1:5:1:5:6:5:1:5:1:5:6:3:6:5:1:5:1:5:6:3:6:5:1:5:6:3:6:5:1:5:1:5:6:5:1:5:1:5:6:3:6:5:1:5:6:5 ', 'True1:5:1:5:6:3:6:5:1:5:1:5:1:5:6:5:1:5:1:5:6:5:1:5:1:5:1:5:1:5:6:3:2:4 …
7	18	4	69	2	0.5	1.348167362179658	0.7524265312020311	47.6965	455.393	0.31746031746031744:0.015873015873015872:0.07142857142857142:0.015873015873015872:0.4126984126984127:0.16666666666666666	['True1:5:6:3:2:4 ', 'False1:5:1:5:1:5:6:5:1:5:1:5:1:5:6:3:6:5:1:5:1:5:1:5:1:5:6:5:1:5:6:5:1:5:1:5:6:5 ', 'False1:5:6:3:6:5:1:5:1:5:1:5:1:5:1:5:1:5:1:5:1:5:6:5:1:5:1:5:1:5:6:3:6:5:1:5:6:5:1:5:1:5:1:5:1:5:1:5:1:5:6:3 ', 'True1:5:6:3:6:5:1:5:1:5:6:3:6:5:1:5:6:3:6:5:1:5:1:5:1:5:6:3:2:4 ']
7	18	5	70	4	0.8	1.5553796122306227	0.8680738899070688	55.4435	401.774	0.24561403508771928:0.05263157894736842:0.11403508771929824:0.03508771929824561:0.3508771929824561:0.20175438596491227	['True1:5:1:5:1:5:1:5:1:5:6:3:2:4 ', 'True1:5:1:5:6:3:6:5:1:5:6:3:2:3:6:5:1:5:1:5:6:5:1:5:6:3:6:5:1:5:6:3:2:4 ', 'True1:5:1:5:6:3:2:4 ', 'False1:5:6:3:6:5:1:5:6:3:6:5:1:5:1:5:1:5:6:5:1:5:1:5:6:5:1:5:6:3:2:3:6:5:1:5:6:5:1:5:1:5:6:3:6:5:1:5:6:5:1:5 ', 'True1:5:6:3:2:4 ']
7	18	7	76	4	0.5714285714285714	1.3442455688739465	0.750237736682976	61.67225	786.6890000000001	0.3125:0.020833333333333332:0.058333333333333334:0.016666666666666666:0.42083333333333334:0.17083333333333334	['True1:5:1:5:1:5:6:3:2:4 ', 'True1:5:6:5:1:5:6:5:1:5:1:5:1:5:6:5:1:5:1:5:6:3:6:5:1:5:1:5:1:5:6:3:2:4 ', 'True1:5:1:5:6:5:1:5:1:5:6:5:1:5:1:5:1:5:1:5:1:5:6:3:2:4 ', 'False1:5:6:3:6:5:1:5:1:5:1:5:1:5:6:5:1:5:1:5:6:5:1:5:6:3:6:5:1:5:6:5:1:5:6:5:1:5:6:5:1:5:1:5:1:5 ', 'False1:5:1:5:1:5:1:5:6:3:6:5:1:5:1:5:1:5:6:3:2:3:6:5:1:5:6:5:1:5:6:3:6:5:1:5:1:5:1:5:6:5:1:5:6:5:1:5:1:5:6:5:1:5:1:5:1:5:1 ', 'False…
7	18	4	74	4	1.0	1.4852590192353008	0.8289388418163046	116.2	464.8	0.2727272727272727:0.045454545454545456:0.08333333333333333:0.030303030303030304:0.38636363636363635:0.18181818181818182	['True1:5:6:5:1:5:1:5:6:3:6:5:1:5:1:5:1:5:1:5:6:5:1:5:6:5:1:5:1:5:6:5:1:5:1:5:1:5:6:3:2:4 ', 'True1:5:1:5:1:5:6:3:2:3:6:5:1:5:6:3:2:3:6:5:1:5:6:5:1:5:6:3:2:4 ', 'True1:5:1:5:6:3:6:5:1:5:6:5:1:5:6:3:2:4 ', 'True1:5:1:5:1:5:6:5:1:5:6:5:1:5:6:3:6:5:1:5:1:5:1:5:6:5:1:5:1:5:1:5:1:5:6:5:1:5:6:3:2:4 ']
7	18	6	83	5	0.8333333333333334	1.4597930659499538	0.8147260226724948	113.5838	747.9190000000001	0.2747747747747748:0.04054054054054054:0.08558558558558559:0.02252252252252252:0.3918918918918919:0.18468468468468469	['True1:5:6:3:6:5:1:5:6:5:1:5:1:5:1:5:1:5:1:5:1:5:6:3:2:3:6:5:1:5:6:3:2:4 ', 'True1:5:6:3:2:4 ', 'True1:5:1:5:1:5:6:5:1:5:1:5:1:5:6:5:1:5:1:5:1:5:6:3:6:5:1:5:1:5:1:5:6:3:2:4 ', 'False1:5:6:3:2:3:6:5:1:5:1:5:6:5:1:5:6:5:1:5:1:5:6:5:1:5:6:3:6:5:1:5:6:5:1:5:6:5:1:5:1:5:1:5:1:5:1:5:6:5:1:5:6:5 ', 'True1:5:6:5:1:5:6:3:6:5:1:5:6:5:1:5:6:3:2:3:6:5:1:5:6:3:2:4 ', 'True1:5:1:5:1:5:1:5:6:3:6:5:1:5:6:3:2:3:…
7	18	6	78	2	0.3333333333333333	1.3967855840540362	0.7795608774741479	56.213	832.426	0.29571984435797666:0.0311284046692607:0.08949416342412451:0.007782101167315175:0.3968871595330739:0.17898832684824903	['True1:5:6:5:1:5:1:5:6:3:2:4 ', 'False1:5:6:5:1:5:6:5:1:5:1:5:6:3:2:3:6:5:1:5:1:5:1:5:6:5:1:5:1:5:6:3:2:3:6:5:1:5:1:5:6:3:2:3 ', 'False1:5:1:5:6:3:6:5:1:5:6:5:1:5:6:5:1:5:6:3:6:5:1:5:1:5:6:3:6:5:1:5:6:5:1:5:6:3:6:5:1:5:6:3:6:5:1:5:1:5:1:5:6:5:1:5:1 ', 'True1:5:1:5:6:5:1:5:6:5:1:5:1:5:1:5:1:5:1:5:1:5:1:5:6:3:2:4 ', 'False1:5:6:3:2:3:6:5:1:5:1:5:1:5:1:5:1:5:6:5:1:5:1:5:6:5:1:5:1:5:1:5:1:5:1:5:1:5:…
7	18	4	76	3	0.75	1.4237190684967964	0.7945927413517051	117.75466666666667	533.264	0.29333333333333333:0.03333333333333333:0.08:0.02:0.4:0.17333333333333334	['True1:5:6:3:6:5:1:5:1:5:6:5:1:5:6:3:6:5:1:5:6:5:1:5:6:3:2:3:6:5:1:5:6:3:2:4 ', 'True1:5:1:5:1:5:1:5:1:5:1:5:6:5:1:5:1:5:6:3:2:4 ', 'True1:5:6:5:1:5:1:5:6:5:1:5:1:5:1:5:1:5:6:3:2:3:6:5:1:5:6:5:1:5:6:3:6:5:1:5:6:3:2:4 ', 'False1:5:1:5:6:5:1:5:1:5:1:5:1:5:1:5:1:5:1:5:6:5:1:5:6:5:1:5:6:3:6:5:1:5:6:3:6:5:1:5:1:5:1:5:1:5:1:5:1:5:1:5 ']
7	18	4	61	3	0.75	1.5493654544467796	0.8647173245381501	39.11833333333333	297.355	0.25287356321839083:0.05747126436781609:0.10344827586206896:0.034482758620689655:0.3563218390804598:0.19540229885057472	['False1:5:6:5:1:5:6:3:2:3:6:5:1:5:1:5:1:5:6:5:1:5:6:5:1:5:6:3:2:3:6:5:1:5:1:5:6:5:1:5:1 ', 'True1:5:6:3:2:4 ', 'True1:5:6:5:1:5:6:5:1:5:6:3:6:5:1:5:6:3:2:4 ', 'True1:5:1:5:1:5:1:5:1:5:6:3:6:5:1:5:6:3:2:4 ']
7	18	9	85	6	0.6666666666666666	1.4576123268879813	0.8135089290282725	55.51066666666666	873.064	0.2737226277372263:0.0364963503649635:0.08759124087591241:0.021897810218978103:0.38686131386861317:0.19343065693430658	['False1:5:1:5:1:5:6:3:6:5:1:5:1:5:1:5:1:5:6:3:6:5:1:5:6:5:1:5:1:5:1:5:6:3:6:5 ', 'True1:5:1:5:6:3:2:3:6:5:1:5:1:5:6:3:2:4 ', 'True1:5:6:5:1:5:6:3:2:3:6:5:1:5:1:5:1:5:6:3:2:4 ', 'True1:5:1:5:1:5:1:5:1:5:6:5:1:5:1:5:1:5:1:5:1:5:6:3:6:5:1:5:6:3:6:5:1:5:1:5:1:5:6:3:6:5:1:5:6:3:2:4 ', 'False1:5:1:5:6:3:6:5:1:5:6:3:2:3:6:5:1:5:1:5:6:3:6:5:1:5:6:5:1:5:6:5:1:5:6:5:1:5:6:5:1:5:6:5:1:5:6:5:1:5:1:5:6 ', 'T…
8	2	3	58	3	1.0	1.790118847983609	0.9199391086236245	41.56066666666667	124.682	0.17073170731707318:0.04878048780487805:0.07317073170731707:0.3170731707317073:0.17073170731707318:0.12195121951219512:0.0975609756097561	['True1:4:5:4:6:7:6:4:1:4:6:7:3 ', 'True1:4:5:4:1:4:5:4:1:4:5:2:5:4:1:4:6:7:3 ', 'True1:4:5:2:5:4:6:7:3 ']
8	2	3	104	3	1.0	1.6059919108922367	0.8253165808667489	98.872	296.616	0.21649484536082475:0.041237113402061855:0.030927835051546393:0.4020618556701031:0.14432989690721648:0.12371134020618557:0.041237113402061855	['True1:4:5:4:1:4:6:4:1:4:5:2:5:4:1:4:6:7:3 ', 'True1:4:5:4:6:4:1:4:6:4:5:4:1:4:1:4:5:2:5:4:6:4:1:4:6:4:1:4:6:7:6:4:1:4:5:4:1:4:5:2:5:4:1:4:6:7:3 ', 'True1:4:5:4:1:4:6:4:1:4:1:4:1:4:1:4:6:4:5:2:5:4:1:4:5:4:1:4:6:7:3 ']
8	2	3	136	1	0.3333333333333333	1.5978209322719352	0.8211175284982373	88.933	448.933	0.18840579710144928:0.08695652173913043:0.007246376811594203:0.37681159420289856:0.2028985507246377:0.10869565217391304:0.028985507246376812	['False1:4:6:7:6:4:5:2:5:4:1:4:1:4:5:2:5:4:1:4:1:4:6:4:5:4:1:4:6:4:5:2:5:4:1:4:6:7:6:4:1:4:5:2:5:4:1:4:5:2:5:4:1:4 ', 'False1:4:6:4:5:2:5:4:1:4:1:4:1:4:1:4:5:4:6:4:1:4:6:4:1:4:5:2:5:4:1:4:5:2:5:4:6:7:6:4:1:4:5:2:5:4:1:4:1:4:5:2:5:4:6 ', 'True1:4:6:4:5:4:1:4:5:4:1:4:1:4:5:2:5:4:6:4:1:4:5:2:5:4:6:7:3 ']
8	2	4	106	4	1.0	1.6684950099727711	0.8574368198772078	71.419	285.676	0.20212765957446807:0.031914893617021274:0.0425531914893617:0.3723404255319149:0.10638297872340426:0.1702127659574468:0.07446808510638298	['True1:4:5:4:6:4:1:4:6:7:3 ', 'True1:4:6:4:5:2:5:4:1:4:1:4:6:7:6:4:1:4:6:7:3 ', 'True1:4:6:4:5:4:1:4:6:4:5:2:5:4:1:4:6:4:1:4:1:4:1:4:5:4:6:7:3 ', 'True1:4:6:4:1:4:5:2:5:4:6:7:6:4:1:4:1:4:5:4:1:4:6:7:6:4:1:4:1:4:6:7:3 ']
8	2	3	99	2	0.6666666666666666	1.6311633302976376	0.8382521315742781	44.706500000000005	269.413	0.24675324675324675:0.05194805194805195:0.025974025974025976:0.37662337662337664:0.12987012987012986:0.11688311688311688:0.05194805194805195	['True1:4:6:4:1:4:1:4:6:7:3 ', 'False1:4:1:4:1:4:6:7:6:4:1:4:1:4:1:4:1:4:5:2:5:4:6:7:6:4:1:4:5:4:1:4:1:4:5:2:5:4:6:4:1:4:1:4:6:4:5:2:5 ', 'True1:4:5:4:1:4:1:4:1:4:5:2:5:4:6:7:3 ']
8	2	2	29	2	1.0	1.5437891850588954	0.7933507031701147	17.9285	35.857	0.25:0.0:0.125:0.3125:0.0:0.1875:0.125	['True1:4:1:4:6:4:1:4:6:7:3 ', 'True1:4:6:7:3 ']
8	2	3	144	2	0.6666666666666666	1.6551095677649093	0.8505580633147015	153.30349999999999	486.60699999999997	0.17834394904458598:0.06369426751592357:0.012738853503184714:0.36942675159235666:0.16560509554140126:0.15286624203821655:0.05732484076433121	['False1:4:1:4:6:4:5:2:5:4:1:4:1:4:5:2:5:4:1:4:5:4:6:7:6:4:1:4:1:4:1:4:6:4:1:4:6:7:6:4:1:4:6:4:5 ', 'True1:4:5:2:5:4:6:4:1:4:5:4:1:4:5:2:5:4:6:4:1:4:6:4:1:4:6:7:6:4:5:4:1:4:1:4:5:2:5:4:6:7:6:4:1:4:5:2:5:4:1:4:6:7:3 ', 'True1:4:6:4:1:4:6:4:5:4:1:4:6:7:6:4:5:2:5:4:1:4:5:4:1:4:1:4:6:7:6:4:5:2:5:4:1:4:5:2:5:4:6:7:6:4:1:4:1:4:5:2:5:4:6:7:3 ']
8	2	2	117	1	0.5	1.5843102765777193	0.8141744249326512	172.538	352.538	0.22549019607843138:0.0392156862745098:0.00980392156862745:0.39215686274509803:0.11764705882352941:0.1568627450980392:0.058823529411764705	['True1:4:5:4:6:7:6:4:1:4:5:4:1:4:5:2:5:4:6:4:1:4:1:4:6:4:1:4:6:7:6:4:5:4:1:4:1:4:5:2:5:4:6:4:1:4:5:4:6:7:3 ', 'False1:4:1:4:6:4:1:4:5:2:5:4:1:4:1:4:1:4:6:7:6:4:1:4:1:4:1:4:1:4:6:4:1:4:1:4:6:7:6:4:1:4:5:2:5:4:1:4:6:7:6 ']
8	2	3	111	3	1.0	1.7257431698148555	0.8868565543237735	96.149	288.447	0.1935483870967742:0.07526881720430108:0.03225806451612903:0.34408602150537637:0.16129032258064516:0.12903225806451613:0.06451612903225806	['True1:4:5:2:5:4:6:7:6:4:1:4:1:4:5:2:5:4:6:7:6:4:1:4:1:4:1:4:6:7:3 ', 'True1:4:6:4:1:4:5:2:5:4:1:4:5:2:5:4:6:4:1:4:1:4:5:2:5:4:1:4:6:7:3 ', 'True1:4:5:2:5:4:6:4:1:4:1:4:5:2:5:4:1:4:6:7:6:4:5:4:1:4:1:4:6:7:3 ']
8	2	2	87	2	1.0	1.6130720206356266	0.8289550375276729	91.6625	183.325	0.19642857142857142:0.017857142857142856:0.03571428571428571:0.39285714285714285:0.10714285714285714:0.17857142857142858:0.07142857142857142	['True1:4:1:4:6:4:1:4:1:4:6:7:6:4:1:4:5:4:6:7:3 ', 'True1:4:5:4:6:4:1:4:6:4:5:4:1:4:1:4:6:4:5:4:1:4:6:7:6:4:1:4:5:2:5:4:6:7:3 ']
8	6	3	114	2	0.6666666666666666	1.569061000047181	0.8063378470012696	91.0865	362.173	0.22727272727272727:0.03636363636363636:0.01818181818181818:0.4090909090909091:0.11818181818181818:0.14545454545454545:0.045454545454545456	['False1:4:1:4:5:2:5:4:6:4:1:4:6:7:6:4:1:4:1:4:5:4:1:4:5:2:5:4:6:4:1:4:6:4:5:2:5:4:1:4:1:4:1:4:6:7:6:4 ', 'True1:4:1:4:5:2:5:4:6:4:1:4:1:4:6:4:5:4:1:4:5:4:1:4:1:4:5:4:6:4:1:4:6:7:6:4:1:4:6:7:3 ', 'True1:4:6:4:1:4:5:4:1:4:1:4:1:4:6:4:1:4:6:7:3 ']
8	6	3	36	3	1.0	1.7048287130642006	0.8761086496680481	21.352666666666664	64.05799999999999	0.18518518518518517:0.0:0.1111111111111111:0.2962962962962963:0.07407407407407407:0.18518518518518517:0.14814814814814814	['True1:4:6:7:6:4:1:4:5:4:6:7:3 ', 'True1:4:5:4:1:4:6:7:3 ', 'True1:4:6:7:3 ']
8	6	5	103	4	0.8	1.7055442900666826	0.8764763835034616	42.65275	350.611	0.18446601941747573:0.05825242718446602:0.038834951456310676:0.3592233009708738:0.1650485436893204:0.13592233009708737:0.05825242718446602	['False1:4:5:4:1:4:1:4:6:4:1:4:5:2:5:4:1:4:1:4:5:4:6:4:1:4:5:4:1:4:6:4:5:2:5:4:1:4:1:4:1:4:5:4:6:7:6 ', 'True1:4:6:4:1:4:6:7:3 ', 'True1:4:5:2:5:4:6:4:1:4:6:7:6:4:5:4:1:4:6:4:5:2:5:4:1:4:5:2:5:4:6:7:3 ', 'True1:4:6:7:3 ', 'True1:4:5:2:5:4:6:7:3 ']
8	6	5	134	3	0.6	1.5948753482917237	0.8196037977734957	75.98166666666667	587.945	0.21839080459770116:0.05747126436781609:0.017241379310344827:0.39655172413793105:0.14942528735632185:0.12643678160919541:0.034482758620689655	['False1:4:1:4:5:2:5:4:1:4:1:4:5:2:5:4:6:4:1:4:6:4:5:2:5:4:1:4:1:4:1:4:5:2:5:4:1:4:6:4 ', 'True1:4:6:4:1:4:6:4:5:2:5:4:1:4:6:4:1:4:1:4:5:2:5:4:1:4:6:4:1:4:6:4:1:4:6:7:3 ', 'True1:4:5:4:6:4:1:4:5:4:1:4:1:4:5:4:1:4:5:2:5:4:6:7:3 ', 'False1:4:1:4:6:4:1:4:5:2:5:4:1:4:1:4:6:7:6:4:1:4:6:7:6:4:5:2:5:4:1:4:6:7:6:4:1:4:1:4:1:4:5:4:6:4:1:4:1:4:5:4:1:4:5:2:5 ', 'True1:4:6:4:1:4:6:4:5:4:1:4:6:7:3 ']
8	6	4	125	2	0.5	1.5964920419278	0.820434613953195	39.742999999999995	439.486	0.22131147540983606:0.04918032786885246:0.01639344262295082:0.39344262295081966:0.13934426229508196:0.13934426229508196:0.040983606557377046	['True1:4:6:7:6:4:5:2:5:4:1:4:6:7:3 ', 'False1:4:6:4:1:4:1:4:5:2:5:4:1:4:6:4:5:4:1:4:6:4:5:2:5:4:1:4:6:4:1:4:1:4:5:2:5:4:6:4:1:4:1 ', 'False1:4:1:4:6:4:5:4:1:4:5:4:6:4:1:4:5:4:1:4:6:4:1:4:6:4:1:4:1:4:1:4:1:4:1:4:5:2:5:4:6:7:6:4:1:4:5:4:1 ', 'True1:4:6:7:6:4:5:2:5:4:1:4:6:7:3 ']
8	6	3	95	2	0.6666666666666666	1.6517741194257405	0.8488439819421427	58.741	297.482	0.20224719101123595:0.0449438202247191:0.02247191011235955:0.3707865168539326:0.11235955056179775:0.1797752808988764:0.06741573033707865	['False1:4:6:7:6:4:1:4:5:2:5:4:1:4:1:4:6:7:6:4:1:4:6:4:1:4:5:2:5:4:6:4:1:4:5:4:1:4:6:4:5:2:5:4:1:4:6 ', 'True1:4:5:4:6:4:1:4:6:7:6:4:5:2:5:4:1:4:1:4:6:7:3 ', 'True1:4:1:4:6:7:6:4:1:4:6:4:1:4:1:4:6:7:3 ']
8	6	4	128	2	0.5	1.5972665925572451	0.8208326542377483	134.13049999999998	628.261	0.20588235294117646:0.049019607843137254:0.00980392156862745:0.39215686274509803:0.14705882352941177:0.14705882352941177:0.049019607843137254	['True1:4:5:4:1:4:6:7:6:4:1:4:6:4:1:4:5:2:5:4:1:4:1:4:1:4:6:7:3 ', 'True1:4:5:2:5:4:6:4:1:4:5:2:5:4:1:4:6:4:1:4:6:4:1:4:6:7:6:4:1:4:6:4:5:2:5:4:1:4:5:4:1:4:6:7:3 ', 'False1:4:5:2:5:4:1:4:1:4:6:7:6:4:1:4:6:7:6:4:5:4:1:4:6:4:5:4:1:4:6:4:5:2:5:4:1:4:1:4:5:2:5:4:1:4:1:4:5:4:6:4:1:4:6:7:6:4:5:2:5:4:1:4:6 ', 'False1:4:1:4:1:4:6:4:5:4:1:4:1:4:5:2:5:4:1:4:5:4:6:4:1:4:6:7:6:4:5:4:1:4:6:4:1:4:6:7:6:4:5:2:5…
8	6	5	114	5	1.0	1.6520507668414834	0.8489861505905139	84.10619999999999	420.53099999999995	0.20610687022900764:0.030534351145038167:0.03816793893129771:0.3816793893129771:0.12213740458015267:0.15267175572519084:0.06870229007633588	['True1:4:1:4:6:7:3 ', 'True1:4:5:4:1:4:6:7:6:4:5:2:5:4:1:4:6:7:3 ', 'True1:4:5:4:1:4:1:4:5:4:6:4:1:4:1:4:6:4:1:4:5:2:5:4:6:7:3 ', 'True1:4:5:4:6:4:1:4:5:2:5:4:1:4:6:7:6:4:5:4:1:4:6:7:6:4:5:4:1:4:1:4:6:4:1:4:6:4:1:4:1:4:6:7:3 ', 'True1:4:6:4:1:4:5:4:1:4:5:4:1:4:6:7:6:4:5:2:5:4:1:4:1:4:6:4:1:4:6:7:3 ']
8	6	2	85	1	0.5	1.5187922964250051	0.7805048435367572	134.002	314.002	0.21794871794871795:0.0641025641025641:0.01282051282051282:0.41025641025641024:0.19230769230769232:0.08974358974358974:0.01282051282051282	['False1:4:6:4:1:4:1:4:6:4:5:2:5:4:1:4:5:4:1:4:6:4:5:2:5:4:1:4:5:4:6:4:1:4:1:4:5:2:5 ', 'True1:4:5:4:1:4:1:4:1:4:5:2:5:4:1:4:5:4:6:4:1:4:5:2:5:4:1:4:5:4:6:4:1:4:1:4:6:7:3 ']
8	6	4	89	3	0.75	1.6412101788183948	0.8434151903751352	47.18	321.54	0.2247191011235955:0.056179775280898875:0.033707865168539325:0.38202247191011235:0.15730337078651685:0.10112359550561797:0.0449438202247191	['True1:4:5:2:5:4:1:4:1:4:5:2:5:4:1:4:1:4:6:7:3 ', 'False1:4:5:4:6:4:1:4:5:2:5:4:1:4:6:4:5:4:1:4:6:4:1:4:6:4:1:4:5:2:5:4:1:4:1:4:1:4:5:4:1:4:5:2:5:4 ', 'True1:4:1:4:5:4:6:7:6:4:1:4:1:4:6:7:3 ', 'True1:4:6:7:3 ']
8	10	4	112	3	0.75	1.5931064249805384	0.8186947510160983	94.38033333333333	463.14099999999996	0.20454545454545456:0.05303030303030303:0.022727272727272728:0.4015151515151515:0.16666666666666666:0.12121212121212122:0.030303030303030304	['False1:4:6:4:5:2:5:4:1:4:5:4:1:4:6:4:1:4:5:2:5:4:1:4:6:4:5:4:1:4:6:4:1:4:6:4:5:2:5:4:1:4:5:2:5 ', 'True1:4:6:7:6:4:5:2:5:4:1:4:5:4:1:4:5:4:1:4:5:2:5:4:1:4:6:7:3 ', 'True1:4:6:4:1:4:5:4:6:4:1:4:1:4:5:4:1:4:6:7:3 ', 'True1:4:5:4:6:4:1:4:1:4:6:4:1:4:6:4:5:2:5:4:1:4:6:4:5:4:1:4:1:4:1:4:1:4:6:7:3 ']
8	10	6	129	3	0.5	1.5979045559232874	0.82116050255405	30.19	630.5699999999999	0.20634920634920634:0.042328042328042326:0.015873015873015872:0.3968253968253968:0.14814814814814814:0.14285714285714285:0.047619047619047616	['True1:4:5:4:6:7:3 ', 'False1:4:5:2:5:4:6:4:1:4:1:4:5:2:5:4:1:4:5:2:5:4:6:7:6:4:1:4:5:4:1:4:6:7:6:4:1:4:5:4:6:7:6:4:1:4:5:2:5 ', 'False1:4:6:4:1:4:6:4:5:2:5:4:1:4:6:7:6:4:1:4:6:4:1:4:5:4:6:7:6:4:1:4:1:4:1:4:5:4:6:7:6:4:1:4:5:4:1:4:1 ', 'False1:4:5:4:6:4:1:4:1:4:6:4:1:4:6:4:5:4:1:4:5:4:1:4:1:4:5:4:6:4:1:4:5:2:5:4:6:4:1:4:1:4:6:4:1:4:1:4:5:4:6:4:1:4:5:4:1:4 ', 'True1:4:6:7:3 ', 'True1:4:1:4:5:2:5:…
8	10	5	73	5	1.0	1.6644643862920594	0.8553654890489738	43.5668	217.834	0.22077922077922077:0.025974025974025976:0.06493506493506493:0.37662337662337664:0.1038961038961039:0.14285714285714285:0.06493506493506493	['True1:4:1:4:1:4:5:2:5:4:6:7:3 ', 'True1:4:6:4:5:4:1:4:5:4:6:4:1:4:6:7:3 ', 'True1:4:1:4:6:4:1:4:6:7:3 ', 'True1:4:5:4:1:4:6:4:1:4:1:4:5:4:6:4:1:4:1:4:5:2:5:4:6:4:1:4:6:7:3 ', 'True1:4:6:7:3 ']
8	10	3	90	2	0.6666666666666666	1.5668988877761534	0.8052267410891714	68.8395	317.67900000000003	0.23333333333333334:0.03333333333333333:0.022222222222222223:0.4111111111111111:0.12222222222222222:0.13333333333333333:0.044444444444444446	['True1:4:6:4:5:4:1:4:1:4:1:4:6:4:1:4:5:2:5:4:6:4:1:4:1:4:5:4:1:4:6:7:3 ', 'False1:4:6:4:5:4:1:4:1:4:6:7:6:4:1:4:1:4:1:4:6:4:1:4:1:4:6:4:1:4:5:4:6:7:6:4:1:4:5:4:1:4:5:2:5:4:1:4:5:2 ', 'True1:4:5:4:6:7:3 ']
8	10	4	111	4	1.0	1.6275618497751327	0.836401336703686	101.21825	404.873	0.21551724137931033:0.02586206896551724:0.034482758620689655:0.3879310344827586:0.11206896551724138:0.15517241379310345:0.06896551724137931	['True1:4:1:4:5:2:5:4:6:7:6:4:1:4:1:4:6:4:5:2:5:4:1:4:6:7:3 ', 'True1:4:5:4:1:4:5:4:6:4:1:4:1:4:1:4:1:4:6:4:5:4:1:4:1:4:1:4:6:7:3 ', 'True1:4:5:4:6:7:6:4:1:4:5:4:6:7:6:4:1:4:1:4:6:4:5:4:1:4:6:4:1:4:6:4:1:4:5:2:5:4:1:4:6:7:6:4:1:4:5:4:6:7:3 ', 'True1:4:1:4:6:7:3 ']
8	10	8	141	5	0.625	1.6624809307158661	0.854346194516204	34.6744	713.372	0.2037914691943128:0.06635071090047394:0.023696682464454975:0.3696682464454976:0.16113744075829384:0.12796208530805686:0.04739336492890995	['False1:4:5:4:1:4:5:2:5:4:1:4:1:4:6:4:5:2:5:4:1:4:6:7:6:4:1:4:1:4:6:4:5:4:1:4:6:4:1:4:6 ', 'True1:4:1:4:6:4:1:4:1:4:5:2:5:4:6:7:3 ', 'True1:4:5:4:6:7:3 ', 'True1:4:6:7:6:4:5:2:5:4:1:4:5:4:6:7:3 ', 'True1:4:5:2:5:4:6:7:3 ', 'False1:4:6:4:1:4:1:4:5:2:5:4:1:4:1:4:5:2:5:4:1:4:1:4:1:4:6:4:1:4:1:4:1:4:6:7:6:4:5:2:5:4:1:4:5:2:5:4:6:4:1:4:1:4:5:2 ', 'True1:4:6:4:5:2:5:4:1:4:5:4:1:4:6:7:3 ', 'False1:4:6:…
8	10	7	136	3	0.42857142857142855	1.6060938721926596	0.8253689786100221	29.012	807.0360000000001	0.19574468085106383:0.05531914893617021:0.01276595744680851:0.39148936170212767:0.16595744680851063:0.13617021276595745:0.0425531914893617	['True1:4:5:4:1:4:5:2:5:4:1:4:5:4:1:4:5:4:6:7:3 ', 'True1:4:6:7:3 ', 'False1:4:6:4:1:4:6:4:5:4:1:4:5:2:5:4:1:4:6:4:1:4:1:4:5:2:5:4:1:4:5:2:5:4:6:4:1 ', 'False1:4:6:4:5:4:1:4:5:2:5:4:6:7:6:4:1:4:1:4:1:4:5:2:5:4:1:4:6:4:1:4:6:4:5:2:5:4:1:4:1:4:5:4:1:4:6:4:5 ', 'False1:4:1:4:6:4:1:4:1:4:6:4:1:4:1:4:1:4:5:2:5:4:1:4:6:7:6:4:5:2:5:4:1:4:6:7:6:4:5:2:5:4:1:4:1:4:6:4:1:4:5:2:5:4:6:7:6:4 ', 'True1:4:6:7:3 …
8	10	4	78	3	0.75	1.5670847179217313	0.8053222388929462	33.72866666666667	281.186	0.25:0.02631578947368421:0.039473684210526314:0.40789473684210525:0.13157894736842105:0.10526315789473684:0.039473684210526314	['False1:4:5:4:1:4:6:4:5:4:1:4:1:4:1:4:6:4:5:2:5:4:1:4:1:4:5:2:5:4:1:4:5:4:6:4:1:4:5 ', 'True1:4:6:4:1:4:1:4:5:4:6:4:1:4:6:7:3 ', 'True1:4:5:4:1:4:1:4:6:7:3 ', 'True1:4:1:4:1:4:6:7:3 ']
8	10	8	159	4	0.5	1.6164637852464654	0.8306980597388913	64.83075	979.3230000000001	0.20333333333333334:0.06:0.013333333333333334:0.38666666666666666:0.15333333333333332:0.14:0.043333333333333335	['True1:4:5:2:5:4:6:4:1:4:6:7:3 ', 'False1:4:1:4:1:4:6:7:6:4:5:4:1:4:6:4:1:4:5:4:1:4:1:4:6:7:6:4:5:2:5:4:1:4:5:4:6:7:6:4:1:4:5:2:5:4:6 ', 'True1:4:1:4:5:2:5:4:6:4:1:4:5:4:1:4:1:4:5:4:1:4:6:4:5:2:5:4:1:4:6:7:3 ', 'False1:4:6:7:6:4:1:4:6:4:1:4:6:4:5:2:5:4:1:4:6:7:6:4:1:4:1:4:5:2:5:4:1:4:6:4:1:4:6:4:5:2:5:4:1:4:6:7:6:4:5:2 ', 'True1:4:1:4:6:7:6:4:1:4:1:4:1:4:1:4:1:4:5:4:6:7:6:4:1:4:6:4:5:4:1:4:6:7:3…
8	10	3	79	3	1.0	1.7419975262995933	0.8952096411775673	82.73333333333333	248.2	0.19402985074626866:0.04477611940298507:0.04477611940298507:0.3283582089552239:0.1044776119402985:0.1791044776119403:0.1044776119402985	['True1:4:5:4:6:4:1:4:5:2:5:4:6:7:6:4:1:4:6:7:6:4:1:4:6:7:3 ', 'True1:4:1:4:1:4:6:7:3 ', 'True1:4:1:4:1:4:5:2:5:4:1:4:5:2:5:4:6:7:6:4:1:4:6:7:6:4:1:4:6:7:3 ']
8	14	6	98	6	1.0	1.6605491755677393	0.8533534687477174	80.678	484.068	0.21333333333333335:0.04:0.04:0.38:0.14:0.12666666666666668:0.06	['True1:4:6:7:6:4:1:4:1:4:6:7:3 ', 'True1:4:5:4:6:4:1:4:1:4:5:4:6:4:1:4:5:2:5:4:6:7:6:4:1:4:5:2:5:4:1:4:1:4:6:7:3 ', 'True1:4:6:4:5:4:1:4:6:7:3 ', 'True1:4:1:4:5:2:5:4:6:7:6:4:1:4:1:4:5:4:1:4:5:2:5:4:1:4:6:7:3 ', 'True1:4:5:4:1:4:6:7:3 ', 'True1:4:1:4:5:2:5:4:6:4:1:4:5:4:6:4:1:4:5:2:5:4:1:4:1:4:1:4:1:4:5:4:1:4:6:4:1:4:5:4:1:4:6:4:5:4:1:4:6:7:3 ']
8	14	7	126	5	0.7142857142857143	1.6038834025174256	0.8242330219080607	66.1444	690.722	0.23115577889447236:0.04020100502512563:0.02512562814070352:0.3969849246231156:0.1306532663316583:0.12562814070351758:0.05025125628140704	['False1:4:5:2:5:4:6:7:6:4:1:4:1:4:1:4:6:7:6:4:5:4:1:4:5:4:6:4:1:4:5:4:1:4:5:4:1:4:5:4:1:4:1:4:6:4:1:4 ', 'True1:4:6:7:6:4:5:2:5:4:1:4:1:4:6:4:1:4:6:7:3 ', 'True1:4:5:4:6:4:1:4:1:4:1:4:1:4:1:4:5:4:1:4:6:4:1:4:5:4:1:4:6:7:3 ', 'True1:4:6:4:1:4:5:4:6:4:1:4:5:2:5:4:1:4:1:4:1:4:6:7:3 ', 'False1:4:1:4:1:4:6:7:6:4:5:2:5:4:1:4:6:4:5:2:5:4:1:4:1:4:6:7:6:4:1:4:1:4:6:4:1:4:6:4:5:2:5:4 ', 'True1:4:1:4:1:4:1…
8	14	8	149	5	0.625	1.6226617601428575	0.8338831887641965	78.4118	932.059	0.18571428571428572:0.06428571428571428:0.017857142857142856:0.38571428571428573:0.18928571428571428:0.11785714285714285:0.039285714285714285	['True1:4:1:4:5:2:5:4:1:4:6:4:5:4:1:4:6:4:5:4:1:4:1:4:5:4:1:4:5:4:1:4:5:2:5:4:6:7:3 ', 'False1:4:5:2:5:4:1:4:5:4:1:4:6:7:6:4:1:4:6:7:6:4:5:2:5:4:1:4:6:4:5:4:1:4:5:4:1:4:5:2:5:4:1:4:5:2:5:4 ', 'True1:4:5:4:1:4:6:4:5:4:1:4:1:4:5:2:5:4:6:7:3 ', 'False1:4:5:2:5:4:6:4:1:4:1:4:5:4:6:7:6:4:1:4:6:4:1:4:5:2:5:4:6:7:6:4:1:4:1:4:1:4:5:2:5:4:6:4:1:4:5 ', 'True1:4:6:7:3 ', 'False1:4:6:4:5:2:5:4:1:4:1:4:5:4:6:…
8	14	9	153	6	0.6666666666666666	1.677522021770976	0.8620757862768575	58.52316666666667	891.139	0.19455252918287938:0.054474708171206226:0.023346303501945526:0.3657587548638132:0.14785992217898833:0.14785992217898833:0.06614785992217899	['True1:4:5:2:5:4:1:4:1:4:6:4:1:4:6:7:3 ', 'True1:4:5:4:6:4:1:4:6:7:6:4:5:4:1:4:6:7:3 ', 'True1:4:5:2:5:4:1:4:6:7:6:4:1:4:5:4:6:7:3 ', 'True1:4:5:4:1:4:5:4:1:4:1:4:1:4:5:4:6:4:1:4:1:4:6:7:3 ', 'True1:4:5:2:5:4:6:7:3 ', 'False1:4:6:4:1:4:5:4:1:4:6:4:5:2:5:4:1:4:6:7:6:4:5:2:5:4:1:4:1:4:6:7:6:4:1:4:6:7:6:4:5:4:1:4:6:4:5:2 ', 'True1:4:5:2:5:4:6:7:6:4:1:4:6:7:3 ', 'False1:4:6:4:5:2:5:4:1:4:6:7:6:4:5:2…
8	14	7	129	4	0.5714285714285714	1.5813238795988336	0.8126397204755439	45.38825	721.553	0.21100917431192662:0.05045871559633028:0.01834862385321101:0.4036697247706422:0.16055045871559634:0.12385321100917432:0.03211009174311927	['True1:4:6:7:3 ', 'False1:4:6:4:1:4:1:4:5:2:5:4:6:4:1:4:1:4:5:2:5:4:1:4:5:4:1:4:6:4:5:2:5:4:1:4:1:4:1:4:1:4:5 ', 'False1:4:5:2:5:4:1:4:1:4:6:4:5:4:1:4:6:4:1:4:6:4:1:4:5:4:1:4:5:4:1:4:6:4:1:4:6:7:6:4:1:4:5:4:1:4:5:2:5 ', 'False1:4:5:4:1:4:5:4:1:4:1:4:6:4:1:4:5:2:5:4:1:4:5:2:5:4:1:4:6:4:1:4:6:4:5:4:1:4:6:4:5:4:1:4:1:4:6:4:5:2:5:4:1:4:6:7:6:4:5:4:1:4 ', 'True1:4:6:7:6:4:1:4:5:2:5:4:1:4:6:7:3 ', 'Tr…
8	14	7	129	7	1.0	1.6504521099857097	0.8481646034823137	83.434	584.038	0.2:0.02702702702702703:0.03783783783783784:0.3783783783783784:0.10810810810810811:0.17297297297297298:0.07567567567567568	['True1:4:6:4:1:4:5:4:6:7:6:4:1:4:5:4:6:4:1:4:6:4:5:4:1:4:1:4:1:4:6:4:1:4:6:7:3 ', 'True1:4:5:4:6:4:1:4:6:4:1:4:1:4:5:2:5:4:6:7:6:4:1:4:6:7:6:4:1:4:1:4:5:2:5:4:6:4:1:4:1:4:6:7:3 ', 'True1:4:6:4:1:4:6:4:5:2:5:4:1:4:5:4:1:4:1:4:5:4:6:7:3 ', 'True1:4:1:4:1:4:6:7:6:4:1:4:5:4:6:7:6:4:1:4:6:4:5:4:1:4:6:7:6:4:1:4:6:7:3 ', 'True1:4:6:7:3 ', 'True1:4:5:2:5:4:1:4:5:2:5:4:1:4:6:4:5:4:1:4:5:4:6:7:6:4:1:4:6:7…
8	14	7	128	5	0.7142857142857143	1.6244004887119927	0.834776718493706	71.626	718.13	0.1896551724137931:0.04741379310344827:0.021551724137931036:0.3922413793103448:0.15948275862068967:0.14224137931034483:0.04741379310344827	['True1:4:6:4:1:4:6:7:3 ', 'False1:4:5:4:6:4:1:4:1:4:6:7:6:4:1:4:6:7:6:4:5:4:1:4:5:4:6:4:1:4:5:2:5:4:1:4:5:2:5:4:6:4:1 ', 'False1:4:1:4:6:4:5:2:5:4:1:4:5:2:5:4:6:7:6:4:1:4:1:4:1:4:6:4:1:4:1:4:5:4:1:4:1:4:6:4:1:4:5:4:6:4:1:4:6:4:1:4:5:4 ', 'True1:4:6:7:6:4:1:4:5:2:5:4:1:4:5:4:6:4:1:4:6:4:5:2:5:4:1:4:6:7:3 ', 'True1:4:6:7:3 ', 'True1:4:5:2:5:4:1:4:1:4:5:4:1:4:1:4:5:2:5:4:6:7:3 ', 'True1:4:5:2:5:4:1…
8	14	8	143	6	0.75	1.6239973516517223	0.8345695470266853	81.17333333333333	847.04	0.20384615384615384:0.046153846153846156:0.023076923076923078:0.3923076923076923:0.15384615384615385:0.13076923076923078:0.05	['True1:4:6:7:3 ', 'True1:4:1:4:1:4:5:2:5:4:1:4:5:4:1:4:6:4:5:4:1:4:5:4:6:4:1:4:5:4:1:4:6:4:1:4:6:7:3 ', 'True1:4:5:2:5:4:1:4:5:2:5:4:1:4:5:2:5:4:1:4:6:7:6:4:5:4:1:4:6:4:1:4:1:4:6:7:6:4:5:2:5:4:1:4:6:7:3 ', 'True1:4:6:7:6:4:1:4:6:4:5:4:1:4:1:4:5:4:6:7:3 ', 'True1:4:6:4:5:4:1:4:6:4:1:4:5:2:5:4:6:4:1:4:5:2:5:4:1:4:6:7:3 ', 'False1:4:5:2:5:4:6:4:1:4:5:4:6:4:1:4:1:4:6:4:5:4:1:4:6:7:6:4:5:2:5:4:1:4:5:…
8	14	3	113	0	0.0	1.5082943046062203	0.7751099429428725	0.0	540.0	0.20833333333333334:0.09027777777777778:0.0:0.3888888888888889:0.2152777777777778:0.08333333333333333:0.013888888888888888	['False1:4:5:2:5:4:1:4:6:4:1:4:5:2:5:4:1:4:5:4:1:4:1:4:6:4:5:4:1:4:6:4:5:4:1:4:5:4 ', 'False1:4:5:2:5:4:1:4:5:2:5:4:1:4:5:2:5:4:1:4:5:2:5:4:6:7:6:4:1:4:1:4:6:4:1:4:1:4:1:4:1:4:6:7:6:4:5:2:5 ', 'False1:4:5:2:5:4:1:4:5:2:5:4:1:4:6:4:5:2:5:4:1:4:5:4:6:4:1:4:6:4:5:2:5:4:1:4:1:4:1:4:5:2:5:4:1:4:5:2:5:4:1:4:1:4:6:4:1 ']
8	14	3	111	2	0.6666666666666666	1.623770394021184	0.8344529138765635	131.328	442.656	0.1774193548387097:0.06451612903225806:0.016129032258064516:0.3870967741935484:0.18548387096774194:0.12903225806451613:0.04032258064516129	['True1:4:6:4:5:2:5:4:1:4:6:4:5:2:5:4:1:4:6:4:1:4:6:4:1:4:6:4:5:4:1:4:6:7:3 ', 'True1:4:6:7:6:4:5:2:5:4:1:4:5:4:6:7:6:4:1:4:1:4:1:4:6:4:5:2:5:4:1:4:1:4:5:4:6:7:3 ', 'False1:4:1:4:5:4:1:4:6:7:6:4:5:4:1:4:5:2:5:4:1:4:5:4:1:4:5:2:5:4:1:4:5:4:6:4:1:4:5:2:5:4:1:4:5:2:5:4:6:4 ']
8	18	8	120	6	0.75	1.6443403547631608	0.8450237826044762	65.02	750.12	0.19902912621359223:0.02912621359223301:0.02912621359223301:0.3786407766990291:0.1262135922330097:0.1650485436893204:0.07281553398058252	['False1:4:6:4:1:4:6:7:6:4:5:4:1:4:5:4:6:7:6:4:1:4:6:7:6:4:1:4:6:7:6:4:1:4:1:4:6 ', 'True1:4:5:2:5:4:6:4:1:4:6:7:3 ', 'True1:4:6:4:5:4:1:4:6:7:6:4:1:4:6:4:5:4:1:4:1:4:5:2:5:4:6:7:3 ', 'True1:4:5:4:1:4:1:4:1:4:6:7:6:4:1:4:6:4:5:2:5:4:1:4:5:4:6:7:3 ', 'True1:4:1:4:5:4:1:4:6:4:5:4:1:4:5:4:1:4:5:2:5:4:6:7:3 ', 'False1:4:1:4:6:4:1:4:6:7:6:4:1:4:5:4:6:4:1:4:1:4:5:4:6:4:1:4:6:7:6:4:1:4:6:7:6:4:1:4:5:4:1…
8	18	11	141	10	0.9090909090909091	1.6412419232084743	0.8434315037645767	80.6182	986.182	0.20303030303030303:0.045454545454545456:0.030303030303030304:0.3878787878787879:0.15454545454545454:0.12727272727272726:0.051515151515151514	['True1:4:1:4:6:4:1:4:6:7:3 ', 'True1:4:6:7:6:4:1:4:5:2:5:4:1:4:1:4:6:7:3 ', 'False1:4:6:4:1:4:1:4:5:4:6:7:6:4:1:4:1:4:6:4:5:4:1:4:1:4:6:4:1:4:1:4:6:4:1:4:5:2:5:4:6:7:6:4:1:4:5:4 ', 'True1:4:5:4:1:4:5:4:1:4:1:4:6:7:6:4:5:2:5:4:1:4:1:4:1:4:6:4:5:4:1:4:5:4:6:7:3 ', 'True1:4:6:4:5:4:1:4:5:2:5:4:1:4:6:4:1:4:6:4:5:4:1:4:5:4:1:4:5:2:5:4:1:4:6:7:6:4:1:4:5:4:1:4:5:4:6:4:1:4:1:4:1:4:5:4:6:7:3 ', 'True1:4:…
8	18	16	161	16	1.0	1.7406139747441822	0.8944986363266584	67.69699999999999	1083.1519999999998	0.18926553672316385:0.05084745762711865:0.04519774011299435:0.3418079096045198:0.1384180790960452:0.1497175141242938:0.0847457627118644	['True1:4:5:4:6:7:3 ', 'True1:4:1:4:6:7:3 ', 'True1:4:1:4:5:4:6:7:6:4:1:4:6:7:3 ', 'True1:4:1:4:5:2:5:4:1:4:5:2:5:4:6:7:3 ', 'True1:4:1:4:1:4:6:7:6:4:5:2:5:4:1:4:5:2:5:4:6:4:1:4:6:7:6:4:5:2:5:4:1:4:1:4:6:4:1:4:1:4:6:7:3 ', 'True1:4:6:7:3 ', 'True1:4:6:7:6:4:5:2:5:4:1:4:5:4:6:4:1:4:6:7:6:4:1:4:6:4:1:4:1:4:5:2:5:4:6:7:6:4:1:4:1:4:5:4:1:4:5:4:6:7:3 ', 'True1:4:1:4:1:4:6:7:3 ', 'True1:4:5:4:6:4:1:4:5…
8	18	5	111	5	1.0	1.6392943851798907	0.8424306671999855	106.47179999999999	532.3589999999999	0.19205298013245034:0.052980132450331126:0.033112582781456956:0.39072847682119205:0.16556291390728478:0.12582781456953643:0.039735099337748346	['True1:4:1:4:5:2:5:4:1:4:5:4:6:4:1:4:1:4:6:4:5:4:1:4:6:4:5:2:5:4:1:4:5:4:1:4:6:7:3 ', 'True1:4:6:4:1:4:1:4:6:7:3 ', 'True1:4:6:4:5:2:5:4:1:4:5:2:5:4:6:4:1:4:5:4:1:4:6:4:5:4:1:4:5:2:5:4:6:7:3 ', 'True1:4:5:4:1:4:6:4:5:4:1:4:6:4:5:4:1:4:1:4:6:4:1:4:5:2:5:4:1:4:6:7:6:4:5:2:5:4:1:4:6:7:3 ', 'True1:4:1:4:5:4:6:4:1:4:1:4:5:2:5:4:6:4:1:4:6:7:3 ']
8	18	11	164	9	0.8181818181818182	1.6348675363325607	0.8401557169154211	98.32422222222222	1244.9180000000001	0.22162162162162163:0.04864864864864865:0.024324324324324326:0.3837837837837838:0.13243243243243244:0.13513513513513514:0.05405405405405406	['False1:4:1:4:6:7:6:4:1:4:1:4:1:4:1:4:6:4:1:4:5:2:5:4:6:4:1:4:1:4:6:4:1:4:6:4:1:4:1:4:1 ', 'False1:4:6:4:1:4:6:4:5:2:5:4:1:4:1:4:1:4:5:2:5:4:1:4:5:2:5:4:1:4:5:2:5:4:1:4 ', 'True1:4:1:4:1:4:5:4:1:4:6:7:3 ', 'True1:4:5:2:5:4:6:4:1:4:6:4:1:4:6:4:1:4:1:4:6:7:6:4:1:4:1:4:6:4:5:4:1:4:6:7:6:4:1:4:5:4:6:4:1:4:6:7:3 ', 'True1:4:5:4:6:4:1:4:1:4:5:4:6:7:6:4:1:4:6:7:6:4:5:4:1:4:1:4:6:4:5:4:1:4:6:7:6:4:1:4:5…
8	18	9	129	7	0.7777777777777778	1.6730953681264669	0.8598009363066992	49.40328571428571	705.8230000000001	0.19806763285024154:0.043478260869565216:0.033816425120772944:0.3719806763285024:0.14492753623188406:0.14492753623188406:0.06280193236714976	['True1:4:5:2:5:4:6:7:3 ', 'False1:4:6:7:6:4:1:4:6:4:1:4:5:4:1:4:5:2:5:4:6:4:1:4:1:4:5:2:5:4:6:4:1:4:1:4:5:4:6:7:6:4:1:4:5 ', 'True1:4:5:4:6:7:3 ', 'True1:4:5:4:6:7:3 ', 'True1:4:1:4:1:4:1:4:6:7:6:4:5:2:5:4:1:4:6:7:3 ', 'False1:4:5:2:5:4:1:4:1:4:1:4:5:4:6:7:6:4:1:4:5:4:1:4:6:4:5:2:5:4:1:4:1:4:1:4:6:7:6:4:1:4:6:4:1:4:5:2:5 ', 'True1:4:5:4:6:4:1:4:6:7:3 ', 'True1:4:1:4:5:4:1:4:5:4:6:4:1:4:5:2:5:4:6…
8	18	17	158	15	0.8823529411764706	1.6636444578066802	0.8549441291594757	49.44606666666666	1101.6910000000003	0.20212765957446807:0.0398936170212766:0.0398936170212766:0.3803191489361702:0.14361702127659576:0.1356382978723404:0.05851063829787234	['True1:4:6:7:6:4:5:4:1:4:6:4:1:4:6:7:3 ', 'True1:4:6:4:5:4:1:4:6:7:6:4:1:4:6:7:3 ', 'True1:4:6:7:3 ', 'True1:4:1:4:6:7:3 ', 'False1:4:5:2:5:4:6:4:1:4:1:4:1:4:6:4:1:4:1:4:5:4:6:4:1:4:1:4:1:4:5:4:1:4:5:2:5:4:6:4:1:4:1:4 ', 'True1:4:5:4:1:4:1:4:5:2:5:4:6:7:3 ', 'True1:4:6:4:5:2:5:4:1:4:5:2:5:4:1:4:6:7:3 ', 'True1:4:6:7:3 ', 'True1:4:5:4:1:4:6:7:3 ', 'False1:4:6:4:1:4:6:4:1:4:5:4:6:4:1:4:1:4:6:4:5:4…
8	18	5	113	3	0.6	1.5942052883130617	0.819259455061173	77.62366666666667	592.871	0.2125:0.0375:0.01875:0.4:0.15:0.13125:0.05	['True1:4:5:4:1:4:5:2:5:4:1:4:6:7:3 ', 'False1:4:1:4:6:4:1:4:5:2:5:4:1:4:5:4:6:7:6:4:1:4:6:7:6:4:1:4:6:4:1:4:1:4:6:7:6:4:5:2:5 ', 'False1:4:6:4:5:2:5:4:1:4:5:2:5:4:1:4:5:4:1:4:1:4:5:4:6:7:6:4:1:4:1:4:5:4:1:4:5:4:1:4:5:4:6:4:1:4:5:4 ', 'True1:4:1:4:6:4:5:4:1:4:1:4:1:4:5:4:1:4:1:4:1:4:6:4:5:4:1:4:5:2:5:4:6:7:6:4:1:4:6:4:1:4:6:7:3 ', 'True1:4:6:4:1:4:5:4:6:7:3 ']
8	18	9	150	8	0.8888888888888888	1.6529465485110704	0.8494464913056399	99.587125	976.697	0.19063545150501673:0.056856187290969896:0.026755852842809364:0.38127090301003347:0.1605351170568562:0.13712374581939799:0.046822742474916385	['False1:4:1:4:5:4:1:4:1:4:6:4:5:2:5:4:1:4:5:2:5:4:6:4:1:4:1:4:1:4:1:4:6:7:6 ', 'True1:4:6:7:6:4:5:4:1:4:5:2:5:4:6:4:1:4:6:7:3 ', 'True1:4:6:4:5:4:1:4:5:4:1:4:6:4:5:2:5:4:1:4:5:4:6:7:3 ', 'True1:4:5:2:5:4:6:4:1:4:1:4:6:7:3 ', 'True1:4:1:4:6:4:5:2:5:4:1:4:1:4:5:2:5:4:1:4:6:4:1:4:5:2:5:4:6:4:1:4:5:4:1:4:6:4:5:2:5:4:1:4:6:7:3 ', 'True1:4:6:4:5:2:5:4:1:4:1:4:5:4:6:4:1:4:6:4:5:4:1:4:1:4:1:4:5:4:6:7:3 …
8	18	3	105	2	0.6666666666666666	1.6504308994120918	0.8481537034036908	139.9975	459.995	0.2047244094488189:0.06299212598425197:0.015748031496062992:0.3700787401574803:0.16535433070866143:0.12598425196850394:0.05511811023622047	['True1:4:5:2:5:4:1:4:6:7:6:4:5:4:1:4:6:4:1:4:6:4:5:4:1:4:6:4:1:4:1:4:6:7:3 ', 'True1:4:5:2:5:4:1:4:5:4:6:7:6:4:1:4:1:4:5:2:5:4:1:4:1:4:6:7:6:4:1:4:5:2:5:4:1:4:6:7:3 ', 'False1:4:1:4:5:2:5:4:6:7:6:4:1:4:5:2:5:4:1:4:1:4:1:4:1:4:5:2:5:4:1:4:5:4:1:4:6:4:5:4:1:4:5:2:5:4:1:4:6:7:6 ']
9	2	3	158	2	0.6666666666666666	1.7962043194875277	0.8174878153170559	156.762	493.524	0.18633540372670807:0.35403726708074534:0.07453416149068323:0.055900621118012424:0.18633540372670807:0.07453416149068323:0.024844720496894408:0.012422360248447204:0.031055900621118012	['False1:2:3:2:1:2:3:2:5:6:9:6:5:2:1:2:3:2:1:2:3:2:5:6:5:2:1:2:1:2:1:2:5:2:3:2:1:2:5:4:7:4:5:6:5:2:1:2:5:4:7 ', 'True1:2:5:4:5:6:9:6:5:2:1:2:1:2:5:6:9:6:5:4:5:2:1:2:5:2:3:2:1:2:5:2:3:2:1:2:1:2:1:2:1:2:5:4:7:8 ', 'True1:2:5:2:1:2:3:2:1:2:3:2:1:2:5:2:1:2:5:4:5:2:3:2:1:2:5:2:1:2:3:2:1:2:1:2:3:2:5:2:1:2:5:2:1:2:5:6:9:6:5:4:5:2:1:2:5:6:9:6:5:4:7:8 ']
9	2	3	174	2	0.6666666666666666	1.8897459555178753	0.8600604485358923	148.42149999999998	476.84299999999996	0.14864864864864866:0.30405405405405406:0.07432432432432433:0.08783783783783784:0.20945945945945946:0.0945945945945946:0.033783783783783786:0.013513513513513514:0.033783783783783786	['True1:2:3:2:1:2:5:6:5:2:1:2:1:2:5:4:5:2:1:2:5:6:9:6:5:4:7:4:5:2:3:2:1:2:3:2:1:2:1:2:1:2:5:4:7:8 ', 'False1:2:5:4:5:6:9:6:5:2:1:2:3:2:5:6:5:2:1:2:5:4:5:2:3:2:1:2:5:6:9:6:5:2:3:2:1:2:3:2:5:4:5:2:1:2:1:2:5:4 ', 'True1:2:5:6:9:6:5:4:7:4:5:2:1:2:5:6:9:6:5:2:3:2:1:2:3:2:5:6:5:4:7:4:5:2:1:2:3:2:5:6:5:2:1:2:1:2:3:2:5:4:7:8 ']
9	2	3	181	1	0.3333333333333333	1.818189111064792	0.8274935251584766	129.419	489.419	0.16428571428571428:0.3357142857142857:0.1:0.06428571428571428:0.18571428571428572:0.09285714285714286:0.014285714285714285:0.007142857142857143:0.03571428571428571	['True1:2:3:2:5:2:1:2:3:2:5:6:9:6:5:4:5:2:1:2:1:2:5:2:1:2:1:2:3:2:1:2:3:2:5:4:7:8 ', 'False1:2:5:4:5:2:1:2:1:2:3:2:1:2:1:2:5:6:9:6:5:2:3:2:1:2:3:2:5:6:9:6:5:4:7:4:5:2:1:2:5:4:5:6:9:6 ', 'False1:2:5:4:5:6:5:2:3:2:1:2:3:2:1:2:1:2:3:2:1:2:5:2:3:2:1:2:5:6:5:4:5:2:3:2:1:2:1:2:3:2:5:4:5:6:5:2:1:2:3:2:5:6:9:6 ']
9	2	3	103	2	0.6666666666666666	1.9098995656600757	0.8692327517906799	16.2935	212.58700000000002	0.19696969696969696:0.3181818181818182:0.06060606060606061:0.09090909090909091:0.15151515151515152:0.06060606060606061:0.06060606060606061:0.030303030303030304:0.030303030303030304	['True1:2:5:6:9:6:5:4:7:8 ', 'False1:2:5:6:9:6:5:4:7:4:5:2:1:2:5:2:1:2:1:2:3:2:1:2:5:4:7:4:5:2:3:2:1:2:1:2:1:2:3:2:5:2:1:2:1:2:3:2:1:2 ', 'True1:2:5:4:7:8 ']
9	2	3	147	2	0.6666666666666666	1.839229199664688	0.8370692821461412	107.822	395.644	0.17073170731707318:0.34959349593495936:0.0975609756097561:0.04878048780487805:0.17073170731707318:0.08130081300813008:0.032520325203252036:0.016260162601626018:0.032520325203252036	['True1:2:1:2:3:2:5:4:7:4:5:2:1:2:5:6:9:6:5:4:7:8 ', 'False1:2:3:2:1:2:3:2:5:2:1:2:5:2:3:2:1:2:3:2:5:6:9:6:5:2:1:2:1:2:5:6:5:2:1:2:3:2:1:2:3:2:1:2:5:6:9:6:5:2:3:2:1:2:5 ', 'True1:2:1:2:5:2:3:2:1:2:1:2:5:6:9:6:5:2:1:2:3:2:1:2:3:2:5:6:5:4:7:4:5:2:1:2:3:2:5:2:1:2:5:4:7:8 ']
9	2	2	101	1	0.5	1.6957880583906053	0.7717864053962453	80.837	260.837	0.2:0.37333333333333335:0.08:0.013333333333333334:0.18666666666666668:0.09333333333333334:0.013333333333333334:0.013333333333333334:0.02666666666666667	['False1:2:5:2:1:2:5:6:9:6:5:2:3:2:1:2:5:6:5:2:1:2:3:2:5:6:5:2:1:2:3:2:1:2:1:2:5:6:5:2:1:2:1:2:3 ', 'True1:2:3:2:1:2:5:2:1:2:5:2:3:2:1:2:1:2:5:6:9:6:5:2:1:2:5:4:7:8 ']
9	2	2	102	1	0.5	1.755407587271006	0.7989204223262215	82.872	262.872	0.2:0.37333333333333335:0.12:0.02666666666666667:0.13333333333333333:0.08:0.013333333333333334:0.013333333333333334:0.04	['False1:2:3:2:1:2:5:6:9:6:5:2:1:2:5:6:9:6:5:2:1:2:3:2:1:2:5:2:1:2:3:2:1:2:5:4:5:6:9:6:5:2:1:2:1:2:3 ', 'True1:2:3:2:1:2:3:2:1:2:3:2:1:2:1:2:5:2:3:2:1:2:3:2:5:4:7:8 ']
9	2	3	176	1	0.3333333333333333	1.7975556633529686	0.8181028384145488	144.984	504.98400000000004	0.1524390243902439:0.34146341463414637:0.10975609756097561:0.08536585365853659:0.1951219512195122:0.06707317073170732:0.03048780487804878:0.006097560975609756:0.012195121951219513	['False1:2:5:6:5:4:5:2:1:2:3:2:5:6:5:4:7:4:5:2:1:2:3:2:5:2:1:2:3:2:5:2:1:2:1:2:3:2:1:2:3:2:5:2:1:2:1:2:5:4 ', 'True1:2:3:2:5:4:5:6:5:2:1:2:3:2:5:6:9:6:5:4:7:4:5:2:1:2:3:2:5:4:5:6:5:2:1:2:3:2:1:2:3:2:1:2:5:6:9:6:5:4:7:8 ', 'False1:2:3:2:1:2:5:2:3:2:1:2:3:2:1:2:1:2:3:2:1:2:1:2:3:2:5:4:7:4:5:2:1:2:5:6:5:4:7:4:5:2:3:2:1:2:5:6:5:4:5:2:3:2:1:2:3:2:5:6:5:2 ']
9	2	4	146	2	0.5	1.8646449001501397	0.8486364659231698	30.869	421.738	0.1721311475409836:0.319672131147541:0.07377049180327869:0.06557377049180328:0.19672131147540983:0.09016393442622951:0.02459016393442623:0.01639344262295082:0.040983606557377046	['True1:2:3:2:1:2:3:2:5:4:7:8 ', 'False1:2:5:2:1:2:3:2:5:4:5:2:1:2:1:2:3:2:1:2:5:4:5:2:1:2:5:2:3:2:1:2:1:2:5:6:9:6:5:4:7:4:5 ', 'False1:2:5:6:9:6:5:2:1:2:1:2:3:2:5:6:5:2:1:2:3:2:1:2:5:4:5:2:1:2:5:6:9:6:5:4:5:2:3:2:1:2:5:6:9:6:5:2:3:2:1:2:5:6:9:6:5:2:1 ', 'True1:2:1:2:5:4:7:8 ']
9	2	4	185	1	0.25	1.7408391496720284	0.7922900406395941	127.487	667.487	0.1889400921658986:0.3640552995391705:0.08755760368663594:0.06912442396313365:0.1889400921658986:0.055299539170506916:0.02304147465437788:0.004608294930875576:0.018433179723502304	['False1:2:1:2:5:2:3:2:1:2:5:2:3:2:1:2:5:6:9:6:5:4:7:4:5:2:1:2:1:2:3:2:1:2:5:2:1:2:1:2:3:2:5:4:5:6:9 ', 'True1:2:3:2:5:4:5:2:1:2:1:2:5:4:5:6:9:6:5:2:1:2:3:2:1:2:5:2:1:2:3:2:1:2:5:2:1:2:5:4:7:8 ', 'False1:2:5:2:3:2:1:2:1:2:5:6:5:4:5:2:3:2:1:2:1:2:5:4:7:4:5:2:3:2:1:2:3:2:1:2:5:2:3:2:1:2:3:2:5:6:5:4:7:4:5:2:1:2:1:2:3:2:1 ', 'False1:2:5:2:1:2:5:2:1:2:1:2:1:2:3:2:5:4:5:6:9:6:5:2:1:2:5:4:7:4:5:2:3:2:1:…
9	6	3	141	2	0.6666666666666666	1.818018444823665	0.8274158516048091	101.2695	382.539	0.18584070796460178:0.34513274336283184:0.07964601769911504:0.07079646017699115:0.18584070796460178:0.061946902654867256:0.02654867256637168:0.017699115044247787:0.02654867256637168	['True1:2:3:2:1:2:3:2:5:2:1:2:5:6:9:6:5:4:7:4:5:2:1:2:5:4:5:2:1:2:1:2:1:2:1:2:5:4:7:8 ', 'True1:2:5:2:3:2:1:2:1:2:5:4:7:8 ', 'False1:2:5:6:9:6:5:2:3:2:1:2:3:2:5:2:1:2:3:2:1:2:5:4:5:6:9:6:5:2:1:2:5:4:5:2:1:2:3:2:5:2:1:2:1:2:3:2:5:6:5:4:5:2:1:2:3:2:1 ']
9	6	3	166	1	0.3333333333333333	1.8281734186907233	0.8320375793843926	133.112	493.11199999999997	0.1702127659574468:0.3404255319148936:0.09929078014184398:0.07801418439716312:0.1773049645390071:0.07092198581560284:0.028368794326241134:0.0070921985815602835:0.028368794326241134	['False1:2:3:2:5:2:1:2:5:4:5:6:9:6:5:2:3:2:1:2:1:2:5:4:5:2:3:2:1:2:3:2:5:4:5:6:9:6:5:2:1:2:1:2:5:4:7 ', 'True1:2:5:4:5:2:3:2:1:2:5:6:5:4:7:4:5:2:3:2:1:2:3:2:1:2:3:2:1:2:5:2:1:2:3:2:5:4:7:8 ', 'False1:2:1:2:5:4:7:4:5:2:3:2:1:2:3:2:1:2:1:2:5:6:9:6:5:2:3:2:1:2:1:2:3:2:5:4:5:6:9:6:5:2:1:2:1:2:1:2:3:2:1:2:5:6 ']
9	6	3	161	1	0.3333333333333333	1.8223507275756337	0.8293875584556495	147.569	507.56899999999996	0.1390728476821192:0.31788079470198677:0.09271523178807947:0.0728476821192053:0.2251655629139073:0.09933774834437085:0.019867549668874173:0.006622516556291391:0.026490066225165563	['False1:2:1:2:3:2:1:2:3:2:1:2:5:2:1:2:3:2:5:6:5:4:5:2:1:2:5:6:5:4:5:2:3:2:1:2:3:2:5:6:9:6:5 ', 'True1:2:3:2:5:6:9:6:5:4:7:4:5:2:1:2:1:2:5:6:5:2:1:2:5:2:1:2:3:2:1:2:3:2:5:6:5:4:5:2:1:2:5:6:5:4:7:8 ', 'False1:2:5:6:9:6:5:4:5:2:3:2:1:2:5:4:5:2:1:2:3:2:5:6:9:6:5:4:5:2:1:2:3:2:5:6:5:2:1:2:3:2:1:2:3:2:5:4:7:4:5:2:1:2:5:6:5:2:3:2 ']
9	6	5	177	2	0.4	1.7526927769476395	0.7976848589016317	58.057	656.114	0.1891891891891892:0.36936936936936937:0.1036036036036036:0.07657657657657657:0.16666666666666666:0.04054054054054054:0.03153153153153153:0.009009009009009009:0.013513513513513514	['False1:2:1:2:1:2:1:2:1:2:5:6:9:6:5:4:7:4:5:2:1:2:3:2:5:4:7:4:5:2:1:2:1:2:3:2:1:2:3:2:1:2:3:2:5:4:5:2:1:2:5 ', 'False1:2:1:2:5:4:5:2:3:2:1:2:5:4:7:4:5:6:9:6:5:2:3:2:1:2:1:2:5:2:3:2:1:2:3:2:5:2:1:2:3:2:1:2:5:4:7:4:5:2:3:2:1:2:3:2:1:2:3 ', 'False1:2:3:2:5:2:1:2:5:2:3:2:1:2:5:4:5:6:9:6:5:2:3:2:1:2:3:2:5:2:1:2:3:2:1:2:3:2:1:2:1:2:5:4:7:4:5:2:1:2:5:4:5:2:3:2:1:2:3:2:5:2:1:2 ', 'True1:2:5:4:5:6:5:2:1:…
9	6	4	173	2	0.5	1.8026920850358545	0.8204405246646785	108.6845	577.369	0.1676300578034682:0.34104046242774566:0.09248554913294797:0.08670520231213873:0.19653179190751446:0.057803468208092484:0.03468208092485549:0.011560693641618497:0.011560693641618497	['True1:2:5:4:7:4:5:2:3:2:1:2:5:4:7:8 ', 'False1:2:3:2:5:2:1:2:3:2:1:2:3:2:1:2:1:2:5:2:1:2:5:6:5:4:5:2:3:2:1:2:5:6:5:2:1:2:3:2:1:2:3:2:5:4:5:6:5 ', 'True1:2:1:2:5:6:5:2:3:2:1:2:3:2:5:6:5:4:5:2:1:2:1:2:5:4:5:6:5:2:3:2:1:2:3:2:5:4:7:4:5:2:1:2:5:4:7:8 ', 'False1:2:3:2:5:2:1:2:1:2:1:2:3:2:1:2:5:6:9:6:5:2:1:2:1:2:5:4:5:2:3:2:1:2:5:2:1:2:3:2:1:2:3:2:5:4:7:4:5:2:1:2:5:6:9:6:5:4:7:4 ']
9	6	4	170	1	0.25	1.8175583521910068	0.8272064544237454	6.87	546.87	0.18421052631578946:0.34210526315789475:0.07894736842105263:0.07894736842105263:0.17763157894736842:0.07236842105263158:0.03289473684210526:0.006578947368421052:0.02631578947368421	['False1:2:5:6:9:6:5:2:3:2:1:2:5:6:5:2:1:2:3:2:1:2:1:2:1:2:5:6:9:6:5:4:7:4:5:2:1:2:3:2:5:4:7:4 ', 'True1:2:5:4:7:8 ', 'False1:2:3:2:1:2:1:2:1:2:3:2:5:6:9:6:5:2:1:2:3:2:1:2:5:4:7:4:5:2:3:2:1:2:5:4:7:4:5:2:1:2 ', 'False1:2:3:2:5:2:1:2:3:2:1:2:5:6:9:6:5:4:5:2:1:2:5:4:5:6:5:2:1:2:1:2:1:2:5:2:3:2:1:2:1:2:5:2:1:2:3:2:1:2:5:4:5:6:5:2:3:2:1:2 ']
9	6	4	178	2	0.5	1.829459869605351	0.8326230684272047	112.3835	584.767	0.15436241610738255:0.33557046979865773:0.087248322147651:0.0738255033557047:0.2080536912751678:0.0738255033557047:0.03355704697986577:0.013422818791946308:0.020134228187919462	['True1:2:3:2:5:4:7:4:5:2:1:2:5:2:3:2:1:2:5:6:5:4:5:2:1:2:1:2:5:4:7:8 ', 'True1:2:5:2:3:2:1:2:3:2:5:6:5:2:1:2:5:2:3:2:1:2:5:4:7:8 ', 'False1:2:1:2:3:2:1:2:5:6:5:2:1:2:5:6:9:6:5:4:5:2:3:2:1:2:5:4:7:4:5:6:5:2:3:2:1:2:5 ', 'False1:2:5:2:3:2:1:2:1:2:3:2:1:2:3:2:5:2:1:2:5:4:5:6:5:2:1:2:1:2:5:6:9:6:5:2:3:2:1:2:3:2:5:4:7:4:5:6:9:6:5:2 ']
9	6	5	230	0	0.0	1.764797801590516	0.8031940930362469	0.0	900.0	0.15867158671586715:0.33948339483394835:0.08118081180811808:0.05904059040590406:0.2140221402214022:0.0996309963099631:0.014760147601476014:0.0:0.033210332103321034	['False1:2:5:2:1:2:5:6:5:2:1:2:3:2:5:6:9:6:5:4:5:2:1:2:1:2:5:6:5:4:7:4:5:2:3:2:1:2:3:2:5:6:5:2 ', 'False1:2:5:4:5:6:9:6:5:2:3:2:1:2:3:2:5:6:9:6:5:2:1:2:3:2:5:4:5:6:9:6:5:2:1:2:1:2:1:2:1:2:5:4:7:4 ', 'False1:2:3:2:1:2:5:2:3:2:1:2:3:2:1:2:3:2:5:2:1:2:3:2:1:2:3:2:5:2:1:2:5:6:5:2:1:2:5:6:9:6:5:2:1:2:5:4:5:6:5:2:1:2:5:6:5:2 ', 'False1:2:5:6:5:2:1:2:3:2:1:2:3:2:1:2:5:2:1:2:5:2:3:2:1:2:5:6:9:6:5:2:3:2:1…
9	6	3	107	3	1.0	1.881830259662906	0.8564578600992719	91.61966666666666	274.859	0.16666666666666666:0.3333333333333333:0.10714285714285714:0.047619047619047616:0.16666666666666666:0.08333333333333333:0.03571428571428571:0.03571428571428571:0.023809523809523808	['True1:2:1:2:5:2:3:2:1:2:3:2:1:2:5:6:5:2:3:2:1:2:3:2:1:2:5:6:5:4:7:8 ', 'True1:2:3:2:5:6:5:4:7:8 ', 'True1:2:3:2:1:2:3:2:5:2:1:2:5:4:5:6:9:6:5:2:3:2:1:2:1:2:5:6:9:6:5:2:1:2:3:2:1:2:5:4:7:8 ']
9	6	6	215	1	0.16666666666666666	1.711523538536034	0.7789479310353338	125.491	1025.491	0.19003115264797507:0.38006230529595014:0.09657320872274143:0.059190031152647975:0.17757009345794392:0.056074766355140186:0.018691588785046728:0.003115264797507788:0.018691588785046728	['False1:2:5:4:5:2:3:2:1:2:5:4:5:2:3:2:1:2:5:6:9:6:5:2:3:2:1:2:3:2:5:4:7:4:5:2:1:2:1:2:3:2:5:2:1:2:3:2:5:2 ', 'False1:2:3:2:5:6:5:2:1:2:5:4:5:2:3:2:1:2:1:2:5:6:9:6:5:2:1:2:1:2:3:2:1:2:3:2:1:2:3:2:5:2:1:2:1:2:1:2:1:2 ', 'False1:2:1:2:5:2:3:2:1:2:5:2:3:2:1:2:1:2:5:6:5:4:5:2:1:2:1:2:5:2:1:2:3:2:5:4:7:4:5:2:1:2:5:6:5:4:5:2:3:2:1:2:3:2:5:6:9:6 ', 'False1:2:3:2:1:2:5:4:7:4:5:2:1:2:3:2:1:2:5:6:5:4:7:4:5…
9	10	6	148	4	0.6666666666666666	1.915686840646	0.8718666541444121	26.578500000000002	466.31399999999996	0.16666666666666666:0.30434782608695654:0.07246376811594203:0.07246376811594203:0.1956521739130435:0.08695652173913043:0.036231884057971016:0.028985507246376812:0.036231884057971016	['False1:2:5:6:9:6:5:2:3:2:1:2:3:2:1:2:3:2:5:4:7:4:5:6:9:6:5:2:1:2:5:4:5:2:1:2:5:4:5:2:3:2:1 ', 'True1:2:3:2:1:2:5:6:9:6:5:2:1:2:5:4:7:8 ', 'True1:2:3:2:1:2:3:2:5:6:9:6:5:2:1:2:5:4:7:8 ', 'True1:2:5:4:7:8 ', 'False1:2:5:6:5:2:1:2:5:2:3:2:1:2:1:2:1:2:1:2:3:2:5:4:5:6:9:6:5:2:1:2:3:2:5:6:5:2:1:2:1:2:5:4:5 ', 'True1:2:5:4:7:8 ']
9	10	6	209	2	0.3333333333333333	1.7629356037404535	0.8023465702708135	126.7775	973.5550000000001	0.17669172932330826:0.36466165413533835:0.11654135338345864:0.04887218045112782:0.16917293233082706:0.07518796992481203:0.015037593984962405:0.007518796992481203:0.02631578947368421	['False1:2:5:2:3:2:1:2:1:2:3:2:5:6:5:4:7:4:5:2:1:2:5:2:3:2:1:2:3:2:1:2:1:2:3:2:1:2:3:2 ', 'False1:2:5:6:5:4:5:2:3:2:1:2:5:6:9:6:5:2:3:2:1:2:3:2:1:2:5:6:5:4:5:2:3:2:1:2:3:2:1:2:5:4:7:4:5 ', 'False1:2:3:2:1:2:3:2:5:2:1:2:1:2:3:2:1:2:1:2:5:4:5:6:9:6:5:2:1:2:5:6:9:6:5:2:1:2:5:6:9:6:5:2:3 ', 'True1:2:5:2:3:2:1:2:3:2:5:2:1:2:3:2:5:2:1:2:3:2:1:2:5:6:5:4:5:2:3:2:1:2:5:6:9:6:5:4:7:8 ', 'False1:2:3:2:5:4:5…
9	10	8	179	5	0.625	1.8077118541520096	0.8227251200437457	51.801199999999994	799.0060000000001	0.1968503937007874:0.3543307086614173:0.11023622047244094:0.06299212598425197:0.14960629921259844:0.05905511811023622:0.031496062992125984:0.01968503937007874:0.015748031496062992	['True1:2:3:2:1:2:5:4:5:6:9:6:5:2:3:2:1:2:1:2:1:2:3:2:5:6:5:4:7:8 ', 'True1:2:5:2:3:2:1:2:5:4:7:8 ', 'True1:2:3:2:5:2:1:2:1:2:1:2:3:2:5:4:7:8 ', 'False1:2:3:2:1:2:1:2:3:2:1:2:5:6:9:6:5:4:7:4:5:2:3:2:1:2:1:2:3:2:1:2:1:2:3:2:5:4:5:2:1:2:3:2:5:2:1:2:3 ', 'True1:2:5:4:7:4:5:6:5:2:1:2:5:4:7:8 ', 'False1:2:3:2:5:6:5:2:1:2:1:2:3:2:1:2:1:2:3:2:1:2:1:2:1:2:3:2:1:2:3:2:1:2:5:4:5:2:1:2:3:2:1:2:5:6:9:6:5:4:5…
9	10	5	77	4	0.8	1.8429356142272344	0.8387561441086266	23.49075	273.963	0.23376623376623376:0.33766233766233766:0.09090909090909091:0.06493506493506493:0.11688311688311688:0.03896103896103896:0.05194805194805195:0.05194805194805195:0.012987012987012988	['False1:2:5:2:3:2:1:2:1:2:1:2:3:2:1:2:1:2:3:2:1:2:3:2:1:2:5:6:5:4:5:2:3:2:1:2:1 ', 'True1:2:5:4:7:8 ', 'True1:2:5:6:9:6:5:4:7:8 ', 'True1:2:3:2:1:2:1:2:1:2:1:2:5:4:7:8 ', 'True1:2:3:2:5:4:7:8 ']
9	10	7	181	5	0.7142857142857143	1.8836902700363032	0.8573043873011714	74.4286	732.1429999999999	0.16981132075471697:0.3160377358490566:0.08018867924528301:0.05188679245283019:0.18867924528301888:0.10377358490566038:0.02830188679245283:0.02358490566037736:0.03773584905660377	['True1:2:3:2:5:4:7:8 ', 'True1:2:3:2:1:2:3:2:5:6:5:2:1:2:1:2:5:6:9:6:5:4:5:2:1:2:1:2:3:2:5:2:1:2:3:2:5:6:9:6:5:4:7:8 ', 'False1:2:5:4:5:6:9:6:5:2:1:2:3:2:5:6:9:6:5:4:5:2:1:2:1:2:3:2:1:2:1:2:3:2:5:4:5:6:5:2:1:2:5:6:9:6:5 ', 'True1:2:5:6:9:6:5:4:7:8 ', 'True1:2:1:2:3:2:1:2:5:4:7:4:5:2:3:2:1:2:1:2:1:2:3:2:5:6:5:2:1:2:5:2:3:2:1:2:5:4:7:8 ', 'True1:2:1:2:5:6:9:6:5:4:7:8 ', 'False1:2:3:2:5:6:5:2:1:2:1…
9	10	6	170	4	0.6666666666666666	1.7941618977910347	0.816558269144325	106.66999999999999	786.68	0.20434782608695654:0.34782608695652173:0.08260869565217391:0.06521739130434782:0.17391304347826086:0.06521739130434782:0.02608695652173913:0.017391304347826087:0.017391304347826087	['False1:2:1:2:3:2:1:2:5:2:1:2:3:2:1:2:3:2:1:2:5:6:9:6:5:2:1:2:5:4:5:6:9:6:5:2:3:2:1 ', 'True1:2:1:2:1:2:3:2:1:2:5:4:5:2:3:2:1:2:5:2:1:2:5:4:7:4:5:6:5:2:3:2:1:2:1:2:1:2:3:2:1:2:5:4:7:8 ', 'False1:2:3:2:1:2:1:2:3:2:1:2:1:2:1:2:1:2:3:2:1:2:3:2:5:4:7:4:5:6:5:2:1:2:3:2:1:2:1:2:1:2:5:4:5:2:1:2:1 ', 'True1:2:1:2:3:2:5:6:5:2:1:2:5:6:5:4:7:8 ', 'True1:2:1:2:5:4:5:6:9:6:5:2:3:2:1:2:5:6:5:2:1:2:5:4:7:8 ', …
9	10	7	209	3	0.42857142857142855	1.7628789548756343	0.8023207882613623	113.24399999999999	1059.732	0.18518518518518517:0.3611111111111111:0.08333333333333333:0.04938271604938271:0.1882716049382716:0.07716049382716049:0.015432098765432098:0.009259259259259259:0.030864197530864196	['False1:2:5:2:1:2:5:6:9:6:5:2:1:2:5:6:9:6:5:2:3:2:1:2:5:4:5:2:1:2:3:2:5:2:1:2:1:2:1:2:3:2:5:4:7:4:5:6:5 ', 'True1:2:3:2:1:2:3:2:5:6:5:4:5:2:1:2:3:2:5:2:1:2:1:2:5:6:9:6:5:2:1:2:5:4:7:8 ', 'True1:2:3:2:1:2:1:2:3:2:1:2:5:4:5:2:1:2:3:2:5:6:9:6:5:2:1:2:3:2:5:4:5:6:9:6:5:2:1:2:5:4:7:8 ', 'False1:2:1:2:1:2:1:2:5:2:3:2:1:2:1:2:5:6:9:6:5:2:1:2:3:2:5:2:1:2:5:6:9:6:5:2:3:2:1:2:5:6:9:6:5:2:3:2:1:2:1:2:3:2 '…
9	10	7	139	5	0.7142857142857143	1.8685768902768076	0.850425991749171	43.29039999999999	576.452	0.1839080459770115:0.3390804597701149:0.09770114942528736:0.06321839080459771:0.16091954022988506:0.06321839080459771:0.034482758620689655:0.028735632183908046:0.028735632183908046	['True1:2:5:6:9:6:5:2:1:2:3:2:1:2:5:6:9:6:5:4:7:8 ', 'False1:2:3:2:1:2:5:4:7:4:5:2:3:2:1:2:1:2:1:2:3:2:1:2:5:4:5:2:3:2:1:2:5:6:9:6:5:2:1:2:5:6:9:6:5 ', 'False1:2:3:2:5:2:1:2:3:2:1:2:5:6:5:4:5:2:1:2:3:2:1:2:5:4:5:2:1:2:3:2:1:2:5:2:3:2:1:2:1:2:1:2:3 ', 'True1:2:5:2:3:2:1:2:1:2:1:2:3:2:1:2:5:4:7:8 ', 'True1:2:3:2:1:2:3:2:5:2:1:2:5:6:9:6:5:4:5:2:1:2:3:2:5:4:7:8 ', 'True1:2:5:4:7:8 ', 'True1:2:3:2:5:4…
9	10	6	196	3	0.5	1.753438269488285	0.7980241471784583	130.82666666666668	932.48	0.2066420664206642:0.36900369003690037:0.11070110701107011:0.04797047970479705:0.14760147601476015:0.06642066420664207:0.01845018450184502:0.01107011070110701:0.02214022140221402	['True1:2:5:4:5:6:9:6:5:2:3:2:1:2:5:4:5:6:9:6:5:2:3:2:1:2:3:2:5:4:7:8 ', 'False1:2:5:6:5:2:1:2:3:2:1:2:3:2:1:2:3:2:5:6:9:6:5:4:5:2:1:2:3:2:1:2:3:2:5:6:9:6:5:4:7:4:5 ', 'False1:2:5:6:5:2:1:2:3:2:5:4:5:2:1:2:3:2:1:2:3:2:1:2:1:2:5:2:3:2:1:2:5:6:5:2:3:2:1:2:1:2:3:2:1:2:3 ', 'False1:2:1:2:3:2:1:2:5:6:9:6:5:2:1:2:3:2:1:2:3:2:5:6:9:6:5:2:1:2:1:2:1:2:3:2:1:2:1:2:3:2:1:2:1:2:5:2:1:2:1:2:3:2:1:2:1:2:1 ', '…
9	10	2	64	2	1.0	2.0361732166780175	0.9267023670136392	62.7495	125.499	0.1111111111111111:0.2222222222222222:0.05555555555555555:0.08333333333333333:0.2222222222222222:0.1388888888888889:0.05555555555555555:0.05555555555555555:0.05555555555555555	['True1:2:5:6:5:4:7:8 ', 'True1:2:3:2:5:4:5:2:1:2:5:6:9:6:5:2:1:2:3:2:5:6:9:6:5:4:7:8 ']
9	14	6	127	4	0.6666666666666666	1.7852112481750355	0.8124846529521876	28.31575	473.26300000000003	0.1793103448275862:0.33793103448275863:0.07586206896551724:0.08275862068965517:0.21379310344827587:0.04827586206896552:0.027586206896551724:0.027586206896551724:0.006896551724137931	['False1:2:3:2:1:2:5:4:5:6:5:2:1:2:5:6:5:2:3:2:1:2:1:2:5:4:5:2:1:2:3:2:1:2:1:2:3:2:1:2:3:2:1 ', 'True1:2:5:4:7:8 ', 'False1:2:5:4:5:2:3:2:1:2:5:4:5:2:3:2:1:2:1:2:3:2:5:2:1:2:5:4:5:6:5:2:3:2:1:2:5:4:5:6:5:2:1:2:1:2:3:2:5:6:5:4:5:2 ', 'True1:2:5:6:9:6:5:2:3:2:1:2:5:4:5:2:1:2:5:4:7:8 ', 'True1:2:5:2:1:2:5:4:7:8 ', 'True1:2:5:2:1:2:5:4:7:8 ']
9	14	8	204	5	0.625	1.803598723506262	0.8208531536147454	98.95020000000001	1034.751	0.1949685534591195:0.3490566037735849:0.0880503144654088:0.0660377358490566:0.17295597484276728:0.0660377358490566:0.02830188679245283:0.015723270440251572:0.018867924528301886	['False1:2:5:4:5:2:3:2:1:2:3:2:1:2:3:2:5:4:5:2:1:2:5:6:9:6:5:4:5:2:1:2:5:4:5:6:5:2:3:2:1:2:1:2:3:2:1 ', 'False1:2:1:2:1:2:3:2:5:2:1:2:1:2:5:4:5:6:9:6:5:2:1:2:3:2:1:2:3:2:1:2:5:6:5:2:1:2:3:2:1:2:1:2:1:2:3:2:1:2:5 ', 'False1:2:3:2:5:6:9:6:5:4:7:4:5:2:1:2:3:2:5:2:1:2:1:2:1:2:1:2:5:6:5:4:7:4:5:2:3:2:1:2:3:2:5:6:9:6:5:4:7:4 ', 'True1:2:1:2:1:2:1:2:5:2:1:2:3:2:5:6:5:4:7:4:5:2:1:2:3:2:1:2:1:2:3:2:1:2:1:…
9	14	6	151	4	0.6666666666666666	1.9206982243902035	0.8741474331762392	51.10675	564.4269999999999	0.16463414634146342:0.3170731707317073:0.08536585365853659:0.07317073170731707:0.17073170731707318:0.08536585365853659:0.042682926829268296:0.024390243902439025:0.036585365853658534	['True1:2:3:2:5:4:7:8 ', 'True1:2:5:4:7:4:5:6:5:2:3:2:1:2:5:6:9:6:5:2:1:2:5:4:5:6:9:6:5:2:3:2:1:2:5:4:7:8 ', 'True1:2:5:2:3:2:1:2:5:4:7:8 ', 'False1:2:5:6:9:6:5:2:3:2:1:2:5:2:1:2:5:6:9:6:5:2:1:2:5:6:5:4:7:4:5:2:3:2:1:2:1:2:3:2:1:2:1:2:1:2:1:2 ', 'False1:2:3:2:5:2:1:2:1:2:3:2:1:2:3:2:5:6:9:6:5:4:5:2:1:2:3:2:1:2:1:2:5:4:7:4:5:6:9:6:5:2:3:2:1:2:3:2:1:2 ', 'True1:2:3:2:5:4:7:8 ']
9	14	8	225	2	0.25	1.8144813397225068	0.8258060456989211	65.0395	1210.079	0.15472779369627507:0.32664756446991405:0.08595988538681948:0.08022922636103152:0.2148997134670487:0.0830945558739255:0.02005730659025788:0.0057306590257879654:0.02865329512893983	['False1:2:1:2:5:4:5:2:3:2:1:2:3:2:5:6:9:6:5:2:1:2:3:2:5:6:5:2:1:2:3:2:1:2:3:2:5:2:1:2:5:4:5:6:9 ', 'True1:2:3:2:5:4:7:8 ', 'False1:2:5:6:5:2:3:2:1:2:5:6:9:6:5:2:1:2:1:2:5:6:9:6:5:4:5:2:3:2:1:2:5:6:5:2:1:2:3:2:5:4:5 ', 'False1:2:1:2:1:2:5:2:3:2:1:2:5:4:5:2:3:2:1:2:3:2:1:2:3:2:5:6:9:6:5:2:1:2:5:4:5:6:5:2:1:2:5:6:9:6:5:4 ', 'False1:2:1:2:3:2:5:6:9:6:5:2:1:2:3:2:1:2:5:6:5:4:7:4:5:2:3:2:1:2:1:2:5:4:5…
9	14	8	245	2	0.25	1.822795367792465	0.8295899229391974	79.8655	1239.731	0.15760869565217392:0.33967391304347827:0.10054347826086957:0.07880434782608696:0.19021739130434784:0.07065217391304347:0.03260869565217391:0.005434782608695652:0.024456521739130436	['False1:2:5:4:7:4:5:2:1:2:1:2:5:4:5:2:3:2:1:2:5:4:7:4:5:6:5:2:3:2:1:2:3:2:5:4:5:6:5:2:1:2:3:2 ', 'False1:2:3:2:1:2:5:2:3:2:1:2:3:2:1:2:3:2:1:2:1:2:3:2:1:2:1:2:1:2:3:2:1:2:1:2:5:6:5:2:1:2:5:6:9 ', 'True1:2:3:2:5:4:7:4:5:2:1:2:5:4:7:4:5:2:1:2:3:2:5:6:9:6:5:4:7:8 ', 'False1:2:5:6:9:6:5:4:7:4:5:2:3:2:1:2:3:2:5:4:5:2:1:2:5:2:3:2:1:2:5:2:1:2:1:2:5:4:5:6:5:2:1:2:1:2:5:6:9:6:5:2:3:2 ', 'False1:2:3:2:5:6…
9	14	6	179	3	0.5	1.867147473260604	0.8497754360294928	75.83633333333334	767.509	0.16826923076923078:0.30288461538461536:0.0673076923076923:0.09134615384615384:0.21153846153846154:0.08653846153846154:0.03365384615384615:0.014423076923076924:0.02403846153846154	['False1:2:1:2:5:6:5:4:7:4:5:2:3:2:1:2:5:4:5:2:1:2:5:6:9:6:5:4:5:2:1:2:5:6:5:4:5:2:1:2:5:6:9:6 ', 'False1:2:5:4:7:4:5:6:9:6:5:2:1:2:5:4:7:4:5:6:5:2:3:2:1:2:5:4:7:4:5:2:3:2:1:2:5:6:5:2:1 ', 'True1:2:1:2:5:6:9:6:5:2:1:2:1:2:3:2:1:2:5:4:7:8 ', 'False1:2:3:2:5:6:5:4:5:2:1:2:5:6:9:6:5:2:1:2:3:2:1:2:1:2:1:2:3:2:1:2:3:2:5:4:5:2:1:2:3:2:1:2:3:2:5:4:5:2:1 ', 'True1:2:3:2:1:2:5:6:5:2:3:2:1:2:1:2:5:4:5:6:5:…
9	14	9	232	4	0.4444444444444444	1.8919684679422504	0.8610719575310581	49.66675	1098.6670000000001	0.14678899082568808:0.3149847094801223:0.08868501529051988:0.08868501529051988:0.19571865443425077:0.07951070336391437:0.039755351681957186:0.012232415902140673:0.03363914373088685	['False1:2:5:4:7:4:5:6:9:6:5:2:3:2:1:2:3:2:5:4:7:4:5:6:5:2:1:2:3:2:1:2:5:2:1:2:5:4:7:4:5:6:9:6 ', 'False1:2:5:6:5:4:5:2:3:2:1:2:3:2:5:4:5:2:1:2:3:2:1:2:3:2:5:6:9:6:5:4:5:2:1:2:3:2:5:4:7:4:5:2:1:2:3:2:5 ', 'False1:2:3:2:1:2:5:2:3:2:1:2:5:4:7:4:5:6:9:6:5:2:3:2:1:2:5:2:3:2:1:2:3:2:5:6:5:4:5:2:1:2:1:2:3:2:1:2:3 ', 'False1:2:5:4:7:4:5:6:5:2:1:2:5:4:7:4:5:2:1:2:1:2:3:2:5:6:9:6:5:4:7:4:5:2:1:2:3:2:1:2:1…
9	14	4	131	2	0.5	1.8663104383417164	0.8493944850208789	67.7045	495.409	0.15827338129496402:0.31654676258992803:0.08633093525179857:0.07194244604316546:0.2014388489208633:0.09352517985611511:0.02877697841726619:0.014388489208633094:0.02877697841726619	['False1:2:5:2:1:2:5:4:5:6:5:2:1:2:5:4:7:4:5:6:5:2:3:2:1:2:5:2:1:2:3:2:1:2:5:6:5:2:1:2:1:2:5:4:7:4:5 ', 'False1:2:1:2:3:2:1:2:1:2:5:6:9:6:5:4:5:2:3:2:1:2:1:2:5:6:9:6:5:4:5:2:3:2:1:2:5:4:5:2:3:2:1:2:3:2:5:6:9:6 ', 'True1:2:3:2:1:2:1:2:5:6:9:6:5:2:3:2:1:2:5:6:5:2:3:2:1:2:3:2:5:6:5:4:7:8 ', 'True1:2:3:2:5:4:7:8 ']
9	14	10	219	5	0.5	1.8177507505940869	0.8272940187105573	65.5908	1227.954	0.16094986807387862:0.33773087071240104:0.09498680738786279:0.0870712401055409:0.20052770448548812:0.05804749340369393:0.029023746701846966:0.013192612137203167:0.018469656992084433	['True1:2:1:2:5:4:7:8 ', 'False1:2:3:2:5:6:5:4:5:2:1:2:5:4:7:4:5:2:3:2:1:2:5:4:7:4:5:6:5:2:1:2:3:2:1:2:5:4:5:6:9:6:5:2:1:2 ', 'False1:2:5:4:7:4:5:2:1:2:3:2:1:2:5:4:5:6:9:6:5:2:3:2:1:2:3:2:1:2:3:2:5:4:5:2:1:2:5:4:5:6:5 ', 'True1:2:1:2:1:2:3:2:1:2:5:2:3:2:1:2:3:2:1:2:3:2:5:4:5:2:1:2:1:2:3:2:5:2:1:2:3:2:5:4:5:2:1:2:5:4:7:8 ', 'True1:2:5:2:1:2:5:4:7:8 ', 'False1:2:5:6:9:6:5:2:3:2:1:2:1:2:5:4:5:2:1:2:…
9	14	7	217	3	0.42857142857142855	1.7674832742256388	0.8044163043035079	119.94999999999999	1079.85	0.17732558139534885:0.3633720930232558:0.10174418604651163:0.06395348837209303:0.18023255813953487:0.06395348837209303:0.020348837209302327:0.00872093023255814:0.020348837209302327	['False1:2:5:4:7:4:5:6:9:6:5:2:1:2:5:6:5:2:1:2:3:2:1:2:1:2:3:2:1:2:3:2:1:2:5:2:3:2:1:2:3:2:5:4 ', 'True1:2:5:2:3:2:1:2:5:6:9:6:5:4:7:8 ', 'False1:2:5:4:5:2:1:2:3:2:1:2:5:2:1:2:1:2:3:2:5:2:1:2:5:6:5:2:1:2:3:2:1:2:3:2:1:2:3:2:5:2:1:2:3:2 ', 'False1:2:1:2:1:2:5:2:1:2:3:2:1:2:5:4:5:2:1:2:3:2:5:4:5:2:1:2:1:2:3:2:1:2:3:2:5:4:7:4:5:2:1:2:1:2:5:6:5:2:3:2:1:2:1:2:3:2:5:4 ', 'True1:2:1:2:3:2:5:4:5:6:9:6:5:…
9	18	9	252	2	0.2222222222222222	1.8247655851403324	0.8304866074967022	76.34599999999999	1412.692	0.17936117936117937:0.32432432432432434:0.08108108108108109:0.07616707616707617:0.19164619164619165:0.08845208845208845:0.022113022113022112:0.004914004914004914:0.03194103194103194	['False1:2:3:2:1:2:3:2:1:2:3:2:1:2:3:2:5:4:5:6:9:6:5:2:1:2:1:2:5:2:1:2:1:2:3:2:5:4:5:2:1 ', 'True1:2:5:6:9:6:5:4:7:8 ', 'False1:2:1:2:3:2:5:6:9:6:5:4:5:2:1:2:1:2:3:2:1:2:5:6:5:4:5:2:3:2:1:2:3:2:1:2:5:4:5:6:5:2:3:2 ', 'False1:2:5:4:7:4:5:6:5:2:3:2:1:2:3:2:5:4:7:4:5:6:5:2:1:2:3:2:1:2:1:2:3:2:5:6:5:2:1:2:3:2:5:2:1:2:3:2:5:4:5:6:9:6 ', 'True1:2:5:4:7:4:5:6:9:6:5:2:1:2:3:2:1:2:1:2:3:2:5:4:5:6:9:6:5:2:…
9	18	9	196	5	0.5555555555555556	1.8026654969981855	0.8204284239272558	65.44999999999999	1047.25	0.18495297805642633:0.3573667711598746:0.10658307210031348:0.05956112852664577:0.16300940438871472:0.06583072100313479:0.025078369905956112:0.01567398119122257:0.0219435736677116	['False1:2:5:6:5:4:5:2:3:2:1:2:1:2:3:2:1:2:1:2:5:2:3:2:1:2:5:6:5:2:3:2:1:2:5:4:5:6:9:6:5:2:3:2:1:2 ', 'True1:2:3:2:1:2:5:6:9:6:5:4:5:2:3:2:1:2:1:2:5:4:7:4:5:2:3:2:1:2:1:2:5:4:7:8 ', 'False1:2:3:2:1:2:1:2:3:2:1:2:5:6:9:6:5:2:1:2:3:2:5:2:1:2:3:2:1:2:1:2:3:2:1:2:1:2:3:2:1:2:5:2:3:2:1:2:5:4:5:6:9:6 ', 'False1:2:3:2:1:2:3:2:1:2:5:6:5:2:3:2:1:2:5:2:3:2:1:2:3:2:5:4:5:2:1:2:3:2:1:2:5:2:1:2:1:2:3:2:1:2:1:…
9	18	10	216	6	0.6	1.7939318184077921	0.8164535555043924	104.66683333333333	1348.0010000000002	0.18362282878411912:0.3424317617866005:0.08436724565756824:0.062034739454094295:0.19602977667493796:0.07692307692307693:0.022332506203473945:0.01488833746898263:0.017369727047146403	['True1:2:5:2:1:2:3:2:5:6:5:2:1:2:1:2:1:2:5:6:9:6:5:4:5:2:3:2:1:2:1:2:3:2:5:4:7:8 ', 'True1:2:5:6:5:2:1:2:1:2:5:6:5:2:1:2:1:2:1:2:5:4:5:6:5:2:3:2:1:2:3:2:1:2:5:6:5:4:7:8 ', 'False1:2:3:2:1:2:1:2:5:2:1:2:3:2:1:2:5:6:5:2:3:2:1:2:5:4:7:4:5:6:5:2:3:2:1:2:1:2:5:4:5:6:5:2:1 ', 'True1:2:5:2:3:2:1:2:3:2:5:6:5:2:1:2:1:2:5:6:9:6:5:4:7:8 ', 'True1:2:3:2:1:2:3:2:5:6:9:6:5:4:7:4:5:2:1:2:5:2:1:2:1:2:5:2:3:2:1:…
9	18	11	218	6	0.5454545454545454	1.7921683200468344	0.8156509528122744	82.71900000000001	1396.314	0.17587939698492464:0.35175879396984927:0.09045226130653267:0.06281407035175879:0.1934673366834171:0.0678391959798995:0.020100502512562814:0.01507537688442211:0.022613065326633167	['True1:2:1:2:5:6:5:4:7:8 ', 'True1:2:5:2:1:2:5:2:1:2:1:2:1:2:1:2:3:2:1:2:5:2:1:2:1:2:5:4:7:8 ', 'True1:2:5:4:7:8 ', 'True1:2:3:2:1:2:3:2:5:6:5:4:5:2:1:2:3:2:1:2:5:2:3:2:1:2:1:2:3:2:1:2:5:6:5:4:7:8 ', 'True1:2:3:2:1:2:1:2:3:2:1:2:3:2:5:4:7:8 ', 'False1:2:3:2:5:2:1:2:5:4:5:2:1:2:5:4:5:2:3:2:1:2:1:2:3:2:5:4:5:2:1:2:5:4:7:4:5:2:1:2:3:2:5:4:5:2:1:2:5 ', 'False1:2:1:2:1:2:3:2:5:6:5:4:5:2:1:2:5:2:3:2:1…
9	18	11	255	5	0.45454545454545453	1.738157190597188	0.7910694284625304	119.95219999999999	1679.761	0.18217821782178217:0.36633663366336633:0.09900990099009901:0.06930693069306931:0.1900990099009901:0.04950495049504951:0.02178217821782178:0.009900990099009901:0.011881188118811881	['True1:2:1:2:3:2:1:2:5:2:1:2:5:4:5:6:5:2:3:2:1:2:3:2:5:4:7:8 ', 'True1:2:3:2:5:4:7:4:5:2:1:2:1:2:5:4:5:2:1:2:5:2:3:2:1:2:5:6:5:2:3:2:1:2:1:2:5:6:5:4:7:8 ', 'False1:2:3:2:5:4:5:2:1:2:3:2:5:4:5:2:1:2:5:4:5:2:1:2:5:4:5:2:3:2:1:2:3:2:5:4:5:6:9:6:5:2:1:2:3:2:1:2:5:4:7:4:5:2:3:2:1:2:5 ', 'True1:2:3:2:5:2:1:2:5:6:5:2:1:2:3:2:1:2:3:2:1:2:5:6:5:2:3:2:1:2:1:2:5:6:5:4:7:8 ', 'True1:2:5:4:5:6:9:6:5:2:3:2:1:…
9	18	10	210	3	0.3	1.7158905855651518	0.7809354597905475	63.131	1449.393	0.20229885057471264:0.37701149425287356:0.11264367816091954:0.052873563218390804:0.15862068965517243:0.05747126436781609:0.016091954022988506:0.006896551724137931:0.016091954022988506	['True1:2:5:6:9:6:5:2:3:2:1:2:3:2:5:4:7:8 ', 'False1:2:3:2:1:2:3:2:1:2:1:2:1:2:3:2:1:2:1:2:3:2:1:2:3:2:5:4:5:2:1:2:1:2:1:2:5:4:5:2:1:2:3:2 ', 'True1:2:3:2:5:4:7:8 ', 'False1:2:1:2:1:2:5:6:5:4:5:2:3:2:1:2:3:2:1:2:5:6:9:6:5:4:7:4:5:2:3:2:1:2:1:2:3:2:1:2:3 ', 'False1:2:3:2:1:2:3:2:1:2:5:2:3:2:1:2:3:2:1:2:5:4:7:4:5:6:5:2:1:2:3:2:1:2:3:2:1:2:3:2:1:2:3:2:5:6:5:2:1:2:5:2:1:2:1:2:5:2:3 ', 'False1:2:3:2:1…
9	18	7	239	2	0.2857142857142857	1.8555010713686917	0.844474930103953	133.1655	1166.331	0.16981132075471697:0.3238993710691824:0.08490566037735849:0.06918238993710692:0.18238993710691823:0.09433962264150944:0.025157232704402517:0.006289308176100629:0.0440251572327044	['False1:2:3:2:5:6:9:6:5:4:5:2:1:2:5:4:5:2:3:2:1:2:3:2:5:4:5:6:9:6:5:2:1:2:5:2:1:2:5:6:5:2:1:2 ', 'True1:2:5:4:7:4:5:6:9:6:5:2:1:2:1:2:3:2:5:2:1:2:3:2:1:2:1:2:5:6:9:6:5:4:7:8 ', 'False1:2:1:2:1:2:5:4:5:6:9:6:5:2:3:2:1:2:3:2:5:6:9:6:5:4:5:2:1:2:1:2:1:2:1:2:5:6:9:6:5:2:3:2:1 ', 'False1:2:5:6:9:6:5:4:5:2:3:2:1:2:3:2:5:6:9:6:5:4:5:2:1:2:3:2:1:2:3:2:1:2:3:2:5:4:7:4:5:6:9:6:5:2:1:2:3:2:1 ', 'False1:2:5…
9	18	6	156	2	0.3333333333333333	1.7432404728184923	0.7933829299014533	46.384	812.768	0.1834862385321101:0.3577981651376147:0.09174311926605505:0.05045871559633028:0.19724770642201836:0.0779816513761468:0.013761467889908258:0.009174311926605505:0.01834862385321101	['False1:2:5:2:1:2:5:6:9:6:5:2:3:2:1:2:5:4:5:2:3:2:1:2:5:6:5:2:3:2:1:2:1:2:3:2:1:2:3:2:5:6:5:4:5 ', 'False1:2:1:2:5:6:5:2:1:2:1:2:1:2:5:4:5:6:5:2:3:2:1:2:3:2:1:2:5:6:5:2:3:2:1:2:5:6:5:4:5:2:1:2:1:2:5:2:3 ', 'False1:2:5:4:7:4:5:6:5:2:3:2:1:2:3:2:1:2:1:2:3:2:1:2:3:2:5:2:1:2:3:2:5:6:9:6:5:2:1:2:5:2 ', 'True1:2:5:6:9:6:5:4:7:8 ', 'False1:2:5:4:5:2:3:2:1:2:5:6:5:2:3:2:1:2:3:2:5:6:5:4:5:2:1:2:3:2:1:2:3…
9	18	7	117	5	0.7142857142857143	1.8803421098996318	0.8557805739544582	48.8572	604.286	0.19393939393939394:0.32727272727272727:0.07878787878787878:0.06060606060606061:0.16363636363636364:0.07878787878787878:0.04242424242424243:0.030303030303030304:0.024242424242424242	['True1:2:5:6:5:4:7:8 ', 'True1:2:3:2:1:2:1:2:1:2:1:2:3:2:5:4:7:8 ', 'True1:2:3:2:1:2:3:2:1:2:5:6:9:6:5:4:7:8 ', 'False1:2:5:4:7:4:5:2:3:2:1:2:5:6:9:6:5:2:1:2:5:2:1:2:3:2:5:6:5:2:1:2:3:2:5:4:5:2:1:2:5:6:9:6:5 ', 'False1:2:1:2:3:2:5:6:5:2:1:2:5:6:5:2:1:2:3:2:1:2:5:6:5:2:3:2:1:2:1:2:3:2:1:2:3:2:1:2:1:2 ', 'True1:2:5:4:7:4:5:2:1:2:5:6:9:6:5:4:7:8 ', 'True1:2:1:2:1:2:3:2:1:2:1:2:5:4:7:8 ']
9	18	13	191	10	0.7692307692307693	1.8681169579783707	0.8502166675393561	59.777300000000004	1137.773	0.18361581920903955:0.3333333333333333:0.09322033898305085:0.07062146892655367:0.16666666666666666:0.06497175141242938:0.03954802259887006:0.02824858757062147:0.01977401129943503	['True1:2:5:6:5:4:7:8 ', 'True1:2:5:4:7:8 ', 'True1:2:5:6:9:6:5:4:7:8 ', 'True1:2:5:2:1:2:3:2:5:4:7:8 ', 'True1:2:5:6:9:6:5:2:1:2:1:2:1:2:3:2:1:2:3:2:1:2:3:2:1:2:3:2:1:2:3:2:1:2:5:2:1:2:1:2:3:2:5:4:7:8 ', 'False1:2:3:2:1:2:3:2:5:6:9:6:5:2:1:2:1:2:1:2:5:4:5:2:3:2:1:2:5:4:7:4:5:6:9:6:5:2:3:2:1:2:3:2:1:2:3 ', 'True1:2:5:4:7:8 ', 'False1:2:1:2:5:4:7:4:5:6:5:2:1:2:5:4:5:2:3:2:1:2:5:6:9:6:5:4:5:2:3:2:1…
