# Supplementary material for: Intrinsic motivation in cognitive architecture: intellectual curiosity originated from pattern discovery
Source: Front Artif Intell. 2024 Oct 17;7:1397860. doi: 10.3389/frai.2024.1397860 (PMC11525000; doi:10.3389/frai.2024.1397860)
Supplement: Supplementary file 4 [file Data_Sheet_4.zip › data/backtrack_ct_9_9_10_2_4_5_180.csv]

map_no	reward	round	skill	goal_time	goal_rate	entropy	entropy_n	achivenmt_time	giveup_time	probability	path
0	2	4	176	4	1.0	2.219517499417834	0.8931995492093	90.0325	360.13	0.20754716981132076:0.10377358490566038:0.03773584905660377:0.1792452830188679:0.1320754716981132:0.10377358490566038:0.03773584905660377:0.009433962264150943:0.018867924528301886:0.07547169811320754:0.05660377358490566:0.03773584905660377	['True1:4:5:6:3:6:5:4:10:11:8:11:10:4:1:2:1:2:1:4:10:4:1:4:5:6:3:6:5:7:5:4:10:11:12 ', 'True1:2:1:2:1:4:1:2:1:4:5:7:5:6:9:6:3:6:5:4:10:4:1:2:1:4:10:11:12 ', 'True1:4:1:2:1:2:1:4:10:11:12 ', 'True1:2:1:4:1:4:5:7:5:6:5:4:1:2:1:2:1:4:5:7:5:6:3:6:9:6:5:4:10:11:12 ']
0	2	3	194	1	0.3333333333333333	2.11243039863441	0.8501045296066281	17.402	377.402	0.21929824561403508:0.09649122807017543:0.02631578947368421:0.21929824561403508:0.14912280701754385:0.10526315789473684:0.043859649122807015:0.008771929824561403:0.03508771929824561:0.06140350877192982:0.02631578947368421:0.008771929824561403	['False1:4:10:4:5:4:1:2:1:4:5:7:5:6:9:6:5:4:10:11:10:4:1:4:5:7:5:6:9:6:3:6:5:4:10:4:1:2:1:4:5:7:5:6:9:6:5:4:1:2 ', 'False1:2:1:4:1:4:1:4:5:7:5:6:3:6:5:4:1:2:1:2:1:4:1:4:5:4:10:4:1:2:1:2:1:4:5:6:9:6:3:6:5:7:5:4:10:4:1:4:1:2:1:2:1:4:1 ', 'True1:2:1:4:10:11:8:11:12 ']
0	2	3	172	1	0.3333333333333333	1.9511005111103792	0.7851806067953648	39.99	399.99	0.2815533980582524:0.1262135922330097:0.019417475728155338:0.23300970873786409:0.1262135922330097:0.08737864077669903:0.02912621359223301:0.0:0.02912621359223301:0.04854368932038835:0.009708737864077669:0.009708737864077669	['True1:4:1:2:1:2:1:4:10:11:12 ', 'False1:2:1:4:5:7:5:6:3:6:5:4:1:2:1:4:1:2:1:2:1:4:1:4:5:6:9:6:5:4:10:4:1:4:5:4:1:2:1:4:10:4:5:6:9 ', 'False1:2:1:4:10:4:5:7:5:6:3:6:9:6:5:4:1:2:1:4:1:4:10:4:1:2:1:2:1:4:5:7:5:6:5:4:1:2:1:4:1:2:1:4:1:4:1 ']
0	2	3	242	1	0.3333333333333333	2.173779963002525	0.874793410524287	128.941	488.94100000000003	0.16296296296296298:0.07407407407407407:0.037037037037037035:0.2074074074074074:0.18518518518518517:0.1259259259259259:0.05185185185185185:0.014814814814814815:0.037037037037037035:0.05925925925925926:0.037037037037037035:0.007407407407407408	['True1:2:1:4:5:7:5:6:3:6:9:6:5:4:1:4:10:4:5:7:5:4:1:2:1:4:5:4:10:11:8:11:12 ', 'False1:2:1:4:10:11:8:11:10:4:5:6:9:6:5:4:1:2:1:4:5:4:1:2:1:4:5:6:3:6:9:6:5:7:5:4:1:4:5:7:5:4:10:11:10:4:1:2 ', 'False1:2:1:4:5:6:5:7:5:4:1:2:1:4:5:6:3:6:5:4:10:4:1:2:1:4:5:7:5:6:9:6:3:6:5:4:1:4:10:4:5:4:1:2:1:4:5:6:9:6:3:6:5:7 ']
0	2	4	176	3	0.75	2.0478130051356955	0.8241005775047544	83.11733333333333	429.352	0.26956521739130435:0.1391304347826087:0.017391304347826087:0.21739130434782608:0.09565217391304348:0.05217391304347826:0.02608695652173913:0.008695652173913044:0.008695652173913044:0.08695652173913043:0.05217391304347826:0.02608695652173913	['True1:2:1:2:1:4:10:4:5:4:1:2:1:2:1:2:1:4:1:2:1:2:1:4:1:4:10:11:12 ', 'False1:4:1:2:1:4:1:4:1:2:1:4:10:4:1:2:1:4:5:7:5:4:1:4:5:7:5:6:5:4:1:2:1:2:1:4:10:11:8:11:10:4:1:2:1:2 ', 'True1:4:10:4:1:4:5:6:3:6:5:4:10:11:12 ', 'True1:2:1:4:5:7:5:6:3:6:9:6:5:4:10:11:10:4:1:2:1:4:10:11:12 ']
0	2	3	200	1	0.3333333333333333	2.077688919900019	0.8361235300639068	71.003	431.003	0.2109375:0.09375:0.0390625:0.2109375:0.1484375:0.140625:0.03125:0.0:0.046875:0.0546875:0.015625:0.0078125	['True1:4:5:6:9:6:3:6:5:7:5:4:10:4:1:2:1:2:1:4:10:11:12 ', 'False1:4:1:2:1:2:1:4:5:6:3:6:9:6:5:7:5:4:1:2:1:4:5:6:9:6:3:6:5:4:10:4:1:4:5:4:10:11:10:4:1:4:1:2:1:4:10:4:5 ', 'False1:4:5:6:5:7:5:4:1:2:1:4:1:2:1:4:5:6:9:6:3:6:5:7:5:4:1:2:1:4:1:2:1:4:1:2:1:2:1:4:5:6:9:6:3:6:5:4:1:4:10:4:5:6:9:6 ']
0	2	2	129	1	0.5	2.1204717682815257	0.853340614812405	70.655	250.655	0.22580645161290322:0.08064516129032258:0.016129032258064516:0.24193548387096775:0.12903225806451613:0.08064516129032258:0.03225806451612903:0.016129032258064516:0.03225806451612903:0.08064516129032258:0.04838709677419355:0.016129032258064516	['True1:2:1:4:5:7:5:4:1:4:10:4:1:2:1:4:10:11:12 ', 'False1:4:1:2:1:2:1:4:5:6:3:6:9:6:5:7:5:4:1:4:10:4:1:2:1:4:5:6:9:6:5:4:10:11:8:11:10:4:1:4:1:4:5 ']
0	2	3	227	2	0.6666666666666666	2.1549431818366704	0.8672129321318849	141.494	462.98799999999994	0.21481481481481482:0.08888888888888889:0.037037037037037035:0.21481481481481482:0.11851851851851852:0.11851851851851852:0.02962962962962963:0.007407407407407408:0.037037037037037035:0.08148148148148149:0.037037037037037035:0.014814814814814815	['False1:4:1:4:5:6:9:6:3:6:5:7:5:4:1:2:1:4:5:6:9:6:3:6:5:4:1:4:5:7:5:6:3:6:5:4:10:4:1:4:10:4:1:2:1:4:10 ', 'True1:2:1:4:5:6:3:6:9:6:5:4:1:4:1:4:5:7:5:6:9:6:5:4:1:2:1:4:1:2:1:2:1:4:1:2:1:4:10:4:1:4:10:11:12 ', 'True1:4:5:6:9:6:3:6:5:7:5:4:10:4:1:2:1:2:1:4:10:11:10:4:1:2:1:2:1:2:1:4:10:11:8:11:10:4:1:4:10:11:12 ']
0	2	3	151	2	0.6666666666666666	2.1213065746102586	0.8536765655930124	69.555	319.11	0.25842696629213485:0.12359550561797752:0.02247191011235955:0.21348314606741572:0.10112359550561797:0.06741573033707865:0.02247191011235955:0.02247191011235955:0.02247191011235955:0.06741573033707865:0.056179775280898875:0.02247191011235955	['True1:4:5:7:5:4:1:2:1:2:1:4:5:4:1:2:1:4:1:2:1:4:10:11:8:11:12 ', 'False1:4:10:4:1:2:1:4:10:4:5:7:5:6:3:6:9:6:5:4:1:4:5:6:9:6:5:4:1:2:1:2:1:4:1:2:1:2:1:4:10:11:10:4:1:4:1:2:1:4:5:6:3 ', 'True1:2:1:4:10:11:8:11:12 ']
0	2	3	123	3	1.0	1.9312546013729455	0.7771940251911316	92.13866666666667	276.416	0.24050632911392406:0.08860759493670886:0.012658227848101266:0.2911392405063291:0.12658227848101267:0.02531645569620253:0.0379746835443038:0.0:0.0:0.10126582278481013:0.0379746835443038:0.0379746835443038	['True1:2:1:4:5:7:5:4:10:4:1:4:10:4:1:2:1:4:5:4:1:2:1:4:5:7:5:4:10:4:1:4:1:4:10:11:12 ', 'True1:2:1:4:10:11:12 ', 'True1:4:5:4:10:4:1:2:1:2:1:4:1:4:5:4:10:4:1:2:1:4:5:7:5:6:3:6:5:4:1:4:10:11:12 ']
0	6	3	112	2	0.6666666666666666	2.219590802848932	0.8932290486800767	17.3065	214.613	0.20634920634920634:0.09523809523809523:0.015873015873015872:0.1746031746031746:0.09523809523809523:0.06349206349206349:0.031746031746031744:0.031746031746031744:0.015873015873015872:0.12698412698412698:0.1111111111111111:0.031746031746031744	['False1:4:10:11:8:11:10:4:1:2:1:2:1:2:1:4:5:6:3:6:5:7:5:4:1:4:10:11:8:11:10:4:5:6:9:6:5:7:5:4:1:2:1:2:1:4:10:11:10 ', 'True1:4:1:4:10:11:12 ', 'True1:2:1:4:10:11:12 ']
0	6	4	186	3	0.75	2.0680681901892566	0.83225186361254	101.98266666666666	485.948	0.24817518248175183:0.12408759124087591:0.029197080291970802:0.2116788321167883:0.1386861313868613:0.072992700729927:0.051094890510948905:0.0:0.014598540145985401:0.058394160583941604:0.029197080291970802:0.021897810218978103	['True1:2:1:4:1:2:1:2:1:4:1:4:1:2:1:4:1:2:1:2:1:2:1:4:5:6:3:6:5:7:5:4:1:4:10:11:12 ', 'True1:2:1:2:1:4:5:7:5:6:9:6:3:6:5:4:1:2:1:4:5:7:5:6:3:6:9:6:5:4:1:2:1:4:1:2:1:2:1:4:10:11:12 ', 'False1:4:10:4:5:7:5:4:1:2:1:4:10:4:5:4:1:2:1:4:5:7:5:4:1:2:1:4:5:7:5:4:1:2:1:4:10:4:5:7:5:6:3:6:5:4:1:4:10:11:10:4 ', 'True1:4:10:11:12 ']
0	6	6	321	3	0.5	2.1458558705637842	0.8635559290514425	131.562	934.6859999999999	0.19850187265917604:0.10486891385767791:0.03745318352059925:0.21348314606741572:0.15355805243445692:0.09363295880149813:0.0449438202247191:0.011235955056179775:0.0149812734082397:0.07865168539325842:0.03745318352059925:0.011235955056179775	['False1:2:1:4:10:11:8:11:10:4:5:7:5:6:5:4:1:4:10:4:5:6:3:6:5:7:5:4:1:2:1:2:1:4:10:11:8:11:10:4:1:4:10:4:5:4:1:2 ', 'False1:2:1:4:5:6:3:6:5:4:1:2:1:4:5:6:3:6:9:6:5:7:5:4:1:4:10:11:10:4:5:7:5:6:9:6:3:6:5:4:1:2:1:4:10:4:1:2 ', 'True1:4:5:7:5:6:3:6:5:4:10:11:10:4:1:2:1:2:1:4:10:4:5:7:5:4:1:4:10:11:12 ', 'False1:2:1:2:1:4:1:4:10:4:5:4:1:4:5:6:3:6:5:4:10:4:1:2:1:4:5:7:5:4:1:2:1:4:10:4:1:2:1:2:1:4:1:2:…
0	6	4	153	3	0.75	2.0572310633635094	0.8278906829514187	53.93433333333334	341.803	0.25263157894736843:0.11578947368421053:0.010526315789473684:0.23157894736842105:0.1368421052631579:0.05263157894736842:0.042105263157894736:0.010526315789473684:0.010526315789473684:0.06315789473684211:0.042105263157894736:0.031578947368421054	['False1:2:1:4:10:4:5:7:5:6:3:6:5:4:1:4:10:4:5:6:9:6:5:4:1:2:1:4:1:2:1:4:1:4:5:4:1:4:1:2:1:2:1:2 ', 'True1:2:1:4:5:7:5:4:1:4:10:4:5:7:5:6:5:4:1:2:1:2:1:4:5:7:5:4:1:2:1:4:1:2:1:4:10:11:8:11:12 ', 'True1:4:10:11:12 ', 'True1:4:10:11:12 ']
0	6	4	154	4	1.0	2.1554174798923253	0.8674038037107811	100.65325	402.613	0.23214285714285715:0.11607142857142858:0.017857142857142856:0.19642857142857142:0.13392857142857142:0.07142857142857142:0.044642857142857144:0.008928571428571428:0.017857142857142856:0.07142857142857142:0.05357142857142857:0.03571428571428571	['True1:4:1:2:1:4:1:2:1:4:5:6:5:7:5:4:1:4:1:2:1:4:1:2:1:2:1:4:10:11:12 ', 'True1:4:10:11:12 ', 'True1:4:10:11:10:4:5:7:5:6:5:4:1:2:1:2:1:2:1:4:5:6:9:6:3:6:5:4:10:4:1:2:1:4:5:7:5:4:10:11:12 ', 'True1:2:1:4:5:6:9:6:3:6:5:7:5:4:1:2:1:4:10:4:5:7:5:4:1:2:1:2:1:4:10:11:8:11:12 ']
0	6	6	291	3	0.5	2.1291659607410707	0.8568394152443193	94.57766666666664	823.7330000000001	0.22983870967741934:0.11693548387096774:0.024193548387096774:0.21774193548387097:0.12903225806451613:0.08064516129032258:0.036290322580645164:0.020161290322580645:0.020161290322580645:0.07258064516129033:0.04032258064516129:0.012096774193548387	['False1:4:1:2:1:4:5:6:3:6:5:7:5:4:10:4:1:2:1:2:1:2:1:4:10:4:1:4:1:4:5:7:5:4:10:11:8:11:10:4:1:2:1:4 ', 'True1:4:10:4:1:4:1:2:1:4:5:7:5:6:3:6:9:6:5:4:10:4:1:2:1:4:5:4:10:4:1:2:1:4:5:6:3:6:5:4:10:4:1:2:1:4:10:11:8:11:12 ', 'True1:2:1:4:10:11:8:11:12 ', 'False1:4:10:4:1:2:1:4:5:7:5:6:5:4:1:2:1:2:1:4:5:7:5:6:9:6:3:6:5:4:1:4:5:4:10:4:1:2:1:2:1:2:1:4:1:4:5:7:5:6:9:6:3:6:5:4:1:2:1 ', 'True1:2:1:2:1:4:5…
0	6	5	253	3	0.6	2.1107451806564015	0.8494263480024409	104.00699999999999	672.021	0.23076923076923078:0.11282051282051282:0.020512820512820513:0.22564102564102564:0.1076923076923077:0.06153846153846154:0.020512820512820513:0.02564102564102564:0.010256410256410256:0.10256410256410256:0.06666666666666667:0.015384615384615385	['True1:4:5:7:5:6:5:4:10:11:10:4:1:2:1:2:1:4:10:11:8:11:12 ', 'False1:2:1:4:1:4:1:2:1:2:1:2:1:4:10:11:8:11:10:4:5:6:3:6:5:4:1:4:1:2:1:4:5:7:5:6:3:6:5:4:1:4:5:6:9:6:5:7:5 ', 'False1:4:10:11:10:4:1:4:10:4:1:2:1:4:5:4:10:4:1:2:1:4:10:4:5:6:3:6:5:4:1:2:1:2:1:4:10:11:8:11:10:4:1:4:5:6:3:6:9 ', 'True1:2:1:4:1:4:10:4:5:4:1:2:1:2:1:4:5:6:5:4:10:4:1:2:1:2:1:4:10:11:8:11:12 ', 'True1:4:10:4:5:7:5:4:1:2:1:2…
0	6	5	270	1	0.2	2.0402788426684877	0.8210686074837273	36.3	756.3	0.22772277227722773:0.11386138613861387:0.019801980198019802:0.2376237623762376:0.1485148514851485:0.08415841584158416:0.034653465346534656:0.0049504950495049506:0.024752475247524754:0.07425742574257425:0.024752475247524754:0.0049504950495049506	['True1:2:1:4:1:2:1:4:10:11:8:11:12 ', 'False1:2:1:4:1:2:1:4:5:6:9:6:3:6:5:4:10:4:1:2:1:4:5:6:9:6:5:7:5:4:10:4:1:2:1:4:10:11:10:4:5:4 ', 'False1:2:1:4:5:4:10:4:1:2:1:4:5:7:5:6:3:6:5:4:1:2:1:4:1:2:1:4:5:6:9:6:5:7:5:4:1:4:10:11:10:4:5:6:9:6:5:4 ', 'False1:4:1:4:5:4:1:2:1:2:1:4:10:4:1:2:1:2:1:4:5:6:3:6:5:7:5:4:10:4:1:2:1:2:1:2:1:2:1:4:10:4:5:7:5:6:3:6:5 ', 'False1:2:1:4:5:4:1:4:5:7:5:4:1:2:1:2:1:4:5…
0	6	5	259	3	0.6	2.104591461504529	0.8469499092386759	113.21566666666666	699.6469999999999	0.22885572139303484:0.10945273631840796:0.01990049751243781:0.22388059701492538:0.12935323383084577:0.07960199004975124:0.03482587064676617:0.004975124378109453:0.024875621890547265:0.0845771144278607:0.04477611940298507:0.014925373134328358	['True1:4:1:4:10:11:12 ', 'False1:4:5:6:5:7:5:4:10:11:10:4:1:2:1:4:5:7:5:6:3:6:9:6:5:4:10:11:10:4:1:2:1:4:5:4:1:2:1:4:5:7:5:6:3:6:5:4:10:11 ', 'False1:4:1:2:1:4:10:4:5:4:1:2:1:4:5:6:9:6:5:7:5:4:1:2:1:4:10:11:8:11:10:4:5:7:5:4:1:4:1:2:1:4:10:4 ', 'True1:4:1:4:10:4:1:2:1:2:1:4:5:6:9:6:3:6:5:7:5:4:1:2:1:2:1:2:1:4:5:4:1:2:1:2:1:4:5:6:9:6:5:7:5:4:1:2:1:4:10:11:12 ', 'True1:4:5:6:3:6:9:6:5:4:10:4:1:2:1…
0	6	4	198	2	0.5	2.0255957605500927	0.8151597005557155	94.0925	548.185	0.2631578947368421:0.11842105263157894:0.013157894736842105:0.24342105263157895:0.11842105263157894:0.06578947368421052:0.013157894736842105:0.02631578947368421:0.013157894736842105:0.05921052631578947:0.05263157894736842:0.013157894736842105	['False1:2:1:4:1:4:10:4:1:4:5:6:9:6:3:6:5:7:5:4:1:4:1:2:1:4:5:4:10:4:1:4:1:2:1:2:1:4:5:7:5:6:9:6 ', 'True1:4:1:2:1:2:1:4:5:6:5:4:1:2:1:2:1:4:5:4:10:11:8:11:12 ', 'False1:4:10:4:5:4:1:2:1:4:5:6:5:4:10:4:1:2:1:4:1:2:1:4:5:6:3:6:5:4:10:11:8:11:10:4:1:2:1:4:1:2:1:2:1:4:10:11:8:11 ', 'True1:4:5:6:5:4:1:2:1:2:1:4:1:2:1:4:5:4:1:4:5:4:1:4:1:2:1:4:10:11:8:11:12 ']
0	10	9	245	8	0.8888888888888888	2.061250527171463	0.8295082341814807	90.38125	903.05	0.2593984962406015:0.14285714285714285:0.011278195488721804:0.21052631578947367:0.11278195488721804:0.04887218045112782:0.03383458646616541:0.007518796992481203:0.011278195488721804:0.08270676691729323:0.04887218045112782:0.03007518796992481	['True1:2:1:4:1:2:1:2:1:4:5:4:10:4:1:2:1:4:5:4:10:11:12 ', 'True1:2:1:2:1:2:1:4:5:4:1:2:1:4:5:7:5:4:1:2:1:2:1:4:1:2:1:4:10:11:12 ', 'True1:4:10:11:12 ', 'True1:4:5:7:5:4:10:11:8:11:12 ', 'True1:4:5:6:5:4:1:2:1:4:5:6:9:6:3:6:5:7:5:4:10:11:8:11:10:4:1:2:1:2:1:4:5:6:5:7:5:4:10:11:12 ', 'True1:2:1:2:1:2:1:4:10:11:12 ', 'True1:4:10:4:1:2:1:2:1:4:5:6:9:6:5:4:10:4:1:2:1:4:10:11:10:4:5:6:9:6:5:7:5:4:1:2:…
0	10	6	168	5	0.8333333333333334	2.132060351956928	0.8580042039562431	68.29279999999999	521.4639999999999	0.2535211267605634:0.13380281690140844:0.02112676056338028:0.19014084507042253:0.11971830985915492:0.056338028169014086:0.035211267605633804:0.02112676056338028:0.007042253521126761:0.06338028169014084:0.06338028169014084:0.035211267605633804	['True1:2:1:2:1:4:10:4:1:2:1:4:10:11:12 ', 'True1:2:1:2:1:4:5:7:5:6:3:6:5:4:1:4:1:2:1:2:1:4:10:11:8:11:12 ', 'False1:2:1:4:5:4:1:2:1:4:1:2:1:2:1:4:5:7:5:4:10:11:8:11:10:4:1:2:1:4:1:2:1:4:5:7:5:6:5:4:10:4:1:4:5:6:3 ', 'True1:4:5:6:5:4:1:2:1:2:1:4:10:11:8:11:12 ', 'True1:2:1:4:1:2:1:4:5:7:5:4:1:4:5:7:5:6:9:6:3:6:5:4:10:11:12 ', 'True1:2:1:2:1:4:10:11:12 ']
0	10	6	253	2	0.3333333333333333	2.1249621735787283	0.8551476868396723	14.606	749.212	0.23529411764705882:0.13122171945701358:0.01809954751131222:0.20361990950226244:0.10407239819004525:0.06334841628959276:0.027149321266968326:0.02262443438914027:0.01809954751131222:0.09954751131221719:0.06787330316742081:0.00904977375565611	['False1:4:10:11:8:11:10:4:1:2:1:4:10:4:5:6:3:6:9:6:5:7:5:4:1:2:1:4:10:4:5:4:1:4:10:4:5:6:3:6:9:6:5:7:5:4:1:2 ', 'False1:2:1:2:1:2:1:2:1:2:1:4:1:2:1:2:1:4:5:7:5:6:3:6:9:6:5:4:1:2:1:4:5:4:10:11:8:11:10:4:1:4:1:2:1:2:1:4:10:4 ', 'False1:2:1:4:5:6:9:6:5:7:5:4:1:2:1:2:1:4:1:2:1:2:1:4:10:11:8:11:10:4:1:2:1:2:1:4:1:2:1:4:10:11:10:4:1:2:1:4:10:11:10:4:1:2:1:4 ', 'True1:4:10:11:12 ', 'False1:4:5:6:5:4:10…
0	10	7	334	1	0.14285714285714285	2.06928911424347	0.8327431995966574	130.449	1210.449	0.23668639053254437:0.11538461538461539:0.01775147928994083:0.22485207100591717:0.13313609467455623:0.09171597633136094:0.029585798816568046:0.011834319526627219:0.03550295857988166:0.07100591715976332:0.029585798816568046:0.0029585798816568047	['False1:2:1:4:5:6:9:6:5:7:5:4:1:2:1:2:1:4:10:11:10:4:1:2:1:4:1:2:1:2:1:4:1:2:1:4:10:11:8 ', 'False1:4:5:6:9:6:3:6:5:4:10:4:1:2:1:2:1:2:1:4:1:4:5:6:3:6:9:6:5:4:10:4:1:2:1:2:1:4:10:4:5:6:9:6:3:6:5:4:1:2:1:2 ', 'False1:2:1:2:1:2:1:4:5:7:5:6:9:6:5:4:1:4:1:2:1:4:1:4:1:2:1:4:10:11:8:11:10:4:1:2:1:2:1:4:5:7:5:6:9 ', 'True1:2:1:4:5:6:9:6:5:4:1:4:1:2:1:2:1:4:5:4:10:4:1:2:1:4:5:6:3:6:5:4:1:4:1:4:10:11:8:1…
0	10	4	191	2	0.5	2.0599934722047952	0.8290023580485583	71.8905	503.781	0.21212121212121213:0.07575757575757576:0.022727272727272728:0.25757575757575757:0.14393939393939395:0.07575757575757576:0.03787878787878788:0.0:0.022727272727272728:0.09848484848484848:0.03787878787878788:0.015151515151515152	['True1:4:10:11:10:4:5:4:1:4:10:4:1:2:1:4:1:4:10:11:12 ', 'False1:4:5:7:5:4:1:2:1:4:5:6:3:6:9:6:5:4:10:4:1:2:1:4:5:4:10:11:10:4:1:2:1:4:10:11:10:4:1:2:1:4:10:4:1:4:5 ', 'False1:4:5:7:5:6:5:4:1:2:1:4:5:7:5:4:1:2:1:2:1:4:5:6:9:6:3:6:5:7:5:4:1:4:5:6:9:6:3:6:5:7:5:4:1:4:10 ', 'True1:4:10:4:1:2:1:2:1:4:5:4:1:4:10:11:12 ']
0	10	6	245	3	0.5	2.119366363247786	0.8528957671019953	53.133	699.399	0.208955223880597:0.08955223880597014:0.01990049751243781:0.23383084577114427:0.14925373134328357:0.07462686567164178:0.04477611940298507:0.009950248756218905:0.01990049751243781:0.08955223880597014:0.04477611940298507:0.014925373134328358	['False1:4:5:4:10:11:10:4:1:4:1:4:5:7:5:6:3:6:5:4:10:4:1:4:1:2:1:4:10:11:10:4:5:7:5:4:1:2:1:2:1:2:1:4:10:4:5 ', 'False1:2:1:4:5:7:5:6:9:6:5:4:1:2:1:2:1:4:10:4:5:6:9:6:3:6:5:7:5:4:1:4:5:7:5:6:9:6:3:6:5:4:1:4:5:7:5:6:5:4:10 ', 'True1:4:10:11:12 ', 'True1:2:1:4:10:11:8:11:10:4:5:7:5:4:1:4:1:2:1:4:5:7:5:4:10:11:8:11:12 ', 'True1:4:10:4:1:2:1:4:1:2:1:4:5:6:5:4:10:11:12 ', 'False1:4:5:4:10:11:10:4:1:2:…
0	10	7	250	6	0.8571428571428571	2.1933495081208045	0.882668774824169	101.28333333333335	787.7	0.20361990950226244:0.08597285067873303:0.027149321266968326:0.2171945701357466:0.13122171945701358:0.08597285067873303:0.03167420814479638:0.01809954751131222:0.02262443438914027:0.08597285067873303:0.06334841628959276:0.027149321266968326	['True1:4:1:2:1:4:5:7:5:6:9:6:3:6:5:4:1:2:1:2:1:4:5:4:10:11:12 ', 'True1:4:5:6:3:6:9:6:5:4:1:2:1:4:1:4:10:4:1:2:1:4:5:6:5:7:5:4:1:4:1:4:5:4:10:11:8:11:10:4:1:2:1:4:10:11:12 ', 'True1:2:1:2:1:4:1:2:1:4:1:4:1:2:1:2:1:4:5:6:5:4:1:4:10:11:8:11:12 ', 'True1:2:1:4:10:11:10:4:5:7:5:4:1:2:1:4:10:4:1:2:1:4:5:4:10:4:1:2:1:4:10:11:12 ', 'False1:2:1:4:5:6:3:6:9:6:5:4:1:4:10:11:10:4:1:2:1:2:1:4:5:6:3:6:5:7:5:…
0	10	7	252	5	0.7142857142857143	2.1034379409366077	0.846485698412881	77.2918	746.4590000000001	0.21359223300970873:0.07281553398058252:0.009708737864077669:0.24757281553398058:0.13592233009708737:0.06310679611650485:0.038834951456310676:0.014563106796116505:0.014563106796116505:0.10194174757281553:0.06310679611650485:0.024271844660194174	['True1:4:1:2:1:2:1:2:1:4:5:7:5:4:10:11:10:4:1:4:1:2:1:4:10:11:10:4:5:7:5:4:1:4:10:11:12 ', 'False1:2:1:4:5:6:5:4:10:11:10:4:1:2:1:2:1:4:5:6:5:4:1:4:1:2:1:4:10:11:8:11:10:4:5:7:5:6:9:6:5:4:1 ', 'True1:4:5:6:5:7:5:4:1:4:10:4:1:2:1:4:10:11:8:11:12 ', 'True1:4:10:4:1:2:1:4:5:7:5:6:5:4:1:4:10:11:12 ', 'False1:4:5:6:3:6:5:7:5:4:10:4:1:2:1:4:5:4:1:2:1:4:5:6:3:6:9:6:5:4:10:4:1:4:1:4:5:7:5:4:10:11:8:11:1…
0	10	3	171	1	0.3333333333333333	2.0209868929536263	0.8133049557922213	44.12	404.12	0.22549019607843138:0.10784313725490197:0.029411764705882353:0.23529411764705882:0.16666666666666666:0.06862745098039216:0.058823529411764705:0.0:0.00980392156862745:0.06862745098039216:0.0196078431372549:0.00980392156862745	['True1:2:1:2:1:4:5:6:3:6:5:4:10:11:12 ', 'False1:2:1:4:10:4:5:7:5:6:5:4:1:4:10:4:1:2:1:4:10:11:10:4:1:4:1:4:10:4:5:6:3:6:5:7:5:4:1:2:1:4:5:4 ', 'False1:4:10:4:5:7:5:4:1:2:1:2:1:4:5:7:5:4:1:2:1:4:5:7:5:4:1:2:1:4:1:2:1:2:1:4:5:7:5:6:3:6:9 ']
0	10	3	147	3	1.0	2.0982047520026654	0.8443797082605391	124.49266666666665	373.47799999999995	0.2336448598130841:0.12149532710280374:0.009345794392523364:0.22429906542056074:0.12149532710280374:0.04672897196261682:0.037383177570093455:0.018691588785046728:0.009345794392523364:0.09345794392523364:0.056074766355140186:0.028037383177570093	['True1:4:10:4:5:6:5:4:1:2:1:2:1:4:1:2:1:4:5:7:5:4:1:2:1:2:1:4:10:11:12 ', 'True1:2:1:2:1:4:10:4:5:7:5:6:3:6:9:6:5:4:1:2:1:4:10:4:1:4:5:4:1:2:1:4:10:11:12 ', 'True1:4:10:4:5:7:5:6:5:4:1:2:1:4:10:11:8:11:10:4:5:7:5:4:1:2:1:2:1:4:10:4:1:2:1:4:10:11:8:11:12 ']
0	14	9	318	3	0.3333333333333333	2.0649546049061667	0.830998864718857	38.897	1196.691	0.22289156626506024:0.0963855421686747:0.02108433734939759:0.2469879518072289:0.13855421686746988:0.0783132530120482:0.03614457831325301:0.006024096385542169:0.02108433734939759:0.09036144578313253:0.03313253012048193:0.009036144578313253	['True1:4:10:11:10:4:5:4:1:2:1:4:1:2:1:2:1:4:10:11:12 ', 'False1:2:1:4:5:6:3:6:5:4:10:4:1:4:5:6:5:4:10:4:1:2:1:4:1:4:5:7:5:4:1:2:1:4:1:4:10:11:10:4:1:2:1:4:10 ', 'False1:4:5:7:5:4:1:2:1:2:1:2:1:4:5:7:5:4:1:4:1:2:1:4:10:4:5:7:5:6:3:6:9:6:5:4:1:4:10:4 ', 'True1:2:1:4:5:4:10:11:8:11:12 ', 'False1:2:1:2:1:4:5:6:9:6:5:4:10:4:1:4:10:4:1:4:5:6:9:6:3:6:5:4:1:2:1:4:5:6:9:6:5:4:10:4:1:4:10:4:5:4:1:2 ', 'Fa…
0	14	10	371	3	0.3	2.096310045707162	0.8436172223556199	44.94566666666666	1394.8369999999998	0.23015873015873015:0.1111111111111111:0.023809523809523808:0.22486772486772486:0.1349206349206349:0.082010582010582:0.03968253968253968:0.010582010582010581:0.023809523809523808:0.07936507936507936:0.031746031746031744:0.007936507936507936	['True1:2:1:4:10:4:1:2:1:4:10:11:8:11:12 ', 'False1:2:1:2:1:4:5:7:5:4:1:2:1:4:1:2:1:2:1:4:5:6:9:6:3:6:5:7:5:4:10:4:1:2:1:4:5:7:5:4:10:4 ', 'False1:2:1:4:5:4:10:11:8:11:10:4:1:2:1:2:1:2:1:4:10:4:1:2:1:4:5:6:3:6:9:6:5:4:10:4:1:2:1:4:1:2:1 ', 'False1:2:1:4:5:6:3:6:5:4:1:4:10:4:5:4:1:4:1:2:1:4:5:7:5:6:9:6:3:6:5:4:1:4:5:4:10:4:1:4:1:2:1:2:1:4:10 ', 'False1:4:10:4:5:7:5:6:5:4:1:2:1:4:5:7:5:6:9:6:5:4:10…
0	14	5	260	2	0.4	2.1780084338430026	0.8764950723717606	96.433	732.866	0.20540540540540542:0.0918918918918919:0.02702702702702703:0.21621621621621623:0.13513513513513514:0.10270270270270271:0.032432432432432434:0.021621621621621623:0.03783783783783784:0.07027027027027027:0.04864864864864865:0.010810810810810811	['False1:4:10:4:5:6:9:6:3:6:5:7:5:4:1:2:1:2:1:4:5:4:10:11:8:11:10:4:1:4:5:7:5:4:1:2:1:4:1:4:5:6:9 ', 'False1:2:1:4:5:6:9:6:5:4:10:4:1:4:5:6:9:6:3:6:5:4:10:4:1:4:5:6:5:7:5:4:1:2:1:2:1:4:1:2:1:4 ', 'False1:4:5:4:1:2:1:2:1:2:1:4:5:6:3:6:9:6:5:4:10:11:8:11:10:4:1:4:10:4:1:2:1:2:1:4:1:2:1:4:10:11:8:11:10:4:1:2 ', 'True1:4:1:2:1:4:5:7:5:6:9:6:3:6:5:4:1:4:10:4:5:7:5:6:9:6:3:6:5:4:1:4:10:11:8:11:12 ', 'T…
0	14	9	257	7	0.7777777777777778	2.072492809759571	0.8340324615157618	80.578	924.046	0.23161764705882354:0.09926470588235294:0.011029411764705883:0.23897058823529413:0.15441176470588236:0.0625:0.04411764705882353:0.007352941176470588:0.01838235294117647:0.0661764705882353:0.04044117647058824:0.025735294117647058	['True1:4:5:7:5:4:1:2:1:4:5:7:5:4:1:4:1:4:5:6:5:4:1:4:10:4:5:7:5:6:3:6:9:6:5:4:1:2:1:4:1:4:10:11:12 ', 'True1:2:1:4:5:7:5:4:1:4:10:4:5:4:1:4:10:11:12 ', 'True1:2:1:4:5:7:5:4:1:4:10:11:12 ', 'True1:2:1:2:1:4:10:11:8:11:10:4:5:4:1:2:1:2:1:4:10:4:5:7:5:4:1:2:1:4:1:4:10:11:12 ', 'True1:4:1:2:1:4:5:6:5:4:10:4:1:4:1:4:5:6:3:6:5:4:10:11:12 ', 'False1:4:10:11:8:11:10:4:5:7:5:6:3:6:9:6:5:4:1:4:5:7:5:4:1:2…
0	14	9	296	5	0.5555555555555556	2.091631879927448	0.8417345899516568	54.406400000000005	992.0319999999999	0.2490974729241877:0.11552346570397112:0.018050541516245487:0.23104693140794225:0.11191335740072202:0.06859205776173286:0.02888086642599278:0.01444043321299639:0.021660649819494584:0.07942238267148015:0.04332129963898917:0.018050541516245487	['True1:4:5:7:5:4:1:2:1:4:10:4:1:4:5:4:10:11:8:11:12 ', 'False1:4:5:4:10:11:10:4:1:2:1:2:1:4:1:4:1:2:1:2:1:4:10:11:10:4:5:6:9:6:3:6:5:4:1:4:1:2:1:2 ', 'False1:2:1:4:5:6:9:6:3:6:5:7:5:4:10:4:1:2:1:2:1:4:5:6:3:6:9:6:5:7:5:4:1:4:1:2:1:4:1:4:5:6:9 ', 'True1:2:1:2:1:4:10:11:12 ', 'True1:2:1:4:1:2:1:2:1:4:10:11:12 ', 'False1:2:1:2:1:4:10:11:8:11:10:4:5:7:5:6:5:4:1:2:1:2:1:4:5:6:5:7:5:4:1:4:10:4:5:4:1:4…
0	14	6	191	3	0.5	1.987041382647902	0.7996442775093489	27.33566666666667	622.0070000000001	0.27976190476190477:0.13095238095238096:0.011904761904761904:0.2261904761904762:0.1130952380952381:0.02976190476190476:0.047619047619047616:0.011904761904761904:0.0:0.07738095238095238:0.05357142857142857:0.017857142857142856	['True1:4:10:11:8:11:12 ', 'False1:4:1:2:1:4:10:4:5:6:3:6:5:7:5:4:1:2:1:2:1:2:1:4:10:11:10:4:1:2:1:4:10:11:10:4:1:2:1:4:1:2:1:4:5:7:5 ', 'False1:2:1:4:10:4:5:7:5:6:3:6:5:4:1:2:1:4:10:11:8:11:10:4:1:4:5:7:5:4:1:2:1:2:1:4:5:7:5:4:1:4:5:7 ', 'True1:4:5:6:5:7:5:4:1:4:10:11:12 ', 'True1:2:1:4:1:4:10:11:12 ', 'False1:4:1:2:1:4:1:4:1:2:1:2:1:4:5:4:1:4:10:11:10:4:1:2:1:2:1:4:1:2:1:2:1:4:1:2:1:4:5:4:1:2:1…
0	14	8	246	5	0.625	1.9968581188197638	0.8035948227633121	78.99539999999999	934.977	0.2706766917293233:0.13533834586466165:0.011278195488721804:0.24060150375939848:0.11654135338345864:0.05639097744360902:0.018796992481203006:0.007518796992481203:0.018796992481203006:0.06766917293233082:0.03759398496240601:0.018796992481203006	['False1:4:10:11:10:4:1:2:1:4:1:2:1:4:10:4:1:2:1:2:1:4:5:4:1:2:1:4:5:7:5:4:1:2:1:2:1:4:5:7:5:4:10:11:10:4 ', 'True1:4:5:7:5:4:1:2:1:4:1:2:1:4:10:11:12 ', 'False1:4:5:6:9:6:5:4:10:11:8:11:10:4:1:2:1:4:5:7:5:4:1:4:10:4:5:6:9:6:5:4:1:2:1:4:1:2:1:4:5:4:1:4:10:4:5:4:1:4 ', 'True1:2:1:4:1:4:1:2:1:4:5:4:1:2:1:2:1:4:5:6:9:6:3:6:5:4:10:11:12 ', 'False1:4:1:2:1:4:1:2:1:2:1:2:1:4:1:2:1:2:1:2:1:4:1:4:5:7:5:6…
0	14	4	141	3	0.75	2.0715538857163556	0.833654610684506	67.97666666666667	383.92999999999995	0.23076923076923078:0.11538461538461539:0.009615384615384616:0.22115384615384615:0.1346153846153846:0.038461538461538464:0.038461538461538464:0.019230769230769232:0.0:0.09615384615384616:0.0673076923076923:0.028846153846153848	['True1:2:1:4:5:6:3:6:5:4:1:2:1:4:1:2:1:4:10:4:5:4:1:2:1:2:1:4:10:11:12 ', 'False1:2:1:4:5:6:5:7:5:4:10:11:8:11:10:4:1:4:5:7:5:4:1:2:1:4:5:7:5:4:1:2:1:2:1:4:5:7:5:6:5:4:10:11:10 ', 'True1:4:10:4:1:2:1:4:10:11:8:11:12 ', 'True1:2:1:2:1:4:10:4:1:4:5:4:10:11:12 ']
0	14	6	205	3	0.5	2.0670221603349166	0.8318309102320863	62.511	727.533	0.26424870466321243:0.12953367875647667:0.015544041450777202:0.22279792746113988:0.09844559585492228:0.05699481865284974:0.02072538860103627:0.02072538860103627:0.015544041450777202:0.08290155440414508:0.05699481865284974:0.015544041450777202	['True1:2:1:2:1:2:1:4:1:4:5:7:5:6:9:6:5:4:10:11:8:11:12 ', 'False1:2:1:4:1:2:1:4:1:4:5:7:5:6:9:6:5:4:1:2:1:2:1:4:10:4:5:4:1:2:1:4:5:6:3:6:5:4:1:2:1:4:10 ', 'True1:4:1:4:10:11:12 ', 'True1:4:5:7:5:4:1:2:1:4:10:11:10:4:1:2:1:2:1:4:5:4:10:11:12 ', 'False1:2:1:4:5:4:1:4:1:2:1:4:5:6:3:6:5:4:10:4:1:4:10:11:8:11:10:4:5:4:1:2:1:4:1:2:1:2:1:2:1:4:1:4:5:6:9:6:3:6:5:7 ', 'False1:4:10:4:1:2:1:2:1:4:5:4:10:11…
0	14	7	203	6	0.8571428571428571	2.0772547189315134	0.8359487947399289	81.47716666666668	668.863	0.25742574257425743:0.12871287128712872:0.019801980198019802:0.22277227722772278:0.10396039603960396:0.06435643564356436:0.019801980198019802:0.009900990099009901:0.01485148514851485:0.07920792079207921:0.04950495049504951:0.0297029702970297	['True1:2:1:4:10:11:12 ', 'True1:2:1:4:1:4:1:2:1:2:1:4:5:6:3:6:5:4:10:4:1:4:10:4:5:4:1:2:1:4:5:4:1:2:1:2:1:4:5:4:10:11:8:11:12 ', 'True1:2:1:4:5:6:3:6:5:4:1:4:10:11:12 ', 'True1:2:1:4:1:4:5:6:9:6:3:6:5:7:5:4:10:11:10:4:1:4:1:2:1:4:1:2:1:2:1:4:5:4:10:4:1:4:5:7:5:4:10:11:12 ', 'False1:2:1:4:5:6:9:6:5:4:10:4:1:2:1:2:1:4:10:4:1:4:1:4:5:6:9:6:3:6:5:7:5:4:10:11:8:11:10:4:1:2:1:2:1:4:1:2 ', 'True1:2:1:4…
0	18	18	484	10	0.5555555555555556	2.112017701122547	0.8499384479101996	86.92640000000002	2309.264	0.23556231003039513:0.12158054711246201:0.019756838905775075:0.20972644376899696:0.1337386018237082:0.0790273556231003:0.03951367781155015:0.00911854103343465:0.02127659574468085:0.07446808510638298:0.041033434650455926:0.015197568389057751	['True1:4:10:4:1:2:1:4:10:11:12 ', 'False1:2:1:2:1:4:1:4:5:7:5:4:1:2:1:2:1:2:1:4:5:7:5:4:10:4:1:2:1:4:10:4:5:7:5:6:5:4:1:2:1:4:5:6:5:4:10:4:1:2 ', 'True1:2:1:4:5:7:5:4:1:4:5:6:3:6:9:6:5:4:1:2:1:4:5:7:5:6:9:6:3:6:5:4:1:2:1:4:10:11:8:11:12 ', 'True1:2:1:2:1:4:10:11:10:4:5:6:9:6:3:6:5:7:5:4:1:2:1:4:10:11:10:4:5:4:1:2:1:4:1:4:1:2:1:4:10:11:12 ', 'True1:4:10:11:12 ', 'False1:4:5:7:5:6:5:4:1:2:1:2:1:2:…
0	18	14	341	11	0.7857142857142857	2.183177269359076	0.8785751648036089	81.38109090909091	1435.1919999999998	0.22518159806295399:0.12590799031476999:0.01937046004842615:0.18401937046004843:0.12590799031476999:0.07021791767554479:0.0387409200968523:0.021791767554479417:0.014527845036319613:0.08232445520581114:0.06537530266343826:0.026634382566585957	['True1:4:5:7:5:4:10:11:8:11:12 ', 'True1:2:1:4:5:7:5:4:10:11:8:11:10:4:1:4:5:6:3:6:9:6:5:7:5:4:1:2:1:2:1:2:1:4:1:4:5:7:5:4:10:11:12 ', 'True1:2:1:4:5:6:3:6:5:7:5:4:1:2:1:4:1:2:1:4:10:11:12 ', 'False1:4:5:6:3:6:9:6:5:7:5:4:1:4:10:11:8:11:10:4:5:6:5:7:5:4:1:2:1:4:5:7:5:6:9:6:3:6:5 ', 'True1:4:5:4:1:2:1:4:10:4:5:4:1:2:1:4:1:2:1:4:10:11:12 ', 'True1:2:1:4:10:4:1:2:1:4:10:11:8:11:12 ', 'True1:2:1:2:1…
0	18	15	334	11	0.7333333333333333	1.9913060068821844	0.8013604885527883	70.65318181818182	1497.185	0.274468085106383:0.11914893617021277:0.01276595744680851:0.251063829787234:0.10638297872340426:0.04468085106382979:0.029787234042553193:0.006382978723404255:0.00851063829787234:0.08085106382978724:0.0425531914893617:0.023404255319148935	['True1:4:5:6:3:6:9:6:5:4:10:11:10:4:1:2:1:4:5:6:5:4:10:11:12 ', 'False1:4:10:4:1:2:1:2:1:4:10:4:1:4:10:11:8:11:10:4:1:2:1:4:5:6:5:7:5:4:1:4:5:7:5:6:9:6:5:4:1:2:1:4:5:7:5:4 ', 'True1:2:1:2:1:4:1:4:10:11:12 ', 'True1:2:1:4:5:4:1:4:1:2:1:2:1:4:1:4:5:4:1:2:1:4:1:4:1:2:1:4:10:4:1:4:1:2:1:2:1:4:1:2:1:4:1:2:1:4:1:4:1:4:10:11:12 ', 'False1:4:5:7:5:4:10:11:8:11:10:4:1:2:1:4:5:7:5:4:1:2:1:4:5:4:1:2:1:4:5:…
0	18	16	355	12	0.75	2.0345595776912244	0.8187670059415724	70.44458333333331	1565.3350000000003	0.27755102040816326:0.13877551020408163:0.012244897959183673:0.22653061224489796:0.09591836734693877:0.04081632653061224:0.0326530612244898:0.012244897959183673:0.014285714285714285:0.07755102040816327:0.04693877551020408:0.024489795918367346	['True1:4:1:2:1:2:1:4:10:4:1:2:1:2:1:4:5:6:3:6:9:6:5:7:5:4:10:11:12 ', 'True1:2:1:4:5:6:3:6:9:6:5:4:1:4:1:2:1:2:1:4:5:4:10:11:8:11:12 ', 'True1:2:1:4:10:4:5:7:5:4:1:2:1:4:1:4:1:2:1:2:1:4:1:4:10:11:12 ', 'True1:4:10:11:12 ', 'False1:4:5:6:3:6:9:6:5:7:5:4:1:2:1:2:1:4:1:2:1:2:1:2:1:2:1:4:1:2:1:4:5:4:1:4:5:7:5:4:1:2:1:2:1:4:10:4:5:4:1:2:1:4:5:7:5:6:9 ', 'True1:2:1:4:5:4:10:4:1:2:1:4:1:2:1:4:1:2:1:4:5…
0	18	13	353	8	0.6153846153846154	2.1480959591585473	0.8644574070184133	65.50200000000001	1424.0159999999998	0.20145631067961164:0.08737864077669903:0.014563106796116505:0.23300970873786409:0.14805825242718446:0.07281553398058252:0.04611650485436893:0.01699029126213592:0.024271844660194174:0.08737864077669903:0.04854368932038835:0.019417475728155338	['False1:2:1:4:1:4:5:7:5:4:1:2:1:4:10:11:10:4:1:4:5:6:9:6:3:6:5:7:5:4:1:2:1:4:10:4:5:6:9:6:5:7:5:4:1:2 ', 'True1:2:1:4:10:4:5:7:5:4:1:4:10:4:5:6:5:7:5:4:1:2:1:2:1:4:10:11:8:11:10:4:5:6:9:6:5:7:5:4:1:4:10:11:12 ', 'False1:4:10:4:1:4:10:4:1:2:1:4:5:4:1:2:1:2:1:4:5:4:1:2:1:2:1:4:1:4:10:4:5:7:5:4:1:2:1:4:5:6:3:6:9:6 ', 'False1:4:5:6:9:6:5:7:5:4:10:4:1:2:1:4:5:7:5:4:1:2:1:2:1:4:5:6:9:6:5:4:10:4:1:2:1:…
0	18	8	300	4	0.5	2.09708528098788	0.843929199982942	85.90225	1063.609	0.2310126582278481:0.11075949367088607:0.0189873417721519:0.22784810126582278:0.14240506329113925:0.07278481012658228:0.04430379746835443:0.015822784810126583:0.015822784810126583:0.06962025316455696:0.0379746835443038:0.012658227848101266	['False1:2:1:4:5:7:5:4:1:4:1:2:1:2:1:4:5:6:3:6:9:6:5:7:5:4:1:2:1:2:1:4:5:7:5:4:10:4:1:2 ', 'True1:2:1:2:1:4:10:11:8:11:12 ', 'False1:2:1:4:10:11:10:4:5:6:5:4:1:4:1:2:1:4:1:4:5:6:5:7:5:4:1:2:1:4:5:4:1:4:5:7:5:6:3:6:9:6:5:4:1:2:1:2 ', 'True1:2:1:4:5:7:5:4:1:2:1:4:10:4:5:4:1:2:1:2:1:2:1:4:10:4:1:4:10:4:1:4:5:6:9:6:5:7:5:4:1:4:10:11:12 ', 'False1:4:1:2:1:4:10:4:1:4:5:6:3:6:5:7:5:4:1:4:5:7:5:4:10:4:1:…
0	18	15	512	6	0.4	2.1081657395640563	0.8483883045441222	108.21299999999998	2269.2780000000002	0.2166172106824926:0.10237388724035608:0.02225519287833828:0.22997032640949555:0.1394658753709199:0.08011869436201781:0.04154302670623145:0.010385756676557863:0.02225519287833828:0.08902077151335312:0.037091988130563795:0.008902077151335312	['True1:2:1:4:5:7:5:4:10:4:1:4:5:7:5:4:10:11:12 ', 'True1:2:1:4:5:7:5:4:1:4:10:4:5:6:5:4:1:2:1:4:10:11:12 ', 'False1:2:1:4:5:6:9:6:5:7:5:4:10:4:1:2:1:2:1:4:5:7:5:4:10:4:1:4:10:4:1:4:5:7:5:4:1:2:1:2:1:4:5:6:9:6:3:6:5:7:5:4:10:11 ', 'True1:4:10:11:10:4:5:6:3:6:5:7:5:4:1:4:5:6:3:6:5:7:5:4:10:11:12 ', 'True1:4:10:11:10:4:5:6:5:7:5:4:1:2:1:2:1:4:10:4:1:4:5:4:10:4:1:2:1:4:5:6:9:6:3:6:5:7:5:4:1:2:1:2:1:…
0	18	16	358	10	0.625	2.101932160262148	0.8458797276917723	84.7717	1927.717	0.24090121317157712:0.12305025996533796:0.01733102253032929:0.21490467937608318:0.1265164644714038:0.0658578856152513:0.03466204506065858:0.012131715771230503:0.01559792027729636:0.08145580589254767:0.05025996533795494:0.01733102253032929	['True1:2:1:4:1:4:10:4:5:7:5:4:1:4:5:6:9:6:5:4:10:4:1:2:1:4:5:7:5:4:10:11:12 ', 'False1:2:1:4:1:4:10:11:8:11:10:4:1:2:1:4:5:6:3:6:5:4:1:4:10:4:1:2:1:4:10:4:5:7:5:6:5:4:1:2:1:2:1:4:5:4:10 ', 'True1:4:1:2:1:4:5:7:5:6:5:4:1:2:1:2:1:4:5:7:5:4:10:11:12 ', 'True1:2:1:4:1:4:10:4:1:2:1:4:5:7:5:4:1:2:1:2:1:4:5:4:10:4:1:4:1:2:1:4:1:2:1:4:5:6:9:6:5:4:1:2:1:4:10:4:1:2:1:4:10:11:8:11:12 ', 'True1:4:10:11:8:11…
0	18	4	152	3	0.75	2.034600962394267	0.8187836603712453	95.652	466.95599999999996	0.264:0.152:0.0:0.208:0.128:0.056:0.032:0.016:0.024:0.056:0.04:0.024	['False1:4:1:4:5:7:5:4:1:2:1:4:1:2:1:4:1:2:1:2:1:4:5:6:9:6:5:4:1:4:5:7:5:6:9:6:5:4:1:2:1:4:10:4:5:7 ', 'True1:2:1:2:1:2:1:2:1:2:1:4:10:4:5:4:1:2:1:2:1:2:1:2:1:4:5:7:5:4:1:2:1:2:1:4:10:11:8:11:12 ', 'True1:2:1:4:10:4:5:6:5:4:1:4:10:4:1:2:1:4:5:6:9:6:5:4:10:11:8:11:12 ', 'True1:2:1:4:5:4:10:11:12 ']
0	18	7	213	4	0.5714285714285714	2.0243437437696654	0.8146558519380888	50.412749999999996	741.6510000000002	0.2623762376237624:0.14356435643564355:0.0049504950495049506:0.22772277227722773:0.0891089108910891:0.039603960396039604:0.024752475247524754:0.01485148514851485:0.01485148514851485:0.10396039603960396:0.054455445544554455:0.019801980198019802	['True1:2:1:2:1:2:1:4:1:4:5:7:5:4:10:11:8:11:12 ', 'False1:2:1:2:1:4:1:2:1:4:10:11:10:4:5:4:1:4:5:6:9:6:5:4:10:4:1:2:1:4:10:4:1:4:10:4:5:4:1:2:1:4:10:4 ', 'False1:2:1:2:1:4:10:11:10:4:5:6:9:6:5:4:1:2:1:2:1:2:1:2:1:2:1:2:1:4:10:4:5:4:1:2:1:4:10:4:5:6:3:6:5:7 ', 'True1:2:1:4:10:4:1:2:1:2:1:4:1:4:10:11:8:11:12 ', 'False1:2:1:4:5:7:5:6:9:6:5:4:1:2:1:2:1:4:10:11:10:4:1:4:1:2:1:4:1:4:10:4:1:2:1:2:1:4:5…
1	2	4	174	3	0.75	1.9711186435887633	0.8220203217167386	77.89466666666665	413.684	0.26717557251908397:0.13740458015267176:0.015267175572519083:0.015267175572519083:0.007633587786259542:0.2366412213740458:0.0916030534351145:0.061068702290076333:0.10687022900763359:0.03816793893129771:0.022900763358778626	['False1:6:1:2:1:6:1:6:1:2:1:2:1:6:7:8:7:6:9:6:1:2:1:6:9:10:9:6:1:6:9:10:9:6:7:8:3:8:7:6:1:6:9:10:9:6:1:2 ', 'True1:2:1:6:1:2:1:6:7:6:1:2:1:2:1:6:9:6:1:2:1:6:1:2:1:2:1:6:7:4:5:4:7:6:1:2:1:2:1:2:1:6:9:10:9:6:7:8:11 ', 'True1:2:1:6:7:8:11 ', 'True1:2:1:6:9:6:1:2:1:6:7:8:3:8:7:6:9:10:9:6:1:6:9:6:7:8:11 ']
1	2	3	170	3	1.0	1.851482991995519	0.7721283798332099	144.05266666666668	432.158	0.26666666666666666:0.13333333333333333:0.007407407407407408:0.022222222222222223:0.0:0.2814814814814815:0.1037037037037037:0.02962962962962963:0.1111111111111111:0.022222222222222223:0.022222222222222223	['True1:6:9:6:1:2:1:2:1:6:9:10:9:6:7:6:1:2:1:2:1:6:7:4:7:8:11 ', 'True1:2:1:2:1:6:7:6:9:6:1:6:7:6:9:6:1:2:1:6:7:6:1:6:9:6:1:6:9:6:7:6:1:6:9:6:7:4:7:6:1:6:7:8:3:8:11 ', 'True1:6:9:6:1:2:1:2:1:2:1:6:7:6:9:6:1:2:1:6:9:10:9:6:1:2:1:2:1:2:1:6:9:6:1:2:1:6:7:6:1:6:9:10:9:6:1:2:1:6:1:2:1:2:1:6:7:4:7:8:11 ']
1	2	3	209	1	0.3333333333333333	2.0943123793819063	0.8733960999630398	64.726	424.726	0.208:0.112:0.032:0.08:0.024:0.216:0.152:0.056:0.088:0.024:0.008	['False1:2:1:6:9:6:1:2:1:6:7:6:9:10:9:6:1:2:1:2:1:6:9:6:7:8:3:8:7:4:7:6:1:2:1:2:1:2:1:6:9:6:7:4:5:4:7:8:3 ', 'False1:2:1:6:7:6:1:2:1:2:1:6:9:6:7:6:1:6:9:10:9:6:7:8:3:8:7:4:5:4:7:6:1:2:1:6:1:2:1:6:7:4:5:4:7:6:1:6:7:4:7 ', 'True1:2:1:6:7:4:7:6:9:10:9:6:1:2:1:6:9:6:7:4:7:8:3:8:11 ']
1	2	3	144	2	0.6666666666666666	2.0368708146111163	0.8494411068395264	60.2465	300.493	0.25:0.1:0.0125:0.0625:0.025:0.25:0.1125:0.05:0.0875:0.025:0.025	['False1:6:1:2:1:2:1:6:9:10:9:6:1:2:1:6:9:6:1:6:7:6:9:10:9:6:1:2:1:6:7:4:5:4:7:8:3:8:7:6:1:2 ', 'True1:6:1:2:1:6:9:6:1:6:1:2:1:2:1:6:7:4:5:4:7:8:11 ', 'True1:6:1:6:9:6:7:6:1:6:7:4:7:8:11 ']
1	2	4	124	4	1.0	2.191539495019837	0.9139429565088076	57.486000000000004	229.94400000000002	0.19736842105263158:0.09210526315789473:0.039473684210526314:0.07894736842105263:0.02631578947368421:0.18421052631578946:0.13157894736842105:0.10526315789473684:0.07894736842105263:0.013157894736842105:0.05263157894736842	['True1:6:7:8:7:4:7:6:9:6:1:2:1:6:7:4:7:8:3:8:11 ', 'True1:6:9:10:9:6:7:8:3:8:11 ', 'True1:2:1:2:1:2:1:6:9:6:1:6:1:6:7:4:5:4:7:8:3:8:11 ', 'True1:2:1:2:1:6:9:6:1:2:1:6:9:6:7:4:5:4:7:8:11 ']
1	2	3	119	3	1.0	1.9898502720485134	0.8298320175285786	93.639	280.917	0.24175824175824176:0.10989010989010989:0.02197802197802198:0.02197802197802198:0.0:0.25274725274725274:0.12087912087912088:0.06593406593406594:0.0989010989010989:0.03296703296703297:0.03296703296703297	['True1:2:1:6:9:10:9:6:1:2:1:6:1:6:9:6:7:6:1:2:1:6:7:6:9:6:1:2:1:6:7:8:3:8:7:6:9:10:9:6:1:6:7:8:3:8:11 ', 'True1:2:1:6:7:4:7:6:9:10:9:6:1:6:1:2:1:2:1:6:7:4:7:6:9:6:1:6:1:6:7:8:11 ', 'True1:2:1:2:1:2:1:6:7:8:11 ']
1	2	4	138	3	0.75	1.9560919667336216	0.8157537107326794	39.06766666666667	297.203	0.3:0.16666666666666666:0.022222222222222223:0.03333333333333333:0.011111111111111112:0.2:0.1111111111111111:0.06666666666666667:0.044444444444444446:0.011111111111111112:0.03333333333333333	['False1:2:1:2:1:2:1:6:1:6:7:8:7:4:7:6:9:6:1:2:1:2:1:6:7:6:1:2:1:6:7:6:1:6:9:10:9:6:7:6:1:2:1:2:1 ', 'True1:6:9:6:1:2:1:6:1:2:1:2:1:6:1:2:1:6:7:8:3:8:11 ', 'True1:2:1:6:7:8:11 ', 'True1:2:1:2:1:6:7:4:5:4:7:8:3:8:11 ']
1	2	4	234	2	0.5	2.083308752043188	0.8688072309396329	95.695	551.3900000000001	0.21739130434782608:0.11180124223602485:0.012422360248447204:0.055900621118012424:0.024844720496894408:0.2236024844720497:0.11801242236024845:0.049689440993788817:0.12422360248447205:0.049689440993788817:0.012422360248447204	['False1:2:1:2:1:6:9:10:9:6:1:2:1:6:1:2:1:6:9:10:9:6:7:4:5:4:7:8:3:8:7:6:1:2:1:2:1:2:1:6:7:6:9 ', 'True1:2:1:6:7:6:9:6:1:2:1:6:9:10:9:6:7:8:7:6:1:2:1:2:1:6:1:6:9:10:9:6:7:8:11 ', 'True1:2:1:6:9:6:7:4:5:4:7:6:1:6:9:10:9:6:7:4:5:4:7:6:1:6:9:10:9:6:7:8:11 ', 'False1:2:1:6:1:2:1:6:7:4:7:8:3:8:7:6:1:2:1:2:1:6:1:2:1:6:9:6:1:2:1:6:9:10:9:6:1:6:7:8:7:4:5:4:7:6:9:10:9:6 ']
1	2	4	225	2	0.5	1.9333617472012723	0.8062744729235057	104.3385	568.677	0.23728813559322035:0.12429378531073447:0.005649717514124294:0.02824858757062147:0.005649717514124294:0.2598870056497175:0.11864406779661017:0.03389830508474576:0.12994350282485875:0.04519774011299435:0.011299435028248588	['False1:6:7:8:7:6:9:10:9:6:1:2:1:6:7:4:7:8:7:6:9:10:9:6:1:2:1:6:7:6:9:6:1:2:1:2:1:2:1:6:7:6:1:2:1:6:9:10:9:6 ', 'True1:6:7:6:9:6:1:2:1:6:7:4:7:6:9:6:1:6:1:2:1:2:1:2:1:2:1:6:7:4:5:4:7:6:9:10:9:6:1:2:1:6:9:6:7:8:11 ', 'False1:2:1:6:9:6:1:6:1:2:1:2:1:6:7:6:1:2:1:6:9:10:9:6:7:4:7:6:1:2:1:2:1:6:9:10:9:6:1:2:1:6:7:6:1:6:7:8:7:6:9:10:9:6:1:2:1:2:1:6:9 ', 'True1:2:1:6:9:6:7:6:1:6:9:10:9:6:7:8:3:8:11 ']
1	2	3	130	3	1.0	2.102068320401945	0.876630578594372	76.027	228.081	0.2:0.06666666666666667:0.0:0.08:0.02666666666666667:0.22666666666666666:0.13333333333333333:0.05333333333333334:0.12:0.05333333333333334:0.04	['True1:6:9:10:9:6:7:4:5:4:7:8:11 ', 'True1:6:1:6:7:4:7:8:7:6:1:2:1:6:9:10:9:6:1:2:1:6:9:10:9:6:1:6:1:2:1:2:1:6:7:4:7:6:1:6:9:10:9:6:1:2:1:6:7:8:11 ', 'True1:6:9:6:7:4:5:4:7:8:11 ']
1	6	3	148	2	0.6666666666666666	2.1237776290273076	0.8856840634865739	90.867	361.73400000000004	0.2268041237113402:0.1134020618556701:0.041237113402061855:0.061855670103092786:0.030927835051546393:0.21649484536082475:0.12371134020618557:0.07216494845360824:0.07216494845360824:0.020618556701030927:0.020618556701030927	['True1:2:1:6:7:8:3:8:11 ', 'True1:6:7:8:3:8:7:6:1:2:1:2:1:6:7:6:9:10:9:6:1:2:1:2:1:6:1:2:1:6:1:2:1:6:9:6:7:8:3:8:11 ', 'False1:6:7:4:5:4:7:6:9:10:9:6:1:2:1:6:7:4:5:4:7:6:1:6:9:6:7:4:5:4:7:6:1:2:1:6:9:6:1:2:1:2:1:6:7:8:3 ']
1	6	6	246	5	0.8333333333333334	1.9983454014303526	0.8333747616501455	120.3104	781.5519999999999	0.24242424242424243:0.1038961038961039:0.008658008658008658:0.04329004329004329:0.012987012987012988:0.2597402597402597:0.11688311688311688:0.047619047619047616:0.10822510822510822:0.03463203463203463:0.021645021645021644	['True1:6:1:2:1:2:1:6:1:6:7:8:11 ', 'True1:2:1:2:1:6:9:6:1:2:1:6:9:6:1:2:1:2:1:6:7:4:5:4:7:6:1:6:9:6:1:2:1:6:7:4:7:8:11 ', 'True1:6:7:6:1:2:1:2:1:6:7:6:9:10:9:6:1:2:1:6:9:10:9:6:1:6:9:6:1:6:7:4:5:4:7:8:11 ', 'True1:2:1:6:9:10:9:6:1:2:1:6:9:6:1:6:1:6:1:2:1:6:1:2:1:6:7:8:11 ', 'False1:2:1:6:9:10:9:6:7:4:7:8:7:6:1:2:1:6:7:8:3:8:7:4:7:6:1:6:9:10:9:6:7:8:3:8:7:4:5:4:7:6:1:6:7:6:9:10:9:6 ', 'True1:6:9:…
1	6	3	128	2	0.6666666666666666	1.9139938845636264	0.798197446850952	55.81	291.62	0.29213483146067415:0.14606741573033707:0.011235955056179775:0.056179775280898875:0.011235955056179775:0.23595505617977527:0.12359550561797752:0.033707865168539325:0.056179775280898875:0.011235955056179775:0.02247191011235955	['True1:2:1:6:7:4:7:6:1:6:1:2:1:6:9:6:7:6:1:2:1:6:7:4:5:4:7:8:3:8:11 ', 'False1:2:1:2:1:6:9:6:7:4:7:6:1:6:9:6:7:6:1:6:1:2:1:6:9:10:9:6:1:2:1:6:1:2:1:2:1:2:1:6:1:2:1:6:1:2:1:6:7:4:7 ', 'True1:2:1:6:7:8:11 ']
1	6	3	132	3	1.0	2.1307748441402636	0.8886021288384398	91.09166666666665	273.275	0.23376623376623376:0.1038961038961039:0.05194805194805195:0.03896103896103896:0.012987012987012988:0.19480519480519481:0.11688311688311688:0.11688311688311688:0.06493506493506493:0.025974025974025976:0.03896103896103896	['True1:6:7:4:7:8:3:8:7:6:9:6:1:2:1:6:1:2:1:6:1:6:1:2:1:6:7:8:3:8:7:6:9:10:9:6:1:2:1:6:7:8:11 ', 'True1:6:1:2:1:6:1:2:1:6:9:10:9:6:7:8:3:8:11 ', 'True1:2:1:2:1:6:7:4:5:4:7:8:3:8:11 ']
1	6	3	200	1	0.3333333333333333	2.0144111629676376	0.8400747046040911	147.494	507.494	0.23129251700680273:0.10204081632653061:0.02040816326530612:0.04081632653061224:0.013605442176870748:0.25170068027210885:0.10204081632653061:0.04081632653061224:0.1360544217687075:0.05442176870748299:0.006802721088435374	['True1:6:9:10:9:6:1:2:1:6:9:6:7:6:1:2:1:6:7:4:7:6:9:10:9:6:1:2:1:6:9:10:9:6:7:8:3:8:11 ', 'False1:6:1:2:1:6:1:2:1:6:9:10:9:6:1:6:7:4:5:4:7:6:1:2:1:2:1:6:9:10:9:6:7:8:3:8:7:6:1:2:1:6:1:2:1:6:7:4:7:8:3 ', 'False1:6:7:6:9:6:1:2:1:2:1:6:1:6:9:10:9:6:1:2:1:2:1:6:7:8:7:4:7:6:9:10:9:6:1:6:9:10:9:6:1:6:9:6:1:6:1:2:1:2:1:6:9:6:7:4:5 ']
1	6	4	211	3	0.75	2.1067382168263964	0.8785780766679644	104.949	494.84700000000004	0.22758620689655173:0.1103448275862069:0.027586206896551724:0.04827586206896552:0.013793103448275862:0.21379310344827587:0.12413793103448276:0.07586206896551724:0.09655172413793103:0.041379310344827586:0.020689655172413793	['True1:2:1:6:7:6:1:2:1:6:9:10:9:6:1:6:9:10:9:6:7:8:3:8:11 ', 'False1:2:1:6:9:10:9:6:1:6:1:2:1:6:1:2:1:2:1:6:9:6:7:4:5:4:7:8:3:8:7:6:1:6:7:4:7:6:9:10:9:6:1:2 ', 'True1:2:1:2:1:6:7:4:7:8:3:8:7:6:1:6:7:8:11 ', 'True1:2:1:6:9:10:9:6:1:2:1:6:7:8:3:8:7:6:1:2:1:2:1:6:9:6:1:2:1:6:9:10:9:6:1:2:1:6:7:4:5:4:7:8:7:6:1:2:1:6:1:6:7:4:7:8:11 ']
1	6	5	175	3	0.6	1.862234776523504	0.7766122222469938	49.254333333333335	507.76300000000003	0.2746478873239437:0.11971830985915492:0.014084507042253521:0.014084507042253521:0.0:0.28169014084507044:0.11267605633802817:0.04929577464788732:0.09154929577464789:0.02112676056338028:0.02112676056338028	['True1:6:1:6:7:8:3:8:11 ', 'False1:2:1:2:1:6:7:6:1:2:1:6:9:6:7:6:1:2:1:6:7:6:1:2:1:6:9:6:7:4:7:8:7:6:1:6:7:6:1:2 ', 'True1:6:9:6:1:2:1:6:9:6:1:2:1:6:1:2:1:6:9:10:9:6:7:8:11 ', 'False1:2:1:6:1:2:1:6:9:6:7:4:7:6:1:2:1:2:1:6:9:10:9:6:1:2:1:6:7:6:9:6:1:6:1:2:1:2:1:6:7:8:3:8:7:6:1:6:7 ', 'True1:6:9:6:1:6:1:2:1:6:1:6:9:10:9:6:7:8:11 ']
1	6	5	210	2	0.4	1.8567622770756729	0.7743300127151969	71.845	683.69	0.28205128205128205:0.14358974358974358:0.005128205128205128:0.020512820512820513:0.005128205128205128:0.26153846153846155:0.08205128205128205:0.03076923076923077:0.12307692307692308:0.035897435897435895:0.010256410256410256	['True1:2:1:2:1:6:9:6:1:2:1:6:9:6:1:6:9:10:9:6:1:2:1:6:9:6:1:2:1:6:9:6:7:8:11 ', 'False1:6:1:2:1:6:1:6:9:10:9:6:7:6:1:6:9:6:7:8:7:6:1:2:1:2:1:6:9:10:9:6:1:2:1:6:1:2:1:6:9:10:9:6:7:4:5:4:7:8:3 ', 'False1:6:7:6:1:2:1:2:1:2:1:6:1:2:1:6:9:10:9:6:1:6:1:2:1:2:1:6:9:6:1:2:1:2:1:6:1:2:1:2:1:6:9:10:9:6:7:8:7:6:1:6:1:2 ', 'False1:6:9:6:1:2:1:2:1:6:1:6:9:6:7:4:7:8:7:6:1:2:1:2:1:6:7:6:9:6:1:6:9:10:9:6:1:2:1:…
1	6	4	138	3	0.75	1.922830939760592	0.8018827851128906	69.714	389.142	0.23300970873786409:0.08737864077669903:0.009708737864077669:0.009708737864077669:0.0:0.2815533980582524:0.1262135922330097:0.06796116504854369:0.11650485436893204:0.038834951456310676:0.02912621359223301	['True1:6:9:10:9:6:1:6:9:6:1:2:1:6:1:2:1:6:7:8:11 ', 'False1:6:9:10:9:6:1:6:1:2:1:6:7:6:1:6:7:8:7:6:9:10:9:6:1:2:1:6:7:8:7:6:9:6:1:2:1:6:7:6:9:10:9:6 ', 'True1:6:7:8:3:8:11 ', 'True1:6:1:2:1:2:1:2:1:2:1:6:7:8:7:4:7:6:9:6:1:6:7:6:9:6:1:6:7:8:11 ']
1	6	2	48	2	1.0	2.2249103455198487	0.9278596820966887	40.914	81.828	0.15384615384615385:0.07692307692307693:0.07692307692307693:0.07692307692307693:0.0:0.11538461538461539:0.15384615384615385:0.15384615384615385:0.07692307692307693:0.038461538461538464:0.07692307692307693	['True1:2:1:6:9:10:9:6:7:4:7:8:3:8:11 ', 'True1:2:1:6:7:4:7:8:3:8:11 ']
1	10	2	108	1	0.5	1.9053527565672226	0.7945938165780086	71.536	251.536	0.265625:0.140625:0.015625:0.015625:0.0:0.25:0.109375:0.046875:0.109375:0.03125:0.015625	['False1:6:7:6:1:6:9:10:9:6:7:6:1:2:1:2:1:2:1:6:7:8:7:4:7:6:9:6:1:2:1:2:1:6:9:10:9:6:1:2:1:6:7:8:3 ', 'True1:2:1:6:1:2:1:2:1:6:9:6:1:6:9:6:7:8:11 ']
1	10	3	107	3	1.0	1.9760773970248422	0.8240882825206698	93.21033333333334	279.63100000000003	0.24691358024691357:0.1111111111111111:0.037037037037037035:0.0:0.0:0.24691358024691357:0.08641975308641975:0.07407407407407407:0.1111111111111111:0.04938271604938271:0.037037037037037035	['True1:6:1:2:1:6:7:6:1:2:1:2:1:6:9:6:1:2:1:6:9:10:9:6:7:6:1:6:7:8:3:8:11 ', 'True1:2:1:6:7:6:9:10:9:6:1:6:9:10:9:6:7:6:1:6:9:10:9:6:1:2:1:6:1:2:1:2:1:6:7:8:3:8:11 ', 'True1:2:1:6:7:8:3:8:11 ']
1	10	4	134	2	0.5	1.8318661492015613	0.7639475209706523	30.3305	420.661	0.29357798165137616:0.14678899082568808:0.0:0.027522935779816515:0.009174311926605505:0.26605504587155965:0.10091743119266056:0.01834862385321101:0.09174311926605505:0.027522935779816515:0.01834862385321101	['False1:2:1:6:7:6:1:2:1:6:7:6:9:10:9:6:1:6:1:2:1:6:7:6:9:10:9:6:1:2:1:6:9:6:7:6:1:2:1 ', 'True1:6:7:8:11 ', 'True1:6:9:6:1:2:1:2:1:6:7:4:5:4:7:8:11 ', 'False1:2:1:6:7:6:9:6:1:6:9:6:1:2:1:6:7:6:1:2:1:6:9:10:9:6:1:2:1:2:1:2:1:2:1:6:1:2:1:2:1:6:7:6:1:6:7:4 ']
1	10	8	280	6	0.75	2.059213865013661	0.8587588825806122	100.75333333333333	964.52	0.23859649122807017:0.11578947368421053:0.028070175438596492:0.05263157894736842:0.017543859649122806:0.22456140350877193:0.14035087719298245:0.07719298245614035:0.06666666666666667:0.017543859649122806:0.021052631578947368	['True1:2:1:6:7:6:1:2:1:6:9:6:1:6:7:8:11 ', 'True1:6:7:6:1:2:1:6:1:2:1:6:7:8:11 ', 'True1:2:1:6:1:2:1:6:9:6:1:2:1:6:7:4:5:4:7:6:9:6:1:2:1:6:9:10:9:6:7:4:5:4:7:6:1:6:7:8:11 ', 'True1:2:1:6:7:8:3:8:7:6:1:2:1:6:9:10:9:6:1:2:1:6:9:6:7:4:5:4:7:6:1:6:1:2:1:2:1:6:7:4:7:6:1:2:1:6:7:8:11 ', 'False1:2:1:2:1:6:7:4:7:6:1:6:9:10:9:6:1:2:1:2:1:6:7:8:3:8:7:4:7:6:9:6:1:2:1:2:1:6:7:8:7:4:5:4:7:6:1:2:1:6:1 ', 'Tru…
1	10	6	238	2	0.3333333333333333	2.0150345343295	0.840334670653874	42.894	805.788	0.2535211267605634:0.13615023474178403:0.009389671361502348:0.06103286384976526:0.018779342723004695:0.215962441314554:0.12206572769953052:0.03755868544600939:0.09859154929577464:0.03755868544600939:0.009389671361502348	['False1:2:1:6:1:6:7:4:7:6:1:2:1:6:7:8:3:8:7:4:7:6:9:10:9:6:1:2:1:6:1:2:1:2:1:6:7:4:7:6 ', 'False1:2:1:6:9:10:9:6:1:2:1:2:1:6:1:6:9:10:9:6:7:4:5:4:7:6:1:2:1:2:1:6:7:4:7:6:1:2:1:2:1:6:9:10:9:6:7 ', 'False1:2:1:6:1:2:1:6:1:2:1:2:1:6:9:6:7:8:7:4:5:4:7:6:1:6:9:6:1:2:1:6:9:10:9:6:1:2:1:6:7:6:9:10:9:6:1 ', 'False1:2:1:6:9:6:1:6:7:4:7:8:3:8:7:6:9:6:1:2:1:2:1:2:1:2:1:6:7:4:5:4:7:8:7:6:9:10:9:6:1:2:1:2:1:…
1	10	8	246	6	0.75	2.0371587830028965	0.8495611989866052	84.6805	868.0829999999999	0.22983870967741934:0.10080645161290322:0.020161290322580645:0.04838709677419355:0.008064516129032258:0.24596774193548387:0.14112903225806453:0.06451612903225806:0.08870967741935484:0.028225806451612902:0.024193548387096774	['True1:2:1:6:7:8:3:8:7:4:7:6:9:10:9:6:1:6:9:10:9:6:7:8:11 ', 'True1:2:1:2:1:2:1:6:9:10:9:6:1:2:1:6:9:10:9:6:7:4:7:6:1:6:1:2:1:6:7:8:11 ', 'False1:6:1:2:1:6:7:6:1:6:9:6:7:4:7:8:7:6:1:2:1:2:1:6:9:10:9:6:7:8:3:8:7:6:1:6:9:6:7:4:7:6:1:6:7:4 ', 'True1:6:1:6:1:2:1:6:9:6:7:8:11 ', 'False1:6:9:10:9:6:7:6:1:2:1:2:1:6:7:4:7:8:3:8:7:6:1:2:1:6:7:4:7:8:3:8:7:6:1:6:7:6:1:2:1:2:1:6:9:6:7:4:5:4:7:6 ', 'True1:6:…
1	10	4	186	2	0.5	1.9522510691309134	0.8141519320202064	95.36699999999999	550.7339999999999	0.2702702702702703:0.14189189189189189:0.0:0.05405405405405406:0.02702702702702703:0.23648648648648649:0.0945945945945946:0.033783783783783786:0.10135135135135136:0.02702702702702703:0.013513513513513514	['False1:2:1:6:1:2:1:2:1:6:9:10:9:6:1:2:1:6:9:6:1:2:1:6:9:10:9:6:1:6:9:6:1:2:1:6:1:2:1:2:1:6:9:6:1:2 ', 'True1:2:1:2:1:6:7:4:5:4:7:6:1:2:1:6:1:2:1:6:9:10:9:6:1:2:1:2:1:6:7:8:7:6:9:6:1:2:1:6:7:8:11 ', 'True1:6:1:6:9:6:7:4:5:4:7:8:11 ', 'False1:6:1:2:1:6:7:4:5:4:7:8:7:6:9:10:9:6:1:2:1:2:1:6:1:6:7:8:7:4:5:4:7:6:9:6:1:6:7:6:9:6:1:2:1:2 ']
1	10	3	140	3	1.0	1.893194189389054	0.7895233002314047	128.4093333333333	385.22799999999995	0.27927927927927926:0.11711711711711711:0.009009009009009009:0.02702702702702703:0.0:0.2702702702702703:0.10810810810810811:0.04504504504504504:0.09009009009009009:0.02702702702702703:0.02702702702702703	['True1:6:1:2:1:6:7:6:9:10:9:6:1:6:7:4:7:8:7:6:9:6:1:6:9:10:9:6:1:6:7:8:3:8:11 ', 'True1:6:7:6:1:2:1:6:1:6:1:2:1:6:7:4:7:6:9:10:9:6:1:2:1:6:1:6:9:6:7:8:11 ', 'True1:2:1:6:9:6:1:6:1:2:1:2:1:6:1:6:1:2:1:2:1:2:1:2:1:6:1:6:7:6:9:6:1:2:1:2:1:6:7:4:7:8:11 ']
1	10	4	136	4	1.0	2.0488409531983587	0.8544330423602439	88.92925	355.717	0.22448979591836735:0.10204081632653061:0.0:0.061224489795918366:0.02040816326530612:0.23469387755102042:0.1326530612244898:0.05102040816326531:0.10204081632653061:0.030612244897959183:0.04081632653061224	['True1:6:9:6:7:6:1:2:1:6:7:4:7:8:11 ', 'True1:6:7:8:7:4:5:4:7:6:1:2:1:6:7:4:7:6:9:10:9:6:1:2:1:6:1:2:1:6:9:6:7:6:1:2:1:6:7:8:11 ', 'True1:2:1:6:9:10:9:6:1:2:1:6:9:6:1:2:1:6:9:10:9:6:1:2:1:6:9:6:7:4:5:4:7:8:11 ', 'True1:2:1:6:7:8:11 ']
1	10	5	223	1	0.2	1.9233365039874855	0.8020936217714505	79.906	799.906	0.2761904761904762:0.12857142857142856:0.009523809523809525:0.0380952380952381:0.014285714285714285:0.2523809523809524:0.08571428571428572:0.03333333333333333:0.11904761904761904:0.0380952380952381:0.004761904761904762	['False1:6:9:6:7:4:7:8:7:6:1:2:1:6:1:6:9:6:7:8:3:8:7:4:5:4:7:6:1:2:1:6:7:6:1:6:9:6:1:2:1:6:9 ', 'True1:6:1:2:1:2:1:6:1:2:1:2:1:6:7:8:11 ', 'False1:6:9:6:1:2:1:6:1:2:1:6:7:6:9:10:9:6:1:6:9:10:9:6:1:2:1:2:1:6:7:4:7:8:7:6:1:6:9:10:9:6:1:2:1:6:9:6:1:2:1:6 ', 'False1:2:1:6:1:2:1:6:9:10:9:6:1:2:1:2:1:6:9:6:1:2:1:6:9:10:9:6:1:6:1:2:1:6:7:4:7:6:1:6:9:6:1:6:1:2:1:2:1:6:7:4:5 ', 'False1:2:1:6:9:10:9:6:1:2:…
1	14	10	241	9	0.9	1.9856398729149374	0.8280761447090529	80.78755555555556	907.088	0.23574144486692014:0.10266159695817491:0.015209125475285171:0.030418250950570342:0.0:0.2509505703422053:0.1444866920152091:0.07224334600760456:0.08745247148288973:0.026615969581749048:0.034220532319391636	['False1:2:1:6:1:2:1:6:9:6:7:6:1:6:1:6:9:6:7:8:7:4:7:6:1:2:1:6:7:6:1:2:1:6:7:6:1:6:1:2:1:6 ', 'True1:6:7:6:1:2:1:6:7:4:7:8:11 ', 'True1:2:1:6:9:10:9:6:1:2:1:6:7:4:7:6:9:6:1:2:1:6:7:8:7:6:1:2:1:6:9:6:1:6:7:4:7:8:3:8:11 ', 'True1:6:1:2:1:2:1:6:1:6:9:6:7:8:3:8:11 ', 'True1:2:1:6:9:10:9:6:7:8:7:4:7:6:1:2:1:6:7:8:3:8:7:6:9:10:9:6:1:6:1:2:1:6:7:6:9:10:9:6:1:6:1:6:9:6:7:8:11 ', 'True1:2:1:2:1:6:9:6:7:8:…
1	14	14	328	10	0.7142857142857143	1.9865828984911804	0.8284694169202877	74.999	1469.9900000000005	0.24395604395604395:0.1054945054945055:0.006593406593406593:0.04395604395604396:0.013186813186813187:0.26153846153846155:0.11648351648351649:0.04395604395604396:0.10989010989010989:0.03296703296703297:0.02197802197802198	['False1:2:1:6:9:6:1:2:1:2:1:2:1:6:1:6:1:6:9:6:7:6:1:2:1:2:1:6:9:10:9:6:1:6:9:6:1:2:1:6:9:10:9:6:1:6 ', 'False1:6:9:10:9:6:7:4:5:4:7:6:1:6:9:6:7:6:1:2:1:6:9:10:9:6:1:2:1:6:9:10:9:6:7:6:1:2:1:2:1:6:1:6:9:10:9:6:1:2:1:6 ', 'True1:2:1:6:9:6:7:6:1:6:9:10:9:6:7:8:11 ', 'False1:2:1:6:9:6:7:8:3:8:7:4:7:6:1:2:1:6:1:6:9:6:1:6:1:6:1:2:1:2:1:6:7:4:7:6:9:10:9:6:1:2:1:6:7:6:1:2:1 ', 'True1:6:1:6:9:6:7:4:5:4:7…
1	14	6	234	2	0.3333333333333333	1.9998234683968528	0.8339911634518702	29.5905	779.181	0.2672811059907834:0.14285714285714285:0.018433179723502304:0.04608294930875576:0.013824884792626729:0.21658986175115208:0.11981566820276497:0.055299539170506916:0.08294930875576037:0.027649769585253458:0.009216589861751152	['False1:6:7:4:5:4:7:8:7:6:1:2:1:2:1:6:7:8:7:4:7:6:1:6:7:4:7:8:3:8:7:6:1:2:1:2:1:6:7:4:5:4:7:6:9 ', 'False1:2:1:6:1:2:1:6:7:4:7:8:3:8:7:6:1:6:9:6:7:8:3:8:7:4:7:6:1:6:9:6:1:2:1:6:9:6:1:2:1:2:1:2:1:6:7 ', 'False1:2:1:6:1:6:9:6:1:2:1:6:1:2:1:2:1:6:7:6:1:2:1:6:9:10:9:6:7:8:3:8:7:6:1:2:1:6:9:10:9:6:1:2:1:6 ', 'False1:6:7:4:5:4:7:6:1:2:1:6:1:2:1:2:1:6:7:6:9:10:9:6:1:2:1:2:1:2:1:6:1:2:1:6:9:6:1:2:1:2:1:…
1	14	3	108	2	0.6666666666666666	1.8328520373201154	0.7643586682504097	71.644	323.288	0.3023255813953488:0.1511627906976744:0.011627906976744186:0.023255813953488372:0.0:0.2558139534883721:0.11627906976744186:0.046511627906976744:0.05813953488372093:0.011627906976744186:0.023255813953488372	['True1:6:1:2:1:6:1:2:1:6:7:4:7:8:11 ', 'False1:6:1:6:1:2:1:6:1:2:1:2:1:2:1:2:1:6:9:10:9:6:7:6:1:2:1:6:7:4:7:6:9:6:1:6:7:8:3:8:7:6:1:2 ', 'True1:2:1:2:1:6:7:6:1:2:1:6:7:6:9:6:1:2:1:6:1:6:9:6:7:8:11 ']
1	14	11	259	10	0.9090909090909091	2.065267283097465	0.8612833540003917	74.7494	927.494	0.24087591240875914:0.10218978102189781:0.025547445255474453:0.0364963503649635:0.0072992700729927005:0.22992700729927007:0.12773722627737227:0.08029197080291971:0.08029197080291971:0.032846715328467155:0.0364963503649635	['False1:2:1:6:7:4:7:6:1:6:7:4:7:8:7:6:9:6:1:6:7:8:3:8:7:6:9:10:9:6:1:2:1:6:9:6:1:6:1:6:9:10:9:6:1:6:9:10 ', 'True1:6:1:2:1:2:1:6:7:8:11 ', 'True1:2:1:6:1:6:1:6:9:6:1:2:1:6:1:2:1:2:1:2:1:6:7:4:7:8:3:8:11 ', 'True1:6:7:4:7:8:3:8:11 ', 'True1:6:7:6:1:2:1:6:9:10:9:6:1:2:1:2:1:6:9:10:9:6:1:2:1:6:9:10:9:6:7:8:7:6:1:2:1:2:1:6:7:4:7:8:11 ', 'True1:2:1:2:1:6:7:4:5:4:7:8:7:6:1:6:7:8:11 ', 'True1:6:7:6:1:2…
1	14	6	195	5	0.8333333333333334	2.058521109088262	0.8584699809203696	101.1224	685.612	0.24193548387096775:0.11827956989247312:0.016129032258064516:0.04838709677419355:0.016129032258064516:0.23118279569892472:0.11290322580645161:0.053763440860215055:0.10215053763440861:0.03225806451612903:0.026881720430107527	['True1:2:1:6:1:2:1:6:1:2:1:2:1:6:9:6:7:4:7:6:1:6:7:4:5:4:7:8:11 ', 'True1:2:1:6:9:6:1:6:9:10:9:6:1:6:9:6:7:8:11 ', 'True1:2:1:6:9:10:9:6:1:2:1:2:1:6:7:4:7:8:11 ', 'True1:2:1:6:7:4:5:4:7:8:3:8:7:6:1:2:1:6:7:8:3:8:7:4:5:4:7:6:1:2:1:6:7:8:3:8:11 ', 'True1:2:1:2:1:6:9:6:1:6:7:4:7:6:9:6:1:2:1:6:7:6:1:6:7:6:9:6:1:2:1:6:9:6:7:8:11 ', 'False1:2:1:6:1:6:9:10:9:6:1:2:1:2:1:2:1:6:9:10:9:6:1:6:7:6:9:10:9:6:…
1	14	8	209	6	0.75	2.07784279814156	0.8665277511126223	66.80516666666666	760.831	0.23557692307692307:0.11538461538461539:0.028846153846153848:0.04326923076923077:0.009615384615384616:0.22115384615384615:0.12980769230769232:0.07692307692307693:0.08173076923076923:0.028846153846153848:0.028846153846153848	['True1:6:9:10:9:6:7:8:3:8:11 ', 'True1:2:1:2:1:6:9:6:1:2:1:6:1:6:7:6:1:2:1:2:1:2:1:2:1:2:1:6:1:2:1:6:7:8:3:8:11 ', 'True1:6:1:6:9:6:7:8:3:8:11 ', 'True1:2:1:2:1:6:1:2:1:2:1:6:1:6:7:4:5:4:7:8:11 ', 'True1:2:1:2:1:6:7:4:7:6:1:2:1:2:1:6:9:10:9:6:1:2:1:6:7:4:7:8:11 ', 'False1:6:7:4:5:4:7:6:9:10:9:6:1:2:1:2:1:6:7:6:1:2:1:6:7:8:7:6:9:6:1:2:1:6:9:6:7:4:7:6:1:6:7:8:3:8:7:4 ', 'False1:2:1:6:7:8:3:8:7:6:9…
1	14	6	199	5	0.8333333333333334	1.9566321340090413	0.8159789779833169	89.384	626.92	0.26519337016574585:0.1270718232044199:0.0055248618784530384:0.022099447513812154:0.0055248618784530384:0.2430939226519337:0.11602209944751381:0.055248618784530384:0.09392265193370165:0.03867403314917127:0.027624309392265192	['True1:2:1:6:9:6:1:2:1:6:1:6:1:2:1:6:7:6:9:10:9:6:1:2:1:6:1:6:7:8:3:8:11 ', 'True1:2:1:2:1:6:7:6:9:6:1:6:9:10:9:6:7:4:5:4:7:8:7:6:1:2:1:2:1:6:7:8:11 ', 'True1:6:7:8:7:4:7:6:1:2:1:6:7:6:9:10:9:6:1:2:1:6:9:10:9:6:7:8:7:6:1:2:1:6:7:8:11 ', 'False1:2:1:6:9:6:7:8:7:6:1:6:1:2:1:6:9:10:9:6:7:6:1:2:1:6:1:2:1:6:1:6:1:2:1:6:9:10:9:6:7:4:7:6:1:2:1:6:9:10 ', 'True1:2:1:2:1:6:7:8:11 ', 'True1:2:1:6:1:2:1:6:1…
1	14	8	223	4	0.5	2.0048192369442455	0.8360745607561914	35.733999999999995	862.9360000000001	0.22821576763485477:0.0954356846473029:0.016597510373443983:0.03319502074688797:0.012448132780082987:0.2697095435684647:0.12033195020746888:0.04979253112033195:0.11618257261410789:0.04149377593360996:0.016597510373443983	['False1:2:1:6:1:6:9:10:9:6:1:2:1:6:7:6:9:6:1:6:7:6:1:6:9:6:7:6:1:2:1:2:1:6:7:8:7:6:9:10:9:6 ', 'True1:6:1:6:1:2:1:2:1:6:9:6:7:6:1:6:7:8:11 ', 'False1:6:9:10:9:6:7:6:1:6:9:10:9:6:1:6:9:6:1:6:9:6:1:6:9:10:9:6:7:4:5:4:7:6:1:2:1:6:7:8:3:8:7:6:9:10:9:6:1:2 ', 'False1:6:7:6:1:2:1:6:9:10:9:6:1:2:1:6:9:6:7:6:1:2:1:2:1:6:9:10:9:6:1:6:9:10:9:6:1:2:1:2:1:2:1:6:7:6:1:2:1:2:1:6:7:4:5:4:7:8:3 ', 'True1:6:7:4:…
1	14	11	311	7	0.6363636363636364	2.05218676835704	0.8558283556571322	67.28828571428572	1191.0179999999998	0.23782234957020057:0.10888252148997135:0.014326647564469915:0.05157593123209169:0.017191977077363897:0.2349570200573066:0.12893982808022922:0.05730659025787966:0.09455587392550144:0.034383954154727794:0.02005730659025788	['True1:2:1:6:7:4:7:8:7:6:9:10:9:6:1:6:9:10:9:6:7:8:11 ', 'True1:2:1:6:7:8:11 ', 'False1:6:9:6:1:2:1:6:7:8:7:6:1:2:1:6:7:8:3:8:7:4:5:4:7:6:1:2:1:6:7:6:1:2:1:6:1:2:1:6:9:10:9:6:1:6:1:2:1:6:9:6 ', 'True1:2:1:6:7:4:7:8:3:8:11 ', 'True1:2:1:2:1:6:9:6:7:4:5:4:7:8:7:6:1:6:1:2:1:6:7:6:9:10:9:6:1:6:7:6:9:10:9:6:1:2:1:6:1:2:1:6:9:6:7:8:11 ', 'True1:6:1:2:1:6:7:8:11 ', 'True1:6:7:4:5:4:7:6:9:10:9:6:1:2:1:2…
1	18	12	271	8	0.6666666666666666	2.051088627590631	0.8553703953871962	57.522875	1180.183	0.25142857142857145:0.12857142857142856:0.022857142857142857:0.05142857142857143:0.014285714285714285:0.22:0.12:0.06285714285714286:0.08285714285714285:0.022857142857142857:0.022857142857142857	['True1:2:1:6:9:10:9:6:1:2:1:6:7:8:11 ', 'True1:6:7:6:1:2:1:6:1:2:1:6:9:10:9:6:7:4:5:4:7:8:3:8:11 ', 'True1:6:9:6:1:2:1:2:1:6:9:6:7:4:7:8:11 ', 'True1:2:1:2:1:6:1:6:7:4:7:6:1:6:9:6:1:2:1:6:9:10:9:6:1:2:1:6:7:8:11 ', 'True1:6:9:6:7:8:11 ', 'False1:6:7:6:9:6:1:2:1:6:7:8:7:4:5:4:7:6:1:6:7:4:7:6:1:2:1:2:1:2:1:2:1:6:7:4:7:6:1:6:9:10:9:6:7:4:5:4:7:6:1 ', 'True1:2:1:6:1:2:1:6:7:6:1:6:7:4:7:6:1:6:9:6:7:8…
1	18	18	356	13	0.7222222222222222	2.0641178492458154	0.8608040028524543	58.81715384615385	1664.6229999999998	0.22941176470588234:0.10588235294117647:0.013725490196078431:0.056862745098039215:0.0196078431372549:0.2372549019607843:0.13137254901960785:0.054901960784313725:0.09607843137254903:0.029411764705882353:0.025490196078431372	['False1:6:9:10:9:6:1:2:1:6:9:6:1:2:1:2:1:6:7:8:3:8:7:6:1:2:1:2:1:2:1:2:1:2:1:6:7:4:5 ', 'True1:6:9:10:9:6:1:2:1:2:1:6:1:2:1:6:9:10:9:6:7:4:7:8:11 ', 'True1:6:7:6:1:6:7:4:7:8:11 ', 'False1:2:1:6:9:6:1:6:9:10:9:6:7:4:7:8:7:6:1:6:1:6:7:4:7:8:7:6:9:6:1:2:1:6:7:6:9:10:9:6:1:2:1:2:1:6:1:2:1:2:1:6:9 ', 'True1:2:1:6:9:6:1:2:1:6:9:6:7:4:5:4:7:6:1:2:1:6:9:6:7:4:7:6:1:2:1:6:7:8:3:8:11 ', 'True1:6:7:8:3:8:1…
1	18	9	228	7	0.7777777777777778	1.9899435228644364	0.8298709061393453	79.02471428571428	913.173	0.2839506172839506:0.14814814814814814:0.0205761316872428:0.02880658436213992:0.00411522633744856:0.20987654320987653:0.102880658436214:0.06995884773662552:0.07407407407407407:0.02880658436213992:0.02880658436213992	['False1:2:1:2:1:6:7:8:7:6:1:2:1:6:1:2:1:2:1:6:7:4:5:4:7:8:3:8:7:6:1:6:1:2:1:6:1:2:1:2 ', 'True1:6:1:2:1:2:1:6:7:4:7:8:11 ', 'True1:6:9:10:9:6:1:2:1:2:1:6:1:6:1:2:1:6:1:2:1:2:1:6:9:6:1:6:7:8:11 ', 'True1:2:1:6:7:8:7:6:9:10:9:6:1:2:1:6:9:10:9:6:1:2:1:2:1:6:9:6:7:4:7:8:11 ', 'True1:6:7:4:7:8:3:8:11 ', 'True1:2:1:2:1:6:7:4:7:6:9:6:1:2:1:6:1:6:1:2:1:2:1:6:1:6:9:10:9:6:7:8:11 ', 'True1:6:9:10:9:6:7:8:…
1	18	14	319	10	0.7142857142857143	2.0543885036094243	0.856746550574717	79.57039999999999	1515.7040000000002	0.24651162790697675:0.12325581395348838:0.023255813953488372:0.037209302325581395:0.013953488372093023:0.22790697674418606:0.10465116279069768:0.06744186046511629:0.10232558139534884:0.030232558139534883:0.023255813953488372	['False1:6:1:2:1:6:9:10:9:6:1:2:1:2:1:6:7:4:7:6:9:10:9:6:1:2:1:2:1:6:1:6:9:6:7:6 ', 'True1:2:1:2:1:6:1:2:1:6:9:6:1:2:1:2:1:2:1:6:1:6:9:10:9:6:1:2:1:6:9:10:9:6:7:8:11 ', 'True1:6:1:2:1:6:7:8:3:8:7:6:9:6:1:2:1:2:1:6:7:8:3:8:11 ', 'True1:6:9:10:9:6:7:4:5:4:7:8:3:8:11 ', 'False1:2:1:6:1:6:1:6:1:2:1:2:1:6:9:6:1:6:9:6:1:2:1:2:1:6:1:6:1:2:1:6:7:4:7:8:3:8:7:6:9:6:1:6:9:6:7:8:3 ', 'True1:6:7:8:11 ', 'True…
1	18	10	286	7	0.7	2.0135346538291774	0.8397091719019738	85.38857142857141	1137.72	0.24922118380062305:0.11526479750778816:0.01557632398753894:0.04361370716510903:0.012461059190031152:0.24299065420560748:0.1277258566978193:0.059190031152647975:0.08722741433021806:0.024922118380062305:0.021806853582554516	['True1:6:9:10:9:6:7:8:11 ', 'False1:2:1:2:1:6:7:4:5:4:7:6:9:10:9:6:1:6:9:6:7:4:7:6:1:2:1:2:1:2:1:2:1:6:9:6:1:6 ', 'False1:6:7:4:7:8:7:6:1:6:9:6:7:4:7:6:1:2:1:2:1:6:9:6:7:8:3:8:7:6:1:2:1:6:9:6:1:6:7:6:1:6:9:6:1:2:1 ', 'False1:2:1:6:7:4:5:4:7:6:1:2:1:6:1:6:9:10:9:6:1:2:1:6:1:2:1:6:1:2:1:6:1:2:1:2:1:2:1:2:1:2:1:6:7:8:3 ', 'True1:6:1:2:1:2:1:6:9:6:1:2:1:2:1:6:7:6:1:2:1:2:1:6:7:8:3:8:11 ', 'True1:2:1…
1	18	22	412	16	0.7272727272727273	2.038628746006836	0.8501742211734432	81.531375	2384.5019999999995	0.23609226594301222:0.11397557666214382:0.016282225237449117:0.03934871099050204:0.012211668928086838:0.24151967435549526:0.11397557666214382:0.054274084124830396:0.11261872455902307:0.037991858887381276:0.021709633649932156	['True1:6:7:8:7:6:9:10:9:6:1:2:1:6:7:4:7:6:9:10:9:6:1:6:1:2:1:6:9:6:1:6:7:8:11 ', 'False1:6:9:10:9:6:1:6:9:10:9:6:7:4:5:4:7:6:1:2:1:2:1:6:1:6:9:10:9:6:1:2:1:2:1:2:1:2:1:6:9 ', 'False1:6:9:6:1:6:1:2:1:2:1:6:7:6:1:6:9:10:9:6:1:2:1:6:7:6:1:6:1:2:1:2:1:6:9:10:9:6:7:8:3:8:7:6:1:2 ', 'False1:2:1:6:7:4:7:8:3:8:7:6:9:6:1:6:9:6:7:4:5:4:7:8:3:8:7:6:1:2:1:2:1:2:1:2:1:6:9:6:1:2 ', 'True1:6:7:4:7:8:7:6:9:10:9…
1	18	16	337	12	0.75	2.005564034620018	0.836385165512046	77.21625000000002	1646.5949999999998	0.2524084778420039:0.12138728323699421:0.01348747591522158:0.03468208092485549:0.009633911368015413:0.24277456647398843:0.11753371868978806:0.05202312138728324:0.09633911368015415:0.036608863198458574:0.023121387283236993	['True1:6:1:2:1:6:7:6:9:6:1:6:1:2:1:6:1:2:1:6:7:4:7:8:3:8:11 ', 'False1:6:1:6:9:6:7:4:7:6:1:6:7:4:5:4:7:6:9:10:9:6:1:6:7:4:7:6:1:6:1:2:1:6:7:6:1:2:1:2:1:6:1:6:7:8:3 ', 'True1:2:1:6:9:6:1:6:7:6:9:10:9:6:1:2:1:6:7:8:11 ', 'False1:6:1:2:1:6:9:10:9:6:1:2:1:6:9:10:9:6:7:4:7:6:1:2:1:2:1:6:1:2:1:2:1:2:1:6:9:10:9:6:7:8:7:6 ', 'True1:2:1:6:1:2:1:6:1:2:1:6:7:6:1:2:1:6:7:4:5:4:7:6:9:6:1:6:7:8:11 ', 'True1:6…
1	18	12	266	8	0.6666666666666666	2.014863945534927	0.8402635296009229	82.230125	1377.841	0.2537313432835821:0.11691542288557213:0.007462686567164179:0.04975124378109453:0.022388059701492536:0.24378109452736318:0.1044776119402985:0.03980099502487562:0.1044776119402985:0.03731343283582089:0.01990049751243781	['True1:2:1:6:9:6:1:2:1:6:1:2:1:6:7:8:3:8:11 ', 'True1:2:1:6:1:6:9:6:7:8:11 ', 'False1:2:1:6:9:10:9:6:1:6:9:6:1:6:7:4:7:6:1:2:1:2:1:6:7:8:7:6:1:6:9:6:1:2:1:2:1:6:1 ', 'False1:2:1:2:1:6:1:6:7:8:7:4:5:4:7:6:1:2:1:2:1:6:9:6:1:2:1:2:1:2:1:6:9:10:9:6:1:6:9:10:9:6:1:2:1:6:7:4:5 ', 'True1:6:9:10:9:6:1:2:1:6:1:2:1:6:1:2:1:2:1:2:1:6:9:6:1:2:1:2:1:6:7:8:11 ', 'True1:6:9:6:1:2:1:2:1:2:1:2:1:6:7:4:5:4:7:8:11…
1	18	12	289	7	0.5833333333333334	2.037804385697296	0.8498304362221605	48.96557142857143	1242.759	0.23478260869565218:0.1072463768115942:0.014492753623188406:0.05507246376811594:0.017391304347826087:0.24057971014492754:0.14492753623188406:0.06086956521739131:0.0782608695652174:0.02608695652173913:0.020289855072463767	['True1:6:9:6:7:4:5:4:7:8:11 ', 'True1:2:1:6:7:6:1:6:9:10:9:6:1:2:1:6:1:6:9:6:7:8:11 ', 'True1:2:1:2:1:6:9:10:9:6:1:2:1:2:1:2:1:2:1:6:7:4:5:4:7:6:1:2:1:6:7:4:7:8:3:8:11 ', 'True1:6:1:6:7:8:3:8:11 ', 'False1:2:1:2:1:2:1:2:1:6:7:8:3:8:7:6:1:6:1:2:1:6:7:6:9:6:1:2:1:2:1:6:9:10:9:6:7:4:7:6:1:2:1:6:7:8:7:4 ', 'False1:6:1:2:1:2:1:6:9:6:1:6:9:10:9:6:1:2:1:6:7:6:1:6:7:4:5:4:7:6:9:6:1:2:1:6:9:10:9:6:7:8:7:…
1	18	15	325	10	0.6666666666666666	1.9906988804118975	0.8301859147037434	67.54679999999999	1575.468	0.2448559670781893:0.11316872427983539:0.00823045267489712:0.0411522633744856:0.012345679012345678:0.25308641975308643:0.13168724279835392:0.047325102880658436:0.09465020576131687:0.03292181069958848:0.0205761316872428	['False1:2:1:6:1:2:1:2:1:6:7:4:7:6:9:10:9:6:1:2:1:6:7:6:1:2:1:6:1:2:1:6:7:6:1:2:1:6:9:10:9:6:7 ', 'False1:6:7:4:5:4:7:8:3:8:7:6:9:6:1:6:9:6:1:2:1:2:1:6:1:6:1:6:7:4:5:4:7:6:9:10:9:6:1:2:1:6:7:4:5:4 ', 'True1:6:9:10:9:6:1:2:1:6:9:6:7:6:1:2:1:6:7:6:1:2:1:6:9:10:9:6:1:2:1:2:1:6:7:8:11 ', 'False1:2:1:6:9:10:9:6:7:8:7:6:1:2:1:6:7:6:9:10:9:6:1:2:1:2:1:2:1:6:9:6:7:4:7:8:3:8:7:6:1:2 ', 'True1:6:1:6:7:8:11…
2	2	2	132	0	0.0	1.9571508303723593	0.7416098196918244	0.0	360.0	0.2111111111111111:0.0:0.03333333333333333:0.011111111111111112:0.07777777777777778:0.06666666666666667:0.044444444444444446:0.3111111111111111:0.15555555555555556:0.011111111111111112:0.05555555555555555:0.0:0.0:0.022222222222222223	['False1:8:9:8:1:8:9:8:1:8:9:8:1:8:1:8:1:8:1:8:1:8:1:8:1:8:9:5:9:8:1:8:9:8:1:8:1:8:9:5:9:8 ', 'False1:8:1:8:1:8:1:8:9:5:6:3:4:3:6:7:11:14:11:10:11:7:6:5:9:8:1:8:9:5:9:8:1:8:9:5:6:7:11:14:11:7:6:3:6:5:9:8 ']
2	2	3	182	0	0.0	2.203110553650781	0.8348096606040638	0.0	540.0	0.16049382716049382:0.012345679012345678:0.04938271604938271:0.012345679012345678:0.09876543209876543:0.10493827160493827:0.07407407407407407:0.2345679012345679:0.12962962962962962:0.018518518518518517:0.07407407407407407:0.0:0.006172839506172839:0.024691358024691357	['False1:8:9:5:6:5:9:8:1:8:1:8:1:8:1:8:1:8:9:8:1:8:9:5:6:7:11:14:11:7:6:3:4:3:6:5:9:8:1:8:9:8:1:8:1:8 ', 'False1:8:9:8:1:8:1:8:9:5:6:7:11:7:6:5:9:8:1:8:1:8:9:5:6:3:2:3:6:7:11:14:11:10:11:7:6:5:9:8:1:8:1:8:9:5:6:3:2:3:4:3:6:7:11:14:11:7 ', 'False1:8:9:5:9:8:1:8:1:8:1:8:1:8:1:8:9:5:6:5:9:8:1:8:9:5:6:7:11:7:6:5:9:8:1:8:9:5:6:7:11:10:13:10:11:14:11:7:6:3:6:5:9:8:1:8:9:8 ']
2	2	3	132	1	0.3333333333333333	1.89081665223357	0.7164742618566864	104.663	464.663	0.24675324675324675:0.006493506493506494:0.032467532467532464:0.012987012987012988:0.07792207792207792:0.05194805194805195:0.032467532467532464:0.33116883116883117:0.15584415584415584:0.006493506493506494:0.025974025974025976:0.006493506493506494:0.006493506493506494:0.006493506493506494	['False1:8:9:8:1:8:9:5:9:8:1:8:1:8:9:5:6:7:11:7:6:3:4:3:6:5:9:8:1:8:1:8:9:5:6:5:9:8:1:8:1:8:9:5:9:8:1:8:9:8:1:8:1:8:9 ', 'False1:8:1:8:9:8:1:8:9:5:9:8:1:8:1:8:9:5:9:8:1:8:1:8:1:8:1:8:9:8:1:8:1:8:1:8:1:8:1:8:1:8:9:5:6:7:11:7:6:5:9:8:1:8:1:8:1:8:1 ', 'True1:8:9:5:9:8:1:8:9:8:1:8:1:8:1:8:9:8:1:8:1:8:1:8:9:5:6:3:4:3:2:3:6:7:11:14:11:10:13:12 ']
2	2	3	128	1	0.3333333333333333	1.8108030969359712	0.6861552709049953	171.133	531.133	0.2236842105263158:0.006578947368421052:0.03289473684210526:0.006578947368421052:0.09210526315789473:0.07236842105263158:0.019736842105263157:0.3355263157894737:0.18421052631578946:0.006578947368421052:0.006578947368421052:0.006578947368421052:0.006578947368421052:0.0	['True1:8:9:8:1:8:9:5:6:3:2:3:6:7:6:5:9:8:1:8:1:8:9:8:1:8:1:8:9:8:1:8:1:8:1:8:9:8:1:8:9:5:6:3:6:7:11:10:13:12 ', 'False1:8:9:5:9:8:1:8:1:8:9:8:1:8:1:8:9:8:1:8:9:8:1:8:9:5:6:5:9:8:1:8:9:5:6:7:6:3:4:3:6:5:9:8:1:8:1:8:1 ', 'False1:8:9:5:6:5:9:8:1:8:9:5:6:5:9:8:1:8:1:8:9:8:1:8:9:8:1:8:9:5:9:8:1:8:9:8:1:8:1:8:1:8:9:8:1:8:9:5:9:8:1:8:1 ']
2	2	2	128	0	0.0	1.9323010462596695	0.7321936604315356	0.0	360.0	0.2:0.0:0.01904761904761905:0.009523809523809525:0.09523809523809523:0.06666666666666667:0.0380952380952381:0.3142857142857143:0.18095238095238095:0.01904761904761905:0.0380952380952381:0.0:0.009523809523809525:0.009523809523809525	['False1:8:9:5:9:8:1:8:1:8:1:8:9:8:1:8:9:8:1:8:9:8:1:8:1:8:1:8:9:5:6:5:9:8:1:8:1:8:9:5:6:7:11:14:11:7:6:5:9:8:1 ', 'False1:8:9:5:9:8:1:8:9:8:1:8:1:8:9:8:1:8:9:5:6:5:9:8:1:8:1:8:9:8:1:8:9:8:1:8:9:5:6:3:4:3:6:7:11:10:13:10:11:7:6:5:9:8 ']
2	2	3	100	0	0.0	1.4923237296958525	0.5654760557677672	0.0	540.0	0.26666666666666666:0.006060606060606061:0.012121212121212121:0.0:0.08484848484848485:0.04242424242424243:0.006060606060606061:0.3939393939393939:0.18787878787878787:0.0:0.0:0.0:0.0:0.0	['False1:8:1:8:9:8:1:8:1:8:1:8:1:8:1:8:1:8:9:8:1:8:9:5:9:8:1:8:1:8:9:5:6:5:9:8:1:8:9:5:9:8:1:8:1:8:1:8:9 ', 'False1:8:9:8:1:8:9:8:1:8:1:8:9:8:1:8:9:5:6:5:9:8:1:8:1:8:9:8:1:8:9:8:1:8:1:8:9:8:1:8:1:8:1:8:1:8:9:5:6:7:6:5:9:8:1:8:1:8 ', 'False1:8:9:8:1:8:1:8:9:8:1:8:1:8:1:8:9:8:1:8:9:5:6:5:9:8:1:8:9:5:9:8:1:8:9:8:1:8:9:5:6:3:2:3:6:5:9:8:1:8:1:8:1:8:9:5:9:8 ']
2	2	4	147	0	0.0	1.8388982841395198	0.6968011886303388	0.0	720.0	0.23893805309734514:0.004424778761061947:0.03982300884955752:0.01327433628318584:0.07964601769911504:0.06637168141592921:0.02654867256637168:0.336283185840708:0.1592920353982301:0.004424778761061947:0.022123893805309734:0.0:0.0:0.008849557522123894	['False1:8:1:8:9:8:1:8:1:8:1:8:1:8:1:8:9:5:6:5:9:8:1:8:1:8:1:8:1:8:9:5:6:3:2:3:4:3:6:7:11:14:11:7:6:5 ', 'False1:8:1:8:1:8:9:8:1:8:9:8:1:8:1:8:1:8:9:8:1:8:9:5:9:8:1:8:9:8:1:8:9:5:9:8:1:8:1:8:9:5:9:8:1:8:1:8:9:8:1:8:1:8:1:8:1:8:1:8 ', 'False1:8:9:5:6:3:4:3:6:5:9:8:1:8:1:8:9:5:9:8:1:8:9:8:1:8:1:8:1:8:9:8:1:8:1:8:9:8:1:8:1:8:9:5:6:3:6:7:6:5:9:8:1:8:1:8:1:8:1 ', 'False1:8:9:5:6:3:4:3:6:7:11:14:11:10:…
2	2	1	70	0	0.0	1.4184315772837752	0.5374766062738641	0.0	180.0	0.30434782608695654:0.0:0.0:0.0:0.13043478260869565:0.043478260869565216:0.0:0.3695652173913043:0.15217391304347827:0.0:0.0:0.0:0.0:0.0	['False1:8:1:8:1:8:1:8:1:8:1:8:1:8:1:8:9:5:6:5:9:8:1:8:9:5:6:5:9:8:1:8:9:5:9:8:1:8:1:8:1:8:1:8:9:5 ']
2	2	3	121	1	0.3333333333333333	1.9143554033515273	0.7253936403233107	45.323	405.323	0.21138211382113822:0.008130081300813009:0.024390243902439025:0.008130081300813009:0.08130081300813008:0.04878048780487805:0.04065040650406504:0.3252032520325203:0.18699186991869918:0.016260162601626018:0.032520325203252036:0.008130081300813009:0.008130081300813009:0.0	['False1:8:9:5:6:7:11:7:6:3:2:3:4:3:6:5:9:8:1:8:1:8:9:8:1:8:1:8:9:5:9:8:1:8:1:8:1:8:1:8:9:5:9:8:1 ', 'True1:8:9:8:1:8:1:8:9:8:1:8:9:5:6:7:11:10:13:12 ', 'False1:8:9:5:9:8:1:8:1:8:9:5:9:8:1:8:1:8:9:8:1:8:9:8:1:8:9:8:1:8:9:5:6:7:11:10:11:7:6:5:9:8:1:8:1:8:9:5:9:8:1:8:9:8:1:8:9:8 ']
2	2	2	105	0	0.0	1.708335103667728	0.6473277728744081	0.0	360.0	0.22321428571428573:0.008928571428571428:0.03571428571428571:0.008928571428571428:0.125:0.07142857142857142:0.008928571428571428:0.33035714285714285:0.1875:0.0:0.0:0.0:0.0:0.0	['False1:8:9:5:9:8:1:8:1:8:1:8:9:5:6:3:2:3:4:3:6:5:9:8:1:8:9:8:1:8:1:8:1:8:9:5:6:7:6:5:9:8:1:8:9:5:9:8:1:8:9:5 ', 'False1:8:1:8:9:8:1:8:1:8:9:8:1:8:1:8:1:8:1:8:9:8:1:8:1:8:9:5:6:5:9:8:1:8:9:5:6:3:6:5:9:8:1:8:1:8:1:8:9:5:6:5:9:8:1:8:9:5:9:8 ']
2	6	2	106	0	0.0	1.8323001260779554	0.6943009935843576	0.0	360.0	0.2:0.0:0.021052631578947368:0.0:0.10526315789473684:0.07368421052631578:0.031578947368421054:0.3157894736842105:0.2:0.010526315789473684:0.031578947368421054:0.0:0.0:0.010526315789473684	['False1:8:9:8:1:8:1:8:9:8:1:8:9:8:1:8:9:5:6:7:6:3:6:5:9:8:1:8:9:5:9:8:1:8:1:8:1:8:1:8:9:5:9:8:1:8 ', 'False1:8:9:8:1:8:9:5:9:8:1:8:9:5:6:5:9:8:1:8:1:8:9:5:6:7:11:14:11:10:11:7:6:3:6:5:9:8:1:8:1:8:9:5:9:8:1:8:9 ']
2	6	4	122	0	0.0	1.5399868116654019	0.5835367024368178	0.0	720.0	0.24413145539906103:0.004694835680751174:0.018779342723004695:0.004694835680751174:0.10328638497652583:0.03286384976525822:0.004694835680751174:0.37089201877934275:0.215962441314554:0.0:0.0:0.0:0.0:0.0	['False1:8:9:5:6:5:9:8:1:8:9:5:9:8:1:8:9:8:1:8:1:8:1:8:9:5:9:8:1:8:9:8:1:8:1:8:1:8:1:8:9:8:1:8:9:8:1:8:9:5:9 ', 'False1:8:1:8:1:8:9:5:9:8:1:8:9:5:9:8:1:8:9:8:1:8:1:8:1:8:9:8:1:8:9:5:6:3:2:3:6:5:9:8:1:8:9:5:9:8:1:8:1:8:9:5 ', 'False1:8:9:8:1:8:9:8:1:8:9:5:9:8:1:8:9:5:9:8:1:8:9:5:9:8:1:8:9:5:9:8:1:8:9:8:1:8:9:8:1:8:9:8:1:8:1:8:1:8:1:8:9:8:1:8:1:8:9:5 ', 'False1:8:1:8:1:8:9:5:6:5:9:8:1:8:1:8:1:8:9:5…
2	6	3	147	0	0.0	1.9333920715037916	0.7326070751883423	0.0	540.0	0.2:0.013333333333333334:0.05333333333333334:0.02:0.09333333333333334:0.06666666666666667:0.02666666666666667:0.30666666666666664:0.18666666666666668:0.006666666666666667:0.02:0.0:0.0:0.006666666666666667	['False1:8:1:8:9:5:6:7:6:3:4:3:2:3:6:5:9:8:1:8:1:8:9:8:1:8:1:8:1:8:1:8:1:8:9:5:9:8:1:8:1:8:9:8:1:8:1:8:9:8 ', 'False1:8:9:5:9:8:1:8:1:8:9:5:9:8:1:8:9:5:9:8:1:8:9:8:1:8:1:8:9:5:9:8:1:8:9:5:6:3:2:3:4:3:6:7:11:14:11:10:11 ', 'False1:8:9:5:6:7:6:5:9:8:1:8:9:8:1:8:9:5:9:8:1:8:1:8:9:8:1:8:9:5:6:3:4:3:6:7:6:5:9:8:1:8:9:5:9:8:1:8:9:8:1 ']
2	6	4	137	1	0.25	1.9863647708969037	0.7526796589850857	44.624	584.624	0.22346368715083798:0.0111731843575419:0.055865921787709494:0.01675977653631285:0.0893854748603352:0.0782122905027933:0.0335195530726257:0.3016759776536313:0.1452513966480447:0.00558659217877095:0.0223463687150838:0.00558659217877095:0.00558659217877095:0.00558659217877095	['False1:8:9:5:6:7:11:7:6:5:9:8:1:8:1:8:9:5:9:8:1:8:1:8:1:8:1:8:1:8:9:5:9:8:1:8:1:8:9:5:6:3:4:3:6:7:11:7:6:5 ', 'False1:8:9:8:1:8:9:8:1:8:9:8:1:8:9:5:6:3:2:3:6:5:9:8:1:8:1:8:1:8:9:5:9:8:1:8:1:8:1:8:1:8:9:5:6:5:9:8:1:8:1:8:9:5:6:3:6:7 ', 'False1:8:1:8:1:8:1:8:1:8:1:8:1:8:9:8:1:8:1:8:9:5:6:3:4:3:2:3:6:5:9:8:1:8:1:8:9:5:9:8:1:8:1:8:9:8:1:8:9:8:1 ', 'True1:8:9:8:1:8:9:5:6:3:4:3:6:7:11:14:11:10:13:12 …
2	6	2	98	0	0.0	1.6124644365051384	0.6110001546424213	0.0	360.0	0.28:0.01:0.03:0.01:0.06:0.03:0.02:0.39:0.16:0.0:0.01:0.0:0.0:0.0	['False1:8:9:5:6:7:11:7:6:3:2:3:4:3:6:5:9:8:1:8:1:8:1:8:9:8:1:8:1:8:9:5:9:8:1:8:1:8:1:8:1:8:9:8:1:8 ', 'False1:8:1:8:1:8:1:8:9:8:1:8:1:8:1:8:9:5:9:8:1:8:1:8:9:8:1:8:1:8:9:8:1:8:9:8:1:8:9:5:9:8:1:8:9:8:1:8:1:8:1:8:9:5 ']
2	6	3	150	0	0.0	2.087062651163634	0.790836420165189	0.0	540.0	0.18620689655172415:0.027586206896551724:0.07586206896551724:0.013793103448275862:0.0896551724137931:0.09655172413793103:0.041379310344827586:0.2620689655172414:0.15172413793103448:0.006896551724137931:0.034482758620689655:0.0:0.0:0.013793103448275862	['False1:8:1:8:1:8:1:8:9:8:1:8:9:5:6:3:2:3:6:7:6:5:9:8:1:8:9:5:6:7:11:14:11:7:6:3:6:5:9:8:1 ', 'False1:8:1:8:1:8:9:5:6:3:2:3:6:5:9:8:1:8:9:8:1:8:1:8:9:5:9:8:1:8:1:8:1:8:9:8:1:8:1:8:9:5:6:3:2:3:4:3:6:7:6:5:9 ', 'False1:8:9:8:1:8:9:5:6:3:2:3:4:3:6:7:11:14:11:10:11:7:6:5:9:8:1:8:9:8:1:8:1:8:1:8:9:8:1:8:9:5:9:8:1:8:9:5:9:8:1 ']
2	6	3	125	0	0.0	1.8602536592681678	0.7048932353202685	0.0	540.0	0.22875816993464052:0.006535947712418301:0.05228758169934641:0.0196078431372549:0.0915032679738562:0.0784313725490196:0.026143790849673203:0.3202614379084967:0.1568627450980392:0.0:0.013071895424836602:0.0:0.0:0.006535947712418301	['False1:8:9:5:9:8:1:8:1:8:1:8:9:8:1:8:1:8:9:8:1:8:9:5:6:3:2:3:4:3:6:7:6:5:9:8:1:8:1:8:9:5:6:5:9 ', 'False1:8:1:8:9:8:1:8:9:5:9:8:1:8:9:5:9:8:1:8:1:8:1:8:9:8:1:8:9:5:9:8:1:8:1:8:1:8:9:5:6:3:4:3:6:5:9:8:1:8:1:8:1:8 ', 'False1:8:1:8:1:8:1:8:1:8:9:5:6:3:4:3:6:7:6:5:9:8:1:8:9:8:1:8:1:8:9:8:1:8:1:8:1:8:9:5:6:3:6:7:11:14:11:7:6:5:9:8:1:8 ']
2	6	4	145	0	0.0	1.7067923656207504	0.6467431936651332	0.0	720.0	0.248868778280543:0.013574660633484163:0.05429864253393665:0.02262443438914027:0.06334841628959276:0.05429864253393665:0.013574660633484163:0.36199095022624433:0.167420814479638:0.0:0.0:0.0:0.0:0.0	['False1:8:9:8:1:8:9:8:1:8:1:8:1:8:9:5:6:7:6:3:4:3:2:3:6:5:9:8:1:8:1:8:9:8:1:8:9:8:1:8:1:8:9:5:9:8 ', 'False1:8:1:8:9:5:6:3:2:3:4:3:6:5:9:8:1:8:1:8:9:8:1:8:1:8:1:8:1:8:1:8:9:5:9:8:1:8:1:8:9:5:6:7:6:3:2:3:4 ', 'False1:8:9:8:1:8:9:8:1:8:1:8:9:8:1:8:1:8:9:5:9:8:1:8:1:8:1:8:9:8:1:8:1:8:9:5:6:3:4:3:6:5:9:8:1:8:9:8:1:8:9:8:1:8:1:8:9:8:1:8:1:8:1 ', 'False1:8:1:8:1:8:1:8:9:8:1:8:9:5:6:7:6:3:4:3:6:5:9:8:1…
2	6	4	157	0	0.0	1.9172704497164887	0.7264982189666955	0.0	720.0	0.22429906542056074:0.009345794392523364:0.04205607476635514:0.009345794392523364:0.07476635514018691:0.08878504672897196:0.04672897196261682:0.32242990654205606:0.14018691588785046:0.004672897196261682:0.028037383177570093:0.0:0.0:0.009345794392523364	['False1:8:9:8:1:8:9:8:1:8:9:5:6:7:11:10:11:14:11:7:6:3:4:3:6:5:9:8:1:8:9:8:1:8:1:8:9:8:1:8:9:8:1:8:1:8:9:8 ', 'False1:8:1:8:9:5:6:7:6:3:2:3:4:3:6:5:9:8:1:8:9:5:6:5:9:8:1:8:1:8:9:8:1:8:1:8:1:8:1:8:9:8:1:8:1:8:1:8:9:5:6:7:6:3 ', 'False1:8:9:5:9:8:1:8:1:8:1:8:1:8:1:8:9:5:6:7:6:3:2:3:6:5:9:8:1:8:9:8:1:8:1:8:9:8:1:8:1:8:1:8:1:8:1:8:1:8:9:5:6:7:11:14:11:7:6:5 ', 'False1:8:1:8:9:8:1:8:1:8:9:8:1:8:9:5:6…
2	6	3	139	0	0.0	1.8285551631818062	0.692881940328438	0.0	540.0	0.22151898734177214:0.0:0.0189873417721519:0.0:0.0949367088607595:0.08860759493670886:0.05063291139240506:0.3227848101265823:0.15822784810126583:0.006329113924050633:0.03164556962025317:0.0:0.0:0.006329113924050633	['False1:8:1:8:9:5:6:5:9:8:1:8:9:5:6:3:6:7:6:5:9:8:1:8:1:8:9:5:6:7:11:14:11:7:6:3:6:5:9:8:1:8:1:8 ', 'False1:8:1:8:1:8:1:8:1:8:9:8:1:8:9:8:1:8:9:5:6:7:11:7:6:5:9:8:1:8:1:8:9:8:1:8:9:5:6:7:11:10:11:7:6:3:6:5:9:8:1:8 ', 'False1:8:9:5:6:7:6:5:9:8:1:8:1:8:9:5:9:8:1:8:1:8:1:8:1:8:1:8:9:8:1:8:9:8:1:8:1:8:9:5:9:8:1:8:9:8:1:8:1:8:9:8:1:8:9:5:9:8:1:8:1:8 ']
2	10	4	131	0	0.0	1.758185484156322	0.6662172376576009	0.0	720.0	0.22026431718061673:0.013215859030837005:0.030837004405286344:0.004405286343612335:0.1013215859030837:0.06607929515418502:0.01762114537444934:0.3436123348017621:0.1894273127753304:0.004405286343612335:0.004405286343612335:0.0:0.004405286343612335:0.0	['False1:8:1:8:1:8:9:8:1:8:1:8:9:8:1:8:9:8:1:8:9:5:9:8:1:8:9:8:1:8:1:8:1:8:1:8:9:5:9:8:1:8:9:5:6:7:11:10:13 ', 'False1:8:9:8:1:8:9:5:6:7:6:5:9:8:1:8:9:8:1:8:9:8:1:8:9:8:1:8:9:5:9:8:1:8:1:8:9:8:1:8:9:5:9:8:1:8:1:8:1:8:1:8:9:5:6:5:9:8:1:8:9:5 ', 'False1:8:9:8:1:8:1:8:9:5:6:3:2:3:6:5:9:8:1:8:1:8:9:5:6:7:6:5:9:8:1:8:9:5:9:8:1:8:1:8:9:5:6:7:6:3:2:3:6:5:9:8:1:8 ', 'False1:8:9:5:6:5:9:8:1:8:1:8:1:8:1:8:…
2	10	4	149	1	0.25	1.9986784682781429	0.7573456043751521	170.671	710.671	0.2:0.010526315789473684:0.042105263157894736:0.010526315789473684:0.1:0.08947368421052632:0.042105263157894736:0.29473684210526313:0.1631578947368421:0.010526315789473684:0.021052631578947368:0.005263157894736842:0.005263157894736842:0.005263157894736842	['False1:8:1:8:9:5:6:7:6:3:6:5:9:8:1:8:1:8:9:8:1:8:1:8:9:5:6:7:6:3:2:3:6:5:9:8:1:8:1:8:1:8:9:5:9:8 ', 'False1:8:9:5:6:7:6:5:9:8:1:8:9:8:1:8:9:5:9:8:1:8:9:5:9:8:1:8:1:8:9:8:1:8:9:5:9:8:1:8:9:5:6:7:11:10:11:14:11:7:6:5:9:8 ', 'True1:8:1:8:9:5:6:7:6:5:9:8:1:8:9:8:1:8:1:8:1:8:9:5:9:8:1:8:1:8:1:8:9:5:9:8:1:8:9:5:6:3:2:3:4:3:6:7:11:10:13:12 ', 'False1:8:1:8:1:8:1:8:1:8:9:5:6:3:4:3:6:7:6:5:9:8:1:8:1:8:9…
2	10	5	133	1	0.2	1.7142044422815443	0.6495518013363711	19.143	739.143	0.2553191489361702:0.00425531914893617:0.02553191489361702:0.00851063829787234:0.08085106382978724:0.03829787234042553:0.01276595744680851:0.3659574468085106:0.17872340425531916:0.00425531914893617:0.01276595744680851:0.00425531914893617:0.00425531914893617:0.00425531914893617	['True1:8:9:5:6:7:11:14:11:10:13:12 ', 'False1:8:9:5:9:8:1:8:9:8:1:8:1:8:1:8:9:8:1:8:9:8:1:8:9:5:9:8:1:8:9:8:1:8:1:8:1:8:1:8:9:5:6:3:6:5:9:8 ', 'False1:8:1:8:9:8:1:8:9:5:9:8:1:8:1:8:1:8:9:8:1:8:1:8:1:8:1:8:1:8:9:8:1:8:9:5:6:5:9:8:1:8:1:8:1:8:9:8:1:8:9:8:1:8:9:5:6:3:4:3 ', 'False1:8:9:8:1:8:9:5:9:8:1:8:1:8:1:8:1:8:9:5:9:8:1:8:1:8:9:5:9:8:1:8:9:5:9:8:1:8:1:8:9:8:1:8:9:8:1:8:1:8:1:8:1:8:1:8:9:5:9:8 …
2	10	3	117	0	0.0	1.6892726295640583	0.6401045595361633	0.0	540.0	0.24305555555555555:0.013888888888888888:0.034722222222222224:0.006944444444444444:0.09027777777777778:0.04861111111111111:0.013888888888888888:0.3611111111111111:0.18055555555555555:0.0:0.006944444444444444:0.0:0.0:0.0	['False1:8:1:8:1:8:1:8:1:8:9:8:1:8:9:5:9:8:1:8:1:8:1:8:9:8:1:8:9:5:6:3:2:3:6:5 ', 'False1:8:1:8:1:8:9:5:9:8:1:8:9:8:1:8:1:8:9:8:1:8:9:5:9:8:1:8:1:8:1:8:1:8:9:8:1:8:9:5:6:5:9:8:1:8:9:8:1:8:9:8:1:8 ', 'False1:8:1:8:9:5:9:8:1:8:9:8:1:8:1:8:9:5:6:3:2:3:4:3:6:7:11:7:6:5:9:8:1:8:9:8:1:8:1:8:1:8:9:5:9:8:1:8:9:5:6:5:9:8 ']
2	10	5	148	0	0.0	1.7602206656560324	0.6669884151067876	0.0	900.0	0.23552123552123552:0.019305019305019305:0.06177606177606178:0.019305019305019305:0.08108108108108109:0.06177606177606178:0.011583011583011582:0.33976833976833976:0.16988416988416988:0.0:0.0:0.0:0.0:0.0	['False1:8:1:8:9:5:6:3:2:3:4:3:6:5:9:8:1:8:9:8:1:8:9:5:6:3:2:3:4:3:6:7:6:5:9:8:1:8:9:5:6:3:2:3:6:5:9:8 ', 'False1:8:1:8:9:8:1:8:1:8:9:8:1:8:9:8:1:8:9:5:6:3:4:3:2:3:6:5:9:8:1:8:1:8:9:5:6:3:2:3:4:3:6:7:6:5:9 ', 'False1:8:1:8:9:5:9:8:1:8:9:5:9:8:1:8:9:5:6:3:4:3:6:5:9:8:1:8:1:8:1:8:1:8:9:5:9:8:1:8:9:8:1:8:9:8:1:8:1:8:1:8:1:8:9 ', 'False1:8:1:8:9:8:1:8:9:5:6:7:6:5:9:8:1:8:1:8:9:8:1:8:9:8:1:8:9:8:1:8:9…
2	10	6	164	0	0.0	1.716391898053451	0.650380679037268	0.0	1080.0	0.24516129032258063:0.00967741935483871:0.03225806451612903:0.0064516129032258064:0.07741935483870968:0.04838709677419355:0.016129032258064516:0.36129032258064514:0.18387096774193548:0.0032258064516129032:0.012903225806451613:0.0:0.0:0.0032258064516129032	['False1:8:9:5:6:7:6:3:2:3:4:3:6:5:9:8:1:8:9:8:1:8:1:8:1:8:9:8:1:8:1:8:1:8:1:8:9:5:9:8:1:8 ', 'False1:8:1:8:9:8:1:8:1:8:1:8:9:8:1:8:1:8:9:8:1:8:1:8:1:8:9:8:1:8:1:8:1:8:1:8:1:8:9:8:1:8:9:5:9:8:1:8:1:8:9:8:1 ', 'False1:8:1:8:9:5:9:8:1:8:9:5:9:8:1:8:9:5:6:3:4:3:2:3:6:5:9:8:1:8:9:8:1:8:9:8:1:8:1:8:1:8:9:5:6:3:2:3:6:7:11 ', 'False1:8:9:5:9:8:1:8:1:8:9:5:6:7:11:14:11:10:11:7:6:3:6:5:9:8:1:8:9:8:1:8:1:8…
2	10	5	180	0	0.0	1.8750114076980253	0.71048528830989	0.0	900.0	0.24150943396226415:0.01509433962264151:0.05660377358490566:0.018867924528301886:0.0830188679245283:0.07169811320754717:0.026415094339622643:0.32075471698113206:0.1471698113207547:0.0037735849056603774:0.011320754716981131:0.0:0.0:0.0037735849056603774	['False1:8:9:8:1:8:1:8:1:8:9:5:9:8:1:8:9:5:9:8:1:8:1:8:1:8:1:8:9:5:6:7:6:3:2:3:4:3:6:5:9:8:1:8 ', 'False1:8:1:8:1:8:1:8:9:5:6:3:4:3:2:3:6:5:9:8:1:8:1:8:9:5:9:8:1:8:1:8:1:8:9:5:6:7:11:10:11:14:11:7:6:3:4:3:6:5:9 ', 'False1:8:9:8:1:8:9:8:1:8:1:8:1:8:1:8:1:8:9:5:9:8:1:8:1:8:1:8:1:8:1:8:1:8:9:8:1:8:9:5:6:7:6:5:9:8:1 ', 'False1:8:1:8:9:5:9:8:1:8:1:8:1:8:9:8:1:8:9:8:1:8:1:8:9:8:1:8:9:5:9:8:1:8:1:8:1:8:…
2	10	3	139	0	0.0	1.8602477551207695	0.7048909981019512	0.0	540.0	0.23741007194244604:0.007194244604316547:0.050359712230215826:0.02158273381294964:0.06474820143884892:0.07194244604316546:0.03597122302158273:0.3381294964028777:0.14388489208633093:0.0:0.02158273381294964:0.0:0.0:0.007194244604316547	['False1:8:1:8:1:8:9:8:1:8:1:8:9:5:6:3:4:3:6:5:9:8:1:8:1:8:9:8:1:8:9:8:1:8:1:8:9:8:1:8 ', 'False1:8:9:8:1:8:1:8:9:5:9:8:1:8:1:8:1:8:9:5:6:7:11:14:11:7:6:5:9:8:1:8:1:8:9:8:1:8:9:8:1:8:9:8:1:8:1 ', 'False1:8:1:8:9:8:1:8:1:8:1:8:9:5:6:7:6:3:4:3:6:5:9:8:1:8:9:8:1:8:1:8:1:8:9:8:1:8:9:5:6:3:4:3:2:3:6:7:11:7:6:5 ']
2	10	4	93	2	0.5	2.040950440436321	0.7733634345616379	13.1375	386.275	0.22018348623853212:0.009174311926605505:0.027522935779816515:0.009174311926605505:0.08256880733944955:0.05504587155963303:0.03669724770642202:0.30275229357798167:0.1559633027522936:0.01834862385321101:0.03669724770642202:0.01834862385321101:0.01834862385321101:0.009174311926605505	['False1:8:1:8:1:8:1:8:9:8:1:8:9:5:9:8:1:8:1:8:9:8:1:8:9:5:6:3:4:3:2:3:6:7:11:14:11:7:6:5:9:8:1:8 ', 'False1:8:1:8:9:8:1:8:9:5:9:8:1:8:1:8:1:8:9:5:6:5:9:8:1:8:1:8:9:8:1:8:1:8:1:8:1:8:9:5:9:8:1:8:9 ', 'True1:8:9:5:6:7:11:10:13:12 ', 'True1:8:9:5:6:7:11:10:13:12 ']
2	10	4	151	0	0.0	1.987386219551142	0.7530667095590826	0.0	720.0	0.19796954314720813:0.015228426395939087:0.050761421319796954:0.015228426395939087:0.08629441624365482:0.07106598984771574:0.030456852791878174:0.30456852791878175:0.17766497461928935:0.01015228426395939:0.025380710659898477:0.0:0.005076142131979695:0.01015228426395939	['False1:8:9:5:6:5:9:8:1:8:9:8:1:8:9:8:1:8:9:8:1:8:1:8:1:8:1:8:1:8:9:8:1:8:1:8:9:8:1 ', 'False1:8:9:5:9:8:1:8:1:8:9:5:6:7:11:14:11:7:6:3:2:3:4:3:6:5:9:8:1:8:1:8:9:5:9:8:1:8:9:5:6:3:2:3:4:3:6:7 ', 'False1:8:9:5:6:7:11:14:11:10:13:10:11:7:6:5:9:8:1:8:1:8:9:5:6:7:6:3:4:3:6:5:9:8:1:8:9:8:1:8:9:5:6:3:6:5:9:8:1:8:1:8:9 ', 'False1:8:9:8:1:8:9:8:1:8:9:8:1:8:9:8:1:8:1:8:1:8:9:5:9:8:1:8:9:5:9:8:1:8:9:8:1:8…
2	14	4	182	0	0.0	2.083166847239339	0.7893602097469549	0.0	720.0	0.19306930693069307:0.01485148514851485:0.06930693069306931:0.019801980198019802:0.08415841584158416:0.09405940594059406:0.039603960396039604:0.28217821782178215:0.13861386138613863:0.009900990099009901:0.034653465346534656:0.0:0.0049504950495049506:0.01485148514851485	['False1:8:1:8:9:8:1:8:1:8:1:8:9:8:1:8:1:8:1:8:1:8:1:8:1:8:1:8:9:5:6:7:11:10:13:10:11:14:11:7:6:3:2:3:6:5 ', 'False1:8:1:8:9:5:6:5:9:8:1:8:9:8:1:8:1:8:1:8:9:8:1:8:9:5:6:3:4:3:6:5:9:8:1:8:1:8:9:8 ', 'False1:8:9:5:6:5:9:8:1:8:1:8:9:8:1:8:1:8:9:8:1:8:9:5:6:7:11:14:11:7:6:3:6:5:9:8:1:8:1:8:9:5:6:7:6:3:4:3:6:5:9:8:1:8:9:8:1:8:9:5:6:3:4:3:6:7:11:14:11:7 ', 'False1:8:1:8:1:8:9:5:9:8:1:8:9:8:1:8:9:8:1:8:…
2	14	7	175	0	0.0	1.8028873320053038	0.6831558040719571	0.0	1260.0	0.22077922077922077:0.005194805194805195:0.02077922077922078:0.0025974025974025974:0.09610389610389611:0.06233766233766234:0.03116883116883117:0.33506493506493507:0.18701298701298702:0.005194805194805195:0.025974025974025976:0.0:0.0:0.007792207792207792	['False1:8:9:5:9:8:1:8:1:8:9:5:6:5:9:8:1:8:9:8:1:8:9:5:6:7:11:10:11:7:6:3:6:5:9:8:1:8:1:8 ', 'False1:8:1:8:9:5:6:7:6:5:9:8:1:8:9:5:9:8:1:8:9:8:1:8:1:8:9:8:1:8:1:8:1:8:1:8:9:5:6:7:11:10:11:14:11:7:6:5:9:8:1:8 ', 'False1:8:9:8:1:8:9:8:1:8:9:8:1:8:1:8:9:8:1:8:9:8:1:8:1:8:9:5:9:8:1:8:9:5:6:7:11:14:11:7:6:3:2:3:6:5:9:8:1:8:9:5:9:8 ', 'False1:8:1:8:9:5:6:5:9:8:1:8:1:8:1:8:9:8:1:8:9:8:1:8:9:8:1:8:1:8:1:…
2	14	3	116	0	0.0	1.7578738040313342	0.6660991348329709	0.0	540.0	0.2302158273381295:0.014388489208633094:0.04316546762589928:0.007194244604316547:0.07194244604316546:0.05755395683453238:0.014388489208633094:0.3597122302158273:0.17985611510791366:0.007194244604316547:0.014388489208633094:0.0:0.0:0.0	['False1:8:9:8:1:8:9:5:6:5:9:8:1:8:1:8:9:5:9:8:1:8:1:8:9:8:1:8:9:8:1:8:1:8:9:8:1:8:1:8 ', 'False1:8:9:8:1:8:9:8:1:8:9:8:1:8:1:8:1:8:9:5:9:8:1:8:1:8:1:8:9:8:1:8:9:5:9:8:1:8:1:8:9:8:1:8:9:8:1:8:1:8:1:8 ', 'False1:8:9:8:1:8:9:5:6:3:2:3:6:7:11:10:11:7:6:5:9:8:1:8:9:5:6:3:2:3:6:5:9:8:1:8:9:8:1:8:9:5:6:3:4:3:6 ']
2	14	5	124	1	0.2	1.753804002882662	0.6645569928328706	14.726	734.726	0.24875621890547264:0.004975124378109453:0.014925373134328358:0.0:0.07462686567164178:0.03980099502487562:0.01990049751243781:0.3582089552238806:0.18407960199004975:0.014925373134328358:0.01990049751243781:0.004975124378109453:0.009950248756218905:0.004975124378109453	['True1:8:9:5:6:7:11:10:13:12 ', 'False1:8:1:8:9:8:1:8:9:8:1:8:1:8:9:8:1:8:1:8:9:5:9:8:1:8:9:5:9:8:1:8:1:8:1:8:9 ', 'False1:8:9:5:9:8:1:8:9:8:1:8:1:8:1:8:1:8:1:8:1:8:9:8:1:8:9:5:9:8:1:8:1:8:9:8:1:8:9:8:1:8:1:8:9:8:1:8:1:8:9:8 ', 'False1:8:1:8:9:5:9:8:1:8:1:8:1:8:9:8:1:8:9:5:9:8:1:8:9:5:6:3:6:7:6:5:9:8:1:8:1:8:9:5:6:5:9:8:1:8:1:8:1:8:9:8:1 ', 'False1:8:9:8:1:8:9:5:9:8:1:8:1:8:9:5:6:7:11:10:13:10:1…
2	14	4	151	0	0.0	1.8492302769704754	0.7007162202270423	0.0	720.0	0.24742268041237114:0.010309278350515464:0.030927835051546393:0.005154639175257732:0.07731958762886598:0.07216494845360824:0.03608247422680412:0.33505154639175255:0.14432989690721648:0.010309278350515464:0.02577319587628866:0.0:0.0:0.005154639175257732	['False1:8:1:8:1:8:1:8:9:5:6:5:9:8:1:8:1:8:9:8:1:8:9:5:6:5:9:8:1:8:9:5:6:7:11:10:11:7:6:5:9 ', 'False1:8:1:8:1:8:9:5:9:8:1:8:1:8:9:8:1:8:1:8:9:8:1:8:1:8:9:8:1:8:1:8:1:8:1:8:1:8:1:8:9:5:9:8:1:8:9:5:6:7:11:14 ', 'False1:8:9:8:1:8:9:5:6:3:2:3:6:7:6:5:9:8:1:8:1:8:9:8:1:8:1:8:1:8:1:8:1:8:9:8:1:8:1:8:1:8:1:8:9:8:1:8:9 ', 'False1:8:9:8:1:8:9:5:6:7:6:3:4:3:6:5:9:8:1:8:1:8:1:8:1:8:1:8:9:8:1:8:1:8:9:8:1:8:…
2	14	5	159	1	0.2	1.9122039391115366	0.7245784006482012	97.322	817.322	0.22270742358078602:0.013100436681222707:0.043668122270742356:0.013100436681222707:0.08296943231441048:0.06550218340611354:0.026200873362445413:0.32751091703056767:0.16593886462882096:0.004366812227074236:0.017467248908296942:0.004366812227074236:0.004366812227074236:0.008733624454148471	['False1:8:1:8:9:5:9:8:1:8:9:8:1:8:1:8:9:8:1:8:9:5:9:8:1:8:9:8:1:8:9:8:1:8:9:5:9:8:1:8:1:8 ', 'False1:8:9:8:1:8:9:8:1:8:1:8:9:5:6:7:6:3:2:3:6:5:9:8:1:8:9:5:6:3:4:3:2:3:6:7:11:14:11:7:6:5:9:8:1:8 ', 'True1:8:1:8:9:8:1:8:1:8:1:8:9:8:1:8:9:8:1:8:9:5:6:7:11:14:11:10:13:12 ', 'False1:8:1:8:9:8:1:8:9:5:6:3:4:3:6:7:6:5:9:8:1:8:1:8:9:8:1:8:1:8:1:8:1:8:9:8:1:8:1:8:9:8:1:8:9:5:6:5:9:8:1:8:1:8:1:8 ', 'False…
2	14	4	126	0	0.0	1.6540944130655388	0.6267747178143663	0.0	720.0	0.2608695652173913:0.00966183574879227:0.03864734299516908:0.014492753623188406:0.07246376811594203:0.04830917874396135:0.00966183574879227:0.37681159420289856:0.1642512077294686:0.0:0.004830917874396135:0.0:0.0:0.0	['False1:8:1:8:1:8:1:8:1:8:1:8:9:5:9:8:1:8:1:8:1:8:1:8:1:8:9:8:1:8:9:5:6:7:11:7:6:3:4:3:6:5:9:8 ', 'False1:8:1:8:9:8:1:8:9:8:1:8:9:8:1:8:1:8:1:8:1:8:9:8:1:8:9:8:1:8:1:8:1:8:9:5:9:8:1:8:9:8:1:8:1:8:9:8:1:8:9:5:6:3:2:3:4 ', 'False1:8:1:8:9:5:6:5:9:8:1:8:9:8:1:8:1:8:1:8:9:8:1:8:1:8:9:8:1:8:1:8:9:5:9:8:1:8:1:8:9:5:6:3:2:3:4:3:6:5:9:8 ', 'False1:8:9:8:1:8:1:8:9:8:1:8:1:8:1:8:9:5:6:5:9:8:1:8:9:5:9:8:1:…
2	14	7	187	0	0.0	1.7304460693394086	0.6557061303369586	0.0	1260.0	0.2659279778393352:0.00554016620498615:0.024930747922437674:0.008310249307479225:0.06925207756232687:0.04709141274238227:0.019390581717451522:0.3656509695290859:0.15789473684210525:0.008310249307479225:0.0221606648199446:0.0:0.0:0.00554016620498615	['False1:8:1:8:1:8:9:8:1:8:1:8:9:8:1:8:1:8:9:5:6:3:2:3:6:7:11:10:11:14:11:7:6:5:9:8:1:8:1:8 ', 'False1:8:1:8:9:8:1:8:9:8:1:8:9:5:9:8:1:8:9:5:9:8:1:8:9:8:1:8:9:8:1:8:9:5:6:5:9:8:1:8:1:8:1:8:9:8:1:8:1:8:9 ', 'False1:8:1:8:9:5:9:8:1:8:9:8:1:8:9:5:6:3:4:3:6:5:9:8:1:8:9:5:6:7:11:10:11:7:6:5:9:8:1:8:9:8:1:8:1:8:9:8:1 ', 'False1:8:1:8:1:8:9:8:1:8:9:8:1:8:9:8:1:8:9:5:9:8:1:8:1:8:1:8:1:8:1:8:1:8:1:8:1:8:1…
2	14	6	159	0	0.0	1.8192592173849975	0.6893594909702938	0.0	1080.0	0.22145328719723184:0.006920415224913495:0.03806228373702422:0.01384083044982699:0.09342560553633218:0.058823529411764705:0.02768166089965398:0.328719723183391:0.1903114186851211:0.0034602076124567475:0.01384083044982699:0.0:0.0:0.0034602076124567475	['False1:8:1:8:1:8:1:8:1:8:1:8:9:8:1:8:9:5:9:8:1:8:9:5:9:8:1:8:9:8:1:8:9:8:1:8:1:8:1 ', 'False1:8:9:8:1:8:9:8:1:8:9:8:1:8:9:5:9:8:1:8:9:5:9:8:1:8:9:5:9:8:1:8:9:8:1:8:9:5:6:3:4:3:6:5:9:8:1:8 ', 'False1:8:9:5:9:8:1:8:9:5:9:8:1:8:9:5:6:3:2:3:4:3:6:7:6:5:9:8:1:8:9:8:1:8:9:8:1:8:1:8:9:5:9 ', 'False1:8:1:8:1:8:9:5:6:7:11:14:11:7:6:5:9:8:1:8:1:8:1:8:9:5:9:8:1:8:1:8:1:8:9:5:9:8:1:8:9:8:1:8:9:5 ', 'False1…
2	14	4	139	0	0.0	1.7126163447303047	0.6489500343594213	0.0	720.0	0.26704545454545453:0.005681818181818182:0.028409090909090908:0.011363636363636364:0.07386363636363637:0.03977272727272727:0.017045454545454544:0.3693181818181818:0.1590909090909091:0.005681818181818182:0.017045454545454544:0.0:0.0:0.005681818181818182	['False1:8:1:8:1:8:1:8:9:8:1:8:1:8:1:8:1:8:1:8:1:8:9:8:1:8:1:8:9:8:1:8:1:8:1:8:9:5 ', 'False1:8:1:8:9:8:1:8:9:8:1:8:1:8:1:8:9:5:9:8:1:8:9:8:1:8:1:8:1:8:9:5:9:8:1:8:9:5:6:5:9:8:1:8:9:8:1:8:1:8:9:5:9:8 ', 'False1:8:1:8:1:8:1:8:1:8:9:5:9:8:1:8:9:5:6:3:4:3:6:7:11:10:11:14:11:7:6:5:9:8 ', 'False1:8:9:8:1:8:9:5:9:8:1:8:9:8:1:8:1:8:1:8:1:8:1:8:1:8:1:8:1:8:9:5:6:7:6:3:4:3:2:3:6:5:9:8:1:8:9:5:9:8 ']
2	18	8	222	0	0.0	1.9343210625840157	0.7329590914442224	0.0	1440.0	0.23170731707317074:0.014634146341463415:0.05609756097560976:0.014634146341463415:0.08048780487804878:0.07804878048780488:0.026829268292682926:0.3170731707317073:0.14146341463414633:0.007317073170731708:0.02195121951219512:0.0:0.0024390243902439024:0.007317073170731708	['False1:8:9:5:6:3:2:3:6:5:9:8:1:8:9:5:6:3:2:3:6:7:6:5:9:8:1:8:1:8:9:8:1:8:1:8:9:8:1:8:1:8:9:5:9:8:1:8:9:5:9 ', 'False1:8:9:8:1:8:1:8:1:8:1:8:9:8:1:8:9:5:6:7:11:14:11:7:6:3:2:3:6:5:9:8:1:8:9:8:1:8:9:5:6:3:4:3:6:5:9:8 ', 'False1:8:9:5:6:3:4:3:6:7:6:5:9:8:1:8:1:8:1:8:9:5:9:8:1:8:1:8:1:8:1:8:9:5:9:8:1:8:1:8:1:8:1:8:1:8:1:8:1:8:1:8:1:8:9:5 ', 'False1:8:1:8:1:8:1:8:1:8:1:8:9:5:6:7:11:14:11:10:13:10:11…
2	18	5	148	0	0.0	1.7068303766718316	0.6467575969335483	0.0	900.0	0.26495726495726496:0.008547008547008548:0.02564102564102564:0.004273504273504274:0.0811965811965812:0.05555555555555555:0.02564102564102564:0.358974358974359:0.1581196581196581:0.0:0.01282051282051282:0.0:0.0:0.004273504273504274	['False1:8:1:8:9:5:6:7:11:14:11:7:6:5:9:8:1:8:1:8:1:8:9:8:1:8:1:8:1:8:9:5:9:8:1:8:1:8:9:5:6:7:6:5:9:8:1 ', 'False1:8:1:8:1:8:1:8:9:5:9:8:1:8:1:8:9:8:1:8:9:5:6:7:6:3:6:5:9:8:1:8:1:8:1:8:1:8:1:8:1:8 ', 'False1:8:1:8:9:5:6:3:2:3:4:3:6:7:11:7:6:5:9:8:1:8:1:8:9:5:9:8:1:8:1:8:1:8:9:8:1:8:1:8:9:8 ', 'False1:8:1:8:1:8:1:8:1:8:9:8:1:8:9:5:9:8:1:8:9:5:6:3:2:3:6:5:9:8:1:8:1:8:9:8:1:8:1:8:9:8:1:8:1:8:9:8 ', …
2	18	5	148	0	0.0	1.7549318396838378	0.6649843563419991	0.0	900.0	0.2196078431372549:0.00392156862745098:0.023529411764705882:0.00392156862745098:0.11764705882352941:0.08627450980392157:0.023529411764705882:0.3215686274509804:0.18823529411764706:0.00392156862745098:0.00784313725490196:0.0:0.0:0.0	['False1:8:1:8:9:5:6:7:6:3:4:3:6:5:9:8:1:8:9:8:1:8:9:5:6:7:6:5:9:8:1:8:9:5:9:8:1:8:1:8:1:8:9:5:6:7:6:3:6 ', 'False1:8:9:5:9:8:1:8:1:8:1:8:1:8:9:5:6:5:9:8:1:8:9:5:9:8:1:8:9:5:9:8:1:8:1:8:1:8:9:8:1:8:9:5:6:5:9:8:1 ', 'False1:8:1:8:9:5:6:5:9:8:1:8:9:5:6:5:9:8:1:8:9:8:1:8:1:8:1:8:9:5:6:7:6:3:2:3:6:5:9:8:1:8:1:8:9:8:1:8:9:8:1:8:1:8:9 ', 'False1:8:1:8:1:8:9:8:1:8:9:8:1:8:9:5:6:5:9:8:1:8:9:5:9:8:1:8:9:5…
2	18	5	153	0	0.0	1.7016202784382395	0.6447833699339584	0.0	900.0	0.24050632911392406:0.008438818565400843:0.029535864978902954:0.008438818565400843:0.08016877637130802:0.05485232067510549:0.016877637130801686:0.3628691983122363:0.18565400843881857:0.0:0.008438818565400843:0.0:0.0:0.004219409282700422	['False1:8:9:8:1:8:9:5:6:5:9:8:1:8:1:8:9:8:1:8:9:8:1:8:1:8:1:8:9:8:1:8:9:8:1:8:1:8:1:8:9:8:1:8:9:8 ', 'False1:8:9:5:6:3:2:3:4:3:6:7:11:14:11:7:6:5:9:8:1:8:9:8:1:8:9:5:6:7:6:5:9:8:1:8:1:8:9:8:1:8:1:8:1 ', 'False1:8:9:8:1:8:9:8:1:8:1:8:1:8:9:5:9:8:1:8:9:8:1:8:9:5:9:8:1:8:9:8:1:8:9:5:9:8:1:8:1:8:1:8 ', 'False1:8:9:8:1:8:1:8:1:8:9:5:6:3:2:3:6:5:9:8:1:8:9:8:1:8:9:5:9:8:1:8:1:8:9:5:9:8:1:8:9:8:1:8:9:8:…
2	18	8	171	0	0.0	1.68157471103672	0.6371876397553943	0.0	1440.0	0.26683291770573564:0.0024937655860349127:0.014962593516209476:0.004987531172069825:0.08478802992518704:0.05236907730673317:0.02493765586034913:0.36159600997506236:0.16458852867830423:0.0024937655860349127:0.014962593516209476:0.0:0.0:0.004987531172069825	['False1:8:9:5:9:8:1:8:1:8:1:8:1:8:1:8:1:8:9:8:1:8:9:8:1:8:1:8:1:8:9:5:6:3:4:3 ', 'False1:8:1:8:9:5:9:8:1:8:1:8:1:8:1:8:9:8:1:8:1:8:1:8:9:5:6:5:9:8:1:8:9:5:6:7:6:5:9:8:1:8:9:5:9:8:1:8:9 ', 'False1:8:9:8:1:8:1:8:9:5:6:7:11:14:11:7:6:5:9:8:1:8:9:8:1:8:1:8:1:8:9:5:9:8:1:8:1:8:9:5:9:8:1:8:1 ', 'False1:8:9:5:9:8:1:8:1:8:1:8:1:8:1:8:1:8:9:5:9:8:1:8:9:8:1:8:1:8:9:5:6:5:9:8:1:8:1:8:9:8:1:8:1:8:9:5:6:7:11…
2	18	7	123	1	0.14285714285714285	1.5690615845487765	0.5945538078846988	37.436	1117.436	0.2818181818181818:0.00909090909090909:0.015151515151515152:0.0:0.07575757575757576:0.04242424242424243:0.00909090909090909:0.39090909090909093:0.16363636363636364:0.0030303030303030303:0.0030303030303030303:0.0030303030303030303:0.0030303030303030303:0.0	['False1:8:1:8:1:8:1:8:1:8:1:8:1:8:1:8:1:8:9:8:1:8:1:8:1:8:9:5:6:5:9:8:1:8 ', 'False1:8:1:8:1:8:1:8:9:5:6:5:9:8:1:8:1:8:9:5:9:8:1:8:1:8:9:8:1:8:9:8:1:8:9:5:9:8:1:8:1:8:1:8:9:8:1:8:9:5:9:8:1:8:9:5:9:8 ', 'False1:8:1:8:1:8:9:8:1:8:1:8:9:8:1:8:1:8:1:8:9:5:9:8:1:8:1:8:1:8:9:8:1:8:1:8:1:8:1:8:1:8:1:8:9:8:1:8:1:8 ', 'False1:8:9:8:1:8:1:8:1:8:9:8:1:8:1:8:1:8:1:8:9:5:9:8:1:8:1:8:9:5:6:5:9:8:1:8:9:8:1:8:9…
2	18	3	113	0	0.0	1.8605564189484096	0.7050079579815932	0.0	540.0	0.2463768115942029:0.014492753623188406:0.043478260869565216:0.007246376811594203:0.07246376811594203:0.06521739130434782:0.028985507246376812:0.3333333333333333:0.15217391304347827:0.014492753623188406:0.014492753623188406:0.0:0.007246376811594203:0.0	['False1:8:1:8:1:8:9:8:1:8:9:5:9:8:1:8:1:8:9:8:1:8:1:8:9:8:1:8:9:8:1:8:1:8:9:8:1:8:1:8:1:8:9:5:9 ', 'False1:8:9:5:9:8:1:8:1:8:9:5:6:3:6:7:6:5:9:8:1:8:9:5:9:8:1:8:1:8:1:8:1:8:9:5:6:3:2:3:6:7:6:5:9:8:1 ', 'False1:8:1:8:1:8:9:5:6:3:2:3:4:3:6:7:11:10:13:10:11:7:6:5:9:8:1:8:1:8:1:8:1:8:1:8:9:8:1:8:1:8:9:8:1:8 ']
2	18	5	147	0	0.0	1.7590988784393067	0.6665633439254468	0.0	900.0	0.23605150214592274:0.004291845493562232:0.030042918454935622:0.008583690987124463:0.08583690987124463:0.06437768240343347:0.02145922746781116:0.34763948497854075:0.18025751072961374:0.004291845493562232:0.012875536480686695:0.0:0.0:0.004291845493562232	['False1:8:1:8:9:8:1:8:9:5:9:8:1:8:1:8:1:8:9:5:9:8:1:8:9:8:1:8:9:5:9:8:1:8:9:8:1:8:9 ', 'False1:8:1:8:1:8:9:5:9:8:1:8:1:8:1:8:1:8:9:5:6:5:9:8:1:8:9:5:6:7:6:5:9:8:1:8:1:8:9:8:1:8:9 ', 'False1:8:9:8:1:8:1:8:1:8:1:8:9:8:1:8:9:8:1:8:1:8:9:5:6:7:6:3:6:5:9:8:1:8:9:8:1:8:1:8:9:8:1:8:1:8:1:8:9 ', 'False1:8:1:8:1:8:9:5:9:8:1:8:9:5:6:3:4:3:2:3:6:7:11:14:11:10:11:7:6:5:9:8:1:8:1:8:9:5:6:3:4:3:6:5:9:8:1:8 ',…
2	18	5	148	0	0.0	1.6915912487875782	0.6409831381094669	0.0	900.0	0.26877470355731226:0.015810276679841896:0.05138339920948617:0.011857707509881422:0.05928853754940711:0.05928853754940711:0.015810276679841896:0.3715415019762846:0.1422924901185771:0.0:0.003952569169960474:0.0:0.0:0.0	['False1:8:9:8:1:8:1:8:1:8:9:8:1:8:9:8:1:8:1:8:1:8:1:8:1:8:9:5:6:3:2:3:6:5:9:8:1:8:1:8 ', 'False1:8:9:8:1:8:9:8:1:8:9:8:1:8:1:8:9:8:1:8:9:5:9:8:1:8:1:8:9:5:6:3:4:3:6:5:9:8:1:8:1:8:1:8:1:8:9:8 ', 'False1:8:9:5:9:8:1:8:1:8:1:8:9:8:1:8:1:8:1:8:9:8:1:8:1:8:1:8:1:8:1:8:9:5:6:3:2:3:6:5:9:8:1:8:9:8:1:8:1:8:9:8:1:8:9:8:1:8 ', 'False1:8:1:8:1:8:9:8:1:8:1:8:1:8:1:8:1:8:1:8:1:8:9:8:1:8:1:8:1:8:9:8:1:8:1:8:9…
2	18	5	157	0	0.0	1.8927871139648214	0.7172209154852904	0.0	900.0	0.2217741935483871:0.016129032258064516:0.06048387096774194:0.020161290322580645:0.08064516129032258:0.06451612903225806:0.020161290322580645:0.32661290322580644:0.16532258064516128:0.008064516129032258:0.008064516129032258:0.0:0.004032258064516129:0.004032258064516129	['False1:8:1:8:9:5:9:8:1:8:1:8:1:8:1:8:9:8:1:8:1:8:9:8:1:8:9:5:9:8:1:8:1:8:1:8:1:8 ', 'False1:8:1:8:1:8:1:8:9:5:9:8:1:8:9:5:9:8:1:8:9:8:1:8:9:8:1:8:9:5:6:7:6:3:4:3:6:5:9:8:1:8:1:8:1:8:1:8:1:8 ', 'False1:8:9:5:9:8:1:8:1:8:1:8:9:8:1:8:9:5:6:7:6:3:2:3:4:3:6:5:9:8:1:8:1:8:9:5:6:3:6:5:9:8:1:8:9:5:9:8:1:8 ', 'False1:8:1:8:9:8:1:8:9:8:1:8:1:8:9:5:9:8:1:8:9:5:6:7:6:3:4:3:2:3:6:5:9:8:1:8:1:8:1:8:9:5:6:3:2…
3	2	3	116	1	0.3333333333333333	1.8806536487862362	0.7126232642548966	15.657	375.657	0.22321428571428573:0.0:0.008928571428571428:0.008928571428571428:0.0:0.026785714285714284:0.017857142857142856:0.30357142857142855:0.17857142857142858:0.0625:0.0:0.044642857142857144:0.10714285714285714:0.017857142857142856	['False1:8:1:8:1:8:1:8:9:10:6:10:9:8:1:8:1:8:9:10:9:13:14:13:12:13:9:8:1:8:1:8:1:8:9:8:1:8:9:13:12:13:9:10:6:7 ', 'False1:8:1:8:1:8:9:8:1:8:9:13:12:13:9:8:1:8:9:10:9:8:1:8:9:8:1:8:9:13:12:13:9:8:1:8:1:8:1:8:1:8:9:8:1:8:1:8:9:13:12:13:14:13:9:10 ', 'True1:8:1:8:9:10:6:7:4:3 ']
3	2	3	164	0	0.0	1.8976518904356103	0.7190642920638122	0.0	540.0	0.21818181818181817:0.006060606060606061:0.0:0.006060606060606061:0.01818181818181818:0.04242424242424243:0.012121212121212121:0.3090909090909091:0.18787878787878787:0.10909090909090909:0.030303030303030304:0.006060606060606061:0.04242424242424243:0.012121212121212121	['False1:8:1:8:1:8:9:8:1:8:9:8:1:8:9:10:11:10:6:5:2:5:6:10:9:8:1:8:9:8:1:8:9:8:1:8:1:8:9:10:6:5:6:7:4:7:6 ', 'False1:8:9:13:9:10:6:10:9:8:1:8:9:10:11:10:9:8:1:8:1:8:9:8:1:8:9:10:11:10:9:8:1:8:1:8:1:8:1:8:9:8:1:8:1:8:9:10:11:10:9:8:1:8:1 ', 'False1:8:1:8:1:8:9:10:11:10:9:13:14:13:12:13:9:8:1:8:1:8:1:8:1:8:9:13:14:13:9:10:9:8:1:8:9:10:9:8:1:8:9:8:1:8:1:8:9:13:9:10:9:8:1:8:1:8:1:8:9:10:6 ']
3	2	2	152	0	0.0	2.1459073677521174	0.8131340474005405	0.0	360.0	0.14:0.01:0.0:0.01:0.02:0.05:0.02:0.22:0.2:0.11:0.03:0.01:0.12:0.06	['False1:8:9:13:12:13:14:13:9:8:1:8:1:8:1:8:9:10:11:10:9:8:1:8:1:8:9:13:14:13:9:10:6:5:2:5:6:10:9:8:1:8:9:10:9:13:14 ', 'False1:8:9:8:1:8:1:8:9:10:9:8:1:8:9:13:14:13:9:8:1:8:9:10:11:10:6:7:4:7:6:10:9:13:14:13:9:8:1:8:9:13:14:13:9:8:1:8:9:10:6:10:11 ']
3	2	2	141	0	0.0	2.0227825302485134	0.7664791922286167	0.0	360.0	0.22340425531914893:0.010638297872340425:0.0:0.010638297872340425:0.02127659574468085:0.05319148936170213:0.031914893617021274:0.2978723404255319:0.14893617021276595:0.07446808510638298:0.010638297872340425:0.02127659574468085:0.07446808510638298:0.02127659574468085	['False1:8:1:8:1:8:9:13:9:8:1:8:1:8:1:8:9:10:11:10:6:5:2:5:6:7:6:10:9:13:12:13:14:13:9:8:1:8:9:8:1:8:9:13:14:13:12:13:9:10 ', 'False1:8:9:8:1:8:1:8:1:8:1:8:9:8:1:8:9:10:6:7:4:7:6:10:9:8:1:8:1:8:1:8:1:8:1:8:1:8:9:10:9:8:1:8 ']
3	2	3	181	1	0.3333333333333333	2.13112793409059	0.8075337773739389	130.335	490.33500000000004	0.1870967741935484:0.0064516129032258064:0.0064516129032258064:0.0064516129032258064:0.01935483870967742:0.05161290322580645:0.01935483870967742:0.24516129032258063:0.16129032258064516:0.07741935483870968:0.01935483870967742:0.03870967741935484:0.12903225806451613:0.03225806451612903	['True1:8:1:8:9:10:11:10:6:5:6:7:6:10:9:13:12:13:9:8:1:8:1:8:9:13:14:13:12:13:9:10:11:10:6:7:4:3 ', 'False1:8:1:8:9:10:11:10:6:5:2:5:6:10:9:8:1:8:1:8:1:8:1:8:1:8:9:13:12:13:9:8:1:8:9:13:14:13:9:8:1:8:9:10:6:7:6:10:9:13:12:13:14:13 ', 'False1:8:1:8:9:13:14:13:9:8:1:8:1:8:9:13:12:13:9:8:1:8:1:8:1:8:9:13:12:13:9:8:1:8:1:8:1:8:9:13:14:13:9:8:1:8:1:8:9:10:9:8:1:8:1:8:1:8:1:8:9:10:9 ']
3	2	2	133	1	0.5	2.2197328188204954	0.8411082222090661	129.056	309.05600000000004	0.17073170731707318:0.012195121951219513:0.012195121951219513:0.024390243902439025:0.036585365853658534:0.07317073170731707:0.036585365853658534:0.23170731707317074:0.15853658536585366:0.12195121951219512:0.036585365853658534:0.012195121951219513:0.06097560975609756:0.012195121951219513	['False1:8:1:8:1:8:9:10:6:7:4:7:6:5:6:10:11:10:9:8:1:8:1:8:1:8:1:8:9:8:1:8:9:10:6:5:2:5:6:10:11:10 ', 'True1:8:9:13:14:13:9:10:9:8:1:8:1:8:9:8:1:8:1:8:9:13:12:13:9:10:9:8:1:8:9:13:9:10:11:10:6:7:4:3 ']
3	2	2	149	0	0.0	2.0451129571048168	0.7749407086215019	0.0	360.0	0.20388349514563106:0.009708737864077669:0.0:0.0:0.02912621359223301:0.06796116504854369:0.019417475728155338:0.2815533980582524:0.1553398058252427:0.07766990291262135:0.019417475728155338:0.019417475728155338:0.08737864077669903:0.02912621359223301	['False1:8:9:8:1:8:1:8:9:10:11:10:6:5:2:5:6:7:6:10:9:8:1:8:9:8:1:8:1:8:9:10:6:5:6:7:6:10:11:10:9:13:14:13:9:8:1:8 ', 'False1:8:1:8:1:8:1:8:1:8:1:8:1:8:9:10:6:10:9:13:9:8:1:8:9:13:12:13:9:8:1:8:9:8:1:8:1:8:1:8:9:13:14:13:9:8:1:8:1:8:9:13:12:13:14 ']
3	2	3	207	0	0.0	2.055067075147554	0.7787125547011733	0.0	540.0	0.15723270440251572:0.0:0.0:0.012578616352201259:0.0:0.06289308176100629:0.0440251572327044:0.24528301886792453:0.20125786163522014:0.1069182389937107:0.025157232704402517:0.025157232704402517:0.10062893081761007:0.018867924528301886	['False1:8:9:10:11:10:6:7:4:7:6:10:9:8:1:8:9:8:1:8:9:8:1:8:9:10:9:13:12:13:14:13:9:8:1:8:9:10:9:8:1:8:1:8:9:13:9:10 ', 'False1:8:1:8:9:10:6:7:6:10:9:13:9:8:1:8:9:13:9:8:1:8:1:8:9:8:1:8:9:8:1:8:1:8:1:8:9:13:14:13:12:13:9:8:1:8:1:8:9:8:1:8:9:10:11 ', 'False1:8:9:10:11:10:6:7:6:10:9:13:12:13:14:13:9:8:1:8:9:13:9:10:6:7:4:7:6:10:11:10:9:8:1:8:1:8:9:10:6:7:6:10:9:13:9:8:1:8:1:8:9:13:12:13 ']
3	2	3	196	1	0.3333333333333333	2.1320629424473254	0.8078880737153799	177.105	537.105	0.17197452229299362:0.0:0.006369426751592357:0.012738853503184714:0.01910828025477707:0.07643312101910828:0.03184713375796178:0.2484076433121019:0.17197452229299362:0.10191082802547771:0.025477707006369428:0.01910828025477707:0.08917197452229299:0.025477707006369428	['False1:8:1:8:9:10:6:10:9:8:1:8:1:8:9:10:9:8:1:8:9:10:6:5:6:7:6:10:9:13:14:13:9:8:1:8:9:13:12:13:14:13:9:10:11:10:6:10 ', 'False1:8:9:13:12:13:14:13:9:10:11:10:6:7:6:10:9:8:1:8:1:8:1:8:1:8:1:8:1:8:9:8:1:8:9:8:1:8:1:8:9:13:9:8:1:8:9:13:9:8:1:8:1:8:9 ', 'True1:8:9:8:1:8:1:8:9:8:1:8:1:8:1:8:9:13:9:8:1:8:9:10:6:7:4:7:6:5:6:10:11:10:9:8:1:8:9:13:14:13:12:13:9:10:11:10:6:5:6:7:4:3 ']
3	2	2	144	0	0.0	1.9953397769121675	0.7560804968200759	0.0	360.0	0.21782178217821782:0.009900990099009901:0.0:0.0:0.0297029702970297:0.04950495049504951:0.009900990099009901:0.2871287128712871:0.15841584158415842:0.09900990099009901:0.0297029702970297:0.0297029702970297:0.06930693069306931:0.009900990099009901	['False1:8:9:10:11:10:6:5:6:10:9:8:1:8:1:8:1:8:9:8:1:8:1:8:1:8:1:8:1:8:9:10:11:10:9:13:12:13:14:13:9:8:1:8:9:13 ', 'False1:8:1:8:1:8:1:8:1:8:9:13:12:13:9:10:11:10:9:8:1:8:1:8:9:10:9:8:1:8:9:10:6:5:2:5:6:7:6:10:9:8:1:8:1:8:9:8:1:8:1:8:9:13:12 ']
3	6	3	187	0	0.0	2.133866694252831	0.808571557088501	0.0	540.0	0.16326530612244897:0.013605442176870748:0.0:0.0:0.04081632653061224:0.06802721088435375:0.006802721088435374:0.23129251700680273:0.17006802721088435:0.12244897959183673:0.034013605442176874:0.027210884353741496:0.09523809523809523:0.027210884353741496	['False1:8:1:8:1:8:9:13:14:13:12:13:9:10:11:10:9:8:1:8:1:8:1:8:9:13:9:10:9:8:1:8:1:8:1:8:9:10:6:5:6:10:9:13:14 ', 'False1:8:9:10:6:5:2:5:6:10:11:10:9:13:14:13:12:13:9:8:1:8:9:8:1:8:9:8:1:8:9:13:12:13:14:13:9:10:11:10:6:10:9:8:1:8:1:8 ', 'False1:8:1:8:9:8:1:8:1:8:9:13:12:13:9:10:9:8:1:8:9:10:6:5:2:5:6:7:6:10:11:10:9:13:9:8:1:8:1:8:1:8:9:10:11:10:6:5:6:10:9:8:1:8 ']
3	6	2	115	1	0.5	2.2358493291071997	0.847215141564643	51.526	231.526	0.17647058823529413:0.014705882352941176:0.014705882352941176:0.014705882352941176:0.029411764705882353:0.058823529411764705:0.029411764705882353:0.23529411764705882:0.14705882352941177:0.07352941176470588:0.014705882352941176:0.04411764705882353:0.11764705882352941:0.029411764705882353	['False1:8:9:13:12:13:14:13:9:8:1:8:1:8:1:8:1:8:9:13:12:13:9:10:11:10:6:7:6:5:2:5:6:10:9:8:1:8:1:8:9:10:9:13:12:13:14:13:9:8 ', 'True1:8:9:8:1:8:1:8:1:8:1:8:9:10:6:7:4:3 ']
3	6	3	176	0	0.0	2.0373032731239635	0.771981438319484	0.0	540.0	0.18064516129032257:0.0064516129032258064:0.0:0.0064516129032258064:0.012903225806451613:0.03870967741935484:0.01935483870967742:0.2709677419354839:0.1935483870967742:0.09032258064516129:0.03225806451612903:0.01935483870967742:0.1032258064516129:0.025806451612903226	['False1:8:9:8:1:8:9:13:12:13:9:8:1:8:9:8:1:8:1:8:9:10:6:7:6:10:9:8:1:8:1:8:1:8:9:13:9:8:1:8:1:8:1:8:9:13:14:13 ', 'False1:8:9:10:6:5:2:5:6:7:4:7:6:10:11:10:9:13:14:13:9:8:1:8:1:8:1:8:9:8:1:8:1:8:9:13:14:13:9:8:1:8:1:8:9:10:11 ', 'False1:8:1:8:1:8:9:10:11:10:9:8:1:8:9:8:1:8:9:13:12:13:14:13:9:10:6:10:11:10:9:8:1:8:9:10:9:13:12:13:9:8:1:8:9:10:11:10:9:13:9:8:1:8:9:13:9:8:1:8 ']
3	6	4	220	1	0.25	2.258300073976123	0.8557222492416848	74.361	614.361	0.14285714285714285:0.011428571428571429:0.005714285714285714:0.005714285714285714:0.03428571428571429:0.09142857142857143:0.03428571428571429:0.2:0.16:0.10285714285714286:0.02857142857142857:0.022857142857142857:0.12:0.04	['False1:8:9:13:14:13:9:8:1:8:1:8:1:8:9:8:1:8:9:13:12:13:9:8:1:8:1:8:1:8:9:10:6:5:2:5:6:10:11:10:9:13:14:13 ', 'False1:8:1:8:1:8:9:10:11:10:6:7:6:5:6:10:9:13:14:13:12:13:9:8:1:8:9:10:6:7:6:5:2:5:6:10:11:10:9:13:12:13:14:13:9:8:1 ', 'True1:8:9:10:11:10:6:5:6:7:6:10:9:13:9:8:1:8:1:8:1:8:9:10:6:7:4:3 ', 'False1:8:1:8:9:8:1:8:9:10:6:7:6:10:9:13:9:8:1:8:9:13:14:13:9:8:1:8:9:13:12:13:14:13:9:8:1:8:1:8:…
3	6	4	188	1	0.25	2.193802284654452	0.8312825416999489	70.419	610.419	0.18128654970760233:0.005847953216374269:0.005847953216374269:0.017543859649122806:0.017543859649122806:0.05847953216374269:0.029239766081871343:0.23976608187134502:0.14619883040935672:0.10526315789473684:0.03508771929824561:0.03508771929824561:0.09941520467836257:0.023391812865497075	['False1:8:9:13:9:10:11:10:6:10:9:8:1:8:1:8:1:8:1:8:1:8:1:8:9:13:14:13:12:13:9:10:6:7:4:7:6:5:2:5:6:10:9:8:1:8 ', 'False1:8:9:13:12:13:14:13:9:8:1:8:1:8:1:8:1:8:9:13:14:13:12:13:9:8:1:8:9:10:11:10:6:10:9:13:12:13:9:8:1:8:9:10:11:10:9:13:12 ', 'False1:8:9:13:14:13:12:13:9:10:6:10:11:10:9:8:1:8:9:8:1:8:1:8:9:8:1:8:1:8:9:13:9:10:6:7:4:7:6:5:6:10:11:10:9:8:1:8:9:8:1:8:1:8 ', 'True1:8:1:8:1:8:1:8:1:8:…
3	6	2	97	1	0.5	1.778772279872312	0.6740180517911049	163.964	343.964	0.24752475247524752:0.0:0.009900990099009901:0.009900990099009901:0.0:0.009900990099009901:0.009900990099009901:0.33663366336633666:0.18811881188118812:0.0594059405940594:0.019801980198019802:0.009900990099009901:0.07920792079207921:0.019801980198019802	['True1:8:9:8:1:8:9:13:12:13:14:13:9:8:1:8:1:8:1:8:9:13:9:10:9:8:1:8:9:8:1:8:1:8:1:8:1:8:9:10:11:10:6:7:4:3 ', 'False1:8:1:8:1:8:9:13:14:13:9:8:1:8:1:8:1:8:9:10:11:10:9:8:1:8:9:13:9:8:1:8:1:8:1:8:1:8:9:8:1:8:1:8:9:13:9:10:9:8:1:8:9:8:1 ']
3	6	4	185	2	0.5	2.115936563552649	0.8017774149154714	121.76599999999999	603.5319999999999	0.18435754189944134:0.00558659217877095:0.0111731843575419:0.01675977653631285:0.0111731843575419:0.0446927374301676:0.027932960893854747:0.2681564245810056:0.17318435754189945:0.07262569832402235:0.01675977653631285:0.027932960893854747:0.10614525139664804:0.0335195530726257	['True1:8:9:13:12:13:14:13:9:8:1:8:1:8:9:13:14:13:12:13:9:8:1:8:9:8:1:8:1:8:1:8:9:10:6:7:4:3 ', 'True1:8:9:10:11:10:9:8:1:8:1:8:9:8:1:8:1:8:1:8:1:8:9:10:6:7:4:3 ', 'False1:8:9:13:9:8:1:8:9:13:12:13:9:8:1:8:1:8:9:8:1:8:1:8:1:8:9:8:1:8:9:13:12:13:14:13:9:8:1:8:9:10:6:5:2:5:6:7:6:10:11:10:9 ', 'False1:8:1:8:9:13:14:13:9:10:6:10:11:10:9:8:1:8:1:8:9:8:1:8:1:8:9:8:1:8:9:10:6:7:4:7:6:10:9:8:1:8:9:13:12:…
3	6	5	171	2	0.4	2.070076412071659	0.7843999404035115	55.922000000000004	651.8439999999999	0.2356020942408377:0.005235602094240838:0.010471204188481676:0.020942408376963352:0.015706806282722512:0.04712041884816754:0.031413612565445025:0.2879581151832461:0.13089005235602094:0.06282722513089005:0.015706806282722512:0.020942408376963352:0.08900523560209424:0.02617801047120419	['False1:8:1:8:9:13:9:8:1:8:1:8:9:13:14:13:12:13:9:8:1:8:9:13:14:13:9:10:9:8:1:8:1:8:1:8:1:8:1:8:1:8:1:8:9:13:12:13:9:8:1:8:9:13 ', 'False1:8:1:8:1:8:9:10:6:10:9:8:1:8:1:8:9:13:14:13:9:8:1:8:1:8:1:8:1:8:1:8:1:8:1:8:1:8:1:8:9:10:6:5:6:7:4:7:6 ', 'False1:8:9:13:14:13:12:13:9:8:1:8:1:8:1:8:1:8:9:8:1:8:9:13:14:13:12:13:9:10:6:7:4:7:6:10:11:10:9:8:1:8:1:8:1:8:9:10:11:10 ', 'True1:8:9:10:11:10:6:7:4:3 …
3	6	2	140	0	0.0	1.9819099641461495	0.750991629437276	0.0	360.0	0.16666666666666666:0.0:0.0:0.0:0.010416666666666666:0.03125:0.0:0.2604166666666667:0.1875:0.09375:0.03125:0.052083333333333336:0.13541666666666666:0.03125	['False1:8:1:8:9:8:1:8:1:8:9:8:1:8:9:13:12:13:14:13:9:10:11:10:9:8:1:8:9:13:14:13:12:13:9:8:1:8:9:8:1:8:9:8:1:8:1:8:9:10 ', 'False1:8:9:13:14:13:12:13:9:8:1:8:1:8:1:8:1:8:9:10:11:10:6:5:6:10:9:13:12:13:9:8:1:8:9:13:12:13:9:10:6:10:11:10:9:8 ']
3	6	3	138	1	0.3333333333333333	2.047293776138622	0.7757670715084813	27.536	387.536	0.22429906542056074:0.009345794392523364:0.009345794392523364:0.009345794392523364:0.018691588785046728:0.037383177570093455:0.009345794392523364:0.2803738317757009:0.14953271028037382:0.102803738317757:0.037383177570093455:0.018691588785046728:0.07476635514018691:0.018691588785046728	['False1:8:1:8:1:8:9:10:6:5:2:5:6:10:11:10:9:8:1:8:1:8:1:8:1:8:1:8:9:13:9:10:11:10:6:10:9:8:1:8:1:8:1:8:1:8 ', 'False1:8:1:8:1:8:9:13:12:13:9:8:1:8:9:13:14:13:12:13:9:10:9:8:1:8:1:8:9:8:1:8:9:8:1:8:1:8:9:10:11:10:9:13:14:13:9:8:1 ', 'True1:8:1:8:9:10:11:10:6:7:4:3 ']
3	10	5	186	1	0.2	2.0492284910754703	0.776500179848015	73.429	793.429	0.22477064220183487:0.0045871559633027525:0.0045871559633027525:0.013761467889908258:0.009174311926605505:0.045871559633027525:0.03211009174311927:0.27522935779816515:0.14678899082568808:0.06880733944954129:0.009174311926605505:0.03211009174311927:0.10550458715596331:0.027522935779816515	['False1:8:1:8:1:8:1:8:1:8:9:8:1:8:9:13:14:13:9:10:6:7:6:10:11:10:9:8:1:8:1:8:9:13:14:13:12:13:9:10:11:10:9:8 ', 'False1:8:9:10:6:7:4:7:6:5:2:5:6:10:9:13:14:13:12:13:9:8:1:8:1:8:9:13:12:13:9:10:9:8:1:8:1:8:9:13:12 ', 'False1:8:9:13:14:13:12:13:9:8:1:8:1:8:1:8:1:8:1:8:1:8:1:8:1:8:1:8:1:8:1:8:1:8:9:13:12:13:9:10:9:8:1:8:9:10:6:7:4 ', 'False1:8:1:8:1:8:9:13:9:10:6:7:6:10:9:8:1:8:1:8:1:8:1:8:1:8:1:8:…
3	10	4	171	2	0.5	2.0502580685501988	0.7768903106205354	108.401	576.802	0.2111801242236025:0.006211180124223602:0.012422360248447204:0.012422360248447204:0.018633540372670808:0.055900621118012424:0.024844720496894408:0.2857142857142857:0.16770186335403728:0.09316770186335403:0.018633540372670808:0.018633540372670808:0.062111801242236024:0.012422360248447204	['False1:8:1:8:1:8:9:10:9:8:1:8:1:8:9:8:1:8:1:8:9:10:9:13:12:13:9:8:1:8:9:13:12:13:14:13:9:10:6:7:6:5 ', 'True1:8:1:8:9:10:9:13:14:13:12:13:9:8:1:8:1:8:9:10:6:7:4:3 ', 'False1:8:1:8:9:10:6:10:11:10:9:8:1:8:9:8:1:8:1:8:1:8:1:8:1:8:1:8:9:8:1:8:1:8:1:8:9:10:11:10:6:10:9:8:1:8:9:13:9:8:1 ', 'True1:8:9:8:1:8:1:8:1:8:9:8:1:8:9:8:1:8:1:8:9:13:9:10:11:10:6:7:6:5:2:5:6:10:9:8:1:8:9:10:6:7:4:3 ']
3	10	6	262	2	0.3333333333333333	2.1327965252296903	0.8081660452373065	131.99099999999999	983.982	0.17229729729729729:0.006756756756756757:0.006756756756756757:0.013513513513513514:0.02027027027027027:0.057432432432432436:0.030405405405405407:0.25675675675675674:0.1858108108108108:0.09121621621621621:0.02364864864864865:0.02027027027027027:0.09121621621621621:0.02364864864864865	['False1:8:9:10:6:7:6:5:2:5:6:10:9:13:14:13:9:8:1:8:9:10:6:5:2:5:6:7:4:7:6:10:11:10:9:8:1:8:1:8:1:8:9:8:1:8:9 ', 'True1:8:1:8:9:8:1:8:9:8:1:8:1:8:9:13:9:8:1:8:1:8:9:13:14:13:9:8:1:8:9:10:11:10:6:7:4:3 ', 'True1:8:9:13:12:13:9:10:11:10:9:8:1:8:1:8:9:10:6:10:9:8:1:8:1:8:1:8:1:8:9:13:12:13:9:10:6:7:4:3 ', 'False1:8:1:8:9:13:14:13:9:10:6:7:6:10:11:10:9:8:1:8:9:13:12:13:14:13:9:10:9:8:1:8:9:13:12:13:1…
3	10	7	290	1	0.14285714285714285	2.1461303556594085	0.8132185426878497	37.789	1117.789	0.1651376146788991:0.009174311926605505:0.0030581039755351682:0.009174311926605505:0.01834862385321101:0.04281345565749235:0.021406727828746176:0.23547400611620795:0.18654434250764526:0.10397553516819572:0.03669724770642202:0.03058103975535168:0.11314984709480122:0.024464831804281346	['False1:8:1:8:1:8:9:10:11:10:9:13:9:8:1:8:1:8:9:10:6:7:6:5:2:5:6:10:11:10:9:13:14:13:12:13:9:8:1:8:1:8:9:13:14:13:12:13 ', 'True1:8:1:8:1:8:9:13:9:10:11:10:6:7:4:3 ', 'False1:8:9:10:11:10:9:13:12:13:9:8:1:8:9:10:9:8:1:8:1:8:9:10:6:10:11:10:9:13:12:13:9:8:1:8:9:13:9:8:1:8:9:13:12:13:9:8:1:8:9:13:9:8:1 ', 'False1:8:9:13:9:10:6:7:4:7:6:10:11:10:9:8:1:8:1:8:9:13:14:13:9:8:1:8:9:10:6:7:4:7:6:10:9:13:…
3	10	5	253	0	0.0	2.1737872463139905	0.8236983796903349	0.0	900.0	0.16260162601626016:0.012195121951219513:0.0:0.0040650406504065045:0.032520325203252036:0.056910569105691054:0.016260162601626018:0.22357723577235772:0.17073170731707318:0.10975609756097561:0.032520325203252036:0.032520325203252036:0.11382113821138211:0.032520325203252036	['False1:8:9:13:14:13:12:13:9:8:1:8:9:8:1:8:9:10:6:7:4:7:6:5:2:5:6:10:11:10:9:8:1:8:9:8:1:8:9:10:6:7:6:10:9 ', 'False1:8:1:8:1:8:1:8:9:13:14:13:12:13:9:8:1:8:9:10:6:7:6:10:11:10:9:13:12:13:14:13:9:8:1:8:9:13:9:10:11:10:6:5:6:10 ', 'False1:8:1:8:9:10:11:10:9:13:14:13:9:8:1:8:9:8:1:8:1:8:1:8:1:8:1:8:1:8:9:13:14:13:12:13:9:10:11:10:9:8:1:8:1:8:1:8:9:13 ', 'False1:8:9:13:14:13:12:13:9:10:9:8:1:8:9:10…
3	10	5	213	2	0.4	2.1602703016627336	0.8185764960163537	136.3065	812.613	0.1511111111111111:0.0044444444444444444:0.008888888888888889:0.013333333333333334:0.013333333333333334:0.05333333333333334:0.02666666666666667:0.2311111111111111:0.19111111111111112:0.08444444444444445:0.017777777777777778:0.03111111111111111:0.13333333333333333:0.04	['False1:8:9:8:1:8:9:10:6:7:6:10:11:10:9:13:14:13:12:13:9:8:1:8:1:8:9:8:1:8:1:8:9:8:1:8:9:10:6:10:9:13 ', 'False1:8:9:13:14:13:12:13:9:8:1:8:9:8:1:8:1:8:9:10:6:5:2:5:6:10:11:10:9:13:14:13:9:8:1:8:1:8:9:13:14:13:12:13:9:10:6:7:6 ', 'False1:8:9:13:12:13:9:8:1:8:1:8:1:8:1:8:9:10:9:8:1:8:1:8:9:13:14:13:9:8:1:8:9:8:1:8:1:8:1:8:9:13:9:8 ', 'True1:8:9:10:9:8:1:8:9:13:12:13:14:13:9:8:1:8:9:10:11:10:9:13:…
3	10	4	182	0	0.0	1.9982908285470735	0.7571987186949058	0.0	720.0	0.20100502512562815:0.005025125628140704:0.0:0.0:0.020100502512562814:0.04020100502512563:0.010050251256281407:0.27638190954773867:0.17587939698492464:0.07035175879396985:0.01507537688442211:0.03015075376884422:0.11557788944723618:0.04020100502512563	['False1:8:9:10:11:10:9:13:12:13:14:13:9:8:1:8:9:8:1:8:9:13:14:13:9:8:1:8:1:8:9:10:9:8:1:8:9:8:1:8:9:13:14:13:12 ', 'False1:8:9:10:6:7:6:5:6:10:11:10:9:8:1:8:1:8:9:10:9:13:12:13:14:13:9:8:1:8:9:10:11:10:9:13:14:13:9:8:1:8:1:8:1:8:9:13:14 ', 'False1:8:9:10:6:7:6:5:2:5:6:10:9:8:1:8:1:8:1:8:1:8:1:8:1:8:9:8:1:8:9:13:12:13:9:8:1:8:1:8:1:8:9:10:9:8:1:8:1:8:9:13:9 ', 'False1:8:1:8:1:8:1:8:9:13:14:13:12:…
3	10	5	218	0	0.0	2.0355864126841103	0.7713308800990971	0.0	900.0	0.17670682730923695:0.004016064257028112:0.0:0.004016064257028112:0.008032128514056224:0.03614457831325301:0.012048192771084338:0.24899598393574296:0.1927710843373494:0.10040160642570281:0.024096385542168676:0.028112449799196786:0.12449799196787148:0.040160642570281124	['False1:8:1:8:9:13:14:13:9:8:1:8:1:8:1:8:1:8:9:8:1:8:9:13:9:10:11:10:9:8:1:8:9:13:9:8:1:8:1:8:1:8:9:13:12 ', 'False1:8:1:8:9:13:14:13:9:10:9:8:1:8:1:8:9:8:1:8:1:8:9:13:12:13:14:13:9:10:6:10:9:8:1:8:1:8:1:8:1:8:1:8:1:8:9:10:9 ', 'False1:8:9:8:1:8:1:8:9:8:1:8:1:8:9:13:14:13:9:10:11:10:9:8:1:8:1:8:9:10:11:10:6:10:9:13:14:13:9:8:1:8:9:13:12:13:14:13:9:8:1:8:9:10:11 ', 'False1:8:9:10:9:13:14:13:12:13…
3	10	5	252	1	0.2	2.2623655425608	0.857262749532851	105.204	825.204	0.1282051282051282:0.01282051282051282:0.004273504273504274:0.01282051282051282:0.029914529914529916:0.0641025641025641:0.029914529914529916:0.18803418803418803:0.18376068376068377:0.09829059829059829:0.02564102564102564:0.042735042735042736:0.1452991452991453:0.03418803418803419	['False1:8:1:8:9:13:12:13:14:13:9:8:1:8:1:8:9:13:12:13:14:13:9:8:1:8:1:8:9:13:12:13:9:8:1:8:9:13:14:13:9:10:6:10:11 ', 'True1:8:9:10:6:5:6:7:4:7:6:10:11:10:9:13:9:8:1:8:1:8:9:13:12:13:9:10:6:7:4:3 ', 'False1:8:9:13:9:10:11:10:9:8:1:8:9:13:9:8:1:8:9:10:11:10:9:13:12:13:9:8:1:8:9:13:12:13:14:13:9:10:6:7:4:7:6:10:9:8:1:8:9:10:6:5:2:5:6:10 ', 'False1:8:1:8:9:10:11:10:9:8:1:8:1:8:9:13:12:13:14:13:9:10…
3	10	7	291	1	0.14285714285714285	2.0530655088466974	0.7779541148300892	149.89	1229.8899999999999	0.19452054794520549:0.0027397260273972603:0.0027397260273972603:0.005479452054794521:0.01643835616438356:0.0547945205479452:0.019178082191780823:0.26575342465753427:0.1780821917808219:0.09863013698630137:0.021917808219178082:0.021917808219178082:0.09041095890410959:0.0273972602739726	['False1:8:1:8:9:8:1:8:1:8:1:8:1:8:1:8:9:13:14:13:12:13:9:10:6:5:6:10:11:10:9:8:1:8:1:8:1:8:9:13:12:13:14:13:9:10:6 ', 'False1:8:1:8:1:8:1:8:9:10:6:5:2:5:6:7:6:10:11:10:9:13:14:13:9:8:1:8:1:8:1:8:9:8:1:8:9:8:1:8:9:10:6:5:6:10:11:10:9 ', 'False1:8:1:8:9:10:9:13:14:13:12:13:9:8:1:8:1:8:1:8:1:8:9:8:1:8:1:8:9:10:9:8:1:8:9:13:9:10:9:8:1:8:1:8:9:13 ', 'False1:8:1:8:9:10:11:10:6:5:6:7:6:10:9:8:1:8:1:8:1…
3	14	5	209	0	0.0	2.0014976693645865	0.7584138650206511	0.0	900.0	0.22083333333333333:0.0125:0.0:0.004166666666666667:0.0375:0.0625:0.016666666666666666:0.2833333333333333:0.15:0.11666666666666667:0.041666666666666664:0.004166666666666667:0.0375:0.0125	['False1:8:9:8:1:8:9:10:11:10:9:8:1:8:1:8:1:8:1:8:1:8:9:10:11:10:9:8:1:8:1:8:1:8:1:8:9:10:11 ', 'False1:8:1:8:9:10:11:10:6:5:6:10:9:8:1:8:1:8:9:13:9:10:9:8:1:8:1:8:1:8:1:8:1:8:1:8:1:8:1:8:9:8:1:8:9:13 ', 'False1:8:9:13:12:13:14:13:9:10:6:5:2:5:6:7:6:10:9:8:1:8:9:10:6:5:2:5:6:7:6:10:11:10:9:13:14:13:9:8:1:8:9:10:11:10:6:5:6 ', 'False1:8:9:8:1:8:1:8:1:8:1:8:1:8:9:8:1:8:9:10:11:10:9:8:1:8:1:8:9:10:9…
3	14	5	208	1	0.2	2.038229501160495	0.772332407594057	179.926	899.9259999999999	0.19457013574660634:0.0:0.004524886877828055:0.004524886877828055:0.01809954751131222:0.049773755656108594:0.013574660633484163:0.2669683257918552:0.18099547511312217:0.09049773755656108:0.027149321266968326:0.02262443438914027:0.09954751131221719:0.027149321266968326	['False1:8:9:13:9:10:9:8:1:8:9:13:12:13:14:13:9:8:1:8:9:10:9:8:1:8:1:8:1:8:9:13:12:13:14:13:9:10:11:10:9:8:1 ', 'False1:8:9:10:11:10:9:13:14:13:9:8:1:8:9:10:6:7:6:5:6:10:9:8:1:8:9:8:1:8:1:8:1:8:1:8:9:13:9 ', 'False1:8:1:8:1:8:9:13:9:10:6:7:6:10:11:10:9:8:1:8:9:10:6:5:6:10:11:10:9:8:1:8:1:8:9:8:1:8:9:13 ', 'False1:8:1:8:9:8:1:8:1:8:1:8:9:13:14:13:12:13:9:8:1:8:1:8:1:8:9:8:1:8:1:8:9:10:6:5:6:10:11:…
3	14	7	257	2	0.2857142857142857	2.0669189533514856	0.7832035060992087	138.5895	1177.179	0.19553072625698323:0.00558659217877095:0.00558659217877095:0.008379888268156424:0.013966480446927373:0.0446927374301676:0.0223463687150838:0.27932960893854747:0.17039106145251395:0.08659217877094973:0.0223463687150838:0.030726256983240222:0.09217877094972067:0.0223463687150838	['False1:8:9:13:12:13:14:13:9:8:1:8:9:8:1:8:9:10:11:10:9:8:1:8:9:10:6:7:4:7:6:5:2:5:6:10:11:10:9:13:12:13:14:13:9:8:1:8:9:8 ', 'True1:8:1:8:9:10:6:10:9:8:1:8:1:8:9:13:14:13:12:13:9:8:1:8:1:8:1:8:1:8:9:8:1:8:1:8:9:8:1:8:1:8:1:8:9:10:6:7:4:3 ', 'False1:8:1:8:9:8:1:8:9:13:12:13:14:13:9:10:9:8:1:8:1:8:1:8:1:8:1:8:1:8:1:8:1:8:9:10:11:10:9:13:12:13:14:13 ', 'True1:8:1:8:1:8:9:8:1:8:9:13:12:13:9:10:6:7:…
3	14	6	232	1	0.16666666666666666	2.0703638045162585	0.7845088400630128	97.085	997.085	0.176056338028169:0.007042253521126761:0.0035211267605633804:0.0035211267605633804:0.014084507042253521:0.045774647887323945:0.014084507042253521:0.2535211267605634:0.1936619718309859:0.10211267605633803:0.02464788732394366:0.028169014084507043:0.1056338028169014:0.028169014084507043	['False1:8:9:13:14:13:12:13:9:10:6:7:6:5:2:5:6:10:9:8:1:8:9:13:9:8:1:8:1:8:1:8:1:8:1:8:1:8:1:8:9:13:12 ', 'False1:8:1:8:9:8:1:8:1:8:9:10:6:10:9:13:9:8:1:8:9:13:9:8:1:8:1:8:1:8:1:8:9:10:6:5:2:5:6:7:6:10:9:8:1 ', 'False1:8:9:13:14:13:9:8:1:8:1:8:1:8:9:13:14:13:9:8:1:8:9:10:6:10:11:10:9:8:1:8:9:10:6:10:11:10:9:8:1:8:1:8:9:13:14:13:12:13:9:10:9:8:1:8:9:10:9:13:12:13 ', 'False1:8:9:10:11:10:9:13:14:13…
3	14	4	182	0	0.0	2.042143198915025	0.7738153983993763	0.0	720.0	0.18627450980392157:0.004901960784313725:0.0:0.004901960784313725:0.014705882352941176:0.0392156862745098:0.014705882352941176:0.2647058823529412:0.18137254901960784:0.10784313725490197:0.03431372549019608:0.0196078431372549:0.09803921568627451:0.029411764705882353	['False1:8:9:10:9:8:1:8:1:8:1:8:9:13:14:13:9:8:1:8:1:8:9:8:1:8:9:13:14:13:9:8:1:8:1:8:9:10:6:5:2:5:6:10:11:10 ', 'False1:8:1:8:9:13:14:13:9:8:1:8:9:13:12:13:9:8:1:8:1:8:9:10:6:7:4:7:6:10:9:13:9:8:1:8:9:10:11:10:9:8:1:8:9:10:11:10 ', 'False1:8:9:10:11:10:9:13:9:8:1:8:9:10:11:10:9:8:1:8:9:13:14:13:12:13:9:8:1:8:1:8:9:8:1:8:1:8:9:13:12:13:14:13:9:10:6:7:6:5:6:10:11:10 ', 'False1:8:1:8:1:8:1:8:9:8:1:…
3	14	3	143	1	0.3333333333333333	2.155306594367844	0.8166956322551966	72.825	432.825	0.18691588785046728:0.009345794392523364:0.009345794392523364:0.009345794392523364:0.028037383177570093:0.07476635514018691:0.028037383177570093:0.2523364485981308:0.1588785046728972:0.102803738317757:0.028037383177570093:0.018691588785046728:0.07476635514018691:0.018691588785046728	['False1:8:1:8:1:8:1:8:1:8:9:10:6:7:6:10:11:10:9:13:12:13:14:13:9:8:1:8:1:8:9:8:1:8:9:10:9:8 ', 'False1:8:9:8:1:8:1:8:9:13:9:8:1:8:9:10:11:10:6:5:2:5:6:10:9:13:14:13:12:13:9:8:1:8:1:8:9:13:9:10:11:10:6:7:6:10:9 ', 'True1:8:1:8:1:8:9:8:1:8:1:8:1:8:9:10:6:5:6:7:4:3 ']
3	14	6	256	0	0.0	2.0904048297709643	0.7921028491168546	0.0	1080.0	0.19666666666666666:0.006666666666666667:0.0:0.006666666666666667:0.02:0.05333333333333334:0.02:0.2633333333333333:0.15666666666666668:0.10666666666666667:0.03:0.02666666666666667:0.08666666666666667:0.02666666666666667	['False1:8:1:8:9:13:12:13:14:13:9:10:9:8:1:8:1:8:1:8:9:13:12:13:14:13:9:10:11:10:6:7:6:5:6:10:9:8:1:8:1:8:1:8:1:8 ', 'False1:8:1:8:9:8:1:8:9:13:14:13:9:10:6:5:6:10:11:10:9:8:1:8:1:8:1:8:1:8:9:10:11:10:6:10:9:8:1:8:1:8:1 ', 'False1:8:1:8:9:10:11:10:6:7:6:10:9:8:1:8:9:8:1:8:1:8:1:8:1:8:1:8:1:8:9:13:12:13:9:10:11:10:9:8:1:8:9:10:9:13:14:13:9:8:1:8:1:8:1:8:1:8:9:8:1 ', 'False1:8:9:13:12:13:14:13:9:8:…
3	14	7	239	1	0.14285714285714285	2.05813341404882	0.7798744615937806	19.545	1099.545	0.19205298013245034:0.006622516556291391:0.0033112582781456954:0.0033112582781456954:0.023178807947019868:0.052980132450331126:0.009933774834437087:0.26490066225165565:0.17549668874172186:0.09933774834437085:0.023178807947019868:0.019867549668874173:0.09602649006622517:0.029801324503311258	['False1:8:9:13:14:13:9:8:1:8:9:10:9:8:1:8:9:8:1:8:1:8:9:10:11:10:6:10:9:8:1:8:1:8:1:8:9:13:12:13 ', 'False1:8:1:8:9:13:14:13:12:13:9:8:1:8:9:10:11:10:9:8:1:8:1:8:1:8:9:13:9:8:1:8:9:10:6:5:6:10:9:13:9:8:1:8:9 ', 'False1:8:1:8:9:8:1:8:9:13:14:13:9:10:9:8:1:8:9:13:9:10:9:8:1:8:1:8:9:13:9:8:1:8:1:8:1:8:1:8:9:10:11:10:9:8:1:8:1:8:1:8 ', 'False1:8:9:8:1:8:1:8:1:8:1:8:1:8:9:10:11:10:6:5:6:10:9:8:1:8:1:…
3	14	4	203	0	0.0	2.0928877498020575	0.7930436850749182	0.0	720.0	0.171875:0.010416666666666666:0.0:0.0:0.03125:0.06770833333333333:0.020833333333333332:0.23958333333333334:0.1875:0.11979166666666667:0.03125:0.020833333333333332:0.08333333333333333:0.015625	['False1:8:9:13:9:10:11:10:6:7:6:5:2:5:6:10:9:8:1:8:9:10:9:8:1:8:1:8:1:8:9:8:1:8:1:8:9:10:9:8:1:8:1:8:1:8:9:10:6:7 ', 'False1:8:9:13:12:13:9:10:11:10:9:8:1:8:1:8:1:8:1:8:9:8:1:8:9:13:9:10:6:5:6:7:6:10:9:8:1:8:9:10:9:13:9 ', 'False1:8:9:10:9:8:1:8:1:8:1:8:9:13:14:13:12:13:9:10:11:10:9:8:1:8:1:8:9:13:14:13:9:10:6:7:6:10:11:10:9:8:1:8:1:8:1:8:1:8 ', 'False1:8:9:13:9:8:1:8:1:8:9:10:11:10:6:5:6:10:9:1…
3	14	9	284	2	0.2222222222222222	2.1024277121710253	0.7966585979689699	25.8415	1311.683	0.1742627345844504:0.005361930294906166:0.005361930294906166:0.005361930294906166:0.0160857908847185:0.03753351206434316:0.010723860589812333:0.2386058981233244:0.1876675603217158:0.10455764075067024:0.03485254691689008:0.032171581769437:0.11796246648793565:0.029490616621983913	['False1:8:1:8:1:8:9:10:6:7:6:5:6:10:9:8:1:8:1:8:1:8:9:13:14:13:12:13:9:8:1:8:9:13:9:10:9:8:1:8:1:8 ', 'False1:8:1:8:9:10:11:10:9:8:1:8:9:10:9:8:1:8:9:13:9:10:11:10:6:5:2:5:6:10:9:8:1:8:1:8:1:8:9:10:9:13:9:8:1:8:9 ', 'False1:8:1:8:9:13:12:13:14:13:9:10:11:10:9:8:1:8:1:8:1:8:9:10:11:10:9:8:1:8:1:8:1:8:9:10:11:10:9:13:12:13:9:8:1:8:1:8:1:8:9:10:11:10:9:13:14:13:12:13 ', 'True1:8:9:13:12:13:9:10:11:…
3	18	6	227	1	0.16666666666666666	2.018167798390531	0.7647305633503441	179.18	1079.18	0.17667844522968199:0.0035335689045936395:0.0035335689045936395:0.007067137809187279:0.014134275618374558:0.045936395759717315:0.014134275618374558:0.2756183745583039:0.2049469964664311:0.09187279151943463:0.014134275618374558:0.02120141342756184:0.09540636042402827:0.03180212014134275	['True1:8:1:8:9:13:14:13:9:10:6:5:6:10:9:8:1:8:9:13:12:13:14:13:9:10:6:10:11:10:9:8:1:8:9:8:1:8:9:10:6:7:4:3 ', 'False1:8:1:8:1:8:9:8:1:8:1:8:9:8:1:8:1:8:9:8:1:8:1:8:1:8:9:8:1:8:9:10:6:10:9:8:1:8:1:8:1:8:9:10:9:8 ', 'False1:8:1:8:9:8:1:8:1:8:9:13:14:13:9:8:1:8:9:8:1:8:9:10:11:10:9:13:12:13:14:13:9:8:1:8:9:8:1:8:9:10:11:10:6:5:6:10:9 ', 'False1:8:9:10:6:7:4:7:6:10:9:13:14:13:9:8:1:8:9:13:12:13:9:8…
3	18	8	247	1	0.125	1.9828253687176207	0.7513384974500315	76.976	1336.976	0.192090395480226:0.0:0.002824858757062147:0.002824858757062147:0.005649717514124294:0.031073446327683617:0.002824858757062147:0.2655367231638418:0.17796610169491525:0.09322033898305085:0.02824858757062147:0.03954802259887006:0.1271186440677966:0.031073446327683617	['False1:8:1:8:9:13:9:10:6:10:11:10:9:8:1:8:9:13:12:13:14:13:9:8:1:8:9:13:14:13:12:13:9:10:9:8:1:8:1:8:1:8 ', 'False1:8:9:13:12:13:9:10:6:5:6:10:11:10:9:8:1:8:9:10:6:10:9:8:1:8:9:8:1:8:9:10:11:10:6:10:9:13:9:8:1:8:9:13:14:13:9 ', 'False1:8:1:8:1:8:9:10:6:10:11:10:9:8:1:8:1:8:1:8:1:8:9:10:6:10:11:10:9:13:12:13:9:8:1:8:9:8:1:8:1:8:1:8:1:8 ', 'False1:8:1:8:9:13:14:13:12:13:9:8:1:8:1:8:1:8:1:8:9:8:1:…
3	18	10	332	4	0.4	2.2324853034978056	0.8459404342774448	105.10275	1500.4109999999998	0.1476510067114094:0.008948545861297539:0.008948545861297539:0.011185682326621925:0.026845637583892617:0.06935123042505593:0.026845637583892617:0.21700223713646533:0.1767337807606264:0.11185682326621924:0.035794183445190156:0.026845637583892617:0.1029082774049217:0.029082774049217	['False1:8:1:8:9:13:14:13:12:13:9:8:1:8:1:8:1:8:9:13:14:13:9:8:1:8:1:8:1:8:9:10:6:10:11:10:9:13:12:13:9:8 ', 'False1:8:9:13:12:13:14:13:9:8:1:8:9:13:12:13:14:13:9:10:11:10:6:5:2:5:6:10:9:8:1:8:9:13:12:13:9:10:11:10:9:8:1:8:9:10:6:10:11:10:9 ', 'True1:8:9:8:1:8:1:8:9:13:9:10:11:10:6:5:2:5:6:7:6:10:9:8:1:8:1:8:9:10:11:10:9:8:1:8:9:10:11:10:6:5:2:5:6:7:4:3 ', 'False1:8:9:13:12:13:14:13:9:8:1:8:9:8:1…
3	18	10	300	3	0.3	2.104893702145297	0.7975930187360365	72.33033333333333	1476.9910000000002	0.17551963048498845:0.011547344110854504:0.006928406466512702:0.011547344110854504:0.025404157043879907:0.05542725173210162:0.020785219399538105:0.26096997690531176:0.18706697459584296:0.11778290993071594:0.03464203233256351:0.016166281755196306:0.06466512702078522:0.011547344110854504	['True1:8:1:8:9:10:6:7:4:3 ', 'False1:8:9:10:9:8:1:8:9:10:9:8:1:8:9:10:6:5:2:5:6:10:9:13:14:13:12:13:9:8:1:8:9:8:1:8:9:10:11:10:6:7:6:10:9 ', 'False1:8:9:10:6:10:11:10:9:8:1:8:9:8:1:8:9:10:11:10:9:8:1:8:1:8:9:13:9:8:1:8:9:8:1:8:9:13:14:13:12:13:9:10:11:10:6:5:2:5 ', 'False1:8:1:8:9:10:9:13:9:8:1:8:1:8:1:8:9:13:12:13:9:10:6:7:4:7:6:10:9:8:1:8:9:10:11:10:6:10:9:8:1:8:9:10:6:10 ', 'False1:8:9:13:9:8…
3	18	8	294	1	0.125	2.1466017233043804	0.8133971548156281	15.349	1275.349	0.1763085399449036:0.008264462809917356:0.0027548209366391185:0.013774104683195593:0.024793388429752067:0.07162534435261708:0.03305785123966942:0.24242424242424243:0.17355371900826447:0.11019283746556474:0.02203856749311295:0.02203856749311295:0.08264462809917356:0.01652892561983471	['False1:8:9:10:6:5:2:5:6:10:9:13:9:8:1:8:9:13:9:10:6:5:6:7:4:7:6:10:9:8:1:8:1:8:1:8:9:10:9:8 ', 'True1:8:9:13:9:10:6:7:4:3 ', 'False1:8:9:10:6:7:6:5:2:5:6:10:11:10:9:8:1:8:1:8:9:10:11:10:9:13:9:8:1:8:1:8:9:10:9:13:9:8:1:8:1:8:9:13:14:13:9:8:1 ', 'False1:8:9:13:12:13:9:8:1:8:1:8:1:8:9:13:14:13:12:13:9:8:1:8:9:10:6:10:9:8:1:8:1:8:1:8:9:13:12:13:9:10:6:5:6:7:4:7:6:10:11:10 ', 'False1:8:1:8:9:8:1:8:…
3	18	7	310	0	0.0	2.1887491465628104	0.8293677905367455	0.0	1260.0	0.16568047337278108:0.01775147928994083:0.0:0.008875739644970414:0.04142011834319527:0.06804733727810651:0.023668639053254437:0.23372781065088757:0.17159763313609466:0.10059171597633136:0.026627218934911243:0.023668639053254437:0.09171597633136094:0.026627218934911243	['False1:8:9:13:12:13:9:10:9:8:1:8:1:8:1:8:1:8:9:13:14:13:9:10:6:5:6:10:11:10:9:8:1:8:9:8:1:8:9:10:11:10:6 ', 'False1:8:1:8:1:8:1:8:1:8:1:8:1:8:9:8:1:8:1:8:9:13:12:13:14:13:9:10:9:8:1:8:9:13:12:13:14:13:9:10:9:8:1:8:1:8:1:8:9 ', 'False1:8:1:8:9:10:11:10:6:7:4:7:6:10:9:8:1:8:9:13:14:13:9:10:6:5:2:5:6:10:9:8:1:8:9:10:6:5:2:5:6:7:6:10:11:10:9:13:9 ', 'False1:8:9:13:12:13:14:13:9:8:1:8:1:8:9:10:6:5:2…
3	18	9	295	2	0.2222222222222222	2.1624108957297836	0.819387616730947	69.202	1398.4040000000002	0.1568627450980392:0.012254901960784314:0.004901960784313725:0.00980392156862745:0.031862745098039214:0.06372549019607843:0.022058823529411766:0.2426470588235294:0.18872549019607843:0.11029411764705882:0.029411764705882353:0.022058823529411766:0.0857843137254902:0.0196078431372549	['True1:8:9:13:14:13:12:13:9:10:11:10:6:7:4:3 ', 'False1:8:1:8:1:8:9:10:6:10:9:13:12:13:9:8:1:8:9:13:14:13:9:8:1:8:9:10:11:10:6:10:9:8:1:8:1:8:9:10:6:10:9:8 ', 'False1:8:9:8:1:8:9:10:6:10:11:10:9:8:1:8:9:8:1:8:1:8:1:8:9:8:1:8:1:8:1:8:1:8:9:8:1:8:9:8:1:8:9:10:6:5:6:7:4:7:6:10 ', 'False1:8:9:8:1:8:1:8:9:8:1:8:9:10:11:10:9:8:1:8:1:8:9:13:12:13:14:13:9:8:1:8:9:13:9:8:1:8:1:8:1:8:9:10:6:5 ', 'False1:8…
3	18	12	351	3	0.25	2.118978566941483	0.80293010051828	82.64733333333334	1867.942	0.1814814814814815:0.005555555555555556:0.005555555555555556:0.012962962962962963:0.020370370370370372:0.06296296296296296:0.02962962962962963:0.2518518518518518:0.1814814814814815:0.0962962962962963:0.022222222222222223:0.022222222222222223:0.09074074074074075:0.016666666666666666	['False1:8:1:8:1:8:9:10:6:10:11:10:9:8:1:8:9:13:14:13:9:8:1:8:1:8:9:13:14:13:9:10:11:10:6:7:4:7:6:5:6:10:9 ', 'True1:8:9:8:1:8:1:8:1:8:9:10:9:13:12:13:9:8:1:8:1:8:1:8:9:13:9:10:6:7:4:3 ', 'True1:8:1:8:9:8:1:8:9:10:6:5:6:7:4:3 ', 'False1:8:1:8:1:8:9:10:6:5:2:5:6:7:6:10:11:10:9:13:14:13:9:8:1:8:9:13:9:10:9:8:1:8:1:8:1:8:1:8:9:13:9:10:6:7:6:5 ', 'False1:8:9:10:11:10:6:7:4:7:6:5:6:10:9:13:12:13:14:13…
3	18	8	258	0	0.0	2.079653084581521	0.7880287636209511	0.0	1440.0	0.17571059431524547:0.012919896640826873:0.0:0.0:0.028423772609819122:0.04909560723514212:0.002583979328165375:0.2454780361757106:0.17571059431524547:0.11627906976744186:0.03359173126614987:0.023255813953488372:0.10077519379844961:0.03617571059431524	['False1:8:1:8:1:8:1:8:9:8:1:8:9:10:9:13:12:13:14:13:9:8:1:8:1:8:1:8:1:8:9:10:9:8:1:8:9:8:1 ', 'False1:8:9:10:6:5:6:10:11:10:9:13:9:8:1:8:1:8:9:8:1:8:9:13:14:13:12:13:9:10:9:8:1:8:1:8:9:13:14:13:9:10:6:10 ', 'False1:8:1:8:9:10:6:5:2:5:6:10:11:10:9:13:14:13:12:13:9:8:1:8:1:8:9:13:12:13:14:13:9:10:11:10:6:10:9:8:1:8:9:13:12:13:14:13 ', 'False1:8:9:10:6:10:9:13:14:13:12:13:9:8:1:8:1:8:9:8:1:8:9:8:1:…
3	18	10	364	0	0.0	2.1950400257142286	0.8317515504804278	0.0	1800.0	0.1653061224489796:0.014285714285714285:0.0:0.012244897959183673:0.0326530612244898:0.07551020408163266:0.036734693877551024:0.23265306122448978:0.1673469387755102:0.1:0.026530612244897958:0.022448979591836733:0.09183673469387756:0.022448979591836733	['False1:8:1:8:1:8:9:13:14:13:12:13:9:8:1:8:9:10:6:10:11:10:9:8:1:8:9:13:14:13:9:8:1:8:9:10:9:8:1:8:9:13:14:13:12:13 ', 'False1:8:9:13:14:13:12:13:9:10:6:10:9:8:1:8:9:10:6:5:2:5:6:7:4:7:6:10:9:8:1:8:9:13:12:13:14:13:9:10:6:5:2:5:6:7 ', 'False1:8:1:8:9:8:1:8:1:8:9:8:1:8:9:13:9:8:1:8:9:8:1:8:9:13:12:13:14:13:9:10:6:5:2:5:6:10:11:10:9:8:1:8:9:8 ', 'False1:8:9:10:6:5:6:7:6:10:9:13:12:13:9:8:1:8:9:13:…
4	2	3	194	0	0.0	2.058738925450428	0.7602292323135278	0.0	540.0	0.15483870967741936:0.2903225806451613:0.15483870967741936:0.025806451612903226:0.07741935483870968:0.11612903225806452:0.07741935483870968:0.03225806451612903:0.0:0.0064516129032258064:0.012903225806451613:0.03870967741935484:0.012903225806451613:0.0:0.0	['False1:2:1:2:3:2:1:2:6:2:1:2:6:5:6:2:1:2:6:2:1:2:1:2:1:2:1:2:3:4:3:7:3:2:6:5:6:2:1:2:1:2:1:2:6:5 ', 'False1:2:1:2:3:7:8:7:3:2:1:2:3:7:3:2:1:2:6:5:12:5:6:2:3:2:1:2:3:7:3:2:6:5:12:13:12:5:6:2:1:2:1:2:3:4:3:7:3:2:6:2:1:2:3:7:8 ', 'False1:2:6:5:12:13:12:5:6:2:3:7:3:2:1:2:3:7:8:7:3:4:3:2:1:2:3:7:8:11:10:11:8:7:3:4:3:2:6:5:12:5:6:2:1:2:6:5:6:2:3:2 ']
4	2	4	221	0	0.0	2.0667573374909645	0.7631901863007445	0.0	720.0	0.15137614678899083:0.30275229357798167:0.16972477064220184:0.05045871559633028:0.05504587155963303:0.11467889908256881:0.05504587155963303:0.027522935779816515:0.009174311926605505:0.0045871559633027525:0.01834862385321101:0.022935779816513763:0.01834862385321101:0.0:0.0	['False1:2:1:2:3:4:3:2:1:2:6:2:3:4:3:2:1:2:6:2:3:7:8:11:8:7:3:2:1:2:3:4:3:2:1:2:6:5:12:13:9:13:12:5:6:2:3:4 ', 'False1:2:6:2:3:4:3:7:3:2:1:2:6:2:1:2:6:5:12:13:9:13:12:5:6:2:3:2:1:2:6:2:3:7:3:2:1:2:6:5:6:2:3:4:3:2:1:2:6:5:6:2:3:2:1:2:3:7:3:4 ', 'False1:2:1:2:3:7:3:2:1:2:3:2:1:2:3:4:3:2:1:2:6:2:1:2:1:2:1:2:6:5:12:5:6:2:1:2:1:2:3:7:8:11:8:7:3:2:6:5:6:2 ', 'False1:2:1:2:3:4:3:2:6:2:1:2:1:2:6:5:6:2:1:…
4	2	4	227	0	0.0	1.989903887574003	0.7348105610317295	0.0	720.0	0.1581196581196581:0.31196581196581197:0.1581196581196581:0.02564102564102564:0.05982905982905983:0.11965811965811966:0.0811965811965812:0.03418803418803419:0.004273504273504274:0.0:0.004273504273504274:0.029914529914529916:0.01282051282051282:0.0:0.0	['False1:2:1:2:6:5:12:5:6:2:1:2:6:2:3:7:3:2:1:2:3:7:3:4:3:2:6:5:6:2:1:2:3:7:8:7:3:2:1:2:3:7:8:7:3:4:3:2:6 ', 'False1:2:3:2:1:2:3:2:6:2:1:2:3:2:1:2:1:2:3:4:3:7:3:2:1:2:6:5:6:2:1:2:3:4:3:2:1:2:3:7:3:2:6:5:12:5:6:2:1:2:1:2:3:2:6:2:1:2:3:7:8:11 ', 'False1:2:6:2:3:2:1:2:6:5:12:13:9:13:12:5:6:2:3:7:8:7:3:2:1:2:6:5:6:2:1:2:1:2:6:5:6:2:3:7:8:7:3:2:1:2:6:2:1:2:1:2:1:2:3 ', 'False1:2:6:5:12:13:12:5:6:2:1:2…
4	2	3	214	0	0.0	2.1873495827011014	0.8077212090864574	0.0	540.0	0.11320754716981132:0.24528301886792453:0.1949685534591195:0.05660377358490566:0.05660377358490566:0.09433962264150944:0.0880503144654088:0.0440251572327044:0.006289308176100629:0.006289308176100629:0.012578616352201259:0.050314465408805034:0.031446540880503145:0.0:0.0	['False1:2:3:2:1:2:6:2:3:7:8:7:3:4:3:2:1:2:6:5:12:13:12:5:6:2:3:4:3:2:1:2:1:2:6:2:1:2:6:2:3:2:1:2:6:5:6 ', 'False1:2:3:7:3:2:6:2:1:2:3:4:3:2:1:2:6:5:12:13:12:5:6:2:3:7:8:7:3:4:3:2:1:2:3:7:8:11:10:11:8:7:3:2:6:2:1:2:3:7:8:7:3:4:3 ', 'False1:2:6:5:12:13:12:5:6:2:3:7:3:4:3:2:1:2:6:5:12:13:9:13:12:5:6:2:3:4:3:7:8:7:3:2:1:2:1:2:3:7:3:4:3:2:1:2:3:2:1:2:3:4:3:7:8 ']
4	2	2	164	0	0.0	2.0125299546789153	0.7431656746465743	0.0	360.0	0.1414141414141414:0.31313131313131315:0.16161616161616163:0.04040404040404041:0.06060606060606061:0.13131313131313133:0.050505050505050504:0.04040404040404041:0.0:0.0:0.020202020202020204:0.030303030303030304:0.010101010101010102:0.0:0.0	['False1:2:1:2:3:2:6:2:1:2:1:2:6:2:3:4:3:2:1:2:1:2:6:2:3:7:8:11:8:7:3:2:1:2:3:4:3:2:6:5:6:2:1:2:3:7 ', 'False1:2:6:5:12:13:12:5:6:2:3:2:1:2:1:2:6:5:12:5:6:2:3:7:8:11:8:7:3:4:3:2:1:2:3:2:6:5:6:2:1:2:3:2:6:2:1:2:6:2:3:4:3 ']
4	2	3	209	0	0.0	2.0724674949961024	0.7652987725827912	0.0	540.0	0.14285714285714285:0.2922077922077922:0.12337662337662338:0.032467532467532464:0.08441558441558442:0.13636363636363635:0.03896103896103896:0.006493506493506494:0.025974025974025976:0.0:0.0:0.06493506493506493:0.05194805194805195:0.0:0.0	['False1:2:6:5:12:13:9:13:12:5:6:2:1:2:3:7:8:7:3:2:6:2:1:2:1:2:6:2:1:2:6:5:12:13:9:13:12:5:6:2:3:4:3:7 ', 'False1:2:3:7:3:4:3:2:1:2:1:2:6:2:3:4:3:7:3:2:1:2:6:5:6:2:3:2:1:2:6:5:12:5:6:2:1:2:6:5:12:5:6:2:1:2:3:2:1:2:1:2:1:2:3:4 ', 'False1:2:6:5:12:13:9:13:12:5:6:2:1:2:6:2:3:2:1:2:3:2:6:2:1:2:6:2:1:2:3:2:6:2:1:2:3:2:6:5:12:13:9:13:12:5:6:2:1:2:3:4:3:7 ']
4	2	3	165	1	0.3333333333333333	2.25733608732288	0.8335650817714222	10.918	370.918	0.14814814814814814:0.2777777777777778:0.12962962962962962:0.018518518518518517:0.05555555555555555:0.1111111111111111:0.06481481481481481:0.046296296296296294:0.009259259259259259:0.027777777777777776:0.037037037037037035:0.027777777777777776:0.018518518518518517:0.018518518518518517:0.009259259259259259	['True1:2:3:7:8:11:10:14:15 ', 'False1:2:3:7:3:2:6:2:1:2:6:5:12:5:6:2:3:7:8:11:10:14:10:11:8:7:3:4:3:2:1:2:1:2:1:2:3:7:8:11:8:7:3:2:6:5 ', 'False1:2:3:7:3:4:3:2:6:2:1:2:3:2:1:2:6:2:1:2:6:2:3:2:1:2:6:2:1:2:1:2:6:5:6:2:1:2:1:2:6:5:12:13:9:13:12:5:6:2:3:2:1 ']
4	2	3	207	1	0.3333333333333333	2.1222546494899923	0.7836836439096322	173.635	533.635	0.12883435582822086:0.2822085889570552:0.1901840490797546:0.049079754601226995:0.05521472392638037:0.11042944785276074:0.0736196319018405:0.024539877300613498:0.006134969325153374:0.006134969325153374:0.006134969325153374:0.03680981595092025:0.018404907975460124:0.006134969325153374:0.006134969325153374	['True1:2:6:5:12:5:6:2:3:2:1:2:3:2:6:5:6:2:1:2:3:7:3:2:6:2:1:2:3:4:3:2:1:2:3:2:1:2:6:2:3:7:8:11:10:14:15 ', 'False1:2:6:5:12:13:9:13:12:5:6:2:3:7:3:4:3:2:1:2:6:2:1:2:6:2:3:7:8:7:3:4:3:2:1:2:3:4:3:2:1:2:6:5:12:5:6:2:1:2:1:2:6:2:3:4:3:2:1:2:6 ', 'False1:2:1:2:3:7:3:2:6:2:1:2:3:7:8:7:3:4:3:2:1:2:3:4:3:7:3:2:6:2:1:2:1:2:3:4:3:7:3:2:6:5:12:13:12:5:6:2:1:2:3:7:8:7:3 ']
4	2	2	173	0	0.0	2.1365453893366206	0.7889607764534867	0.0	360.0	0.14545454545454545:0.3:0.14545454545454545:0.02727272727272727:0.07272727272727272:0.12727272727272726:0.045454545454545456:0.01818181818181818:0.00909090909090909:0.01818181818181818:0.01818181818181818:0.03636363636363636:0.02727272727272727:0.00909090909090909:0.0	['False1:2:6:2:3:7:3:4:3:2:1:2:3:2:6:5:12:13:9:13:12:5:6:2:1:2:3:7:8:11:10:14:10:11:8:7:3:2:1:2:6:5:6:2:1:2:3:2:1:2:3:4 ', 'False1:2:3:4:3:7:3:2:1:2:1:2:3:2:6:2:1:2:6:5:12:13:12:5:6:2:1:2:3:2:1:2:6:5:6:2:1:2:6:5:6:2:3:2:1:2:3:7:3:2:6:2:1:2:1:2:6:5 ']
4	2	3	212	0	0.0	2.0307614290470712	0.7498979997566242	0.0	540.0	0.12738853503184713:0.28662420382165604:0.20382165605095542:0.044585987261146494:0.05732484076433121:0.11464968152866242:0.08280254777070063:0.01910828025477707:0.0:0.006369426751592357:0.012738853503184714:0.03184713375796178:0.012738853503184714:0.0:0.0	['False1:2:3:7:8:7:3:2:6:5:6:2:1:2:6:2:3:2:1:2:1:2:3:4:3:2:6:5:6:2:1:2:3:4:3:2:1:2:3:4:3:7:3:2:1:2:6:2:3:7:8:11:10:11 ', 'False1:2:1:2:3:7:8:7:3:2:6:2:1:2:6:5:12:5:6:2:3:2:1:2:3:7:3:2:6:5:12:13:12:5:6:2:1:2:1:2:6:2:3:4:3:7:3:2:1:2:3 ', 'False1:2:3:4:3:7:3:2:1:2:3:7:3:4:3:2:6:2:1:2:6:5:6:2:3:4:3:7:3:2:1:2:3:7:3:2:1:2:6:5:12:13:12:5:6:2:1:2:6:2:3:7 ']
4	6	2	149	0	0.0	2.170269164766981	0.8014139338641708	0.0	360.0	0.1348314606741573:0.2696629213483146:0.16853932584269662:0.0449438202247191:0.0449438202247191:0.0898876404494382:0.07865168539325842:0.056179775280898875:0.011235955056179775:0.0:0.02247191011235955:0.0449438202247191:0.033707865168539325:0.0:0.0	['False1:2:1:2:6:2:1:2:6:2:1:2:3:4:3:7:8:11:8:7:3:2:1:2:6:5:12:13:12:5:6:2:3:2:1:2:3:7:8:11:8:7:3:4:3 ', 'False1:2:3:4:3:7:3:2:1:2:3:2:6:2:1:2:1:2:1:2:6:5:12:13:9:13:12:5:6:2:3:2:1:2:3:7:8:7:3:4:3:2:6:2 ']
4	6	5	216	1	0.2	2.103926706001802	0.7769156957081067	16.522	736.5219999999999	0.14883720930232558:0.29767441860465116:0.15813953488372093:0.05116279069767442:0.06511627906976744:0.12093023255813953:0.05116279069767442:0.027906976744186046:0.004651162790697674:0.004651162790697674:0.013953488372093023:0.03255813953488372:0.013953488372093023:0.004651162790697674:0.004651162790697674	['False1:2:1:2:6:5:12:13:9:13:12:5:6:2:3:4:3:7:8:11:8:7:3:2:1:2:6:5:12:5:6:2:1:2:1:2:3:7:3:4:3:2:1:2:3:2 ', 'False1:2:3:7:8:11:8:7:3:4:3:2:6:2:1:2:3:7:3:2:1:2:6:2:1:2:3:4:3:2:1:2:6:2:3:2:1:2:3:7:8:7:3:4:3:2:6:5:12:5 ', 'True1:2:3:7:8:11:10:14:15 ', 'False1:2:3:4:3:2:1:2:1:2:6:2:3:4:3:7:3:2:1:2:6:5:6:2:1:2:6:5:6:2:1:2:6:2:1:2:6:2:1:2:1:2:3:4:3:7:3:2:6:2 ', 'False1:2:1:2:1:2:6:5:6:2:1:2:6:5:12:13:1…
4	6	4	224	1	0.25	2.203088040935229	0.8135329396916441	111.795	651.7950000000001	0.12222222222222222:0.25:0.17222222222222222:0.03888888888888889:0.05:0.09444444444444444:0.10555555555555556:0.07222222222222222:0.0:0.011111111111111112:0.03333333333333333:0.027777777777777776:0.011111111111111112:0.005555555555555556:0.005555555555555556	['False1:2:3:7:8:7:3:2:6:5:6:2:1:2:6:5:6:2:3:2:1:2:6:2:1:2:6:5:12:13:12:5:6:2:3:2:1:2:1:2:3:7:3:4 ', 'True1:2:3:4:3:7:8:11:8:7:3:2:1:2:3:7:8:11:8:7:3:4:3:2:6:2:1:2:3:7:8:11:10:14:15 ', 'False1:2:3:7:8:11:8:7:3:2:6:5:12:5:6:2:1:2:6:2:3:7:8:11:10:11:8:7:3:4:3:2:1:2:3:2:1:2:3:7:3:4:3:2:1:2:6:5 ', 'False1:2:6:2:3:7:8:7:3:2:1:2:1:2:6:5:12:13:12:5:6:2:1:2:3:2:6:2:1:2:6:2:1:2:3:7:8:7:3:4:3:2:1:2:1:2:3:7…
4	6	5	274	1	0.2	2.1380925777718187	0.7895321057569717	88.36	808.36	0.15:0.2916666666666667:0.16666666666666666:0.04583333333333333:0.029166666666666667:0.10416666666666667:0.07083333333333333:0.041666666666666664:0.004166666666666667:0.025:0.0375:0.0125:0.008333333333333333:0.008333333333333333:0.004166666666666667	['False1:2:6:5:12:13:9:13:12:5:6:2:3:7:3:4:3:2:1:2:6:2:3:4:3:7:8:11:10:11:8:7:3:2:1:2:1:2:1:2:1:2:3:4:3 ', 'False1:2:3:4:3:2:6:5:6:2:1:2:6:5:6:2:3:7:8:11:10:11:8:7:3:2:1:2:1:2:6:2:3:4:3:7:3:2:1:2:3:2:6:2:1:2:6:2:1 ', 'True1:2:1:2:3:4:3:7:8:11:10:11:8:7:3:2:6:2:1:2:3:7:8:11:10:14:15 ', 'False1:2:1:2:6:5:6:2:1:2:6:2:1:2:3:7:3:4:3:2:6:2:1:2:1:2:6:2:3:2:1:2:1:2:1:2:6:2:3:2:1:2:3:2:6:2:1:2:1:2:6:2:3:7…
4	6	5	243	0	0.0	1.9597792367507465	0.7236864501083075	0.0	900.0	0.14754098360655737:0.3155737704918033:0.1680327868852459:0.045081967213114756:0.06557377049180328:0.14344262295081966:0.05327868852459016:0.020491803278688523:0.0:0.004098360655737705:0.00819672131147541:0.020491803278688523:0.00819672131147541:0.0:0.0	['False1:2:3:7:3:2:1:2:6:5:6:2:3:4:3:7:3:2:1:2:3:2:1:2:6:2:1:2:6:2:3:2:1:2:3:2:6:2:1:2:3:7 ', 'False1:2:6:5:6:2:3:4:3:2:1:2:6:5:6:2:3:4:3:2:1:2:6:5:6:2:3:4:3:2:1:2:1:2:6:5:12:5:6:2:1:2:6:2 ', 'False1:2:1:2:6:2:1:2:6:2:3:4:3:2:1:2:3:7:8:7:3:4:3:2:1:2:3:2:1:2:3:7:8:11:10:11:8:7:3:2:6:5:6:2:1:2:3:7:8:7:3 ', 'False1:2:6:2:3:4:3:7:3:2:1:2:6:5:6:2:1:2:6:5:6:2:1:2:3:4:3:2:1:2:1:2:3:7:3:2:1:2:3:4:3:2:6:5…
4	6	5	267	0	0.0	2.014846401617886	0.7440210675554753	0.0	900.0	0.16206896551724137:0.3:0.18620689655172415:0.04482758620689655:0.041379310344827586:0.09310344827586207:0.07931034482758621:0.041379310344827586:0.0:0.013793103448275862:0.020689655172413793:0.010344827586206896:0.0:0.006896551724137931:0.0	['False1:2:6:5:6:2:3:4:3:7:8:11:8:7:3:2:1:2:6:5:6:2:1:2:1:2:3:7:8:11:10:14:10:11:8:7:3:4:3:2:1:2:3 ', 'False1:2:6:5:6:2:1:2:1:2:3:4:3:2:6:2:1:2:3:4:3:7:8:11:8:7:3:2:1:2:3:4:3:2:1:2:1:2:3:7:8:7:3:2:1:2:3:4:3:2:1:2:3:7:8:7:3 ', 'False1:2:6:5:6:2:1:2:3:7:3:2:1:2:1:2:1:2:1:2:6:5:6:2:3:7:8:7:3:4:3:2:1:2:1:2:6:2:1:2:1:2:1:2:3:7:3:2:6:2:1 ', 'False1:2:3:2:6:5:12:5:6:2:1:2:6:2:3:4:3:7:8:7:3:2:1:2:6:2:1:2…
4	6	5	220	1	0.2	2.1909353731735317	0.809045331686168	33.005	753.005	0.14285714285714285:0.271889400921659:0.15207373271889402:0.03225806451612903:0.059907834101382486:0.1152073732718894:0.07834101382488479:0.04608294930875576:0.004608294930875576:0.013824884792626729:0.027649769585253458:0.03225806451612903:0.013824884792626729:0.004608294930875576:0.004608294930875576	['False1:2:3:7:3:4:3:2:6:2:1:2:3:4:3:7:8:7:3:2:1:2:1:2:6:5:12:13:9:13:12:5:6:2:1:2:6:2:1:2:6:5:12 ', 'True1:2:1:2:1:2:3:7:8:11:10:14:15 ', 'False1:2:6:5:12:5:6:2:3:7:8:7:3:2:1:2:1:2:6:5:6:2:1:2:1:2:3:2:1:2:6:2:3:2:1:2:1:2:3:4:3:7:3:2:6:5:12:5:6 ', 'False1:2:6:5:6:2:1:2:3:7:3:2:1:2:3:4:3:2:6:5:12:13:12:5:6:2:1:2:6:2:3:7:3:4:3:2:1:2:3:7:3:2:1:2:3:7:8:11:8:7:3:2:6 ', 'False1:2:1:2:1:2:3:7:8:11:10:11…
4	6	2	146	0	0.0	1.9486948404959707	0.7195933220524596	0.0	360.0	0.17204301075268819:0.3010752688172043:0.1935483870967742:0.06451612903225806:0.03225806451612903:0.08602150537634409:0.08602150537634409:0.03225806451612903:0.010752688172043012:0.0:0.0:0.010752688172043012:0.010752688172043012:0.0:0.0	['False1:2:3:4:3:2:6:2:1:2:6:5:6:2:3:4:3:7:8:7:3:2:1:2:1:2:1:2:3:4:3:7:8:7:3:2:1:2:1:2:1:2:1:2:6:5:12:13:9 ', 'False1:2:1:2:6:2:3:2:1:2:3:7:3:4:3:2:6:2:1:2:3:4:3:7:8:7:3:2:1:2:6:5:6:2:3:7:3:4:3:2:1:2:1:2 ']
4	6	3	169	0	0.0	1.8409587788159703	0.6798096940989783	0.0	540.0	0.176056338028169:0.323943661971831:0.18309859154929578:0.04225352112676056:0.028169014084507043:0.1056338028169014:0.09154929577464789:0.04225352112676056:0.0:0.0:0.007042253521126761:0.0:0.0:0.0:0.0	['False1:2:3:7:8:7:3:2:1:2:3:4:3:2:1:2:3:7:3:4:3:2:6:2:1:2:1:2:6:2:1:2:6:2:3:2:1:2:6:5:6:2:3:7:8:7 ', 'False1:2:3:7:8:7:3:2:1:2:6:2:3:4:3:7:8:7:3:2:1:2:1:2:1:2:1:2:6:2:3:7:8:11:8:7:3:4:3:2:1:2:3 ', 'False1:2:6:5:6:2:3:4:3:2:1:2:1:2:1:2:1:2:6:5:6:2:3:7:3:2:1:2:3:7:3:2:1:2:6:5:6:2:1:2:6:2:3:4:3:2:1:2:6:2:1:2:1 ']
4	6	5	269	0	0.0	2.1475729955239147	0.793032933676719	0.0	900.0	0.14644351464435146:0.26778242677824265:0.15481171548117154:0.04602510460251046:0.07531380753138076:0.10460251046025104:0.07531380753138076:0.04184100418410042:0.0041841004184100415:0.0041841004184100415:0.016736401673640166:0.04602510460251046:0.016736401673640166:0.0:0.0	['False1:2:1:2:6:5:12:13:9:13:12:5:6:2:1:2:6:5:12:5:6:2:1:2:3:7:8:7:3:4:3:2:1:2:3:2:1:2:6:5:6:2 ', 'False1:2:3:4:3:2:6:5:12:5:6:2:1:2:1:2:6:2:3:7:8:11:8:7:3:2:1:2:6:2:1:2:1:2:6:5:6:2:3:4 ', 'False1:2:3:2:1:2:3:4:3:2:6:5:12:5:6:2:1:2:1:2:3:4:3:7:8:7:3:2:1:2:3:4:3:2:6:5:12:5:6:2:1:2:1:2:3:7:8:7 ', 'False1:2:3:7:3:2:1:2:6:2:1:2:6:2:3:4:3:7:8:7:3:2:1:2:1:2:6:5:12:13:12:5:6:2:3:7:3:2:1:2:1:2:1:2:1:2:1…
4	10	6	270	0	0.0	2.056432560155952	0.7593775622471689	0.0	1080.0	0.1305732484076433:0.2802547770700637:0.17834394904458598:0.041401273885350316:0.07961783439490445:0.1305732484076433:0.07006369426751592:0.03503184713375796:0.0:0.006369426751592357:0.01592356687898089:0.025477707006369428:0.006369426751592357:0.0:0.0	['False1:2:3:2:6:5:6:2:1:2:3:4:3:7:3:2:1:2:3:7:8:7:3:2:1:2:6:5:6:2:3:4:3:2:1:2:6:5:12:13:12:5:6:2:3:4:3:2 ', 'False1:2:3:7:3:2:6:5:12:5:6:2:1:2:3:4:3:7:3:2:1:2:6:5:6:2:3:2:1:2:1:2:6:5:6:2:3:2:1:2:3:2:6:5:12:5:6:2:1:2 ', 'False1:2:1:2:6:5:6:2:1:2:6:2:3:4:3:7:3:2:1:2:1:2:6:5:12:5:6:2:1:2:6:5:6:2:3:7:8:7:3:2:1:2:3:2:6:5:6:2:1:2:3:2:6:5:6 ', 'False1:2:1:2:6:5:6:2:3:2:1:2:3:7:8:11:10:11:8:7:3:4:3:2:1:…
4	10	2	139	0	0.0	2.024775988129226	0.7476877597413507	0.0	360.0	0.125:0.2727272727272727:0.19318181818181818:0.056818181818181816:0.07954545454545454:0.13636363636363635:0.06818181818181818:0.011363636363636364:0.0:0.011363636363636364:0.022727272727272728:0.022727272727272728:0.0:0.0:0.0	['False1:2:3:4:3:2:6:5:12:5:6:2:1:2:6:5:12:5:6:2:3:7:3:4:3:2:1:2:6:5:6:2:1:2:3:7:3:4:3:2:1:2:3:7 ', 'False1:2:6:5:6:2:3:2:1:2:1:2:6:2:3:4:3:7:3:2:1:2:6:5:6:2:3:7:3:4:3:2:1:2:6:2:1:2:3:7:8:11:10:11 ']
4	10	4	178	0	0.0	1.824521284017447	0.6737398306999051	0.0	720.0	0.18848167539267016:0.3403141361256545:0.14659685863874344:0.041884816753926704:0.06806282722513089:0.13612565445026178:0.04712041884816754:0.015706806282722512:0.0:0.0:0.0:0.015706806282722512:0.0:0.0:0.0	['False1:2:6:2:1:2:6:2:1:2:6:5:12:5:6:2:3:4:3:2:1:2:6:5:12:5:6:2:3:2:1:2:6:2:3:7:3:4:3:2:1:2:3:7 ', 'False1:2:3:2:1:2:3:7:8:7:3:2:6:2:1:2:3:7:8:7:3:4:3:2:1:2:3:4:3:2:1:2:1:2:1:2:6:5:6:2:1:2:6:5:6:2:3:4 ', 'False1:2:1:2:3:7:3:2:6:5:12:5:6:2:1:2:6:5:6:2:1:2:3:2:1:2:3:2:1:2:1:2:3:2:1:2:1:2:6:5:6:2:1:2:6:2:1:2:6:2:1 ', 'False1:2:6:5:6:2:1:2:3:4:3:7:8:7:3:2:1:2:1:2:1:2:1:2:1:2:6:5:6:2:3:4:3:2:1:2:1:2:…
4	10	6	257	0	0.0	2.048557804031011	0.7564696559898418	0.0	1080.0	0.1592920353982301:0.30678466076696165:0.1592920353982301:0.05014749262536873:0.058997050147492625:0.12389380530973451:0.0471976401179941:0.011799410029498525:0.0058997050147492625:0.0058997050147492625:0.011799410029498525:0.035398230088495575:0.02064896755162242:0.0029498525073746312:0.0	['False1:2:1:2:6:5:12:13:12:5:6:2:1:2:6:2:1:2:6:5:12:13:9:13:12:5:6:2:1:2:3:4:3:7:3:2:6:2:1:2:6:5:6:2:1:2:3:2:1:2:6 ', 'False1:2:6:5:6:2:1:2:3:7:3:4:3:2:6:5:12:13:12:5:6:2:1:2:3:4:3:7:3:2:6:5:6:2:1:2:6:2:1:2:3:4:3:2:6:2:1:2:3:7:3:4:3:2:1:2 ', 'False1:2:6:2:3:4:3:2:1:2:1:2:1:2:6:5:12:13:12:5:6:2:3:7:3:2:1:2:1:2:6:2:1:2:1:2:1:2:6:2:1:2:1:2:6:5:6:2:1:2:3:4 ', 'False1:2:1:2:6:2:3:7:3:4:3:2:1:2:3:4:3:…
4	10	5	242	0	0.0	2.0723097181314483	0.7652405104188956	0.0	900.0	0.14342629482071714:0.29880478087649404:0.1394422310756972:0.035856573705179286:0.0796812749003984:0.14342629482071714:0.05179282868525897:0.035856573705179286:0.0:0.01195219123505976:0.02390438247011952:0.027888446215139442:0.00398406374501992:0.00398406374501992:0.0	['False1:2:6:5:6:2:3:2:1:2:6:5:12:5:6:2:3:4:3:2:1:2:3:7:3:2:6:5:12:5:6:2:1:2:6:2:3:4:3:7:8:11:8:7:3:2 ', 'False1:2:3:7:3:2:1:2:6:2:3:2:1:2:1:2:6:2:1:2:6:5:6:2:1:2:6:5:6:2:1:2:6:2:3:7:3:2:1:2:3:4:3:7:8:7:3:2:6:5:6:2 ', 'False1:2:3:7:8:11:8:7:3:2:1:2:6:2:1:2:6:5:12:5:6:2:1:2:6:5:12:13:12:5:6:2:3:4:3:7:8:11:10:11:8:7:3:2:1:2:3:2 ', 'False1:2:6:5:6:2:3:4:3:7:8:11:10:14:10:11:8:7:3:2:1:2:6:2:1:2:1:2:1…
4	10	5	235	0	0.0	1.9221760690445455	0.7098007519440356	0.0	900.0	0.1541501976284585:0.3201581027667984:0.18972332015810275:0.05138339920948617:0.043478260869565216:0.11857707509881422:0.06719367588932806:0.023715415019762844:0.0:0.007905138339920948:0.015810276679841896:0.007905138339920948:0.0:0.0:0.0	['False1:2:6:5:6:2:3:4:3:7:3:2:1:2:3:2:1:2:3:4:3:7:3:2:6:2:1:2:6:2:1:2:6:2:3:4:3:7:8:11:10:11:8:7:3:2 ', 'False1:2:1:2:3:4:3:7:3:2:6:5:6:2:1:2:1:2:3:7:3:4:3:2:1:2:1:2:6:5:12:5:6:2:1:2:3:4:3:2:1:2:6:2:1:2:6:5 ', 'False1:2:3:7:3:4:3:2:1:2:3:7:3:2:6:5:6:2:1:2:6:5:6:2:3:4:3:2:1:2:6:5:6:2:1:2:3:2:1:2:6:5:12:5:6:2:3:2 ', 'False1:2:3:4:3:7:3:2:1:2:6:2:1:2:3:7:8:11:10:11:8:7:3:2:1:2:1:2:6:2:1:2:6:2:3:2:1…
4	10	7	291	1	0.14285714285714285	2.206684283074698	0.8148609217718896	97.686	1177.6860000000001	0.15151515151515152:0.2892561983471074:0.14049586776859505:0.03581267217630854:0.05785123966942149:0.1046831955922865:0.05234159779614325:0.03581267217630854:0.013774104683195593:0.013774104683195593:0.024793388429752067:0.04132231404958678:0.030303030303030304:0.005509641873278237:0.0027548209366391185	['False1:2:1:2:1:2:1:2:3:2:6:2:1:2:6:5:6:2:1:2:6:2:1:2:3:2:6:2:1:2:1:2:6:2:1:2:6:2:3:2:1:2:6:2:3:7:8:11:10:11 ', 'False1:2:6:2:1:2:6:2:3:2:1:2:3:4:3:7:3:2:1:2:6:2:3:4:3:2:1:2:6:5:12:5:6:2:3:2:1:2:3:7:8:11:10:11:8:7:3:4:3:2:1 ', 'False1:2:6:5:12:13:9:13:12:5:6:2:3:4:3:7:3:2:1:2:3:7:8:11:10:14:10:11:8:7:3:4:3:2:1:2:6:5:12:13:9:13:12:5:6:2:3:7:8:7:3:2:1:2:1 ', 'True1:2:1:2:6:2:3:7:8:7:3:2:1:2:1:2:1:…
4	10	6	244	0	0.0	1.9312161538709507	0.7131389784003714	0.0	1080.0	0.16447368421052633:0.32894736842105265:0.18092105263157895:0.049342105263157895:0.03618421052631579:0.10855263157894737:0.06578947368421052:0.02631578947368421:0.003289473684210526:0.0:0.006578947368421052:0.019736842105263157:0.009868421052631578:0.0:0.0	['False1:2:3:2:6:5:6:2:1:2:1:2:3:4:3:7:3:2:1:2:3:2:1:2:1:2:1:2:3:7:3:2:6:2:1:2:3:2:6:5:6:2:1:2:3:4 ', 'False1:2:6:2:1:2:1:2:3:7:3:4:3:2:6:2:1:2:1:2:3:7:8:7:3:2:6:2:1:2:6:5:12:13:12:5:6:2:3:4:3:7:8:7:3:2 ', 'False1:2:6:5:12:13:9:13:12:5:6:2:3:4:3:2:1:2:3:7:3:4:3:2:1:2:1:2:6:2:1:2:6:2:3:4:3:2:1:2:3:2:6:2:1:2:6:2:3:4:3:2:1:2:3:7:3:4 ', 'False1:2:6:2:1:2:6:2:3:4:3:7:3:2:1:2:6:2:1:2:1:2:3:2:1:2:1:2:3:…
4	10	6	248	0	0.0	1.8909566692158313	0.6982723837417003	0.0	1080.0	0.1360759493670886:0.310126582278481:0.1930379746835443:0.056962025316455694:0.056962025316455694:0.14240506329113925:0.06962025316455696:0.015822784810126583:0.0:0.0:0.0:0.015822784810126583:0.0031645569620253164:0.0:0.0	['False1:2:1:2:3:4:3:7:8:7:3:2:6:2:1:2:6:5:6:2:3:4:3:2:1:2:6:5:12:13:12:5:6:2:1:2:1:2:3:4:3:2:6:2:1:2:3:4 ', 'False1:2:6:5:6:2:3:7:3:4:3:2:1:2:3:2:1:2:6:5:12:5:6:2:3:2:1:2:6:5:6:2:3:7:3:4:3:2:1:2 ', 'False1:2:6:5:6:2:3:2:1:2:1:2:1:2:1:2:6:2:3:4:3:2:1:2:1:2:6:2:3:7:8:7:3:4:3:2:1:2:3:4:3:7:3:2:6:5:12:5:6 ', 'False1:2:3:7:3:2:6:2:1:2:6:5:6:2:1:2:3:4:3:7:3:2:6:2:1:2:6:2:3:4:3:7:8:7:3:2:1:2:3:4:3:7:3:…
4	10	4	189	1	0.25	2.1443537162065924	0.7918441524214779	48.226	588.226	0.1411764705882353:0.2823529411764706:0.14705882352941177:0.029411764705882353:0.07647058823529412:0.13529411764705881:0.06470588235294118:0.023529411764705882:0.011764705882352941:0.0058823529411764705:0.0058823529411764705:0.041176470588235294:0.023529411764705882:0.0058823529411764705:0.0058823529411764705	['True1:2:6:5:12:13:9:13:12:5:6:2:3:7:8:11:10:14:15 ', 'False1:2:1:2:1:2:1:2:3:2:6:5:6:2:1:2:3:2:1:2:6:5:12:5:6:2:1:2:6:5:6:2:1:2:6:2:3:2:1:2:3:4:3:7:8:7:3:2:6:5:12 ', 'False1:2:6:2:1:2:1:2:3:7:3:4:3:2:6:5:6:2:1:2:6:5:12:13:9:13:12:5:6:2:1:2:6:2:3:7:3:4:3:2:1:2:3:4:3:7:3 ', 'False1:2:3:7:8:7:3:2:1:2:6:2:1:2:6:5:6:2:1:2:3:2:1:2:3:4:3:2:6:2:1:2:6:5:12:5:6:2:3:7:3:2:1:2:6:2:3:7:8:7:3:2:1 ']
4	14	7	237	1	0.14285714285714285	2.1061082691951896	0.7777212801808391	129.492	1209.492	0.1712538226299694:0.2996941896024465:0.14067278287461774:0.03669724770642202:0.0672782874617737:0.11314984709480122:0.05504587155963303:0.024464831804281346:0.009174311926605505:0.0061162079510703364:0.012232415902140673:0.03669724770642202:0.021406727828746176:0.0030581039755351682:0.0030581039755351682	['False1:2:3:4:3:2:1:2:3:4:3:2:1:2:6:5:6:2:1:2:6:5:6:2:1:2:3:7:3:2:1:2:1:2:6:5:6:2:1:2 ', 'False1:2:1:2:1:2:3:7:3:4:3:2:6:5:12:5:6:2:1:2:6:2:1:2:3:7:8:7:3:2:1:2:3:7:8:7:3:2:6:2:1:2:3:7:3:2:1 ', 'True1:2:6:5:12:13:12:5:6:2:1:2:6:5:12:13:9:13:12:5:6:2:3:7:3:2:1:2:1:2:3:4:3:7:8:11:10:14:15 ', 'False1:2:3:7:8:11:8:7:3:2:1:2:6:2:3:4:3:7:3:2:1:2:1:2:1:2:6:5:12:13:9:13:12:5:6:2:1:2:6:5:12:5:6:2:1:2:1:2:…
4	14	6	245	1	0.16666666666666666	2.048460155838083	0.756433597502858	166.114	1066.114	0.16065573770491803:0.30491803278688523:0.14426229508196722:0.03934426229508197:0.07540983606557378:0.12786885245901639:0.04918032786885246:0.019672131147540985:0.003278688524590164:0.003278688524590164:0.003278688524590164:0.04590163934426229:0.01639344262295082:0.003278688524590164:0.003278688524590164	['False1:2:3:4:3:2:6:5:12:13:9:13:12:5:6:2:1:2:3:7:3:2:6:5:12:5:6:2:1:2:6:2:3:7:3:4:3:2:1:2:3:4:3:7:8:7:3:2:6 ', 'False1:2:1:2:3:2:6:5:12:5:6:2:1:2:3:4:3:2:1:2:1:2:6:2:3:4:3:2:1:2:6:5:12:13:12:5:6:2:1:2:1:2:3 ', 'True1:2:1:2:3:4:3:7:3:2:1:2:6:5:12:5:6:2:1:2:1:2:6:2:1:2:1:2:6:5:6:2:1:2:1:2:3:4:3:7:8:11:10:14:15 ', 'False1:2:6:2:3:7:8:7:3:2:1:2:6:2:1:2:6:2:3:4:3:7:8:7:3:2:1:2:1:2:6:5:12:5:6:2:1:2:6…
4	14	4	173	0	0.0	1.9071082996274857	0.7042366861778518	0.0	720.0	0.164021164021164:0.328042328042328:0.164021164021164:0.047619047619047616:0.0582010582010582:0.13756613756613756:0.047619047619047616:0.026455026455026454:0.0:0.005291005291005291:0.010582010582010581:0.010582010582010581:0.0:0.0:0.0	['False1:2:6:2:3:4:3:2:1:2:1:2:6:2:1:2:6:5:6:2:3:2:1:2:6:5:6:2:1:2:6:5:12:5:6:2:3:4:3:2:1 ', 'False1:2:6:5:12:5:6:2:3:4:3:2:1:2:3:2:1:2:1:2:6:2:3:4:3:7:3:2:1:2:1:2:6:2:1:2:6:2:3:7:8:7:3:2:1:2:1:2:6:5 ', 'False1:2:6:5:6:2:1:2:3:2:6:5:6:2:1:2:6:2:3:7:3:2:1:2:1:2:6:5:6:2:1:2:3:2:6:5:6:2:1:2:3:4:3:7:8:11:10:11:8 ', 'False1:2:6:2:3:4:3:2:1:2:3:7:8:7:3:2:6:2:1:2:3:4:3:2:6:2:1:2:3:4:3:2:1:2:3:2:1:2:3:7:…
4	14	9	329	1	0.1111111111111111	2.1721632673587417	0.8021133679407583	139.189	1579.1889999999999	0.12391304347826088:0.2608695652173913:0.19130434782608696:0.05434782608695652:0.04782608695652174:0.09782608695652174:0.09130434782608696:0.04565217391304348:0.002173913043478261:0.013043478260869565:0.01956521739130435:0.030434782608695653:0.013043478260869565:0.006521739130434782:0.002173913043478261	['False1:2:6:5:12:5:6:2:3:7:3:4:3:2:1:2:6:2:1:2:1:2:6:5:12:5:6:2:1:2:3:7:3:2:1:2:1:2:1:2:1 ', 'False1:2:3:4:3:7:8:7:3:2:1:2:6:2:3:4:3:7:8:7:3:2:1:2:3:2:6:2:1:2:6:5:12:13:9:13:12:5:6:2:3:4 ', 'True1:2:1:2:6:2:3:7:3:4:3:2:1:2:3:7:8:11:10:14:10:11:8:7:3:2:6:2:1:2:3:2:6:2:1:2:3:7:8:11:10:14:15 ', 'False1:2:1:2:6:2:1:2:3:4:3:7:3:2:6:2:1:2:3:4:3:7:8:7:3:2:1:2:6:5:6:2:3:4:3:7:8:7:3:2:1:2:1:2:3:2:6:5:6:2…
4	14	8	281	1	0.125	2.1203614904225403	0.7829845582476745	110.113	1370.113	0.1295843520782396:0.28361858190709044:0.16136919315403422:0.044009779951100246:0.07334963325183375:0.1393643031784841:0.05623471882640587:0.02444987775061125:0.007334963325183374:0.004889975550122249:0.009779951100244499:0.039119804400977995:0.022004889975550123:0.0024449877750611247:0.0024449877750611247	['False1:2:3:2:1:2:3:7:8:7:3:4:3:2:1:2:3:2:1:2:6:5:6:2:1:2:1:2:3:4:3:7:8:7:3:2:6:5:12:5:6:2:1:2:3:7:3 ', 'False1:2:3:2:6:2:1:2:6:5:12:13:9:13:12:5:6:2:3:2:1:2:3:4:3:7:3:2:1:2:6:2:1:2:6:5:12:13:12:5:6:2:3 ', 'False1:2:6:2:3:4:3:7:3:2:1:2:3:2:6:5:12:5:6:2:1:2:3:7:8:7:3:2:6:5:12:5:6:2:1:2:3:7:8:7:3:4:3:2:6:5:12:13:12:5:6:2:1 ', 'False1:2:6:5:6:2:3:4:3:7:3:2:1:2:3:7:3:2:6:2:1:2:6:2:3:4:3:2:1:2:6:2:1:…
4	14	9	310	1	0.1111111111111111	2.0595735616178352	0.7605374378878069	41.671	1481.671	0.1543778801843318:0.2995391705069124:0.1912442396313364:0.04838709677419355:0.03456221198156682:0.0967741935483871:0.07142857142857142:0.029953917050691243:0.0:0.018433179723502304:0.02304147465437788:0.013824884792626729:0.0069124423963133645:0.009216589861751152:0.002304147465437788	['False1:2:3:7:8:7:3:4:3:2:1:2:3:4:3:7:3:2:1:2:1:2:3:4:3:7:3:2:1:2:1:2:1:2:3:4:3:7:3:2:1:2:3:2:6 ', 'False1:2:3:7:8:7:3:4:3:2:1:2:3:7:3:2:1:2:1:2:3:7:3:2:6:5:6:2:1:2:3:7:3:2:1:2:1:2:6:2:3:7:3:2 ', 'True1:2:6:2:3:2:1:2:3:7:8:11:10:14:15 ', 'False1:2:3:4:3:2:1:2:1:2:3:7:8:11:10:11:8:7:3:2:1:2:6:5:6:2:3:2:1:2:3:7:3:4:3:2:1:2:1:2:3:4:3:7:3:2:6:5:6:2 ', 'False1:2:3:2:6:5:6:2:1:2:6:2:1:2:6:5:6:2:1:2:6:…
4	14	7	307	0	0.0	2.086153144691422	0.7703524638658218	0.0	1260.0	0.1362397820163488:0.2888283378746594:0.16076294277929154:0.043596730245231606:0.0681198910081744:0.13896457765667575:0.06267029972752043:0.0326975476839237:0.0027247956403269754:0.005449591280653951:0.013623978201634877:0.02997275204359673:0.013623978201634877:0.0027247956403269754:0.0	['False1:2:3:7:8:7:3:4:3:2:6:5:6:2:1:2:6:5:12:13:9:13:12:5:6:2:3:4:3:2:1:2:6:2:3:4:3:2:1:2:3:7:3 ', 'False1:2:6:2:3:2:1:2:3:4:3:7:8:11:10:14:10:11:8:7:3:2:6:2:1:2:6:5:6:2:3:2:1:2:6:2:3:7:8:7:3:2:1:2:3 ', 'False1:2:1:2:3:4:3:7:3:2:1:2:6:5:6:2:3:4:3:7:8:7:3:2:1:2:3:4:3:7:8:11:8:7:3:2:6:2:1:2:6:2:1:2:6:2:1 ', 'False1:2:1:2:1:2:6:5:6:2:3:2:1:2:6:2:1:2:6:5:6:2:1:2:3:4:3:7:8:7:3:2:6:5:12:13:12:5:6:2:1:…
4	14	9	290	1	0.1111111111111111	2.1360527521179007	0.7887788606165796	39.202	1479.202	0.1493212669683258:0.28054298642533937:0.16289592760180996:0.033936651583710405:0.06787330316742081:0.10407239819004525:0.07692307692307693:0.04072398190045249:0.0022624434389140274:0.011312217194570135:0.020361990950226245:0.033936651583710405:0.00904977375565611:0.004524886877828055:0.0022624434389140274	['False1:2:6:5:6:2:1:2:3:2:1:2:6:2:3:2:1:2:3:7:8:7:3:4:3:2:6:2:1:2:1:2:1:2:1:2:6:5:6:2 ', 'True1:2:3:4:3:7:3:2:1:2:3:7:8:11:10:14:15 ', 'False1:2:6:5:12:5:6:2:1:2:3:7:3:2:6:5:12:13:12:5:6:2:1:2:3:4:3:7:3:2:1:2:3:7:3:2:6:2:1:2:6:5:12:5:6:2:1 ', 'False1:2:1:2:6:5:12:5:6:2:1:2:6:5:12:5:6:2:1:2:3:2:6:5:12:13:12:5:6:2:1:2:1:2:1:2:3:7:8:11:8:7:3:4:3:2:6:2:1:2:6:5:12:5:6:2:3 ', 'False1:2:1:2:1:2:6:2:3:2…
4	14	5	203	2	0.4	2.094295206873043	0.7733590780631167	101.37899999999999	742.758	0.15283842794759825:0.3056768558951965:0.16593886462882096:0.034934497816593885:0.034934497816593885:0.10480349344978165:0.06986899563318777:0.043668122270742356:0.0:0.021834061135371178:0.03056768558951965:0.008733624454148471:0.004366812227074236:0.013100436681222707:0.008733624454148471	['False1:2:1:2:3:2:1:2:6:2:3:2:1:2:6:2:1:2:3:4:3:7:8:11:8:7:3:2:1:2:6:5:12:13:12:5:6:2:3:4:3:2:1:2:6:5:6 ', 'True1:2:1:2:1:2:3:7:8:7:3:2:6:5:6:2:1:2:3:2:6:5:6:2:1:2:6:5:6:2:3:7:3:2:1:2:6:2:3:7:8:11:10:14:15 ', 'True1:2:3:7:8:11:10:11:8:7:3:4:3:2:1:2:3:7:8:11:10:14:15 ', 'False1:2:6:2:1:2:6:2:3:4:3:2:1:2:3:7:8:11:10:14:10:11:8:7:3:2:1:2:3:4:3:2:1:2:1:2:1:2:6:2:1:2:3:2 ', 'False1:2:1:2:3:4:3:2:1:2:…
4	14	6	245	0	0.0	2.0934500067498876	0.7730469715435213	0.0	1080.0	0.14376996805111822:0.2779552715654952:0.19488817891373802:0.051118210862619806:0.04792332268370607:0.08626198083067092:0.0926517571884984:0.038338658146964855:0.003194888178913738:0.009584664536741214:0.01597444089456869:0.025559105431309903:0.009584664536741214:0.003194888178913738:0.0	['False1:2:1:2:1:2:1:2:3:4:3:7:8:7:3:2:1:2:3:2:6:5:6:2:1:2:1:2:1:2:3:7:3:4:3:2:6:5:12:5:6:2 ', 'False1:2:1:2:3:7:8:11:10:14:10:11:8:7:3:2:1:2:6:2:3:2:1:2:1:2:3:7:8:11:10:11:8:7:3:4:3:2:6:5:12:5:6:2 ', 'False1:2:3:4:3:7:3:2:1:2:6:2:3:7:3:2:1:2:1:2:6:5:12:13:9:13:12:5:6:2:3:7:3:2:1:2:1:2:1:2:3:2 ', 'False1:2:3:7:3:2:6:2:1:2:3:4:3:7:8:7:3:2:6:5:6:2:1:2:3:7:8:11:8:7:3:2:6:5:12:5:6:2:1:2:1:2:1:2:1:2:1…
4	18	17	447	3	0.17647058823529413	2.187902279909315	0.8079253032380314	128.33533333333332	2905.006	0.13681868743047831:0.271412680756396:0.16907675194660735:0.042269187986651836:0.05228031145717464:0.10233592880978866:0.08120133481646273:0.047830923248053395:0.0055617352614015575:0.011123470522803115:0.025583982202447165:0.030033370411568408:0.01557285873192436:0.0055617352614015575:0.0033370411568409346	['False1:2:1:2:6:2:3:4:3:7:3:2:1:2:3:7:3:2:1:2:6:2:1:2:3:7:3:4:3:2:1:2:1:2:6:5:12:5:6:2:1:2 ', 'False1:2:1:2:6:2:1:2:3:7:3:4:3:2:1:2:3:2:1:2:3:2:1:2:6:5:6:2:1:2:3:2:6:2:1:2:3:7:3:4:3:2:6:2 ', 'False1:2:6:5:6:2:3:7:8:7:3:2:1:2:6:2:3:4:3:7:3:2:1:2:1:2:1:2:6:5:12:5:6:2:1:2:6:5:12:5:6:2:1:2:3:4:3:2:1:2 ', 'False1:2:3:2:6:5:12:13:9:13:12:5:6:2:1:2:6:2:1:2:6:2:3:2:1:2:1:2:3:4:3:2:6:5:12:13:9:13:12:5:6:…
4	18	11	331	0	0.0	2.11926345946045	0.7825790890426932	0.0	1980.0	0.14485165794066318:0.2792321116928447:0.1431064572425829:0.034904013961605584:0.07678883071553229:0.1273996509598604:0.06980802792321117:0.038394415357766144:0.0034904013961605585:0.0034904013961605585:0.015706806282722512:0.04363001745200698:0.019197207678883072:0.0:0.0	['False1:2:6:5:6:2:3:4:3:7:8:11:8:7:3:2:1:2:1:2:1:2:1:2:3:7:8:7:3:2:1:2:6:5:6:2:1:2:6:5:12:5:6 ', 'False1:2:3:4:3:7:8:11:8:7:3:2:6:2:1:2:3:7:3:4:3:2:6:5:12:13:9:13:12:5:6:2:1:2:3:4:3:7:3 ', 'False1:2:3:4:3:2:6:2:1:2:6:5:6:2:1:2:3:2:6:5:12:5:6:2:1:2:1:2:6:2:1:2:3:4:3:7:8:11:10:11:8:7 ', 'False1:2:1:2:6:5:6:2:3:2:1:2:3:2:1:2:3:7:8:11:8:7:3:4:3:2:6:2:1:2:1:2:6:5:6:2:1:2:1:2:6:5:6:2:1:2:3:4 ', 'False…
4	18	12	386	0	0.0	2.123480722876431	0.7841363952603788	0.0	2160.0	0.13574660633484162:0.2850678733031674:0.17194570135746606:0.043740573152337855:0.05731523378582202:0.11764705882352941:0.07239819004524888:0.033182503770739065:0.006033182503770739:0.00904977375565611:0.016591251885369532:0.03167420814479638:0.016591251885369532:0.0030165912518853697:0.0	['False1:2:3:4:3:7:8:11:8:7:3:2:1:2:3:4:3:2:1:2:3:7:8:7:3:2:1:2:1:2:1:2:6:5:6:2:3:4:3:7:8:11:10:11:8:7 ', 'False1:2:6:2:1:2:6:2:1:2:6:5:12:5:6:2:1:2:6:5:6:2:3:4:3:2:1:2:6:5:12:13:12:5:6:2:1:2:6:5:12:13:9:13:12 ', 'False1:2:3:2:6:2:1:2:3:2:6:2:1:2:1:2:3:4:3:7:3:2:6:2:1:2:3:7:8:7:3:4:3:2:1:2:6:5:6:2:1:2:6:2:3 ', 'False1:2:3:4:3:2:1:2:6:2:3:7:8:7:3:4:3:2:1:2:3:4:3:7:3:2:6:5:12:5:6:2:1:2:3:7:8:7:3:4:…
4	18	8	254	1	0.125	2.048069808038533	0.7562894540156393	176.766	1436.766	0.17:0.3:0.175:0.0475:0.05:0.095:0.0725:0.0325:0.0025:0.0075:0.015:0.02:0.005:0.005:0.0025	['False1:2:6:2:3:7:3:2:1:2:1:2:1:2:6:2:3:4:3:2:1:2:3:2:1:2:3:4:3:7:3:2:6:5:12:5:6:2:1:2:3 ', 'False1:2:6:5:12:5:6:2:1:2:1:2:6:5:12:5:6:2:3:7:8:11:10:14:10:11:8:7:3:2:1:2:1:2:3:4:3:2:1:2:3:7:8:7:3:4:3:2:1:2 ', 'False1:2:6:5:12:5:6:2:3:4:3:7:3:2:1:2:1:2:1:2:6:5:6:2:3:7:8:7:3:4:3:2:1:2:6:2:3:7:8:11:8:7 ', 'False1:2:3:7:8:7:3:4:3:2:1:2:3:7:8:11:8:7:3:4:3:2:6:2:1:2:1:2:3:4:3:2:1:2:6:5:6:2:3:7:3:4:3:2:…
4	18	7	268	0	0.0	2.039195938929879	0.7530126059331916	0.0	1260.0	0.14766839378238342:0.3082901554404145:0.17616580310880828:0.04404145077720207:0.05181347150259067:0.11917098445595854:0.06735751295336788:0.02072538860103627:0.0051813471502590676:0.010362694300518135:0.007772020725388601:0.025906735751295335:0.010362694300518135:0.0051813471502590676:0.0	['False1:2:6:5:6:2:1:2:1:2:6:2:3:7:3:2:1:2:1:2:3:2:6:2:1:2:3:4:3:7:3:2:1:2:1:2:6:5:12:13:9:13:12 ', 'False1:2:6:2:3:7:8:7:3:4:3:2:1:2:1:2:1:2:3:4:3:2:6:2:1:2:3:7:8:7:3:4:3:2:6:5:6:2:1:2:3:7:8:11:10:14:10 ', 'False1:2:6:2:3:7:3:2:1:2:6:2:3:2:1:2:3:7:3:4:3:2:6:2:1:2:1:2:6:5:6:2:3:2:1:2:3:7:3:4:3:2:6:5:6:2:1:2 ', 'False1:2:3:4:3:2:1:2:3:7:3:2:6:2:1:2:3:7:3:2:6:2:1:2:6:2:3:7:8:7:3:2:1:2:3:7:3:4:3:2:6…
4	18	4	169	1	0.25	2.1687870024322393	0.8008666167080344	78.124	618.124	0.13414634146341464:0.2621951219512195:0.17682926829268292:0.054878048780487805:0.07317073170731707:0.12195121951219512:0.06097560975609756:0.03048780487804878:0.006097560975609756:0.006097560975609756:0.018292682926829267:0.03048780487804878:0.012195121951219513:0.006097560975609756:0.006097560975609756	['True1:2:6:5:6:2:3:7:3:2:1:2:1:2:6:5:6:2:3:4:3:7:8:11:10:14:15 ', 'False1:2:6:5:12:5:6:2:1:2:3:2:1:2:3:4:3:2:6:2:1:2:3:7:3:4:3:2:6:2:1:2:3:7:8:11:8:7:3:4:3 ', 'False1:2:6:5:6:2:1:2:1:2:1:2:3:2:1:2:3:7:3:2:1:2:3:7:3:4:3:2:1:2:6:2:1:2:6:5:12:5:6:2:3:7:3:4:3:2:1 ', 'False1:2:6:2:1:2:6:5:12:5:6:2:1:2:6:5:12:13:9:13:12:5:6:2:3:4:3:2:1:2:3:4:3:7:8:11:8:7:3:2:1:2:6:5:6:2:3:4:3 ']
4	18	8	265	0	0.0	2.0707214890390158	0.7646540260576433	0.0	1440.0	0.12755102040816327:0.28061224489795916:0.1836734693877551:0.04846938775510204:0.05612244897959184:0.12244897959183673:0.08418367346938775:0.03316326530612245:0.01020408163265306:0.0:0.00510204081632653:0.02806122448979592:0.02040816326530612:0.0:0.0	['False1:2:3:7:8:7:3:4:3:2:1:2:6:5:6:2:3:7:3:2:1:2:6:2:1:2:3:7:3:4:3:2:1:2:3:4:3:7:3:2:6:2:1:2:6:5 ', 'False1:2:6:5:12:5:6:2:3:4:3:7:8:7:3:2:1:2:3:7:8:7:3:4:3:2:6:2:1:2:6:5:6:2:3:4:3:7:3:2:1:2:3:4:3:7 ', 'False1:2:6:5:6:2:1:2:6:5:6:2:1:2:6:5:6:2:3:2:1:2:6:5:12:5:6:2:3:4:3:2:1:2:6:5:12:13:9:13:12:5:6:2:1:2:3:2 ', 'False1:2:6:2:1:2:3:4:3:7:8:7:3:2:1:2:3:7:8:7:3:4:3:2:6:2:1:2:3:4:3:7:3:2:6:2:1:2:3:4…
4	18	11	335	0	0.0	2.073614383056631	0.7657222832178827	0.0	1980.0	0.1519434628975265:0.29858657243816256:0.17491166077738515:0.04240282685512368:0.054770318021201414:0.10070671378091872:0.0706713780918728:0.03356890459363958:0.0035335689045936395:0.007067137809187279:0.015901060070671377:0.03180212014134275:0.012367491166077738:0.0017667844522968198:0.0	['False1:2:3:4:3:7:3:2:1:2:1:2:6:2:3:7:8:7:3:4:3:2:1:2:3:2:6:2:1:2:3:2:6:2:1:2:3:2:1:2:1:2:1:2:6 ', 'False1:2:6:2:3:7:8:7:3:4:3:2:1:2:3:4:3:2:1:2:3:4:3:2:1:2:3:2:1:2:3:7:3:4:3:2:6:2:1:2:3:7:3:4:3:2:6 ', 'False1:2:3:4:3:2:6:5:12:13:9:13:12:5:6:2:1:2:1:2:6:5:12:5:6:2:1:2:3:2:1:2:1:2:6:5:6:2:1:2:6:2:3:7:3:2 ', 'False1:2:1:2:3:2:6:5:6:2:1:2:1:2:1:2:3:2:1:2:6:2:3:7:3:4:3:2:1:2:1:2:6:2:3:4:3:7:3:2:1:2:…
4	18	7	281	0	0.0	2.0930010596996715	0.772881189147747	0.0	1260.0	0.14857142857142858:0.2742857142857143:0.16857142857142857:0.04285714285714286:0.06857142857142857:0.11714285714285715:0.08:0.03142857142857143:0.008571428571428572:0.002857142857142857:0.005714285714285714:0.03142857142857143:0.02:0.0:0.0	['False1:2:6:5:12:5:6:2:3:2:1:2:6:5:12:13:9:13:12:5:6:2:1:2:3:7:3:2:1:2:3:4:3:7:8:7:3:2:1:2:1:2:6:5:6 ', 'False1:2:6:2:1:2:3:4:3:7:8:7:3:2:1:2:3:4:3:2:1:2:1:2:6:5:6:2:1:2:1:2:1:2:6:2:1:2:6:2:1:2:3:2:1:2:3:7:8 ', 'False1:2:1:2:1:2:6:5:12:13:12:5:6:2:1:2:3:4:3:7:8:7:3:2:6:5:6:2:1:2:6:5:12:13:9:13:12:5:6 ', 'False1:2:3:4:3:7:3:2:1:2:3:7:3:2:6:5:6:2:1:2:6:2:3:4:3:7:8:7:3:2:1:2:6:5:6:2:1:2:3:7:3:2:6:5…
4	18	8	293	0	0.0	2.0787252548968356	0.7676095716581504	0.0	1440.0	0.14609571788413098:0.29974811083123426:0.163727959697733:0.042821158690176324:0.05793450881612091:0.12846347607052896:0.05793450881612091:0.020151133501259445:0.007556675062972292:0.007556675062972292:0.010075566750629723:0.0327455919395466:0.022670025188916875:0.0025188916876574307:0.0	['False1:2:3:2:1:2:6:5:6:2:3:4:3:7:3:2:1:2:6:2:3:2:1:2:3:4:3:2:6:2:1:2:3:7:8:7:3:4:3:2:6:2:1:2:3:7:3:4 ', 'False1:2:1:2:3:7:8:7:3:4:3:2:1:2:3:7:3:4:3:2:6:5:6:2:1:2:6:5:12:5:6:2:1:2:6:2:1:2:1 ', 'False1:2:6:5:6:2:3:2:1:2:1:2:1:2:1:2:3:2:6:2:1:2:6:5:6:2:1:2:6:2:3:4:3:2:1:2:3:7:3:2:1:2:1:2:3:2:6:2:1:2:1:2:3:4:3:7:3:2 ', 'False1:2:1:2:3:7:3:4:3:2:1:2:6:5:6:2:1:2:1:2:1:2:3:2:6:2:1:2:3:4:3:7:3:2:1:2:3:…
5	2	3	193	1	0.3333333333333333	1.9298326513357744	0.7766217904002221	70.652	430.652	0.25:0.22580645161290322:0.056451612903225805:0.20967741935483872:0.04032258064516129:0.0:0.0967741935483871:0.03225806451612903:0.024193548387096774:0.008064516129032258:0.056451612903225805:0.0	['True1:2:11:2:3:2:1:4:1:2:11:2:1:4:7:8:7:4:1:4:7:9:10 ', 'False1:2:11:2:3:2:1:4:5:4:1:4:1:2:3:2:1:4:1:2:1:4:7:8:7:9:7:4:1:4:1:2:1:2:3:2:1:2:1:4:7:8:7:4:5:4:1:2:3:2:11:2:1:4 ', 'False1:2:1:2:3:2:11:2:1:4:5:4:1:4:1:2:11:2:1:4:1:4:5:4:1:2:11:2:1:4:5:4:7:4:1:2:1:4:7:9:7:8:7:4:1:2:3 ']
5	2	2	130	2	1.0	2.209409312457533	0.8891317155298485	120.518	241.036	0.1891891891891892:0.17567567567567569:0.02702702702702703:0.1891891891891892:0.05405405405405406:0.02702702702702703:0.0945945945945946:0.02702702702702703:0.02702702702702703:0.02702702702702703:0.0945945945945946:0.06756756756756757	['True1:4:5:4:7:8:7:4:1:2:11:12:6:12:11:2:1:2:1:4:5:4:7:8:7:4:1:2:11:12:6:12:11:2:1:2:1:4:5:4:7:9:10 ', 'True1:2:1:4:1:4:5:4:7:4:1:2:11:2:3:2:1:4:1:2:3:2:11:12:11:2:1:4:7:9:10 ']
5	2	4	234	2	0.5	2.107105243161731	0.847961529396486	92.574	545.148	0.20606060606060606:0.21818181818181817:0.06060606060606061:0.19393939393939394:0.05454545454545454:0.012121212121212121:0.08484848484848485:0.024242424242424242:0.024242424242424242:0.012121212121212121:0.07878787878787878:0.030303030303030304	['True1:2:11:12:11:2:3:2:1:4:1:4:7:9:10 ', 'False1:4:5:4:1:2:1:2:1:4:7:4:5:4:1:2:3:2:11:2:1:2:3:2:1:4:1:2:1:4:7:8:7:4:5:4:1:4:5:4:7:9:7:4:1:2:11:2:1:4:7:8 ', 'False1:4:1:2:11:2:3:2:1:4:5:4:1:2:11:2:1:2:1:4:5:4:7:4:1:2:1:4:1:2:11:2:3:2:1:2:3:2:1:4:5:4:1:4:5:4:7:4:1:2:11:2:3:2:1:2:3:2:11 ', 'True1:2:3:2:11:12:6:12:11:2:1:4:5:4:7:9:7:8:7:4:1:4:1:2:11:12:6:12:11:2:3:2:1:4:7:8:7:9:10 ']
5	2	3	212	2	0.6666666666666666	2.2310279527500967	0.8978316963900582	100.184	380.368	0.1651376146788991:0.1651376146788991:0.045871559633027525:0.1834862385321101:0.045871559633027525:0.01834862385321101:0.14678899082568808:0.05504587155963303:0.03669724770642202:0.01834862385321101:0.07339449541284404:0.045871559633027525	['True1:2:3:2:11:2:1:4:7:4:5:4:1:4:5:4:7:9:7:4:1:4:7:8:7:4:5:4:1:2:3:2:11:12:6:12:11:2:1:4:7:8:7:9:10 ', 'False1:2:11:12:11:2:3:2:1:2:11:12:6:12:11:2:3:2:1:2:1:4:5:4:7:8:7:4:1:4:7:8:7:9:7:4:1:2:11:2:1:2:1:4:7:8:7:4:5 ', 'True1:4:1:2:3:2:1:4:1:4:7:8:7:9:10 ']
5	2	3	222	1	0.3333333333333333	2.1816247943911673	0.8779504029164606	92.368	452.368	0.171875:0.1953125:0.0546875:0.171875:0.03125:0.015625:0.1171875:0.0390625:0.03125:0.0078125:0.109375:0.0546875	['True1:4:7:8:7:9:7:4:5:4:1:2:3:2:11:12:11:2:1:4:7:8:7:9:10 ', 'False1:4:7:9:7:8:7:4:5:4:1:2:11:12:11:2:1:4:5:4:1:4:5:4:1:2:11:2:3:2:1:4:7:4:1:2:11:2:3:2:1:4:7:4:1:2:11:12:6 ', 'False1:2:3:2:1:4:1:2:11:12:6:12:11:2:3:2:1:2:11:12:11:2:1:4:7:8:7:4:1:4:1:2:3:2:11:12:11:2:1:2:3:2:11:2:1:4:7:9:7:8:7:4:1:4 ']
5	2	2	114	2	1.0	2.1271323068384937	0.8560210127088557	106.331	212.662	0.20967741935483872:0.1774193548387097:0.04838709677419355:0.20967741935483872:0.04838709677419355:0.0:0.0967741935483871:0.03225806451612903:0.03225806451612903:0.03225806451612903:0.08064516129032258:0.03225806451612903	['True1:4:1:4:5:4:7:4:1:2:3:2:11:2:1:4:1:2:11:12:11:2:3:2:1:4:1:4:5:4:7:8:7:4:1:2:1:4:1:4:5:4:7:9:10 ', 'True1:2:1:2:11:12:11:2:3:2:1:4:7:8:7:9:10 ']
5	2	3	113	3	1.0	2.2662978548623243	0.9120253491436684	62.427	187.281	0.15789473684210525:0.14035087719298245:0.03508771929824561:0.19298245614035087:0.05263157894736842:0.017543859649122806:0.12280701754385964:0.017543859649122806:0.07017543859649122:0.05263157894736842:0.08771929824561403:0.05263157894736842	['True1:2:11:12:6:12:11:2:1:4:7:4:1:2:11:2:3:2:1:4:5:4:7:9:10 ', 'True1:4:7:9:7:4:5:4:1:2:11:12:11:2:3:2:1:4:5:4:7:9:10 ', 'True1:4:1:4:7:8:7:9:10 ']
5	2	4	257	2	0.5	2.159935216067929	0.8692218744926308	98.83850000000001	557.677	0.18072289156626506:0.22289156626506024:0.07228915662650602:0.1686746987951807:0.03614457831325301:0.024096385542168676:0.09036144578313253:0.018072289156626505:0.024096385542168676:0.012048192771084338:0.0963855421686747:0.05421686746987952	['True1:4:5:4:1:4:5:4:7:9:10 ', 'False1:4:1:2:3:2:11:12:11:2:1:4:7:9:7:8:7:4:5:4:1:4:7:4:1:2:11:2:3:2:1:2:3:2:1:4:7:9:7:4:1:2:3:2:11:12:6 ', 'True1:4:5:4:1:4:1:2:3:2:11:2:1:2:1:4:1:4:5:4:7:4:1:2:1:2:11:2:3:2:1:4:7:4:1:2:3:2:1:2:11:2:3:2:1:4:7:8:7:9:10 ', 'False1:4:7:4:1:2:11:12:11:2:3:2:1:4:7:4:1:2:11:2:3:2:1:2:11:12:6:12:11:2:1:2:3:2:11:12:6:12:11:2:1:2:3:2:11:12:6:12:11:2:1:4:5:4:7:8:7 ']
5	2	2	87	2	1.0	2.2106916443006392	0.889647763826156	67.907	135.814	0.2:0.175:0.025:0.175:0.025:0.025:0.1:0.025:0.05:0.05:0.1:0.05	['True1:4:7:9:10 ', 'True1:4:1:2:11:12:6:12:11:2:3:2:1:4:1:2:11:2:1:4:7:8:7:4:1:2:11:2:1:4:5:4:7:9:10 ']
5	2	3	222	1	0.3333333333333333	2.1164111970804806	0.8517065207504041	143.39	503.39	0.21678321678321677:0.20279720279720279:0.06293706293706294:0.1888111888111888:0.04195804195804196:0.013986013986013986:0.1048951048951049:0.03496503496503497:0.027972027972027972:0.006993006993006993:0.06293706293706294:0.03496503496503497	['True1:2:3:2:1:4:5:4:1:4:7:9:7:8:7:4:1:2:3:2:1:4:5:4:1:2:3:2:11:12:6:12:11:2:1:4:7:8:7:9:10 ', 'False1:2:3:2:11:2:1:2:3:2:1:4:5:4:7:9:7:8:7:4:1:4:1:2:11:2:1:4:1:4:7:8:7:4:5:4:1:2:1:4:7:4:1:2:1:4:7:4:1 ', 'False1:2:3:2:1:4:1:2:3:2:1:2:11:12:11:2:1:4:1:4:5:4:7:9:7:8:7:4:1:2:11:2:3:2:1:4:5:4:1:2:1:2:3:2:11:12:6:12:11:2:1:4:1 ']
5	6	4	191	2	0.5	2.210970285835359	0.8897598974287375	70.356	500.712	0.1956521739130435:0.17391304347826086:0.043478260869565216:0.18115942028985507:0.036231884057971016:0.036231884057971016:0.08695652173913043:0.021739130434782608:0.036231884057971016:0.014492753623188406:0.09420289855072464:0.07971014492753623	['True1:2:11:12:6:12:11:2:3:2:1:4:1:2:11:12:6:12:11:2:1:4:5:4:7:9:10 ', 'False1:2:11:2:3:2:1:4:1:4:7:8:7:9:7:4:1:2:3:2:1:4:5:4:1:2:3:2:11:12:6:12:11:2:1:4:1:4:1:2:11:12:6:12:11:2:3:2:1:4 ', 'True1:2:1:4:5:4:7:4:1:4:7:9:10 ', 'False1:4:5:4:1:2:3:2:1:4:1:2:1:4:7:8:7:9:7:4:1:2:11:12:6:12:11:2:1:4:1:2:11:12:11:2:1:4:7:4:5:4:1:4:7:8:7:9 ']
5	6	6	273	4	0.6666666666666666	2.1670521997284116	0.8720859594115109	108.89925000000001	795.597	0.1956521739130435:0.18695652173913044:0.06086956521739131:0.2:0.05652173913043478:0.013043478260869565:0.10434782608695652:0.02608695652173913:0.0391304347826087:0.017391304347826087:0.06521739130434782:0.034782608695652174	['True1:4:7:9:7:8:7:4:5:4:1:2:1:4:5:4:1:2:1:4:7:8:7:4:5:4:1:4:7:4:1:2:3:2:1:4:5:4:7:9:10 ', 'True1:2:3:2:11:2:1:4:5:4:7:4:1:2:3:2:1:2:3:2:11:12:6:12:11:2:1:4:7:8:7:9:10 ', 'False1:2:11:2:1:4:5:4:7:4:1:2:11:12:6:12:11:2:3:2:1:4:1:2:3:2:11:2:1:4:5:4:1:2:3:2:11:12:6:12:11:2:1:4:5:4:1 ', 'True1:4:1:4:7:9:7:4:1:2:3:2:1:2:1:4:5:4:7:9:10 ', 'False1:2:3:2:11:12:11:2:1:4:7:8:7:9:7:4:1:4:5:4:1:2:1:4:5:4:1:…
5	6	4	243	0	0.0	2.005912732223275	0.8072386672531175	0.0	720.0	0.22727272727272727:0.2222222222222222:0.05555555555555555:0.20707070707070707:0.06060606060606061:0.025252525252525252:0.050505050505050504:0.010101010101010102:0.005050505050505051:0.0:0.08585858585858586:0.050505050505050504	['False1:4:7:4:1:2:11:2:1:4:5:4:7:4:1:2:11:2:1:4:5:4:1:4:7:4:5:4:1:2:3:2:1:2:11:12:6:12:11:2:1:4:5:4:1:4:1:2:1:4 ', 'False1:2:1:4:1:2:3:2:1:2:1:4:7:9:7:8:7:4:5:4:1:4:5:4:1:2:11:2:3:2:1:4:1:2:11:12:6:12:11:2:3:2:1:2 ', 'False1:2:3:2:11:2:1:4:1:4:5:4:1:2:3:2:11:12:6:12:11:2:1:4:5:4:1:4:1:2:11:12:6:12:11:2:1:2:1:4:5:4:1:2:3:2:11:2:1:2:3:2:1 ', 'False1:2:3:2:11:12:6:12:11:2:1:4:1:2:3:2:11:2:1:4:7:8:7…
5	6	6	216	4	0.6666666666666666	2.09435039850442	0.8428286023070924	52.84925	571.3969999999999	0.20359281437125748:0.1437125748502994:0.023952095808383235:0.23952095808383234:0.08383233532934131:0.0:0.11377245508982035:0.023952095808383235:0.05389221556886228:0.023952095808383235:0.0658682634730539:0.023952095808383235	['False1:4:1:2:1:2:3:2:11:2:1:4:5:4:1:4:7:8:7:9:7:4:5:4:1:2:11:12:11:2:1:4:5:4:1:2:11:2:1:4:5 ', 'False1:4:7:9:7:4:5:4:1:2:3:2:1:4:5:4:1:4:5:4:1:2:1:2:11:2:1:4:5:4:1:2:11:12:11:2:3:2:1:2:1:4:5:4:7:4:1:4 ', 'True1:4:7:8:7:9:7:4:1:4:1:2:11:12:11:2:1:2:1:2:1:4:5:4:7:8:7:9:10 ', 'True1:4:5:4:7:9:10 ', 'True1:4:5:4:7:8:7:9:7:4:1:4:1:4:1:4:5:4:7:9:7:4:1:2:11:12:11:2:3:2:1:4:5:4:7:9:10 ', 'True1:4:7:9:1…
5	6	4	254	0	0.0	2.058314062012016	0.8283265136690834	0.0	720.0	0.19786096256684493:0.22994652406417113:0.053475935828877004:0.18181818181818182:0.0481283422459893:0.016042780748663103:0.0855614973262032:0.016042780748663103:0.0106951871657754:0.0:0.10695187165775401:0.053475935828877004	['False1:2:1:4:7:9:7:4:1:4:1:2:1:4:7:4:5:4:1:4:7:4:5:4:1:2:1:4:7:4:1:2:1:2:3:2:11:2:1:4:1 ', 'False1:2:1:2:11:12:6:12:11:2:3:2:1:4:5:4:7:8:7:4:1:2:11:12:11:2:3:2:1:2:11:2:1:2:11:12:11:2:3:2:1:4:5:4:7:8:7 ', 'False1:4:7:4:1:2:1:4:1:2:3:2:11:12:6:12:11:2:1:2:11:2:3:2:1:2:3:2:11:2:1:2:11:12:11:2:1:4:7:4:5:4:1:4:7:8:7:9:7:4:5 ', 'False1:4:7:4:5:4:1:2:11:2:1:4:1:2:11:12:6:12:11:2:3:2:1:2:1:4:5:4:7:4:1…
5	6	4	264	0	0.0	2.1240426507559715	0.8547776436338903	0.0	720.0	0.18811881188118812:0.21287128712871287:0.04950495049504951:0.17326732673267325:0.054455445544554455:0.019801980198019802:0.07920792079207921:0.0297029702970297:0.01485148514851485:0.0:0.11386138613861387:0.06435643564356436	['False1:4:7:4:5:4:1:2:11:12:11:2:3:2:1:2:11:12:11:2:1:4:5:4:1:2:11:2:3:2:1:4:1:2:1:2:11:2:3:2:1:4:5:4:1:4:7:8:7:9:7 ', 'False1:4:5:4:1:4:7:9:7:8:7:4:1:4:5:4:1:2:1:4:7:8:7:4:5:4:1:2:11:12:11:2:1:4:1:2:3:2:11:2:1:2:1:4:7:9:7:8 ', 'False1:2:1:2:3:2:11:2:1:4:1:2:3:2:11:12:6:12:11:2:1:2:1:2:11:12:11:2:1:4:1:4:5:4:7:4:1:2:3:2:11:2:1:4:5:4:1:2:11:12:6:12:11 ', 'False1:2:3:2:11:12:6:12:11:2:1:4:7:8:7:4:…
5	6	3	196	1	0.3333333333333333	2.2558871700347454	0.9078357813671617	56.062	416.062	0.17117117117117117:0.17117117117117117:0.036036036036036036:0.16216216216216217:0.05405405405405406:0.036036036036036036:0.11711711711711711:0.036036036036036036:0.04504504504504504:0.009009009009009009:0.09009009009009009:0.07207207207207207	['False1:4:7:9:7:4:5:4:1:2:11:12:6:12:11:2:1:4:7:9:7:8:7:4:5:4:1:2:3:2:11:2:1:4:7:8:7:9:7:4:5:4:1:2:11:12:6 ', 'True1:2:3:2:11:12:6:12:11:2:1:4:5:4:7:8:7:9:10 ', 'False1:2:11:12:6:12:11:2:1:2:1:4:1:2:3:2:1:4:1:2:1:2:3:2:11:12:11:2:1:4:1:4:5:4:1:2:1:4:7:8:7:9:7:4:5 ']
5	6	5	255	2	0.4	2.089871778790644	0.8410262731475009	103.60050000000001	747.2009999999999	0.20192307692307693:0.23076923076923078:0.0673076923076923:0.1875:0.04807692307692308:0.014423076923076924:0.07211538461538461:0.019230769230769232:0.014423076923076924:0.009615384615384616:0.09134615384615384:0.04326923076923077	['False1:4:7:8:7:4:1:4:7:4:1:4:5:4:1:2:3:2:1:4:1:2:11:2:3:2:1:4:5:4:1:2:3:2:11:2:1:2:3:2:1:2:1:2:11:2:3:2:1:4 ', 'False1:4:1:2:11:12:11:2:1:2:11:12:11:2:3:2:1:4:5:4:7:8:7:4:1:2:3:2:11:2:1:2:11:2:1:4:1:2:11:2:1:2:3:2:1:4 ', 'True1:4:1:2:3:2:11:2:1:4:1:4:5:4:7:4:1:2:1:4:7:9:10 ', 'False1:4:5:4:1:2:11:12:6:12:11:2:3:2:1:2:3:2:1:4:5:4:7:8:7:9:7:4:1:2:11:12:6:12:11:2:3:2:1:4:7:4:5:4:1:2:1:4:5:4 ', 'Tr…
5	6	6	316	3	0.5	2.099606284545658	0.8449437264473438	167.986	1043.958	0.22327044025157233:0.20440251572327045:0.050314465408805034:0.19811320754716982:0.04716981132075472:0.015723270440251572:0.08490566037735849:0.02830188679245283:0.018867924528301886:0.009433962264150943:0.07861635220125786:0.040880503144654086	['False1:2:11:12:6:12:11:2:1:4:1:4:5:4:1:2:3:2:11:12:11:2:1:2:11:12:6:12:11:2:3:2:1:4:7:9:7:8:7:4:1:2:11 ', 'False1:4:1:2:3:2:1:4:7:4:1:4:5:4:1:2:1:4:1:4:7:4:5:4:1:2:11:2:3:2:1:2:3:2:11:2:1:4:7:8:7:4:5:4:1:2:1 ', 'True1:2:11:2:3:2:1:4:5:4:1:4:1:4:7:8:7:9:7:4:5:4:1:2:11:2:1:4:7:8:7:4:5:4:1:2:1:2:1:2:1:4:1:2:3:2:1:4:1:4:7:9:10 ', 'True1:2:1:4:7:4:5:4:1:4:5:4:1:4:7:4:5:4:1:2:3:2:1:4:1:4:7:8:7:4:1:4:…
5	6	5	224	2	0.4	2.148065049934346	0.8644449682315463	18.365000000000002	576.73	0.18674698795180722:0.15060240963855423:0.04819277108433735:0.22289156626506024:0.06626506024096386:0.012048192771084338:0.14457831325301204:0.04216867469879518:0.04819277108433735:0.012048192771084338:0.04216867469879518:0.024096385542168676	['True1:2:3:2:1:4:7:9:10 ', 'False1:2:1:2:11:12:6:12:11:2:1:4:7:9:7:4:5:4:1:2:3:2:11:12:6:12:11:2:1:4:5:4:1:2:3:2:1:4:1:2:3:2:11:2:1:2:3 ', 'False1:4:5:4:7:8:7:9:7:4:1:4:7:4:5:4:1:4:5:4:1:4:7:9:7:8:7:4:1:2:3:2:1:4:7:9:7:8:7:4:5:4:1:2:1:4:7:8:7:9 ', 'True1:4:5:4:7:8:7:9:10 ', 'False1:4:7:4:1:2:3:2:11:2:1:2:1:4:5:4:1:2:1:4:7:9:7:4:5:4:1:4:5:4:1:4:5:4:7:8:7:4:1:4:1:2:11:2:3:2:1:4:7:8:7 ']
5	10	6	245	2	0.3333333333333333	2.148922745577705	0.8647901303499833	36.8865	793.773	0.2017167381974249:0.19742489270386265:0.055793991416309016:0.18454935622317598:0.04291845493562232:0.012875536480686695:0.11587982832618025:0.03862660944206009:0.034334763948497854:0.008583690987124463:0.06866952789699571:0.03862660944206009	['False1:2:11:12:6:12:11:2:3:2:1:4:5:4:1:4:7:9:7:8:7:4:1:4:5:4:1:2:3:2:1:4:1:2:3:2:1:4:7:9:7:4:1:2:11:12 ', 'True1:2:3:2:11:2:1:4:7:8:7:9:10 ', 'False1:4:5:4:1:4:7:8:7:4:5:4:1:2:1:4:5:4:1:2:3:2:1:4:1:2:1:4:7:9:7:8:7:4:1:2:1:4:7:9:7:8:7:4:5:4:1:2:3:2:11:2 ', 'True1:4:7:8:7:4:1:2:3:2:1:4:7:8:7:9:10 ', 'False1:4:1:2:3:2:11:2:1:4:1:2:11:2:1:4:1:4:7:9:7:4:1:2:1:2:11:2:1:2:11:12:11:2:3:2:1:4:5:4:7:8:7:…
5	10	6	306	2	0.3333333333333333	2.108370813668065	0.8484708324346673	131.82150000000001	983.643	0.2014388489208633:0.19784172661870503:0.05755395683453238:0.20503597122302158:0.04316546762589928:0.014388489208633094:0.11870503597122302:0.03597122302158273:0.02158273381294964:0.007194244604316547:0.06474820143884892:0.03237410071942446	['False1:2:11:2:1:4:7:8:7:9:7:4:1:2:3:2:1:4:7:4:1:2:11:2:1:4:1:2:11:12:6:12:11:2:1:2:1:4:5:4:1:2:3:2:1:4:7:4:5 ', 'True1:4:5:4:1:4:1:4:7:4:1:2:11:12:6:12:11:2:1:4:1:4:7:4:1:2:3:2:1:2:3:2:1:4:7:9:10 ', 'False1:4:7:8:7:4:1:2:1:2:3:2:1:4:7:8:7:9:7:4:5:4:1:4:1:2:3:2:11:2:1:2:11:12:6:12:11:2:3:2:1:4:5:4:7:8:7:4:1 ', 'True1:4:5:4:7:8:7:9:7:4:1:2:3:2:11:12:6:12:11:2:1:4:1:4:7:8:7:9:10 ', 'False1:2:3:2:1…
5	10	5	158	4	0.8	2.1941774943928407	0.8830019810120581	60.56975	422.279	0.19672131147540983:0.19672131147540983:0.05737704918032787:0.1885245901639344:0.06557377049180328:0.01639344262295082:0.08196721311475409:0.02459016393442623:0.03278688524590164:0.03278688524590164:0.06557377049180328:0.040983606557377046	['True1:4:5:4:7:9:10 ', 'False1:2:1:4:7:8:7:4:5:4:1:2:11:2:1:2:3:2:11:12:6:12:11:2:1:4:1:2:3:2:11:2:1:2:3:2:1:2:3:2:11:12 ', 'True1:4:5:4:7:9:10 ', 'True1:4:5:4:1:2:1:4:5:4:1:2:11:12:6:12:11:2:1:4:1:2:11:2:1:4:5:4:7:8:7:4:1:2:3:2:1:4:7:9:10 ', 'True1:4:5:4:7:4:1:2:3:2:1:4:5:4:1:2:3:2:1:4:7:8:7:9:10 ']
5	10	8	262	5	0.625	2.1404145962749492	0.8613661991920536	69.839	889.1949999999999	0.20238095238095238:0.1984126984126984:0.05952380952380952:0.19444444444444445:0.05555555555555555:0.007936507936507936:0.0992063492063492:0.01984126984126984:0.03968253968253968:0.01984126984126984:0.07142857142857142:0.031746031746031744	['False1:2:3:2:11:12:6:12:11:2:1:2:1:4:5:4:1:2:3:2:11:2:1:4:1:2:11:12:6:12:11:2:3:2:1:2:3:2:1:4:5:4:7:8:7 ', 'True1:2:11:2:1:4:5:4:1:2:3:2:11:12:11:2:1:4:7:9:10 ', 'True1:2:1:4:1:2:3:2:1:4:1:4:5:4:1:2:11:12:11:2:1:2:1:4:5:4:7:9:7:4:1:4:7:9:10 ', 'True1:4:1:4:7:8:7:9:10 ', 'False1:4:1:4:5:4:7:8:7:9:7:4:1:2:1:2:11:2:3:2:1:2:3:2:11:2:1:4:5:4:1:2:3:2:11:12:11:2:1:4:7:8:7:4:5:4:1 ', 'False1:2:3:2:1:4:…
5	10	6	235	3	0.5	2.090428249383599	0.8412502133880738	67.31466666666667	741.944	0.20707070707070707:0.18686868686868688:0.06060606060606061:0.2222222222222222:0.050505050505050504:0.005050505050505051:0.1111111111111111:0.025252525252525252:0.030303030303030304:0.015151515151515152:0.06060606060606061:0.025252525252525252	['False1:2:3:2:1:4:1:4:7:9:7:4:5:4:1:4:5:4:7:8:7:4:1:2:11:12:11:2:3:2:1:4:7:8:7:4:1:4:7:4:1:4 ', 'False1:4:1:2:11:12:11:2:3:2:1:4:1:4:5:4:7:4:1:2:11:12:6:12:11:2:3:2:1:4:7:9:7:8:7:4:1:4:1:4:7:4:1:2:11:2 ', 'True1:4:7:4:5:4:1:2:3:2:1:4:1:2:1:2:3:2:1:4:5:4:1:4:7:4:5:4:1:2:11:12:11:2:1:2:3:2:11:2:1:4:5:4:7:9:10 ', 'True1:4:1:2:1:4:5:4:7:8:7:9:10 ', 'False1:2:11:2:3:2:1:2:1:2:3:2:1:2:3:2:1:4:5:4:7:8:…
5	10	8	248	5	0.625	2.086884387871833	0.8398240586019098	46.6666	773.3330000000001	0.20614035087719298:0.2324561403508772:0.05263157894736842:0.17982456140350878:0.06140350877192982:0.0043859649122807015:0.07894736842105263:0.013157894736842105:0.03070175438596491:0.021929824561403508:0.09210526315789473:0.02631578947368421	['False1:4:5:4:1:2:11:12:6:12:11:2:1:2:3:2:1:4:5:4:1:4:7:4:5:4:1:2:11:12:11:2:1:4:7:4:5:4:1:2:1:4:5:4:1:4:7 ', 'True1:4:5:4:7:8:7:9:10 ', 'False1:2:3:2:11:2:1:4:5:4:1:2:11:2:3:2:1:2:11:12:11:2:1:2:11:2:3:2:1:4:5:4:1:2:3:2:11:12:11:2:1:2:1:2:11:2:1:2:3 ', 'True1:2:11:2:3:2:1:4:7:8:7:4:1:4:7:9:7:4:1:2:11:2:3:2:1:2:1:4:1:2:11:12:11:2:1:4:5:4:7:9:10 ', 'True1:4:1:2:1:2:3:2:11:2:1:4:7:9:10 ', 'True1:2…
5	10	2	120	1	0.5	2.1808633506610557	0.8776439754173928	112.485	292.485	0.16417910447761194:0.1791044776119403:0.029850746268656716:0.19402985074626866:0.04477611940298507:0.014925373134328358:0.13432835820895522:0.04477611940298507:0.029850746268656716:0.014925373134328358:0.1044776119402985:0.04477611940298507	['False1:2:11:12:11:2:3:2:1:2:11:12:6:12:11:2:1:4:5:4:7:4:1:2:11:2:3:2:1:2:11:2:1:4:5:4:7:4 ', 'True1:2:11:2:1:4:7:8:7:9:7:4:5:4:1:4:1:4:7:8:7:4:1:4:7:8:7:9:10 ']
5	10	12	406	6	0.5	2.149027124051267	0.8648321353378047	104.74266666666666	1708.4560000000001	0.20238095238095238:0.19444444444444445:0.051587301587301584:0.19444444444444445:0.0496031746031746:0.015873015873015872:0.10317460317460317:0.021825396825396824:0.03571428571428571:0.011904761904761904:0.07539682539682539:0.04365079365079365	['False1:2:11:2:1:4:1:4:5:4:7:9:7:8:7:4:1:2:3:2:11:12:6:12:11:2:1:2:11:12:11:2:3:2:1:4:1:2:11:2:1:2 ', 'True1:2:3:2:11:12:11:2:1:4:7:9:10 ', 'True1:4:1:2:3:2:1:4:1:4:7:9:7:4:5:4:1:4:5:4:7:4:1:2:11:12:11:2:1:4:5:4:7:9:10 ', 'True1:4:1:2:3:2:11:12:11:2:1:2:3:2:1:4:7:8:7:9:10 ', 'True1:2:1:4:7:8:7:4:1:2:3:2:1:4:5:4:1:2:3:2:11:2:1:4:5:4:7:4:1:2:11:12:11:2:3:2:1:4:5:4:1:2:11:2:3:2:1:4:7:9:10 ', 'False…
5	10	5	198	4	0.8	2.168120898548943	0.8725160354550606	107.38525	609.541	0.18902439024390244:0.1951219512195122:0.06097560975609756:0.20121951219512196:0.06097560975609756:0.012195121951219513:0.0975609756097561:0.024390243902439025:0.036585365853658534:0.024390243902439025:0.06707317073170732:0.03048780487804878	['False1:2:1:2:3:2:1:4:1:2:11:2:3:2:1:4:5:4:7:4:1:4:5:4:1:4:5:4:7:8:7:4:1:2:3:2:11:2:1:4 ', 'True1:4:5:4:1:2:3:2:11:12:6:12:11:2:1:4:5:4:7:4:1:2:3:2:11:2:1:4:5:4:1:4:7:8:7:9:10 ', 'True1:4:5:4:7:8:7:9:7:4:1:2:1:2:1:4:5:4:7:9:10 ', 'True1:4:1:2:11:2:1:2:3:2:1:4:5:4:7:4:1:2:3:2:11:2:1:2:11:12:11:2:3:2:1:4:7:8:7:9:10 ', 'True1:4:7:9:7:4:5:4:1:2:3:2:1:4:1:2:3:2:11:12:6:12:11:2:1:4:7:9:10 ']
5	10	6	263	3	0.5	2.1720885273325172	0.8741127267367685	110.78399999999999	872.352	0.1825726141078838:0.1825726141078838:0.05394190871369295:0.1991701244813278:0.04979253112033195:0.012448132780082987:0.12033195020746888:0.03319502074688797:0.03734439834024896:0.012448132780082987:0.07883817427385892:0.03734439834024896	['True1:4:7:4:1:2:11:12:11:2:1:4:1:4:7:9:10 ', 'False1:4:7:8:7:9:7:4:1:4:5:4:1:2:11:12:6:12:11:2:1:4:1:2:3:2:1:4:5:4:7:8:7:4:1:4:7:9:7:4:5:4:1:2:3:2:11 ', 'True1:2:3:2:11:2:1:2:11:2:3:2:1:2:1:4:7:4:1:2:1:4:1:4:1:4:7:9:10 ', 'False1:2:11:2:3:2:1:4:7:8:7:9:7:4:5:4:1:2:11:12:6:12:11:2:3:2:1:4:1:2:3:2:1:4:7:8:7:9:7:4:1:2:11:12:6:12:11:2:3:2 ', 'False1:4:7:8:7:4:5:4:1:2:11:2:3:2:1:4:5:4:1:2:11:2:3:2:1…
5	14	8	232	5	0.625	2.2023193538500756	0.8862785062923657	56.0278	820.139	0.18143459915611815:0.19831223628691982:0.04219409282700422:0.1729957805907173:0.05907172995780591:0.02531645569620253:0.0759493670886076:0.016877637130801686:0.029535864978902954:0.02109704641350211:0.10970464135021098:0.06751054852320675	['False1:2:1:2:11:2:1:4:5:4:7:9:7:4:1:2:11:12:11:2:1:4:7:4:1:4:5:4:1:2:11:12:6:12:11:2:1:4:1:2:11:12:11:2:1:2:3:2 ', 'True1:4:5:4:7:9:10 ', 'True1:4:7:9:7:8:7:4:5:4:1:4:5:4:1:2:11:12:11:2:3:2:1:4:7:9:10 ', 'False1:2:11:12:6:12:11:2:3:2:1:4:5:4:1:2:3:2:11:12:6:12:11:2:1:4:7:4:1:2:1:2:11:2:1:4:7:4:5:4:1:2:11:12:6:12:11:2:3 ', 'False1:4:5:4:1:2:1:2:3:2:11:2:1:4:5:4:1:2:3:2:11:2:1:2:1:4:5:4:7:8:7:4:1…
5	14	15	449	8	0.5333333333333333	2.169016355799005	0.872876393961944	91.108625	1988.8690000000001	0.19579288025889968:0.2022653721682848:0.05016181229773463:0.1796116504854369:0.045307443365695796:0.019417475728155338:0.09546925566343042:0.025889967637540454:0.02912621359223301:0.012944983818770227:0.09223300970873786:0.05177993527508091	['False1:4:7:8:7:4:1:4:7:4:1:2:11:2:1:4:5:4:1:2:11:12:11:2:1:2:3:2:11:12:11:2:1:2:11:12:6:12:11:2:1:4:7:4:1:2:11 ', 'True1:4:7:8:7:9:10 ', 'True1:2:1:4:1:4:1:2:3:2:1:2:11:2:3:2:1:2:3:2:1:4:7:9:10 ', 'True1:2:1:4:7:4:5:4:1:2:11:12:6:12:11:2:1:4:5:4:7:9:10 ', 'False1:4:7:8:7:4:5:4:1:4:5:4:1:2:3:2:11:2:1:2:11:2:1:4:1:4:7:9:7:4:5:4:1:2:3:2:11:12:6:12:11:2:1:2:11 ', 'False1:4:1:2:11:2:3:2:1:2:3:2:11:1…
5	14	7	193	5	0.7142857142857143	2.1819858588668875	0.8780957059505811	45.961200000000005	589.806	0.19653179190751446:0.2138728323699422:0.05202312138728324:0.15606936416184972:0.04046242774566474:0.011560693641618497:0.08670520231213873:0.023121387283236993:0.03468208092485549:0.028901734104046242:0.10404624277456648:0.05202312138728324	['False1:2:11:2:1:4:1:4:7:8:7:9:7:4:1:2:11:12:11:2:1:4:5:4:1:2:11:2:1:4:5:4:1:2:3:2:1:2:3:2:1:2:11 ', 'True1:2:11:12:11:2:3:2:1:2:1:4:7:4:5:4:1:2:11:2:3:2:1:2:3:2:1:4:7:8:7:9:10 ', 'True1:4:7:9:10 ', 'False1:2:11:12:6:12:11:2:1:4:5:4:1:2:1:4:1:2:11:12:11:2:1:4:7:4:1:2:11:12:11:2:1:2:3:2:1:4:1:2:11:12:11:2:3:2:1:4:5:4:7 ', 'True1:2:3:2:1:4:5:4:7:8:7:9:10 ', 'True1:4:7:4:5:4:1:2:11:12:6:12:11:2:3:2…
5	14	7	286	3	0.42857142857142855	2.0823259524105664	0.8379896092226321	114.78566666666666	1064.357	0.21241830065359477:0.21895424836601307:0.05555555555555555:0.19934640522875818:0.05555555555555555:0.016339869281045753:0.07516339869281045:0.016339869281045753:0.016339869281045753:0.00980392156862745:0.08496732026143791:0.0392156862745098	['False1:4:5:4:1:2:3:2:11:2:1:4:5:4:1:2:3:2:1:4:5:4:1:2:3:2:11:2:1:4:1:2:11:12:6:12:11:2:3:2:1:2:1:2:3 ', 'True1:2:11:2:1:4:5:4:7:8:7:4:1:2:3:2:11:12:11:2:1:4:7:8:7:9:7:4:1:2:3:2:1:4:5:4:1:2:3:2:11:2:1:4:7:9:10 ', 'True1:2:1:4:5:4:1:4:1:2:1:2:11:2:1:4:7:4:5:4:1:2:3:2:11:12:6:12:11:2:1:2:11:2:1:4:5:4:7:9:10 ', 'False1:4:5:4:1:2:3:2:11:2:1:4:7:4:5:4:1:2:3:2:1:4:5:4:1:4:7:8:7:4:5:4:1:2:1:4:7:8:7:4:1…
5	14	14	362	10	0.7142857142857143	2.1380153836225593	0.8604006849935244	79.05860000000003	1510.586	0.2145922746781116:0.19742489270386265:0.045064377682403435:0.19742489270386265:0.055793991416309016:0.015021459227467811:0.08369098712446352:0.017167381974248927:0.032188841201716736:0.02145922746781116:0.07725321888412018:0.04291845493562232	['False1:2:11:2:3:2:1:4:7:4:1:2:1:2:11:2:3:2:1:2:3:2:11:12:11:2:1:4:1:4:1:2:3:2:11:12:11:2:1:2:1:4:7:4:5 ', 'True1:2:1:2:11:12:11:2:3:2:1:4:5:4:1:2:1:4:1:4:7:8:7:9:10 ', 'True1:2:3:2:1:2:1:4:7:9:7:4:5:4:1:2:1:2:1:2:1:4:7:9:10 ', 'False1:2:3:2:1:4:7:4:5:4:1:4:5:4:7:9:7:4:1:2:11:12:6:12:11:2:1:4:5:4:7:4:1:2:1:4:7:9:7:4:1:2:11:12:6:12 ', 'True1:2:1:4:7:9:10 ', 'True1:4:5:4:7:4:1:4:5:4:1:2:11:2:3:2:1…
5	14	4	115	3	0.75	2.1313433255016223	0.857715651283503	23.082000000000004	249.246	0.22666666666666666:0.16:0.02666666666666667:0.21333333333333335:0.04:0.013333333333333334:0.12:0.02666666666666667:0.05333333333333334:0.04:0.05333333333333334:0.02666666666666667	['True1:2:11:2:1:4:1:4:5:4:7:8:7:9:10 ', 'True1:2:1:4:7:8:7:9:10 ', 'True1:4:7:9:10 ', 'False1:4:7:9:7:4:5:4:1:2:3:2:11:12:6:12:11:2:1:2:11:2:3:2:1:2:1:4:1:4:5:4:7:4:1:4:1:4:7:4:1:2:1:4:1:2 ']
5	14	9	245	6	0.6666666666666666	2.1856376716529913	0.8795653035253694	51.11133333333334	846.6679999999999	0.200836820083682:0.200836820083682:0.0502092050209205:0.17154811715481172:0.04602510460251046:0.012552301255230125:0.100418410041841:0.03347280334728033:0.03765690376569038:0.02510460251046025:0.08368200836820083:0.03765690376569038	['True1:4:7:9:10 ', 'True1:4:1:2:3:2:11:2:1:4:7:8:7:9:7:4:1:4:7:8:7:9:10 ', 'False1:4:7:4:5:4:1:2:11:12:11:2:1:2:1:4:5:4:1:2:11:2:1:4:7:8:7:4:1:2:11:2:3:2:1:4:5:4:1:2:3:2:1:2:11:2:1 ', 'False1:4:5:4:1:4:5:4:1:2:11:12:11:2:1:4:5:4:1:4:7:4:5:4:1:2:11:12:11:2:1:2:1:4:1:2:11:12:6:12:11:2:3 ', 'True1:2:11:12:6:12:11:2:3:2:1:2:3:2:1:4:5:4:7:8:7:9:10 ', 'True1:4:7:9:7:8:7:4:1:2:11:2:1:2:1:4:7:8:7:4:5:4:…
5	14	4	233	0	0.0	2.034528976888889	0.8187546912727947	0.0	720.0	0.22043010752688172:0.24193548387096775:0.07526881720430108:0.1774193548387097:0.043010752688172046:0.016129032258064516:0.06451612903225806:0.021505376344086023:0.010752688172043012:0.0:0.08602150537634409:0.043010752688172046	['False1:4:1:2:11:2:1:2:3:2:11:12:6:12:11:2:1:4:5:4:7:4:1:4:5:4:1:2:11:12:11:2:1:2:11:2:3:2:1:4:1:2:3:2:11 ', 'False1:2:11:2:3:2:1:2:11:12:6:12:11:2:1:4:1:2:3:2:1:4:7:8:7:4:1:4:5:4:1:4:5:4:1:2:1:2:3:2:1:4 ', 'False1:2:11:2:3:2:1:4:5:4:7:8:7:4:1:2:3:2:11:12:6:12:11:2:1:2:3:2:1:4:5:4:7:9:7:4:1:4:1:2:3:2:11:12:11:2 ', 'False1:4:1:4:1:2:3:2:11:2:1:2:3:2:1:4:7:8:7:4:5:4:1:2:1:4:1:2:3:2:1:4:7:9:7:8:7:4…
5	14	13	396	8	0.6153846153846154	2.1589046874300277	0.8688071592605761	86.33287500000002	1590.663	0.18791946308724833:0.1610738255033557:0.040268456375838924:0.21029082774049218:0.049217002237136466:0.006711409395973154:0.13870246085011187:0.040268456375838924:0.0447427293064877:0.017897091722595078:0.07158836689038031:0.03131991051454139	['False1:2:11:12:11:2:1:4:5:4:1:2:1:4:5:4:7:9:7:8:7:4:1:2:3:2:11:12:11:2:1:4:1:4:7:9:7:8:7 ', 'True1:4:7:9:7:4:5:4:1:2:11:2:1:4:1:4:5:4:7:4:1:2:1:4:7:8:7:4:1:4:1:4:1:4:7:9:10 ', 'True1:4:7:8:7:4:5:4:1:4:7:9:7:4:1:4:1:2:3:2:1:2:11:2:3:2:1:2:11:12:11:2:1:4:5:4:7:9:10 ', 'True1:4:5:4:7:9:7:4:1:4:7:8:7:9:10 ', 'False1:4:7:4:1:2:11:2:3:2:1:4:7:4:1:4:7:8:7:4:1:2:11:12:6:12:11:2:1:4:5:4:7:8:7:9:7:4:1:2:…
5	14	4	188	2	0.5	2.155646923562322	0.8674961386361258	67.1655	494.331	0.1875:0.15625:0.03125:0.2265625:0.0703125:0.015625:0.09375:0.03125:0.015625:0.015625:0.09375:0.0625	['False1:2:1:2:11:12:6:12:11:2:1:4:5:4:7:4:1:2:11:12:11:2:3:2:1:4:5:4:1:2:3:2:11:12:11:2:1:4:7:8:7:4:5:4:1:4 ', 'True1:2:11:12:11:2:3:2:1:4:1:2:11:12:6:12:11:2:3:2:1:4:7:8:7:4:1:4:7:9:10 ', 'True1:4:5:4:7:8:7:9:10 ', 'False1:2:1:4:5:4:1:4:7:8:7:4:1:2:1:4:7:4:5:4:1:2:11:12:11:2:1:4:5:4:1:4:5:4:1:2:1:4:5:4:7:4 ']
5	18	12	373	6	0.5	2.1311146199351074	0.8576236133928505	130.56283333333332	1863.377	0.20192307692307693:0.20384615384615384:0.05384615384615385:0.19230769230769232:0.05:0.009615384615384616:0.10192307692307692:0.028846153846153848:0.032692307692307694:0.011538461538461539:0.07884615384615384:0.03461538461538462	['True1:2:1:4:5:4:7:8:7:4:1:2:3:2:1:4:5:4:1:2:3:2:11:12:11:2:1:4:5:4:1:2:3:2:1:2:3:2:1:4:7:9:10 ', 'True1:4:7:8:7:4:5:4:1:2:11:12:11:2:3:2:1:4:7:8:7:4:5:4:1:2:11:12:11:2:3:2:1:4:7:8:7:9:10 ', 'False1:4:5:4:1:2:11:2:1:4:5:4:7:8:7:4:1:2:11:2:1:2:1:2:3:2:11:2:1:2:11:12:11:2:3:2:1:4:5:4:1:2:3 ', 'True1:2:1:2:11:2:3:2:1:2:1:4:7:9:7:8:7:4:1:4:7:4:1:2:1:4:7:9:7:4:1:2:3:2:1:4:5:4:7:9:10 ', 'True1:4:7:8:7…
5	18	19	422	13	0.6842105263157895	2.1717929674986975	0.8739937847097733	81.02438461538462	2133.3170000000005	0.19488817891373802:0.1869009584664537:0.04792332268370607:0.19968051118210864:0.05591054313099041:0.01437699680511182:0.0926517571884984:0.022364217252396165:0.03354632587859425:0.020766773162939296:0.08626198083067092:0.04472843450479233	['True1:4:7:9:7:4:1:2:3:2:11:12:6:12:11:2:1:4:5:4:1:2:11:2:3:2:1:4:7:4:5:4:1:4:5:4:1:4:7:9:10 ', 'True1:4:1:2:3:2:1:2:3:2:11:2:1:4:7:4:5:4:1:4:7:9:10 ', 'True1:4:7:4:1:2:3:2:11:12:6:12:11:2:1:4:7:8:7:9:10 ', 'False1:2:11:12:11:2:1:4:5:4:1:4:1:2:3:2:11:2:1:2:1:2:1:4:7:4:1:2:3:2:1:2:1:4:1:4:1:4:5:4:1:2 ', 'False1:2:11:12:6:12:11:2:3:2:1:4:1:4:5:4:1:2:11:2:3:2:1:2:11:12:6:12:11:2:1:4:5:4:1:2:11:12:6…
5	18	13	369	7	0.5384615384615384	2.1414639629603007	0.8617884954120911	86.75657142857143	1687.296	0.20734341252699784:0.2159827213822894:0.058315334773218146:0.1771058315334773:0.047516198704103674:0.01511879049676026:0.07991360691144708:0.023758099352051837:0.02591792656587473:0.01511879049676026:0.08855291576673865:0.04535637149028078	['True1:4:5:4:7:9:7:4:1:2:11:12:11:2:3:2:1:2:11:12:11:2:3:2:1:2:11:2:1:4:5:4:7:9:10 ', 'False1:2:3:2:1:4:5:4:1:4:1:2:3:2:1:2:11:12:11:2:3:2:1:2:3:2:1:4:5:4:1:2:11:2:1:4:7:8:7:4:5:4:1:2 ', 'True1:4:5:4:1:2:11:12:6:12:11:2:3:2:1:4:1:2:3:2:1:4:7:9:10 ', 'True1:2:1:4:5:4:7:9:7:4:1:4:1:4:1:2:11:12:11:2:3:2:1:2:1:2:3:2:11:2:1:4:1:4:7:9:10 ', 'False1:4:5:4:1:4:7:8:7:4:1:2:1:2:3:2:1:4:7:4:1:4:5:4:7:8:7:4…
5	18	10	288	7	0.7	2.1062287527719525	0.8476088037156829	105.1697142857143	1276.188	0.21951219512195122:0.22493224932249323:0.051490514905149054:0.17615176151761516:0.04607046070460705:0.008130081300813009:0.08672086720867209:0.02710027100271003:0.02710027100271003:0.018970189701897018:0.08130081300813008:0.032520325203252036	['True1:2:3:2:1:4:5:4:7:8:7:4:1:2:1:4:7:9:10 ', 'False1:2:1:2:11:2:3:2:1:4:1:2:11:2:1:4:7:9:7:8:7:4:1:2:1:2:1:4:1:2:1:2:11:2:3:2:1:4:1:2:11:12:11:2 ', 'True1:4:5:4:1:2:3:2:11:12:6:12:11:2:1:4:1:2:11:2:1:4:1:2:3:2:1:4:1:4:5:4:7:8:7:4:1:4:5:4:1:2:3:2:1:4:7:9:10 ', 'False1:2:11:12:11:2:3:2:1:4:5:4:7:9:7:4:1:2:3:2:11:2:1:4:5:4:7:4:1:4:7:8:7:4:5:4:1:2:1:2:11:2:1:4:7:4:5:4:1 ', 'True1:2:3:2:1:2:3:2:1:2…
5	18	16	435	8	0.5	2.1470611140078564	0.8640409546938244	92.82812499999999	2182.6250000000005	0.19306184012066366:0.1975867269984917:0.05279034690799397:0.20211161387631976:0.058823529411764705:0.01809954751131222:0.08295625942684766:0.0196078431372549:0.024132730015082957:0.012066365007541479:0.0889894419306184:0.049773755656108594	['False1:2:1:4:5:4:1:2:11:12:6:12:11:2:1:2:11:2:1:4:7:8:7:4:1:4:1:2:3:2:1:4:5:4:1:4:7:4:5:4:1:2:11:2 ', 'True1:2:3:2:11:12:6:12:11:2:1:4:5:4:1:4:7:8:7:9:7:4:1:2:3:2:1:4:5:4:1:2:1:2:1:4:7:4:5:4:1:4:5:4:7:9:10 ', 'True1:4:1:2:3:2:11:2:1:4:1:4:1:4:7:8:7:9:10 ', 'False1:2:1:4:7:8:7:4:5:4:1:4:5:4:1:2:11:2:1:4:1:4:5:4:7:4:1:4:5:4:7:4:1:2:1:4:7:4:1:2:11:12:6:12:11:2:3:2:1:4 ', 'True1:4:1:4:5:4:1:2:3:2:1…
5	18	13	365	6	0.46153846153846156	2.1238025344686227	0.8546810137313668	49.88433333333333	1559.306	0.19047619047619047:0.22727272727272727:0.0670995670995671:0.1774891774891775:0.05194805194805195:0.010822510822510822:0.08441558441558442:0.012987012987012988:0.03463203463203463:0.012987012987012988:0.09307359307359307:0.0367965367965368	['True1:4:5:4:7:9:10 ', 'False1:4:5:4:1:2:11:12:6:12:11:2:3:2:1:4:7:9:7:4:1:2:11:2:3:2:1:4:7:8:7:4:5:4:1:2:3:2:1:4:5:4:1:2:11:2:3 ', 'True1:4:7:8:7:9:7:4:5:4:1:4:5:4:1:2:3:2:1:2:11:2:3:2:1:2:11:12:6:12:11:2:1:2:3:2:11:2:1:4:1:2:1:2:11:2:1:4:7:9:10 ', 'False1:2:11:2:3:2:1:4:1:4:1:2:3:2:11:12:11:2:1:2:3:2:11:12:11:2:1:4:5:4:1:2:3:2:11:2:1:4:1:2:11:2:3:2:1:4 ', 'True1:2:11:2:3:2:1:4:1:2:3:2:1:4:7:9:…
5	18	7	235	4	0.5714285714285714	2.095039412177343	0.8431058818069005	76.76325	847.053	0.21559633027522937:0.22935779816513763:0.05504587155963303:0.17889908256880735:0.045871559633027525:0.009174311926605505:0.08256880733944955:0.01834862385321101:0.027522935779816515:0.01834862385321101:0.0871559633027523:0.03211009174311927	['True1:2:3:2:1:4:1:2:11:2:1:4:7:4:5:4:1:2:3:2:11:12:6:12:11:2:1:2:1:4:7:8:7:9:10 ', 'True1:4:7:9:10 ', 'False1:4:7:4:1:2:11:2:1:2:11:2:3:2:1:4:5:4:7:4:1:4:5:4:1:2:11:2:3:2:1:4:7:8:7:4:5:4:1:4:5 ', 'True1:4:7:4:1:2:1:4:5:4:1:2:1:2:1:4:7:9:7:4:1:2:1:4:1:2:1:4:5:4:7:9:10 ', 'True1:2:11:2:3:2:1:4:7:8:7:9:10 ', 'False1:4:1:2:3:2:11:2:1:4:7:8:7:4:1:2:1:4:7:9:7:4:5:4:1:4:1:2:3:2:11:12:11:2:1:2:3:2:11:1…
5	18	14	377	11	0.7857142857142857	2.165230963987092	0.8713530402326456	101.042	1651.462	0.19375:0.21041666666666667:0.058333333333333334:0.18333333333333332:0.05416666666666667:0.0125:0.0875:0.022916666666666665:0.03333333333333333:0.022916666666666665:0.08333333333333333:0.0375	['True1:2:3:2:1:4:1:2:3:2:1:4:1:2:11:12:6:12:11:2:3:2:1:4:5:4:7:9:10 ', 'True1:4:5:4:7:8:7:9:10 ', 'False1:4:1:2:11:2:3:2:1:4:1:2:3:2:1:2:11:2:3:2:1:4:7:8:7:4:1:2:3:2:11:12:6:12:11:2:1:4:7:4:5:4:1:2 ', 'True1:2:3:2:11:2:1:4:7:4:5:4:1:2:11:2:3:2:1:2:1:4:5:4:1:2:11:2:1:2:3:2:1:4:1:4:7:9:10 ', 'True1:4:1:2:3:2:11:2:1:2:3:2:11:2:1:4:5:4:7:4:1:2:3:2:11:2:1:2:11:2:3:2:1:4:5:4:7:9:10 ', 'True1:2:11:12:1…
5	18	15	416	5	0.3333333333333333	2.0882843860994735	0.8403874593347945	78.27900000000001	2191.395	0.21144674085850557:0.2178060413354531:0.057233704292527825:0.1891891891891892:0.0492845786963434:0.00794912559618442:0.09062003179650238:0.02384737678855326:0.02384737678855326:0.00794912559618442:0.08585055643879173:0.034976152623211444	['False1:2:11:12:11:2:3:2:1:4:7:4:5:4:1:2:11:2:3:2:1:4:1:2:3:2:11:12:11:2:1:4:7:8:7:4:1:4:5:4:1:4:1:2:11 ', 'False1:2:3:2:11:12:11:2:1:4:1:2:11:12:11:2:1:4:5:4:1:4:7:8:7:9:7:4:1:2:11:2:1:2:3:2:11:12:6:12:11 ', 'True1:2:11:12:11:2:3:2:1:2:3:2:1:4:5:4:1:4:5:4:1:4:5:4:1:2:1:4:1:2:11:2:1:4:5:4:7:8:7:9:10 ', 'True1:4:7:9:10 ', 'False1:2:11:12:6:12:11:2:3:2:1:2:1:2:11:2:1:4:7:8:7:4:1:2:3:2:11:2:1:2:11:…
5	18	23	449	14	0.6086956521739131	2.1239033655910755	0.854721591160085	67.44907142857143	2564.287	0.21571072319201995:0.19950124688279303:0.05236907730673317:0.19825436408977556:0.05361596009975062:0.012468827930174564:0.09351620947630923:0.017456359102244388:0.03740648379052369:0.017456359102244388:0.06733167082294264:0.034912718204488775	['True1:4:7:8:7:4:5:4:1:2:1:4:7:9:7:4:5:4:1:2:11:12:6:12:11:2:3:2:1:4:1:2:1:4:7:9:10 ', 'True1:2:11:2:3:2:1:4:7:9:10 ', 'True1:4:7:8:7:9:10 ', 'True1:2:3:2:11:2:1:4:1:2:3:2:1:4:7:8:7:4:1:4:5:4:1:4:7:8:7:9:10 ', 'True1:4:7:9:10 ', 'False1:2:11:12:6:12:11:2:1:4:7:4:1:2:3:2:1:4:7:9:7:4:1:4:1:4:5:4:1:4:7:9:7:4:5:4:1:2:3:2:1:2:3:2:1:4:5 ', 'True1:4:7:9:7:4:1:2:1:2:11:2:1:4:5:4:1:2:1:4:5:4:7:8:7:9:10 '…
6	2	3	207	2	0.6666666666666666	2.1797416053423193	0.8498185740008344	114.013	408.02599999999995	0.1746031746031746:0.2222222222222222:0.07936507936507936:0.12698412698412698:0.07142857142857142:0.14285714285714285:0.03968253968253968:0.0:0.047619047619047616:0.015873015873015872:0.007936507936507936:0.047619047619047616:0.023809523809523808	['False1:2:3:2:6:9:6:7:6:2:1:4:5:4:1:2:3:2:6:7:6:2:1:2:3:2:6:7:6:9:6:2:1:4:5:12:13:12:5:4:1:2:3:2:6:9:6:2 ', 'True1:2:3:2:1:4:5:12:5:4:1:2:3:2:1:4:1:4:1:2:6:9:6:2:1:4:5:4:1:2:3:2:6:9:6:7:6:2:1:4:5:12:11:12:13:10 ', 'True1:4:1:4:5:4:1:2:6:7:6:9:6:2:3:2:1:2:3:2:1:4:1:2:3:2:1:4:5:12:13:10 ']
6	2	3	224	0	0.0	2.0512471665879595	0.7997222871558077	0.0	540.0	0.22424242424242424:0.24242424242424243:0.06666666666666667:0.1393939393939394:0.06060606060606061:0.12727272727272726:0.030303030303030304:0.0:0.030303030303030304:0.0:0.012121212121212121:0.048484848484848485:0.01818181818181818	['False1:2:3:2:1:4:1:4:5:4:1:4:1:2:1:2:3:2:6:2:1:4:5:12:11:12:13:12:5:4:1:2:6:7:6:9:6:2:3:2:1:4:5:4:1:4:5:4:1 ', 'False1:4:1:2:3:2:1:2:6:2:1:4:1:2:6:7:6:2:3:2:1:2:6:7:6:9:6:2:1:4:5:12:13:12:5:4:1:4:1:2:6:2:1:4:1:2:6:9:6:2:1:2:6:2:3:2:1:4:1:4:5 ', 'False1:2:3:2:1:2:3:2:1:2:6:9:6:7:6:2:1:4:1:2:3:2:1:4:1:2:1:4:5:12:11:12:13:12:5:4:1:2:3:2:6:9:6:7:6:2:1:4:1:2:1:2:3:2:6 ']
6	2	3	171	2	0.6666666666666666	2.1805383318746294	0.8501291947661108	80.13300000000001	340.26599999999996	0.20192307692307693:0.2403846153846154:0.07692307692307693:0.1346153846153846:0.07692307692307693:0.08653846153846154:0.009615384615384616:0.019230769230769232:0.019230769230769232:0.019230769230769232:0.038461538461538464:0.057692307692307696:0.019230769230769232	['True1:2:1:2:1:4:1:4:5:12:11:8:11:12:13:10 ', 'False1:4:5:12:11:8:11:12:5:4:1:2:1:4:1:2:3:2:6:9:6:2:1:2:6:2:3:2:1:4:1:4:5:12:5:4:1:2:6:7:6:2:3:2:1:2:3:2 ', 'True1:4:5:4:1:2:3:2:6:9:6:2:1:2:6:2:3:2:1:2:6:2:3:2:1:4:5:4:1:2:3:2:1:4:1:4:5:12:13:10 ']
6	2	4	284	0	0.0	2.0919834672775623	0.8156041994325938	0.0	720.0	0.21524663677130046:0.24663677130044842:0.07623318385650224:0.14349775784753363:0.06726457399103139:0.1031390134529148:0.03587443946188341:0.013452914798206279:0.013452914798206279:0.0:0.03139013452914798:0.04484304932735426:0.008968609865470852	['False1:2:3:2:1:4:1:2:6:7:6:2:3:2:1:4:1:2:3:2:1:4:1:2:3:2:1:4:5:4:1:2:3:2:1:2:3:2:6:7:6:9:6:2:1:4:5 ', 'False1:2:3:2:1:2:3:2:6:7:6:2:1:4:1:2:1:4:1:2:6:9:6:2:3:2:1:4:5:12:11:8:11:12:5:4:1:2:1:4:1:2:6:2:3:2:1:4:1:2:6:2:1:4:1:2:6:7 ', 'False1:4:1:2:1:2:1:4:5:4:1:4:1:4:1:2:6:7:6:2:3:2:1:4:5:4:1:2:3:2:1:2:3:2:6:7:6:2:1:4:5:12:13:12:11:8:11:12:5:4:1:4:5:12:11:12:5:4 ', 'False1:2:1:2:6:2:3:2:1:2:6:7:6:…
6	2	3	240	1	0.3333333333333333	2.219802516752352	0.865437171418165	149.249	509.249	0.19463087248322147:0.20134228187919462:0.040268456375838924:0.1342281879194631:0.0738255033557047:0.14093959731543623:0.03355704697986577:0.013422818791946308:0.04697986577181208:0.006711409395973154:0.03355704697986577:0.06040268456375839:0.020134228187919462	['True1:2:3:2:1:4:5:12:13:12:11:8:11:12:5:4:1:2:1:4:5:4:1:2:3:2:6:7:6:9:6:2:1:4:5:12:11:12:13:10 ', 'False1:2:6:9:6:2:1:2:1:4:5:12:13:12:5:4:1:2:3:2:6:7:6:2:1:2:6:9:6:7:6:2:1:2:1:4:1:4:1:2:6:7:6:9:6:2:1:4:1:2 ', 'False1:2:1:4:1:4:5:12:11:8:11:12:5:4:1:4:1:2:6:2:3:2:1:2:3:2:6:9:6:2:1:4:5:4:1:2:3:2:1:4:5:4:1:2:6:9:6:2:1:4:5:4:1:2:6:7:6:9:6 ']
6	2	2	191	0	0.0	2.0416998775068653	0.7960000736729876	0.0	360.0	0.18867924528301888:0.25471698113207547:0.0660377358490566:0.11320754716981132:0.04716981132075472:0.1792452830188679:0.05660377358490566:0.009433962264150943:0.04716981132075472:0.0:0.018867924528301886:0.018867924528301886:0.0	['False1:2:6:7:6:2:1:4:5:4:1:4:1:2:6:7:6:9:6:2:3:2:1:2:6:7:6:9:6:2:3:2:1:2:1:4:5:4:1:2:3:2:6:7:6:2:1:2:3:2:6:2:1:2:6:9 ', 'False1:2:6:2:1:4:1:2:6:9:6:2:3:2:1:4:5:4:1:4:1:2:3:2:1:4:5:12:11:8:11:12:5:4:1:2:6:9:6:7:6:2:3:2:1:4:1:2:6:7 ']
6	2	3	226	0	0.0	1.9713077821507237	0.7685562198006418	0.0	540.0	0.2185430463576159:0.25165562913907286:0.07947019867549669:0.1456953642384106:0.059602649006622516:0.1390728476821192:0.039735099337748346:0.0:0.039735099337748346:0.0:0.0:0.019867549668874173:0.006622516556291391	['False1:2:6:9:6:7:6:2:1:2:3:2:1:2:1:4:1:4:1:2:1:4:5:4:1:2:6:7:6:2:3:2:1:2:1:4:1:4:1:2:3:2:6:9:6:2 ', 'False1:2:6:7:6:2:3:2:1:4:5:4:1:2:6:7:6:9:6:2:3:2:1:4:5:4:1:2:3:2:1:4:1:2:6:2:3:2:1:4:5:4:1:4:1:2:6:7:6:2:3:2:1:4:5 ', 'False1:2:3:2:1:4:1:4:5:12:13:12:5:4:1:2:1:2:3:2:6:7:6:9:6:2:1:4:1:4:5:12:5:4:1:2:6:9:6:2:3:2:1:4:1:2:3:2:6:9 ']
6	2	2	182	0	0.0	2.0734363581801523	0.8083732149129752	0.0	360.0	0.20212765957446807:0.23404255319148937:0.07446808510638298:0.14893617021276595:0.0851063829787234:0.11702127659574468:0.031914893617021274:0.0:0.031914893617021274:0.0:0.010638297872340425:0.05319148936170213:0.010638297872340425	['False1:4:5:12:5:4:1:2:6:2:1:4:5:4:1:2:1:4:1:4:5:12:5:4:1:2:3:2:1:4:1:4:1:2:3:2:1:2:3:2:6:7:6:2:1:4 ', 'False1:4:5:4:1:2:3:2:1:2:3:2:6:9:6:7:6:2:1:2:6:7:6:9:6:2:3:2:1:4:5:12:13:12:11:12:5:4:1:2:3:2:6:9:6:2:1:2 ']
6	2	5	242	3	0.6	2.0953256294506843	0.8169072123608606	77.969	593.9069999999999	0.245:0.22:0.055:0.165:0.075:0.095:0.02:0.005:0.03:0.015:0.015:0.04:0.02	['True1:4:5:12:13:10 ', 'False1:4:1:4:5:4:1:2:6:9:6:2:1:2:3:2:6:7:6:9:6:2:1:4:5:4:1:2:6:9:6:7:6:2:3:2:1:4:5:4:1:4:5:4:1:2:6:2:1:2:6:9:6:7:6 ', 'True1:2:3:2:1:4:5:4:1:2:3:2:1:2:1:2:6:9:6:2:1:4:5:4:1:2:3:2:1:2:3:2:1:4:5:12:13:10 ', 'False1:4:1:2:6:7:6:9:6:2:3:2:1:2:6:2:1:4:1:4:1:2:1:2:1:4:1:2:3:2:1:4:1:4:5:4:1:4:1:2:1:4:1:2:1:2:3:2:1:4:5:12:5:4:1:2:3 ', 'True1:2:1:4:1:2:1:2:1:2:1:4:5:12:11:12:13:12…
6	2	3	212	1	0.3333333333333333	2.236513786929514	0.8719524151318657	72.059	432.05899999999997	0.18439716312056736:0.19148936170212766:0.05673758865248227:0.15602836879432624:0.09929078014184398:0.09929078014184398:0.028368794326241134:0.014184397163120567:0.02127659574468085:0.0070921985815602835:0.03546099290780142:0.07801418439716312:0.028368794326241134	['False1:4:5:12:13:12:11:12:5:4:1:2:3:2:1:4:5:4:1:2:3:2:6:7:6:2:1:4:1:2:1:4:1:2:6:2:1:4:5:4:1:2:6:9:6:2:3:2:1:4 ', 'False1:4:1:2:6:9:6:2:1:4:5:12:5:4:1:4:5:4:1:2:3:2:1:2:3:2:1:4:5:12:11:8:11:12:5:4:1:4:5:4:1:2:3:2:1:2:3:2:6:7:6:2:1:4:5:12:11:8:11:12:13 ', 'True1:4:5:12:13:12:5:4:1:2:6:7:6:2:1:2:3:2:6:9:6:7:6:2:1:4:5:12:13:10 ']
6	6	3	197	0	0.0	2.041883260399984	0.7960715693898857	0.0	540.0	0.19310344827586207:0.23448275862068965:0.05517241379310345:0.1310344827586207:0.06206896551724138:0.1793103448275862:0.04827586206896552:0.0:0.04827586206896552:0.0:0.006896551724137931:0.034482758620689655:0.006896551724137931	['False1:2:6:2:3:2:1:2:3:2:1:4:1:2:6:7:6:9:6:2:1:4:1:2:6:2:3:2:1:4:1:4:5:12:11:12:5:4:1:2:3:2:6:7:6:2 ', 'False1:4:5:12:5:4:1:2:6:9:6:2:3:2:1:2:6:7:6:2:3:2:1:2:6:7:6:9:6:2:1:4:1:4:1:2:1:4:1:4:5:4:1:2:6:9:6 ', 'False1:4:5:12:13:12:5:4:1:2:6:9:6:2:1:2:6:7:6:2:1:4:1:2:3:2:1:4:5:4:1:2:6:7:6:9:6:2:3:2:1:4:5:4:1:2:6:7:6:9:6:2 ']
6	6	4	247	2	0.5	2.211075835433468	0.8620348893054606	149.29000000000002	658.58	0.19786096256684493:0.20320855614973263:0.053475935828877004:0.1497326203208556:0.09090909090909091:0.10695187165775401:0.026737967914438502:0.0106951871657754:0.026737967914438502:0.0106951871657754:0.03208556149732621:0.06951871657754011:0.0213903743315508	['True1:2:6:7:6:9:6:2:3:2:1:4:5:4:1:4:1:2:3:2:6:7:6:9:6:2:1:4:5:12:13:10 ', 'False1:2:3:2:6:7:6:9:6:2:1:4:1:2:1:2:1:2:6:2:1:4:5:12:11:12:5:4:1:4:5:12:13:12:5:4:1:2:6:2:3:2 ', 'False1:4:5:12:11:8:11:12:5:4:1:2:3:2:1:2:1:2:6:2:3:2:1:4:1:4:5:4:1:2:1:4:5:12:13:12:11:12:5:4:1:4:1:4:5:12:11:8:11:12:5:4:1 ', 'True1:2:6:7:6:2:1:4:1:4:5:4:1:4:5:4:1:2:6:9:6:7:6:2:1:2:3:2:1:4:1:2:3:2:1:2:3:2:1:2:6:9:6:2:1:2…
6	6	3	155	1	0.3333333333333333	2.096292166281327	0.8172840372786044	34.029	394.029	0.24:0.18:0.04:0.2:0.11:0.08:0.03:0.01:0.02:0.01:0.02:0.05:0.01	['True1:2:3:2:1:2:1:4:5:12:13:10 ', 'False1:4:5:12:5:4:1:2:1:4:5:12:5:4:1:2:6:9:6:7:6:2:1:4:1:2:3:2:1:4:5:12:11:8:11:12:5:4:1:4:5:4 ', 'False1:4:5:4:1:2:6:7:6:9:6:2:1:4:1:4:5:4:1:2:6:2:1:4:1:4:1:2:3:2:1:4:5:4:1:2:3:2:1:2:1:4:1:2:6:7 ']
6	6	3	145	2	0.6666666666666666	2.233223788313431	0.8706697392745385	67.6995	315.399	0.21348314606741572:0.1797752808988764:0.06741573033707865:0.16853932584269662:0.07865168539325842:0.0898876404494382:0.02247191011235955:0.011235955056179775:0.033707865168539325:0.02247191011235955:0.02247191011235955:0.056179775280898875:0.033707865168539325	['True1:4:1:2:6:9:6:2:3:2:1:4:5:12:13:12:5:4:1:2:3:2:6:7:6:9:6:2:1:4:5:12:11:8:11:12:13:10 ', 'True1:4:5:12:13:10 ', 'False1:2:1:4:1:4:1:2:3:2:1:2:1:4:1:4:5:4:1:2:6:7:6:9:6:2:3:2:1:4:5:4:1:2:3:2:1:4:5:4:1:4:1:2:3 ']
6	6	4	210	1	0.25	2.0145595913067167	0.7854188564956596	31.272	571.2719999999999	0.23170731707317074:0.23780487804878048:0.06707317073170732:0.16463414634146342:0.06707317073170732:0.12195121951219512:0.024390243902439025:0.0:0.036585365853658534:0.006097560975609756:0.012195121951219513:0.024390243902439025:0.006097560975609756	['False1:4:1:2:6:2:3:2:1:4:5:4:1:2:6:7:6:2:1:4:1:4:5:4:1:2:1:4:1:2:3:2:1:4:5:4:1:2:6:9:6:2:3:2:1 ', 'False1:2:3:2:6:7:6:9:6:2:1:4:5:12:11:12:5:4:1:4:1:4:1:2:6:2:3:2:1:4:1:2:6:9:6:2:1:4:5:4:1:2:3:2:6:7:6:9:6:2:1:2:3:2 ', 'True1:2:6:2:3:2:1:4:5:12:11:12:13:10 ', 'False1:2:1:4:5:4:1:4:1:2:3:2:1:4:1:2:1:2:6:9:6:7:6:2:3:2:1:4:1:2:1:2:6:9:6:2:3:2:1:4:5:4:1:4:5:4:1:2:1:4:5 ']
6	6	5	223	2	0.4	2.141589548963012	0.8349441842713368	40.067	620.134	0.20212765957446807:0.23404255319148937:0.05851063829787234:0.13297872340425532:0.06914893617021277:0.13829787234042554:0.03723404255319149:0.005319148936170213:0.03723404255319149:0.010638297872340425:0.010638297872340425:0.0425531914893617:0.02127659574468085	['True1:2:1:4:5:12:11:8:11:12:13:10 ', 'False1:4:1:2:1:4:1:2:3:2:1:2:6:9:6:7:6:2:1:4:5:4:1:4:1:2:6:9:6:7:6:2:1:4:5:4:1:2:3:2:6:9:6:7:6:2 ', 'False1:2:3:2:6:7:6:9:6:2:1:2:6:7:6:9:6:2:1:4:5:12:13:12:5:4:1:2:3:2:1:4:5:4:1:2:3:2:1:4:1:2:6:2:3:2:1:4:5:4 ', 'False1:4:5:4:1:2:6:2:1:4:1:2:3:2:1:2:6:2:1:2:3:2:6:2:1:2:3:2:6:9:6:7:6:2:1:4:5:12:5:4:1:2:6:2:3:2:1:4:5:12:13:12:5:4:1:4 ', 'True1:2:1:4:1:2:1:2:6…
6	6	4	236	1	0.25	2.124496478677487	0.8282800876739516	63.26	603.26	0.2138728323699422:0.2543352601156069:0.06936416184971098:0.12138728323699421:0.057803468208092484:0.12138728323699421:0.023121387283236993:0.011560693641618497:0.03468208092485549:0.005780346820809248:0.023121387283236993:0.046242774566473986:0.017341040462427744	['False1:2:6:2:3:2:1:4:1:2:3:2:6:2:1:2:6:9:6:7:6:2:3:2:1:4:1:2:1:2:3:2:1:2:3:2:1:2:6:2:1:4:5 ', 'True1:2:3:2:1:4:5:12:13:12:11:8:11:12:5:4:1:4:5:12:13:10 ', 'False1:4:5:12:11:8:11:12:5:4:1:2:6:2:1:2:3:2:6:7:6:9:6:2:1:2:1:2:6:2:3:2:1:2:1:4:5:4:1:4:1:2:6:9:6:2:1:2:3:2:1:4:1:2:6:9 ', 'False1:4:1:2:1:4:1:2:3:2:6:9:6:2:1:4:1:2:3:2:6:7:6:2:1:4:5:4:1:2:1:4:5:4:1:4:1:2:3:2:6:9:6:7:6:2:1:4:5:12:13:12 ']
6	6	4	236	1	0.25	2.136229444058066	0.832854433497368	106.971	646.971	0.20430107526881722:0.22580645161290322:0.06989247311827956:0.13978494623655913:0.05913978494623656:0.13978494623655913:0.03763440860215054:0.010752688172043012:0.03763440860215054:0.005376344086021506:0.026881720430107527:0.03763440860215054:0.005376344086021506	['False1:2:3:2:1:4:1:2:3:2:6:7:6:2:1:4:1:2:6:2:3:2:1:4:5:4:1:4:5:4:1:2:1:2:6:9:6:2:3:2:1:4 ', 'False1:2:3:2:6:7:6:9:6:2:1:2:6:9:6:7:6:2:1:4:5:4:1:2:3:2:6:7:6:9:6:2:1:4:1:2:3:2:1:2:3:2:6:2:1:2:6 ', 'True1:4:5:12:11:12:5:4:1:2:3:2:1:2:1:4:1:2:6:7:6:9:6:2:3:2:1:4:1:4:1:4:5:12:13:10 ', 'False1:4:1:2:1:4:1:2:6:7:6:2:1:4:5:12:11:8:11:12:5:4:1:4:5:4:1:2:3:2:1:2:6:9:6:2:3:2:1:4:1:4:1:4:5:12:11:8:11:12:5:…
6	6	4	237	0	0.0	2.0849064831228588	0.812845086807576	0.0	720.0	0.22702702702702704:0.23243243243243245:0.06486486486486487:0.14594594594594595:0.06486486486486487:0.11351351351351352:0.03783783783783784:0.005405405405405406:0.021621621621621623:0.0:0.016216216216216217:0.05405405405405406:0.016216216216216217	['False1:4:1:2:3:2:1:4:1:2:3:2:1:2:6:9:6:7:6:2:1:4:1:4:1:4:1:2:1:4:1:2:3:2:1:2:6:7 ', 'False1:2:3:2:6:2:1:2:1:4:5:4:1:4:5:12:5:4:1:2:1:2:6:9:6:2:3:2:1:4:1:2:6:7:6:2:3:2:1:2:3:2:6:7:6:2 ', 'False1:4:1:4:1:2:6:7:6:2:3:2:1:2:6:9:6:7:6:2:1:2:3:2:1:2:1:4:5:4:1:2:6:9:6:2:3:2:1:4:5:12:5:4:1:2:6:2:1:4:1:4:1 ', 'False1:4:5:12:11:12:13:12:5:4:1:4:1:4:1:2:3:2:6:7:6:2:1:4:5:12:13:12:11:8:11:12:5:4:1:2:1:2:3:…
6	6	6	173	4	0.6666666666666666	2.2362392373520343	0.8718453761462105	26.281499999999998	465.126	0.21774193548387097:0.1774193548387097:0.04032258064516129:0.14516129032258066:0.08870967741935484:0.07258064516129033:0.03225806451612903:0.008064516129032258:0.008064516129032258:0.03225806451612903:0.03225806451612903:0.0967741935483871:0.04838709677419355	['True1:2:1:2:3:2:1:4:5:12:13:10 ', 'False1:2:6:7:6:2:1:4:5:12:11:8:11:12:13:12:5:4:1:4:5:4:1:2:1:4:5:12:13:12:5:4:1:2:3:2:6:7:6:2:1:2 ', 'False1:2:6:7:6:2:3:2:1:2:1:4:5:12:5:4:1:4:1:2:1:4:1:2:3:2:1:4:1:4:1:2:6:9:6:7:6:2:3:2:1:4 ', 'True1:4:5:12:11:12:13:10 ', 'True1:2:1:4:1:4:5:12:13:10 ', 'True1:2:1:4:5:12:11:12:13:10 ']
6	10	6	249	3	0.5	2.1822031239794852	0.8507782493371154	88.84533333333333	806.536	0.22026431718061673:0.18502202643171806:0.05286343612334802:0.1762114537444934:0.09251101321585903:0.0881057268722467:0.02643171806167401:0.00881057268722467:0.02643171806167401:0.013215859030837005:0.030837004405286344:0.06167400881057269:0.01762114537444934	['False1:2:6:9:6:2:1:4:5:12:11:12:5:4:1:4:1:2:3:2:1:4:1:2:6:7:6:2:3:2:1:2:3:2:1:4:5:12:13:12:11:12 ', 'False1:2:3:2:1:4:1:2:6:9:6:7:6:2:3:2:1:4:5:4:1:2:1:4:5:4:1:4:5:4:1:2:1:4:1:2:6:2:1:2:3:2:1:4:1:4:5:12:11 ', 'True1:4:1:2:3:2:1:2:1:4:5:12:5:4:1:2:3:2:1:2:3:2:6:7:6:9:6:2:1:2:6:7:6:9:6:2:1:4:5:12:5:4:1:4:5:12:11:8:11:12:13:10 ', 'True1:4:5:4:1:2:6:7:6:9:6:2:3:2:1:4:5:12:11:8:11:12:13:10 ', 'True1…
6	10	9	362	4	0.4444444444444444	2.11770937951409	0.825633992871474	126.19775000000001	1404.791	0.20432692307692307:0.23798076923076922:0.06490384615384616:0.13701923076923078:0.0625:0.14182692307692307:0.03365384615384615:0.004807692307692308:0.036057692307692304:0.009615384615384616:0.01201923076923077:0.038461538461538464:0.016826923076923076	['False1:4:5:12:5:4:1:2:3:2:6:2:1:2:3:2:6:9:6:2:1:4:5:4:1:4:5:12:11:8:11:12:5:4:1:2:6:7:6:2:3:2:1:4 ', 'False1:2:1:2:3:2:1:2:3:2:6:7:6:9:6:2:1:4:5:12:11:12:5:4:1:2:3:2:6:2:1:4:5:4:1:2:6:9:6:2:1:4:1:4:1:4 ', 'False1:4:5:4:1:2:3:2:6:9:6:7:6:2:1:4:1:2:1:2:6:2:1:4:1:2:6:2:1:4:1:2:6:9:6:2:3:2:1:4:1:2:6:9:6:2:3:2 ', 'True1:2:6:9:6:2:1:4:1:2:6:7:6:2:1:4:1:2:3:2:1:4:5:12:13:10 ', 'True1:2:6:7:6:9:6:2:3:2…
6	10	2	133	0	0.0	1.8771738367701292	0.7318561012946935	0.0	360.0	0.2235294117647059:0.2235294117647059:0.058823529411764705:0.17647058823529413:0.047058823529411764:0.17647058823529413:0.058823529411764705:0.0:0.03529411764705882:0.0:0.0:0.0:0.0	['False1:4:5:4:1:2:6:7:6:2:3:2:1:4:1:2:6:9:6:7:6:2:3:2:1:4:1:4:1:2:6:9:6:2:1:2:3:2:6:9:6:7:6 ', 'False1:4:1:2:1:4:1:2:6:2:3:2:1:4:5:4:1:4:5:4:1:4:5:4:1:2:6:7:6:2:1:4:1:2:6:7:6:2:3:2:1:4 ']
6	10	3	138	2	0.6666666666666666	2.1322896651013292	0.8313184269694902	96.3955	372.791	0.24299065420560748:0.22429906542056074:0.037383177570093455:0.12149532710280374:0.04672897196261682:0.14018691588785046:0.037383177570093455:0.009345794392523364:0.04672897196261682:0.018691588785046728:0.018691588785046728:0.037383177570093455:0.018691588785046728	['False1:2:1:2:1:4:5:4:1:2:3:2:6:2:1:4:1:2:3:2:1:2:6:7:6:9:6:2:3:2:1:4:1:2:1:4:5:12:11:8:11:12:5:4:1 ', 'True1:2:6:9:6:7:6:2:1:4:1:2:6:9:6:2:1:4:1:4:5:12:13:10 ', 'True1:2:6:9:6:7:6:2:3:2:1:2:6:9:6:7:6:2:1:4:1:2:1:2:1:4:1:2:1:4:1:2:1:4:5:12:13:10 ']
6	10	6	214	3	0.5	2.1368268297698423	0.8330873370087135	63.577666666666666	730.733	0.2146341463414634:0.24390243902439024:0.06829268292682927:0.13170731707317074:0.07804878048780488:0.1024390243902439:0.01951219512195122:0.004878048780487805:0.03414634146341464:0.014634146341463415:0.014634146341463415:0.04878048780487805:0.024390243902439025	['True1:4:5:12:13:10 ', 'True1:2:3:2:1:4:5:12:11:12:13:10 ', 'False1:2:3:2:6:9:6:7:6:2:1:2:3:2:1:2:3:2:1:2:3:2:1:4:5:4:1:4:5:4:1:2:6:2:1:2:6:9:6:2:3:2:1:4:5:4 ', 'True1:2:6:7:6:9:6:2:1:2:3:2:1:2:3:2:1:2:3:2:6:2:1:4:5:4:1:2:6:9:6:2:1:4:5:12:11:8:11:12:13:10 ', 'False1:4:5:12:13:12:5:4:1:2:3:2:1:2:1:4:5:4:1:2:1:4:5:12:13:12:5:4:1:2:6:2:3:2:1:2:1:2:1:4:1:4:1:2:1:2:1:2:6:9 ', 'False1:4:1:2:3:2:6:7:6:…
6	10	7	302	2	0.2857142857142857	2.146155649906217	0.8367243757320072	60.519999999999996	1021.04	0.2222222222222222:0.20833333333333334:0.04861111111111111:0.14583333333333334:0.059027777777777776:0.1388888888888889:0.034722222222222224:0.006944444444444444:0.041666666666666664:0.006944444444444444:0.020833333333333332:0.04861111111111111:0.017361111111111112	['True1:4:1:4:1:2:6:7:6:9:6:2:3:2:1:4:1:2:3:2:1:4:5:12:11:12:13:10 ', 'False1:4:5:12:5:4:1:2:6:2:3:2:1:4:1:2:3:2:6:9:6:7:6:2:1:4:1:2:1:4:1:2:6:7:6:9:6:2:1:4:1:2:1:2:6:7:6:2:3 ', 'False1:2:1:4:1:4:1:4:5:4:1:2:3:2:1:4:5:12:11:8:11:12:5:4:1:2:6:9:6:2:1:4:1:2:6:9:6:2:1:2:1:4:1:2:6:2:1:4:5:4 ', 'False1:2:1:2:3:2:6:2:1:4:5:12:13:12:5:4:1:4:5:4:1:2:6:7:6:9:6:2:3:2:1:2:6:2:1:4:1:4:1:2:6:9:6:7:6:2:1 ', 'F…
6	10	5	275	1	0.2	2.1223307728187315	0.8274357412339505	146.286	866.2860000000001	0.22633744855967078:0.205761316872428:0.04938271604938271:0.1646090534979424:0.06995884773662552:0.12345679012345678:0.03292181069958848:0.00823045267489712:0.02880658436213992:0.00411522633744856:0.024691358024691357:0.04938271604938271:0.012345679012345678	['False1:4:5:4:1:2:1:4:1:4:1:4:1:4:1:2:3:2:1:4:1:4:5:4:1:4:1:2:6:2:1:2:3:2:6:7:6:2:1:4:5:12:11 ', 'False1:4:1:2:1:2:6:7:6:9:6:2:3:2:1:2:3:2:6:2:1:4:1:4:1:2:3:2:6:9:6:2:1:4:5:4:1:4:1:2:3:2:1:4:5:4:1:2:6 ', 'False1:2:1:4:5:12:11:8:11:12:13:12:5:4:1:2:3:2:6:2:1:2:1:2:6:9:6:7:6:2:3:2:1:4:5:12:5:4:1:2:3:2:6:7:6:2:1:4:1:4:1:4:5:12:11 ', 'False1:4:1:4:5:12:13:12:11:8:11:12:5:4:1:2:6:9:6:7:6:2:1:2:6:7:6:…
6	10	5	260	0	0.0	1.9885660409238355	0.7752847186393838	0.0	900.0	0.22131147540983606:0.2459016393442623:0.0778688524590164:0.14344262295081966:0.05737704918032787:0.13934426229508196:0.036885245901639344:0.0:0.040983606557377046:0.0:0.0:0.028688524590163935:0.00819672131147541	['False1:2:6:9:6:2:3:2:1:2:6:2:3:2:1:4:1:2:1:4:1:2:6:9:6:7:6:2:1:4:5:12:5:4:1:2:1:2:3:2:6:9 ', 'False1:2:6:7:6:2:3:2:1:4:1:4:1:4:1:2:3:2:1:2:1:4:5:12:5:4:1:2:6:9:6:7:6:2:3:2:1:2:3:2:1:4:1:4:5:12:13:12:5:4:1:2:3 ', 'False1:2:1:4:1:2:3:2:1:4:5:12:5:4:1:2:6:2:1:4:5:4:1:4:1:4:1:4:1:4:1:2:3:2:6:9:6:7:6:2:1:2:1:4:1:2:6:9 ', 'False1:2:3:2:6:2:1:4:1:2:6:9:6:7:6:2:3:2:1:4:1:2:6:9:6:2:3:2:1:2:3:2:1:4:1:2:3…
6	10	5	245	1	0.2	2.059613796571926	0.8029841956062134	33.969	753.969	0.23853211009174313:0.22018348623853212:0.05504587155963303:0.15137614678899083:0.05504587155963303:0.13302752293577982:0.04128440366972477:0.0:0.03669724770642202:0.0045871559633027525:0.009174311926605505:0.04128440366972477:0.013761467889908258	['False1:4:1:4:5:4:1:2:6:9:6:2:3:2:1:4:1:4:5:12:11:12:13:12:5:4:1:2:3:2:6:7:6:9:6:2:1:2:1:4:5:12:11:12:13:12 ', 'False1:4:1:2:1:2:6:7:6:9:6:2:1:2:3:2:1:4:1:4:1:2:6:7:6:9:6:2:3:2:1:4:1:2:1:4:5:4:1:4:1:2:1:2:1:4 ', 'False1:2:3:2:1:4:5:12:5:4:1:2:3:2:6:9:6:7:6:2:1:4:1:4:1:2:3:2:6:2:1:2:6:7:6:9:6:2:3:2:1:4:5:4:1:4:1 ', 'True1:2:1:2:6:7:6:9:6:2:3:2:1:4:5:12:13:10 ', 'False1:4:1:2:6:7:6:2:1:2:3:2:1:4:1…
6	10	8	332	1	0.125	1.9552763187045952	0.7623060131836993	74.961	1334.961	0.23604060913705585:0.24873096446700507:0.07614213197969544:0.1446700507614213:0.04568527918781726:0.13959390862944163:0.04568527918781726:0.0:0.04060913705583756:0.0025380710659898475:0.0:0.015228426395939087:0.005076142131979695	['False1:2:6:9:6:2:1:4:5:12:13:12:5:4:1:2:6:9:6:7:6:2:3:2:1:4:1:2:1:4:1:2:1:4:5:4:1:2:1:2:1:4:1:2:3:2 ', 'False1:4:1:2:6:7:6:2:3:2:1:2:6:9:6:7:6:2:1:4:1:4:1:2:3:2:6:7:6:2:1:4:5:4:1:4:5:12:5:4:1:4 ', 'True1:4:1:2:6:7:6:9:6:2:3:2:1:2:3:2:1:4:1:2:1:4:5:12:13:10 ', 'False1:2:3:2:1:2:6:9:6:2:1:4:5:12:5:4:1:2:3:2:6:7:6:2:1:2:3:2:1:2:6:9:6:7:6:2:1:4:1:2:1:4:1:2:6:9:6:7:6:2:3:2:1:4:1:2 ', 'False1:2:6:7:6…
6	14	8	289	4	0.5	2.2375825329790073	0.872369088485039	101.35374999999999	1125.415	0.1882716049382716:0.2037037037037037:0.05555555555555555:0.1388888888888889:0.07716049382716049:0.12345679012345678:0.037037037037037035:0.009259259259259259:0.030864197530864196:0.012345679012345678:0.024691358024691357:0.06790123456790123:0.030864197530864196	['True1:4:5:12:13:10 ', 'False1:4:5:12:13:12:11:12:5:4:1:2:1:4:5:12:13:12:5:4:1:2:6:2:3:2:1:4:1:2:3:2:6:7:6:2:1:2:6:9:6:7:6:2:3:2 ', 'True1:4:5:12:13:12:5:4:1:2:3:2:1:4:1:2:6:2:1:4:5:12:13:12:11:8:11:12:5:4:1:2:3:2:1:4:5:12:13:12:5:4:1:4:5:12:13:10 ', 'False1:2:6:7:6:9:6:2:3:2:1:2:6:9:6:7:6:2:3:2:1:4:5:4:1:2:3:2:6:9:6:7:6:2:1:4:1:4:1:2:6:2:1:2:6:7:6:2 ', 'True1:2:3:2:1:4:1:4:5:4:1:2:1:2:6:9:6:7:6…
6	14	11	337	4	0.36363636363636365	2.1676924374411666	0.8451209499069702	67.50399999999999	1530.016	0.2159090909090909:0.19318181818181818:0.05:0.16136363636363638:0.09772727272727273:0.09318181818181819:0.03409090909090909:0.006818181818181818:0.013636363636363636:0.00909090909090909:0.025:0.07727272727272727:0.022727272727272728	['True1:4:5:4:1:2:3:2:1:2:1:4:5:4:1:4:1:2:1:2:1:4:1:4:1:4:1:2:1:4:5:12:13:10 ', 'False1:4:1:2:3:2:6:7:6:2:1:4:5:12:13:12:11:12:5:4:1:2:1:4:5:12:5:4:1:4:5:4:1:2:3:2:6:2:1:4:5:12:5:4:1:4:5:12:13:12:11:12 ', 'True1:4:5:12:13:10 ', 'False1:2:6:7:6:2:1:4:1:2:6:7:6:9:6:2:1:4:1:4:5:12:13:12:5:4:1:2:1:4:1:2:1:4:1:2:1:4:5:12:5:4:1:2:6:7:6:2:3 ', 'True1:2:6:7:6:2:3:2:1:4:1:4:5:12:11:12:13:10 ', 'False1:2:3…
6	14	8	337	2	0.25	2.1145167458962333	0.824389276827249	83.5895	1247.179	0.19714285714285715:0.23714285714285716:0.07428571428571429:0.13714285714285715:0.06571428571428571:0.14285714285714285:0.04:0.005714285714285714:0.037142857142857144:0.005714285714285714:0.014285714285714285:0.03142857142857143:0.011428571428571429	['True1:2:3:2:1:4:5:4:1:2:3:2:6:7:6:9:6:2:1:4:5:12:11:8:11:12:13:10 ', 'False1:4:5:4:1:2:6:7:6:9:6:2:1:4:1:2:6:9:6:7:6:2:1:2:3:2:6:9:6:7:6:2:1:2:1:4:5:12:13:12:5:4:1:2:3 ', 'False1:4:1:4:1:4:5:4:1:2:3:2:1:2:3:2:6:2:1:2:1:2:6:2:3:2:1:4:5:4:1:2:6:9:6:7:6:2:3:2:1:2:3:2:6 ', 'False1:4:5:12:5:4:1:2:1:4:5:4:1:2:3:2:6:9:6:2:1:4:5:12:11:12:13:12:5:4:1:2:6:2:3:2:1:2:6:7:6:2:3:2:1:4:5 ', 'False1:4:5:4:1:2:…
6	14	6	217	2	0.3333333333333333	2.1282153957695753	0.8297299865116302	21.889	763.778	0.23645320197044334:0.21182266009852216:0.04433497536945813:0.15763546798029557:0.07881773399014778:0.10344827586206896:0.024630541871921183:0.009852216748768473:0.024630541871921183:0.009852216748768473:0.024630541871921183:0.059113300492610835:0.014778325123152709	['False1:4:1:2:1:2:1:4:1:4:1:2:3:2:1:4:5:12:5:4:1:2:1:4:5:12:13:12:11:12:5:4:1:4:5:12:5:4:1:2:1:4:5:12:5 ', 'False1:2:6:9:6:7:6:2:3:2:1:2:6:9:6:7:6:2:3:2:1:4:1:2:6:2:3:2:1:4:1:4:5:12:5:4:1:4:1:2:1:4:1:2:1:2 ', 'True1:2:1:4:5:12:11:8:11:12:13:10 ', 'True1:4:1:4:5:12:13:10 ', 'False1:4:1:2:6:7:6:2:1:4:1:2:6:9:6:2:1:4:5:4:1:4:1:2:3:2:6:2:1:2:6:2:3:2:1:2:3:2:1:4:1:2:1:4:5:4 ', 'False1:2:3:2:6:2:1:4:1…
6	14	11	318	6	0.5454545454545454	2.2056263314666733	0.8599102844079246	62.507000000000005	1275.0420000000001	0.1978319783197832:0.18699186991869918:0.04607046070460705:0.16260162601626016:0.0975609756097561:0.11653116531165311:0.032520325203252036:0.005420054200542005:0.032520325203252036:0.016260162601626018:0.018970189701897018:0.06233062330623306:0.024390243902439025	['False1:2:3:2:1:4:1:4:5:4:1:2:3:2:1:4:5:12:13:12:5:4:1:2:6:7:6:9:6:2:3:2:1:4:5:12:11:8:11:12:5:4:1:2:3:2 ', 'True1:4:5:12:13:10 ', 'True1:2:3:2:1:4:5:12:13:10 ', 'False1:4:5:4:1:2:6:9:6:7:6:2:1:4:5:12:13:12:5:4:1:4:5:12:11:12:5:4:1:4:5:4:1:2:3:2:6:7:6:9:6:2 ', 'True1:2:1:4:1:4:1:2:6:9:6:7:6:2:1:4:5:4:1:2:1:4:5:4:1:2:1:4:5:12:13:10 ', 'True1:2:3:2:6:9:6:7:6:2:1:2:3:2:6:9:6:7:6:2:1:4:5:12:13:10 ',…
6	14	9	328	5	0.5555555555555556	2.1867874188202108	0.8525655340752681	102.8126	1234.0629999999999	0.20385674931129477:0.21212121212121213:0.05785123966942149:0.1487603305785124:0.0881542699724518:0.10743801652892562:0.027548209366391185:0.008264462809917356:0.02203856749311295:0.013774104683195593:0.027548209366391185:0.06336088154269973:0.01928374655647383	['False1:2:6:2:1:4:1:2:6:9:6:7:6:2:3:2:1:4:1:2:3:2:6:7:6:2:1:4:5:12:11:8:11:12:5:4:1:2:1:2:1:4:1:2:3:2:1 ', 'True1:4:5:12:5:4:1:2:3:2:6:7:6:2:1:2:3:2:6:2:1:2:6:9:6:2:3:2:1:4:5:12:11:12:13:10 ', 'True1:4:5:4:1:2:6:2:1:2:1:2:1:2:6:9:6:7:6:2:3:2:1:4:1:2:1:4:5:4:1:4:1:2:6:9:6:2:1:4:5:12:13:10 ', 'False1:2:3:2:1:4:1:4:1:2:6:7:6:2:1:4:5:12:13:12:11:8:11:12:5:4:1:2:6:7:6:2:3:2:1:4:1:2:1:2:3:2:1:2:6:9:6:…
6	14	12	383	3	0.25	2.0599486538796516	0.803114746841758	81.369	1864.107	0.22077922077922077:0.2523191094619666:0.07050092764378478:0.1280148423005566:0.055658627087198514:0.13543599257884972:0.029684601113172542:0.0018552875695732839:0.04267161410018553:0.0055658627087198514:0.00927643784786642:0.03525046382189239:0.012987012987012988	['False1:2:1:4:5:12:5:4:1:4:1:4:5:12:5:4:1:2:6:9:6:7:6:2:3:2:1:4:5:4:1:2:6:9:6:7:6:2:3:2:1:2:6:7 ', 'False1:4:5:4:1:2:3:2:1:4:5:12:11:8:11:12:5:4:1:4:1:2:1:2:3:2:6:2:1:4:1:2:6:7:6:9:6:2:3:2:1 ', 'False1:2:6:9:6:2:1:4:1:4:1:2:3:2:1:2:6:9:6:2:3:2:1:4:5:4:1:2:3:2:1:4:5:4:1:2:6:9:6:7:6:2:3:2:1:2:3:2:1:4:1:4:5:12:11:12 ', 'True1:4:5:12:13:10 ', 'False1:4:1:2:6:9:6:2:1:2:6:2:1:2:3:2:6:9:6:2:1:4:5:4:1:2…
6	14	8	325	3	0.375	2.1521516394504467	0.8390620396421297	105.529	1216.587	0.20612813370473537:0.22284122562674094:0.06406685236768803:0.1392757660167131:0.06963788300835655:0.1309192200557103:0.03899721448467967:0.005571030640668524:0.033426183844011144:0.008356545961002786:0.013927576601671309:0.04735376044568245:0.019498607242339833	['False1:2:6:9:6:2:1:4:5:4:1:2:3:2:6:9:6:7:6:2:1:4:5:12:13:12:5:4:1:2:1:4:1:2:3:2:1:4:5:4:1:2:6:9:6 ', 'False1:2:6:9:6:7:6:2:3:2:1:2:1:4:1:2:3:2:1:4:5:12:11:12:5:4:1:2:3:2:6:7:6:2:1:4:1:2:3:2:6:7:6:2:1:2:3:2:1:4:5:12 ', 'True1:4:1:2:6:7:6:2:1:2:6:9:6:2:1:2:6:7:6:2:1:4:1:4:1:4:1:2:3:2:1:4:5:12:13:10 ', 'True1:2:6:9:6:2:1:4:5:12:13:12:5:4:1:2:3:2:1:2:3:2:6:7:6:2:1:2:3:2:1:2:6:2:1:2:1:4:5:4:1:4:1:4:…
6	14	11	335	6	0.5454545454545454	2.1356262794454373	0.8326192769587509	90.00616666666666	1440.037	0.21933962264150944:0.21462264150943397:0.054245283018867926:0.15330188679245282:0.07075471698113207:0.125:0.0330188679245283:0.0023584905660377358:0.03537735849056604:0.014150943396226415:0.014150943396226415:0.04481132075471698:0.018867924528301886	['False1:2:6:9:6:2:3:2:1:4:1:2:1:2:3:2:1:4:5:12:11:12:5:4:1:4:5:4:1:2:3:2:1:4:5:12:5:4:1:4:1:2:1:4:1:2 ', 'True1:2:1:4:1:4:1:2:6:2:1:4:1:2:1:2:6:7:6:2:1:4:5:12:13:10 ', 'False1:2:3:2:6:7:6:9:6:2:1:4:1:4:5:12:5:4:1:2:3:2:6:7:6:2:1:4:5:12:11:12:5:4:1:2:3:2:1:4:1:2:6:9:6:2 ', 'False1:4:5:4:1:4:5:4:1:2:3:2:1:4:5:4:1:2:1:4:1:2:6:9:6:2:1:4:1:2:3:2:1:4:1:2:6:9:6:7:6:2:1:2:6:9:6:2:3:2:1:4 ', 'True1:2:1:4…
6	14	7	296	2	0.2857142857142857	2.160957720873563	0.8424952775723441	120.56900000000002	1141.138	0.21495327102803738:0.18691588785046728:0.040498442367601244:0.16822429906542055:0.09968847352024922:0.1059190031152648:0.037383177570093455:0.006230529595015576:0.021806853582554516:0.006230529595015576:0.024922118380062305:0.06853582554517133:0.018691588785046728	['True1:4:5:12:5:4:1:2:1:4:1:4:1:2:3:2:1:4:5:12:11:8:11:12:13:10 ', 'False1:4:5:4:1:4:1:4:5:12:5:4:1:2:6:2:3:2:1:2:1:4:5:12:13:12:11:12:5:4:1:4:1:2:1:4:1:4:1:2:1:2:6:7 ', 'False1:4:5:12:5:4:1:4:5:12:11:8:11:12:5:4:1:2:1:4:1:2:6:7:6:2:3:2:1:2:6:7:6:9:6:2:1:2:3:2:6:2:1:4:5:4:1:2:6:7:6 ', 'False1:2:6:9:6:7:6:2:1:4:5:4:1:2:3:2:6:2:1:4:1:2:6:7:6:2:1:2:6:2:1:2:1:2:1:4:5:4:1:2:1:4:1:4:5:4:1:2:6:9:6:7 ',…
6	18	21	518	7	0.3333333333333333	2.19362695273743	0.8552320716805127	57.73157142857143	2924.121	0.19532908704883228:0.21656050955414013:0.05732484076433121:0.13694267515923567:0.07006369426751592:0.1326963906581741:0.032908704883227176:0.008492569002123142:0.037154989384288746:0.0074309978768577496:0.024416135881104035:0.058386411889596604:0.022292993630573247	['False1:2:3:2:6:7:6:2:1:4:1:2:6:7:6:9:6:2:1:2:1:4:5:12:11:8:11:12:5:4:1:2:6:9:6:2:3:2:1:4:1:2:6:7:6:2:3:2:1:4:5 ', 'False1:4:5:4:1:2:6:9:6:2:1:4:1:2:3:2:6:9:6:2:1:4:1:2:6:7:6:2:1:4:5:12:11:8:11:12:13:12:5:4:1:2:3:2 ', 'True1:4:5:12:13:12:5:4:1:2:6:2:3:2:1:2:1:4:5:12:13:10 ', 'False1:4:5:4:1:4:5:4:1:2:1:4:1:2:1:4:1:2:6:2:1:4:1:4:1:4:5:12:13:12:11:8:11:12:5:4:1:4:5 ', 'True1:2:6:9:6:7:6:2:3:2:1:4:…
6	18	18	540	4	0.2222222222222222	2.141694179134449	0.8349849765665657	125.76575	3023.0629999999996	0.20766773162939298:0.2215122470713525:0.06070287539936102:0.14376996805111822:0.07028753993610223:0.13099041533546327:0.03514376996805112:0.006389776357827476:0.03727369542066028:0.004259850905218318:0.02023429179978701:0.04792332268370607:0.013844515441959531	['False1:2:1:4:1:2:6:9:6:7:6:2:3:2:1:4:1:4:1:2:1:4:5:12:13:12:5:4:1:2:6:9:6:2:1:2:1:4:5:4:1:2:6:9:6:7 ', 'True1:4:5:12:13:10 ', 'False1:2:1:4:5:4:1:4:1:2:3:2:6:9:6:7:6:2:1:2:3:2:6:9:6:2:1:4:5:4:1:2:6:2:1:4:1:4:1:2:1:4:1:4:5:12:13:12:11 ', 'False1:2:3:2:1:4:1:2:1:4:1:2:3:2:6:7:6:2:1:2:3:2:6:9:6:2:1:4:1:2:6:9:6:2:3:2:1:4:5:12:5:4:1:2:3:2 ', 'False1:2:3:2:6:2:1:4:1:2:6:2:1:4:1:2:1:4:5:12:13:12:11:12…
6	18	17	490	3	0.17647058823529413	2.05295578339641	0.8003884277185755	78.34333333333333	2755.0299999999997	0.2300357568533969:0.22765196662693682:0.05959475566150179:0.16448152562574495:0.07270560190703218:0.12157330154946365:0.03218116805721097:0.003575685339690107:0.03098927294398093:0.003575685339690107:0.011918951132300357:0.03218116805721097:0.009535160905840286	['False1:4:5:4:1:2:3:2:6:9:6:2:1:4:5:12:5:4:1:4:5:12:11:8:11:12:13:12:5:4:1:2:6:2:3:2:1:4:1:2:3:2:6 ', 'False1:4:5:12:13:12:11:8:11:12:5:4:1:2:6:9:6:7:6:2:1:4:5:4:1:2:6:7:6:2:1:4:5:4:1:2:3:2:1:4:1:2:1:4:1:2:3:2:6:2 ', 'False1:2:1:4:5:4:1:2:3:2:6:2:1:4:5:4:1:4:5:4:1:2:1:4:1:2:6:9:6:2:1:4:1:4:1:2:3:2:1:2:1:4:1:4:1:2:6 ', 'False1:2:1:4:1:4:1:2:6:2:1:2:1:4:1:2:3:2:6:2:1:4:1:2:1:4:5:4:1:4:1:4:5:4:1:2:…
6	18	19	493	7	0.3684210526315789	2.138773929976816	0.8338464553910354	116.24585714285715	2973.721	0.20727673649393605:0.22160970231532526:0.06284454244762955:0.1543550165380375:0.07497243660418963:0.12238147739801543:0.02866593164277839:0.005512679162072767:0.03197353914002205:0.007717750826901874:0.018743109151047408:0.047409040793825796:0.016538037486218304	['False1:2:1:4:5:12:11:12:5:4:1:4:1:2:3:2:6:7:6:9:6:2:1:4:1:2:1:4:1:4:1:2:6:7:6:9:6:2:1:4 ', 'True1:2:1:4:5:4:1:4:5:12:11:8:11:12:13:10 ', 'False1:4:1:2:6:2:3:2:1:4:1:4:1:2:1:2:6:2:3:2:1:4:1:4:5:4:1:4:5:12:13:12:11:12:5:4:1:2:6:7:6:9:6 ', 'False1:2:6:7:6:2:3:2:1:4:5:4:1:2:3:2:1:4:1:2:3:2:6:9:6:7:6:2:1:2:3:2:1:4:5:4:1:2:6:7:6:9:6:2:3:2:1:2:3:2:1:2 ', 'True1:4:1:2:6:9:6:7:6:2:3:2:1:2:6:9:6:2:3:2:1:…
6	18	13	418	2	0.15384615384615385	2.1466935998324126	0.8369341069396158	82.06500000000001	2144.13	0.19745222929936307:0.2054140127388535:0.06050955414012739:0.1592356687898089:0.08598726114649681:0.1305732484076433:0.03503184713375796:0.006369426751592357:0.03821656050955414:0.0031847133757961785:0.01751592356687898:0.04936305732484077:0.011146496815286623	['False1:4:5:12:5:4:1:2:3:2:6:7:6:2:1:2:3:2:1:2:3:2:6:9:6:2:1:4:5:4:1:4:1:2:3:2:1:4:1:4:1:2:1:4:5:4 ', 'False1:4:5:4:1:2:1:4:5:12:11:8:11:12:5:4:1:2:6:7:6:9:6:2:1:2:1:2:6:7:6:2:1:4:5:4:1:2:1:4:1:4:1 ', 'True1:4:5:4:1:2:6:7:6:9:6:2:1:4:5:4:1:4:1:2:6:9:6:2:1:2:3:2:6:9:6:7:6:2:1:2:3:2:1:4:1:4:5:12:13:10 ', 'False1:4:1:4:1:4:5:12:11:12:13:12:5:4:1:4:1:2:6:7:6:9:6:2:1:2:3:2:6:9:6:2:1:4:1:4:5:12:13:12:…
6	18	17	443	8	0.47058823529411764	2.145348672577459	0.8364097584759547	89.292	2334.3360000000002	0.21316165951359084:0.2317596566523605:0.06723891273247497:0.13733905579399142:0.060085836909871244:0.12589413447782546:0.030042918454935622:0.00715307582260372:0.0357653791130186:0.011444921316165951:0.01859799713876967:0.044349070100143065:0.017167381974248927	['False1:4:5:12:5:4:1:2:3:2:6:7:6:2:1:4:1:2:3:2:6:9:6:7:6:2:1:2:6:2:3:2:1:4:5:4:1:2:1:4:1:2:1 ', 'True1:2:3:2:6:7:6:9:6:2:1:4:5:12:13:10 ', 'True1:4:1:2:3:2:1:2:3:2:1:4:5:12:13:10 ', 'False1:2:6:2:3:2:1:4:5:4:1:4:1:4:1:2:6:9:6:7:6:2:1:4:1:4:1:2:6:9:6:7:6:2:3:2:1:4:5:12:11:8:11:12:5:4:1:2 ', 'True1:2:3:2:1:4:5:12:11:12:5:4:1:4:5:4:1:2:6:2:3:2:1:4:5:12:13:10 ', 'True1:4:1:2:6:9:6:2:3:2:1:2:6:2:3:2:…
6	18	9	396	0	0.0	2.166808135045777	0.8447761858309009	0.0	1620.0	0.19162995594713655:0.21806167400881057:0.06828193832599119:0.14317180616740088:0.07488986784140969:0.12555066079295155:0.03524229074889868:0.00881057268722467:0.030837004405286344:0.0:0.02643171806167401:0.05947136563876652:0.01762114537444934	['False1:4:5:12:11:12:5:4:1:2:1:2:3:2:6:9:6:7:6:2:1:4:1:2:6:7:6:9:6:2:3:2:1:4:1:2:3:2:6:2:1:2:3:2:1:4:5:4 ', 'False1:4:5:4:1:2:1:2:3:2:1:2:1:4:1:2:3:2:6:7:6:9:6:2:1:4:5:12:13:12:11:12:5:4:1:4:5:12:13:12:11:12:5:4 ', 'False1:2:1:4:5:4:1:2:3:2:1:4:1:2:6:2:1:4:5:4:1:2:6:9:6:2:1:4:5:12:5:4:1:4:1:2:3:2:6:7:6:2:1:4 ', 'False1:2:3:2:1:4:5:12:5:4:1:2:1:2:6:9:6:7:6:2:3:2:1:4:1:2:3:2:1:4:1:2:3:2:6:2:1:4:5:…
6	18	12	416	1	0.08333333333333333	2.124379060705076	0.8282343097828326	109.733	2089.733	0.21901528013582344:0.22410865874363328:0.06112054329371817:0.15110356536502548:0.07130730050933787:0.11375212224108659:0.030560271646859084:0.008488964346349746:0.028862478777589132:0.001697792869269949:0.023769100169779286:0.050933786078098474:0.015280135823429542	['False1:2:3:2:1:2:3:2:6:7:6:2:1:4:1:2:6:2:1:4:5:4:1:4:5:12:11:12:13:12:5:4:1:4:1:2:1:4 ', 'False1:2:3:2:6:9:6:7:6:2:1:4:1:4:5:12:11:8:11:12:5:4:1:2:1:4:1:2:6:2:3:2:1:4:1:2:6:2:3:2:1:2 ', 'False1:4:5:4:1:4:5:4:1:4:1:2:3:2:1:2:1:2:1:2:6:9:6:7:6:2:3:2:1:4:5:4:1:2:3:2:1:4:1:4:1:4:5:12 ', 'False1:4:1:2:6:2:3:2:1:4:5:12:11:8:11:12:5:4:1:2:3:2:6:2:1:4:1:2:6:9:6:7:6:2:1:2:6:7:6:2:3:2:1:4:1:2:3 ', 'False…
6	18	14	465	5	0.35714285714285715	2.202696552714462	0.8587680479174893	101.6354	2128.177	0.2015151515151515:0.20303030303030303:0.05757575757575758:0.1484848484848485:0.07272727272727272:0.12272727272727273:0.03636363636363636:0.007575757575757576:0.03484848484848485:0.00909090909090909:0.024242424242424242:0.05909090909090909:0.022727272727272728	['False1:2:3:2:6:9:6:7:6:2:1:4:5:12:11:8:11:12:5:4:1:2:1:4:5:4:1:4:1:2:1:2:1:2:3:2:6:7:6:2:1:4:1:4:5:12:11:12:13:12 ', 'True1:2:6:9:6:7:6:2:3:2:1:2:3:2:1:4:1:4:1:4:5:12:11:8:11:12:13:10 ', 'True1:4:1:2:1:4:5:12:13:12:11:8:11:12:5:4:1:2:3:2:1:2:3:2:6:9:6:7:6:2:1:2:6:7:6:2:1:4:5:4:1:2:3:2:1:4:5:12:11:12:13:10 ', 'False1:2:3:2:6:7:6:2:1:2:3:2:6:9:6:2:1:4:5:4:1:2:6:7:6:2:1:4:1:4:5:12:5:4:1:2:6:7:6:9:…
6	18	18	482	4	0.2222222222222222	2.072582220755827	0.8080402112917378	50.03300000000001	2720.132	0.22169249106078665:0.22407628128724671:0.054827175208581644:0.15613825983313467:0.07032181168057211:0.13706793802145412:0.03218116805721097:0.003575685339690107:0.041716328963051254:0.004767580452920143:0.009535160905840286:0.033373063170441:0.010727056019070322	['False1:4:5:4:1:4:1:2:6:9:6:2:1:2:6:9:6:7:6:2:1:4:1:4:5:4:1:2:3:2:6:9:6:2:1:2:6:7:6:2:1:2:1:4:5:4 ', 'False1:2:3:2:6:7:6:9:6:2:1:2:6:7:6:9:6:2:1:4:1:2:1:4:1:4:1:4:1:2:1:2:3:2:6:9:6:2:1:4:5:4 ', 'False1:2:6:7:6:9:6:2:1:4:5:4:1:2:3:2:1:4:1:4:5:12:11:12:13:12:5:4:1:2:6:7:6:9:6:2:3:2:1:4:1:2:3:2:1:4:1:4 ', 'False1:4:1:2:6:9:6:7:6:2:1:2:6:9:6:7:6:2:3:2:1:4:1:4:1:2:6:9:6:2:3:2:1:4:5:4:1:2:1:2:1:4:1:4:…
7	2	3	191	0	0.0	2.0421772120011137	0.7961861726666616	0	540.0	0.14814814814814814:0.024691358024691357:0.08641975308641975:0.037037037037037035:0.29012345679012347:0.11728395061728394:0.16666666666666666:0.04938271604938271:0.012345679012345678:0.018518518518518517:0.04938271604938271:0.0:0.0	['False1:5:7:11:7:8:7:5:1:5:1:5:6:5:7:5:1:5:6:3:2:3:4:3:6:5:7:8:7:5:1:5:1:5:6:3:4:10:9:10:4:3:6:5:1 ', 'False1:5:6:3:4:3:2:3:6:5:7:8:7:11:7:5:1:5:6:3:6:5:7:8:7:5:1:5:1:5:6:3:4:3:2:3:6:5:7:8:7:11:7:5:1:5:7:11:7:5:1:5:6:5 ', 'False1:5:6:5:1:5:7:8:7:11:7:5:6:5:1:5:1:5:1:5:6:5:1:5:1:5:6:5:7:8:7:11:7:5:1:5:6:5:1:5:6:5:1:5:7:11:7:8:7:5:1:5:7:11:7:5:6:3:2:3:4:10:9 ']
7	2	4	227	0	0.0	1.9511131894981746	0.7606829288158501	0	720.0	0.15763546798029557:0.024630541871921183:0.06403940886699508:0.014778325123152709:0.32019704433497537:0.10837438423645321:0.18719211822660098:0.04926108374384237:0.0049261083743842365:0.014778325123152709:0.04926108374384237:0.0:0.0049261083743842365	['False1:5:7:11:7:8:7:5:1:5:7:11:7:5:6:3:2:3:6:5:1:5:6:5:1:5:6:3:2:3:6:5:1:5:7:11:7:8:7 ', 'False1:5:7:5:6:5:1:5:6:5:7:8:7:5:1:5:7:5:6:5:1:5:6:5:1:5:7:11:7:8:7:5:1:5:6:5:1:5:7:11:7:8:7:5:1:5:1:5:1:5:7:5:6:5 ', 'False1:5:1:5:7:8:7:5:6:3:2:3:6:5:1:5:1:5:7:8:7:11:7:5:1:5:7:8:7:11:7:5:6:3:2:3:6:5:1:5:1:5:6:5:1:5:6:3:4:3:2:3:6:5:7:5 ', 'False1:5:6:5:1:5:1:5:6:5:7:5:1:5:7:5:6:3:4:10:13:10:9:10:4:3:6:5:…
7	2	4	246	0	0.0	2.036742455011012	0.7940673171912925	0	720.0	0.1559633027522936:0.03211009174311927:0.11467889908256881:0.04128440366972477:0.2889908256880734:0.12844036697247707:0.13761467889908258:0.03211009174311927:0.009174311926605505:0.022935779816513763:0.03669724770642202:0.0:0.0	['False1:5:7:11:7:8:7:5:6:5:1:5:7:11:7:5:6:3:2:3:6:5:1:5:7:11:7:8:7:5:6:3:4:3:6:5:1:5:1:5:7:5:6:3:4:3:2:3:6:5 ', 'False1:5:1:5:7:5:6:3:6:5:1:5:6:5:1:5:1:5:7:11:7:5:1:5:6:5:7:8:7:11:7:5:1:5:6:3:4:3:6:5:7:5:1:5:6:3:2:3:4:10:9:10 ', 'False1:5:7:11:7:5:1:5:7:8:7:11:7:5:6:5:1:5:1:5:7:8:7:5:1:5:6:3:6:5:7:8:7:11:7:5:1:5:6:3:4:3:6:5:1:5:1:5:1:5:1:5:7:5:1:5:1:5:1 ', 'False1:5:1:5:6:3:2:3:6:5:1:5:6:3:4:10:…
7	2	3	194	0	0.0	1.8953029758222224	0.7389241313122666	0	540.0	0.1411042944785276:0.006134969325153374:0.06748466257668712:0.024539877300613498:0.3067484662576687:0.13496932515337423:0.19631901840490798:0.05521472392638037:0.0:0.006134969325153374:0.06134969325153374:0.0:0.0	['False1:5:1:5:7:5:6:3:6:5:1:5:6:3:4:10:4:3:2:3:6:5:7:11:7:8:7:5:1:5:7:11:7:8:7:5:6:3:4:3:6:5:1:5:1 ', 'False1:5:7:5:6:3:6:5:1:5:6:3:4:3:6:5:1:5:6:3:6:5:7:8:7:11:7:5:1:5:7:5:1:5:7:8:7:11:7:5:6:5:1:5:7:11:7:8:7:5:6:5 ', 'False1:5:6:5:7:5:1:5:6:5:7:8:7:11:7:5:1:5:6:3:6:5:1:5:1:5:7:11:7:5:6:5:1:5:7:8:7:11:7:5:1:5:6:5:1:5:6:5:1:5:6:5:7:11:7:8:7:5:1:5:1:5:7:11:7:8 ']
7	2	2	147	0	0.0	1.877995183212259	0.7321763206548693	0	360.0	0.16831683168316833:0.019801980198019802:0.0891089108910891:0.019801980198019802:0.31683168316831684:0.1485148514851485:0.1485148514851485:0.04950495049504951:0.0:0.0:0.039603960396039604:0.0:0.0	['False1:5:6:5:1:5:1:5:1:5:6:3:6:5:1:5:6:3:2:3:6:5:1:5:7:8:7:5:6:5:1:5:7:8:7:11:7:5:6:5:1:5:7:5 ', 'False1:5:6:3:2:3:6:5:1:5:7:8:7:11:7:5:6:3:4:3:6:5:1:5:1:5:6:3:4:3:6:5:7:11:7:8:7:5:1:5:1:5:6:5:1:5:1:5:7:8:7:11:7:5:6:5:1 ']
7	2	3	165	0	0.0	1.7174000101602156	0.6695648805557243	0	540.0	0.19230769230769232:0.00641025641025641:0.038461538461538464:0.01282051282051282:0.36538461538461536:0.08974358974358974:0.20512820512820512:0.05128205128205128:0.0:0.0:0.038461538461538464:0.0:0.0	['False1:5:7:11:7:8:7:5:1:5:6:5:1:5:1:5:6:5:7:8:7:11:7:5:1:5:7:8:7:5:1:5:6:3:6:5:1:5:7:8:7:5:6:3:4 ', 'False1:5:7:5:6:5:1:5:1:5:7:5:1:5:7:5:6:5:1:5:7:8:7:11:7:5:1:5:7:5:1:5:6:3:4:3:6:5:1:5:7:11:7:8:7:5:1:5:7:5:1:5:1:5:7:8:7:5 ', 'False1:5:1:5:6:5:7:5:1:5:1:5:1:5:7:11:7:5:6:3:2:3:6:5:1:5:7:5:1:5:7:5:6:5:1:5:1:5:6:5:1:5:7:5:1:5:1:5:7:11:7:8:7 ']
7	2	3	189	0	0.0	1.9889965194772135	0.7754525498490432	0	540.0	0.15384615384615385:0.019230769230769232:0.0641025641025641:0.02564102564102564:0.3141025641025641:0.10897435897435898:0.1794871794871795:0.05128205128205128:0.01282051282051282:0.02564102564102564:0.04487179487179487:0.0:0.0	['False1:5:1:5:1:5:7:8:7:5:1:5:6:3:2:3:6:5:1:5:7:8:7:5:1:5:7:11:7:5:1:5:7:11:7:5:1:5:7:5:6:3:4:10:9:10 ', 'False1:5:7:11:7:8:7:5:6:5:1:5:6:5:7:8:7:5:1:5:6:5:1:5:6:5:7:11:7:5:1:5:7:8:7:5:6:3:4:10:9:10:4:3:2:3:6:5:1:5:6:5:7:8:7:5 ', 'False1:5:6:3:6:5:1:5:7:11:7:5:6:5:1:5:6:3:4:3:2:3:6:5:1:5:6:5:1:5:6:5:1:5:7:8:7:11:7:5:1:5:1:5:1:5:7:11:7:8:7:5:1:5 ']
7	2	3	202	0	0.0	1.8602583631375977	0.7252612445255632	0	540.0	0.15384615384615385:0.011834319526627219:0.08284023668639054:0.029585798816568046:0.3254437869822485:0.11834319526627218:0.1893491124260355:0.04142011834319527:0.0:0.0:0.047337278106508875:0.0:0.0	['False1:5:6:5:7:11:7:5:1:5:1:5:7:5:6:3:4:3:6:5:1:5:1:5:1:5:6:3:4:3:2:3:6:5:7:8:7:11:7:5:1:5:7:8:7:11:7 ', 'False1:5:7:11:7:8:7:5:1:5:7:5:1:5:6:5:1:5:7:5:1:5:6:3:4:3:6:5:7:5:1:5:7:5:6:3:4:3:6:5:1:5:6:5:7:5:1:5:1:5:7:11:7:8:7:5:6:3:4:3 ', 'False1:5:6:5:1:5:7:5:1:5:6:5:1:5:1:5:7:8:7:11:7:5:6:3:2:3:6:5:1:5:6:5:7:8:7:11:7:5:1:5:1:5:7:11:7:5:1:5:7:8:7:5:6:3:6:5:1:5:7:5:6:5 ']
7	2	1	100	0	0.0	1.8222501151775419	0.7104429215635568	0	180.0	0.18:0.02:0.06:0.02:0.34:0.08:0.2:0.06:0.0:0.0:0.04:0.0:0.0	['False1:5:1:5:7:5:6:3:2:3:4:3:6:5:1:5:7:11:7:5:1:5:7:8:7:5:6:5:1:5:1:5:6:5:7:5:1:5:7:8:7:11:7:5:1:5:1:5:7:8 ']
7	2	3	192	0	0.0	1.9827821736132198	0.7730297550886258	0	540.0	0.15:0.025:0.075:0.025:0.3:0.1125:0.1875:0.03125:0.00625:0.01875:0.06875:0.0:0.0	['False1:5:6:3:6:5:7:11:7:5:1:5:7:11:7:8:7:5:1:5:7:11:7:8:7:5:6:3:2:3:6:5:1:5:1:5:1:5:6:3:4:10:4:3:2:3:6 ', 'False1:5:7:11:7:5:1:5:6:3:2:3:4:10:9:10:4:3:6:5:7:11:7:5:1:5:1:5:7:11:7:5:6:3:2:3:6:5:1:5:1:5:7:11:7:5:6:5:1:5:6:5:1:5:1:5:7:5:6:3:6:5:1 ', 'False1:5:6:5:7:8:7:11:7:5:1:5:1:5:7:5:6:5:1:5:7:11:7:8:7:5:1:5:7:11:7:5:6:5:1:5:6:5:7:8:7:11:7:5:1:5:7:5:1:5 ']
7	6	2	169	0	0.0	2.187550700999804	0.8528631158491042	0.0	360.0	0.10526315789473684:0.042105263157894736:0.1368421052631579:0.08421052631578947:0.23157894736842105:0.10526315789473684:0.14736842105263157:0.031578947368421054:0.021052631578947368:0.05263157894736842:0.042105263157894736:0.0:0.0	['False1:5:7:11:7:5:1:5:7:5:6:3:4:3:2:3:6:5:1:5:6:3:4:3:6:5:7:8:7:11:7:5:1:5:7:8:7:11:7:5:1:5:6:3:4:10:9:10:4:3:2 ', 'False1:5:1:5:7:5:6:3:2:3:4:10:9:10:4:3:6:5:1:5:6:3:2:3:4:10:4:3:6:5:7:11:7:5:1:5:6:5:1:5:7:8:7:5 ']
7	6	4	209	0	0.0	1.9070274347219935	0.7434951607034178	0.0	720.0	0.17326732673267325:0.009900990099009901:0.04455445544554455:0.019801980198019802:0.3316831683168317:0.09900990099009901:0.18811881188118812:0.054455445544554455:0.0049504950495049506:0.01485148514851485:0.054455445544554455:0.0:0.0049504950495049506	['False1:5:1:5:1:5:1:5:7:8:7:11:7:5:6:5:1:5:1:5:7:11:7:5:6:5:1:5:6:5:1:5:6:5:1:5:7:11:7:5:1:5:6:5:7:8 ', 'False1:5:6:5:7:8:7:11:7:5:1:5:6:5:7:5:1:5:1:5:1:5:7:11:7:8:7:5:1:5:6:5:1:5:7:8:7:5:1:5:7:8:7:11:7:5:6:5:1:5:7:5:1:5:1:5 ', 'False1:5:7:8:7:5:6:3:4:3:6:5:1:5:7:11:7:5:6:5:1:5:7:8:7:5:1:5:7:11:7:8:7:5:1:5:1:5:6:5:1:5:7:8:7:11:7:5:1:5:1:5:6:5 ', 'False1:5:6:3:4:10:9:10:13:10:4:3:6:5:1:5:6:3:2:3:…
7	6	3	160	0	0.0	1.7837294180819943	0.6954248094189683	0.0	540.0	0.1870967741935484:0.012903225806451613:0.08387096774193549:0.03225806451612903:0.36129032258064514:0.14838709677419354:0.12258064516129032:0.03225806451612903:0.0:0.0:0.01935483870967742:0.0:0.0	['False1:5:6:5:1:5:7:5:6:5:1:5:6:3:6:5:7:8:7:5:1:5:7:5:1:5:7:11:7:5:6:3:4:3:6:5:1:5:6:5:1:5:6:5:1:5 ', 'False1:5:1:5:7:5:6:5:1:5:6:5:7:5:1:5:1:5:6:5:1:5:6:5:1:5:7:8:7:5:1:5:7:11:7:8:7:5:1:5:7:11:7:8:7:5:6:5:1:5 ', 'False1:5:6:3:4:3:6:5:1:5:1:5:7:5:1:5:1:5:6:3:4:3:2:3:6:5:1:5:6:5:1:5:7:8:7:5:6:5:1:5:1:5:6:3:4:3:6:5:1:5:1:5:6:3:4:3:2:3:6 ']
7	6	4	167	1	0.25	1.9648887635391168	0.7660536290212435	77.8	617.8	0.1566265060240964:0.0:0.07228915662650602:0.030120481927710843:0.3192771084337349:0.14457831325301204:0.1566265060240964:0.03614457831325301:0.006024096385542169:0.024096385542168676:0.03614457831325301:0.006024096385542169:0.012048192771084338	['False1:5:6:3:6:5:1:5:7:8:7:5:1:5:6:5:7:5:1:5:7:8:7:5:1:5:7:5:6:5:1:5:6:3:4:3:6:5:1 ', 'True1:5:1:5:6:5:1:5:7:5:6:3:6:5:1:5:7:11:7:5:1:5:6:3:4:10:9:10:13:12 ', 'False1:5:7:11:7:5:6:5:1:5:7:8:7:11:7:5:6:5:1:5:1:5:7:8:7:5:6:3:6:5:1:5:6:3:4:3:6:5:1:5:6:5:7:8:7:11:7:5 ', 'False1:5:6:3:6:5:7:8:7:11:7:5:1:5:1:5:1:5:6:3:4:10:13:10:4:3:6:5:7:5:1:5:7:11:7:5:6:3:6:5:1:5:6:5:7:5:1:5:1 ']
7	6	2	144	0	0.0	1.8819775336475388	0.7337289245780988	0.0	360.0	0.1827956989247312:0.03225806451612903:0.08602150537634409:0.021505376344086023:0.3225806451612903:0.10752688172043011:0.16129032258064516:0.053763440860215055:0.0:0.0:0.03225806451612903:0.0:0.0	['False1:5:6:3:4:3:2:3:6:5:1:5:7:8:7:5:6:3:4:3:2:3:6:5:1:5:7:8:7:11:7:5:1:5:1:5:1:5:1:5:7:5:1:5:6:5 ', 'False1:5:1:5:1:5:6:3:2:3:6:5:7:8:7:5:1:5:1:5:7:11:7:8:7:5:1:5:6:5:1:5:6:5:7:5:1:5:7:11:7:8:7:5:1:5:6 ']
7	6	3	186	0	0.0	2.093128418830316	0.8160505831202182	0.0	540.0	0.1323529411764706:0.029411764705882353:0.11029411764705882:0.03676470588235294:0.27941176470588236:0.1323529411764706:0.15441176470588236:0.03676470588235294:0.014705882352941176:0.03676470588235294:0.029411764705882353:0.0:0.007352941176470588	['False1:5:7:5:1:5:6:3:2:3:6:5:7:5:1:5:6:3:6:5:7:5:1:5:6:3:6:5:7:8:7:5:1:5:6:3:4:10:13:10:9:10:4:3:2:3 ', 'False1:5:6:3:6:5:1:5:7:8:7:5:6:5:1:5:1:5:6:3:4:3:2:3:6:5:1:5:7:11:7:8:7:5:1:5:7:11:7 ', 'False1:5:7:5:1:5:6:5:7:5:1:5:7:8:7:11:7:5:6:3:6:5:1:5:6:3:2:3:4:10:9:10:4:3:6:5:1:5:6:5:7:8:7:11:7:5:1:5:7:5:1 ']
7	6	4	242	0	0.0	2.1113930727728594	0.8231714464968813	0.0	720.0	0.14:0.04:0.12:0.055:0.26:0.12:0.145:0.04:0.01:0.03:0.04:0.0:0.0	['False1:5:6:5:1:5:1:5:6:3:2:3:6:5:1:5:6:3:4:10:9:10:4:3:2:3:6:5:7:8:7:5:1:5:6:5:7:5:1:5:7:8:7:11:7:5:1 ', 'False1:5:7:11:7:5:6:5:1:5:6:5:1:5:1:5:6:3:4:10:4:3:2:3:6:5:1:5:1:5:1:5:7:5:6:3:2:3:4:10:9:10:4:3:6:5:1 ', 'False1:5:7:11:7:8:7:5:1:5:7:11:7:8:7:5:1:5:6:5:1:5:7:8:7:5:6:3:2:3:4:10:4:3:6:5:1:5:6:5:7:5:1:5:7:8:7:11:7 ', 'False1:5:1:5:6:3:2:3:6:5:7:8:7:11:7:5:1:5:6:3:4:3:2:3:6:5:1:5:1:5:1:5:7:1…
7	6	4	195	1	0.25	2.1057287336267203	0.8209630835404506	61.057	601.057	0.11695906432748537:0.023391812865497075:0.08771929824561403:0.03508771929824561:0.26900584795321636:0.10526315789473684:0.2046783625730994:0.05847953216374269:0.005847953216374269:0.023391812865497075:0.05263157894736842:0.005847953216374269:0.011695906432748537	['False1:5:7:8:7:5:1:5:6:3:2:3:4:3:6:5:7:11:7:5:1:5:7:11:7:8:7:5:6:5:1:5:6:3:4:10:13:10:4:3:2:3:6:5:7:5:1:5:7:11 ', 'False1:5:6:3:6:5:7:8:7:5:1:5:7:8:7:11:7:5:1:5:7:8:7:5:1:5:6:3:4:3:6:5:7:8:7:5:1:5:1:5:7:5:1:5:7:11:7:5:6:3:4:10:9 ', 'True1:5:7:5:6:5:1:5:7:8:7:11:7:5:6:3:2:3:4:10:13:12 ', 'False1:5:6:5:7:11:7:8:7:5:1:5:7:11:7:8:7:5:6:5:1:5:1:5:1:5:7:8:7:11:7:5:6:3:2:3:6:5:1:5:6:3:6:5:7:5 ']
7	6	4	183	1	0.25	2.0036694654389575	0.7811731095626531	49.059	589.059	0.17307692307692307:0.01282051282051282:0.04487179487179487:0.02564102564102564:0.32051282051282054:0.10897435897435898:0.16666666666666666:0.05128205128205128:0.00641025641025641:0.02564102564102564:0.04487179487179487:0.00641025641025641:0.01282051282051282	['False1:5:7:11:7:8:7:5:1:5:6:5:1:5:1:5:6:3:2:3:4:3:6:5:1:5:6:5:1:5:6:5:7:8:7:11:7:5:1:5:6 ', 'False1:5:7:8:7:5:6:5:1:5:1:5:1:5:7:5:1:5:6:5:1:5:6:5:1:5:6:5:1:5:7:11:7:8:7:5:6:3:4:10:9:10:13:10:4:3:6:5 ', 'True1:5:7:8:7:5:1:5:7:11:7:8:7:5:6:3:2:3:4:10:13:12 ', 'False1:5:1:5:1:5:7:11:7:5:6:5:1:5:1:5:7:8:7:5:1:5:6:5:7:8:7:11:7:5:1:5:1:5:6:5:1:5:1:5:7:11:7:5:6 ']
7	6	5	219	0	0.0	1.894347891713104	0.738551771481325	0.0	900.0	0.16929133858267717:0.015748031496062992:0.07874015748031496:0.023622047244094488:0.3228346456692913:0.14173228346456693:0.15354330708661418:0.04330708661417323:0.0:0.007874015748031496:0.04330708661417323:0.0:0.0	['False1:5:1:5:6:3:2:3:4:10:4:3:6:5:1:5:7:8:7:5:6:5:1:5:6:3:2:3:6:5:7:11:7:8:7:5:1:5:7:11:7:5:6:5 ', 'False1:5:7:5:6:3:6:5:1:5:7:8:7:5:6:3:6:5:1:5:7:5:1:5:1:5:6:3:6:5:1:5:1:5:7:8:7:5:6:3:4:3:6:5 ', 'False1:5:6:5:1:5:6:5:1:5:1:5:7:11:7:8:7:5:1:5:1:5:7:8:7:5:1:5:7:5:6:3:4:10:4:3:6:5:1:5:1:5:7:11:7:8:7:5:6:5:1 ', 'False1:5:1:5:6:3:2:3:4:3:6:5:1:5:1:5:6:5:1:5:7:11:7:5:6:5:1:5:1:5:7:11:7:8:7:5:6:5:1:5…
7	10	5	223	0	0.0	1.9010082249947122	0.741148443911614	0.0	900.0	0.15476190476190477:0.011904761904761904:0.05952380952380952:0.01984126984126984:0.3134920634920635:0.1111111111111111:0.20634920634920634:0.06349206349206349:0.003968253968253968:0.007936507936507936:0.047619047619047616:0.0:0.0	['False1:5:7:8:7:5:6:5:1:5:1:5:6:3:2:3:6:5:7:8:7:5:1:5:7:5:6:5:1:5:7:8:7:11:7:5:6:3:4:3:6:5:1 ', 'False1:5:1:5:7:8:7:11:7:5:6:5:1:5:6:3:6:5:7:11:7:5:1:5:7:5:1:5:7:11:7:8:7:5:1:5:7:5:6 ', 'False1:5:7:8:7:11:7:5:1:5:6:3:4:3:2:3:6:5:7:5:1:5:6:5:1:5:6:5:1:5:6:3:6:5:1:5:1:5:7:8:7:5:1:5:1 ', 'False1:5:7:11:7:8:7:5:6:5:1:5:1:5:6:5:7:8:7:11:7:5:1:5:6:5:7:8:7:5:1:5:1:5:7:8:7:11:7:5:1:5:7:8:7:5:6:5:1:5:1:5…
7	10	5	220	1	0.2	2.1833566940886184	0.8512279931520479	43.128	763.1279999999999	0.12135922330097088:0.02912621359223301:0.11165048543689321:0.04854368932038835:0.24757281553398058:0.12135922330097088:0.16019417475728157:0.02912621359223301:0.009708737864077669:0.043689320388349516:0.05825242718446602:0.0048543689320388345:0.014563106796116505	['False1:5:1:5:6:3:6:5:7:11:7:5:1:5:6:3:2:3:6:5:1:5:6:5:7:11:7:5:1:5:7:11:7:5:6:5:1:5:7:5:6:5:1 ', 'False1:5:7:5:6:3:6:5:1:5:7:11:7:8:7:5:6:3:6:5:1:5:1:5:1:5:7:8:7:11:7:5:6:5:1:5:6:3:4:3:2:3 ', 'True1:5:7:8:7:11:7:5:1:5:6:3:4:10:9:10:13:12 ', 'False1:5:6:3:4:10:9:10:4:3:6:5:7:11:7:5:1:5:7:5:6:3:6:5:1:5:7:11:7:8:7:5:6:3:2:3:4:10:4:3:6:5:1:5:1 ', 'False1:5:7:11:7:5:6:3:2:3:4:3:6:5:1:5:7:11:7:8:7:5:…
7	10	3	146	0	0.0	1.7348137535036026	0.6763539983574968	0.0	540.0	0.1889763779527559:0.007874015748031496:0.031496062992125984:0.007874015748031496:0.3543307086614173:0.09448818897637795:0.2047244094488189:0.05511811023622047:0.0:0.0:0.05511811023622047:0.0:0.0	['False1:5:6:5:1:5:7:5:1:5:6:3:6:5:7:5:1:5:1:5:6:5:1:5:7:11:7:5:1:5:7:5:1:5:1:5:7:8 ', 'False1:5:1:5:7:11:7:5:1:5:6:5:1:5:6:3:4:3:2:3:6:5:7:5:1:5:1:5:1:5:6:5:7:11:7:8:7:5:1:5:6:5:7:8:7:11 ', 'False1:5:7:8:7:11:7:5:1:5:1:5:7:8:7:11:7:5:1:5:7:8:7:5:6:5:1:5:6:5:7:5:1:5:1:5:7:11:7:8:7:5:6 ']
7	10	4	134	2	0.5	2.072431035006753	0.807981268315482	26.983	413.966	0.1574074074074074:0.018518518518518517:0.08333333333333333:0.046296296296296294:0.3055555555555556:0.1111111111111111:0.14814814814814814:0.027777777777777776:0.0:0.027777777777777776:0.037037037037037035:0.018518518518518517:0.018518518518518517	['False1:5:7:5:1:5:6:3:4:10:4:3:2:3:6:5:1:5:7:8:7:5:1:5:6:5:7:11:7:8:7:5:1:5:7:5:1:5:6:5 ', 'True1:5:6:5:1:5:7:11:7:5:6:3:4:10:13:12 ', 'False1:5:1:5:1:5:1:5:1:5:7:11:7:5:6:5:1:5:1:5:6:3:4:3:2:3:6:5:7:11:7:8:7:5:1:5:6:3:6:5:7:5 ', 'True1:5:7:5:6:3:4:10:13:12 ']
7	10	5	190	2	0.4	2.021881680774642	0.7882735286343608	102.2415	744.483	0.15789473684210525:0.009569377990430622:0.06698564593301436:0.028708133971291867:0.3157894736842105:0.1291866028708134:0.15789473684210525:0.03827751196172249:0.009569377990430622:0.023923444976076555:0.0430622009569378:0.009569377990430622:0.009569377990430622	['False1:5:1:5:6:3:6:5:7:5:1:5:7:11:7:8:7:5:1:5:1:5:6:5:1:5:7:11:7:8:7:5:6:5:1:5:1:5:6:5:1:5:6:3:6 ', 'True1:5:6:3:2:3:6:5:7:5:1:5:7:8:7:5:6:3:4:10:13:12 ', 'True1:5:6:3:4:10:9:10:4:3:6:5:1:5:1:5:7:5:6:3:4:3:6:5:1:5:1:5:1:5:6:5:7:8:7:5:1:5:7:5:6:3:4:10:9:10:13:12 ', 'False1:5:6:5:1:5:7:11:7:8:7:5:1:5:6:5:1:5:1:5:6:5:1:5:7:11:7:8:7:5:1:5:6:3:4:3:2:3:6:5:7:11:7:5 ', 'False1:5:1:5:7:11:7:8:7:5:6:5:1…
7	10	7	266	0	0.0	2.013496442956592	0.7850043655245095	0.0	1260.0	0.15873015873015872:0.026455026455026454:0.09259259259259259:0.031746031746031744:0.30952380952380953:0.1349206349206349:0.1402116402116402:0.037037037037037035:0.007936507936507936:0.023809523809523808:0.031746031746031744:0.0:0.005291005291005291	['False1:5:7:8:7:5:1:5:1:5:1:5:1:5:6:3:4:10:13:10:4:3:2:3:6:5:7:5:1:5:7:5:1:5:6:5:1:5:7:5:1:5:6 ', 'False1:5:6:3:2:3:4:3:6:5:1:5:7:11:7:8:7:5:6:5:1:5:7:5:1:5:6:3:2:3:4:10:9:10:4:3:6:5:1:5:6:3:6:5:7:11 ', 'False1:5:1:5:7:11:7:5:1:5:1:5:6:3:6:5:1:5:1:5:1:5:6:5:7:8:7:5:1:5:6:3:2:3:6:5:7:8:7:5:1:5:6:3:2:3:4:3:6:5:1:5:6:3:2:3:6:5 ', 'False1:5:1:5:6:3:4:3:6:5:7:5:1:5:6:3:6:5:1:5:6:5:1:5:7:11:7:8:7:5:1:…
7	10	5	217	2	0.4	1.976306712342912	0.7705051589395945	152.6415	845.283	0.15953307392996108:0.011673151750972763:0.08171206225680934:0.023346303501945526:0.29961089494163423:0.13618677042801555:0.16731517509727625:0.04669260700389105:0.0:0.007782101167315175:0.05058365758754864:0.007782101167315175:0.007782101167315175	['False1:5:7:11:7:8:7:5:6:3:2:3:4:3:6:5:1:5:7:11:7:8:7:5:6:5:1:5:7:8:7:11:7:5:6:3:6:5:1:5:7:8:7:11:7 ', 'True1:5:7:11:7:5:6:5:1:5:6:3:4:3:6:5:7:8:7:5:1:5:1:5:1:5:7:11:7:5:6:3:2:3:4:10:13:12 ', 'False1:5:6:5:7:8:7:5:1:5:1:5:6:5:7:8:7:11:7:5:1:5:1:5:1:5:6:3:6:5:1:5:6:3:6:5:1:5:7:8:7:5:1:5:1:5:6:5:1:5:6 ', 'True1:5:1:5:6:5:1:5:6:5:1:5:6:5:1:5:7:11:7:5:6:3:6:5:1:5:6:3:2:3:6:5:1:5:7:11:7:8:7:5:6:3:6:5…
7	10	5	230	2	0.4	2.1821846081209477	0.8507710305362906	117.329	774.658	0.12669683257918551:0.01809954751131222:0.08144796380090498:0.05429864253393665:0.26244343891402716:0.10407239819004525:0.17194570135746606:0.04524886877828054:0.00904977375565611:0.04524886877828054:0.05429864253393665:0.00904977375565611:0.01809954751131222	['False1:5:7:5:6:5:1:5:1:5:1:5:7:8:7:11:7:5:6:3:4:3:6:5:1:5:6:5:7:8:7:11:7:5:1:5:1:5:6:5:1:5 ', 'True1:5:7:11:7:8:7:5:6:5:1:5:7:8:7:5:6:5:1:5:7:11:7:5:6:5:1:5:7:11:7:8:7:5:1:5:7:11:7:8:7:5:1:5:7:11:7:8:7:5:6:3:4:10:13:12 ', 'False1:5:6:3:4:3:6:5:7:5:1:5:6:5:7:8:7:11:7:5:1:5:7:11:7:5:1:5:7:5:1:5:1:5:6:3:6:5:1:5:6:3:4:10:9:10:13:10:4:3:2:3 ', 'True1:5:6:5:1:5:7:8:7:11:7:5:6:3:2:3:4:10:13:12 ', 'Fal…
7	10	3	185	0	0.0	2.0938719738875355	0.8163404738562893	0.0	540.0	0.12857142857142856:0.03571428571428571:0.08571428571428572:0.03571428571428571:0.2714285714285714:0.10714285714285714:0.18571428571428572:0.05714285714285714:0.014285714285714285:0.02857142857142857:0.05:0.0:0.0	['False1:5:6:3:2:3:6:5:7:11:7:8:7:5:1:5:7:8:7:11:7:5:1:5:7:8:7:5:6:3:2:3:4:10:9:10:4:3 ', 'False1:5:6:3:4:3:2:3:6:5:1:5:6:3:4:10:9:10:4:3:2:3:6:5:7:5:1:5:1:5:6:5:1:5:7:8:7:11:7:5:1:5:7:8:7:5:6 ', 'False1:5:7:8:7:11:7:5:6:5:1:5:1:5:6:5:7:5:1:5:7:8:7:11:7:5:6:5:1:5:7:11:7:8:7:5:1:5:1:5:6:5:7:11:7:5:1:5:6:5:1:5:6:3:2 ']
7	10	4	185	0	0.0	1.8144190228221522	0.7073898038352833	0.0	720.0	0.15706806282722513:0.010471204188481676:0.05235602094240838:0.020942408376963352:0.3298429319371728:0.08376963350785341:0.23036649214659685:0.05759162303664921:0.0:0.0:0.05759162303664921:0.0:0.0	['False1:5:6:5:7:8:7:11:7:5:1:5:6:3:4:3:6:5:1:5:7:5:1:5:7:5:6:5:1:5:7:11:7:5:1:5:6:5:7:11:7:8:7:5:1 ', 'False1:5:1:5:7:11:7:8:7:5:1:5:6:3:2:3:4:3:6:5:7:8:7:5:1:5:7:11:7:5:1:5:6:5:7:8:7:5:1:5:7:11:7:8:7:5 ', 'False1:5:6:5:7:5:1:5:7:11:7:8:7:5:1:5:6:5:7:11:7:8:7:5:1:5:1:5:7:11:7:5:1:5:6:3:4:3:6:5:7:5:1:5:1:5:6:5:1:5:6:5 ', 'False1:5:7:5:1:5:7:11:7:8:7:5:1:5:7:5:1:5:7:5:1:5:7:8:7:11:7:5:1:5:7:5:6:5:…
7	14	9	292	1	0.1111111111111111	1.937131229708911	0.7552317647417566	140.441	1580.441	0.15:0.014583333333333334:0.07291666666666667:0.022916666666666665:0.3125:0.12083333333333333:0.19166666666666668:0.052083333333333336:0.0020833333333333333:0.008333333333333333:0.04791666666666667:0.0020833333333333333:0.0020833333333333333	['False1:5:6:3:2:3:6:5:1:5:6:5:7:5:1:5:7:5:6:3:6:5:1:5:6:3:2:3:4:3:6:5:7:11:7:8:7:5:1:5:7:8:7:5:6:3:4:3 ', 'False1:5:6:3:6:5:1:5:7:11:7:8:7:5:6:3:6:5:1:5:1:5:6:3:6:5:1:5:7:11:7:8:7:5:1:5:6:5:1:5:6:3:6:5:7:11:7 ', 'False1:5:6:5:7:5:1:5:7:5:1:5:6:3:6:5:7:5:1:5:7:8:7:5:6:5:1:5:1:5:7:8:7:11:7:5:1:5:6:5:7:11:7:8:7:5:1:5:1:5:1 ', 'False1:5:7:8:7:11:7:5:6:3:4:3:2:3:6:5:1:5:6:3:2:3:6:5:7:5:1:5:7:8:7:11:7…
7	14	8	271	0	0.0	1.9500633828952014	0.760273639408276	0.0	1440.0	0.14832535885167464:0.0215311004784689:0.06698564593301436:0.014354066985645933:0.2966507177033493:0.11961722488038277:0.19856459330143542:0.05741626794258373:0.004784688995215311:0.009569377990430622:0.06220095693779904:0.0:0.0	['False1:5:7:8:7:5:1:5:6:5:7:11:7:8:7:5:1:5:7:11:7:5:1:5:7:11:7:8:7:5:1:5:7:5:6:3:2:3:6:5:1 ', 'False1:5:7:8:7:11:7:5:6:3:6:5:1:5:7:8:7:11:7:5:6:3:2:3:6:5:1:5:6:5:1:5:7:8:7:5:6:5:1:5:7:8:7:11:7:5:6 ', 'False1:5:1:5:7:11:7:8:7:5:6:5:1:5:7:11:7:5:1:5:6:5:7:11:7:8:7:5:1:5:1:5:7:8:7:11:7:5:6:3:4:3:6:5:1:5:7:8 ', 'False1:5:6:3:2:3:6:5:7:11:7:5:1:5:1:5:1:5:1:5:1:5:7:8:7:5:6:3:2:3:6:5:1:5:7:8:7:11:7:5:1…
7	14	9	296	2	0.2222222222222222	2.1072212300148867	0.821544964965838	86.95150000000001	1433.903	0.14414414414414414:0.02927927927927928:0.10585585585585586:0.04054054054054054:0.28378378378378377:0.13513513513513514:0.13513513513513514:0.04054054054054054:0.013513513513513514:0.03153153153153153:0.02927927927927928:0.0045045045045045045:0.006756756756756757	['False1:5:7:8:7:11:7:5:6:3:2:3:6:5:1:5:6:3:4:10:9:10:4:3:2:3:6:5:7:11:7:5:1:5:6:3:4:10:4:3:2:3:6:5:7:8 ', 'True1:5:6:3:2:3:4:10:13:12 ', 'False1:5:7:8:7:5:1:5:6:5:7:5:1:5:6:5:1:5:1:5:7:8:7:5:6:3:4:3:2:3:6:5:1:5:7:11:7:5:6:5:1:5:6 ', 'False1:5:1:5:6:3:6:5:1:5:7:8:7:11:7:5:6:5:1:5:6:5:1:5:6:5:1:5:7:5:6:3:6:5:1:5:1:5:1:5:7:11:7:8:7:5:1:5:1:5:7 ', 'False1:5:6:3:6:5:7:5:1:5:7:8:7:5:1:5:6:3:4:3:6:5:1:…
7	14	9	302	2	0.2222222222222222	2.0926801006322098	0.8158757967460537	100.8675	1461.7350000000001	0.14942528735632185:0.022988505747126436:0.09425287356321839:0.03908045977011494:0.28045977011494255:0.1103448275862069:0.167816091954023:0.041379310344827586:0.009195402298850575:0.02528735632183908:0.04827586206896552:0.004597701149425287:0.006896551724137931	['False1:5:7:11:7:5:1:5:7:11:7:8:7:5:1:5:7:5:6:3:4:10:13:10:9:10:4:3:6:5:1:5:1:5:6:3:2:3:4:3:6:5 ', 'False1:5:7:8:7:11:7:5:1:5:1:5:7:5:1:5:6:3:4:10:9:10:4:3:2:3:6:5:1:5:1:5:6:3:4:3:2:3:6:5:7:11:7:8:7:5:1 ', 'True1:5:1:5:7:8:7:11:7:5:1:5:1:5:6:3:6:5:7:5:1:5:1:5:6:3:4:10:9:10:4:3:6:5:7:5:1:5:7:11:7:5:6:3:4:10:13:12 ', 'False1:5:7:8:7:11:7:5:6:5:1:5:7:11:7:5:1:5:7:8:7:5:6:5:1:5:6:3:2:3:6:5:7:8:7:5:1…
7	14	2	151	0	0.0	2.21247300009044	0.8625796036300952	0.0	360.0	0.13333333333333333:0.03333333333333333:0.08888888888888889:0.05555555555555555:0.25555555555555554:0.08888888888888889:0.15555555555555556:0.03333333333333333:0.022222222222222223:0.06666666666666667:0.044444444444444446:0.0:0.022222222222222223	['False1:5:6:3:4:10:13:10:9:10:4:3:2:3:6:5:1:5:7:11:7:5:6:3:2:3:4:10:9:10:13:10:4:3:6:5:1:5:6:5:1:5:7:8:7 ', 'False1:5:1:5:1:5:7:11:7:5:1:5:7:11:7:8:7:5:1:5:7:5:6:5:1:5:6:5:7:8:7:5:1:5:7:11:7:5:1:5:6:3:2:3:4 ']
7	14	6	245	0	0.0	1.94173175984205	0.7570253791535796	0.0	1080.0	0.1540983606557377:0.01639344262295082:0.08196721311475409:0.02622950819672131:0.3081967213114754:0.12786885245901639:0.17704918032786884:0.04262295081967213:0.003278688524590164:0.009836065573770493:0.05245901639344262:0.0:0.0	['False1:5:7:5:6:3:6:5:1:5:6:5:7:11:7:8:7:5:1:5:7:11:7:8:7:5:1:5:6:3:2:3:6:5:1:5:7:8:7:5:1:5:7:8 ', 'False1:5:6:5:7:11:7:5:1:5:6:5:7:11:7:5:1:5:6:3:6:5:1:5:6:3:6:5:7:8:7:11:7:5:1:5:7:11:7:8:7:5:1:5:7:11 ', 'False1:5:1:5:7:8:7:5:6:3:2:3:4:10:4:3:6:5:1:5:1:5:1:5:7:11:7:5:6:3:6:5:1:5:1:5:7:11:7:5:6:3:6:5:1:5:1 ', 'False1:5:7:11:7:5:6:5:1:5:7:5:1:5:6:3:2:3:6:5:7:11:7:8:7:5:1:5:6:5:1:5:1:5:6:3:6:5:7:1…
7	14	10	332	2	0.2	2.0443269797087527	0.7970243052798398	155.27050000000003	1750.541	0.1452513966480447:0.027932960893854747:0.09683426443202979:0.035381750465549346:0.29608938547486036:0.1340782122905028:0.1527001862197393:0.040968342644320296:0.00186219739292365:0.0223463687150838:0.035381750465549346:0.0037243947858473:0.0074487895716946	['False1:5:1:5:1:5:1:5:6:3:4:3:2:3:6:5:7:8:7:5:1:5:7:8:7:5:6:3:2:3:6:5:1:5:7:5:6:5:1:5:6:3:4 ', 'False1:5:6:5:7:5:1:5:6:3:2:3:6:5:7:8:7:11:7:5:1:5:7:5:1:5:6:5:7:11:7:8:7:5:1:5:1:5:7:11:7:8:7:5:1:5:7:5:6:3:2 ', 'True1:5:6:5:7:8:7:11:7:5:1:5:6:3:2:3:4:10:4:3:6:5:1:5:6:5:7:11:7:8:7:5:1:5:6:3:2:3:4:10:13:12 ', 'False1:5:6:5:1:5:7:5:6:5:1:5:6:5:1:5:1:5:6:5:7:8:7:5:1:5:6:3:4:10:13:10:4:3:6:5:1:5:1:5:1:…
7	14	8	284	1	0.125	1.9966846002458687	0.7784499114719112	10.07	1270.07	0.15326633165829145:0.017587939698492462:0.07788944723618091:0.035175879396984924:0.3065326633165829:0.10804020100502512:0.18341708542713567:0.04271356783919598:0.005025125628140704:0.017587939698492462:0.04773869346733668:0.002512562814070352:0.002512562814070352	['True1:5:6:3:4:10:13:12 ', 'False1:5:6:3:2:3:4:10:9:10:4:3:6:5:7:8:7:5:1:5:1:5:1:5:7:8:7:5:1:5:1:5:6:5:7:8:7:5:1:5:7:5:6 ', 'False1:5:7:5:6:3:6:5:1:5:7:8:7:5:1:5:7:8:7:11:7:5:1:5:7:11:7:5:6:3:4:10:9:10:4:3:2:3:6:5:1:5:1:5:7:11:7:5 ', 'False1:5:7:8:7:5:6:5:1:5:6:3:6:5:7:11:7:5:1:5:6:3:6:5:7:11:7:5:1:5:1:5:7:8:7:11:7:5:1:5:1:5:6:5:1:5:6:3:4:3:2:3:6:5:1 ', 'False1:5:7:5:1:5:7:8:7:11:7:5:6:3:4:3:6:5…
7	14	11	379	1	0.09090909090909091	2.1209967884830188	0.8269156590998404	127.207	1927.2069999999999	0.13658536585365855:0.01951219512195122:0.08130081300813008:0.04552845528455285:0.27154471544715447:0.10569105691056911:0.17886178861788618:0.04878048780487805:0.011382113821138212:0.03902439024390244:0.05203252032520325:0.0016260162601626016:0.008130081300813009	['False1:5:7:5:6:3:4:10:13:10:4:3:2:3:6:5:1:5:1:5:1:5:6:5:1:5:6:5:7:8:7:11:7:5:1:5:7:11:7:8:7:5:1:5:6 ', 'False1:5:1:5:6:5:7:8:7:5:1:5:7:11:7:8:7:5:1:5:6:3:4:3:6:5:1:5:7:11:7:8:7:5:1:5:6:3:4:3:2:3:6:5:7:8:7:11 ', 'False1:5:1:5:7:11:7:8:7:5:6:5:1:5:6:3:4:10:9:10:13:10:4:3:2:3:6:5:7:11:7:8:7:5:1:5:7:8:7:11:7:5:6:5:1:5:1:5:1:5:7:5:1 ', 'False1:5:6:5:7:8:7:11:7:5:1:5:1:5:6:3:4:10:13:10:9:10:4:3:6:5:7…
7	14	8	240	3	0.375	2.1505996090641566	0.8384569476227589	77.91533333333332	1133.746	0.12727272727272726:0.04242424242424243:0.12727272727272726:0.051515151515151514:0.2606060606060606:0.12424242424242424:0.14242424242424243:0.03939393939393939:0.0030303030303030303:0.024242424242424242:0.03636363636363636:0.00909090909090909:0.012121212121212121	['False1:5:6:3:2:3:6:5:7:5:1:5:7:11:7:8:7:5:6:3:2:3:6:5:1:5:6:5:7:8:7:11:7:5:1:5:1:5:6:3:4:3:2:3:6:5:7:8 ', 'True1:5:7:11:7:5:6:3:4:10:13:12 ', 'False1:5:7:5:1:5:7:8:7:11:7:5:1:5:7:5:6:5:1:5:6:3:2:3:4:3:6:5:7:8:7:5:1:5:1:5:7:5:6:5:1:5:7:11:7:8:7:5:6:3:4 ', 'False1:5:7:11:7:8:7:5:1:5:6:3:4:3:2:3:6:5:1:5:6:3:4:3:2:3:6:5:1:5:1:5:6:3:4:10:4:3:2:3:6:5:7:8:7:11 ', 'True1:5:6:3:4:3:2:3:6:5:1:5:1:5:6:5:1…
7	18	12	332	1	0.08333333333333333	1.951226111933358	0.7607269540262719	47.884	2027.884	0.17052980132450332:0.02152317880794702:0.0695364238410596:0.023178807947019868:0.3211920529801324:0.10927152317880795:0.173841059602649:0.04304635761589404:0.0033112582781456954:0.013245033112582781:0.046357615894039736:0.0016556291390728477:0.0033112582781456954	['False1:5:7:11:7:8:7:5:1:5:7:8:7:11:7:5:6:5:1:5:6:3:2:3:4:3:6:5:1:5:6:5:7:11:7:5:1:5:7:8:7:11:7 ', 'False1:5:7:11:7:8:7:5:6:5:1:5:7:11:7:5:1:5:1:5:1:5:7:11:7:5:1:5:1:5:1:5:7:11:7:8:7:5:6:5:1:5:1:5:1:5:1 ', 'False1:5:6:3:2:3:6:5:7:5:1:5:1:5:1:5:7:8:7:11:7:5:1:5:1:5:7:8:7:11:7:5:1:5:1:5:6:5:1:5:7:8:7:11:7:5:1:5:1:5:6:5:7:8:7 ', 'False1:5:1:5:1:5:7:5:1:5:6:3:2:3:4:3:6:5:7:5:1:5:1:5:6:3:2:3:4:10:4:3…
7	18	10	328	1	0.1	2.0635112139649476	0.8045036865784948	33.272	1653.272	0.14951456310679612:0.02330097087378641:0.07961165048543689:0.02912621359223301:0.28932038834951457:0.10097087378640776:0.18446601941747573:0.04660194174757282:0.009708737864077669:0.02524271844660194:0.05242718446601942:0.001941747572815534:0.007766990291262136	['False1:5:7:11:7:8:7:5:1:5:7:8:7:5:1:5:7:11:7:8:7:5:1:5:7:8:7:11:7:5:6:5:1:5:6:3:4:3:2:3:6:5:1:5:7:8:7:11:7 ', 'False1:5:7:11:7:8:7:5:1:5:7:5:6:5:1:5:6:3:6:5:7:11:7:5:1:5:1:5:7:8:7:5:6:3:2:3:6:5:1:5:7:11:7:8:7:5:1:5:6:5:7:5:1:5:6:3:4:10:9 ', 'False1:5:7:8:7:11:7:5:1:5:1:5:7:11:7:8:7:5:6:3:2:3:6:5:1:5:1:5:1:5:7:5:6:5:1:5:7:8:7:11:7:5:1:5:7:8:7:11:7 ', 'False1:5:6:5:7:11:7:5:1:5:6:3:2:3:4:10:13:10…
7	18	13	345	2	0.15384615384615385	2.026049183277282	0.7898983180246528	27.2095	2034.4189999999999	0.15384615384615385:0.017628205128205128:0.07852564102564102:0.028846153846153848:0.2980769230769231:0.11538461538461539:0.1762820512820513:0.05128205128205128:0.008012820512820512:0.017628205128205128:0.046474358974358976:0.003205128205128205:0.004807692307692308	['True1:5:7:5:6:3:4:10:9:10:13:12 ', 'False1:5:6:3:2:3:4:10:9:10:13:10:4:3:6:5:7:5:1:5:6:3:6:5:1:5:7:8:7:5:1:5:6:5:7:11:7:5:1:5:6 ', 'False1:5:7:8:7:11:7:5:1:5:6:5:1:5:7:11:7:8:7:5:6:3:2:3:6:5:1:5:6:3:2:3:4:3:6:5:7:8:7:5:1:5:7:11:7:8:7:5:6 ', 'False1:5:1:5:6:3:4:3:2:3:6:5:7:8:7:5:1:5:6:3:6:5:1:5:6:5:1:5:1:5:7:11:7:8:7:5:1:5:6:3:2:3:6:5:1:5:1:5:6:5:7:11:7:8 ', 'False1:5:7:11:7:8:7:5:6:5:1:5:7:11:7…
7	18	12	316	4	0.3333333333333333	2.0098801981227727	0.783594495648015	100.42399999999999	1841.696	0.16399286987522282:0.0213903743315508:0.07308377896613191:0.030303030303030304:0.3137254901960784:0.1140819964349376:0.16399286987522282:0.040998217468805706:0.0017825311942959:0.017825311942959002:0.0427807486631016:0.0071301247771836:0.008912655971479501	['False1:5:7:8:7:11:7:5:6:5:1:5:6:5:1:5:7:8:7:5:6:3:2:3:4:3:6:5:1:5:1:5:6:5:1:5:7:11:7:8:7 ', 'False1:5:6:5:7:11:7:5:1:5:1:5:1:5:1:5:7:5:6:5:1:5:6:3:4:3:2:3:6:5:7:11:7:8:7:5:1:5:1:5:6:5:7:5:1:5:6 ', 'False1:5:1:5:6:5:1:5:6:3:4:10:9:10:4:3:6:5:1:5:7:5:1:5:6:3:2:3:4:3:6:5:7:11:7:5:1:5:7:8:7:11:7:5:6:3 ', 'True1:5:6:5:1:5:7:8:7:5:6:5:1:5:6:3:6:5:7:5:1:5:6:3:2:3:4:10:13:12 ', 'False1:5:6:3:2:3:6:5:7:…
7	18	11	320	2	0.18181818181818182	2.0278982989385805	0.790619235050137	101.621	1823.242	0.15398230088495576:0.02654867256637168:0.0831858407079646:0.02654867256637168:0.2973451327433628:0.11150442477876106:0.17699115044247787:0.04601769911504425:0.005309734513274336:0.01592920353982301:0.047787610619469026:0.0035398230088495575:0.005309734513274336	['True1:5:1:5:6:3:2:3:4:10:13:12 ', 'False1:5:1:5:1:5:6:3:2:3:6:5:1:5:7:8:7:5:6:5:1:5:7:5:1:5:1:5:6:5:7:11:7:8:7:5:1:5:1:5:7:8:7:5:6 ', 'True1:5:6:3:2:3:4:3:6:5:1:5:6:5:7:8:7:5:1:5:7:8:7:11:7:5:1:5:7:8:7:5:6:3:4:10:9:10:4:3:2:3:6:5:1:5:6:3:4:10:13:12 ', 'False1:5:7:5:1:5:6:5:1:5:1:5:1:5:7:11:7:5:1:5:1:5:7:8:7:5:1:5:6:3:4:3:2:3:6:5:7:5:1:5:1:5:6:3:2:3:6:5:7:5 ', 'False1:5:6:3:2:3:4:10:9:10:4:3:6:5…
7	18	19	415	5	0.2631578947368421	2.063395806968156	0.804458692708945	99.18719999999999	3015.9360000000006	0.14974358974358976:0.018461538461538463:0.07794871794871795:0.035897435897435895:0.2953846153846154:0.11794871794871795:0.1682051282051282:0.04512820512820513:0.0071794871794871795:0.024615384615384615:0.046153846153846156:0.005128205128205128:0.008205128205128205	['False1:5:1:5:6:5:1:5:6:5:1:5:7:11:7:5:1:5:7:5:1:5:6:3:4:3:6:5:7:11:7:8:7:5:1:5:6 ', 'False1:5:1:5:7:5:1:5:1:5:6:5:7:8:7:11:7:5:1:5:7:11:7:5:1:5:1:5:6:5:1:5:7:5:6:5:1:5:6:5:7:11:7:5 ', 'True1:5:6:5:7:5:1:5:7:5:1:5:7:5:1:5:6:5:1:5:7:8:7:11:7:5:1:5:7:5:6:3:4:3:6:5:1:5:6:5:1:5:6:3:2:3:4:10:9:10:13:12 ', 'False1:5:1:5:6:3:2:3:6:5:1:5:7:8:7:11:7:5:1:5:1:5:7:8:7:11:7:5:6:5:1:5:7:8:7:5:6:5:1:5:7:5:6:3:…
7	18	12	356	0	0.0	2.019524131457377	0.7873543879462974	0.0	2160.0	0.15151515151515152:0.02711323763955343:0.08931419457735247:0.028708133971291867:0.3062200956937799:0.13078149920255183:0.15311004784688995:0.03987240829346093:0.007974481658692184:0.022328548644338118:0.03827751196172249:0.0:0.004784688995215311	['False1:5:6:5:7:5:1:5:7:11:7:8:7:5:6:5:1:5:6:3:6:5:1:5:1:5:7:8:7:11:7:5:1:5:6:5:1:5:7:5:1 ', 'False1:5:7:8:7:5:6:5:1:5:6:5:1:5:6:5:1:5:6:5:7:11:7:8:7:5:1:5:1:5:6:3:2:3:6:5:7:8:7:5:1:5:1:5 ', 'False1:5:6:5:1:5:6:5:7:5:1:5:6:3:4:3:6:5:7:5:1:5:7:8:7:5:6:3:2:3:4:10:4:3:6:5:1:5:6:5:7:11:7:5:1:5:7:5:6:3:6:5 ', 'False1:5:7:11:7:5:1:5:6:3:2:3:6:5:1:5:6:3:2:3:6:5:1:5:6:5:7:11:7:5:1:5:6:3:2:3:6:5:7:8:7:11…
7	18	8	266	1	0.125	1.9132551178967203	0.7459231552977791	101.245	1361.245	0.15608465608465608:0.013227513227513227:0.05291005291005291:0.018518518518518517:0.31746031746031744:0.10582010582010581:0.20899470899470898:0.05555555555555555:0.0:0.010582010582010581:0.05291005291005291:0.0026455026455026454:0.005291005291005291	['False1:5:7:8:7:5:6:5:1:5:6:5:1:5:6:3:2:3:6:5:7:11:7:8:7:5:1:5:1:5:7:5:1:5:7:11:7 ', 'False1:5:7:8:7:5:6:5:1:5:6:5:7:5:1:5:7:5:1:5:7:5:6:3:6:5:1:5:7:5:1:5:6:5:7:8:7:11:7:5:1:5:7:11:7 ', 'False1:5:7:5:1:5:6:5:7:8:7:5:1:5:7:11:7:5:6:3:6:5:1:5:6:3:2:3:4:10:13:10:4:3:6:5:7:11:7:8:7:5:1:5:7:11:7:5:1:5:7:8:7:11:7 ', 'False1:5:1:5:6:5:1:5:6:5:7:8:7:5:1:5:7:8:7:5:1:5:1:5:1:5:7:11:7:8:7:5:1:5:1:5:6:5:7:1…
7	18	11	290	3	0.2727272727272727	1.9615202228571509	0.7647403318708859	121.84433333333334	1805.533	0.16815742397137745:0.02146690518783542:0.07155635062611806:0.02146690518783542:0.32379248658318427:0.12701252236135957:0.15742397137745975:0.04114490161001789:0.0017889087656529517:0.01073345259391771:0.04293381037567084:0.005366726296958855:0.007155635062611807	['False1:5:1:5:6:5:7:11:7:8:7:5:1:5:6:3:6:5:1:5:6:5:1:5:7:11:7:5:6:3:4:3:6:5:1:5:6:3:2:3:6:5 ', 'False1:5:1:5:7:11:7:8:7:5:6:5:1:5:6:5:7:11:7:8:7:5:1:5:1:5:1:5:6:5:1:5:6:5:1:5:1:5:6:5:7:11 ', 'False1:5:1:5:7:8:7:11:7:5:6:3:2:3:4:10:4:3:6:5:1:5:6:5:1:5:1:5:7:8:7:11:7:5:6:5:1:5:7:8:7:11:7:5:1:5:6:3:2 ', 'False1:5:7:8:7:5:6:5:1:5:1:5:7:5:1:5:6:3:4:3:2:3:6:5:7:8:7:11:7:5:1:5:6:5:7:11:7:5:1:5:6:5:1:5:…
7	18	4	198	0	0.0	2.0000398864554585	0.7797580410846184	0.0	720.0	0.15706806282722513:0.02617801047120419:0.08376963350785341:0.03664921465968586:0.29842931937172773:0.10471204188481675:0.17801047120418848:0.04712041884816754:0.005235602094240838:0.015706806282722512:0.04712041884816754:0.0:0.0	['False1:5:6:3:2:3:6:5:7:11:7:5:1:5:6:3:2:3:6:5:7:5:1:5:6:5:1:5:1:5:7:8:7:5:1:5:1:5:1:5:6:3:4 ', 'False1:5:7:11:7:5:1:5:6:3:2:3:4:3:6:5:7:8:7:5:1:5:7:8:7:11:7:5:1:5:6:3:4:3:6:5:7:11:7:8:7:5:1:5:7:8:7:11:7:5:1:5:7 ', 'False1:5:7:11:7:5:1:5:6:5:7:8:7:11:7:5:1:5:6:5:1:5:7:11:7:8:7:5:1:5:1:5:6:3:4:10:4:3:2:3:6:5:1:5:1:5:6:5:7:8 ', 'False1:5:1:5:7:5:1:5:6:5:1:5:6:5:7:5:1:5:7:8:7:11:7:5:6:3:4:10:9:10:4…
8	2	4	230	0	0.0	1.8009136777615085	0.7247409788674167	0.0	720.0	0.2764976958525346:0.14285714285714285:0.0:0.0:0.004608294930875576:0.2903225806451613:0.11059907834101383:0.009216589861751152:0.08294930875576037:0.041474654377880185:0.027649769585253458:0.013824884792626729	['False1:6:7:10:11:8:11:12:11:10:7:6:9:6:1:2:1:2:1:2:1:6:7:6:1:2:1:6:7:10:7:6:1:2:1:2:1:6:1:2:1:2:1:6:7:6:1:2:1:6:9 ', 'False1:2:1:6:7:6:1:2:1:2:1:6:9:6:1:6:9:6:1:2:1:2:1:2:1:2:1:6:7:6:1:2:1:6:7:10:11:12:5:12:11:8:11:10:7:6:1:2 ', 'False1:2:1:6:9:6:1:2:1:6:7:6:9:6:1:6:9:6:1:2:1:6:9:6:1:6:7:10:7:6:1:2:1:6:7:10:7:6:9:6:1:2:1:6:9:6:7:6:1:6:7:10:7:6:9:6 ', 'False1:6:9:6:1:2:1:6:7:6:9:6:1:2:1:6:1:6:1:…
8	2	3	169	1	0.3333333333333333	1.9198780324510478	0.7726157570606695	21.07	381.07	0.26956521739130435:0.12173913043478261:0.008695652173913044:0.008695652173913044:0.02608695652173913:0.2956521739130435:0.09565217391304348:0.008695652173913044:0.0782608695652174:0.02608695652173913:0.034782608695652174:0.02608695652173913	['False1:6:1:2:1:6:7:6:9:6:1:6:1:2:1:6:9:6:1:2:1:2:1:6:1:6:1:6:7:6:9:6:1:2:1:2:1:6:9:6:1:6:9:6:7:6:1:2:1:6:7 ', 'False1:2:1:6:7:6:1:2:1:6:9:6:7:6:1:6:7:10:11:12:5:12:11:8:11:10:7:6:9:6:1:2:1:6:9:6:7:6:1:2:1:6:7:6:1:2:1:6:9:6:1:2:1:2 ', 'True1:6:7:10:11:12:5:4:5:3 ']
8	2	3	200	1	0.3333333333333333	1.8755948259627084	0.7547948837928076	167.421	527.421	0.29411764705882354:0.1411764705882353:0.0058823529411764705:0.0058823529411764705:0.01764705882352941:0.27647058823529413:0.08823529411764706:0.0058823529411764705:0.07058823529411765:0.041176470588235294:0.03529411764705882:0.01764705882352941	['False1:2:1:6:9:6:1:6:9:6:1:6:7:10:7:6:1:2:1:6:9:6:1:2:1:2:1:2:1:6:1:2:1:6:9:6:1:6:7:6:1:2:1:6:1:2:1:6:7:10:11:8:11 ', 'True1:2:1:2:1:6:1:2:1:2:1:6:9:6:1:6:7:10:11:12:5:4:5:12:11:10:7:6:1:2:1:6:9:6:1:2:1:2:1:6:7:6:9:6:1:6:7:6:1:2:1:6:7:10:11:12:5:3 ', 'False1:6:7:10:11:10:7:6:1:2:1:6:7:6:9:6:1:2:1:2:1:6:1:2:1:6:7:6:9:6:1:2:1:6:7:6:9:6:1:6:9:6:1:2:1:6:1:2:1:6:1:6:9:6:7:6:1:2:1 ']
8	2	3	188	1	0.3333333333333333	1.9270526425834598	0.77550303257785	106.324	466.324	0.2635135135135135:0.12162162162162163:0.006756756756756757:0.006756756756756757:0.013513513513513514:0.28378378378378377:0.10135135135135136:0.013513513513513514:0.08783783783783784:0.0472972972972973:0.04054054054054054:0.013513513513513514	['False1:6:9:6:1:2:1:2:1:6:1:6:7:6:1:2:1:6:1:2:1:2:1:6:9:6:1:2:1:6:7:10:11:8:11:12:11:10:7:6:1:6:7:6:9:6:1:2:1:2:1 ', 'False1:6:7:6:9:6:1:6:7:6:1:2:1:6:1:6:9:6:1:2:1:6:9:6:1:2:1:2:1:6:9:6:7:10:7:6:1:6:9:6:1:2:1:2:1:6:9:6:1:2:1:6:7:6:9:6:1:2:1:6:9:6:7 ', 'True1:6:9:6:7:10:11:10:7:6:1:2:1:6:9:6:7:10:7:6:1:2:1:6:7:10:11:8:11:12:5:4:5:3 ']
8	2	2	155	0	0.0	1.8127454443451676	0.7295024320128171	0.0	360.0	0.23:0.1:0.0:0.0:0.0:0.3:0.15:0.0:0.07:0.09:0.05:0.01	['False1:6:9:6:7:10:11:10:7:6:1:2:1:6:9:6:7:10:11:10:7:6:1:2:1:2:1:6:9:6:7:6:1:6:7:10:11:10:7:6:1:2:1:6:1:2:1:2 ', 'False1:6:1:6:7:10:11:12:11:10:7:6:1:2:1:6:9:6:1:2:1:6:9:6:7:10:7:6:1:2:1:6:7:6:1:2:1:6:7:6:1:6:7:6:9:6:1:6:9:6:7:6 ']
8	2	3	204	0	0.0	1.8610279567134274	0.7489327443637374	0.0	540.0	0.25903614457831325:0.10843373493975904:0.0:0.0:0.006024096385542169:0.30120481927710846:0.12650602409638553:0.018072289156626505:0.06626506024096386:0.05421686746987952:0.04216867469879518:0.018072289156626505	['False1:6:9:6:7:6:1:6:7:6:9:6:1:2:1:6:7:10:11:8:11:12:5:12:11:10:7:6:1:2:1:2:1:6:7:6:9:6:1:2:1:6:9:6:7:6 ', 'False1:2:1:6:7:10:7:6:9:6:1:2:1:6:1:2:1:6:9:6:7:10:11:12:11:10:7:6:1:2:1:6:7:10:7:6:1:2:1:6:9:6:1:6:7:6:1:2:1:6:7:10:11:8 ', 'False1:6:9:6:1:6:1:6:9:6:7:6:1:2:1:6:9:6:7:6:1:6:7:6:9:6:1:6:1:2:1:6:1:2:1:6:1:2:1:6:1:2:1:6:7:6:1:2:1:6:1:6:7:10:7:6:1:2:1:2:1:6:7:10:11:8 ']
8	2	3	196	0	0.0	1.6627077765596188	0.6691228327235039	0.0	540.0	0.2981366459627329:0.14285714285714285:0.0:0.0:0.0:0.30434782608695654:0.11180124223602485:0.0:0.07453416149068323:0.049689440993788817:0.018633540372670808:0.0	['False1:6:7:6:9:6:1:2:1:6:7:6:1:2:1:6:1:2:1:6:9:6:7:6:1:2:1:2:1:2:1:2:1:6:7:10:11:10:7:6:1:6:9:6:7:10:11:10 ', 'False1:6:1:2:1:2:1:6:9:6:1:6:9:6:7:6:1:2:1:6:7:6:9:6:1:2:1:2:1:6:7:6:1:2:1:6:9:6:1:2:1:6:1:6:9:6:7:6:1:6:7:6:9:6:1:2 ', 'False1:2:1:6:1:2:1:2:1:2:1:6:1:6:1:6:7:10:11:10:7:6:1:2:1:6:9:6:7:10:7:6:1:2:1:6:7:10:7:6:9:6:1:6:1:2:1:6:7:6:9:6:1:2:1:6:1 ']
8	2	4	240	0	0.0	1.823145046128095	0.7336875396440492	0.0	720.0	0.2927927927927928:0.15315315315315314:0.0:0.0045045045045045045:0.009009009009009009:0.2702702702702703:0.1036036036036036:0.009009009009009009:0.07207207207207207:0.04954954954954955:0.02702702702702703:0.009009009009009009	['False1:2:1:6:9:6:1:6:9:6:1:2:1:6:9:6:7:6:1:2:1:6:9:6:1:2:1:6:7:6:1:2:1:2:1:6:1:6:9:6:7:10:7:6:1:2:1:6:9:6:1:6:9 ', 'False1:2:1:6:7:6:9:6:1:2:1:2:1:6:7:6:1:6:7:6:9:6:1:2:1:2:1:2:1:2:1:6:9:6:7:10:7:6:1:2:1:2:1:6:9:6:1:2:1:6:1:2 ', 'False1:2:1:2:1:6:7:6:1:6:9:6:7:10:11:8:11:12:5:4:5:12:11:10:7:6:1:2:1:2:1:6:7:10:7:6:1:2:1:6:1:6:1:2:1:2:1:6:1:6:1:2 ', 'False1:6:9:6:7:10:11:8:11:10:7:6:1:2:1:2:1:6:7…
8	2	3	197	0	0.0	1.8321476970863988	0.7373104729075872	0.0	540.0	0.24848484848484848:0.11515151515151516:0.0:0.0:0.006060606060606061:0.28484848484848485:0.1393939393939394:0.0:0.07272727272727272:0.08484848484848485:0.03636363636363636:0.012121212121212121	['False1:6:7:10:7:6:9:6:1:6:1:6:1:2:1:6:7:10:7:6:9:6:1:2:1:2:1:2:1:6:7:10:7:6:1:2:1:6:9:6:7:10:11:12:5 ', 'False1:2:1:6:7:6:9:6:1:2:1:6:9:6:7:10:7:6:1:2:1:2:1:6:1:2:1:6:1:2:1:6:1:2:1:6:7:10:11:10:7:6:1:2:1:6:9:6:7:6:1:2:1:2:1:6 ', 'False1:6:7:10:11:12:11:10:7:6:9:6:1:6:9:6:1:2:1:6:7:10:11:10:7:6:9:6:1:6:7:6:1:2:1:6:7:6:9:6:1:6:9:6:7:10:11:10:7:6:1:2:1:6:9:6:7:10:7:6:1:6:1:2 ']
8	2	3	206	0	0.0	1.7501440213941046	0.7043097661408803	0.0	540.0	0.28804347826086957:0.14673913043478262:0.0:0.0:0.0:0.28804347826086957:0.10326086956521739:0.016304347826086956:0.08152173913043478:0.04891304347826087:0.02717391304347826:0.0	['False1:6:7:6:9:6:1:2:1:2:1:6:7:6:1:2:1:6:7:10:7:6:9:6:1:2:1:6:9:6:1:2:1:6:7:10:7:6:9:6:1:2:1:6:1:2:1:2:1:6:9:6:7:10:11:8 ', 'False1:6:1:2:1:2:1:6:7:10:11:8:11:10:7:6:1:2:1:6:1:2:1:6:1:2:1:2:1:6:9:6:1:2:1:2:1:6:9:6:1:2:1:6:1:2:1:6:7:10:11:8:11:10:7:6:9:6:1:6:9:6:7:6:1:6:7:10 ', 'False1:2:1:6:9:6:7:6:1:2:1:6:9:6:7:6:1:6:9:6:1:6:7:6:9:6:1:2:1:6:1:2:1:6:9:6:7:10:7:6:1:2:1:2:1:6:1:2:1:6:9:6:7:6:1:2:…
8	6	6	275	1	0.16666666666666666	1.9538221388039168	0.7862758703513498	18.811	918.811	0.24820143884892087:0.1223021582733813:0.0035971223021582736:0.0:0.01079136690647482:0.2733812949640288:0.10431654676258993:0.017985611510791366:0.08633093525179857:0.0539568345323741:0.0539568345323741:0.025179856115107913	['True1:6:7:10:11:8:11:12:5:3 ', 'False1:6:9:6:1:2:1:6:9:6:7:10:11:12:11:8:11:10:7:6:1:6:7:10:7:6:9:6:1:2:1:6:9:6:7:10:7:6:1:6:7:10:11:8:11:12:5:12:11:10:7 ', 'False1:2:1:6:9:6:7:10:11:12:5:12:11:10:7:6:1:2:1:6:9:6:7:6:1:2:1:2:1:6:9:6:7:10:7:6:1:2:1:6:7:6:9:6:1:6:7:6 ', 'False1:2:1:2:1:6:9:6:1:2:1:6:7:6:1:2:1:6:7:10:7:6:9:6:1:2:1:2:1:6:9:6:1:2:1:6:9:6:7:6:1:6:1:2:1:2:1:2:1:6:7:6:1:2 ', 'False1:6:…
8	6	5	209	1	0.2	1.7321259903752804	0.697058777046235	71.896	791.896	0.304:0.156:0.004:0.0:0.004:0.276:0.096:0.0:0.088:0.052:0.016:0.004	['False1:6:9:6:1:2:1:2:1:2:1:6:9:6:1:6:7:10:11:10:7:6:9:6:1:6:9:6:7:6:1:2:1:2:1:6:9:6:1:2:1:2:1:6:1 ', 'True1:2:1:6:1:6:7:6:9:6:1:2:1:2:1:2:1:6:1:6:7:10:11:12:5:3 ', 'False1:2:1:6:1:2:1:2:1:6:7:10:11:10:7:6:1:2:1:6:9:6:1:6:1:2:1:2:1:6:7:10:7:6:1:6:1:2:1:6:9:6:1:2:1:6:7:6:9:6:1:2:1:2:1:6:9:6:7 ', 'False1:2:1:2:1:6:7:10:7:6:1:6:7:10:7:6:9:6:1:2:1:6:9:6:1:2:1:6:7:6:1:6:9:6:1:2:1:6:9:6:1:2:1:6:9:6:1:…
8	6	5	226	2	0.4	1.846755497565507	0.7431890842752836	144.28199999999998	828.564	0.2727272727272727:0.13636363636363635:0.007575757575757576:0.003787878787878788:0.011363636363636364:0.2916666666666667:0.10984848484848485:0.007575757575757576:0.08333333333333333:0.041666666666666664:0.026515151515151516:0.007575757575757576	['True1:2:1:6:9:6:7:6:1:2:1:6:1:2:1:6:7:6:1:6:1:2:1:2:1:6:7:6:9:6:1:6:1:2:1:6:7:10:11:8:11:12:5:4:5:3 ', 'True1:2:1:6:9:6:7:6:1:6:7:10:11:10:7:6:9:6:1:2:1:2:1:2:1:6:7:10:11:8:11:12:5:3 ', 'False1:6:9:6:7:6:1:2:1:2:1:2:1:2:1:2:1:6:1:2:1:6:1:6:9:6:7:6:1:2:1:2:1:6:1:2:1:2:1:6:9:6:1:6:9:6:7:10:7:6:1:2:1:6:7:6:9:6:1:2:1:6:7:10:11 ', 'False1:6:7:6:9:6:1:6:7:10:11:10:7:6:9:6:1:2:1:6:7:6:1:6:9:6:1:2:1:2:…
8	6	4	202	3	0.75	2.1216110206879795	0.8537990837076253	124.33800000000001	553.0139999999999	0.2360248447204969:0.10559006211180125:0.018633540372670808:0.006211180124223602:0.024844720496894408:0.2236024844720497:0.10559006211180125:0.024844720496894408:0.049689440993788817:0.08695652173913043:0.08695652173913043:0.031055900621118012	['True1:6:9:6:1:2:1:6:7:10:11:12:11:8:11:10:7:6:9:6:1:6:9:6:1:6:7:10:11:8:11:12:5:3 ', 'False1:2:1:6:7:10:11:8:11:10:7:6:9:6:1:6:1:2:1:6:9:6:1:2:1:6:1:2:1:2:1:2:1:2:1:2:1:6:1:6:7:10:11:8:11:12:11 ', 'True1:6:9:6:7:10:7:6:1:2:1:2:1:2:1:6:1:6:7:6:1:2:1:6:1:2:1:2:1:6:1:6:7:10:11:12:5:3 ', 'True1:6:7:10:7:6:9:6:1:6:7:10:11:10:7:6:9:6:1:6:1:2:1:2:1:6:7:10:11:10:7:6:1:6:7:10:11:12:5:4:5:3 ']
8	6	6	258	1	0.16666666666666666	1.9184454494249092	0.7720392432402164	14.643	914.643	0.2841726618705036:0.12589928057553956:0.0035971223021582736:0.0035971223021582736:0.017985611510791366:0.2697841726618705:0.10431654676258993:0.01079136690647482:0.05755395683453238:0.05755395683453238:0.039568345323741004:0.025179856115107913	['False1:2:1:6:1:6:7:10:7:6:9:6:1:2:1:2:1:6:1:2:1:6:1:2:1:6:1:2:1:6:7:6:1:6:7:6:1:2:1:2:1:6:1:6:7:10:7:6:1 ', 'False1:6:1:2:1:2:1:6:9:6:7:10:7:6:1:6:7:10:11:8:11:10:7:6:9:6:1:2:1:2:1:6:9:6:1:2:1:2:1:6:1:2:1:2:1:6:7:6 ', 'False1:6:1:6:7:6:1:2:1:6:1:6:1:2:1:6:1:6:9:6:1:6:1:2:1:6:7:10:7:6:1:2:1:6:9:6:1:2:1:6:7:6:1:2:1:2:1:6:9:6:1:2:1:6:7:10:7:6:9 ', 'False1:6:9:6:7:10:7:6:1:6:1:2:1:2:1:6:1:6:1:6:1:2…
8	6	5	267	1	0.2	1.9285197274635046	0.776093430965721	120.226	840.226	0.2823529411764706:0.15294117647058825:0.00392156862745098:0.0:0.00784313725490196:0.23921568627450981:0.09411764705882353:0.01568627450980392:0.06666666666666667:0.058823529411764705:0.054901960784313725:0.023529411764705882	['False1:6:7:6:1:2:1:2:1:2:1:2:1:6:1:2:1:6:9:6:7:10:11:12:5:12:11:10:7:6:1:2:1:2:1:6:1:2:1:2:1:2:1:2:1:2 ', 'False1:6:1:2:1:6:9:6:1:2:1:6:1:6:9:6:7:10:11:12:11:10:7:6:1:2:1:2:1:6:9:6:1:2:1:6:9:6:1:2:1:6:9:6:1:2:1:6:7:10:11:8:11:10:7:6:9 ', 'False1:6:7:10:7:6:9:6:1:2:1:2:1:6:9:6:7:10:7:6:1:2:1:2:1:6:7:10:7:6:1:6:7:6:9:6:1:6:9:6:7:10:7:6:1:2:1:6:1:2:1:6:9 ', 'False1:6:7:6:9:6:1:6:1:2:1:6:1:2:1:6:1:…
8	6	4	235	1	0.25	1.980358695307243	0.7969549662866399	165.52	705.52	0.23444976076555024:0.09569377990430622:0.004784688995215311:0.004784688995215311:0.014354066985645933:0.2727272727272727:0.1291866028708134:0.014354066985645933:0.06698564593301436:0.09090909090909091:0.05741626794258373:0.014354066985645933	['True1:6:9:6:7:10:11:12:5:12:11:10:7:6:1:6:9:6:7:6:1:6:9:6:7:10:11:8:11:10:7:6:1:2:1:6:7:10:11:8:11:12:5:4:5:3 ', 'False1:2:1:2:1:6:9:6:7:10:7:6:1:2:1:2:1:6:7:6:9:6:1:6:7:10:11:8:11:10:7:6:9:6:1:2:1:2:1:6:1:2:1:6:7:10:11:10:7:6 ', 'False1:6:1:2:1:6:9:6:1:6:7:10:11:10:7:6:9:6:1:6:9:6:1:6:9:6:7:6:1:6:7:10:11:10:7:6:1:2:1:6:9:6:7:10:7:6:1:6:7:10:7:6:1 ', 'False1:6:7:10:7:6:1:6:1:2:1:2:1:6:1:6:7:6:9…
8	6	3	167	1	0.3333333333333333	1.907318085948705	0.7675612627586746	174.494	534.494	0.2727272727272727:0.1258741258741259:0.006993006993006993:0.0:0.006993006993006993:0.2727272727272727:0.0979020979020979:0.013986013986013986:0.06993006993006994:0.06293706293706294:0.055944055944055944:0.013986013986013986	['True1:6:9:6:1:2:1:6:1:6:9:6:1:2:1:2:1:6:1:2:1:6:7:10:11:8:11:10:7:6:1:2:1:6:7:6:9:6:1:6:7:10:11:12:5:3 ', 'False1:6:7:10:11:10:7:6:9:6:1:2:1:6:9:6:7:6:1:6:7:10:11:10:7:6:9:6:1:2:1:6:7:6:1:2:1:6:9:6:1:2:1:2:1:6:7 ', 'False1:2:1:6:1:2:1:6:1:2:1:6:9:6:7:6:1:6:1:6:1:2:1:2:1:2:1:6:1:6:9:6:1:2:1:6:9:6:7:10:11:12:11:8:11:10:7:6:1:2 ']
8	6	5	196	2	0.4	2.033803201698301	0.8184626178499763	18.8565	577.713	0.2543352601156069:0.12716763005780346:0.011560693641618497:0.0:0.017341040462427744:0.23699421965317918:0.09826589595375723:0.017341040462427744:0.06358381502890173:0.06936416184971098:0.06936416184971098:0.03468208092485549	['False1:2:1:2:1:6:9:6:1:2:1:6:9:6:7:10:11:8:11:10:7:6:1:2:1:2:1:2:1:2:1:6:9:6:7:6:1:2:1:6:9 ', 'True1:2:1:6:1:6:7:10:11:12:5:3 ', 'True1:2:1:6:7:10:11:12:5:3 ', 'False1:2:1:6:1:6:9:6:7:6:1:2:1:2:1:6:1:2:1:2:1:6:7:6:1:2:1:6:9:6:7:10:7:6:1:2:1:6:9:6:1:6:7:6:9:6:1:6:1:2:1:6:9:6 ', 'False1:2:1:6:1:6:9:6:7:10:11:8:11:10:7:6:1:2:1:6:1:2:1:6:7:10:11:12:11:10:7:6:1:6:9:6:7:10:11:12:11:8:11:10:7:6:1:2:1:…
8	6	4	256	0	0.0	1.9367210588309063	0.7793938895033089	0.0	720.0	0.25:0.12254901960784313:0.0:0.0:0.00980392156862745:0.25980392156862747:0.1323529411764706:0.014705882352941176:0.06372549019607843:0.06862745098039216:0.05392156862745098:0.024509803921568627	['False1:6:9:6:7:10:7:6:1:2:1:2:1:6:9:6:7:10:11:12:5:12:11:10:7:6:1:6:7:10:7:6:9:6:1:2:1:6:7:10:7:6:1:6:7:10:7 ', 'False1:6:9:6:1:6:7:6:9:6:1:6:1:2:1:2:1:2:1:6:9:6:7:6:1:2:1:6:7:6:1:2:1:2:1:6:9:6:7:6:1:6:9:6:7:10:11:8:11:12:5:12:11 ', 'False1:2:1:2:1:2:1:6:7:10:11:10:7:6:9:6:1:2:1:6:7:6:1:2:1:6:1:2:1:2:1:6:1:6:7:10:11:8:11:10:7:6:1:6:9:6:7:6:1:2:1:6:7:6:1 ', 'False1:6:1:2:1:2:1:6:9:6:7:10:11:8:11…
8	10	3	159	0	0.0	1.7049064613753995	0.6861048327593527	0.0	540.0	0.3262411347517731:0.1773049645390071:0.0:0.0:0.0070921985815602835:0.2624113475177305:0.09219858156028368:0.0:0.07092198581560284:0.03546099290780142:0.014184397163120567:0.014184397163120567	['False1:2:1:2:1:6:9:6:1:6:1:2:1:2:1:6:9:6:7:6:1:2:1:2:1:6:1:2:1:6:7:10:11:12:5:12:11:10:7:6:1:2:1 ', 'False1:6:9:6:7:10:7:6:1:6:9:6:1:2:1:6:1:2:1:6:7:6:9:6:1:2:1:6:7:6:1:2:1:2:1:2:1:2:1:6:1:2:1:6:9 ', 'False1:2:1:6:1:6:9:6:1:6:1:2:1:2:1:2:1:2:1:6:9:6:7:10:7:6:1:6:9:6:7:6:1:2:1:2:1:2:1:6:7:6:1:6:7:10:7:6:1:2:1:6:9 ']
8	10	6	212	0	0.0	1.5760143204521273	0.6342348194796713	0.0	1080.0	0.3210702341137124:0.14715719063545152:0.0:0.0:0.0:0.32441471571906355:0.09698996655518395:0.0033444816053511705:0.07692307692307693:0.023411371237458192:0.006688963210702341:0.0	['False1:6:9:6:7:6:1:6:1:2:1:6:7:6:1:6:7:6:1:2:1:6:7:6:9:6:1:2:1:6:9:6:1:2:1:6:9:6:1:2:1:6:1:6 ', 'False1:2:1:6:1:6:9:6:7:6:1:2:1:2:1:6:9:6:1:2:1:6:7:6:1:6:7:6:9:6:1:2:1:6:9:6:7:6:1:2:1:2:1:6:1:2:1:2 ', 'False1:2:1:6:1:6:1:2:1:2:1:6:7:10:7:6:1:2:1:6:9:6:7:10:7:6:1:2:1:6:9:6:1:6:7:6:9:6:1:2:1:2:1:6:1:2:1:6:9:6:7 ', 'False1:6:1:2:1:6:9:6:1:6:1:6:9:6:7:6:1:2:1:6:1:2:1:2:1:6:7:6:1:2:1:2:1:6:1:6:9:6:7…
8	10	6	208	1	0.16666666666666666	1.685887264608875	0.6784509449289399	14.578	914.578	0.3111888111888112:0.17132867132867133:0.0034965034965034965:0.0:0.0034965034965034965:0.2727272727272727:0.12237762237762238:0.0:0.055944055944055944:0.045454545454545456:0.01048951048951049:0.0034965034965034965	['False1:6:7:10:11:10:7:6:1:2:1:2:1:6:9:6:7:10:7:6:1:6:9:6:1:2:1:2:1:2:1:2:1:2:1:6:9:6:1:2:1:6:1:2 ', 'True1:6:9:6:7:10:11:12:5:3 ', 'False1:2:1:2:1:6:7:6:1:6:1:2:1:6:7:10:7:6:1:2:1:6:7:6:1:6:1:2:1:2:1:6:9:6:1:6:7:6:1:2:1:6:7:10:11:10:7:6:1:2:1:2:1:6:1:2:1:6:1:6:7 ', 'False1:6:1:2:1:6:1:6:7:10:7:6:1:2:1:6:1:2:1:6:7:6:1:2:1:6:9:6:7:10:7:6:1:6:9:6:1:2:1:2:1:2:1:6:1:2:1:6:7:10:7:6:9:6:1:2:1:6:7 ', '…
8	10	4	175	0	0.0	1.5989294932824663	0.6434565634161262	0.0	720.0	0.275:0.13:0.0:0.0:0.0:0.33:0.13:0.0:0.1:0.035:0.0:0.0	['False1:2:1:6:1:6:7:6:9:6:1:2:1:2:1:6:7:6:9:6:1:6:9:6:7:6:1:2:1:6:9:6:7:10:7:6:1:6:9:6 ', 'False1:2:1:6:7:6:9:6:1:2:1:6:9:6:1:6:9:6:7:6:1:6:7:10:7:6:1:2:1:2:1:2:1:6:9:6:7:10:7:6:1:6:9:6:1:6:7:6:9 ', 'False1:6:9:6:7:10:7:6:1:2:1:6:9:6:7:10:7:6:1:2:1:2:1:6:9:6:1:6:1:6:7:6:1:6:7:10:7:6:1:2:1:6:7:6:9:6:1:2:1:6:1:2:1:2 ', 'False1:6:7:6:9:6:1:2:1:2:1:6:7:6:1:6:9:6:1:2:1:6:7:10:7:6:9:6:1:6:7:6:1:2:1:2:…
8	10	6	244	1	0.16666666666666666	1.911055944571981	0.7690654877256747	48.52	948.52	0.2704626334519573:0.13523131672597866:0.0035587188612099642:0.0035587188612099642:0.010676156583629894:0.2669039145907473:0.11387900355871886:0.010676156583629894:0.0711743772241993:0.05693950177935943:0.03914590747330961:0.017793594306049824	['False1:6:7:6:9:6:1:6:7:6:9:6:1:2:1:6:1:2:1:6:7:10:11:8:11:10:7:6:9:6:1:2:1:6:7:10:7:6:1:6:9:6:1:2:1:2:1:6:9:6:1 ', 'False1:2:1:6:1:6:9:6:1:2:1:6:1:2:1:6:9:6:1:2:1:2:1:6:7:10:7:6:9:6:1:2:1:2:1:6:7:6:1:2:1:6:1:2:1:6:9:6:7:10:7:6:1:2 ', 'False1:6:7:6:9:6:1:2:1:2:1:2:1:6:7:10:7:6:1:6:7:6:9:6:1:2:1:2:1:6:1:6:7:10:11:10:7:6:9:6:1:6:7:6:1:2:1:6:9 ', 'True1:6:9:6:7:6:1:6:1:2:1:6:7:10:11:8:11:12:5:3 ', …
8	10	5	231	0	0.0	1.734774055931262	0.6981244370203059	0.0	900.0	0.2900763358778626:0.13358778625954199:0.0:0.0:0.003816793893129771:0.31297709923664124:0.10305343511450382:0.007633587786259542:0.08015267175572519:0.03816793893129771:0.022900763358778626:0.007633587786259542	['False1:6:9:6:1:2:1:2:1:6:9:6:1:6:7:6:9:6:1:2:1:2:1:6:1:6:1:6:1:6:1:2:1:2:1:2:1:2:1:6:1:6:9:6:1:2 ', 'False1:6:7:6:9:6:1:2:1:2:1:6:1:2:1:6:1:6:9:6:1:2:1:6:1:6:9:6:1:6:7:6:9:6:1:2:1:6:7:6:9:6:1:2:1:6:9:6:7:6 ', 'False1:2:1:6:9:6:7:10:7:6:1:6:7:6:9:6:1:2:1:2:1:6:7:10:11:8:11:10:7:6:1:2:1:6:9:6:1:6:1:2:1:6:7:6:1:2 ', 'False1:6:7:10:11:12:5:12:11:10:7:6:9:6:1:2:1:6:1:2:1:2:1:6:9:6:7:6:1:2:1:6:9:6:1:…
8	10	6	258	0	0.0	1.7161200894165438	0.6906175286556356	0.0	1080.0	0.2710843373493976:0.12951807228915663:0.0:0.0:0.0:0.3132530120481928:0.12650602409638553:0.009036144578313253:0.08433734939759036:0.045180722891566265:0.02108433734939759:0.0	['False1:6:9:6:7:6:1:2:1:6:9:6:7:6:1:2:1:6:7:6:1:2:1:6:1:2:1:6:9:6:1:6:1:6:7:6:9:6:1:2:1:6:7:6:1:2:1:6 ', 'False1:6:7:6:9:6:1:2:1:2:1:2:1:6:1:2:1:6:7:10:11:8:11:10:7:6:9:6:1:6:7:6:9:6:1:2:1:6:7:6:1:2:1:2 ', 'False1:2:1:2:1:6:9:6:7:10:11:8:11:10:7:6:1:6:9:6:7:10:7:6:1:2:1:6:9:6:7:6:1:2:1:6:9:6:7:6:1:6:9:6:7:6:1:2 ', 'False1:2:1:6:7:6:9:6:1:2:1:2:1:6:9:6:1:6:7:6:1:6:7:6:1:2:1:2:1:6:7:6:1:2:1:6:9:6:…
8	10	4	228	0	0.0	2.0007895484912965	0.805176946450682	0.0	720.0	0.23076923076923078:0.11794871794871795:0.0:0.005128205128205128:0.015384615384615385:0.26153846153846155:0.11794871794871795:0.015384615384615385:0.07692307692307693:0.07179487179487179:0.06153846153846154:0.02564102564102564	['False1:6:7:10:11:8:11:10:7:6:9:6:1:2:1:6:7:6:9:6:1:6:9:6:7:6:1:2:1:6:9:6:1:6:9:6:1:6:9:6:7:6:1:2:1:2:1:6:9 ', 'False1:2:1:6:9:6:7:6:1:6:1:2:1:6:9:6:7:6:1:2:1:2:1:6:9:6:1:2:1:2:1:6:1:2:1:6:7:10:11:8:11:12:11:10:7:6:1:2 ', 'False1:2:1:6:1:2:1:6:7:10:11:10:7:6:1:2:1:2:1:6:9:6:7:6:1:6:7:10:11:12:5:4:5:12:11:10:7:6:1:6:9:6:7:10:7:6:1:2:1:6:7:6 ', 'False1:6:7:10:11:12:5:12:11:8:11:10:7:6:9:6:1:2:1:6:…
8	10	9	310	1	0.1111111111111111	1.7951985961947161	0.7224410608534825	100.946	1540.946	0.294478527607362:0.1411042944785276:0.002044989775051125:0.0:0.00408997955010225:0.2883435582822086:0.10633946830265849:0.012269938650306749:0.065439672801636:0.0408997955010225:0.034764826175869123:0.010224948875255624	['False1:6:7:6:1:2:1:2:1:6:9:6:7:10:7:6:1:6:9:6:1:2:1:2:1:6:7:6:9:6:1:6:7:10:7:6:9:6:1:6:1:6:9:6:7:6:1 ', 'False1:2:1:6:1:2:1:6:9:6:1:2:1:2:1:6:7:6:9:6:1:2:1:2:1:6:1:6:7:10:7:6:9:6:1:2:1:6:7:10:11:8:11:10:7:6:1:6:1:2:1:6 ', 'False1:6:7:10:11:8:11:10:7:6:9:6:1:2:1:2:1:6:1:2:1:6:1:6:9:6:1:6:9:6:1:2:1:6:7:6:1:2:1:6:7:10:11:8:11:10:7:6:9:6:1:2:1:6 ', 'False1:2:1:2:1:6:7:6:9:6:1:2:1:6:7:10:7:6:9:6:1:2…
8	10	7	274	2	0.2857142857142857	1.9080307429309689	0.7678480570261069	108.938	1117.876	0.2692307692307692:0.12721893491124261:0.005917159763313609:0.0:0.008875739644970414:0.27514792899408286:0.10650887573964497:0.014792899408284023:0.07396449704142012:0.05621301775147929:0.04437869822485207:0.01775147928994083	['True1:6:7:10:7:6:9:6:1:2:1:2:1:6:7:6:1:2:1:6:1:2:1:6:7:6:9:6:1:6:9:6:7:10:11:12:5:3 ', 'False1:6:7:6:1:2:1:2:1:6:9:6:7:10:11:10:7:6:1:6:9:6:7:6:1:2:1:2:1:6:1:2:1:6:9:6:7:6:1:2:1:2:1:6:9 ', 'False1:6:7:6:9:6:1:6:1:2:1:6:1:2:1:6:9:6:7:10:7:6:1:2:1:6:9:6:7:10:7:6:1:2:1:2:1:6:7:10:7:6:9:6:1:2:1:6:1:2:1:6:1:6:7:10:11:8 ', 'False1:6:1:6:9:6:1:6:7:10:7:6:1:2:1:6:9:6:1:2:1:6:7:10:11:8:11:12:11:10:7:6:1…
8	14	9	288	2	0.2222222222222222	1.8726458574268234	0.7536081315515768	97.61500000000001	1455.23	0.2647058823529412:0.11990950226244344:0.004524886877828055:0.0022624434389140274:0.00904977375565611:0.29638009049773756:0.1085972850678733:0.011312217194570135:0.08597285067873303:0.049773755656108594:0.033936651583710405:0.013574660633484163	['False1:2:1:2:1:6:9:6:7:10:7:6:1:2:1:6:7:6:9:6:1:6:9:6:1:2:1:6:9:6:7:6:1:2:1:6:9:6:7:10:11:8 ', 'False1:2:1:6:1:6:7:6:1:6:7:10:7:6:9:6:1:6:7:10:7:6:9:6:1:2:1:6:1:2:1:2:1:6:9:6:1:6:9:6:7:10:11:12:11:8:11:10 ', 'True1:2:1:2:1:6:9:6:1:6:7:6:1:2:1:6:9:6:7:10:7:6:1:2:1:2:1:6:9:6:1:2:1:6:1:2:1:6:7:6:1:2:1:6:7:10:11:8:11:12:5:3 ', 'False1:2:1:2:1:6:7:6:9:6:1:6:7:6:1:2:1:2:1:6:1:6:9:6:7:6:1:2:1:6:7:10:7…
8	14	10	263	3	0.3	1.8264544388580708	0.7350193372511176	65.97166666666666	1457.915	0.28978622327790976:0.1377672209026128:0.007125890736342043:0.007125890736342043:0.014251781472684086:0.28978622327790976:0.1021377672209026:0.0023752969121140144:0.07600950118764846:0.04275534441805225:0.021377672209026127:0.009501187648456057	['False1:2:1:6:9:6:1:6:7:6:9:6:1:6:9:6:1:2:1:6:1:2:1:6:7:6:1:2:1:6:7:6:1:6:1:6:1:2:1:2 ', 'False1:2:1:6:9:6:1:2:1:6:7:6:9:6:1:2:1:2:1:6:1:2:1:6:7:6:1:2:1:6:7:6:1:2:1:2:1:2:1:6:9:6:7:6:1:2 ', 'True1:2:1:2:1:6:9:6:7:10:7:6:1:2:1:6:7:10:11:12:5:4:5:3 ', 'False1:6:1:2:1:6:1:2:1:6:1:2:1:6:1:6:7:10:7:6:9:6:1:2:1:6:7:10:11:10:7:6:1:2:1:2:1:6:1:2:1:6:7:10:7:6:9:6 ', 'True1:6:1:6:7:10:11:10:7:6:9:6:1:2:1:…
8	14	11	313	2	0.18181818181818182	1.785961198083675	0.7187236583861386	120.29	1860.58	0.29850746268656714:0.15422885572139303:0.003316749585406302:0.0:0.004975124378109453:0.2769485903814262:0.09950248756218906:0.008291873963515755:0.07296849087893864:0.04809286898839138:0.026533996683250415:0.006633499170812604	['False1:2:1:6:9:6:7:6:1:6:9:6:1:2:1:6:9:6:1:2:1:2:1:6:9:6:7:10:7:6:1:2:1:2:1:6:9:6:1:2:1 ', 'False1:2:1:6:7:10:7:6:9:6:1:6:9:6:7:10:7:6:1:2:1:2:1:6:1:2:1:6:1:6:9:6:1:2:1:6:9:6:1:2:1:2:1:2:1:6:1:6 ', 'False1:2:1:6:9:6:7:10:7:6:1:6:1:2:1:2:1:6:9:6:1:6:7:6:9:6:1:6:7:6:1:2:1:6:1:2:1:6:9:6:7:6:1:6:1:6:1:2:1 ', 'False1:2:1:6:1:6:7:10:7:6:9:6:1:2:1:6:9:6:7:6:1:2:1:2:1:6:9:6:7:10:7:6:1:2:1:6:7:6:1:6:7:1…
8	14	3	162	0	0.0	1.8186093802657903	0.7318622534254737	0.0	540.0	0.3153846153846154:0.17692307692307693:0.0:0.0:0.007692307692307693:0.23846153846153847:0.09230769230769231:0.007692307692307693:0.05384615384615385:0.046153846153846156:0.038461538461538464:0.023076923076923078	['False1:2:1:6:1:2:1:2:1:6:7:10:7:6:9:6:1:6:9:6:1:2:1:6:9:6:7:6:1:2:1:2:1:2:1:6:9:6:1:2:1:2 ', 'False1:2:1:2:1:2:1:6:7:10:7:6:1:2:1:6:9:6:7:10:11:8:11:12:11:10:7:6:1:6:7:6:1:2:1:2:1:6:1:6:9:6:1:2:1 ', 'False1:2:1:2:1:6:1:6:9:6:7:10:11:12:5:12:11:10:7:6:1:2:1:6:7:6:1:2:1:6:1:2:1:2:1:6:1:2:1:6:1:6:7 ']
8	14	4	199	0	0.0	1.7194011744353768	0.6919379344017078	0.0	720.0	0.3087557603686636:0.14285714285714285:0.0:0.0:0.0:0.29493087557603687:0.09216589861751152:0.009216589861751152:0.07834101382488479:0.041474654377880185:0.027649769585253458:0.004608294930875576	['False1:2:1:6:7:10:11:8:11:10:7:6:9:6:1:6:1:6:9:6:1:2:1:2:1:6:7:10:7:6:9:6:1:6:1:2:1:6:7:10:11:12:11 ', 'False1:6:1:2:1:6:1:6:7:10:7:6:9:6:1:2:1:6:9:6:1:2:1:6:7:6:1:6:1:6:9:6:7:10:11:8:11:10:7:6:1:2:1:6:9:6:1:2:1 ', 'False1:2:1:6:1:2:1:2:1:6:9:6:1:2:1:6:1:6:1:6:1:2:1:6:7:6:1:2:1:6:9:6:1:2:1:2:1:6:1:6:9:6:1:2:1:2:1:2:1:6:7 ', 'False1:2:1:6:9:6:7:10:7:6:1:6:7:10:7:6:1:2:1:2:1:6:1:6:7:6:9:6:1:2:1:2…
8	14	8	304	2	0.25	2.0132574922459474	0.8101944161233213	103.9855	1287.971	0.23054755043227665:0.10662824207492795:0.005763688760806916:0.002881844380403458:0.011527377521613832:0.2680115273775216:0.11527377521613832:0.020172910662824207:0.08069164265129683:0.06628242074927954:0.06628242074927954:0.025936599423631124	['False1:2:1:2:1:6:9:6:7:10:7:6:1:6:7:10:11:10:7:6:1:2:1:2:1:6:7:10:11:12:11:8:11:10:7:6:1:6:7:6:1:6:7:10 ', 'True1:6:1:2:1:2:1:2:1:6:9:6:1:6:1:2:1:2:1:6:9:6:1:2:1:6:7:10:7:6:9:6:1:2:1:6:7:10:11:8:11:12:5:3 ', 'False1:6:7:6:1:2:1:6:9:6:1:6:9:6:1:6:9:6:1:2:1:6:7:10:11:12:11:10:7:6:1:2:1:2:1:6:7:6:9:6:1 ', 'False1:6:7:6:1:6:9:6:1:2:1:6:9:6:1:2:1:2:1:2:1:6:9:6:7:10:7:6:1:6:7:6:9:6:1:2:1:6:9:6:1:2:1:…
8	14	11	308	2	0.18181818181818182	1.814615583761997	0.7302550314784706	71.1935	1762.387	0.30158730158730157:0.16468253968253968:0.003968253968253968:0.001984126984126984:0.005952380952380952:0.25992063492063494:0.10119047619047619:0.00992063492063492:0.06547619047619048:0.047619047619047616:0.031746031746031744:0.005952380952380952	['False1:2:1:6:9:6:7:10:7:6:1:2:1:6:9:6:1:2:1:6:1:2:1:2:1:2:1:6:9:6:7:10:7:6:1:6:9:6:7:6:1:2:1:2:1:2:1:6:7:6 ', 'True1:2:1:6:7:10:7:6:9:6:1:2:1:6:1:2:1:6:9:6:1:2:1:6:7:10:11:12:5:4:5:3 ', 'False1:2:1:2:1:6:7:6:1:6:9:6:7:10:11:8:11:10:7:6:1:2:1:2:1:6:1:2:1:6:1:2:1:2:1:2:1:6:9:6:1:2:1:2 ', 'True1:6:7:10:11:8:11:12:5:3 ', 'False1:6:1:2:1:2:1:6:1:2:1:6:7:10:11:10:7:6:9:6:1:2:1:2:1:2:1:6:9:6:7:6:1:2:1…
8	14	7	249	0	0.0	1.767817563222198	0.7114221225867858	0.0	1260.0	0.2798913043478261:0.1331521739130435:0.0:0.0:0.002717391304347826:0.3016304347826087:0.11956521739130435:0.008152173913043478:0.07608695652173914:0.043478260869565216:0.024456521739130436:0.010869565217391304	['False1:2:1:6:7:6:9:6:1:2:1:6:1:2:1:6:1:2:1:6:7:6:1:2:1:6:7:6:1:6:9:6:7:6:1:2:1:2:1:6:7:6:1:6:7:10:11:8:11:12 ', 'False1:2:1:6:9:6:1:6:1:2:1:6:1:6:9:6:7:10:7:6:1:6:7:6:1:2:1:2:1:6:7:10:7:6:9:6:1:6:1:2:1:6:9:6:7:10:7 ', 'False1:6:9:6:7:10:11:12:5:12:11:8:11:10:7:6:1:6:9:6:7:6:1:2:1:6:7:6:9:6:1:2:1:6:7:6:1:2:1:6:7:10:7:6:1:6:9:6 ', 'False1:6:1:2:1:2:1:6:1:6:7:6:1:2:1:2:1:6:9:6:7:10:11:10:7:6:1:2:1…
8	14	6	249	1	0.16666666666666666	1.9518828547822842	0.7854954450497402	137.629	1037.629	0.24642857142857144:0.11071428571428571:0.0035714285714285713:0.0035714285714285713:0.007142857142857143:0.26785714285714285:0.12142857142857143:0.010714285714285714:0.06428571428571428:0.08214285714285714:0.06428571428571428:0.017857142857142856	['False1:6:1:6:9:6:1:2:1:6:7:10:11:10:7:6:9:6:1:2:1:6:1:2:1:6:9:6:1:2:1:6:7:6:1:2:1:6:1:6:1:6:7:6 ', 'False1:6:7:10:7:6:9:6:1:2:1:2:1:2:1:2:1:6:7:10:11:12:11:10:7:6:1:6:7:6:1:2:1:6:9:6:7:6:1:2:1:6:7:6:1:2:1 ', 'False1:2:1:6:1:6:9:6:1:2:1:6:9:6:1:2:1:2:1:6:7:10:11:12:11:10:7:6:1:6:1:2:1:6:7:10:11:10:7:6:9:6:1:2:1:6:1:2:1:6:9:6:7 ', 'False1:2:1:6:1:2:1:6:9:6:7:10:11:8:11:10:7:6:1:2:1:6:7:10:11:8:11…
8	14	9	268	1	0.1111111111111111	1.7711751788094279	0.7127733264992211	117.978	1557.978	0.2942477876106195:0.13938053097345132:0.0022123893805309734:0.0:0.0022123893805309734:0.28982300884955753:0.11061946902654868:0.004424778761061947:0.061946902654867256:0.05309734513274336:0.033185840707964605:0.008849557522123894	['False1:6:1:6:7:10:7:6:1:2:1:2:1:6:9:6:1:2:1:6:9:6:7:10:7:6:1:6:1:6:9:6:7:6:1:2:1:2:1:6:7:10 ', 'False1:2:1:6:9:6:7:6:1:2:1:6:9:6:1:6:1:2:1:6:7:10:7:6:1:2:1:2:1:6:7:6:9:6:1:6:7:10:11:10:7 ', 'False1:6:1:2:1:6:9:6:1:6:9:6:1:2:1:6:7:6:1:2:1:6:7:6:1:6:7:6:1:2:1:6:1:2:1:2:1:6:9:6:1:6:7:6:9:6:1:2:1:2:1:2:1:6:7:6 ', 'False1:2:1:6:9:6:1:6:9:6:1:6:1:6:9:6:1:2:1:2:1:6:1:2:1:2:1:6:7:6:1:2:1:6:7:6:1:2:1:6:…
8	18	12	383	2	0.16666666666666666	1.9527813755884942	0.7858570364223121	17.427	1834.854	0.263653483992467:0.1224105461393597:0.003766478342749529:0.003766478342749529:0.011299435028248588:0.2674199623352166:0.1111111111111111:0.015065913370998116:0.064030131826742:0.0583804143126177:0.054613935969868174:0.02448210922787194	['False1:6:1:6:1:2:1:2:1:2:1:6:7:10:11:10:7:6:1:2:1:6:1:2:1:2:1:6:9:6:7:10:11:8:11:12:11:10:7:6:1:6:1:2 ', 'False1:2:1:2:1:6:1:2:1:6:9:6:7:10:11:8:11:10:7:6:1:2:1:6:1:6:7:10:7:6:9:6:1:2:1:2:1:6:1:6:7:10:11:12:11:8 ', 'True1:2:1:6:7:10:11:12:5:4:5:3 ', 'False1:2:1:6:7:6:1:2:1:6:1:6:7:6:9:6:1:6:9:6:7:10:11:12:5:4:5:12:11:10:7:6:1:2:1:2:1:6:1:6:7 ', 'False1:2:1:6:7:10:11:12:11:8:11:10:7:6:9:6:1:6:7:…
8	18	5	186	1	0.2	1.8049296672742372	0.7263571319382258	80.559	800.559	0.2602739726027397:0.1004566210045662:0.0045662100456621:0.0:0.0091324200913242:0.3287671232876712:0.1050228310502283:0.0045662100456621:0.1050228310502283:0.0365296803652968:0.0273972602739726:0.0182648401826484	['False1:6:7:10:11:12:5:12:11:10:7:6:1:2:1:2:1:2:1:6:9:6:1:6:9:6:1:6:9:6:1:2:1:6:1:2:1:6:7:6:9 ', 'True1:6:7:6:9:6:1:2:1:6:7:6:9:6:1:6:9:6:1:6:7:10:11:12:5:3 ', 'False1:6:1:6:7:6:9:6:1:6:7:6:9:6:1:6:9:6:1:6:7:10:11:12:11:8:11:10:7:6:1:2:1:6:7:6:9:6:1:6:9:6:1:6:9:6:7:6:1:2 ', 'False1:2:1:6:9:6:7:10:7:6:1:6:1:6:9:6:1:2:1:6:1:2:1:2:1:6:9:6:7:6:1:6:7:6:9:6:1:2:1:6:7:6:1:2:1:6:1 ', 'False1:6:9:6:1:6:1…
8	18	4	195	0	0.0	1.960247352241375	0.788861566453055	0.0	720.0	0.2752808988764045:0.15168539325842698:0.0:0.0056179775280898875:0.011235955056179775:0.23595505617977527:0.09550561797752809:0.016853932584269662:0.06741573033707865:0.056179775280898875:0.056179775280898875:0.028089887640449437	['False1:2:1:2:1:6:9:6:1:6:7:10:7:6:9:6:1:2:1:2:1:6:1:6:1:2:1:2:1:2:1:2:1:6:7:10:7:6:9:6:1:2:1 ', 'False1:6:9:6:1:2:1:6:9:6:1:2:1:2:1:6:7:6:1:6:9:6:7:6:1:6:9:6:7:10:7:6:1:2:1:2:1:2:1:6:7:10:11:8:11:12 ', 'False1:6:1:2:1:6:1:2:1:6:9:6:7:10:11:12:11:8:11:10:7:6:1:2:1:6:9:6:1:2:1:2:1:6:7:10:11:8:11:12:11:10:7 ', 'False1:6:1:2:1:6:7:6:1:6:9:6:7:6:1:2:1:2:1:6:9:6:1:2:1:2:1:6:9:6:7:10:11:12:5:4:5:12:11…
8	18	11	307	2	0.18181818181818182	1.7920190095755264	0.7211615010682242	97.437	1814.874	0.29015544041450775:0.14335060449050085:0.0034542314335060447:0.0017271157167530224:0.0069084628670120895:0.29015544041450775:0.10535405872193437:0.0051813471502590676:0.07599309153713299:0.044905008635578586:0.024179620034542316:0.008635578583765112	['False1:2:1:6:1:2:1:6:1:6:7:10:7:6:1:6:7:10:11:10:7:6:1:2:1:6:9:6:1:6:1:2:1:2:1:6:1:6:9:6 ', 'False1:2:1:6:1:6:1:2:1:6:7:6:9:6:1:2:1:2:1:6:9:6:1:2:1:6:7:6:9:6:1:2:1:2:1:6:7:10:7:6:1:6:9:6 ', 'False1:6:9:6:7:10:7:6:1:2:1:6:1:2:1:6:9:6:1:2:1:6:7:6:9:6:1:2:1:6:1:2:1:6:1:2:1:2:1:6:7:6:9:6:1:2:1:6:7:6:9:6 ', 'False1:2:1:6:1:6:7:10:7:6:1:2:1:6:9:6:1:6:9:6:7:6:1:2:1:6:9:6:1:6:1:2:1:6:9:6:7:6:1:6:7:10:1…
8	18	15	379	2	0.13333333333333333	1.859622864358612	0.7483672936032689	87.29249999999999	2514.585	0.2656641604010025:0.13032581453634084:0.002506265664160401:0.0012531328320802004:0.006265664160401002:0.2857142857142857:0.11904761904761904:0.011278195488721804:0.07894736842105263:0.05263157894736842:0.03383458646616541:0.012531328320802004	['False1:6:9:6:1:2:1:2:1:6:7:6:1:2:1:2:1:6:7:6:9:6:1:2:1:6:9:6:1:2:1:6:7:6:1:2:1:6:9:6:7:10:11:8:11:10:7 ', 'False1:6:7:6:1:2:1:6:7:10:7:6:9:6:1:6:9:6:7:10:7:6:1:6:7:6:1:6:9:6:7:6:1:2:1:6:9:6:1:6:1:2:1:2:1:2 ', 'False1:6:9:6:1:6:7:6:9:6:1:6:7:6:1:6:1:6:9:6:1:2:1:2:1:6:9:6:1:2:1:6:1:2:1:6:1:2:1:2:1:6:7:6:9:6:1:2:1:2:1 ', 'True1:2:1:6:7:10:7:6:9:6:1:2:1:2:1:6:7:6:9:6:1:6:7:10:11:8:11:12:5:3 ', 'Fal…
8	18	9	313	1	0.1111111111111111	1.8804851674479814	0.7567629019820181	106.689	1546.6889999999999	0.2751677852348993:0.12751677852348994:0.0022371364653243847:0.0:0.006711409395973154:0.2796420581655481:0.1029082774049217:0.013422818791946308:0.0738255033557047:0.05145413870246085:0.04697986577181208:0.020134228187919462	['False1:2:1:6:7:6:1:2:1:2:1:6:9:6:1:6:1:6:1:2:1:2:1:6:1:6:7:6:1:2:1:2:1:6:7:6:1:2:1:6:7:10:11:12:11:8:11 ', 'False1:2:1:6:9:6:7:6:1:2:1:6:7:10:11:8:11:12:5:12:11:10:7:6:1:6:7:10:11:12:11:10:7:6:1:2:1:6:9:6:7:6 ', 'False1:2:1:6:9:6:7:10:7:6:1:6:9:6:1:2:1:2:1:6:9:6:1:2:1:6:1:2:1:6:7:10:11:8:11:12:5:12:11:10:7:6:1:6:7:6:9 ', 'True1:2:1:6:1:2:1:6:9:6:7:10:7:6:1:6:9:6:7:6:1:2:1:2:1:2:1:6:7:10:11:12:5…
8	18	14	387	1	0.07142857142857142	1.8832796215860608	0.7578874730552686	170.258	2510.258	0.2699868938401048:0.1349934469200524:0.001310615989515072:0.002621231979030144:0.00655307994757536:0.2686762778505898:0.12319790301441677:0.01310615989515072:0.0655307994757536:0.061598951507208385:0.039318479685452164:0.01310615989515072	['False1:2:1:6:1:2:1:6:9:6:1:2:1:2:1:6:9:6:7:10:7:6:1:2:1:6:7:10:11:8:11:10:7:6:1:2:1:6:1:6:9 ', 'False1:6:9:6:1:2:1:6:7:10:7:6:1:2:1:2:1:6:7:6:1:6:9:6:7:6:1:2:1:6:9:6:1:6:7:10:7:6:1:2:1:6:7:10:11:10:7:6:9 ', 'False1:2:1:6:9:6:1:6:7:6:9:6:1:2:1:2:1:6:7:6:9:6:1:6:7:10:7:6:1:2:1:6:7:10:7:6:1:2:1:6:9:6:1:2:1:2:1:6:7:10 ', 'False1:2:1:2:1:6:9:6:7:10:7:6:1:6:1:2:1:6:7:10:11:12:5:4:5:12:11:8:11:10:7:6:…
8	18	8	288	1	0.125	1.9317098282225817	0.7773772219521347	31.353	1291.353	0.25824175824175827:0.12637362637362637:0.0027472527472527475:0.0027472527472527475:0.008241758241758242:0.27472527472527475:0.1043956043956044:0.013736263736263736:0.07967032967032966:0.054945054945054944:0.0521978021978022:0.02197802197802198	['False1:2:1:6:7:6:1:6:9:6:1:2:1:6:7:6:9:6:1:2:1:6:9:6:1:2:1:6:7:6:9:6:1:6:7:6:9:6:1:2:1:2:1:2:1:2:1:6:9 ', 'False1:6:7:6:1:2:1:6:7:6:9:6:1:6:1:2:1:6:9:6:7:10:11:8:11:12:11:10:7:6:1:6:9:6:1:2:1:2:1:6:1:2:1:6:9:6:1:2:1:6:7:6:9 ', 'False1:2:1:6:1:6:7:6:9:6:1:2:1:2:1:2:1:2:1:2:1:6:1:2:1:6:1:6:9:6:7:10:11:10:7:6:1:2:1:2:1:6:7:10:7:6:1:2 ', 'False1:2:1:2:1:6:9:6:7:6:1:6:1:2:1:2:1:6:9:6:1:2:1:6:7:10:11…
8	18	10	276	0	0.0	1.7259046286985613	0.6945551169279566	0.0	1800.0	0.291015625:0.140625:0.0:0.0:0.0:0.29296875:0.12109375:0.00390625:0.072265625:0.05078125:0.021484375:0.005859375	['False1:2:1:6:7:10:7:6:9:6:1:6:9:6:7:10:7:6:1:2:1:6:9:6:7:6:1:2:1:6:7:6:9:6:1:2:1:6 ', 'False1:6:7:10:11:10:7:6:9:6:1:6:1:2:1:2:1:6:7:6:9:6:1:6:9:6:7:6:1:2:1:2:1:6:7:6:1:2:1:6:7:10:7 ', 'False1:6:9:6:1:2:1:6:7:10:11:12:11:8:11:10:7:6:1:2:1:2:1:6:9:6:1:6:9:6:7:6:1:2:1:2:1:6:9:6:7:6:1:6:7 ', 'False1:2:1:6:9:6:7:6:1:2:1:6:7:10:7:6:1:6:7:10:7:6:1:2:1:6:1:2:1:6:7:10:11:10:7:6:1:2:1:6:7:6:1:2:1 ', 'Fa…
8	18	15	362	2	0.13333333333333333	1.8087021042346663	0.7278752722517667	96.35900000000001	2532.718	0.2918340026773762:0.1499330655957162:0.002677376171352075:0.0013386880856760374:0.006693440428380187:0.2757697456492637:0.10441767068273092:0.004016064257028112:0.0749665327978581:0.049531459170013385:0.02677376171352075:0.012048192771084338	['False1:2:1:6:7:10:7:6:9:6:1:2:1:2:1:6:7:6:1:2:1:6:1:2:1:6:7:6:1:2:1:2:1:6:7:10:11:10:7:6:1:2:1:2 ', 'False1:6:9:6:1:6:9:6:1:2:1:2:1:6:1:2:1:6:1:6:1:2:1:2:1:6:7:10:11:8:11:12:5:4:5:12:11:10:7:6:9:6:1:6 ', 'False1:6:9:6:7:10:7:6:1:2:1:6:1:2:1:6:7:10:7:6:9:6:1:2:1:6:9:6:1:6:9:6:7:10:7:6:1:6:1:6:9:6:7:6:1:2:1 ', 'True1:2:1:6:9:6:7:6:1:2:1:6:7:6:9:6:1:2:1:2:1:2:1:6:1:6:9:6:7:6:1:2:1:2:1:2:1:6:1:2:1:…
9	2	4	172	2	0.5	2.002445879486703	0.8696511957709789	19.6365	399.273	0.23140495867768596:0.1652892561983471:0.2231404958677686:0.09917355371900827:0.11570247933884298:0.024793388429752067:0.03305785123966942:0.01652892561983471:0.04132231404958678:0.049586776859504134	['True1:3:4:9:8 ', 'False1:2:10:2:1:2:1:3:4:9:4:3:1:3:4:3:1:3:5:3:1:3:5:7:5:6:5:3:1:2:10:2:1:2:1:3:1:2:10:2:1:3:5:7:5:6:5:3:4 ', 'True1:2:10:2:1:2:1:2:10:2:1:3:4:9:8 ', 'False1:3:5:6:5:3:4:9:4:3:1:2:10:2:1:2:1:2:1:3:5:3:4:9:4:3:1:3:4:3:1:2:1:2:1:3:5:3:1:3:5:7:5:3:1:2:1:3:4:3:5:7 ']
9	2	3	95	3	1.0	1.9692132821299198	0.8552184621196154	68.59966666666666	205.799	0.23809523809523808:0.23809523809523808:0.15873015873015872:0.06349206349206349:0.06349206349206349:0.031746031746031744:0.0:0.047619047619047616:0.047619047619047616:0.1111111111111111	['True1:3:1:2:10:2:1:3:4:9:8 ', 'True1:3:4:9:8 ', 'True1:2:10:2:1:2:10:2:1:3:5:6:5:3:1:3:1:2:10:2:1:2:10:2:1:3:4:3:5:6:5:3:1:2:1:2:10:2:1:2:10:2:1:3:4:9:8 ']
9	2	3	181	2	0.6666666666666666	2.0232491334268135	0.878685934162801	106.32	392.64	0.2076923076923077:0.17692307692307693:0.2153846153846154:0.07692307692307693:0.13846153846153847:0.038461538461538464:0.03076923076923077:0.015384615384615385:0.03076923076923077:0.06923076923076923	['True1:2:10:2:1:3:5:6:5:3:4:3:1:2:10:2:1:2:1:3:4:3:5:7:5:3:1:2:1:2:1:3:1:3:5:6:5:3:1:2:1:3:5:3:4:9:8 ', 'True1:2:10:2:1:2:1:2:10:2:1:2:10:2:1:2:10:2:1:3:4:9:8 ', 'False1:3:5:3:1:3:1:3:4:9:4:3:5:7:5:3:1:3:4:3:5:6:5:7:5:3:1:2:10:2:1:3:1:3:4:3:5:6:5:7:5:3:1:2:10:2:1:3:5:6:5:3:4:9:4:3:1:2:10:2 ']
9	2	4	192	3	0.75	2.001073267269467	0.8690550778592404	88.94433333333335	446.833	0.2248062015503876:0.13953488372093023:0.24806201550387597:0.10077519379844961:0.11627906976744186:0.015503875968992248:0.03875968992248062:0.023255813953488372:0.046511627906976744:0.046511627906976744	['True1:2:1:3:5:3:4:9:4:3:1:2:10:2:1:3:4:9:8 ', 'False1:3:5:6:5:3:1:3:4:3:1:2:10:2:1:2:1:3:5:7:5:6:5:3:4:9:4:3:1:3:1:3:1:2:1:3:4:9:4:3:5:3 ', 'True1:3:4:3:1:2:1:2:1:2:10:2:1:3:1:3:5:7:5:3:4:9:8 ', 'True1:2:10:2:1:3:5:7:5:3:4:3:1:3:4:3:5:7:5:3:1:3:1:2:1:3:1:2:10:2:1:3:1:2:10:2:1:3:5:7:5:3:4:9:8 ']
9	2	4	226	2	0.5	1.9675536890333443	0.854497709995568	87.38250000000001	534.765	0.2422360248447205:0.16149068322981366:0.2360248447204969:0.10559006211180125:0.09937888198757763:0.031055900621118012:0.018633540372670808:0.012422360248447204:0.043478260869565216:0.049689440993788817	['False1:3:4:3:1:2:1:3:4:9:4:3:1:3:1:2:1:3:5:6:5:3:4:9:4:3:1:2:1:2:10:2:1:3:5:6:5:3:1:2:10 ', 'True1:3:1:2:10:2:1:2:1:3:4:3:5:3:1:2:1:3:4:9:8 ', 'True1:2:10:2:1:3:5:6:5:3:1:3:1:2:10:2:1:3:1:3:4:9:4:3:5:6:5:3:1:2:10:2:1:3:5:6:5:7:5:3:4:9:8 ', 'False1:2:1:3:4:3:1:2:1:3:5:7:5:3:1:2:1:2:1:3:4:3:1:3:4:9:4:3:5:3:1:2:1:2:1:3:1:3:4:3:1:2:10:2:1:2:10:2:1:3:4:9:4:3:5:7 ']
9	2	2	160	1	0.5	1.987969309050055	0.863364101113459	105.056	285.056	0.2159090909090909:0.13636363636363635:0.22727272727272727:0.06818181818181818:0.18181818181818182:0.045454545454545456:0.056818181818181816:0.011363636363636364:0.022727272727272728:0.03409090909090909	['True1:2:1:3:4:3:1:3:1:2:1:3:5:6:5:7:5:3:4:3:1:2:1:3:5:6:5:7:5:3:4:9:8 ', 'False1:3:5:3:4:9:4:3:1:2:10:2:1:2:10:2:1:3:5:7:5:6:5:3:1:2:1:2:10:2:1:3:5:7:5:3:1:3:5:3:4:3:1:2:1:2:1:3:1:3:5:6:5:7:5 ']
9	2	4	144	4	1.0	2.0076562965893765	0.8719140511670844	80.43825	321.753	0.25:0.17307692307692307:0.21153846153846154:0.09615384615384616:0.07692307692307693:0.019230769230769232:0.019230769230769232:0.038461538461538464:0.057692307692307696:0.057692307692307696	['True1:3:5:7:5:6:5:3:1:3:1:3:4:9:8 ', 'True1:2:1:3:1:3:1:3:4:3:5:6:5:7:5:3:1:2:10:2:1:2:1:2:1:3:4:9:8 ', 'True1:3:1:3:1:2:10:2:1:3:4:9:4:3:1:2:1:2:1:2:10:2:1:3:5:3:4:9:4:3:1:2:10:2:1:3:4:9:8 ', 'True1:2:10:2:1:2:1:3:4:3:5:3:1:2:10:2:1:3:4:9:8 ']
9	2	3	208	0	0.0	1.8317786482475666	0.7955313590021158	0.0	540.0	0.2554347826086957:0.2391304347826087:0.20652173913043478:0.059782608695652176:0.08695652173913043:0.03260869565217391:0.016304347826086956:0.0:0.005434782608695652:0.09782608695652174	['False1:3:4:3:1:2:10:2:1:2:10:2:1:2:10:2:1:2:1:2:10:2:1:2:1:2:10:2:1:3:4:9:4:3:1:2:10:2:1:3:4:3:1:2:10:2:1:3:1:2:1:3:4:3:1:3:4:3:5:6:5:7 ', 'False1:2:1:3:5:6:5:3:4:3:1:2:1:3:1:2:10:2:1:3:5:7:5:6:5:3:4:3:1:2:10:2:1:3:1:2:10:2:1:3:5:6:5:3:1:2:10:2:1:2:10:2:1:2:10:2:1:3:1:2:10:2 ', 'False1:3:1:3:5:3:4:3:1:2:1:3:1:2:10:2:1:2:1:3:1:2:10:2:1:2:10:2:1:3:5:6:5:3:4:3:1:3:1:3:4:3:1:2:1:3:5:7:5:3:1:2:10:2:…
9	2	4	233	1	0.25	1.998606569280713	0.8679838045342027	47.718	587.7180000000001	0.22826086956521738:0.17391304347826086:0.20652173913043478:0.07608695652173914:0.14130434782608695:0.043478260869565216:0.03804347826086957:0.005434782608695652:0.03260869565217391:0.05434782608695652	['False1:3:4:9:4:3:1:2:10:2:1:3:1:2:10:2:1:3:1:2:10:2:1:3:1:2:10:2:1:2:1:2:10:2:1:2:1:3:4:9:4:3:1:2:1:2:1:3:5:3 ', 'True1:2:10:2:1:3:1:2:1:2:10:2:1:3:4:9:8 ', 'False1:2:1:3:5:7:5:6:5:3:4:3:1:3:5:7:5:6:5:3:1:2:1:3:5:3:4:3:1:2:10:2:1:3:4:9:4:3:1:2:1:3:5:6:5:3:1:2:10:2:1:2:1 ', 'False1:2:1:3:5:7:5:6:5:3:4:9:4:3:1:2:10:2:1:2:1:3:5:7:5:3:1:3:5:6:5:3:1:2:1:3:5:7:5:6:5:3:4:3:1:3:5:7:5:6:5:3:4:9:4:3:1:3:…
9	2	3	134	3	1.0	2.031903470034392	0.8824444647960058	85.21533333333332	255.64599999999996	0.20253164556962025:0.11392405063291139:0.22784810126582278:0.08860759493670886:0.17721518987341772:0.06329113924050633:0.0379746835443038:0.0379746835443038:0.0379746835443038:0.012658227848101266	['True1:2:1:3:5:6:5:7:5:3:4:9:8 ', 'True1:3:5:3:4:3:1:2:1:2:1:3:4:3:5:7:5:6:5:3:1:2:1:3:4:3:5:6:5:3:1:2:1:3:4:9:8 ', 'True1:3:4:3:1:2:1:3:5:6:5:7:5:3:1:2:1:2:10:2:1:3:5:6:5:3:4:9:8 ']
9	6	3	118	3	1.0	2.0741119615760946	0.9007753797620273	78.42	235.26	0.2028985507246377:0.13043478260869565:0.21739130434782608:0.08695652173913043:0.15942028985507245:0.043478260869565216:0.043478260869565216:0.043478260869565216:0.043478260869565216:0.028985507246376812	['True1:2:1:3:4:3:5:3:1:3:5:6:5:3:4:3:1:2:1:2:1:3:5:6:5:7:5:3:1:3:4:9:8 ', 'True1:2:10:2:1:2:1:3:4:9:8 ', 'True1:2:10:2:1:3:4:3:5:6:5:7:5:3:1:2:1:3:5:7:5:3:4:9:8 ']
9	6	4	206	2	0.5	1.9301493553160822	0.8382532142628933	119.6325	599.265	0.24725274725274726:0.1813186813186813:0.23626373626373626:0.06593406593406594:0.12087912087912088:0.02197802197802198:0.03296703296703297:0.01098901098901099:0.02197802197802198:0.06043956043956044	['True1:3:5:6:5:7:5:3:1:3:4:3:1:2:1:3:1:2:1:2:10:2:1:3:5:3:4:9:8 ', 'True1:3:5:7:5:3:4:3:1:2:10:2:1:3:5:7:5:6:5:3:1:2:10:2:1:2:1:3:5:7:5:3:1:2:1:3:1:3:4:9:8 ', 'False1:2:10:2:1:3:4:9:4:3:1:2:10:2:1:3:4:3:5:6:5:3:1:2:1:3:5:3:1:3:1:2:10:2:1:3:1:2:1:2:10:2:1:2:1:2:1:3 ', 'False1:2:10:2:1:2:10:2:1:3:4:3:1:3:5:3:4:9:4:3:1:2:1:3:1:3:5:7:5:3:1:2:10:2:1:3:5:7:5:6:5:3:1:2:10:2:1:3:5:3:4:3:1:2:1:3:1:3:5:3:…
9	6	6	197	4	0.6666666666666666	2.0273664963470903	0.8804740821590703	41.69	526.76	0.22641509433962265:0.13836477987421383:0.23270440251572327:0.10062893081761007:0.12578616352201258:0.03773584905660377:0.031446540880503145:0.025157232704402517:0.0440251572327044:0.03773584905660377	['True1:2:1:3:4:9:8 ', 'True1:3:1:2:1:3:1:2:1:2:1:3:4:9:8 ', 'False1:2:10:2:1:3:5:6:5:7:5:3:4:3:1:2:1:3:4:3:1:2:1:2:1:3:4:3:1:2:1:3:5:6:5:7:5:3:4:9:4:3:1:2:10:2:1:3:1:3:5:6 ', 'True1:3:5:3:4:9:8 ', 'False1:2:1:3:1:2:10:2:1:3:5:3:4:9:4:3:1:3:5:7:5:6:5:3:1:3:4:9:4:3:1:2:10:2:1:2:10:2:1:3:4:3:5:3:1:3:5:7:5:6:5 ', 'True1:3:4:3:5:3:1:2:10:2:1:3:4:3:5:6:5:7:5:3:1:2:1:3:4:9:8 ']
9	6	3	120	2	0.6666666666666666	1.9124130182497452	0.830550420945807	64.9435	309.887	0.26373626373626374:0.18681318681318682:0.21978021978021978:0.12087912087912088:0.04395604395604396:0.01098901098901099:0.01098901098901099:0.02197802197802198:0.054945054945054944:0.06593406593406594	['True1:3:4:3:1:2:10:2:1:2:10:2:1:3:4:9:8 ', 'True1:2:1:3:1:2:10:2:1:2:10:2:1:3:4:3:1:2:1:3:1:3:4:9:8 ', 'False1:2:10:2:1:3:4:9:4:3:1:3:4:9:4:3:1:2:10:2:1:3:1:3:4:3:5:6:5:7:5:3:1:3:1:2:1:2:1:3:4:9:4:3:1:2:1:3:5 ']
9	6	4	204	1	0.25	1.8939967625901417	0.8225523427355217	5.96	545.96	0.2708333333333333:0.1597222222222222:0.24305555555555555:0.06944444444444445:0.125:0.027777777777777776:0.041666666666666664:0.006944444444444444:0.013888888888888888:0.041666666666666664	['False1:2:10:2:1:3:1:2:1:2:1:3:5:6:5:7:5:3:4:3:1:3:4:3:5:7:5:3:1:2:1:2:1:3:1:3:1:2:1:2:10:2:1:3:1:2:1 ', 'False1:2:10:2:1:3:4:3:5:7:5:6:5:3:1:3:1:2:1:3:1:3:5:3:1:2:10:2:1:2:1:3:5:7:5:3:4:3:1:2:10:2:1:2:10 ', 'False1:3:5:7:5:3:4:9:4:3:1:3:1:3:4:3:1:3:5:6:5:7:5:3:4:3:1:2:1:2:1:3:1:3:1:2:1:2:1:3:1:3:4:3:5:6:5 ', 'True1:3:4:9:8 ']
9	6	4	125	4	1.0	1.9596786944759004	0.851077643314252	85.05725000000001	340.22900000000004	0.2403846153846154:0.2403846153846154:0.17307692307692307:0.057692307692307696:0.07692307692307693:0.009615384615384616:0.019230769230769232:0.038461538461538464:0.038461538461538464:0.10576923076923077	['True1:3:5:7:5:3:1:3:5:3:4:9:8 ', 'True1:2:10:2:1:3:1:2:1:3:1:2:10:2:1:2:1:2:10:2:1:2:10:2:1:2:10:2:1:3:4:9:8 ', 'True1:2:10:2:1:2:10:2:1:3:1:2:10:2:1:2:10:2:1:3:4:9:8 ', 'True1:2:10:2:1:3:5:6:5:3:4:3:1:3:4:3:5:3:1:3:5:7:5:3:1:2:10:2:1:2:1:3:4:9:8 ']
9	6	5	214	4	0.8	1.951202401223252	0.847396435927633	118.70025000000001	654.801	0.24064171122994651:0.16042780748663102:0.25133689839572193:0.10160427807486631:0.10160427807486631:0.0213903743315508:0.0213903743315508:0.0213903743315508:0.03208556149732621:0.0481283422459893	['True1:2:10:2:1:3:1:2:1:2:10:2:1:3:4:9:4:3:5:7:5:3:1:2:1:3:4:3:1:2:10:2:1:3:4:9:8 ', 'True1:3:4:3:5:7:5:3:1:2:10:2:1:3:4:3:5:6:5:3:1:2:10:2:1:3:5:7:5:6:5:3:4:3:1:3:5:3:4:9:8 ', 'True1:2:10:2:1:3:4:9:8 ', 'False1:2:10:2:1:3:4:3:5:7:5:3:1:3:1:2:1:2:1:3:5:6:5:3:1:3:4:3:1:3:1:2:1:2:1:3:4:3:1:2:1:3:5:6:5:3:1 ', 'True1:2:1:3:4:3:5:3:1:2:1:3:5:3:4:3:1:2:1:3:4:9:4:3:1:2:1:3:4:3:1:2:1:3:1:2:10:2:1:3:5:3:…
9	6	5	196	3	0.6	2.045210555225764	0.8882236584648351	62.793	548.379	0.2037037037037037:0.1419753086419753:0.21604938271604937:0.06790123456790123:0.1728395061728395:0.04938271604938271:0.04938271604938271:0.018518518518518517:0.030864197530864196:0.04938271604938271	['True1:3:5:3:4:3:1:2:10:2:1:3:4:9:8 ', 'False1:2:10:2:1:3:5:3:1:2:1:2:1:3:5:3:4:3:1:2:10:2:1:2:1:2:10:2:1:2:1:3:4:9:4:3:5:7:5:6:5:3:1:2:10:2:1:3:1 ', 'True1:3:5:6:5:7:5:3:1:2:10:2:1:3:5:7:5:6:5:3:1:3:1:3:5:7:5:3:4:9:8 ', 'True1:2:1:3:5:7:5:6:5:3:4:9:8 ', 'False1:2:1:2:1:3:4:3:5:7:5:3:1:3:5:6:5:7:5:3:4:9:4:3:1:2:10:2:1:3:1:3:5:6:5:3:1:3:5:7:5:6:5:3:4:3:1:2:10:2:1:3:5:6 ']
9	6	5	217	2	0.4	2.013902156377433	0.8746265936077788	29.927500000000002	599.855	0.21142857142857144:0.16:0.22285714285714286:0.07428571428571429:0.14857142857142858:0.04:0.045714285714285714:0.011428571428571429:0.022857142857142857:0.06285714285714286	['False1:2:10:2:1:3:4:3:1:2:10:2:1:3:5:6:5:7:5:3:4:3:1:3:1:2:10:2:1:3:5:6:5:3:1:2:10:2:1:2:1:3:4:3:1:2:10 ', 'True1:3:5:7:5:3:4:9:8 ', 'True1:2:10:2:1:3:1:3:5:7:5:3:4:9:8 ', 'False1:3:5:6:5:7:5:3:4:9:4:3:1:2:1:3:5:6:5:7:5:3:4:9:4:3:1:2:10:2:1:2:10:2:1:2:10:2:1:3:4:3:5:6:5:7 ', 'False1:3:4:3:5:3:1:2:1:2:1:3:5:7:5:6:5:3:1:3:1:3:5:7:5:6:5:3:1:2:10:2:1:3:4:3:5:3:1:2:1:3:4:3:1:2:1:3:1:2:1:2:10:2:1:3:5…
9	6	5	195	3	0.6	1.9188131004731832	0.8333299413391733	83.15333333333334	609.46	0.26136363636363635:0.19886363636363635:0.2215909090909091:0.06818181818181818:0.10227272727272728:0.03409090909090909:0.017045454545454544:0.017045454545454544:0.017045454545454544:0.0625	['False1:3:4:3:5:7:5:3:1:3:4:3:1:2:1:3:1:2:1:3:1:3:4:3:1:2:10:2:1:3:5:6:5:3:4:3:1:2:10:2:1:2:10:2:1:3:4 ', 'True1:2:1:2:1:3:1:2:1:3:1:2:10:2:1:3:4:9:8 ', 'False1:2:10:2:1:2:10:2:1:2:1:2:10:2:1:2:1:3:5:6:5:7:5:3:1:3:4:3:5:6:5:3:1:2:10:2:1:2:1:3:1:3:5:6:5:3:1:2:10:2:1:3 ', 'True1:2:1:2:10:2:1:2:1:3:4:3:1:2:1:3:4:3:5:3:1:2:1:3:4:9:8 ', 'True1:2:10:2:1:3:4:3:5:3:1:3:1:3:5:6:5:7:5:3:1:2:1:3:5:6:5:3:4:…
9	10	8	194	6	0.75	1.9553584385702591	0.849201380014022	70.68383333333333	784.103	0.2575107296137339:0.19742489270386265:0.2145922746781116:0.07296137339055794:0.0815450643776824:0.02145922746781116:0.017167381974248927:0.02575107296137339:0.034334763948497854:0.07725321888412018	['True1:3:5:6:5:3:4:3:1:2:1:3:4:9:8 ', 'True1:2:1:3:1:2:1:2:10:2:1:3:1:2:10:2:1:2:10:2:1:3:5:7:5:3:4:3:1:3:4:9:4:3:1:2:1:3:4:9:8 ', 'True1:2:10:2:1:3:1:2:10:2:1:3:4:3:5:7:5:6:5:3:1:2:10:2:1:3:4:9:8 ', 'True1:2:10:2:1:3:1:2:1:3:1:2:1:3:4:9:8 ', 'False1:2:10:2:1:3:1:3:4:3:1:2:10:2:1:3:5:7:5:3:4:3:1:2:10:2:1:2:10:2:1:3:5:3:1:2:1:3:5:3:1:2:10 ', 'True1:3:1:2:10:2:1:2:10:2:1:3:5:6:5:7:5:3:4:9:8 ', 'Fa…
9	10	6	178	4	0.6666666666666666	1.94776096966284	0.8459018411910983	50.1645	560.658	0.2611464968152866:0.15286624203821655:0.2484076433121019:0.06369426751592357:0.11464968152866242:0.01910828025477707:0.03184713375796178:0.025477707006369428:0.03184713375796178:0.050955414012738856	['True1:2:1:3:1:2:1:3:5:3:1:2:1:3:1:2:10:2:1:3:4:9:4:3:5:7:5:3:1:3:4:9:8 ', 'True1:3:4:9:8 ', 'False1:2:10:2:1:3:5:7:5:6:5:3:4:3:1:3:5:6:5:3:1:3:1:2:1:3:1:3:5:3:4:3:1:2:10:2:1:3:5:7:5:3:1:3:1:3:1:2:10 ', 'False1:2:1:3:4:3:1:2:10:2:1:3:5:3:1:2:1:2:1:3:4:3:5:7:5:3:1:2:1:3:5:6:5:3:1:2:10:2:1:2:1:3 ', 'True1:3:1:3:1:3:4:9:8 ', 'True1:2:10:2:1:3:5:7:5:3:1:2:10:2:1:3:4:9:8 ']
9	10	8	288	5	0.625	2.0377784482236625	0.8849959354049078	100.46119999999999	1042.306	0.20063694267515925:0.1624203821656051:0.2229299363057325:0.08917197452229299:0.13694267515923567:0.028662420382165606:0.041401273885350316:0.01592356687898089:0.03503184713375796:0.06687898089171974	['True1:2:10:2:1:2:1:3:1:2:10:2:1:3:4:9:4:3:1:3:1:3:4:9:8 ', 'True1:2:10:2:1:3:5:3:4:9:4:3:1:3:4:9:8 ', 'True1:2:10:2:1:2:10:2:1:2:1:3:4:3:5:6:5:7:5:3:1:3:1:2:10:2:1:3:5:7:5:3:4:9:4:3:1:2:1:2:10:2:1:3:4:3:5:7:5:3:1:3:4:9:8 ', 'False1:3:4:3:5:7:5:3:1:2:1:3:4:3:5:3:1:3:4:3:5:7:5:3:1:3:5:6:5:7:5:3:4:3:1:3:5:7:5:3:1:2:10:2:1:2:10:2 ', 'False1:3:1:2:10:2:1:3:4:3:5:6:5:3:1:2:10:2:1:2:10:2:1:2:1:2:10:2:…
9	10	5	199	2	0.4	1.965629522244802	0.8536620549770425	72.07900000000001	684.158	0.23118279569892472:0.16129032258064516:0.24731182795698925:0.10215053763440861:0.10215053763440861:0.026881720430107527:0.026881720430107527:0.010752688172043012:0.03225806451612903:0.05913978494623656	['True1:2:10:2:1:3:4:9:8 ', 'False1:2:10:2:1:3:4:3:1:2:1:3:5:3:4:3:1:3:4:3:1:3:4:3:5:6:5:3:1:2:10:2:1:2:1:2:1:3:1:3:5:7 ', 'True1:2:10:2:1:3:4:3:1:3:4:3:1:2:1:3:4:3:5:7:5:3:1:2:1:2:10:2:1:3:5:6:5:7:5:3:4:9:8 ', 'False1:3:4:9:4:3:5:3:1:2:10:2:1:3:5:3:1:3:4:9:4:3:5:7:5:6:5:3:1:3:4:3:5:6:5:3:1:2:10:2:1:3 ', 'False1:3:1:2:1:3:1:2:10:2:1:3:4:9:4:3:1:2:10:2:1:2:10:2:1:3:5:6:5:7:5:3:1:3:1:2:1:2:10:2:1:3…
9	10	5	249	1	0.2	1.9658451596595665	0.8537557051163667	110.54	830.54	0.21226415094339623:0.13679245283018868:0.25471698113207547:0.12264150943396226:0.12735849056603774:0.02830188679245283:0.0330188679245283:0.0047169811320754715:0.04245283018867924:0.03773584905660377	['False1:3:4:3:1:2:1:2:10:2:1:3:4:3:1:3:4:9:4:3:5:6:5:7:5:3:1:3:5:3:4:9:4:3:1:2:10:2:1:3:1:3:4:3 ', 'False1:3:4:3:1:3:4:3:5:7:5:6:5:3:1:2:10:2:1:3:5:3:1:2:1:2:10:2:1:3:5:3:1:2:1:3:4:3:1:3:5:3:4 ', 'False1:3:4:9:4:3:5:3:1:2:1:3:5:7:5:3:1:3:4:9:4:3:1:2:1:2:1:3:5:7:5:6:5:3:1:2:1:3:4:9:4:3:5:7:5:3 ', 'False1:2:10:2:1:2:1:3:4:3:1:3:5:7:5:6:5:3:1:2:1:2:1:3:4:9:4:3:1:2:10:2:1:2:10:2:1:2:10:2:1:3:4:9:4:3…
9	10	4	143	2	0.5	2.040260703009869	0.8860739649612352	35.554	431.108	0.20869565217391303:0.1565217391304348:0.21739130434782608:0.09565217391304348:0.1391304347826087:0.043478260869565216:0.043478260869565216:0.017391304347826087:0.02608695652173913:0.05217391304347826	['False1:3:1:3:4:3:5:7:5:6:5:3:1:2:1:3:4:9:4:3:1:2:10:2:1:3:4:3:5:6:5:7:5:3:1:2:10:2:1:2:1:3:4:3 ', 'True1:2:10:2:1:3:4:9:8 ', 'False1:2:1:2:10:2:1:3:1:2:10:2:1:3:4:3:5:7:5:6:5:3:1:2:1:3:4:3:5:6:5:7:5:3:1:2:1:3:5:7:5:6:5:3:4 ', 'True1:2:1:3:4:3:5:3:1:2:10:2:1:3:4:9:8 ']
9	10	6	230	3	0.5	2.04475287245979	0.8880248893651104	63.39533333333333	730.1859999999999	0.20089285714285715:0.14285714285714285:0.22767857142857142:0.09821428571428571:0.14285714285714285:0.044642857142857144:0.03571428571428571:0.013392857142857142:0.04017857142857143:0.05357142857142857	['False1:2:1:3:1:2:10:2:1:3:4:3:1:2:10:2:1:3:4:3:1:2:1:3:5:6:5:7:5:3:4:3:1:2:10:2:1:3:4:9:4:3:5:7:5:6:5:3:1:2:10 ', 'True1:3:5:7:5:3:4:3:1:2:10:2:1:3:4:9:8 ', 'False1:3:1:3:5:6:5:7:5:3:1:2:1:2:10:2:1:3:5:6:5:3:4:9:4:3:1:2:10:2:1:3:5:3:4:3:1:2:1:3:5:6:5:7:5:3:4:3:1:2:1:3 ', 'False1:2:10:2:1:3:1:3:4:9:4:3:1:2:10:2:1:2:10:2:1:3:4:9:4:3:5:3:1:2:1:2:1:3:5:7:5:6:5:3:1:3:5:6:5:3:1:2 ', 'True1:3:5:6:5:7:…
9	10	2	115	2	1.0	1.9962254922654334	0.8669497159254801	124.61949999999999	249.23899999999998	0.24324324324324326:0.17567567567567569:0.21621621621621623:0.10810810810810811:0.06756756756756757:0.02702702702702703:0.013513513513513514:0.02702702702702703:0.05405405405405406:0.06756756756756757	['True1:3:1:2:10:2:1:3:4:9:4:3:1:2:1:3:4:3:1:3:5:6:5:3:1:2:10:2:1:3:4:9:8 ', 'True1:3:1:2:10:2:1:2:1:3:4:3:1:3:1:2:10:2:1:3:4:9:4:3:5:7:5:6:5:3:1:2:10:2:1:2:1:3:4:9:8 ']
9	10	9	252	6	0.6666666666666666	1.9570463534498415	0.849934432132147	100.02100000000002	1140.1260000000002	0.25:0.16176470588235295:0.2323529411764706:0.05588235294117647:0.1411764705882353:0.03823529411764706:0.03235294117647059:0.01764705882352941:0.023529411764705882:0.047058823529411764	['True1:2:1:3:4:9:8 ', 'True1:2:10:2:1:2:10:2:1:3:5:7:5:6:5:3:4:3:1:3:5:7:5:6:5:3:1:2:1:2:10:2:1:3:1:2:10:2:1:3:4:9:8 ', 'True1:2:1:3:5:6:5:3:1:3:1:2:1:3:5:6:5:3:1:3:4:9:8 ', 'False1:3:1:2:10:2:1:2:10:2:1:3:5:6:5:3:1:2:10:2:1:2:1:2:1:3:5:7:5:6:5:3:1:2:10:2:1:3:5:6:5:3:1:3:5:6:5:7:5:3 ', 'True1:3:5:3:1:2:1:3:5:3:1:2:1:3:4:3:5:6:5:7:5:3:1:2:1:2:1:2:1:3:5:6:5:3:1:2:1:3:1:3:4:9:8 ', 'True1:3:5:6:5:3:…
9	10	8	259	4	0.5	1.9934194437489205	0.8657310645388058	64.01050000000001	976.042	0.23129251700680273:0.16326530612244897:0.22789115646258504:0.08503401360544217:0.12585034013605442:0.023809523809523808:0.04081632653061224:0.013605442176870748:0.034013605442176874:0.05442176870748299	['False1:3:5:3:4:9:4:3:1:2:1:3:4:3:5:6:5:7:5:3:1:3:5:3:1:2:1:3:5:7:5:3:1:2:10:2:1:3:5:7:5:6:5 ', 'True1:2:10:2:1:3:4:9:8 ', 'False1:3:5:6:5:7:5:3:1:3:4:3:5:7:5:3:1:2:1:2:1:3:4:3:5:3:1:3:1:2:10:2:1:2:1:3:1:2:10:2 ', 'True1:3:1:3:4:3:5:3:1:2:10:2:1:3:1:2:10:2:1:3:5:3:4:9:8 ', 'True1:2:1:2:10:2:1:2:10:2:1:2:10:2:1:3:1:2:1:2:10:2:1:3:4:3:1:2:1:3:4:9:4:3:1:2:1:3:1:3:5:3:1:3:4:9:8 ', 'True1:2:10:2:1:3:…
9	14	7	226	5	0.7142857142857143	1.983891204340382	0.8615930027414244	103.6786	878.3929999999999	0.23863636363636365:0.17045454545454544:0.22727272727272727:0.07575757575757576:0.125:0.030303030303030304:0.03409090909090909:0.01893939393939394:0.026515151515151516:0.05303030303030303	['True1:3:4:3:1:2:1:3:5:6:5:3:1:2:10:2:1:2:10:2:1:3:4:3:1:2:10:2:1:2:1:2:1:2:1:3:4:9:8 ', 'False1:3:5:6:5:7:5:3:1:3:4:3:1:2:1:2:1:3:4:3:1:3:4:9:4:3:1:2:10:2:1:2:10:2:1:2:1:3:4:3:1:2:10:2:1:3:4:3:5:7:5 ', 'True1:2:1:3:1:2:10:2:1:2:10:2:1:3:4:9:8 ', 'False1:3:5:7:5:3:1:2:10:2:1:2:10:2:1:3:4:3:1:2:1:3:5:6:5:3:1:3:5:7:5:6:5:3:1:3:4:9:4:3:5:3:1:3:4:3:1:2:1:3:4:3:5:7:5:3 ', 'True1:2:10:2:1:3:5:7:5:6:5:…
9	14	17	380	8	0.47058823529411764	1.9959707537881695	0.866839084410476	47.1655	1997.324	0.23289902280130292:0.17100977198697068:0.21661237785016288:0.0732899022801303:0.13680781758957655:0.03745928338762215:0.03908794788273615:0.013029315960912053:0.02768729641693811:0.05211726384364821	['True1:3:4:9:8 ', 'False1:2:1:2:1:3:5:7:5:3:1:2:1:3:5:7:5:3:4:3:1:2:10:2:1:2:10:2:1:3:5:6:5:7:5:3:1:2:1:3:5 ', 'False1:3:5:6:5:7:5:3:4:3:1:2:10:2:1:2:10:2:1:3:5:6:5:7:5:3:1:2:1:3:5:3:4:3:1:2:10:2:1:3:1:2:1:2:1:3 ', 'True1:3:4:9:8 ', 'True1:2:10:2:1:3:1:3:1:2:10:2:1:3:4:3:5:6:5:3:1:3:4:9:8 ', 'True1:3:4:3:1:2:10:2:1:3:5:6:5:7:5:3:4:9:8 ', 'False1:3:4:3:1:2:10:2:1:3:4:9:4:3:5:6:5:7:5:3:1:2:1:3:1:2…
9	14	4	173	0	0.0	1.820794847047268	0.7907611547505038	0.0	720.0	0.2737430167597765:0.18435754189944134:0.25139664804469275:0.0670391061452514:0.11173184357541899:0.0223463687150838:0.0223463687150838:0.0:0.0111731843575419:0.055865921787709494	['False1:2:1:3:5:7:5:3:1:3:5:6:5:3:4:3:1:2:1:3:4:9:4:3:1:2:1:3:5:3:1:2:10:2:1:2:10:2:1 ', 'False1:2:1:3:4:9:4:3:1:3:5:7:5:3:1:2:1:2:10:2:1:3:5:3:4:3:1:3:4:3:5:6:5:3:1:2:10:2:1:3:4:3:1:3:5 ', 'False1:2:1:3:1:3:1:2:10:2:1:2:1:3:5:6:5:3:4:3:1:2:10:2:1:3:1:2:10:2:1:2:10:2:1:3:4:3:1:3:4:3:5:3:1:3:5:7:5 ', 'False1:3:5:7:5:6:5:3:1:2:10:2:1:3:4:3:5:3:1:2:1:3:1:2:1:3:1:3:1:3:1:2:1:2:1:2:1:3:1:2:1:2:10:2:1…
9	14	2	83	1	0.5	1.9034430467202275	0.8266548118077082	79.308	259.308	0.2786885245901639:0.19672131147540983:0.21311475409836064:0.03278688524590164:0.11475409836065574:0.03278688524590164:0.03278688524590164:0.01639344262295082:0.01639344262295082:0.06557377049180328	['False1:2:10:2:1:3:5:3:1:2:1:2:10:2:1:3:1:2:10:2:1:3:1:2:1:3:1:3:5:6:5:3:1:2:1:3:4:3:5:7 ', 'True1:3:1:2:1:2:10:2:1:3:1:3:5:6:5:7:5:3:4:9:8 ']
9	14	5	210	3	0.6	2.046846547698414	0.8889341609681423	75.55433333333333	586.663	0.19230769230769232:0.11538461538461539:0.23717948717948717:0.08974358974358974:0.17307692307692307:0.038461538461538464:0.057692307692307696:0.02564102564102564:0.038461538461538464:0.03205128205128205	['False1:2:10:2:1:3:5:6:5:7:5:3:4:3:1:2:1:2:1:3:5:6:5:7:5:3:4:3:1:3:1:3:5:3:4:9:4:3:1:2:10:2 ', 'True1:2:1:3:5:7:5:6:5:3:1:3:5:7:5:3:4:9:8 ', 'False1:2:1:3:4:3:5:6:5:7:5:3:1:2:10:2:1:2:1:3:4:3:5:7:5:6:5:3:1:2:1:3:4:3:5:3:1:2:1:3:5:3:4:9:8 ', 'True1:3:1:3:1:3:5:7:5:6:5:3:4:9:8 ', 'True1:3:5:7:5:3:4:3:1:2:1:2:10:2:1:3:5:7:5:3:1:3:4:9:4:3:1:2:10:2:1:3:4:9:8 ']
9	14	11	268	8	0.7272727272727273	1.9619351372013818	0.8520576039386593	85.34612499999999	1222.769	0.25203252032520324:0.16531165311653118:0.23577235772357724:0.0921409214092141:0.10569105691056911:0.02981029810298103:0.024390243902439025:0.02168021680216802:0.02981029810298103:0.04336043360433604	['False1:3:4:3:1:2:10:2:1:2:1:2:1:2:1:3:4:9:4:3:1:2:10:2:1:2:10:2:1:2:10:2:1:3:5:6:5:3:4:3:1:2:1:3:1:2:1:3:4 ', 'True1:2:1:3:4:3:1:2:1:3:5:6:5:7:5:3:4:3:1:3:5:6:5:3:1:3:4:9:8 ', 'True1:2:1:3:4:9:8 ', 'True1:2:1:3:1:2:10:2:1:3:5:3:1:3:5:7:5:3:4:3:1:2:1:3:5:7:5:6:5:3:4:3:1:3:4:9:8 ', 'True1:3:4:3:1:3:4:3:5:6:5:3:1:2:1:2:10:2:1:2:10:2:1:3:1:2:1:3:5:3:4:3:1:2:1:2:1:3:4:3:1:2:10:2:1:3:4:9:8 ', 'True1:…
9	14	3	147	1	0.3333333333333333	1.9552716267008272	0.8491636780981641	65.433	425.433	0.2523364485981308:0.205607476635514:0.19626168224299065:0.06542056074766354:0.12149532710280374:0.037383177570093455:0.028037383177570093:0.009345794392523364:0.028037383177570093:0.056074766355140186	['False1:3:4:9:4:3:5:3:1:2:1:3:5:6:5:7:5:3:1:3:4:3:5:6:5:3:1:2:10:2:1:3:1:3:5:6:5:3:1:2:1:3:4:9 ', 'False1:2:1:2:10:2:1:3:1:2:1:2:1:3:4:3:5:7:5:6:5:3:1:2:1:3:1:2:1:2:10:2:1:3:5:7:5:3:4:3:1:2 ', 'True1:2:1:2:10:2:1:2:10:2:1:2:10:2:1:2:1:3:4:9:8 ']
9	14	8	188	6	0.75	1.978617991174217	0.8593028753614593	55.00583333333333	690.0350000000001	0.24390243902439024:0.16585365853658537:0.23414634146341465:0.08292682926829269:0.11219512195121951:0.01951219512195122:0.024390243902439025:0.02926829268292683:0.03902439024390244:0.04878048780487805	['False1:2:10:2:1:2:10:2:1:3:4:3:5:3:1:3:4:3:1:3:5:7:5:3:1:2:10:2:1:3:5:7:5:3:1:2:1:3:1:3:1:2:1:3:4:3:5 ', 'True1:3:5:6:5:3:4:9:8 ', 'True1:2:10:2:1:2:1:2:1:3:4:9:4:3:5:7:5:3:1:2:10:2:1:2:1:3:1:2:10:2:1:3:4:3:1:3:5:3:1:2:1:3:5:3:4:9:8 ', 'True1:2:10:2:1:3:1:3:5:3:4:9:8 ', 'False1:2:10:2:1:3:5:6:5:7:5:3:4:3:1:2:1:2:1:2:1:3:5:3:1:2:1:3:4:3:1:2:1:3:4:3:1:2:1:3:5:6:5:3:1:3:4:9 ', 'True1:2:1:3:4:3:5:3…
9	14	10	334	4	0.4	1.9581866118228004	0.850429640051467	91.67475	1446.699	0.23684210526315788:0.15789473684210525:0.24342105263157895:0.08991228070175439:0.12280701754385964:0.03070175438596491:0.02850877192982456:0.008771929824561403:0.03070175438596491:0.05043859649122807	['False1:3:4:9:4:3:1:3:5:3:1:2:10:2:1:3:4:9:4:3:5:7:5:3:1:2:1:2:10:2:1:3:5:6:5:7:5:3:1 ', 'False1:2:1:3:5:7:5:6:5:3:1:3:1:2:1:3:5:7:5:3:1:3:5:6:5:3:4:3:1:2:10:2:1:2:1:3:4:3:1:3:5 ', 'True1:3:5:3:4:9:4:3:1:2:1:2:1:3:1:2:1:3:4:9:8 ', 'False1:2:10:2:1:2:10:2:1:2:1:3:4:9:4:3:5:7:5:3:1:2:10:2:1:2:1:3:4:3:1:3:5:3:4:3:1:2:1:2:1:3:5:6:5:3:4:9:4:3 ', 'True1:2:1:3:5:6:5:7:5:3:1:2:1:3:5:6:5:3:1:2:10:2:1:2:1…
9	14	3	102	2	0.6666666666666666	1.9910473151378758	0.8647008621726642	37.9885	255.977	0.25:0.18055555555555555:0.20833333333333334:0.041666666666666664:0.125:0.027777777777777776:0.041666666666666664:0.027777777777777776:0.027777777777777776:0.06944444444444445	['True1:3:1:2:10:2:1:2:10:2:1:3:4:9:8 ', 'False1:3:1:3:5:7:5:6:5:3:1:3:1:3:1:2:10:2:1:2:1:3:5:6:5:7:5:3:1:2:1:3:4:3:5:7:5:3:1:3:5:3:1:2:10:2 ', 'True1:2:10:2:1:2:1:3:4:9:8 ']
9	18	23	418	13	0.5652173913043478	1.99211709838458	0.8651654631335404	75.28915384615385	2778.759	0.23798882681564246:0.16871508379888267:0.2223463687150838:0.07932960893854749:0.12513966480446928:0.035754189944134075:0.03128491620111732:0.01452513966480447:0.03240223463687151:0.05251396648044693	['False1:3:5:6:5:7:5:3:1:2:10:2:1:3:1:3:1:2:1:2:10:2:1:3:4:9:4:3:5:7:5:3:1:2:1:3:5:7:5:6:5:3:1:2:10:2 ', 'False1:2:1:2:1:3:1:2:10:2:1:3:5:7:5:6:5:3:1:3:5:6:5:7:5:3:1:2:10:2:1:3:4:3:1:2:1:3:5:3:1:2:10:2 ', 'True1:2:1:3:5:3:1:2:10:2:1:2:1:2:1:3:4:3:1:3:1:3:4:9:8 ', 'False1:3:5:7:5:6:5:3:4:9:4:3:1:2:1:2:1:3:5:3:1:2:10:2:1:3:5:6:5:7:5:3:1:2:10:2:1:3:4:3:1:3:4:9:4:3:1:3 ', 'True1:2:10:2:1:3:4:9:8 ', '…
9	18	15	372	7	0.4666666666666667	1.9725959134912956	0.8566875202541738	97.34014285714285	2121.3810000000003	0.23875968992248062:0.19224806201550387:0.2124031007751938:0.08217054263565891:0.11007751937984496:0.023255813953488372:0.03255813953488372:0.010852713178294573:0.031007751937984496:0.06666666666666667	['True1:3:4:9:4:3:1:3:1:2:10:2:1:2:10:2:1:3:4:9:4:3:5:7:5:3:1:2:10:2:1:3:4:9:8 ', 'False1:3:4:9:4:3:1:2:1:2:10:2:1:3:5:3:4:3:1:2:10:2:1:3:5:7:5:3:4:9:4:3:1:3:5:3:1:2:1:3:5:7:5:3 ', 'True1:2:10:2:1:3:5:7:5:6:5:3:4:9:8 ', 'False1:2:1:3:4:3:5:7:5:3:1:2:10:2:1:3:1:3:1:2:1:3:4:9:4:3:1:2:1:3:1:2:1:3:5:3:1:2:10:2:1:3:5:7:5 ', 'False1:2:10:2:1:3:1:2:1:2:10:2:1:3:4:3:5:3:1:3:4:3:5:6:5:7:5:3:1:3:4:9:4:3:1:…
9	18	18	384	14	0.7777777777777778	2.016696616407528	0.8758402121787483	95.00057142857143	2050.0080000000003	0.22522522522522523:0.13813813813813813:0.23873873873873874:0.08858858858858859:0.13513513513513514:0.036036036036036036:0.03453453453453453:0.021021021021021023:0.04054054054054054:0.042042042042042045	['False1:3:5:6:5:3:1:2:1:2:10:2:1:3:1:2:10:2:1:3:5:3:1:3:4:3:1:3:5:6:5:7:5:3:4:9:4 ', 'False1:2:10:2:1:3:5:7:5:3:4:3:1:2:1:3:4:3:5:7:5:6:5:3:1:3:4:9:4:3:1:2:1:3:4:3:5:7:5:3:1:3:1:3:4:3:5:7 ', 'True1:3:4:9:4:3:1:2:10:2:1:2:10:2:1:2:10:2:1:3:5:7:5:6:5:3:4:3:1:3:4:3:1:2:1:3:5:7:5:3:1:2:1:3:4:9:8 ', 'True1:2:10:2:1:2:10:2:1:3:5:3:4:3:1:3:5:3:1:2:10:2:1:2:1:3:1:3:4:3:1:3:4:3:5:7:5:6:5:3:1:2:1:2:10:2:1…
9	18	19	385	12	0.631578947368421	2.0296302234358072	0.881457206342235	81.49108333333334	2237.893	0.22270742358078602:0.1717612809315866:0.21106259097525473:0.08442503639010189:0.12663755458515283:0.036390101892285295:0.034934497816593885:0.017467248908296942:0.034934497816593885:0.05967976710334789	['False1:2:1:3:5:3:1:2:1:3:4:9:4:3:5:7:5:3:1:3:5:6:5:3:1:2:10:2:1:2:10:2:1:3:5:3:4:9:4:3:1:3:1:3:5 ', 'False1:2:10:2:1:2:1:3:5:6:5:7:5:3:4:3:1:3:1:2:1:3:1:2:1:2:10:2:1:2:1:2:1:3:5:7:5:3:4:9:4:3 ', 'True1:3:4:3:1:3:5:6:5:7:5:3:4:9:4:3:1:2:10:2:1:2:1:3:5:6:5:3:4:3:1:3:1:2:10:2:1:3:4:9:8 ', 'True1:3:4:9:8 ', 'True1:3:4:3:1:3:1:2:1:3:1:2:1:3:4:9:8 ', 'True1:2:1:3:1:2:10:2:1:3:4:3:1:2:1:3:5:6:5:7:5:3:…
9	18	22	444	8	0.36363636363636365	1.9676522834701924	0.8545405290154374	70.38575	3083.086	0.2302158273381295:0.15827338129496402:0.23741007194244604:0.07708119218910586:0.1397738951695786:0.040082219938335044:0.0328879753340185:0.008221993833504625:0.023638232271325797:0.052415210688591986	['True1:2:10:2:1:3:1:3:1:3:5:3:4:9:8 ', 'True1:2:10:2:1:3:4:3:5:7:5:6:5:3:1:3:5:3:1:2:10:2:1:3:1:3:1:2:10:2:1:3:4:3:1:3:5:6:5:7:5:3:4:9:8 ', 'False1:3:5:6:5:7:5:3:1:2:10:2:1:3:5:6:5:3:4:3:1:2:1:3:4:9:4:3:5:3:1:3:5:6:5:3:1:2:1:3:1:2:1:2:1:3:4:9 ', 'False1:2:1:3:5:3:4:9:4:3:1:2:10:2:1:2:10:2:1:3:5:6:5:7:5:3:1:3:5:6:5:7:5:3:1:2:1:2:1:3:1:2 ', 'True1:3:5:6:5:3:4:9:8 ', 'False1:3:4:3:5:3:1:2:1:3:4:3:1…
9	18	16	367	8	0.5	1.9735391604073775	0.8570971671849005	82.39925	2099.194	0.24088748019017434:0.18858954041204437:0.21711568938193343:0.09033280507131537:0.09984152139461172:0.02694136291600634:0.02377179080824089:0.012678288431061807:0.03645007923930269:0.06339144215530904	['True1:2:10:2:1:3:4:9:4:3:1:3:1:2:1:3:4:9:8 ', 'True1:2:10:2:1:3:1:2:10:2:1:2:10:2:1:2:10:2:1:3:1:2:10:2:1:3:5:6:5:3:4:9:8 ', 'False1:2:1:3:1:2:1:3:1:2:10:2:1:3:4:9:4:3:5:6:5:3:1:3:4:9:4:3:1:2:10:2:1:3:4:9:4:3:5:6:5:3:1:2:10:2 ', 'False1:3:4:3:5:7:5:6:5:3:1:3:4:3:5:3:1:3:4:3:5:3:1:3:5:6:5:7:5:3:1:2:10:2:1:3:4:3:5:3:1:3:4:3:1:3:5:6 ', 'True1:2:1:3:5:7:5:3:4:9:8 ', 'False1:2:10:2:1:3:1:2:10:2:1:2:…
9	18	13	260	10	0.7692307692307693	2.0018027621412546	0.8693718934566345	60.37370000000001	1143.7369999999999	0.24930747922437674:0.18282548476454294:0.2077562326869806:0.08587257617728532:0.0886426592797784:0.024930747922437674:0.019390581717451522:0.027700831024930747:0.04986149584487535:0.06371191135734072	['False1:3:1:2:10:2:1:3:4:9:4:3:1:3:5:6:5:3:1:2:10:2:1:3:1:2:10:2:1:2:10:2:1:3:1:3:1:2:1:2:10:2:1:2:10:2 ', 'False1:3:1:2:1:3:1:2:10:2:1:2:1:3:5:7:5:6:5:3:1:2:1:2:1:3:1:3:4:9:4:3:5:6:5:3:1:2:10:2:1:3:1:2:1:3:4:3:5:7:5 ', 'True1:3:4:9:8 ', 'True1:2:10:2:1:3:5:6:5:3:4:9:8 ', 'True1:3:4:9:4:3:1:2:10:2:1:2:1:3:4:9:8 ', 'True1:2:10:2:1:3:1:3:1:2:10:2:1:2:10:2:1:3:1:3:1:3:4:9:4:3:1:2:1:3:1:2:10:2:1:3:1…
9	18	16	329	11	0.6875	1.9722832915664317	0.8565517502772835	87.06236363636363	1857.6860000000001	0.24471830985915494:0.19014084507042253:0.21654929577464788:0.0880281690140845:0.09330985915492958:0.02464788732394366:0.017605633802816902:0.01936619718309859:0.03873239436619718:0.06690140845070422	['False1:2:10:2:1:2:1:2:1:3:5:6:5:7:5:3:1:3:5:6:5:3:1:2:1:3:1:3:5:7:5:3:1:2:10:2:1:3:5:6:5:3:1:2:10:2:1:3:5:6 ', 'True1:3:1:3:4:3:5:3:1:2:1:2:10:2:1:2:10:2:1:3:4:9:4:3:1:2:1:2:10:2:1:3:4:9:8 ', 'False1:3:5:3:4:3:1:2:1:3:4:9:4:3:5:3:1:2:10:2:1:2:10:2:1:3:1:2:10:2:1:3:4:3:1:2:10:2:1:2:10:2:1:3:5 ', 'True1:2:1:3:5:3:4:9:8 ', 'False1:2:10:2:1:3:4:3:1:2:1:3:1:3:5:3:1:3:1:2:10:2:1:2:1:3:5:7:5:3:1:2:1:3…
9	18	11	266	7	0.6363636363636364	2.000334357840364	0.8687341735715547	74.673	1242.711	0.23268698060941828:0.18005540166204986:0.21606648199445982:0.08310249307479224:0.11357340720221606:0.019390581717451522:0.038781163434903045:0.019390581717451522:0.0332409972299169:0.06371191135734072	['True1:2:10:2:1:3:1:2:10:2:1:3:1:3:5:6:5:7:5:3:1:2:10:2:1:2:10:2:1:2:1:3:5:3:4:9:8 ', 'True1:2:1:3:1:3:1:2:1:3:1:2:1:2:10:2:1:2:1:3:5:3:4:9:8 ', 'False1:2:10:2:1:3:4:3:5:6:5:7:5:3:1:2:10:2:1:2:1:3:4:3:5:7:5:3:1:2:10:2:1:3:5:7:5:6:5:3:4:9:4:3 ', 'False1:2:1:2:10:2:1:3:4:3:1:2:1:3:5:7:5:3:1:2:10:2:1:3:4:3:5:3:1:2:10:2:1:3:4:9:4:3:5:7:5:3:1:3:5:7:5:3:4:9:4 ', 'True1:2:10:2:1:3:1:3:4:3:1:2:1:2:10:2:…
9	18	14	330	10	0.7142857142857143	2.0494159674627164	0.8900500457934719	79.6457	1516.457	0.21398305084745764:0.13771186440677965:0.2245762711864407:0.09533898305084745:0.13983050847457626:0.036016949152542374:0.048728813559322036:0.0211864406779661:0.04025423728813559:0.0423728813559322	['False1:3:5:6:5:7:5:3:1:2:1:2:1:3:4:3:1:2:1:3:1:3:4:3:5:7:5:3:1:2:10:2:1:2:1:3:4:9:4:3:5:6:5:7:5:3:1:2:1:2:1:3:4 ', 'True1:2:10:2:1:3:5:6:5:3:4:3:1:2:1:2:1:3:5:6:5:7:5:3:4:3:1:3:4:9:8 ', 'True1:2:10:2:1:3:1:3:4:9:8 ', 'True1:3:5:6:5:7:5:3:1:3:5:7:5:6:5:3:1:2:1:3:5:6:5:3:1:2:10:2:1:3:5:7:5:6:5:3:4:9:8 ', 'True1:2:1:2:1:2:10:2:1:3:4:9:8 ', 'True1:2:10:2:1:3:4:3:1:2:1:3:4:3:1:2:1:2:1:3:4:3:1:2:1:3:…
