# Supplementary material for: Intrinsic motivation in cognitive architecture: intellectual curiosity originated from pattern discovery
Source: Front Artif Intell. 2024 Oct 17;7:1397860. doi: 10.3389/frai.2024.1397860 (PMC11525000; doi:10.3389/frai.2024.1397860)
Supplement: Supplementary file 4 [file Data_Sheet_4.zip › data/instance-base_11_11_10_15_9_1_180.csv]

map_no	reward	round	skill	goal_time	goal_rate	entropy	entropy_n	achivenmt_time	giveup_time
0	15	10	370	5	0.5	2.356973163	0.774168432	89.2426	1346.213
0	15	7	333	3	0.428571429	2.385914063	0.783674324	130.552	1111.656
0	15	3	149	2	0.666666667	2.389703787	0.784919092	74.845	329.69
0	15	6	288	0	0	2.301919149	0.75608546	0	1080
0	15	5	137	5	1	2.295221064	0.753885416	71.1468	355.734
0	15	5	190	0	0	1.897588742	0.623279605	0	900
0	15	7	301	2	0.285714286	2.338181287	0.767996077	84.779	1069.558
0	15	9	283	5	0.555555556	2.362535223	0.77599534	74.8122	1094.061
0	15	6	272	0	0	2.273259263	0.746671871	0	1080
0	15	8	314	0	0	2.19317765	0.720368365	0	1440
