# Supplementary material for: Intrinsic motivation in cognitive architecture: intellectual curiosity originated from pattern discovery
Source: Front Artif Intell. 2024 Oct 17;7:1397860. doi: 10.3389/frai.2024.1397860 (PMC11525000; doi:10.3389/frai.2024.1397860)
Supplement: Supplementary file 4 [file Data_Sheet_4.zip › data/instance_ct_11_11_10_2_4_5_180.csv]

map_no	reward	round	skill	goal_time	goal_rate	entropy	entropy_n	achivenmt_time	giveup_time	probability	path
0	2	2	136	0	0.0	1.652386549689358	0.5427408020434723	0.0	360.0	0.3522727272727273:0.23863636363636365:0.0:0.0:0.18181818181818182:0.11363636363636363:0.022727272727272728:0.011363636363636364:0.056818181818181816:0.022727272727272728:0.0:0.0:0.0:0.0:0.0:0.0:0.0:0.0:0.0:0.0:0.0	['False1:2:1:5:1:2:1:5:1:2:1:5:1:5:1:2:1:5:1:5:1:5:1:5:1:2:6:2:1:2:1:2:6:9:8:9:10:9:6:2:1:5 ', 'False1:2:6:7:6:2:1:5:1:5:1:2:1:2:6:2:1:5:1:2:1:5:1:2:6:7:6:9:10:9:6:2:1:2:1:5:1:2:6:2:1:2:1:5:1:5 ']
0	2	3	209	0	0.0	2.026442365390617	0.6656027034919516	0.0	540.0	0.2661290322580645:0.1935483870967742:0.0:0.0:0.12903225806451613:0.14516129032258066:0.04032258064516129:0.03225806451612903:0.0967741935483871:0.03225806451612903:0.0:0.0:0.04032258064516129:0.016129032258064516:0.0:0.0:0.0:0.008064516129032258:0.0:0.0:0.0	['False1:2:6:7:6:9:8:13:18:13:14:13:8:9:6:2:1:5:1:5:1:5:1:2:1:2:6:9:10:9:6:7:6:2:1:5 ', 'False1:2:6:2:1:5:1:5:1:2:1:2:6:7:6:9:10:9:6:2:1:2:6:9:8:13:14:13:8:9:10:9:6:7:6:2:1:5:1:2:1:5:1:2:1:2 ', 'False1:5:1:5:1:2:1:5:1:2:6:9:6:2:1:2:1:5:1:5:1:2:6:7:6:9:10:9:6:2:1:2:1:5:1:5:1:2:1:5:1:2 ']
0	2	4	224	2	0.5	2.1067049349330516	0.6919656458529387	97.2405	554.481	0.23880597014925373:0.19402985074626866:0.0:0.0:0.1044776119402985:0.15671641791044777:0.06716417910447761:0.029850746268656716:0.1044776119402985:0.029850746268656716:0.029850746268656716:0.0:0.0:0.0:0.0:0.014925373134328358:0.0:0.0:0.0:0.014925373134328358:0.014925373134328358	['False1:2:6:9:8:9:10:9:6:2:1:2:6:7:11:7:6:2:1:5:1:2:6:7:11:7:6:9:8:9:6:2:1:5:1:5 ', 'False1:5:1:2:6:2:1:5:1:2:6:7:6:9:10:9:8:9:6:2:1:5:1:2:1:2:1:2:1:5:1:5:1:5:1:2:6:9:8:9:10:9:6:7 ', 'True1:2:1:2:6:2:1:5:1:5:1:2:1:5:1:2:6:9:6:2:1:5:1:2:1:2:1:2:6:9:10:9:6:2:1:5:1:2:6:7:11:16:20:21 ', 'True1:2:6:7:6:7:11:16:20:21 ']
0	2	3	190	1	0.3333333333333333	2.194642410193252	0.7208494780660317	63.733	423.733	0.25471698113207547:0.19811320754716982:0.0:0.0:0.10377358490566038:0.14150943396226415:0.05660377358490566:0.018867924528301886:0.07547169811320754:0.02830188679245283:0.03773584905660377:0.0:0.018867924528301886:0.0:0.0:0.018867924528301886:0.0:0.009433962264150943:0.009433962264150943:0.018867924528301886:0.009433962264150943	['False1:5:1:2:1:5:1:2:1:5:1:5:1:2:1:5:1:2:1:5:1:2:6:9:10:9:8:13:18:13:8:9:6:2:1:2:6:7:11:16:11:7:6 ', 'False1:5:1:2:6:9:10:9:6:2:1:5:1:2:1:5:1:2:1:5:1:2:6:9:6:7:11:7:6:2:1:2:1:5:1:2:6:9:10:9:6:7:6:2:1:2:6 ', 'True1:2:6:2:1:2:1:2:6:7:11:16:20:19:20:21 ']
0	2	3	194	0	0.0	2.004754422012051	0.6584791089636801	0.0	540.0	0.3:0.17857142857142858:0.0:0.0:0.15714285714285714:0.11428571428571428:0.03571428571428571:0.04285714285714286:0.08571428571428572:0.02142857142857143:0.007142857142857143:0.0:0.03571428571428571:0.007142857142857143:0.0:0.0:0.0:0.014285714285714285:0.0:0.0:0.0	['False1:2:6:7:6:9:8:9:10:9:6:2:1:5:1:2:1:5:1:2:1:2:1:5:1:5:1:2:6:9:8:13:18:13:14:13:8:9:6:7:11:7:6 ', 'False1:2:1:5:1:2:1:5:1:2:6:9:10:9:6:2:1:5:1:5:1:2:6:9:10:9:8:13:18:13:8:9:6:7:6:2:1:5:1:5:1:2:6:7:6 ', 'False1:5:1:2:1:5:1:5:1:5:1:2:6:2:1:5:1:5:1:2:1:5:1:2:1:2:6:9:8:9:6:2:1:5:1:2:1:5:1:2:1:5:1:2:1:5:1:2:1:5:1:2 ']
0	2	1	100	0	0.0	2.359618882171856	0.7750374419760521	0.0	180.0	0.16216216216216217:0.16216216216216217:0.02702702702702703:0.05405405405405406:0.05405405405405406:0.16216216216216217:0.08108108108108109:0.02702702702702703:0.08108108108108109:0.02702702702702703:0.08108108108108109:0.05405405405405406:0.0:0.0:0.0:0.02702702702702703:0.0:0.0:0.0:0.0:0.0	['False1:5:1:2:6:9:8:9:10:9:6:7:6:2:1:2:6:7:11:16:11:12:4:3:4:12:11:7:6:2:1:5:1:2:1:2:6 ']
0	2	3	203	0	0.0	2.2710015229272416	0.74593029592694	0.0	540.0	0.24817518248175183:0.19708029197080293:0.0072992700729927005:0.014598540145985401:0.10218978102189781:0.12408759124087591:0.043795620437956206:0.0364963503649635:0.06569343065693431:0.0072992700729927005:0.043795620437956206:0.021897810218978103:0.043795620437956206:0.014598540145985401:0.0:0.014598540145985401:0.0:0.014598540145985401:0.0:0.0:0.0	['False1:2:1:5:1:5:1:2:6:7:11:12:4:3:4:12:11:16:11:7:6:9:6:2:1:5:1:2:6:9:8:13:18:13:14:13:8:9:10:9 ', 'False1:2:1:2:1:2:1:2:1:5:1:2:1:5:1:5:1:2:6:9:8:9:6:7:6:2:1:2:6:7:6:2:1:2:6:9:8:13:14:13:18:13:8:9:6:2:1:2:6 ', 'False1:2:6:2:1:2:1:2:1:5:1:2:1:5:1:2:6:2:1:2:6:9:6:7:11:12:11:16:11:7:6:2:1:5:1:2:1:5:1:5:1:2:1:5:1:5:1:5 ']
0	2	3	177	0	0.0	1.9014772799150301	0.6245568291284731	0.0	540.0	0.3203125:0.21875:0.0:0.0:0.1484375:0.1171875:0.03125:0.03125:0.0703125:0.015625:0.0234375:0.0078125:0.0078125:0.0:0.0:0.0078125:0.0:0.0:0.0:0.0:0.0	['False1:2:1:5:1:5:1:2:6:9:6:2:1:5:1:5:1:2:1:5:1:2:1:5:1:2:1:2:6:7:6:9:8:9:6:2:1:5:1:5:1 ', 'False1:5:1:2:6:9:8:9:10:9:6:2:1:2:1:2:6:2:1:5:1:2:6:7:11:16:11:12:11:7:6:9:10:9:8:13:8:9:6:2:1:5 ', 'False1:5:1:2:1:5:1:5:1:2:1:2:1:2:1:5:1:2:6:2:1:5:1:2:1:5:1:2:1:5:1:2:6:2:1:5:1:2:1:2:1:2:6:7:6 ']
0	2	2	163	0	0.0	2.2647303600316424	0.7438704776717365	0.0	360.0	0.23863636363636365:0.17045454545454544:0.011363636363636364:0.03409090909090909:0.11363636363636363:0.11363636363636363:0.056818181818181816:0.011363636363636364:0.056818181818181816:0.011363636363636364:0.07954545454545454:0.045454545454545456:0.0:0.0:0.011363636363636364:0.045454545454545456:0.0:0.0:0.0:0.0:0.0	['False1:2:1:5:1:2:1:2:1:5:1:5:1:2:6:9:10:9:8:9:6:7:11:12:4:3:4:12:11:16:15:16:11:7:6:2:1:5:1:5 ', 'False1:2:6:2:1:2:6:9:6:7:11:16:11:12:4:12:11:7:6:2:1:2:1:5:1:5:1:2:1:2:1:5:1:5:1:2:6:2:1:5:1:2:6:9:6:7:11:16 ']
0	2	3	170	1	0.3333333333333333	2.0747449296545564	0.6814681028286232	83.386	443.38599999999997	0.3069306930693069:0.21782178217821782:0.0:0.0:0.13861386138613863:0.10891089108910891:0.0297029702970297:0.019801980198019802:0.04950495049504951:0.009900990099009901:0.019801980198019802:0.0:0.0297029702970297:0.009900990099009901:0.0:0.009900990099009901:0.0:0.009900990099009901:0.009900990099009901:0.019801980198019802:0.009900990099009901	['False1:2:1:5:1:2:1:2:6:2:1:5:1:5:1:5:1:2:1:5:1:5:1:2:6:7:6:2:1:5:1:5:1:5:1:2:6:7:11 ', 'False1:5:1:5:1:2:6:9:10:9:8:13:14:13:18:13:8:9:6:2:1:5:1:2:1:2:1:2:6:2:1:5:1:2:1:5:1:2:6:2:1:2:1:2:6:9 ', 'True1:2:1:2:1:2:6:9:6:7:11:16:20:19:20:21 ']
0	6	4	227	0	0.0	2.157563523004644	0.708670593545695	0.0	720.0	0.26744186046511625:0.18604651162790697:0.0:0.0:0.13372093023255813:0.12209302325581395:0.046511627906976744:0.046511627906976744:0.08139534883720931:0.01744186046511628:0.023255813953488372:0.005813953488372093:0.03488372093023256:0.005813953488372093:0.0:0.005813953488372093:0.0:0.011627906976744186:0.0:0.005813953488372093:0.005813953488372093	['False1:5:1:5:1:2:1:5:1:2:6:7:11:7:6:2:1:2:1:5:1:2:1:2:6:9:8:9:6:7:6:2:1:5:1:2:1:5 ', 'False1:2:6:9:8:9:10:9:6:2:1:5:1:5:1:2:6:9:8:13:18:13:8:9:10:9:6:7:6:2:1:2:6:2:1:5:1:2:1:5 ', 'False1:5:1:2:6:2:1:2:1:2:1:5:1:5:1:5:1:2:6:2:1:5:1:5:1:2:1:5:1:2:6:9:10:9:8:13:18:13:8:9:6:7:11:12:11:16:20:21 ', 'False1:5:1:2:6:2:1:5:1:5:1:2:1:5:1:2:1:5:1:2:6:9:8:13:14:13:8:9:6:7:6:2:1:2:1:5:1:2:1:2:6:7:11:7:6:9 ']
0	6	4	214	1	0.25	2.3926547785824446	0.7858883708446505	80.767	620.767	0.2054794520547945:0.136986301369863:0.00684931506849315:0.02054794520547945:0.08904109589041095:0.0958904109589041:0.1095890410958904:0.00684931506849315:0.0410958904109589:0.0136986301369863:0.11643835616438356:0.04794520547945205:0.0:0.0:0.02054794520547945:0.06164383561643835:0.0136986301369863:0.0:0.0:0.00684931506849315:0.00684931506849315	['True1:2:1:2:1:2:1:2:6:9:10:9:6:7:11:16:20:21 ', 'False1:2:1:5:1:2:1:5:1:5:1:2:6:9:8:9:10:9:6:7:11:16:15:16:11:7:11:12:4:12:11:7:11:16:11:7:11:7:11:7:6:7 ', 'False1:2:6:7:6:2:1:5:1:2:1:2:6:2:1:5:1:2:1:5:1:2:6:9:6:7:11:16:15:16:11:12:4:3:4:12:17:12 ', 'False1:5:1:5:1:5:1:2:1:5:1:2:1:2:6:7:6:2:1:5:1:5:1:5:1:2:1:2:6:7:11:7:11:16:11:12:17:12:11:7:6:7:11:16:15:16:11:7 ']
0	6	2	147	0	0.0	2.047312603833013	0.6724577156882164	0.0	360.0	0.2619047619047619:0.15476190476190477:0.0:0.0:0.15476190476190477:0.14285714285714285:0.07142857142857142:0.023809523809523808:0.09523809523809523:0.023809523809523808:0.047619047619047616:0.011904761904761904:0.0:0.0:0.0:0.011904761904761904:0.0:0.0:0.0:0.0:0.0	['False1:2:1:5:1:2:6:9:8:9:10:9:6:7:6:2:1:5:1:5:1:5:1:2:1:5:1:2:6:7:6:2:1:2:6:9:6:2:1:5 ', 'False1:2:1:5:1:5:1:5:1:5:1:5:1:2:6:9:10:9:8:9:6:7:11:12:11:16:11:7:6:2:1:5:1:2:1:5:1:2:6:9:6:7:11:7 ']
0	6	5	293	0	0.0	2.4177647876256874	0.7941359727450717	0.0	900.0	0.22065727699530516:0.16901408450704225:0.004694835680751174:0.014084507042253521:0.107981220657277:0.1267605633802817:0.06103286384976526:0.018779342723004695:0.06103286384976526:0.018779342723004695:0.056338028169014086:0.03286384976525822:0.014084507042253521:0.004694835680751174:0.018779342723004695:0.04225352112676056:0.009389671361502348:0.004694835680751174:0.004694835680751174:0.009389671…	['False1:2:6:2:1:5:1:5:1:5:1:2:1:5:1:2:1:2:1:5:1:5:1:2:6:7:11:12:17:12:4:3:4:12:11:16:15:16:11:7 ', 'False1:5:1:5:1:5:1:5:1:2:6:7:11:12:17:12:4:12:11:16:15:16:11:7:6:2:1:2:6:9:6:7:11:16:20:19:20:16:15:16:11:7 ', 'False1:5:1:2:1:2:6:2:1:5:1:2:6:2:1:2:6:7:6:2:1:5:1:2:6:2:1:5:1:5:1:2:6:9:6:2:1:2:6:2:1:5:1:5 ', 'False1:2:6:7:6:2:1:2:1:5:1:5:1:2:1:5:1:5:1:2:1:2:6:7:11:7:6:9:10:9:8:9:6:2:1:5:1:2:6:7:6:…
0	6	4	179	0	0.0	1.928809526210125	0.6335343442738477	0.0	720.0	0.32748538011695905:0.2222222222222222:0.0:0.0:0.15204678362573099:0.1111111111111111:0.03508771929824561:0.017543859649122806:0.05263157894736842:0.017543859649122806:0.017543859649122806:0.0:0.017543859649122806:0.005847953216374269:0.005847953216374269:0.011695906432748537:0.0:0.005847953216374269:0.0:0.0:0.0	['False1:2:1:2:1:5:1:5:1:5:1:2:1:2:6:9:8:13:18:13:14:13:8:9:10:9:6:7:6:2:1:5:1:2 ', 'False1:2:6:9:10:9:6:7:11:16:15:16:11:7:6:2:1:5:1:2:6:7:6:2:1:5:1:2:1:5:1:5:1:5:1:2:6:7:6 ', 'False1:5:1:2:1:5:1:5:1:2:1:2:6:2:1:5:1:2:6:9:6:2:1:5:1:2:6:2:1:5:1:5:1:5:1:2:1:5:1:2:1:5:1:5:1:2:6:7:11 ', 'False1:2:6:2:1:5:1:2:6:2:1:5:1:2:1:5:1:2:1:5:1:2:1:2:6:9:8:9:10:9:6:2:1:2:1:5:1:5:1:2:1:2:1:2:1:2:1:2:1 ']
0	6	5	198	4	0.8	2.094052555551267	0.6878098612789726	80.069	500.276	0.2196969696969697:0.21212121212121213:0.0:0.0:0.08333333333333333:0.19696969696969696:0.09848484848484848:0.007575757575757576:0.03787878787878788:0.007575757575757576:0.030303030303030304:0.0:0.0:0.0:0.007575757575757576:0.03787878787878788:0.0:0.0:0.0:0.030303030303030304:0.030303030303030304	['False1:2:1:2:1:5:1:2:1:5:1:2:1:5:1:2:6:2:1:5:1:2:1:5:1:2:6:9:10:9:6:2:1:2:6:2:1:5:1:5:1:2 ', 'True1:2:6:2:1:2:6:7:6:2:1:2:6:9:8:9:6:2:1:5:1:5:1:2:6:7:6:2:1:5:1:2:6:7:11:16:20:21 ', 'True1:2:6:7:6:2:6:7:6:7:6:7:11:16:15:16:20:21 ', 'True1:2:6:9:6:2:6:7:11:16:20:21 ', 'True1:2:6:7:6:2:1:5:1:2:6:7:6:7:6:7:6:7:11:16:20:21 ']
0	6	3	169	0	0.0	1.9437846545790345	0.6384530560505648	0.0	540.0	0.30597014925373134:0.23134328358208955:0.0:0.0:0.14925373134328357:0.12686567164179105:0.029850746268656716:0.022388059701492536:0.05223880597014925:0.007462686567164179:0.022388059701492536:0.007462686567164179:0.007462686567164179:0.0:0.007462686567164179:0.022388059701492536:0.0:0.0:0.0:0.007462686567164179:0.0	['False1:5:1:2:1:5:1:5:1:2:1:5:1:2:1:2:6:9:8:13:8:9:10:9:6:2:1:5:1:5:1:2:6:7:6:2:1:2:1:2:1:2 ', 'False1:5:1:2:1:5:1:2:6:7:6:2:1:5:1:5:1:5:1:2:1:5:1:5:1:2:1:5:1:5:1:2:6:2:1:2:6:2:1:5:1:5 ', 'False1:2:6:2:1:2:6:9:6:2:1:5:1:2:6:9:8:9:6:2:1:5:1:2:1:5:1:2:6:2:1:2:6:9:6:7:11:16:20:16:15:16:11:12:11:7:6:2:1:2 ']
0	6	3	204	0	0.0	2.256285250683198	0.7410966077065149	0.0	540.0	0.26515151515151514:0.1893939393939394:0.007575757575757576:0.015151515151515152:0.12121212121212122:0.10606060606060606:0.022727272727272728:0.045454545454545456:0.07575757575757576:0.022727272727272728:0.022727272727272728:0.022727272727272728:0.045454545454545456:0.007575757575757576:0.0:0.007575757575757576:0.007575757575757576:0.015151515151515152:0.0:0.0:0.0	['False1:5:1:2:1:2:6:2:1:5:1:5:1:2:6:2:1:2:1:5:1:2:1:2:6:7:6:9:10:9:8:13:18:13:14:13:8:9:6 ', 'False1:5:1:5:1:2:6:9:10:9:6:2:1:2:1:2:1:5:1:2:6:2:1:5:1:5:1:5:1:2:6:9:8:13:8:9:10:9:6:2:1:5:1:2 ', 'False1:2:6:9:8:13:18:13:8:9:6:7:11:16:11:12:17:12:4:3:4:12:11:7:6:2:1:5:1:2:1:5:1:2:1:2:1:2:1:5:1:2:1:5:1:5:1:2:6 ']
0	6	4	198	0	0.0	1.8079633577632013	0.5938413642026323	0.0	720.0	0.33513513513513515:0.23243243243243245:0.0:0.0:0.15675675675675677:0.11891891891891893:0.043243243243243246:0.021621621621621623:0.04864864864864865:0.016216216216216217:0.010810810810810811:0.0:0.010810810810810811:0.005405405405405406:0.0:0.0:0.0:0.0:0.0:0.0:0.0	['False1:5:1:2:1:2:6:2:1:5:1:2:1:2:1:2:6:7:6:2:1:5:1:2:6:7:6:2:1:2:1:5:1:5:1:5:1:2:1 ', 'False1:2:1:5:1:5:1:5:1:2:1:5:1:2:1:2:6:2:1:5:1:2:6:7:11:7:6:9:6:2:1:5:1:5:1:2:6:2:1:5:1:2:1:5:1:2:1:2:6:7 ', 'False1:5:1:5:1:2:6:2:1:2:6:2:1:2:1:5:1:2:6:2:1:5:1:5:1:2:1:5:1:2:1:5:1:2:1:5:1:2:1:5:1:2:6:9:8:13:14:13:8:9:10 ', 'False1:5:1:2:1:2:6:9:10:9:8:9:6:2:1:2:1:5:1:2:6:7:6:2:1:5:1:5:1:2:6:9:10:9:8:9:6:7:11…
0	6	3	178	0	0.0	1.9657536526783794	0.6456689654579437	0.0	540.0	0.3106060606060606:0.20454545454545456:0.0:0.0:0.16666666666666666:0.12878787878787878:0.045454545454545456:0.015151515151515152:0.03787878787878788:0.015151515151515152:0.015151515151515152:0.015151515151515152:0.022727272727272728:0.007575757575757576:0.0:0.0:0.007575757575757576:0.007575757575757576:0.0:0.0:0.0	['False1:5:1:2:6:9:10:9:6:2:1:5:1:5:1:5:1:2:6:7:6:2:1:5:1:5:1:5:1:2:1:2:6:7:6:2:1:5:1:5:1:2:6 ', 'False1:2:6:9:8:13:18:13:14:13:8:9:10:9:6:7:6:2:1:5:1:5:1:2:1:5:1:2:1:5:1:5:1:2:6:2:1:5:1:2:6:7 ', 'False1:2:6:2:1:5:1:2:1:5:1:5:1:2:1:2:6:7:11:12:17:12:11:7:6:2:1:5:1:2:1:2:1:5:1:2:6:2:1:5:1:5:1:2:6:2:1 ']
0	10	3	208	1	0.3333333333333333	2.588850269001103	0.8503304941765993	151.761	511.76099999999997	0.17757009345794392:0.14018691588785046:0.018691588785046728:0.037383177570093455:0.07476635514018691:0.12149532710280374:0.056074766355140186:0.037383177570093455:0.07476635514018691:0.009345794392523364:0.06542056074766354:0.056074766355140186:0.009345794392523364:0.0:0.018691588785046728:0.04672897196261682:0.018691588785046728:0.0:0.009345794392523364:0.018691588785046728:0.009345794392523364	['False1:5:1:5:1:2:1:5:1:2:6:7:11:12:4:3:4:12:17:12:11:16:11:7:6:2:1:2:1:2:1:5:1:2:6:2 ', 'False1:2:6:9:10:9:8:13:8:9:6:7:6:2:1:5:1:2:1:2:6:9:6:7:11:16:15:16:11:12:4:3:4:12:17:12:11:7:6 ', 'True1:2:1:5:1:5:1:2:6:9:8:9:6:2:1:5:1:2:6:9:8:9:6:7:11:16:15:16:20:19:20:21 ']
0	10	2	134	0	0.0	2.2283041023903434	0.7319059550293818	0.0	360.0	0.23863636363636365:0.17045454545454544:0.011363636363636364:0.022727272727272728:0.125:0.14772727272727273:0.06818181818181818:0.03409090909090909:0.06818181818181818:0.022727272727272728:0.03409090909090909:0.022727272727272728:0.022727272727272728:0.0:0.0:0.011363636363636364:0.0:0.0:0.0:0.0:0.0	['False1:2:6:7:6:9:6:2:1:2:1:5:1:2:1:5:1:2:1:5:1:2:6:7:11:16:11:12:4:3:4:12:11:7:6:2:1:5:1:5:1:2:6:7 ', 'False1:5:1:2:6:9:8:13:8:9:10:9:6:2:1:5:1:2:6:2:1:5:1:2:6:7:6:2:1:5:1:5:1:5:1:2:6:7:6:9:10:9:8:13 ']
0	10	5	244	0	0.0	2.1643293176679017	0.7108928779274507	0.0	900.0	0.2535885167464115:0.18660287081339713:0.004784688995215311:0.009569377990430622:0.11961722488038277:0.14832535885167464:0.07177033492822966:0.019138755980861243:0.07177033492822966:0.023923444976076555:0.0430622009569378:0.014354066985645933:0.014354066985645933:0.004784688995215311:0.0:0.009569377990430622:0.004784688995215311:0.0:0.0:0.0:0.0	['False1:2:1:2:1:5:1:5:1:5:1:2:6:2:1:5:1:2:6:9:8:13:14:13:8:9:10:9:6:2:1:2:6:9:10:9:6:7:11:7 ', 'False1:2:6:7:11:16:11:7:6:2:1:5:1:2:1:5:1:2:6:9:6:2:1:2:1:5:1:5:1:2:6:9:6:2:1:5:1:2:1:2:6 ', 'False1:2:6:9:10:9:6:7:6:2:1:5:1:2:1:5:1:5:1:2:1:2:6:9:6:7:6:2:1:5:1:2:6:9:10:9:6:2:1:5:1:5:1 ', 'False1:5:1:2:6:7:11:7:6:2:1:5:1:2:1:5:1:2:1:2:1:5:1:2:1:5:1:2:6:7:11:7:6:2:1:5:1:5:1:2:6:7 ', 'False1:2:6:9:8:1…
0	10	4	217	1	0.25	2.2644416629435473	0.7437756525902992	80.664	620.664	0.2785714285714286:0.16428571428571428:0.007142857142857143:0.014285714285714285:0.15:0.1:0.05714285714285714:0.02857142857142857:0.05714285714285714:0.007142857142857143:0.04285714285714286:0.02142857142857143:0.02142857142857143:0.007142857142857143:0.0:0.014285714285714285:0.007142857142857143:0.007142857142857143:0.0:0.007142857142857143:0.007142857142857143	['False1:2:1:2:1:5:1:5:1:2:1:5:1:5:1:2:1:2:1:5:1:5:1:5:1:2:1:2:6:7:6:2:1:5:1:5:1:5:1:2:1:2 ', 'False1:5:1:5:1:2:6:9:8:9:10:9:6:2:1:5:1:2:1:5:1:2:6:9:6:7:11:7:6:2:1:5:1:2:1:5:1:2 ', 'False1:5:1:5:1:5:1:2:6:9:8:9:6:7:11:7:6:2:1:5:1:2:6:7:11:16:11:7:6:9:8:13:18:13:14:13:8:9:6:2:1:5 ', 'True1:2:1:2:6:7:11:12:17:12:4:3:4:12:11:16:20:21 ']
0	10	4	171	4	1.0	2.6639806396500623	0.8750077209620057	85.55075	342.203	0.15:0.12:0.0:0.0:0.05:0.11:0.09:0.04:0.06:0.02:0.08:0.02:0.05:0.02:0.01:0.06:0.01:0.01:0.01:0.05:0.04	['True1:5:1:2:6:9:10:9:8:13:18:13:14:13:8:9:6:7:11:16:15:16:20:19:20:21 ', 'True1:5:1:2:1:2:6:7:11:16:11:16:20:21 ', 'True1:2:1:2:1:5:1:2:6:7:11:16:20:21 ', 'True1:5:1:2:1:5:1:2:6:7:6:2:1:2:6:7:11:7:6:7:11:12:17:12:11:7:6:9:8:13:14:13:8:9:10:9:6:2:1:2:6:7:11:16:20:21 ']
0	10	4	229	0	0.0	2.330923368821257	0.765612149853043	0.0	720.0	0.25748502994011974:0.18562874251497005:0.005988023952095809:0.017964071856287425:0.11976047904191617:0.11976047904191617:0.03592814371257485:0.017964071856287425:0.0658682634730539:0.023952095808383235:0.029940119760479042:0.03592814371257485:0.017964071856287425:0.005988023952095809:0.005988023952095809:0.017964071856287425:0.011976047904191617:0.005988023952095809:0.005988023952095809:0.011976…	['False1:5:1:5:1:2:6:7:6:9:8:9:10:9:6:2:1:2:6:2:1:5:1:2:6:9:6:7:6:2:1:5:1:2:1:5:1:5 ', 'False1:2:6:2:1:5:1:2:1:2:6:2:1:2:6:7:11:12:4:3:4:12:17:12:11:7:6:2:1:5:1:5:1:2:1:2:1:5:1:5:1 ', 'False1:2:6:9:10:9:6:2:1:5:1:5:1:2:1:2:6:9:10:9:8:13:18:13:14:13:8:9:6:7:11:16:20:19:20:16:15:16:11:12:4:12:17:12:11 ', 'False1:2:6:2:1:5:1:5:1:2:1:5:1:2:6:9:10:9:6:2:1:5:1:2:1:2:1:5:1:2:1:2:1:5:1:2:1:5:1:2:6:7:6 ']
0	10	3	197	1	0.3333333333333333	2.3242051785527362	0.7634055015507416	175.746	535.746	0.24:0.168:0.0:0.0:0.112:0.128:0.04:0.04:0.104:0.032:0.024:0.016:0.024:0.0:0.008:0.016:0.008:0.008:0.008:0.016:0.008	['False1:2:6:9:10:9:6:7:6:2:1:5:1:2:6:9:8:9:10:9:6:2:1:5:1:2:6:9:6:7:6:2:1:5:1:5:1:5:1:5:1 ', 'True1:2:1:2:1:2:6:9:10:9:6:2:1:5:1:2:6:2:1:2:1:5:1:2:1:5:1:2:1:5:1:2:6:7:11:16:15:16:20:19:20:21 ', 'False1:5:1:2:1:5:1:2:1:2:6:7:11:12:17:12:11:7:6:9:10:9:8:13:18:13:8:9:6:2:1:5:1:5:1:2:6:9:8:13:8:9 ']
0	10	7	326	0	0.0	2.2528718120971263	0.7399754339737228	0.0	1260.0	0.23127035830618892:0.1758957654723127:0.0:0.006514657980456026:0.10423452768729642:0.13680781758957655:0.06840390879478828:0.035830618892508145:0.09771986970684039:0.03257328990228013:0.04560260586319218:0.026058631921824105:0.013029315960912053:0.003257328990228013:0.0:0.009771986970684038:0.006514657980456026:0.003257328990228013:0.0:0.003257328990228013:0.0	['False1:2:1:5:1:5:1:2:6:7:11:16:11:12:11:7:6:2:1:2:1:2:6:2:1:5:1:2:1:5:1:2:1:2:6:7:11:16:11:7:6:9 ', 'False1:2:6:9:8:13:8:9:10:9:6:7:6:2:1:5:1:5:1:2:6:7:11:12:4:12:17:12:11:7:6:2:1:5:1:2:6:9:10:9:8:13:14 ', 'False1:2:6:9:8:9:6:7:11:7:6:2:1:5:1:5:1:2:6:9:8:9:6:2:1:2:1:5:1:5:1:2:6:7:11:12:11:7 ', 'False1:2:1:5:1:2:1:2:1:2:6:9:10:9:8:9:6:7:6:2:1:5:1:5:1:2:1:5:1:2:1:5:1:2:6:9:10:9:6:2:1:5:1:2 ', 'Fa…
0	10	5	249	0	0.0	2.205640208119513	0.7244618009019523	0.0	900.0	0.2347417840375587:0.19248826291079812:0.0:0.0:0.107981220657277:0.1643192488262911:0.04225352112676056:0.028169014084507043:0.09859154929577464:0.03286384976525822:0.018779342723004695:0.009389671361502348:0.023474178403755867:0.009389671361502348:0.004694835680751174:0.014084507042253521:0.004694835680751174:0.004694835680751174:0.004694835680751174:0.004694835680751174:0.0	['False1:2:1:5:1:5:1:2:6:2:1:5:1:2:6:9:8:13:18:13:14:13:8:9:10:9:6:2:1:2:1:2:6:9:8:9:10:9:6 ', 'False1:5:1:2:6:9:6:2:1:5:1:2:6:2:1:5:1:2:6:7:6:9:10:9:6:2:1:5:1:2:1:5:1:5:1:2:6:2:1:5:1:5 ', 'False1:2:6:2:1:5:1:2:1:5:1:2:6:9:10:9:6:2:1:5:1:2:6:9:8:9:10:9:6:7:6:2:1:5:1:2:1:5:1:2:6:2:1:5:1:2:6:9:10 ', 'False1:5:1:2:1:2:1:5:1:2:6:7:6:2:1:5:1:5:1:2:6:7:6:9:10:9:6:2:1:2:6:9:6:7:6:2:1:2:6:7:6:9:6 ', 'Fal…
0	10	5	186	4	0.8	2.3768605591616394	0.7807006214541039	75.40125	481.605	0.2265625:0.1796875:0.0:0.0:0.1015625:0.109375:0.046875:0.015625:0.03125:0.0078125:0.0546875:0.0:0.0234375:0.0078125:0.03125:0.078125:0.0:0.0078125:0.0078125:0.0390625:0.03125	['True1:2:6:9:6:7:11:16:20:21 ', 'True1:2:6:2:1:5:1:5:1:5:1:2:6:7:11:16:20:21 ', 'True1:2:6:7:6:2:6:2:6:2:6:7:11:16:15:16:11:7:11:16:15:16:11:16:15:16:20:21 ', 'True1:2:6:9:10:9:8:13:14:13:18:13:8:9:6:2:1:2:6:7:11:16:15:16:20:19:20:21 ', 'False1:5:1:5:1:2:1:2:1:5:1:2:6:2:1:5:1:5:1:2:1:2:6:2:1:5:1:2:1:2:1:5:1:2:1:5:1:2:1:5:1:5:1:2 ']
0	14	8	359	5	0.625	2.637889092383599	0.8664377242547476	77.0272	925.136	0.13656387665198239:0.1277533039647577:0.013215859030837005:0.030837004405286344:0.04405286343612335:0.11894273127753303:0.0881057268722467:0.02643171806167401:0.06607929515418502:0.013215859030837005:0.10572687224669604:0.07488986784140969:0.00881057268722467:0.004405286343612335:0.013215859030837005:0.048458149779735685:0.02643171806167401:0.0:0.004405286343612335:0.02643171806167401:0.02202643…	['False1:5:1:2:1:2:1:5:1:5:1:2:1:5:1:2:6:9:6:7:11:12:4:3:4:12:11:7:6:2:1:5 ', 'True1:2:6:7:6:2:1:2:6:7:11:16:20:19:20:21 ', 'True1:2:6:9:8:9:6:7:11:16:20:21 ', 'True1:2:1:5:1:2:6:9:8:9:6:7:6:2:1:2:6:7:11:12:4:3:4:12:17:12:11:7:11:16:20:21 ', 'True1:2:1:2:6:9:8:13:8:9:10:9:6:7:11:7:11:16:20:21 ', 'True1:5:1:2:6:7:11:7:11:12:17:12:11:12:17:12:4:3:4:12:11:16:20:21 ', 'False1:5:1:2:6:9:6:2:1:2:6:2:1:…
0	14	5	225	0	0.0	1.9030840456407674	0.6250845853722203	0.0	900.0	0.31390134529147984:0.21973094170403587:0.0:0.0:0.15695067264573992:0.1210762331838565:0.03139013452914798:0.017937219730941704:0.07174887892376682:0.02242152466367713:0.017937219730941704:0.008968609865470852:0.0:0.0:0.004484304932735426:0.008968609865470852:0.004484304932735426:0.0:0.0:0.0:0.0	['False1:5:1:2:6:9:10:9:6:2:1:2:1:5:1:5:1:2:6:7:11:16:15:16:11:12:17:12:11:7:6:9:10:9:6:2:1:5:1:2 ', 'False1:2:6:7:6:9:10:9:8:9:6:2:1:5:1:5:1:2:6:2:1:5:1:2:1:5:1:2:1:5:1:5:1:2:6:2:1:5 ', 'False1:2:6:9:8:9:6:2:1:2:1:2:1:5:1:5:1:5:1:5:1:2:1:5:1:2:6:2:1:2:1:2:1:5:1:2:6:7:6:2:1:2:1:5 ', 'False1:2:6:2:1:5:1:5:1:2:1:5:1:2:1:5:1:5:1:2:6:2:1:5:1:2:6:9:8:9:6:2:1:5:1:2:1:5:1:5:1:5:1:5:1:2:1:2 ', 'False1:2:…
0	14	14	426	12	0.8571428571428571	2.5185673020915944	0.8272454395096798	65.42808333333333	1145.137	0.1378299120234604:0.12609970674486803:0.0:0.002932551319648094:0.05278592375366569:0.1495601173020528:0.0967741935483871:0.02346041055718475:0.05865102639296188:0.017595307917888565:0.07624633431085044:0.01466275659824047:0.017595307917888565:0.005865102639296188:0.011730205278592375:0.0967741935483871:0.002932551319648094:0.002932551319648094:0.0:0.07038123167155426:0.03519061583577713	['False1:2:1:2:1:5:1:5:1:2:1:5:1:5:1:2:1:5:1:2:6:2:1:5:1:5:1:2:1:2:1:2:6:7:6:9:8:13 ', 'True1:5:1:2:6:7:11:7:6:2:1:2:1:5:1:2:1:5:1:5:1:2:1:5:1:2:6:7:11:16:20:21 ', 'True1:2:6:9:10:9:6:2:1:2:6:7:6:9:10:9:8:9:6:7:6:9:8:13:14:13:8:9:10:9:6:7:11:16:20:21 ', 'False1:5:1:2:6:7:6:9:8:9:6:2:6:9:10:9:6:7:6:2:6:7:6:9:8:13:18:13:14:13:8:9:10:9:6:2:6:2:6:2:6:7:11:7:6 ', 'True1:2:6:7:11:12:17:12:11:16:20:21 '…
0	14	4	220	0	0.0	2.16266392309335	0.7103458645259673	0.0	720.0	0.26229508196721313:0.21311475409836064:0.0:0.0:0.10382513661202186:0.12021857923497267:0.03278688524590164:0.04371584699453552:0.08196721311475409:0.0273224043715847:0.02185792349726776:0.0:0.03825136612021858:0.01092896174863388:0.01092896174863388:0.02185792349726776:0.0:0.01092896174863388:0.0:0.0:0.0	['False1:2:6:2:1:5:1:5:1:2:1:5:1:2:1:5:1:2:6:2:1:2:6:2:1:5:1:2:6:9:10:9:8:13:14:13:18:13:8:9:6 ', 'False1:5:1:2:6:9:8:13:14:13:18:13:8:9:10:9:6:2:1:5:1:2:6:7:11:16:15:16:11:7:6:9:8:13:8:9:6:2:1:5:1:2:1:2:1:2 ', 'False1:2:6:2:1:5:1:2:1:2:1:5:1:2:1:5:1:2:1:2:1:2:1:5:1:2:1:5:1:2:1:5:1:5:1:2:6:7:6:2:1:2:1:2:6:7:11:16:15:16:11 ', 'False1:5:1:2:1:2:6:7:6:2:1:2:1:2:6:9:8:9:10:9:6:2:1:5:1:5:1:2:6:9:8:9:1…
0	14	5	291	0	0.0	2.3619163350213728	0.775792060441349	0.0	900.0	0.23255813953488372:0.17209302325581396:0.004651162790697674:0.013953488372093023:0.11162790697674418:0.11627906976744186:0.046511627906976744:0.046511627906976744:0.08372093023255814:0.018604651162790697:0.04186046511627907:0.027906976744186046:0.027906976744186046:0.013953488372093023:0.004651162790697674:0.023255813953488372:0.009302325581395349:0.0:0.0:0.004651162790697674:0.0	['False1:2:6:2:1:2:6:9:8:9:6:7:11:16:11:12:17:12:4:3:4:12:11:7:6:2:1:5:1:5:1:2:1:2:1:5:1:5 ', 'False1:5:1:2:6:7:11:16:11:12:4:12:17:12:11:7:6:9:10:9:8:9:6:2:1:5:1:2:6:7:6:9:8:13:14:13:8:9:10:9:6 ', 'False1:2:6:7:11:16:20:16:15:16:11:7:6:9:8:13:14:13:8:9:6:2:1:5:1:2:1:2:6:9:8:9:6:2:1:5 ', 'False1:5:1:2:1:2:6:2:1:5:1:2:6:7:11:7:6:2:1:5:1:2:1:2:6:7:6:9:10:9:8:9:6:2:1:2:1:5:1:2:6:2:1:5:1:2:1:2:1:5:1:…
0	14	5	211	0	0.0	1.9978720962734078	0.6562185489318778	0.0	900.0	0.30198019801980197:0.20297029702970298:0.0049504950495049506:0.009900990099009901:0.14356435643564355:0.13366336633663367:0.04950495049504951:0.01485148514851485:0.06930693069306931:0.019801980198019802:0.019801980198019802:0.01485148514851485:0.0049504950495049506:0.0:0.0:0.0049504950495049506:0.0049504950495049506:0.0:0.0:0.0:0.0	['False1:5:1:2:6:7:6:9:10:9:6:2:1:5:1:2:1:2:6:2:1:5:1:2:6:9:8:9:10:9:6:7:6:2:1:5:1:5:1 ', 'False1:2:1:5:1:2:6:7:6:9:6:2:1:2:1:5:1:5:1:2:1:5:1:2:6:7:11:16:11:7:6:2:1:5:1:5:1:2:6:9 ', 'False1:5:1:2:1:5:1:5:1:2:6:9:8:13:8:9:10:9:6:7:6:2:1:5:1:2:1:2:6:9:6:2:1:5:1:2 ', 'False1:2:6:7:6:9:10:9:6:2:1:5:1:5:1:5:1:2:1:5:1:2:1:5:1:2:1:5:1:2:6:2:1:2:1:5:1:2:1:2:1:2:1 ', 'False1:5:1:2:1:2:6:9:6:7:6:2:1:5:1:5:…
0	14	4	191	0	0.0	1.9856394241820625	0.6522006208851748	0.0	720.0	0.3048128342245989:0.19786096256684493:0.0:0.0:0.1657754010695187:0.12299465240641712:0.0427807486631016:0.03208556149732621:0.053475935828877004:0.0106951871657754:0.0213903743315508:0.0053475935828877:0.0213903743315508:0.0053475935828877:0.0053475935828877:0.0106951871657754:0.0:0.0:0.0:0.0:0.0	['False1:5:1:2:6:9:8:13:14:13:8:9:6:2:1:2:1:2:6:7:11:12:11:7:6:2:1:5:1:5:1:2:6:9:6:7:11:16:15:16:11:7:6 ', 'False1:5:1:5:1:5:1:2:6:9:6:2:1:5:1:5:1:2:1:2:1:5:1:5:1:2:1:5:1:5:1:5:1:2:6:7:6:2:1:5 ', 'False1:5:1:2:1:2:1:5:1:5:1:2:6:7:6:2:1:5:1:5:1:2:6:9:8:13:8:9:10:9:6:7:6:2:1:5:1:5:1:2:1:5 ', 'False1:2:1:2:1:5:1:2:1:5:1:2:1:5:1:2:6:9:8:13:8:9:10:9:6:2:1:2:6:7:6:2:1:5:1:5:1:2:6:2:1:5:1:2:6:2:1:5:1:2:…
0	14	9	369	0	0.0	2.0966536118040264	0.6886642009351798	0.0	1620.0	0.2551546391752577:0.19329896907216496:0.002577319587628866:0.005154639175257732:0.12371134020618557:0.16237113402061856:0.05670103092783505:0.03350515463917526:0.08505154639175258:0.020618556701030927:0.01288659793814433:0.005154639175257732:0.02577319587628866:0.007731958762886598:0.0:0.002577319587628866:0.0:0.007731958762886598:0.0:0.0:0.0	['False1:2:1:2:1:5:1:2:6:9:6:7:6:2:1:5:1:2:6:7:6:2:1:2:6:9:8:9:6:7:6:2:1:5:1:5:1:2:6:7:6 ', 'False1:5:1:2:6:2:1:2:6:7:11:12:4:3:4:12:11:7:6:2:1:5:1:2:1:5:1:2:1:5:1:5:1:2:6:2:1:5 ', 'False1:5:1:5:1:2:6:2:1:5:1:2:6:9:6:2:1:2:1:2:6:9:8:13:18:13:14:13:8:9:10:9:6:7:6:2:1:5:1:2:6:9:8 ', 'False1:2:1:5:1:2:6:7:6:9:8:13:18:13:14:13:8:9:10:9:6:2:1:2:6:2:1:5:1:2:1:5:1:5:1:2:6:7:6:9:6:2 ', 'False1:2:6:7:6:2:…
0	14	6	249	0	0.0	2.081073977734725	0.6835469339785429	0.0	1080.0	0.28957528957528955:0.20077220077220076:0.0:0.003861003861003861:0.13513513513513514:0.1274131274131274:0.05791505791505792:0.015444015444015444:0.05019305019305019:0.015444015444015444:0.04247104247104247:0.02702702702702703:0.011583011583011582:0.003861003861003861:0.0:0.007722007722007722:0.007722007722007722:0.003861003861003861:0.0:0.0:0.0	['False1:5:1:2:1:5:1:2:1:5:1:5:1:2:6:7:6:2:1:2:1:2:1:5:1:5:1:2:1:5:1:2:1:5:1:5:1:2:1 ', 'False1:2:6:2:1:5:1:2:6:9:6:7:11:16:11:7:6:2:1:5:1:2:6:9:8:9:6:7:6:2:1:5:1:2:1:5:1:2:6 ', 'False1:5:1:5:1:2:6:7:6:2:1:2:1:2:6:7:6:2:1:5:1:5:1:5:1:2:1:5:1:5:1:2:1:2:6:7:6:2:1:2:6:7:11:16:11:12:11:7:6:9:10 ', 'False1:5:1:2:6:9:10:9:8:9:6:2:1:2:1:2:1:5:1:5:1:2:6:9:10:9:6:7:6:2:1:2:1:2:1:5:1:2:6:7:11:12:17:12:11 '…
0	14	4	193	0	0.0	2.0953659190021314	0.6882412469815679	0.0	720.0	0.2919254658385093:0.18012422360248448:0.0:0.006211180124223602:0.15527950310559005:0.11801242236024845:0.043478260869565216:0.024844720496894408:0.06832298136645963:0.024844720496894408:0.031055900621118012:0.018633540372670808:0.006211180124223602:0.0:0.006211180124223602:0.018633540372670808:0.006211180124223602:0.0:0.0:0.0:0.0	['False1:2:1:5:1:5:1:5:1:2:1:5:1:5:1:2:6:7:6:9:8:9:10:9:6:2:1:5:1:2:6:7:6:2:1 ', 'False1:5:1:2:6:9:10:9:8:9:6:2:1:5:1:5:1:2:1:5:1:2:1:5:1:2:6:2:1:2:6:2:1:5:1:2:1:5:1:5:1 ', 'False1:2:6:7:11:16:15:16:11:7:6:2:1:5:1:5:1:2:6:9:10:9:8:13:8:9:6:7:11:12:4:12:17:12:11:16:11:7:6:2:1 ', 'False1:5:1:2:6:9:10:9:6:2:1:5:1:5:1:2:1:5:1:2:1:2:6:2:1:5:1:2:1:5:1:2:6:7:6:2:1:5:1:2:1:5:1:5 ']
0	18	3	175	1	0.3333333333333333	2.1524565481068008	0.7069931630119058	172.644	532.644	0.2542372881355932:0.2033898305084746:0.0:0.0:0.11864406779661017:0.13559322033898305:0.025423728813559324:0.0423728813559322:0.09322033898305085:0.025423728813559324:0.00847457627118644:0.0:0.03389830508474576:0.0:0.00847457627118644:0.01694915254237288:0.0:0.01694915254237288:0.0:0.00847457627118644:0.00847457627118644	['False1:2:6:9:8:9:10:9:6:7:6:2:1:5:1:2:1:2:6:7:6:2:1:5:1:2:6:9:8:9:10:9:6:2:1:5 ', 'False1:2:6:9:6:2:1:5:1:5:1:5:1:2:1:2:6:9:10:9:8:13:18:13:8:9:6:2:1:5:1:5:1:2:6:9:8:13:18:13 ', 'True1:5:1:2:1:2:6:2:1:5:1:2:6:2:1:5:1:5:1:2:6:2:1:2:1:5:1:2:1:2:1:5:1:2:6:7:11:16:15:16:20:21 ']
0	18	9	386	1	0.1111111111111111	2.243660018824238	0.7369497399736561	178.097	1618.097	0.2713178294573643:0.18863049095607234:0.002583979328165375:0.007751937984496124:0.12919896640826872:0.10852713178294573:0.041343669250646:0.03875968992248062:0.07235142118863049:0.01808785529715762:0.03359173126614987:0.020671834625323:0.023255813953488372:0.00516795865633075:0.00516795865633075:0.015503875968992248:0.00516795865633075:0.007751937984496124:0.0:0.002583979328165375:0.002583979328…	['False1:5:1:2:1:5:1:2:1:5:1:2:6:7:6:9:8:13:8:9:6:2:1:2:1:5:1:5:1:2:6:2:1:5:1:2:1:5:1:2 ', 'False1:2:1:2:6:9:8:13:8:9:10:9:6:2:1:2:6:9:8:9:6:7:6:2:1:5:1:2:1:5:1:2:6:7:6:2:1:2 ', 'False1:2:1:5:1:5:1:2:6:2:1:5:1:5:1:2:1:5:1:5:1:2:1:5:1:2:1:5:1:2:6:7:11:12:11:7:6:2:1:5 ', 'False1:5:1:2:1:5:1:5:1:2:1:5:1:2:6:9:8:13:18:13:14:13:8:9:10:9:6:7:11:16:15:16:11:12:4:12:17:12:11:7:6:2 ', 'False1:5:1:2:6:9:8:…
0	18	36	423	36	1.0	2.454943313213163	0.8063475843682321	35.87041666666667	1291.335	0.15510204081632653:0.10612244897959183:0.0:0.006122448979591836:0.05510204081632653:0.08571428571428572:0.08979591836734693:0.004081632653061225:0.00816326530612245:0.0020408163265306124:0.11836734693877551:0.024489795918367346:0.004081632653061225:0.0020408163265306124:0.02040816326530612:0.12244897959183673:0.006122448979591836:0.0:0.0163265306122449:0.1:0.07346938775510205	['True1:2:1:5:1:5:1:5:1:2:6:7:11:12:17:12:11:16:15:16:20:21 ', 'True1:5:1:2:6:7:11:16:20:19:20:21 ', 'True1:2:6:7:11:7:11:7:11:16:15:16:20:19:20:21 ', 'True1:2:1:5:1:2:6:7:11:16:20:19:20:19:20:21 ', 'True1:5:1:2:1:5:1:2:6:2:1:2:6:7:11:16:20:21 ', 'True1:2:6:7:11:16:20:21 ', 'True1:5:1:5:1:5:1:2:6:7:11:16:20:21 ', 'True1:2:1:5:1:2:6:7:11:16:11:7:6:7:11:16:20:16:20:21 ', 'True1:2:6:7:11:16:20:21 ',…
0	18	13	432	9	0.6923076923076923	2.5536492496454097	0.8387684117562066	69.89555555555556	1349.06	0.18128654970760233:0.13742690058479531:0.005847953216374269:0.014619883040935672:0.08771929824561403:0.13157894736842105:0.07309941520467836:0.02046783625730994:0.07017543859649122:0.02046783625730994:0.07017543859649122:0.02631578947368421:0.014619883040935672:0.005847953216374269:0.008771929824561403:0.05263157894736842:0.005847953216374269:0.0029239766081871343:0.0029239766081871343:0.0380116…	['False1:2:6:9:10:9:6:7:11:16:15:16:20:16:11:12:17:12:11:7:6:2:1:5:1:2:1:5:1:2:6:7:11:12:4:3:4:12:11:7:6:2:1:5 ', 'False1:5:1:5:1:2:1:2:6:7:11:16:15:16:20:16:11:7:6:9:6:2:1:5:1:5:1:2:6:7:11:7:6:2 ', 'False1:5:1:2:1:5:1:2:6:2:1:2:6:2:1:2:6:7:6:2:1:5:1:2:6:2:1:5:1:2:6:7:6:2:1:5:1:5 ', 'False1:5:1:2:1:5:1:5:1:5:1:2:1:5:1:5:1:5:1:5:1:2:1:2:6:9:10:9:6:7:11:12:4:3:4:12:17:12:11:16:15:16:20:21 ', 'True1…
0	18	17	452	12	0.7058823529411765	2.4744713060116705	0.8127617242532085	55.97308333333333	1571.677	0.21330275229357798:0.16743119266055045:0.006880733944954129:0.01834862385321101:0.08486238532110092:0.12385321100917432:0.06880733944954129:0.016055045871559634:0.04357798165137615:0.009174311926605505:0.06422018348623854:0.02981651376146789:0.020642201834862386:0.006880733944954129:0.0045871559633027525:0.0481651376146789:0.0045871559633027525:0.006880733944954129:0.0:0.034403669724770644:0.027…	['False1:2:1:2:6:9:6:7:6:2:1:2:1:2:6:2:1:5:1:2:6:7:6:2:1:5:1:2:1:2:6:9:10:9:8:13:14:13:18:13 ', 'False1:2:1:2:6:2:1:5:1:2:1:5:1:2:1:2:6:9:8:13:18:13:14:13:8:9:6:7:11:12:11:7:6:2:1:5:1 ', 'False1:5:1:2:6:7:11:12:4:12:17:12:11:7:6:2:1:5:1:5:1:5:1:2:1:5:1:5:1:2:6:7:6:9:8:9:10:9:6:2:1:2:6:2 ', 'False1:2:1:2:1:5:1:2:6:7:11:12:4:3:4:12:11:7:6:2:1:2:1:5:1:5:1:2:6:9:6:2:1:5:1:2:6:2:1:5:1:5:1:2:1 ', 'True…
0	18	14	465	1	0.07142857142857142	2.1247199705483175	0.6978828417297203	33.325	2373.325	0.27627118644067794:0.2:0.0:0.003389830508474576:0.12542372881355932:0.13220338983050847:0.05423728813559322:0.03389830508474576:0.07457627118644068:0.01694915254237288:0.023728813559322035:0.006779661016949152:0.022033898305084745:0.003389830508474576:0.001694915254237288:0.010169491525423728:0.001694915254237288:0.00847457627118644:0.0:0.003389830508474576:0.001694915254237288	['False1:2:6:7:11:7:6:9:6:2:1:5:1:5:1:2:6:2:1:5:1:2:1:5:1:2:1:5:1:2:6:7:6:2:1:5:1:2 ', 'False1:5:1:2:1:2:1:5:1:2:6:7:6:2:1:5:1:2:1:5:1:5:1:2:6:9:8:9:6:7:6:2:1:2:6:9:10:9:6:7:11:12:17:12:4 ', 'False1:2:1:5:1:5:1:2:6:7:6:2:1:5:1:5:1:2:1:2:6:9:10:9:8:13:14:13:18:13:8:9:6:7:6:2:1:2:1:5:1:2 ', 'False1:5:1:2:1:5:1:2:1:2:1:2:6:7:6:9:6:2:1:5:1:2:6:9:10:9:8:9:6:2:1:2:6:9:10:9:8:13:18:13:8:9 ', 'False1:2:1…
0	18	7	257	2	0.2857142857142857	2.2628763029015384	0.7432614964052066	72.9345	1045.869	0.2629310344827586:0.19827586206896552:0.0:0.004310344827586207:0.11637931034482758:0.125:0.04310344827586207:0.01293103448275862:0.06465517241379311:0.02586206896551724:0.03879310344827586:0.01293103448275862:0.01293103448275862:0.008620689655172414:0.008620689655172414:0.03017241379310345:0.004310344827586207:0.004310344827586207:0.004310344827586207:0.01293103448275862:0.008620689655172414	['False1:5:1:2:1:5:1:5:1:5:1:2:1:5:1:5:1:2:6:2:1:2:1:5:1:5:1:5:1:2:1:5:1:2:6:9:8 ', 'False1:2:1:5:1:2:6:9:10:9:6:2:1:2:1:2:1:2:6:2:1:5:1:2:6:9:10:9:6:2:1:2:1:5:1:2:1:5:1:5 ', 'False1:5:1:2:6:9:10:9:6:7:6:2:1:2:6:7:6:2:1:5:1:2:1:5:1:5:1:5:1:2:6:2:1:2:6:2:1:2:1 ', 'False1:2:6:9:6:7:11:7:6:2:1:5:1:2:6:7:6:9:10:9:6:2:1:5:1:2:1:5:1:2:6:2:1:2:6:9:8:13:14 ', 'True1:2:1:2:6:7:11:16:20:19:20:21 ', 'False1…
0	18	12	427	7	0.5833333333333334	2.4359568219711543	0.800111305401536	92.36685714285714	1546.5679999999998	0.2334152334152334:0.17936117936117937:0.002457002457002457:0.012285012285012284:0.09828009828009827:0.10319410319410319:0.044226044226044224:0.019656019656019656:0.044226044226044224:0.007371007371007371:0.05896805896805897:0.02702702702702703:0.019656019656019656:0.007371007371007371:0.009828009828009828:0.06388206388206388:0.007371007371007371:0.004914004914004914:0.002457002457002457:0.036855…	['False1:5:1:2:6:7:6:9:10:9:8:9:6:2:1:5:1:2:6:9:10:9:6:2:1:2:1:5:1:2:6:9:6:2:1:5:1:5:1:2 ', 'False1:2:6:2:1:2:1:5:1:2:1:5:1:2:1:5:1:2:1:2:1:2:1:2:6:2:1:5:1:2:6:2:1:2:1:5:1:2 ', 'False1:5:1:2:1:2:1:2:6:2:1:5:1:5:1:2:1:2:6:7:6:9:10:9:8:13:14:13:8:9:6:2:1:2:1:5:1:2:6 ', 'False1:2:1:5:1:2:6:7:11:7:6:9:8:13:14:13:18:13:8:9:6:2:1:5:1:5:1:2:1:5:1:2:1:5:1:2:6:2:1:5:1:2:6:9 ', 'True1:5:1:2:6:9:6:7:11:12:1…
0	18	3	151	0	0.0	2.115942764236778	0.6949998916148566	0.0	540.0	0.28225806451612906:0.1774193548387097:0.0:0.0:0.14516129032258066:0.10483870967741936:0.04032258064516129:0.04032258064516129:0.0967741935483871:0.024193548387096774:0.03225806451612903:0.0:0.016129032258064516:0.0:0.0:0.016129032258064516:0.0:0.008064516129032258:0.008064516129032258:0.008064516129032258:0.0	['False1:2:6:9:10:9:8:9:6:2:1:5:1:2:1:5:1:5:1:5:1:2:1:5:1:2:1:5:1:5:1:2:6:9:6:2:1:5 ', 'False1:2:1:5:1:2:6:9:8:9:10:9:6:7:11:7:6:2:1:5:1:5:1:2:1:5:1:5:1:2:6:9:8:13:18:13:8:9:6:2:1:2 ', 'False1:2:1:5:1:2:6:7:11:16:11:7:6:2:1:5:1:5:1:2:1:2:1:5:1:2:1:2:1:5:1:2:6:9:10:9:8:9:6:7:11:16:20:19 ']
0	18	11	314	10	0.9090909090909091	2.4975885846093986	0.8203547964248211	65.25019999999999	832.502	0.14655172413793102:0.125:0.004310344827586207:0.008620689655172414:0.05603448275862069:0.125:0.09482758620689655:0.01293103448275862:0.03879310344827586:0.008620689655172414:0.11206896551724138:0.02586206896551724:0.004310344827586207:0.0:0.004310344827586207:0.09482758620689655:0.004310344827586207:0.0:0.01293103448275862:0.07758620689655173:0.04310344827586207	['True1:5:1:2:6:7:11:16:20:21 ', 'True1:5:1:5:1:2:6:7:11:7:6:2:6:7:11:7:6:7:11:12:11:16:20:21 ', 'True1:2:6:7:11:16:20:19:20:16:11:16:11:7:11:16:20:21 ', 'True1:2:6:7:11:12:11:7:11:16:20:21 ', 'True1:5:1:2:6:7:11:12:17:12:4:3:4:12:11:16:20:21 ', 'False1:2:6:9:6:7:6:2:1:2:6:2:6:9:8:9:10:9:6:7:6:2:1:2:6:9:6:7:11:12:11:7:11:16:11:16:20:19:20:16:11:7 ', 'True1:5:1:5:1:2:6:9:10:9:8:13:8:9:6:2:1:2:1:2:…
1	2	3	192	0	0.0	2.220334750142337	0.7292883516413228	0.0	540.0	0.1386861313868613:0.0364963503649635:0.014598540145985401:0.0072992700729927005:0.014598540145985401:0.08759124087591241:0.014598540145985401:0.0:0.2773722627737226:0.17518248175182483:0.0072992700729927005:0.014598540145985401:0.072992700729927:0.0:0.0:0.0072992700729927005:0.021897810218978103:0.08029197080291971:0.021897810218978103:0.0072992700729927005:0.0	['False1:9:10:6:10:18:10:9:1:9:13:9:10:18:17:18:19:18:10:9:1:9:10:6:2:6:10:9:13:9:1:9:1:9:1:9:10:6:7:11:12:5:4:5:12:16 ', 'False1:9:13:9:1:9:13:9:1:9:1:9:10:9:1:9:13:9:10:6:10:9:1:9:10:18:17:18:10:9:1:9:10:18:10:6:10:9:13:9:1:9:13:9:1:9:13 ', 'False1:9:10:18:19:20:19:18:17:18:10:6:2:6:10:9:13:9:1:9:10:9:13:9:1:9:10:6:2:3:2:6:7:6:10:18:10:9:1:9:10:6:2:3 ']
1	2	3	214	0	0.0	2.2249510494193263	0.7308046154795493	0.0	540.0	0.1322314049586777:0.03305785123966942:0.008264462809917356:0.0:0.0:0.08264462809917356:0.03305785123966942:0.0:0.2644628099173554:0.1487603305785124:0.01652892561983471:0.0:0.08264462809917356:0.008264462809917356:0.0:0.0:0.024793388429752067:0.09917355371900827:0.049586776859504134:0.01652892561983471:0.0	['False1:9:13:9:10:18:19:14:19:18:17:18:10:9:1:9:10:9:13:9:1:9:13:9:10:6:2:6:10:18:10:9:1 ', 'False1:9:10:6:10:9:13:9:1:9:10:9:1:9:13:9:1:9:1:9:13:9:1:9:13:9:1:9:13:9:1:9:13:9:10:6:7:11:7:6:2:6:10:18 ', 'False1:9:10:6:7:11:7:6:2:3:2:6:10:18:17:18:19:20:19:18:10:9:13:9:1:9:10:18:10:9:1:9:1:9:10:18:19:20:19:18:17:18:10:6 ']
1	2	3	221	0	0.0	2.274868550786332	0.7472004550202599	0.0	540.0	0.10852713178294573:0.046511627906976744:0.015503875968992248:0.0:0.0:0.07751937984496124:0.023255813953488372:0.0:0.24031007751937986:0.17054263565891473:0.015503875968992248:0.0:0.06201550387596899:0.015503875968992248:0.0:0.0:0.031007751937984496:0.11627906976744186:0.06201550387596899:0.015503875968992248:0.0	['False1:9:1:9:13:9:10:18:19:18:17:18:10:9:1:9:13:9:10:18:17:18:10:9:1:9:10:18:10:9:1:9:10:9:13:9:1:9:13:9:10:6:2:3 ', 'False1:9:10:18:19:20:19:18:10:9:1:9:10:18:10:9:13:9:1:9:10:18:19:20:19:14:19:18:17:18:10:6:2:6:10:9:1:9:13:9:10:6:2:6:7:11 ', 'False1:9:10:9:1:9:10:6:2:6:7:11:7:6:10:18:19:14:19:18:17:18:10:9:13:9:1:9:1:9:13:9:10:6:2:3:2:6:10 ']
1	2	3	221	0	0.0	2.343894457830042	0.7698726173891222	0.0	540.0	0.104:0.016:0.0:0.0:0.008:0.112:0.048:0.0:0.208:0.184:0.032:0.032:0.064:0.008:0.0:0.016:0.032:0.104:0.024:0.0:0.008	['False1:9:10:18:19:18:17:18:10:6:7:6:10:9:1:9:1:9:1:9:10:18:17:18:10:6:7:11:12:5:12:16:21:16:12:11:7:6:10:9:13 ', 'False1:9:13:9:10:18:19:14:19:18:10:6:10:9:1:9:13:9:10:6:10:18:17:18:10:9:1:9:13:9:10:6:10:18:10:9:1:9:13 ', 'False1:9:10:18:10:6:2:6:7:6:10:9:13:9:1:9:13:9:1:9:13:9:1:9:10:18:10:6:7:11:12:11:7:6:2:6:10:9:1:9:10:6:10:18:17 ']
1	2	3	224	0	0.0	2.255989123228786	0.7409993420563286	0.0	540.0	0.12307692307692308:0.038461538461538464:0.015384615384615385:0.0:0.0:0.06923076923076923:0.015384615384615385:0.0:0.25384615384615383:0.13846153846153847:0.0:0.0:0.07692307692307693:0.023076923076923078:0.0:0.0:0.03076923076923077:0.1:0.08461538461538462:0.03076923076923077:0.0	['False1:9:10:18:19:20:19:14:19:18:17:18:10:9:1:9:1:9:13:9:1:9:13:9:1:9:10:6:7:6:2:3:2:6:10:9:1:9:13:9:10:18 ', 'False1:9:13:9:10:9:1:9:13:9:10:18:19:20:19:14:19:18:17:18:10:6:7:6:2:3:2:6:10:9:1:9:10:6:2:6:10:9:13 ', 'False1:9:10:9:1:9:10:6:10:18:19:20:19:18:17:18:10:9:13:9:1:9:10:9:13:9:1:9:1:9:13:9:1:9:1:9:10:18:17:18:19:20:19:14:19:18:10:9:13 ']
1	2	3	206	0	0.0	2.198346000206134	0.7220659545705214	0.0	540.0	0.1297709923664122:0.015267175572519083:0.0:0.0:0.0:0.08396946564885496:0.04580152671755725:0.0:0.25190839694656486:0.16030534351145037:0.015267175572519083:0.0:0.06870229007633588:0.007633587786259542:0.0:0.0:0.04580152671755725:0.11450381679389313:0.04580152671755725:0.015267175572519083:0.0	['False1:9:13:9:10:18:17:18:19:18:10:9:1:9:13:9:1:9:13:9:1:9:1:9:10:6:10:9:13:9:1:9:10:6:10:9:13:9:1 ', 'False1:9:1:9:10:6:7:6:10:18:17:18:10:9:1:9:13:9:10:18:17:18:10:9:1:9:13:9:1:9:10:18:19:20:19:18:17:18:10:6:2:6:7:11:7 ', 'False1:9:10:18:19:20:19:14:19:18:17:18:10:6:7:11:7:6:2:6:10:9:1:9:1:9:10:9:13:9:1:9:10:18:10:6:7:6:10:9:1:9:13:9:10:18:17 ']
1	2	3	204	0	0.0	2.026975726011105	0.6657778904486576	0.0	540.0	0.13445378151260504:0.0:0.0:0.0:0.0:0.025210084033613446:0.0:0.0:0.2773109243697479:0.15966386554621848:0.0:0.0:0.06722689075630252:0.025210084033613446:0.0:0.0:0.05042016806722689:0.14285714285714285:0.09243697478991597:0.025210084033613446:0.0	['False1:9:1:9:10:9:1:9:10:18:19:14:19:20:19:18:17:18:10:9:13:9:1:9:10:18:17:18:19:18:10:6:10:9:1:9 ', 'False1:9:10:9:1:9:10:9:13:9:1:9:13:9:10:18:17:18:19:14:19:18:10:9:1:9:13:9:10:9:1:9:1:9:13:9:1:9:10:9:13 ', 'False1:9:1:9:13:9:10:6:10:18:17:18:10:9:1:9:10:18:17:18:19:20:19:14:19:18:10:9:13:9:1:9:10:6:10:18:17:18:19:20:19:18 ']
1	2	3	219	0	0.0	2.397608970439368	0.7875156184535161	0.0	540.0	0.14285714285714285:0.03968253968253968:0.015873015873015872:0.0:0.015873015873015872:0.07936507936507936:0.047619047619047616:0.0:0.25396825396825395:0.11904761904761904:0.031746031746031744:0.047619047619047616:0.07142857142857142:0.0:0.007936507936507936:0.03968253968253968:0.007936507936507936:0.05555555555555555:0.007936507936507936:0.0:0.015873015873015872	['False1:9:13:9:1:9:10:18:19:18:10:6:7:11:12:5:12:16:21:16:15:16:12:11:7:6:2:3:2:6:10:9:13:9:1:9:13 ', 'False1:9:10:9:13:9:1:9:1:9:13:9:10:6:7:6:10:18:17:18:10:9:1:9:1:9:1:9:10:6:7:11:12:5:12:16:21:16:12:11:7:6:2:3:2 ', 'False1:9:1:9:1:9:13:9:10:18:10:9:1:9:10:9:13:9:1:9:10:6:7:6:2:6:10:18:10:9:13:9:1:9:13:9:1:9:1:9:1:9:10:18 ']
1	2	3	173	2	0.6666666666666666	2.3278470648226985	0.7646017109216555	106.6345	393.269	0.1348314606741573:0.02247191011235955:0.0:0.02247191011235955:0.02247191011235955:0.06741573033707865:0.02247191011235955:0.02247191011235955:0.2696629213483146:0.14606741573033707:0.033707865168539325:0.056179775280898875:0.07865168539325842:0.0:0.02247191011235955:0.0449438202247191:0.0:0.033707865168539325:0.0:0.0:0.0	['False1:9:10:18:10:9:13:9:1:9:13:9:10:18:10:6:2:6:10:9:1:9:1:9:10:9:1:9:13:9:10:6:10:9:1:9:13:9:1:9:13 ', 'True1:9:1:9:10:18:10:9:1:9:13:9:10:6:2:6:7:11:12:16:15:16:12:5:4:8 ', 'True1:9:10:9:13:9:1:9:10:6:7:11:12:16:15:16:12:11:12:5:4:8 ']
1	2	3	217	0	0.0	2.3715906094252373	0.7789696604103933	0.0	540.0	0.1044776119402985:0.05970149253731343:0.022388059701492536:0.0:0.0:0.1044776119402985:0.022388059701492536:0.0:0.2462686567164179:0.15671641791044777:0.007462686567164179:0.007462686567164179:0.07462686567164178:0.014925373134328358:0.007462686567164179:0.022388059701492536:0.022388059701492536:0.07462686567164178:0.03731343283582089:0.007462686567164179:0.007462686567164179	['False1:9:10:6:10:9:13:9:1:9:10:6:2:3:2:6:10:18:17:18:10:9:13:9:1:9:13:9:10:18:19:20:19:14:19:18:10:9 ', 'False1:9:1:9:13:9:1:9:13:9:10:6:2:3:2:6:10:9:1:9:13:9:10:18:17:18:10:6:2:6:10:9:1:9:13:9:10:18:19:14:19:18:17:18:10:9 ', 'False1:9:13:9:1:9:10:9:1:9:13:9:10:18:10:6:2:3:2:6:7:6:10:9:1:9:10:6:2:6:7:6:10:9:1:9:1:9:13:9:10:6:7:11:12:16:15:16:21:16 ']
1	6	3	203	0	0.0	2.2524524388257916	0.7398376871579535	0	540.0	0.128:0.016:0.008:0.0:0.0:0.064:0.032:0.0:0.24:0.144:0.008:0.0:0.056:0.032:0.0:0.0:0.016:0.112:0.112:0.032:0.0	['False1:9:13:9:10:18:17:18:19:18:10:9:1:9:10:18:19:14:19:20:19:18:10:6:10:9:13:9:1:9:13:9:1:9:1:9:13:9:10:6:7 ', 'False1:9:13:9:10:18:19:20:19:18:17:18:10:9:1:9:10:18:19:14:19:20:19:18:10:6:7:11:7:6:10:9:1:9:13:9:1:9:10:9 ', 'False1:9:10:6:10:18:19:14:19:20:19:18:10:9:13:9:1:9:1:9:1:9:1:9:10:6:2:3:2:6:7:6:10:18:19:14:19:18:10:9:1:9:1:9 ']
1	6	4	277	0	0.0	2.458541887300178	0.8075295674741624	0	720.0	0.1111111111111111:0.042328042328042326:0.010582010582010581:0.005291005291005291:0.010582010582010581:0.10582010582010581:0.042328042328042326:0.0:0.2222222222222222:0.14285714285714285:0.021164021164021163:0.015873015873015872:0.06349206349206349:0.015873015873015872:0.005291005291005291:0.010582010582010581:0.026455026455026454:0.08465608465608465:0.05291005291005291:0.010582010582010581:0.0	['False1:9:13:9:1:9:10:6:7:11:12:16:15:16:12:5:4:5:12:11:7:6:10:18:19:14:19:20:19:18:17:18:10:9:1:9:13:9:10:6:2:6:10:9:1:9 ', 'False1:9:13:9:1:9:1:9:1:9:10:6:10:18:10:9:13:9:1:9:10:18:17:18:19:20:19:18:10:9:1:9:13:9:1:9:10:6:10:9:13 ', 'False1:9:10:18:19:18:17:18:10:6:7:11:7:6:2:3:2:6:10:9:1:9:13:9:10:6:2:3:2:6:10:18:17:18:19:14:19:18:10:9:1:9:1:9:13 ', 'False1:9:10:6:2:6:10:9:13:9:1:9:10:6:7:6:2…
1	6	3	194	0	0.0	2.380555076312628	0.7819141178978191	0	540.0	0.125:0.03333333333333333:0.016666666666666666:0.0:0.0:0.06666666666666667:0.041666666666666664:0.0:0.24166666666666667:0.13333333333333333:0.03333333333333333:0.008333333333333333:0.05:0.025:0.0:0.0:0.03333333333333333:0.09166666666666666:0.075:0.025:0.0	['False1:9:13:9:1:9:13:9:10:9:1:9:13:9:10:18:17:18:10:9:1:9:10:9:1:9:10:6:2:3:2:6:7:11:7:6 ', 'False1:9:10:9:1:9:13:9:1:9:1:9:13:9:10:6:10:18:17:18:19:14:19:20:19:18:10:9:1:9:10:6:2:3:2:6:7:11:12:11:7:6:10:9 ', 'False1:9:10:9:1:9:1:9:10:18:17:18:19:14:19:20:19:18:10:9:1:9:1:9:13:9:10:18:17:18:19:20:19:14:19:18:10:6:7:11 ']
1	6	4	266	0	0.0	2.466720867163046	0.8102160248842065	0	720.0	0.13125:0.05:0.01875:0.00625:0.0125:0.1125:0.05:0.0:0.2125:0.13125:0.01875:0.0125:0.0375:0.01875:0.00625:0.00625:0.0125:0.075:0.06875:0.01875:0.0	['False1:9:13:9:10:9:1:9:10:9:1:9:1:9:13:9:1:9:1:9:10:18:19:14:19:20:19:18:10:6:2:3:2:6:7:11:7:6 ', 'False1:9:13:9:1:9:10:6:7:6:10:18:19:18:17:18:10:9:1:9:1:9:1:9:1:9:1:9:10:6:2:3:2:6:7:6 ', 'False1:9:10:6:2:3:2:6:10:9:1:9:10:18:19:20:19:14:19:18:10:6:7:6:2:6:10:9:1:9:10:9:13:9:1:9:10:6:7:11:12:5:4:5:12:16:15 ', 'False1:9:13:9:10:18:19:18:10:6:7:11:7:6:10:9:1:9:1:9:13:9:1:9:10:6:2:6:10:18:17:18:1…
1	6	3	182	0	0.0	2.136578867730231	0.7017780001410936	0	540.0	0.176:0.048:0.016:0.0:0.0:0.08:0.048:0.0:0.312:0.12:0.024:0.0:0.08:0.008:0.0:0.0:0.016:0.04:0.024:0.008:0.0	['False1:9:10:9:1:9:1:9:1:9:10:6:2:6:7:11:7:6:10:9:13:9:1:9:1:9:13:9:10:9:1:9:13:9:10:18:17 ', 'False1:9:13:9:10:18:17:18:19:20:19:14:19:18:10:6:7:11:7:6:2:3:2:6:10:9:1:9:13:9:10:9:1:9:10:18:10:9:1:9:10:6:2:3:2 ', 'False1:9:1:9:13:9:1:9:1:9:13:9:1:9:1:9:13:9:1:9:1:9:13:9:10:6:2:6:7:11:7:6:10:9:1:9:10:9:1:9:13:9:1 ']
1	6	3	163	0	0.0	2.0425560162571643	0.6708953729322847	0	540.0	0.17518248175182483:0.0072992700729927005:0.0:0.0:0.0072992700729927005:0.043795620437956206:0.0364963503649635:0.0:0.34306569343065696:0.12408759124087591:0.029197080291970802:0.021897810218978103:0.10948905109489052:0.014598540145985401:0.0:0.0:0.0072992700729927005:0.051094890510948905:0.029197080291970802:0.0:0.0	['False1:9:13:9:10:18:17:18:10:9:1:9:13:9:10:18:19:14:19:18:10:9:1:9:13:9:1:9:1:9:1:9:13:9:1:9:13:9:1:9:10:6:7 ', 'False1:9:13:9:10:9:1:9:13:9:1:9:10:6:7:11:12:11:7:6:2:6:10:18:10:9:13:9:1:9:13:9:10:9:1:9:10:9:1 ', 'False1:9:13:9:10:9:1:9:10:9:13:9:1:9:1:9:1:9:13:9:1:9:13:9:10:18:19:14:19:18:10:9:1:9:1:9:10:6:7:11:12:5:12:11:7:6:10:9:13:9:1:9:1:9:13 ']
1	6	3	189	0	0.0	2.0903598036673783	0.6865969446526626	0	540.0	0.1864406779661017:0.025423728813559324:0.0:0.0:0.0:0.06779661016949153:0.01694915254237288:0.0:0.3050847457627119:0.1271186440677966:0.00847457627118644:0.0:0.07627118644067797:0.01694915254237288:0.0:0.0:0.01694915254237288:0.07627118644067797:0.059322033898305086:0.01694915254237288:0.0	['False1:9:10:9:13:9:1:9:13:9:1:9:1:9:10:6:2:6:10:18:17:18:19:14:19:20:19:18:10:9:13:9:1:9:1:9:1 ', 'False1:9:1:9:1:9:13:9:1:9:13:9:10:9:1:9:1:9:1:9:1:9:13:9:10:18:19:18:17:18:10:9:1:9:10:18:10:6:2:6:10 ', 'False1:9:1:9:10:18:19:14:19:20:19:18:10:6:10:9:1:9:13:9:1:9:10:9:13:9:1:9:1:9:13:9:10:6:7:11:7:6:2:6 ']
1	6	2	150	0	0.0	2.5684035710459794	0.8436145975545949	0	360.0	0.12048192771084337:0.04819277108433735:0.024096385542168676:0.0:0.0:0.08433734939759036:0.04819277108433735:0.0:0.21686746987951808:0.10843373493975904:0.04819277108433735:0.03614457831325301:0.060240963855421686:0.024096385542168676:0.012048192771084338:0.03614457831325301:0.012048192771084338:0.04819277108433735:0.04819277108433735:0.012048192771084338:0.012048192771084338	['False1:9:1:9:13:9:1:9:10:6:2:3:2:6:7:11:12:11:7:6:10:9:13:9:1:9:13:9:1:9:13:9:10:9:1:9:10:18:19:14 ', 'False1:9:1:9:10:6:10:18:19:20:19:14:19:18:17:18:10:9:13:9:1:9:1:9:10:6:2:3:2:6:7:11:12:16:21:16:15:16:12:11:7:6:10 ']
1	6	2	130	0	0.0	1.91758631147611	0.6298479813175585	0	360.0	0.1566265060240964:0.012048192771084338:0.0:0.0:0.0:0.04819277108433735:0.0:0.0:0.3493975903614458:0.1686746987951807:0.0:0.0:0.0963855421686747:0.012048192771084338:0.0:0.0:0.012048192771084338:0.060240963855421686:0.060240963855421686:0.024096385542168676:0.0	['False1:9:13:9:10:9:1:9:1:9:13:9:10:18:10:9:1:9:13:9:1:9:10:9:13:9:1:9:10:6:2:6:10:18:19:20:19:14:19 ', 'False1:9:13:9:1:9:1:9:10:6:10:9:13:9:1:9:10:9:1:9:10:18:17:18:19:20:19:18:10:6:10:9:13:9:1:9:10:9:13:9:1:9:10:9 ']
1	6	3	197	0	0.0	2.4233938889347466	0.7959849002613585	0	540.0	0.12598425196850394:0.03937007874015748:0.007874015748031496:0.0:0.007874015748031496:0.08661417322834646:0.023622047244094488:0.0:0.23622047244094488:0.15748031496062992:0.015748031496062992:0.015748031496062992:0.047244094488188976:0.007874015748031496:0.007874015748031496:0.023622047244094488:0.023622047244094488:0.08661417322834646:0.05511811023622047:0.023622047244094488:0.007874015748031496	['False1:9:10:6:10:9:1:9:10:18:10:9:1:9:10:9:1:9:13:9:10:6:2:3:2:6:10:9:1:9:1:9:10:18:10:9:13 ', 'False1:9:10:18:19:14:19:20:19:18:17:18:10:6:7:11:7:6:2:6:10:9:1:9:13:9:1:9:1:9:10:6:2:6:7:11:12:5:12:16:15:16:21:16 ', 'False1:9:10:6:10:18:19:20:19:18:17:18:10:9:1:9:13:9:1:9:13:9:1:9:10:6:2:6:10:18:19:20:19:18:17:18:10:9:1:9:10:9:13:9:1:9 ']
1	10	5	234	0	0.0	2.1140463779623744	0.6943770069709775	0	900.0	0.14864864864864866:0.04504504504504504:0.018018018018018018:0.0:0.0:0.0945945945945946:0.02702702702702703:0.0:0.2927927927927928:0.15315315315315314:0.0045045045045045045:0.0:0.08558558558558559:0.0045045045045045045:0.0:0.0:0.02252252252252252:0.07657657657657657:0.02252252252252252:0.0045045045045045045:0.0	['False1:9:13:9:1:9:10:6:10:9:1:9:1:9:10:6:2:6:7:6:10:9:13:9:1:9:10:18:10:6:2:3:2:6:10:9:1:9:13 ', 'False1:9:1:9:13:9:1:9:13:9:10:9:1:9:10:6:7:6:2:6:10:18:19:20:19:18:10:9:1:9:10:6:10:18:17:18:19:18:10:9:1:9 ', 'False1:9:1:9:10:18:10:9:1:9:13:9:1:9:1:9:13:9:1:9:10:6:2:3:2:6:7:6:10:18:17:18:10:9:13:9:1:9:1:9:13:9:1:9:1:9:10:6:2:3:2:6 ', 'False1:9:10:18:19:14:19:18:17:18:10:9:1:9:13:9:10:6:2:3:2:6:…
1	10	3	187	0	0.0	2.382637483437044	0.7825981027154751	0	540.0	0.1440677966101695:0.025423728813559324:0.00847457627118644:0.0:0.0:0.07627118644067797:0.05084745762711865:0.0:0.2542372881355932:0.1271186440677966:0.03389830508474576:0.01694915254237288:0.059322033898305086:0.01694915254237288:0.0:0.00847457627118644:0.025423728813559324:0.07627118644067797:0.05084745762711865:0.01694915254237288:0.00847457627118644	['False1:9:10:9:1:9:10:18:19:20:19:14:19:18:17:18:10:6:7:11:12:11:7:6:10:9:1:9:13:9:1:9:10:6:7:11:7:6:10 ', 'False1:9:13:9:10:9:1:9:13:9:1:9:10:9:13:9:1:9:1:9:1:9:10:18:19:18:17:18:10:6:2:3:2:6:7:11:12:16:21 ', 'False1:9:1:9:10:9:1:9:1:9:1:9:13:9:1:9:10:6:7:6:2:6:10:18:10:9:13:9:1:9:13:9:10:18:17:18:19:20:19:14 ']
1	10	5	285	0	0.0	2.274088912488709	0.746944376008339	0	900.0	0.1201923076923077:0.052884615384615384:0.019230769230769232:0.0:0.0:0.10576923076923077:0.028846153846153848:0.0:0.23557692307692307:0.15865384615384615:0.004807692307692308:0.0:0.057692307692307696:0.019230769230769232:0.0:0.0:0.02403846153846154:0.09615384615384616:0.0625:0.014423076923076924:0.0	['False1:9:10:6:7:6:10:18:19:14:19:20:19:18:10:9:13:9:1:9:13:9:1:9:13:9:10:18:19:18:10:9:1:9:13:9:1:9:13:9 ', 'False1:9:1:9:13:9:10:18:10:6:7:6:2:6:10:9:1:9:10:18:17:18:10:6:2:3:2:6:7:6:10:9:1:9:1:9:13:9:10:6:2:3 ', 'False1:9:1:9:13:9:10:9:1:9:10:18:19:20:19:14:19:18:17:18:10:6:2:6:7:6:10:9:1:9:1:9:1:9:10:6:2:3:2:6:10 ', 'False1:9:1:9:10:18:17:18:19:14:19:18:10:6:7:11:7:6:2:3:2:6:10:9:13:9:1:9:10…
1	10	4	213	0	0.0	2.3437002707291312	0.7698088349388749	0	720.0	0.15976331360946747:0.04142011834319527:0.011834319526627219:0.005917159763313609:0.011834319526627219:0.09467455621301775:0.029585798816568046:0.0:0.26627218934911245:0.1301775147928994:0.01775147928994083:0.01775147928994083:0.0650887573964497:0.005917159763313609:0.0:0.011834319526627219:0.011834319526627219:0.05917159763313609:0.04142011834319527:0.011834319526627219:0.005917159763313609	['False1:9:1:9:1:9:1:9:10:9:1:9:10:6:7:11:12:5:4:5:12:16:21:16:12:11:7:6:2:3:2:6:10:9:13:9:1 ', 'False1:9:13:9:1:9:10:9:13:9:1:9:10:6:7:6:2:6:10:18:10:9:1:9:1:9:13:9:1:9:13:9:1:9:1:9:10:6:10:18:19:20:19 ', 'False1:9:13:9:1:9:13:9:1:9:10:6:7:11:7:6:2:6:10:18:19:18:10:9:1:9:13:9:1:9:1:9:10:18:17:18:19:18:10:9:1:9:10:6 ', 'False1:9:1:9:1:9:10:6:2:3:2:6:10:9:13:9:1:9:13:9:1:9:13:9:10:18:10:6:2:6:10:9…
1	10	3	173	0	0.0	2.249190956206677	0.7387664246904141	0	540.0	0.1532258064516129:0.016129032258064516:0.008064516129032258:0.0:0.0:0.056451612903225805:0.03225806451612903:0.0:0.3064516129032258:0.13709677419354838:0.024193548387096774:0.024193548387096774:0.08870967741935484:0.0:0.016129032258064516:0.04838709677419355:0.008064516129032258:0.04032258064516129:0.016129032258064516:0.008064516129032258:0.016129032258064516	['False1:9:13:9:1:9:10:6:2:3:2:6:7:11:12:16:21:16:15:16:12:11:7:6:10:9:13:9:1:9:13:9:10:6:7:11:12:16:21:16:15:16 ', 'False1:9:10:18:19:20:19:18:17:18:10:9:1:9:10:6:7:6:10:18:10:9:13:9:1:9:1:9:1:9:13:9:1:9:10:9:13:9:1 ', 'False1:9:13:9:1:9:13:9:10:9:1:9:10:18:10:9:13:9:1:9:10:9:1:9:13:9:10:9:1:9:10:6:10:9:13:9:1:9:1:9:1:9:10 ']
1	10	3	174	0	0.0	2.2426101437315613	0.7366048993248673	0	540.0	0.14166666666666666:0.008333333333333333:0.0:0.008333333333333333:0.016666666666666666:0.058333333333333334:0.016666666666666666:0.0:0.2833333333333333:0.16666666666666666:0.008333333333333333:0.016666666666666666:0.08333333333333333:0.008333333333333333:0.008333333333333333:0.025:0.016666666666666666:0.09166666666666666:0.03333333333333333:0.0:0.008333333333333333	['False1:9:10:6:7:6:10:18:17:18:10:9:13:9:1:9:10:18:10:9:1:9:1:9:13:9:1:9:10:6:10:18:19:14:19:18:10:9:1 ', 'False1:9:10:9:1:9:1:9:13:9:1:9:13:9:10:18:10:9:1:9:13:9:1:9:13:9:10:6:10:18:10:9:1:9:13:9:10:18:19 ', 'False1:9:10:6:10:18:17:18:19:18:10:9:13:9:1:9:10:9:13:9:1:9:1:9:13:9:10:6:2:6:7:11:12:5:4:5:12:16:21:16:15:16 ']
1	10	6	289	0	0.0	2.2011748661116086	0.7229951202979351	0	1080.0	0.14661654135338345:0.02631578947368421:0.011278195488721804:0.0:0.0:0.07142857142857142:0.022556390977443608:0.0:0.2932330827067669:0.16165413533834586:0.011278195488721804:0.007518796992481203:0.08270676691729323:0.011278195488721804:0.0037593984962406013:0.011278195488721804:0.02631578947368421:0.08270676691729323:0.022556390977443608:0.0037593984962406013:0.0037593984962406013	['False1:9:13:9:10:18:17:18:10:9:1:9:13:9:1:9:10:18:10:6:7:11:12:16:15:16:21:16:12:11:7:6:2:6:10:9 ', 'False1:9:10:18:10:9:13:9:1:9:1:9:13:9:10:6:10:9:1:9:13:9:1:9:13:9:1:9:13:9:1:9:1:9:10:6:10:9:13:9:1:9:10:6:2:3 ', 'False1:9:10:9:13:9:1:9:10:6:7:11:7:6:10:9:13:9:1:9:10:18:10:9:1:9:10:18:17:18:10:9:1:9:13:9:1:9:1:9:10:18:17 ', 'False1:9:10:9:13:9:1:9:1:9:10:18:17:18:10:9:13:9:1:9:1:9:10:18:10:6:…
1	10	5	239	0	0.0	2.1820565760061554	0.7167155508427829	0	900.0	0.1485148514851485:0.024752475247524754:0.0049504950495049506:0.0049504950495049506:0.0049504950495049506:0.0594059405940594:0.019801980198019802:0.0049504950495049506:0.30198019801980197:0.1485148514851485:0.009900990099009901:0.0049504950495049506:0.09405940594059406:0.009900990099009901:0.0:0.0:0.01485148514851485:0.08415841584158416:0.04455445544554455:0.01485148514851485:0.0	['False1:9:10:18:17:18:10:9:1:9:13:9:1:9:10:6:10:9:1:9:10:9:13:9:1:9:1:9:1:9:10:18:19:20:19:14:19:18:10:9:13 ', 'False1:9:13:9:1:9:13:9:1:9:1:9:10:18:19:18:10:6:2:3:2:6:7:11:7:6:10:9:1:9:10:9:1:9:10:18 ', 'False1:9:10:9:13:9:1:9:10:9:13:9:1:9:13:9:1:9:13:9:1:9:13:9:1:9:13:9:10:9:1:9:13:9:10:6:2:6:10:18:10 ', 'False1:9:13:9:1:9:13:9:10:9:1:9:1:9:10:18:10:9:1:9:13:9:1:9:13:9:10:18:19:18:17:18:10:6:…
1	10	5	251	0	0.0	2.183190660885995	0.717088050932054	0	900.0	0.14485981308411214:0.009345794392523364:0.0:0.0:0.0:0.06542056074766354:0.028037383177570093:0.0:0.29439252336448596:0.16355140186915887:0.014018691588785047:0.009345794392523364:0.08411214953271028:0.009345794392523364:0.004672897196261682:0.014018691588785047:0.018691588785046728:0.08411214953271028:0.04205607476635514:0.009345794392523364:0.004672897196261682	['False1:9:13:9:1:9:10:18:19:20:19:14:19:18:10:9:13:9:1:9:13:9:10:6:10:18:19:18:10:9:1:9:10:6:7:6:10 ', 'False1:9:13:9:10:6:10:18:10:9:1:9:10:18:19:20:19:14:19:18:10:9:1:9:13:9:10:18:10:9:1:9:1:9:13:9:10:6:7:11:7:6:10:18:17 ', 'False1:9:1:9:10:6:2:6:7:11:12:16:15:16:21:16:12:11:7:6:10:18:10:9:13:9:1:9:1:9:10:9:13:9:1:9:13:9:1:9:10 ', 'False1:9:13:9:10:6:10:9:1:9:13:9:1:9:10:6:2:6:10:9:13:9:1:9:10…
1	10	5	279	0	0.0	2.4044354107250614	0.7897578224199281	0	900.0	0.12755102040816327:0.025510204081632654:0.01020408163265306:0.0:0.0:0.08163265306122448:0.04591836734693878:0.0:0.24489795918367346:0.1377551020408163:0.025510204081632654:0.015306122448979591:0.07653061224489796:0.02040816326530612:0.00510204081632653:0.015306122448979591:0.015306122448979591:0.07653061224489796:0.05612244897959184:0.015306122448979591:0.00510204081632653	['False1:9:1:9:13:9:10:18:17:18:10:6:2:6:7:11:7:6:10:9:1:9:1:9:10:9:13:9:1:9:10:18:10:6:2:3:2:6:7 ', 'False1:9:13:9:10:6:10:9:1:9:10:6:10:9:1:9:10:6:7:6:10:18:19:14:19:18:10:9:13:9:1:9:13:9:1:9:13 ', 'False1:9:13:9:1:9:10:18:17:18:19:14:19:20:19:18:10:9:13:9:1:9:13:9:1:9:1:9:13:9:10:18:17:18:10:9:1:9:1:9:13 ', 'False1:9:13:9:1:9:13:9:10:6:7:11:12:11:7:6:10:18:19:14:19:20:19:18:10:9:1:9:10:6:7:6:1…
1	14	8	357	0	0.0	2.373024739719338	0.779440713038001	0	1440.0	0.13414634146341464:0.039634146341463415:0.012195121951219513:0.003048780487804878:0.006097560975609756:0.08231707317073171:0.03353658536585366:0.0:0.2530487804878049:0.13414634146341464:0.01524390243902439:0.012195121951219513:0.06402439024390244:0.012195121951219513:0.003048780487804878:0.006097560975609756:0.027439024390243903:0.09146341463414634:0.054878048780487805:0.01524390243902439:0.0	['False1:9:1:9:13:9:1:9:10:6:2:6:7:6:10:9:13:9:1:9:1:9:10:18:19:18:10:9:1:9:13:9:10:6:2:3:2 ', 'False1:9:1:9:1:9:1:9:13:9:10:9:1:9:13:9:1:9:10:6:2:3:2:6:7:6:10:9:1:9:1:9:13:9:1:9:1:9:13:9:1 ', 'False1:9:13:9:1:9:13:9:10:18:17:18:19:20:19:18:10:6:7:6:2:3:2:6:10:9:1:9:13:9:10:18:17:18:19:18:10:9:1:9 ', 'False1:9:10:18:17:18:19:20:19:18:10:9:1:9:10:6:2:6:10:18:19:20:19:14:19:18:10:9:1:9:1:9:13:9:1:9…
1	14	5	258	0	0.0	2.2591561308261827	0.7420395733773909	0	900.0	0.1642512077294686:0.024154589371980676:0.00966183574879227:0.0:0.0:0.057971014492753624:0.033816425120772944:0.0:0.2753623188405797:0.12560386473429952:0.028985507246376812:0.014492753623188406:0.06763285024154589:0.00966183574879227:0.0:0.0:0.024154589371980676:0.09178743961352658:0.05314009661835749:0.01932367149758454:0.0	['False1:9:10:18:10:9:13:9:1:9:13:9:1:9:1:9:1:9:1:9:1:9:1:9:10:9:1:9:13:9:10:18:19:14:19:20:19:18:17 ', 'False1:9:10:9:1:9:13:9:10:6:10:18:17:18:19:18:10:9:1:9:13:9:1:9:1:9:1:9:13:9:10:6:2:3:2:6:7:11:12 ', 'False1:9:10:6:7:11:12:11:7:6:2:6:10:18:10:9:1:9:1:9:13:9:10:6:10:18:19:14:19:20:19:18:17:18:10:9:1:9:1 ', 'False1:9:10:18:19:20:19:18:17:18:10:6:7:11:7:6:10:9:13:9:1:9:10:18:17:18:19:20:19:18:…
1	14	5	253	0	0.0	2.1756048680927855	0.7145964309987545	0	900.0	0.13942307692307693:0.03365384615384615:0.009615384615384616:0.0:0.0:0.08173076923076923:0.02403846153846154:0.0:0.27884615384615385:0.15865384615384615:0.004807692307692308:0.0:0.07211538461538461:0.019230769230769232:0.0:0.0:0.02403846153846154:0.09134615384615384:0.052884615384615384:0.009615384615384616:0.0	['False1:9:10:6:10:9:1:9:10:18:17:18:19:14:19:18:10:9:13:9:1:9:13:9:1:9:13:9:1:9:1:9:1:9:10:6 ', 'False1:9:1:9:13:9:10:18:10:9:1:9:10:9:1:9:1:9:10:6:2:6:10:18:17:18:10:9:13:9:1:9:10:6:2:3:2:6:7:11:7:6 ', 'False1:9:13:9:10:18:10:6:2:6:7:6:10:9:1:9:1:9:10:18:17:18:19:14:19:18:10:9:13:9:1:9:10:6:2:6:7:6:10:18:19:14:19 ', 'False1:9:13:9:1:9:10:18:17:18:19:20:19:18:10:9:13:9:1:9:13:9:10:18:19:14:19:20…
1	14	5	291	0	0.0	2.4584777869834986	0.8075085131649922	0	900.0	0.115:0.02:0.005:0.0:0.0:0.075:0.035:0.0:0.225:0.125:0.02:0.02:0.075:0.025:0.005:0.02:0.025:0.09:0.085:0.03:0.005	['False1:9:1:9:10:6:10:18:19:14:19:20:19:18:10:9:13:9:1:9:13:9:10:18:17:18:19:20:19:14:19:18:10:6:7:6:10:9:1 ', 'False1:9:1:9:13:9:10:9:1:9:10:18:10:6:2:6:10:9:13:9:1:9:10:9:13:9:1:9:13:9:10:6:7:6:10:9:1:9:13 ', 'False1:9:13:9:1:9:10:6:7:11:12:16:12:11:7:6:10:9:13:9:1:9:10:18:17:18:19:20:19:18:10:6:2:6:7:6:10:9:13 ', 'False1:9:1:9:1:9:13:9:10:18:19:20:19:14:19:18:17:18:10:9:1:9:1:9:13:9:1:9:10:18…
1	14	3	183	0	0.0	2.186144744981051	0.7180583456680866	0	540.0	0.125:0.03333333333333333:0.008333333333333333:0.0:0.0:0.08333333333333333:0.016666666666666666:0.0:0.26666666666666666:0.16666666666666666:0.0:0.0:0.06666666666666667:0.025:0.0:0.0:0.025:0.09166666666666666:0.075:0.016666666666666666:0.0	['False1:9:13:9:10:9:1:9:10:6:7:6:10:18:19:14:19:18:17:18:10:9:13:9:1:9:10:6:10:9:1:9:10:18:19 ', 'False1:9:10:6:2:3:2:6:10:9:1:9:10:6:2:6:7:6:10:9:1:9:1:9:13:9:10:18:19:14:19:20:19:18:10:9:1:9:10:18:17:18:19:14:19:20:19 ', 'False1:9:13:9:1:9:10:9:1:9:13:9:10:9:1:9:13:9:1:9:13:9:10:18:17:18:10:6:2:6:10:9:1:9:13:9:10:18 ']
1	14	3	184	0	0.0	2.121041493994306	0.6966746139602569	0	540.0	0.1640625:0.0546875:0.015625:0.0:0.0:0.1171875:0.0546875:0.0:0.2890625:0.140625:0.0234375:0.0:0.0625:0.0078125:0.0:0.0:0.015625:0.0390625:0.015625:0.0:0.0	['False1:9:13:9:10:18:17:18:10:6:7:11:7:6:2:6:10:9:1:9:1:9:10:18:17:18:19:14:19:18:10:6:2:3:2:6:7:6:10:9:1:9 ', 'False1:9:13:9:10:9:1:9:13:9:1:9:13:9:10:6:10:9:1:9:1:9:10:9:1:9:1:9:13:9:10:9:1:9:1:9:10:6:2:6:10 ', 'False1:9:1:9:1:9:1:9:13:9:10:6:2:3:2:6:7:11:7:6:10:9:1:9:1:9:13:9:10:6:7:11:7:6:2:6:10:9:1:9:13:9:1:9:10 ']
1	14	4	210	0	0.0	2.2681591568101416	0.744996695937043	0	720.0	0.1337579617834395:0.03184713375796178:0.006369426751592357:0.0:0.012738853503184714:0.10191082802547771:0.06369426751592357:0.0:0.2611464968152866:0.12738853503184713:0.03184713375796178:0.025477707006369428:0.08280254777070063:0.0:0.0:0.006369426751592357:0.03184713375796178:0.07643312101910828:0.006369426751592357:0.0:0.0	['False1:9:1:9:13:9:1:9:13:9:10:6:7:11:12:5:12:16:12:11:7:6:10:18:10:9:1:9:1:9:1:9:1:9:13:9 ', 'False1:9:10:6:7:6:10:9:13:9:1:9:13:9:1:9:10:18:17:18:10:6:2:3:2:6:7:11:7:6:10:9:1:9 ', 'False1:9:13:9:10:9:1:9:10:18:17:18:10:9:13:9:1:9:10:6:7:6:2:6:10:18:17:18:10:9:13:9:1:9:13:9:1:9:13:9:10:6:7:11:7 ', 'False1:9:13:9:1:9:13:9:1:9:1:9:10:18:17:18:10:6:7:6:2:6:10:9:13:9:1:9:10:18:17:18:19:18:10:6:2:6:…
1	14	7	352	0	0.0	2.364512377280277	0.7766447532074584	0	1260.0	0.1276595744680851:0.05319148936170213:0.01773049645390071:0.0035460992907801418:0.0070921985815602835:0.10638297872340426:0.03546099290780142:0.0035460992907801418:0.24113475177304963:0.14893617021276595:0.01773049645390071:0.014184397163120567:0.06382978723404255:0.010638297872340425:0.0:0.0035460992907801418:0.02127659574468085:0.08156028368794327:0.03546099290780142:0.0070921985815602835:0.0	['False1:9:13:9:1:9:1:9:10:6:2:6:7:6:10:18:19:14:19:18:17:18:10:9:13:9:1:9:13:9:1:9:13:9:10:9:1 ', 'False1:9:13:9:1:9:10:18:19:14:19:20:19:18:10:6:7:11:12:5:12:16:12:11:7:6:2:6:10:9:13:9:1:9:13:9:1:9:13:9 ', 'False1:9:10:6:7:6:2:3:2:6:10:9:1:9:13:9:10:18:19:14:19:18:10:6:10:9:1:9:10:6:2:3:2:6:10:18 ', 'False1:9:13:9:10:6:2:6:10:9:1:9:10:18:17:18:10:6:10:9:1:9:1:9:10:6:10:18:10:9:13:9:1:9:13:9:1:9…
1	14	5	234	0	0.0	2.206856647449653	0.7248613510300999	0	900.0	0.1308411214953271:0.04672897196261682:0.014018691588785047:0.0:0.0:0.12149532710280374:0.0514018691588785:0.0:0.26635514018691586:0.14953271028037382:0.014018691588785047:0.0:0.0794392523364486:0.009345794392523364:0.0:0.0:0.009345794392523364:0.056074766355140186:0.037383177570093455:0.014018691588785047:0.0	['False1:9:13:9:1:9:10:6:10:9:1:9:1:9:1:9:10:9:1:9:13:9:1:9:13:9:1:9:13:9:1:9:10:6:2:3:2 ', 'False1:9:10:6:7:11:7:6:10:9:1:9:13:9:1:9:13:9:10:6:2:3:2:6:7:11:7:6:10:9:1:9:13:9:10:18:10:6:2:3 ', 'False1:9:13:9:10:6:10:18:19:14:19:20:19:18:10:9:1:9:13:9:1:9:10:6:7:11:7:6:2:6:10:9:13:9:1:9:10:18:19:20:19:18:10:6:7 ', 'False1:9:10:6:2:6:7:6:10:9:13:9:1:9:10:6:2:6:7:6:10:9:1:9:10:6:10:18:10:9:1:9:13:9:…
1	14	5	226	0	0.0	2.1930289119929323	0.7203195104821745	0	900.0	0.16019417475728157:0.02912621359223301:0.009708737864077669:0.0048543689320388345:0.009708737864077669:0.0825242718446602:0.02912621359223301:0.0:0.3155339805825243:0.1407766990291262:0.014563106796116505:0.014563106796116505:0.0970873786407767:0.0048543689320388345:0.0048543689320388345:0.014563106796116505:0.0048543689320388345:0.03398058252427184:0.019417475728155338:0.0048543689320388345:0.0…	['False1:9:13:9:1:9:10:9:1:9:1:9:13:9:10:6:2:6:7:6:10:9:1:9:1:9:13:9:1:9:13:9:10:6:2:3:2 ', 'False1:9:1:9:13:9:1:9:13:9:10:6:10:9:1:9:1:9:13:9:10:9:1:9:1:9:13:9:1:9:10:6:10:18:19:18:10:9:1:9:13:9:1 ', 'False1:9:10:6:10:9:13:9:1:9:1:9:10:6:2:6:7:11:7:6:10:9:13:9:1:9:13:9:10:9:1:9:10:18:10:6:7:6:10 ', 'False1:9:13:9:10:18:17:18:10:6:10:9:1:9:13:9:10:6:7:11:12:16:15:16:21:16:12:5:4:5:12:11:7:6:10:9:…
1	18	6	235	0	0.0	2.042552232464356	0.6708941301124711	0.0	1080.0	0.17843866171003717:0.02973977695167286:0.01486988847583643:0.0:0.0:0.055762081784386616:0.011152416356877323:0.0:0.3382899628252788:0.1412639405204461:0.007434944237918215:0.007434944237918215:0.09665427509293681:0.0037174721189591076:0.0:0.0037174721189591076:0.026022304832713755:0.05947955390334572:0.01858736059479554:0.007434944237918215:0.0	['False1:9:13:9:1:9:10:18:17:18:10:6:10:9:1:9:1:9:10:9:13:9:1:9:13:9:10:9:1:9:1:9:13:9:10:6 ', 'False1:9:13:9:1:9:1:9:10:18:19:20:19:18:17:18:10:6:7:6:2:3:2:6:10:9:13:9:1:9:13:9:10:9:1:9:13:9:1:9:10:9:1 ', 'False1:9:1:9:13:9:10:6:10:9:1:9:13:9:1:9:10:6:10:18:19:20:19:14:19:18:17:18:10:9:1:9:10:6:7:11:12:16:12:11:7 ', 'False1:9:13:9:1:9:1:9:13:9:1:9:13:9:1:9:1:9:10:6:2:3:2:6:10:18:17:18:10:9:1:9:1…
1	18	4	253	0	0.0	2.4302448376411565	0.7982351542327277	0.0	720.0	0.1282051282051282:0.038461538461538464:0.01282051282051282:0.0:0.00641025641025641:0.09615384615384616:0.038461538461538464:0.0:0.21794871794871795:0.14743589743589744:0.019230769230769232:0.019230769230769232:0.04487179487179487:0.019230769230769232:0.0:0.01282051282051282:0.019230769230769232:0.09615384615384616:0.0641025641025641:0.01282051282051282:0.00641025641025641	['False1:9:10:9:13:9:1:9:1:9:13:9:10:6:2:6:7:6:10:18:19:14:19:18:17:18:10:9:1:9:1:9:1 ', 'False1:9:13:9:1:9:1:9:10:18:10:9:1:9:13:9:1:9:13:9:10:18:19:18:17:18:10:6:10:9:1:9:1:9:10:6:7:6:2:6:10:18:10 ', 'False1:9:10:9:1:9:13:9:1:9:10:6:7:11:12:5:12:16:21:16:12:11:7:6:10:9:1:9:10:18:19:14:19:20:19:18:10:6 ', 'False1:9:10:18:19:20:19:14:19:18:17:18:10:6:2:3:2:6:7:6:10:9:1:9:13:9:10:18:19:18:10:9:1:9…
1	18	5	240	0	0.0	2.1836166276889086	0.7172279634508897	0.0	900.0	0.16113744075829384:0.018957345971563982:0.004739336492890996:0.0:0.0:0.06635071090047394:0.023696682464454975:0.0:0.3127962085308057:0.13744075829383887:0.009478672985781991:0.009478672985781991:0.0947867298578199:0.018957345971563982:0.004739336492890996:0.014218009478672985:0.009478672985781991:0.05687203791469194:0.04265402843601896:0.009478672985781991:0.004739336492890996	['False1:9:13:9:1:9:13:9:1:9:10:9:13:9:1:9:13:9:1:9:13:9:10:9:1:9:10:6:7:6:10:18:10:9:13:9:1:9:1 ', 'False1:9:10:18:10:9:13:9:1:9:13:9:1:9:10:6:7:6:10:9:1:9:10:6:10:18:19:14:19:20:19:18:17:18:10:9:1:9:13:9:10 ', 'False1:9:1:9:13:9:1:9:1:9:1:9:10:9:13:9:1:9:10:6:2:6:10:9:13:9:1:9:13:9:10:6:10:9:1:9:10:9:1:9:13:9:10:6:7 ', 'False1:9:1:9:1:9:1:9:13:9:10:6:2:6:7:11:12:16:21:16:15:16:12:11:7:6:10:18:1…
1	18	6	263	0	0.0	2.1205589155817517	0.69651610686352	0.0	1080.0	0.1659919028340081:0.02834008097165992:0.004048582995951417:0.0:0.0:0.08502024291497975:0.024291497975708502:0.0:0.30364372469635625:0.15384615384615385:0.012145748987854251:0.004048582995951417:0.0728744939271255:0.016194331983805668:0.0:0.0:0.020242914979757085:0.06477732793522267:0.03643724696356275:0.008097165991902834:0.0	['False1:9:1:9:1:9:10:6:10:9:13:9:1:9:1:9:10:6:10:9:1:9:13:9:10:6:2:6:10:9:1:9:13:9:10:18:19:14 ', 'False1:9:1:9:1:9:10:18:17:18:19:14:19:18:10:6:7:11:12:11:7:6:10:9:1:9:10:18:17:18:19:20:19:18:10:6:10:9:13:9:1:9:13 ', 'False1:9:1:9:13:9:10:6:10:18:10:9:1:9:10:18:10:9:13:9:1:9:10:9:1:9:13:9:10:6:2:3:2:6:10:9:1:9:1:9 ', 'False1:9:13:9:1:9:1:9:10:6:2:6:10:18:17:18:10:9:13:9:1:9:1:9:10:9:1:9:13:9:10…
1	18	7	303	0	0.0	2.136687128126199	0.7018135592142103	0.0	1260.0	0.16891891891891891:0.02702702702702703:0.006756756756756757:0.0:0.0:0.06756756756756757:0.02364864864864865:0.0:0.3141891891891892:0.14527027027027026:0.013513513513513514:0.010135135135135136:0.0777027027027027:0.010135135135135136:0.0033783783783783786:0.006756756756756757:0.016891891891891893:0.07432432432432433:0.030405405405405407:0.0033783783783783786:0.0	['False1:9:13:9:10:18:10:6:2:3:2:6:10:9:1:9:10:6:7:6:2:6:10:18:10:9:1:9:10:6:2:6:7:11:12:11:7:6 ', 'False1:9:13:9:1:9:13:9:10:18:10:6:10:9:1:9:1:9:10:9:1:9:13:9:1:9:1:9:10:18:17:18:19:14:19:18:10:9:1:9:1:9 ', 'False1:9:13:9:1:9:10:18:19:14:19:18:17:18:10:9:13:9:1:9:10:18:19:14:19:18:17:18:10:6:2:3:2:6:10:9:1:9:10 ', 'False1:9:13:9:10:18:19:18:17:18:10:9:1:9:10:18:10:6:10:9:13:9:1:9:13:9:1:9:10:9:…
1	18	7	321	0	0.0	2.2136141407115617	0.7270809087440385	0.0	1260.0	0.1423728813559322:0.013559322033898305:0.003389830508474576:0.0:0.0:0.0576271186440678:0.01694915254237288:0.0:0.2847457627118644:0.16271186440677965:0.013559322033898305:0.010169491525423728:0.0711864406779661:0.013559322033898305:0.003389830508474576:0.006779661016949152:0.030508474576271188:0.09491525423728814:0.05423728813559322:0.020338983050847456:0.0	['False1:9:10:6:2:3:2:6:7:6:10:9:13:9:1:9:10:18:19:20:19:14:19:18:17:18:10:9:1:9:10:9:1:9:10:18:17 ', 'False1:9:10:18:17:18:19:20:19:14:19:18:10:6:2:6:7:11:12:11:7:6:10:9:1:9:10:18:19:18:10:9:13:9:1:9:13:9:10:9:1:9 ', 'False1:9:1:9:1:9:13:9:10:9:1:9:13:9:10:6:10:9:1:9:13:9:10:18:19:20:19:14:19:18:17:18:10:9:1:9:13:9:10:18:17:18:19:20 ', 'False1:9:10:6:10:9:13:9:1:9:10:18:10:9:13:9:1:9:1:9:10:18:1…
1	18	8	382	4	0.5	2.5959180985663663	0.8526519845613273	101.847	1127.388	0.10676156583629894:0.02491103202846975:0.010676156583629894:0.014234875444839857:0.03202846975088968:0.06405693950177936:0.03914590747330961:0.014234875444839857:0.2313167259786477:0.12455516014234876:0.03558718861209965:0.05693950177935943:0.0711743772241993:0.0071174377224199285:0.0071174377224199285:0.02491103202846975:0.021352313167259787:0.06405693950177936:0.03202846975088968:0.01067615658…	['False1:9:13:9:1:9:13:9:1:9:13:9:10:18:10:6:7:6:10:9:1:9:13:9:10:6:7:11:7:6:2:3:2:6:10:9:1 ', 'False1:9:13:9:10:18:17:18:19:20:19:18:10:6:7:6:10:9:1:9:10:9:13:9:1:9:10:9:13:9:1:9:10:9:1:9:10:18:10:9:13:9 ', 'False1:9:1:9:13:9:1:9:13:9:1:9:10:9:1:9:10:9:13:9:1:9:13:9:10:18:19:20:19:18:17:18:10:9:1:9:13:9:1:9:10 ', 'False1:9:10:18:17:18:19:14:19:20:19:18:10:6:2:3:2:6:7:11:12:5:12:11:7:6:10:9:1:9:1…
1	18	6	267	0	0.0	2.1781575811053604	0.7154348918952633	0.0	1080.0	0.16666666666666666:0.04878048780487805:0.016260162601626018:0.0:0.0:0.08943089430894309:0.032520325203252036:0.0:0.2926829268292683:0.13821138211382114:0.016260162601626018:0.0040650406504065045:0.06910569105691057:0.012195121951219513:0.0:0.0:0.012195121951219513:0.056910569105691054:0.036585365853658534:0.008130081300813009:0.0	['False1:9:10:18:19:14:19:18:10:9:1:9:13:9:1:9:13:9:1:9:13:9:1:9:1:9:10:6:7:6:10:9:1:9:13:9:10:18 ', 'False1:9:10:6:2:6:7:11:7:6:10:9:13:9:1:9:10:6:10:9:1:9:1:9:10:9:1:9:13:9:1:9:13:9:1:9:10:9:1:9:13 ', 'False1:9:10:18:19:14:19:20:19:18:10:6:7:11:7:6:2:6:10:9:1:9:13:9:10:6:2:6:7:6:10:18:17:18:10:9:1:9:10:6:2:3:2 ', 'False1:9:10:6:2:6:10:9:13:9:1:9:13:9:1:9:13:9:1:9:10:9:1:9:13:9:1:9:1:9:1:9:1:9:1…
1	18	11	434	0	0.0	2.2345672615146306	0.7339631443759549	0.0	1980.0	0.13457556935817805:0.051759834368530024:0.020703933747412008:0.0:0.0:0.10559006211180125:0.024844720496894408:0.0:0.2587991718426501:0.17805383022774326:0.006211180124223602:0.004140786749482402:0.053830227743271224:0.014492753623188406:0.002070393374741201:0.006211180124223602:0.018633540372670808:0.07867494824016563:0.035196687370600416:0.004140786749482402:0.002070393374741201	['False1:9:10:6:10:9:1:9:10:9:1:9:13:9:10:6:7:6:2:3:2:6:10:18:19:14:19:18:17:18:10:9:1:9:13:9:10:18:10 ', 'False1:9:10:18:19:18:17:18:10:9:1:9:13:9:10:6:7:6:2:6:10:18:17:18:19:14:19:20:19:18:10:9:1:9:13:9:10:18:10:9:1 ', 'False1:9:10:9:1:9:1:9:1:9:1:9:10:18:17:18:10:6:2:3:2:6:10:9:1:9:1:9:1:9:13:9:10:18:10:6:7:6:2:6:10:9 ', 'False1:9:10:6:2:3:2:6:10:9:1:9:10:18:19:20:19:14:19:18:17:18:10:6:7:6:2:…
1	18	2	111	0	0.0	1.886363065517502	0.6195924333302179	0.0	360.0	0.16883116883116883:0.025974025974025976:0.012987012987012988:0.0:0.0:0.025974025974025976:0.0:0.0:0.35064935064935066:0.12987012987012986:0.0:0.0:0.11688311688311688:0.0:0.0:0.0:0.03896103896103896:0.1038961038961039:0.025974025974025976:0.0:0.0	['False1:9:10:9:13:9:1:9:1:9:10:18:17:18:19:18:10:9:13:9:1:9:10:9:13:9:1:9:13:9:10:18:19:18:17:18 ', 'False1:9:1:9:10:9:13:9:1:9:10:9:13:9:1:9:10:6:2:3:2:6:10:18:17:18:10:9:13:9:1:9:1:9:13:9:1:9:13:9:1 ']
2	2	4	256	0	0.0	2.2209189573123185	0.7413609610305825	0.0	720.0	0.25268817204301075:0.10752688172043011:0.021505376344086023:0.0:0.20967741935483872:0.12365591397849462:0.08064516129032258:0.016129032258064516:0.0:0.0:0.043010752688172046:0.021505376344086023:0.010752688172043012:0.04838709677419355:0.016129032258064516:0.005376344086021506:0.005376344086021506:0.021505376344086023:0.005376344086021506:0.010752688172043012	['False1:5:6:5:1:5:6:5:1:2:1:5:1:5:1:5:6:7:3:7:6:5:1:2:1:5:6:7:8:7:3:7:6:14:6:5:1:5:1:5 ', 'False1:5:1:2:1:5:1:2:1:5:1:5:1:2:1:2:1:2:1:5:6:7:3:7:11:15:11:12:20:12:11:7:8:7:6:5:1:5:1:5:6:5:1:2:1:5:6:14:18:17 ', 'False1:2:1:5:6:7:3:7:8:7:11:15:11:12:20:12:11:7:6:14:6:5:1:2:1:5:6:14:6:5:1:5:1:2:1:5:6:14:13:16:13:14:18:14:6:5 ', 'False1:5:1:2:1:5:6:5:1:2:1:5:6:7:11:15:11:7:6:14:18:19:18:14:6:5:1:2:1:…
2	2	3	143	0	0.0	1.4666456242457537	0.48957833688716007	0.0	540.0	0.40425531914893614:0.19148936170212766:0.0:0.0:0.2695035460992908:0.07801418439716312:0.028368794326241134:0.0070921985815602835:0.0:0.0:0.014184397163120567:0.0:0.0:0.0:0.0070921985815602835:0.0:0.0:0.0:0.0:0.0	['False1:5:6:5:1:5:1:2:1:5:6:5:1:2:1:5:1:2:1:2:1:5:6:5:1:2:1:5:6:5:1:2:1:2:1:5:1:5:1:5:6:7:6:5:1:2 ', 'False1:5:1:2:1:5:6:7:8:7:11:15:11:7:6:5:1:5:1:5:1:2:1:5:1:2:1:2:1:5:1:2:1:5:1:5:1:2:1:2:1:5:6 ', 'False1:5:1:2:1:5:1:5:1:2:1:5:1:2:1:2:1:5:1:2:1:2:1:5:6:5:1:2:1:2:1:5:1:5:6:5:1:2:1:2:1:5:1:5:1:5:1:2:1:5:1:2 ']
2	2	2	146	0	0.0	1.8996748566412747	0.6341270458015906	0.0	360.0	0.3103448275862069:0.14942528735632185:0.011494252873563218:0.0:0.22988505747126436:0.12643678160919541:0.05747126436781609:0.011494252873563218:0.0:0.0:0.011494252873563218:0.0:0.0:0.034482758620689655:0.0:0.0:0.011494252873563218:0.034482758620689655:0.011494252873563218:0.0	['False1:2:1:5:1:2:1:5:6:5:1:2:1:5:1:2:1:5:1:2:1:5:1:5:6:7:11:7:8:7:6:5:1:2:1:5:1:2:1:5:6 ', 'False1:2:1:5:6:7:3:7:6:5:1:5:6:5:1:2:1:2:1:2:1:5:6:14:6:5:1:2:1:5:6:5:1:2:1:5:1:5:6:14:18:19:18:17:18:14 ']
2	2	3	195	0	0.0	2.2182027923260144	0.7404542828837126	0.0	540.0	0.2619047619047619:0.1111111111111111:0.023809523809523808:0.007936507936507936:0.20634920634920634:0.10317460317460317:0.0873015873015873:0.023809523809523808:0.007936507936507936:0.0:0.047619047619047616:0.023809523809523808:0.031746031746031744:0.031746031746031744:0.007936507936507936:0.015873015873015872:0.0:0.0:0.0:0.007936507936507936	['False1:5:6:5:1:2:1:5:1:2:1:2:1:5:6:5:1:2:1:2:1:5:6:7:11:15:11:7:8:7:3:7:6:5:1:5:6:14:13:16 ', 'False1:5:6:5:1:2:1:5:6:7:11:12:11:7:8:7:3:4:3:7:6:5:1:5:1:5:1:2:1:5:1:2:1:5:1:5:1:5:1:2:1:5:1:2:1:5:1:2 ', 'False1:2:1:5:1:5:6:7:8:7:11:12:20:12:11:7:6:14:6:5:1:2:1:5:6:14:13:16:13:9:13:14:6:5:1:5:1:2 ']
2	2	2	187	0	0.0	2.4430271489420514	0.8155024968381981	0.0	360.0	0.16091954022988506:0.05747126436781609:0.08045977011494253:0.034482758620689655:0.14942528735632185:0.12643678160919541:0.16091954022988506:0.034482758620689655:0.011494252873563218:0.0:0.05747126436781609:0.011494252873563218:0.022988505747126436:0.034482758620689655:0.011494252873563218:0.0:0.011494252873563218:0.022988505747126436:0.011494252873563218:0.0	['False1:5:6:7:8:7:11:12:11:7:3:7:6:5:1:2:1:2:1:5:1:2:1:5:1:5:6:7:3:4:3:7:6:14:13:9:13:14:18:17:18:19 ', 'False1:2:1:5:6:14:6:7:3:4:3:7:8:7:11:7:6:5:1:5:6:5:1:2:1:5:6:7:3:4:3:7:6:5:1:5:1:5:6:7:11:15:11:7:8 ']
2	2	4	182	3	0.75	2.1365234678717346	0.7131890545536191	67.26100000000001	381.783	0.23469387755102042:0.09183673469387756:0.01020408163265306:0.0:0.21428571428571427:0.17346938775510204:0.05102040816326531:0.01020408163265306:0.030612244897959183:0.030612244897959183:0.02040816326530612:0.01020408163265306:0.030612244897959183:0.08163265306122448:0.0:0.0:0.0:0.01020408163265306:0.0:0.0	['True1:5:1:2:1:5:6:14:13:9:10 ', 'False1:5:6:5:1:2:1:2:1:5:6:5:1:5:6:5:1:5:1:5:1:5:6:7:3:7:11:12:11:7:8:7:6:14:18:14:6:5:1:2:1:5:6 ', 'True1:5:6:14:6:7:6:5:1:2:1:5:6:5:1:2:1:2:1:5:6:14:6:5:1:2:1:2:1:5:6:14:13:9:10 ', 'True1:5:6:14:6:14:13:9:10 ']
2	2	3	219	2	0.6666666666666666	2.413873358664149	0.8057707225620825	138.934	457.868	0.2018348623853211:0.07339449541284404:0.01834862385321101:0.0:0.1743119266055046:0.14678899082568808:0.08256880733944955:0.01834862385321101:0.01834862385321101:0.01834862385321101:0.027522935779816515:0.01834862385321101:0.05504587155963303:0.08256880733944955:0.009174311926605505:0.01834862385321101:0.0:0.01834862385321101:0.009174311926605505:0.009174311926605505	['True1:5:1:2:1:5:6:7:3:7:6:14:13:16:13:14:6:5:1:5:6:14:13:9:10 ', 'False1:2:1:5:1:5:1:2:1:2:1:2:1:5:6:14:6:5:1:5:6:14:13:16:13:14:6:7:8:7:11:15:11:12:20:12:11:7:6 ', 'True1:2:1:5:1:5:1:5:6:7:6:5:1:2:1:5:6:5:1:5:1:2:1:5:6:7:3:7:8:7:6:14:18:19:18:14:6:5:1:5:6:14:13:9:10 ']
2	2	3	198	1	0.3333333333333333	2.2100762397100766	0.7377415729771305	82.023	442.023	0.2761904761904762:0.14285714285714285:0.01904761904761905:0.009523809523809525:0.17142857142857143:0.10476190476190476:0.0380952380952381:0.0:0.009523809523809525:0.009523809523809525:0.009523809523809525:0.0:0.0380952380952381:0.0761904761904762:0.0:0.01904761904761905:0.01904761904761905:0.047619047619047616:0.009523809523809525:0.0	['False1:5:6:14:13:16:13:14:6:7:11:7:3:4:3:7:6:5:1:2:1:2:1:5:1:2:1:5:1:2:1:2:1:5:1:2:1:2:1:5 ', 'False1:2:1:5:1:2:1:5:1:5:6:7:6:14:18:19:18:17:18:14:6:5:1:2:1:5:1:2:1:2:1:5:6:14:6:5:1:5:1:2:1:2:1:5 ', 'True1:5:6:14:6:5:1:2:1:5:6:14:18:17:18:14:13:16:13:9:10 ']
2	2	1	109	0	0.0	2.4899045664375823	0.8311505632256252	0.0	180.0	0.17073170731707318:0.12195121951219512:0.04878048780487805:0.024390243902439025:0.07317073170731707:0.12195121951219512:0.0975609756097561:0.024390243902439025:0.0:0.0:0.07317073170731707:0.024390243902439025:0.024390243902439025:0.0975609756097561:0.024390243902439025:0.0:0.024390243902439025:0.04878048780487805:0.0:0.0	['False1:2:1:5:6:14:13:14:18:17:18:14:6:5:1:2:1:2:1:2:1:2:1:5:6:7:8:7:3:4:3:7:11:12:11:15:11:7:6:14:6 ']
2	2	3	218	0	0.0	2.243045823093089	0.7487470902838887	0.0	540.0	0.26153846153846155:0.13076923076923078:0.015384615384615385:0.007692307692307693:0.17692307692307693:0.1076923076923077:0.038461538461538464:0.0:0.007692307692307693:0.0:0.03076923076923077:0.007692307692307693:0.023076923076923078:0.08461538461538462:0.007692307692307693:0.007692307692307693:0.015384615384615385:0.06153846153846154:0.015384615384615385:0.0	['False1:5:6:14:18:19:18:17:18:14:6:5:1:2:1:2:1:5:1:5:1:5:1:2:1:2:1:2:1:5:1:2:1:2:1:5 ', 'False1:2:1:5:1:2:1:2:1:5:6:14:13:9:13:16:13:14:18:14:6:7:11:7:6:5:1:2:1:2:1:2:1:5:6:14:18:17:18:14:6:5:1:5:6:14:18:19 ', 'False1:5:1:5:6:14:6:5:1:2:1:5:1:5:6:5:1:2:1:5:1:2:1:5:6:7:11:12:11:15:11:7:3:4:3:7:6:14:18:14:6:5:1:5:1:2 ']
2	6	6	291	3	0.5	2.5520412029788075	0.8518922820667115	70.04266666666666	750.128	0.15934065934065933:0.06593406593406594:0.01098901098901099:0.0:0.12087912087912088:0.08791208791208792:0.04945054945054945:0.01098901098901099:0.04395604395604396:0.016483516483516484:0.027472527472527472:0.016483516483516484:0.14285714285714285:0.1043956043956044:0.005494505494505495:0.054945054945054944:0.005494505494505495:0.04945054945054945:0.02197802197802198:0.005494505494505495	['False1:5:6:5:1:5:1:5:1:2:1:5:1:2:1:2:1:2:1:5:6:7:6:5:1:2:1:5:1:5:6:5:1:2:1:2 ', 'False1:2:1:5:6:14:18:19:18:17:18:14:6:5:1:2:1:5:1:5:6:14:13:16:13:14:6:5:1:5:1:2:1:5:1:2:1:5:6:14:18:19:18 ', 'True1:2:1:5:6:7:8:7:3:7:11:12:20:12:11:7:6:14:13:16:13:9:10 ', 'False1:5:6:7:11:12:11:15:11:7:8:7:3:7:6:14:13:9:13:16:13:16:13:9:13:14:13:16:13:9:13:14:18:19:18:14:13:16:13:9 ', 'True1:5:6:14:13:16:13:14:1…
2	6	6	251	3	0.5	2.4949747641502644	0.8328430368012653	37.228	651.6840000000001	0.21656050955414013:0.09554140127388536:0.03184713375796178:0.012738853503184714:0.1592356687898089:0.10828025477707007:0.07006369426751592:0.006369426751592357:0.025477707006369428:0.01910828025477707:0.03184713375796178:0.012738853503184714:0.03184713375796178:0.07006369426751592:0.006369426751592357:0.006369426751592357:0.012738853503184714:0.05732484076433121:0.01910828025477707:0.00636942675…	['False1:5:6:14:18:19:18:14:6:7:3:4:3:7:6:5:1:5:6:14:18:17:18:19:18:14:6:5:1:2:1:5:6:7:11:7:3:7:8:7 ', 'False1:2:1:5:6:14:18:19:18:17:18:14:6:7:11:7:3:4:3:7:6:5:1:2:1:2:1:5:1:5:1:5:1:2:1:2:1:5 ', 'False1:2:1:5:1:2:1:5:6:5:1:2:1:5:1:5:6:5:1:2:1:2:1:5:1:5:6:7:11:12:20:12:11:15:11:7:6:14:6:5:1:2 ', 'True1:5:1:2:1:2:1:5:1:5:6:14:18:14:13:16:13:9:10 ', 'True1:5:6:14:13:9:10 ', 'True1:2:1:5:6:14:13:9:1…
2	6	6	241	5	0.8333333333333334	2.6410595286027383	0.8816073291721472	55.1592	455.79599999999994	0.14728682170542637:0.05426356589147287:0.023255813953488372:0.007751937984496124:0.10852713178294573:0.09302325581395349:0.06201550387596899:0.015503875968992248:0.05426356589147287:0.03875968992248062:0.046511627906976744:0.023255813953488372:0.11627906976744186:0.11627906976744186:0.015503875968992248:0.023255813953488372:0.015503875968992248:0.031007751937984496:0.0:0.007751937984496124	['False1:5:1:2:1:5:1:5:6:7:3:4:3:7:8:7:11:12:11:15:11:7:6:14:6:5:1:2:1:2:1:5:1:5:1:2:1:5:1:2:1:5 ', 'True1:2:1:5:6:14:13:9:10 ', 'True1:5:6:14:13:9:13:14:13:14:13:9:13:16:13:14:6:7:11:15:11:12:20:12:11:7:3:7:8:7:6:5:6:14:13:16:13:14:13:9:10 ', 'True1:5:6:14:13:16:13:9:10 ', 'True1:5:6:14:13:9:10 ', 'True1:2:1:5:6:14:18:17:18:14:13:14:18:17:18:14:6:14:13:9:10 ']
2	6	4	231	0	0.0	2.1102411245476356	0.7044157928185446	0.0	720.0	0.2545454545454545:0.12121212121212122:0.012121212121212121:0.006060606060606061:0.18181818181818182:0.11515151515151516:0.01818181818181818:0.0:0.0:0.0:0.0:0.0:0.03636363636363636:0.11515151515151516:0.0:0.006060606060606061:0.024242424242424242:0.08484848484848485:0.024242424242424242:0.0	['False1:5:1:2:1:5:1:5:6:5:1:5:1:2:1:5:1:5:6:7:6:14:18:17:18:19:18:14:6:5:1:5:6:14:18:17:18 ', 'False1:5:6:14:6:5:1:2:1:2:1:2:1:5:6:14:13:16:13:14:18:14:6:5:1:2:1:5:1:2:1:5:1:5:6:14:18:14:6:5 ', 'False1:5:6:14:13:14:6:7:3:4:3:7:6:5:1:2:1:5:1:5:1:2:1:2:1:2:1:5:1:2:1:2:1:5:6:14:13:14:18:17:18:19 ', 'False1:2:1:5:6:14:18:19:18:14:13:14:6:5:1:2:1:2:1:5:1:2:1:2:1:5:6:14:13:14:18:19:18:17:18:14:6:5:1:2…
2	6	4	197	0	0.0	1.9655304867218684	0.6561101951844511	0.0	720.0	0.3258426966292135:0.16292134831460675:0.02247191011235955:0.0056179775280898875:0.21348314606741572:0.10112359550561797:0.06179775280898876:0.011235955056179775:0.0:0.0:0.02247191011235955:0.011235955056179775:0.0:0.02247191011235955:0.0056179775280898875:0.0:0.0056179775280898875:0.016853932584269662:0.0056179775280898875:0.0056179775280898875	['False1:5:6:5:1:5:1:2:1:5:6:14:6:7:8:7:6:5:1:2:1:5:1:2:1:5:6:7:11:7:3:7:8:7:6:5:1:2:1:2 ', 'False1:5:1:5:1:2:1:2:1:2:1:2:1:5:1:2:1:2:1:5:6:5:1:5:1:2:1:2:1:5:6:5:1:5:6:14:6:7:6:5:1:2:1:5:1:2 ', 'False1:2:1:5:1:5:1:2:1:5:1:2:1:5:6:7:11:15:11:12:20:12:11:7:3:4:3:7:6:14:18:19:18:17:18:14:6:5:1:2:1:5:6:5:1:2:1 ', 'False1:2:1:5:1:5:1:2:1:5:1:2:1:5:1:2:1:2:1:5:1:2:1:2:1:5:6:5:1:2:1:5:1:5:6:5:1:2:1:5:1:…
2	6	4	251	3	0.75	2.585735732247084	0.8631397922550312	125.94366666666667	557.831	0.17647058823529413:0.08088235294117647:0.029411764705882353:0.014705882352941176:0.11029411764705882:0.10294117647058823:0.07352941176470588:0.022058823529411766:0.022058823529411766:0.022058823529411766:0.029411764705882353:0.007352941176470588:0.03676470588235294:0.11029411764705882:0.007352941176470588:0.007352941176470588:0.029411764705882353:0.09558823529411764:0.022058823529411766:0.0	['True1:5:6:7:3:4:3:7:11:12:11:15:11:7:8:7:6:14:13:9:10 ', 'True1:5:6:14:18:17:18:14:6:14:13:16:13:14:6:5:1:2:1:5:6:7:8:7:11:7:6:14:18:19:18:17:18:14:18:14:6:14:13:9:10 ', 'True1:2:1:5:1:2:1:5:1:2:1:5:1:2:1:5:1:5:1:2:1:5:6:14:13:9:10 ', 'False1:5:1:2:1:2:1:5:1:2:1:2:1:5:6:14:18:17:18:14:6:14:18:17:18:19:18:14:6:5:1:2:1:5:6:7:8:7:3:4:3:7:6:14:18:19:18 ']
2	6	4	253	2	0.5	2.454990158383807	0.8194958474948518	135.138	630.2760000000001	0.2:0.08571428571428572:0.02857142857142857:0.007142857142857143:0.15714285714285714:0.1357142857142857:0.10714285714285714:0.02857142857142857:0.02142857142857143:0.014285714285714285:0.05:0.02142857142857143:0.02142857142857143:0.06428571428571428:0.014285714285714285:0.0:0.007142857142857143:0.02142857142857143:0.007142857142857143:0.007142857142857143	['False1:2:1:2:1:5:6:14:6:7:11:15:11:12:20:12:11:7:8:7:3:7:6:5:1:2:1:5:6:7:6:14:6:5:1:2 ', 'False1:2:1:5:1:2:1:5:1:5:6:14:18:17:18:19:18:14:6:5:1:2:1:5:1:5:6:5:1:2:1:5:1:2:1:5:1:5:1:2 ', 'True1:5:6:7:3:7:8:7:11:7:6:14:6:5:1:2:1:5:1:5:1:5:6:14:13:9:10 ', 'True1:5:1:2:1:5:6:14:6:7:11:12:11:15:11:7:3:4:3:7:8:7:6:14:6:7:8:7:6:5:6:14:13:9:13:9:10 ']
2	6	3	198	0	0.0	2.209779819712612	0.7376426255511268	0.0	540.0	0.28346456692913385:0.14960629921259844:0.023622047244094488:0.007874015748031496:0.16535433070866143:0.10236220472440945:0.06299212598425197:0.007874015748031496:0.0:0.0:0.031496062992125984:0.007874015748031496:0.023622047244094488:0.06299212598425197:0.015748031496062992:0.007874015748031496:0.007874015748031496:0.031496062992125984:0.007874015748031496:0.0	['False1:2:1:2:1:5:6:5:1:2:1:5:1:2:1:5:1:2:1:5:6:14:13:14:6:7:3:7:6:5:1:2:1:5:1:5:1:2:1 ', 'False1:5:1:2:1:5:6:14:18:19:18:14:6:5:1:2:1:5:1:5:6:14:6:7:11:15:11:12:11:7:3:4:3:7:8:7:6:5:1:2:1:2 ', 'False1:5:6:7:6:14:13:16:13:14:18:17:18:14:6:5:1:2:1:5:1:2:1:5:1:2:1:5:1:2:1:2:1:2:1:5:1:2:1:2:1:5:6:7:11:15 ']
2	6	4	307	1	0.25	2.49109190445321	0.831546906392239	156.231	696.231	0.20108695652173914:0.09239130434782608:0.03804347826086957:0.021739130434782608:0.14130434782608695:0.11413043478260869:0.08695652173913043:0.021739130434782608:0.005434782608695652:0.005434782608695652:0.05434782608695652:0.021739130434782608:0.02717391304347826:0.09239130434782608:0.016304347826086956:0.005434782608695652:0.005434782608695652:0.03804347826086957:0.005434782608695652:0.00543478…	['False1:2:1:5:6:7:3:4:3:7:11:15:11:7:8:7:6:14:6:5:1:2:1:5:6:14:13:14:18:14:6:7:8:7:3:4:3:7:11:12:20:12:11:7:6:5 ', 'False1:5:1:2:1:2:1:5:1:5:6:14:18:19:18:14:6:7:6:5:1:2:1:5:1:5:6:14:13:16:13:14:18:17:18:14:6:7:11:12:11:15:11:7:8:7:3:4 ', 'True1:2:1:2:1:5:1:5:6:5:1:2:1:5:1:2:1:5:1:5:6:7:8:7:3:4:3:7:11:15:11:12:11:7:6:14:13:9:10 ', 'False1:5:1:5:6:5:1:5:1:2:1:2:1:2:1:5:1:2:1:5:1:2:1:2:1:5:1:2:1:2…
2	6	3	193	0	0.0	2.3334657678793644	0.7789300093599667	0.0	540.0	0.23529411764705882:0.09243697478991597:0.01680672268907563:0.0:0.16806722689075632:0.10084033613445378:0.1092436974789916:0.025210084033613446:0.008403361344537815:0.0:0.07563025210084033:0.03361344537815126:0.03361344537815126:0.04201680672268908:0.025210084033613446:0.008403361344537815:0.0:0.008403361344537815:0.0:0.01680672268907563	['False1:5:1:5:6:5:1:2:1:2:1:5:1:2:1:5:1:2:1:2:1:5:6:7:8:7:6:14:18:14:13:14:6:5:1:5:1 ', 'False1:5:6:7:8:7:11:12:20:12:11:15:11:7:6:5:1:2:1:5:1:2:1:5:1:2:1:5:1:5:6:7:11:12:20:12:11:15:11:7:3 ', 'False1:5:1:2:1:5:6:14:6:7:11:15:11:7:6:5:1:5:1:2:1:2:1:5:1:5:6:7:11:7:3:7:8:7:6:14:13:16:13:9:13 ']
2	10	3	142	0	0.0	1.7383865441265367	0.5802876844078592	0.0	540.0	0.3548387096774194:0.22580645161290322:0.008064516129032258:0.0:0.18548387096774194:0.10483870967741936:0.03225806451612903:0.0:0.0:0.0:0.0:0.0:0.008064516129032258:0.04032258064516129:0.0:0.0:0.008064516129032258:0.024193548387096774:0.008064516129032258:0.0	['False1:2:1:2:1:2:1:5:1:2:1:5:1:2:1:2:1:5:6:7:6:14:13:14:6:5:1:2:1:2:1:5:1:2:1:5 ', 'False1:2:1:2:1:5:1:5:6:7:6:14:6:5:1:2:1:2:1:2:1:2:1:2:1:5:1:2:1:5:1:2:1:2:1:5:6:14:18:17:18:19:18:14 ', 'False1:2:1:5:6:5:1:2:1:5:6:5:1:2:1:5:1:2:1:2:1:5:6:5:1:2:1:5:6:7:3:7:6:5:1:2:1:2:1:5:6:5:1:2 ']
2	10	4	242	0	0.0	2.247389048754638	0.7501968946271842	0.0	720.0	0.25748502994011974:0.1377245508982036:0.029940119760479042:0.011976047904191617:0.16167664670658682:0.09580838323353294:0.10778443113772455:0.029940119760479042:0.0:0.0:0.059880239520958084:0.029940119760479042:0.005988023952095809:0.023952095808383235:0.017964071856287425:0.0:0.0:0.011976047904191617:0.005988023952095809:0.011976047904191617	['False1:5:1:2:1:2:1:5:6:7:8:7:11:12:20:12:11:15:11:7:3:4:3:7:6:5:1:2:1:2:1:2:1:5:6:5:1:2:1:5 ', 'False1:5:1:2:1:5:1:2:1:5:1:2:1:5:1:5:1:2:1:5:6:14:6:7:3:4:3:7:11:15:11:12:11:7:8:7:6:5:1:2 ', 'False1:5:6:7:11:7:8:7:6:5:1:2:1:5:6:7:11:15:11:12:20:12:11:7:8:7:3:7:6:14:18:19:18:14:13:14:6:5:1:2:1:5 ', 'False1:5:6:7:6:5:1:2:1:2:1:5:1:2:1:2:1:2:1:2:1:2:1:5:6:7:8:7:6:5:1:5:6:5:1:2:1:5:1:2:1:5:1:2:1 ']
2	10	5	246	0	0.0	2.1495065359202283	0.7175229091383919	0.0	900.0	0.27230046948356806:0.15023474178403756:0.009389671361502348:0.0:0.18309859154929578:0.1267605633802817:0.06572769953051644:0.023474178403755867:0.004694835680751174:0.0:0.014084507042253521:0.009389671361502348:0.018779342723004695:0.056338028169014086:0.0:0.004694835680751174:0.009389671361502348:0.03755868544600939:0.009389671361502348:0.004694835680751174	['False1:5:1:2:1:5:6:5:1:2:1:5:1:2:1:5:6:14:6:5:1:2:1:5:6:14:13:14:6:7:8:7:6:5:1:2:1:5:1:2 ', 'False1:2:1:5:6:7:8:7:11:12:20:12:11:7:3:7:6:5:1:5:6:5:1:2:1:5:6:5:1:2:1:2:1:5:6:7:8:7:11:7:6:14:6 ', 'False1:5:6:5:1:5:1:2:1:2:1:2:1:2:1:5:6:5:1:2:1:5:6:7:6:5:1:2:1:2:1:2:1:5:1:5:1:2:1:2:1:2 ', 'False1:2:1:5:6:5:1:2:1:2:1:2:1:5:1:2:1:2:1:5:6:7:3:7:8:7:6:14:18:14:6:5:1:5:6:5:1:2:1:5:6:14:18:14:6:7:8 ', '…
2	10	5	272	0	0.0	2.311864500185182	0.7717193290582335	0.0	900.0	0.2619047619047619:0.11904761904761904:0.023809523809523808:0.009523809523809525:0.19047619047619047:0.10476190476190476:0.05714285714285714:0.009523809523809525:0.014285714285714285:0.0:0.0380952380952381:0.01904761904761905:0.03333333333333333:0.047619047619047616:0.014285714285714285:0.0:0.009523809523809525:0.02857142857142857:0.009523809523809525:0.009523809523809525	['False1:2:1:2:1:2:1:5:6:5:1:2:1:5:6:7:11:12:20:12:11:15:11:7:6:14:13:9:13:14:6:5:1:5:6:7:3:4:3:7:11:15:11:7:8:7 ', 'False1:2:1:5:1:5:1:2:1:2:1:2:1:5:1:2:1:5:6:5:1:2:1:5:1:2:1:5:6:14:13:9:13:14:6:7:3:4:3 ', 'False1:2:1:5:6:14:18:19:18:17:18:14:6:5:1:2:1:5:6:7:11:15:11:12:20:12:11:7:6:5:1:5:1:2:1:2:1:5:6:7:3 ', 'False1:2:1:5:6:5:1:2:1:5:1:2:1:2:1:5:1:5:6:14:18:19:18:17:18:14:13:9:13:14:6:7:8:7:6:5…
2	10	3	170	0	0.0	2.0684413099778918	0.6904626719276198	0.0	540.0	0.29133858267716534:0.11811023622047244:0.015748031496062992:0.007874015748031496:0.2204724409448819:0.11811023622047244:0.05511811023622047:0.015748031496062992:0.0:0.0:0.007874015748031496:0.0:0.023622047244094488:0.06299212598425197:0.0:0.007874015748031496:0.007874015748031496:0.03937007874015748:0.007874015748031496:0.0	['False1:5:1:5:1:2:1:5:1:2:1:5:6:14:18:17:18:14:13:16:13:14:6:5:1:2:1:5:1:2:1:2:1:5:1:2:1 ', 'False1:5:6:5:1:5:1:2:1:5:6:7:8:7:6:14:13:14:6:5:1:5:6:7:8:7:3:4:3:7:6:5:1:2:1:5:1:2:1:5:1:2:1:5:6:14:18 ', 'False1:5:1:2:1:5:6:14:18:19:18:14:6:5:1:5:1:5:6:5:1:2:1:5:1:2:1:2:1:5:1:2:1:5:6:7:6:5:1:5:6:7:11 ']
2	10	3	204	0	0.0	2.507677078003178	0.8370831733331737	0.0	540.0	0.19008264462809918:0.09090909090909091:0.049586776859504134:0.01652892561983471:0.14049586776859505:0.10743801652892562:0.12396694214876033:0.024793388429752067:0.0:0.0:0.05785123966942149:0.03305785123966942:0.01652892561983471:0.04132231404958678:0.01652892561983471:0.008264462809917356:0.01652892561983471:0.04132231404958678:0.008264462809917356:0.01652892561983471	['False1:2:1:2:1:5:1:5:1:2:1:2:1:5:1:5:1:2:1:2:1:5:6:7:11:12:20:12:11:15:11:7:3:4:3:7:6:5 ', 'False1:2:1:5:6:7:8:7:6:14:18:17:18:14:6:5:1:2:1:5:6:7:8:7:11:15:11:12:11:7:3:4:3:7:6:5:1:2:1:5 ', 'False1:5:6:7:3:7:6:5:1:2:1:2:1:5:1:5:6:7:3:7:8:7:6:5:1:5:6:14:13:16:13:14:18:17:18:19:18:14:6:7:11:12:20 ']
2	10	3	197	0	0.0	2.4609736623027443	0.8214931901718857	0.0	540.0	0.21052631578947367:0.11403508771929824:0.03508771929824561:0.017543859649122806:0.14035087719298245:0.10526315789473684:0.10526315789473684:0.02631578947368421:0.0:0.0:0.06140350877192982:0.03508771929824561:0.017543859649122806:0.03508771929824561:0.008771929824561403:0.008771929824561403:0.017543859649122806:0.043859649122807015:0.008771929824561403:0.008771929824561403	['False1:2:1:5:6:5:1:2:1:5:1:5:6:14:13:16:13:14:6:5:1:2:1:2:1:5:6:7:11:15:11:12:11:7:3:4:3:7:6:14:18:17:18 ', 'False1:2:1:5:1:2:1:5:1:2:1:5:6:7:8:7:11:12:11:7:6:5:1:2:1:5:6:7:8:7:6:14:18:19:18:17:18 ', 'False1:2:1:5:6:7:11:12:20:12:11:7:3:4:3:7:8:7:6:5:1:2:1:5:1:2:1:2:1:2:1:5:6:5 ']
2	10	4	252	1	0.25	2.4225116285996107	0.8086542479063594	95.399	635.399	0.2013888888888889:0.08333333333333333:0.027777777777777776:0.006944444444444444:0.1736111111111111:0.1388888888888889:0.06944444444444445:0.0:0.020833333333333332:0.006944444444444444:0.04861111111111111:0.006944444444444444:0.04861111111111111:0.06944444444444445:0.020833333333333332:0.013888888888888888:0.013888888888888888:0.041666666666666664:0.006944444444444444:0.0	['False1:5:1:2:1:2:1:5:1:2:1:5:6:5:1:5:1:2:1:5:6:7:6:5:1:2:1:5:1:5:6:14:6:7:11:15:11:7:3 ', 'False1:2:1:5:1:5:1:2:1:5:6:5:1:2:1:5:6:14:13:16:13:9:13:14:6:7:11:15:11:12:11:7:3:4:3:7:6:5:1:5:6 ', 'True1:5:1:2:1:2:1:2:1:5:6:14:18:19:18:17:18:14:13:9:10 ', 'False1:5:6:14:18:14:6:5:6:5:1:2:1:5:6:7:6:5:6:7:11:15:11:7:3:7:6:14:18:17:18:14:13:16:13:9:13:14:6:5:1:5:6 ']
2	10	5	246	3	0.6	2.462862151091271	0.8221235832164171	83.83466666666666	611.504	0.2088607594936709:0.10126582278481013:0.006329113924050633:0.0:0.14556962025316456:0.11392405063291139:0.056962025316455694:0.0189873417721519:0.0379746835443038:0.0189873417721519:0.0189873417721519:0.012658227848101266:0.0759493670886076:0.08860759493670886:0.006329113924050633:0.0189873417721519:0.006329113924050633:0.04430379746835443:0.012658227848101266:0.006329113924050633	['False1:5:6:7:11:15:11:12:20:12:11:7:3:7:8:7:6:14:18:14:13:9:13:16:13:14:6:5:1:2:1:5:6:14:18:19:18:14:13:16:13:9:13:14:6:7:8 ', 'False1:2:1:5:1:2:1:5:6:7:6:5:1:2:1:2:1:2:1:2:1:5:6:7:6:5:1:5:1:5:6:14:6:5:1:2:1:2:1:5 ', 'True1:2:1:5:6:5:1:2:1:2:1:5:1:5:1:2:1:2:1:5:6:7:8:7:6:5:1:2:1:5:6:14:18:14:13:9:10 ', 'True1:5:1:5:1:5:6:14:13:9:13:16:13:14:6:14:18:19:18:17:18:14:13:9:10 ', 'True1:2:1:5:6:14:13…
2	10	2	132	0	0.0	2.2083070285538415	0.7371509957844176	0.0	360.0	0.2597402597402597:0.14285714285714285:0.012987012987012988:0.0:0.16883116883116883:0.1038961038961039:0.07792207792207792:0.025974025974025976:0.0:0.0:0.03896103896103896:0.0:0.025974025974025976:0.06493506493506493:0.012987012987012988:0.0:0.012987012987012988:0.03896103896103896:0.012987012987012988:0.0	['False1:5:6:7:8:7:3:7:11:15:11:7:6:14:13:14:6:5:1:5:6:5:1:2:1:2:1:5:6:5:1:2:1:2:1:2 ', 'False1:2:1:2:1:5:1:5:1:2:1:2:1:5:1:2:1:5:1:5:6:14:18:19:18:17:18:14:13:14:6:5:1:2:1:5:6:7:11:7:8 ']
2	14	5	210	4	0.8	2.314856875527242	0.7727182084869716	90.4265	541.706	0.09352517985611511:0.04316546762589928:0.0:0.0:0.06474820143884892:0.10071942446043165:0.0:0.0:0.03597122302158273:0.02877697841726619:0.0:0.0:0.12949640287769784:0.18705035971223022:0.0:0.050359712230215826:0.050359712230215826:0.16546762589928057:0.050359712230215826:0.0	['True1:2:1:2:1:2:1:5:6:14:18:19:18:17:18:14:13:9:10 ', 'True1:2:1:2:1:5:6:14:13:16:13:14:6:14:6:14:18:14:13:16:13:9:10 ', 'False1:5:1:5:6:14:13:16:13:14:18:17:18:19:18:14:6:14:13:9:13:16:13:14:18:19:18:17:18:14:6:14:13:16:13:14:18:17:18:19:18:14:6:5:1:5:6 ', 'True1:2:1:5:6:14:18:14:13:16:13:14:6:14:13:16:13:9:10 ', 'True1:5:6:5:6:14:18:19:18:17:18:14:6:14:18:17:18:19:18:14:13:14:18:19:18:17:18:1…
2	14	6	269	0	0.0	2.1618536044460357	0.7216444618668536	0.0	1080.0	0.28185328185328185:0.14671814671814673:0.02702702702702703:0.011583011583011582:0.18146718146718147:0.11969111969111969:0.08108108108108109:0.015444015444015444:0.007722007722007722:0.0:0.019305019305019305:0.007722007722007722:0.02702702702702703:0.03861003861003861:0.003861003861003861:0.011583011583011582:0.0:0.011583011583011582:0.003861003861003861:0.003861003861003861	['False1:5:1:2:1:5:6:14:18:19:18:14:6:7:11:7:6:5:1:5:1:5:6:14:6:7:3:7:8:7:6:5:1:2:1:5:6:7:8 ', 'False1:2:1:5:1:2:1:2:1:2:1:5:1:2:1:5:6:7:6:5:1:2:1:2:1:5:1:2:1:5:1:5:6:7:3:4:3:7:8:7 ', 'False1:2:1:5:1:5:1:2:1:5:1:2:1:5:1:5:6:5:1:2:1:2:1:5:6:7:11:7:6:5:1:5:6:7:3:4:3:7:6:5:1:2:1 ', 'False1:5:1:2:1:2:1:5:1:2:1:5:6:7:8:7:6:14:13:16:13:9:13:14:6:5:1:2:1:2:1:2:1:2:1:2:1:2:1:5 ', 'False1:2:1:5:1:2:1:5:1:…
2	14	5	228	4	0.8	2.3957971734970456	0.7997367437160159	101.35974999999999	585.439	0.20149253731343283:0.11194029850746269:0.022388059701492536:0.007462686567164179:0.13432835820895522:0.12686567164179105:0.07462686567164178:0.014925373134328358:0.03731343283582089:0.029850746268656716:0.014925373134328358:0.0:0.08208955223880597:0.08955223880597014:0.0:0.022388059701492536:0.0:0.022388059701492536:0.007462686567164179:0.0	['False1:2:1:2:1:5:6:14:18:19:18:14:13:16:13:14:6:5:1:2:1:2:1:5:6:14:13:16:13:14:6:7:3:4 ', 'True1:2:1:2:1:5:1:2:1:2:1:5:1:2:1:5:6:5:1:5:6:7:3:7:8:7:11:7:6:14:13:9:10 ', 'True1:2:1:2:1:5:6:7:11:7:8:7:6:14:13:9:10 ', 'True1:5:6:5:6:7:3:7:6:5:6:14:18:14:6:5:1:2:1:5:6:5:1:2:1:5:6:14:13:9:13:16:13:14:13:9:10 ', 'True1:2:1:5:1:2:1:5:6:14:13:9:10 ']
2	14	8	323	4	0.5	2.333920110476656	0.7790816726448678	119.4585	1197.8339999999998	0.2578397212543554:0.1254355400696864:0.020905923344947737:0.010452961672473868:0.18118466898954705:0.11498257839721254:0.0627177700348432:0.013937282229965157:0.017421602787456445:0.013937282229965157:0.0313588850174216:0.010452961672473868:0.0313588850174216:0.04878048780487805:0.010452961672473868:0.006968641114982578:0.006968641114982578:0.024390243902439025:0.006968641114982578:0.00348432055…	['False1:2:1:5:1:2:1:5:1:2:1:5:1:5:6:5:1:5:6:7:3:4:3:7:8:7:11:12:20:12:11:15:11:7:6:5:1:2:1:2 ', 'False1:5:6:5:1:2:1:5:6:14:18:17:18:14:6:5:1:2:1:5:1:5:6:5:1:2:1:5:6:5:1:2:1:5:1:2:1:2:1:2:1 ', 'False1:2:1:2:1:5:6:7:6:14:6:5:1:5:6:7:3:4:3:7:8:7:11:7:6:5:1:2:1:5:6:14:18:19:18:14:13:9:13 ', 'True1:2:1:5:1:2:1:2:1:5:1:2:1:2:1:5:1:2:1:5:1:5:1:2:1:5:1:2:1:5:6:14:13:16:13:9:10 ', 'False1:2:1:5:6:14:6:5:…
2	14	5	294	0	0.0	2.3593914291688804	0.7875842077068567	0.0	900.0	0.21674876847290642:0.10344827586206896:0.03940886699507389:0.014778325123152709:0.16748768472906403:0.12315270935960591:0.09359605911330049:0.024630541871921183:0.0049261083743842365:0.0:0.019704433497536946:0.0049261083743842365:0.024630541871921183:0.06896551724137931:0.0:0.009852216748768473:0.014778325123152709:0.054187192118226604:0.014778325123152709:0.0	['False1:5:6:14:18:14:6:5:1:2:1:5:6:7:6:14:18:17:18:19:18:14:6:5:1:2:1:5:6:7:8:7:3:4:3:7:6:5:1:2:1:5:1:2 ', 'False1:2:1:5:6:7:8:7:3:4:3:7:6:5:1:2:1:5:1:5:1:2:1:2:1:5:1:5:6:14:13:16:13:14:18:14 ', 'False1:2:1:5:1:2:1:5:6:14:18:19:18:17:18:14:6:5:1:2:1:5:6:7:3:4:3:7:11:7:8:7:6:5:1:5:6:7 ', 'False1:2:1:2:1:5:6:5:1:5:6:14:18:19:18:17:18:14:13:16:13:9:13:14:6:5:1:2:1:5:1:2:1:5:6:7:3:7:8:7:11 ', 'False…
2	14	4	159	4	1.0	2.392360340010392	0.7985895005137466	82.55875	330.235	0.1744186046511628:0.046511627906976744:0.0:0.0:0.16279069767441862:0.12790697674418605:0.09302325581395349:0.0:0.05813953488372093:0.046511627906976744:0.09302325581395349:0.03488372093023256:0.06976744186046512:0.046511627906976744:0.023255813953488372:0.011627906976744186:0.0:0.0:0.0:0.011627906976744186	['True1:5:6:7:11:12:20:12:11:15:11:7:6:14:13:16:13:9:10 ', 'True1:5:1:2:1:5:1:5:6:14:13:9:10 ', 'True1:5:6:7:11:12:11:7:6:14:13:9:13:9:10 ', 'True1:2:1:5:1:2:1:5:6:5:1:5:1:5:1:2:1:5:6:7:11:15:11:7:6:5:6:7:11:7:6:5:1:5:6:14:13:9:10 ']
2	14	5	322	0	0.0	2.5216252507320123	0.8417391877747736	0.0	900.0	0.178743961352657:0.07246376811594203:0.033816425120772944:0.004830917874396135:0.14492753623188406:0.11594202898550725:0.11594202898550725:0.033816425120772944:0.004830917874396135:0.0:0.04830917874396135:0.024154589371980676:0.03864734299516908:0.07729468599033816:0.00966183574879227:0.00966183574879227:0.014492753623188406:0.04830917874396135:0.014492753623188406:0.00966183574879227	['False1:2:1:5:1:2:1:5:6:7:3:7:8:7:11:7:6:5:1:5:6:14:18:19:18:17:18:14:13:14:6:7:3:4:3:7:8:7:11:15:11:12 ', 'False1:2:1:5:1:2:1:2:1:5:6:7:11:15:11:12:20:12:11:7:3:7:8:7:6:14:18:17:18:19:18:14:6:5:1:5:6:14:13:14 ', 'False1:5:6:14:13:16:13:14:18:14:6:7:3:7:8:7:6:5:1:5:1:2:1:2:1:5:1:5:1:2:1:5:6:7:11:12:20:12:11:7:8 ', 'False1:5:6:14:13:16:13:9:13:14:6:5:1:2:1:2:1:5:6:14:18:19:18:17:18:14:6:5:1:5:1:2…
2	14	11	593	3	0.2727272727272727	2.5160123305910007	0.839865549001856	88.34866666666666	1705.046	0.1722488038277512:0.07416267942583732:0.04066985645933014:0.01674641148325359:0.1507177033492823:0.14114832535885166:0.10526315789473684:0.011961722488038277:0.009569377990430622:0.007177033492822967:0.05502392344497608:0.011961722488038277:0.028708133971291867:0.07416267942583732:0.019138755980861243:0.007177033492822967:0.014354066985645933:0.045454545454545456:0.009569377990430622:0.004784688…	['False1:5:1:2:1:5:6:7:3:4:3:7:11:15:11:7:6:14:18:17:18:19:18:14:6:5:1:5:6:5:1:5:1:5:6:5:1:2:1 ', 'False1:2:1:5:1:2:1:5:6:14:6:5:1:5:6:7:11:7:3:4:3:7:8:7:6:14:18:17:18:14:6:5:1:2:1:2:1:2:1 ', 'False1:5:6:7:6:5:1:2:1:2:1:5:1:2:1:5:6:14:6:5:1:2:1:5:6:7:11:12:20:12:11:15:11:7:3:7:6:5:1:5:6:7:3:7:11 ', 'False1:2:1:5:6:5:1:5:1:5:1:2:1:2:1:5:1:2:1:5:6:7:11:15:11:12:11:7:6:5:1:5:6:5:1:2:1:2:1:2:1:5:1:2:…
2	14	9	369	4	0.4444444444444444	2.3879180905866404	0.7971066412265642	91.60125000000001	1266.405	0.23255813953488372:0.11627906976744186:0.026578073089700997:0.009966777408637873:0.15946843853820597:0.10963455149501661:0.05647840531561462:0.006644518272425249:0.029900332225913623:0.013289036544850499:0.019933554817275746:0.0033222591362126247:0.0664451827242525:0.07641196013289037:0.0033222591362126247:0.019933554817275746:0.006644518272425249:0.03322259136212625:0.009966777408637873:0.0	['False1:5:6:14:18:19:18:17:18:14:13:9:13:16:13:14:6:5:1:5:6:7:8:7:3:4:3:7:11:12:11:7:6:14:18:19:18:17:18:14:6:5:1 ', 'False1:5:1:2:1:2:1:2:1:2:1:2:1:5:6:5:1:2:1:5:1:2:1:2:1:2:1:2:1:5:6:5:1:2 ', 'False1:5:1:2:1:5:6:7:11:7:8:7:3:7:6:14:6:5:1:2:1:5:6:14:13:16:13:9:13:14:18:19:18:14:6:7:3:7:11:15:11:7 ', 'False1:2:1:5:6:14:13:16:13:9:13:14:6:7:11:7:3:4:3:7:6:5:1:2:1:2:1:2:1:5:6:5:1:2:1:5:1:2:1:5 ', …
2	14	6	295	3	0.5	2.3025825405347806	0.7686209348084062	142.12466666666668	966.374	0.24444444444444444:0.10666666666666667:0.017777777777777778:0.0044444444444444444:0.18222222222222223:0.13333333333333333:0.08:0.008888888888888889:0.013333333333333334:0.013333333333333334:0.035555555555555556:0.0044444444444444444:0.03111111111111111:0.06222222222222222:0.013333333333333334:0.008888888888888889:0.0044444444444444444:0.02666666666666667:0.008888888888888889:0.0	['False1:2:1:5:1:5:6:7:6:14:18:19:18:17:18:14:13:16:13:14:6:5:1:2:1:2:1:5:6:14:18:19:18:14:13:14:6 ', 'False1:5:1:5:1:2:1:2:1:5:1:5:6:14:18:14:6:5:1:2:1:5:6:7:6:14:6:5:1:5:1:2:1:2:1:5:6:7:6:5:1 ', 'True1:5:1:5:1:2:1:5:1:5:6:5:1:2:1:5:1:2:1:5:6:14:13:16:13:9:10 ', 'False1:2:1:2:1:5:6:14:6:7:6:5:1:2:1:5:6:7:8:7:3:7:6:5:1:5:1:2:1:2:1:5:1:2:1:2:1:5:1:5:6:5:1:2:1:5 ', 'True1:5:6:7:3:4:3:7:11:15:11:7:6…
2	18	5	239	1	0.2	2.283344697320863	0.7621991849799095	39.246	759.246	0.26011560693641617:0.12716763005780346:0.017341040462427744:0.005780346820809248:0.1791907514450867:0.10404624277456648:0.057803468208092484:0.011560693641618497:0.017341040462427744:0.005780346820809248:0.03468208092485549:0.005780346820809248:0.04046242774566474:0.06936416184971098:0.011560693641618497:0.011560693641618497:0.0:0.03468208092485549:0.005780346820809248:0.0	['False1:2:1:5:1:5:6:5:1:2:1:2:1:5:6:5:1:2:1:5:1:5:1:2:1:5:6:7:8:7:3:4:3:7:11:15:11:12:11:7 ', 'False1:2:1:5:1:2:1:5:1:5:1:5:1:2:1:2:1:5:1:5:6:14:18:14:13:9:13:16:13:14:6:5:1:2:1:5:1:2 ', 'False1:5:6:7:8:7:6:5:1:2:1:5:6:14:18:14:13:16:13:9:13:14:6:5:1:2:1:2:1:5:6:14:18:14:6:7:11:15:11:7:6 ', 'False1:2:1:2:1:5:6:5:1:2:1:5:1:2:1:2:1:5:6:5:1:2:1:2:1:5:1:2:1:5:6:5:1:5:6:14:18:19:18:14:6:7:3:7:11 ', '…
2	18	11	539	4	0.36363636363636365	2.4318722230881757	0.811778891110026	126.79875	1767.195	0.20754716981132076:0.09198113207547169:0.03537735849056604:0.014150943396226415:0.1650943396226415:0.1320754716981132:0.10141509433962265:0.02830188679245283:0.01179245283018868:0.009433962264150943:0.02830188679245283:0.0047169811320754715:0.025943396226415096:0.06367924528301887:0.01179245283018868:0.0047169811320754715:0.009433962264150943:0.04009433962264151:0.01179245283018868:0.00235849056…	['False1:5:1:2:1:2:1:5:1:5:6:14:6:7:3:7:8:7:6:5:1:2:1:5:1:5:1:5:6:14:6:7:3:4:3:7:11:15 ', 'False1:5:6:7:3:4:3:7:6:5:1:2:1:5:6:14:18:19:18:14:13:14:6:7:6:5:1:2:1:5:1:5:1:2:1:5:6:7:11:15:11 ', 'False1:2:1:5:1:5:1:2:1:5:1:5:6:14:18:14:6:5:1:2:1:2:1:5:6:14:13:14:18:14:6:5:1:2:1:5:1:2:1:5:6 ', 'False1:5:6:7:3:4:3:7:11:7:8:7:6:5:1:2:1:5:1:2:1:5:6:14:18:19:18:17:18:14:6:5:1:5:1:2:1:2:1:2:1:5:6 ', 'False…
2	18	7	284	4	0.5714285714285714	2.542000227393798	0.8485405220734537	41.4085	705.634	0.1695906432748538:0.08187134502923976:0.017543859649122806:0.0:0.12280701754385964:0.12280701754385964:0.08771929824561403:0.017543859649122806:0.04093567251461988:0.023391812865497075:0.04093567251461988:0.011695906432748537:0.07017543859649122:0.09941520467836257:0.011695906432748537:0.011695906432748537:0.0:0.04678362573099415:0.017543859649122806:0.005847953216374269	['False1:2:1:2:1:5:6:7:11:12:20:12:11:15:11:7:3:7:8:7:6:5:1:5:6:7:11:7:3:7:8:7:6:14:6:5:1:2:1:5:6:7 ', 'False1:2:1:5:1:2:1:2:1:2:1:5:6:14:13:16:13:9:13:14:18:14:6:5:1:2:1:5:6:14:18:19:18:14:6:7:11:15:11:7:6:5 ', 'False1:2:1:5:1:2:1:5:6:14:13:16:13:9:13:14:18:14:6:5:1:5:6:14:13:9:13:14:18:19:18:14:6:5:1:2:1 ', 'True1:5:6:14:18:19:18:14:13:9:10 ', 'True1:2:1:5:6:14:13:9:10 ', 'True1:2:1:5:6:14:13:9…
2	18	36	520	35	0.9722222222222222	2.5094623805882597	0.8376791219767966	32.96551428571428	1333.7929999999997	0.10940499040307101:0.02495201535508637:0.013435700575815739:0.005758157389635317:0.09404990403071017:0.10556621880998081:0.026871401151631478:0.003838771593090211:0.1036468330134357:0.0671785028790787:0.013435700575815739:0.007677543186180422:0.16506717850287908:0.1401151631477927:0.003838771593090211:0.030710172744721688:0.013435700575815739:0.05182341650671785:0.015355086372360844:0.0038387715…	['True1:5:6:7:8:7:11:12:20:12:11:7:6:5:1:2:1:5:6:5:1:5:6:7:3:4:3:7:6:14:18:14:13:9:10 ', 'False1:5:6:14:13:14:6:14:13:14:18:19:18:17:18:14:6:14:13:16:13:9:13:14:13:16:13:14:6:14:13:16:13:9:13:16:13:14:13:16:13:14:18:17:18:19:18:14:13:16 ', 'True1:2:1:5:1:2:1:5:6:14:18:19:18:17:18:14:13:9:10 ', 'True1:2:1:5:6:14:18:17:18:14:13:16:13:14:18:19:18:14:13:9:10 ', 'True1:5:6:14:13:16:13:14:6:7:8:7:3:4:3…
2	18	24	646	21	0.875	2.603247876851589	0.8689854897357776	55.76409523809524	1711.0459999999998	0.15336134453781514:0.04831932773109244:0.02100840336134454:0.0063025210084033615:0.12815126050420167:0.1134453781512605:0.06092436974789916:0.01050420168067227:0.05672268907563025:0.04411764705882353:0.029411764705882353:0.012605042016806723:0.10084033613445378:0.11134453781512606:0.01050420168067227:0.02100840336134454:0.0063025210084033615:0.04411764705882353:0.014705882352941176:0.00630252100…	['False1:5:1:5:6:7:6:5:1:2:1:5:1:5:6:7:11:7:3:7:6:5:1:5:6:14:18:19:18:14:6:5:1:2:1:2 ', 'False1:2:1:2:1:5:6:14:13:14:6:7:3:7:11:12:20:12:11:15:11:7:6:5:1:2:1:2:1:2:1:5:1:5:6:7:3:4:3:7:8:7:6 ', 'True1:5:6:7:8:7:3:7:11:15:11:7:6:14:18:19:18:14:13:16:13:9:10 ', 'True1:5:6:5:1:5:6:14:18:14:6:5:1:5:6:14:13:16:13:14:18:14:6:14:18:14:6:7:8:7:11:15:11:7:6:5:6:14:13:16:13:9:10 ', 'True1:5:6:7:3:4:3:7:6:14…
2	18	57	714	53	0.9298245614035088	2.5100510911622647	0.8378756383942355	25.775641509433953	2086.1090000000004	0.14580801944106925:0.041312272174969626:0.018226002430133656:0.007290400972053463:0.13122721749696234:0.12393681652490887:0.05224787363304982:0.010935601458080195:0.07168894289185905:0.06439854191980558:0.027946537059538274:0.010935601458080195:0.1166464155528554:0.12636695018226002:0.007290400972053463:0.006075334143377886:0.006075334143377886:0.02187120291616039:0.006075334143377886:0.00364520…	['False1:2:1:2:1:5:1:5:6:5:1:2:1:5:1:2:1:2:1:2:1:5:1:2:1:5:1:2:1:2:1:5:6:14:13 ', 'False1:2:1:5:6:7:11:15:11:12:11:7:3:4:3:7:8:7:6:14:18:14:6:5:1:5:1:2:1:5:6:7:11:15:11:12:20:12:11:7:8:7:3:4 ', 'True1:2:1:2:1:2:1:5:6:7:11:7:6:5:1:5:1:2:1:2:1:5:1:2:1:5:6:14:18:14:13:9:10 ', 'True1:5:6:14:6:5:1:5:6:7:3:7:11:12:11:15:11:7:6:14:18:17:18:19:18:14:13:9:10 ', 'False1:2:1:5:6:14:6:7:3:4:3:7:11:15:11:7:8:…
2	18	8	421	0	0.0	2.4827432941024172	0.8287600717927345	0.0	1440.0	0.2087227414330218:0.09657320872274143:0.024922118380062305:0.006230529595015576:0.14641744548286603:0.1059190031152648:0.10903426791277258:0.028037383177570093:0.009345794392523364:0.0:0.04672897196261682:0.01557632398753894:0.037383177570093455:0.059190031152647975:0.012461059190031152:0.012461059190031152:0.01557632398753894:0.04672897196261682:0.012461059190031152:0.006230529595015576	['False1:5:6:14:18:14:6:5:1:2:1:2:1:5:6:5:1:5:1:2:1:5:6:7:8:7:6:5:1:5:6:7:6:5:1 ', 'False1:5:1:5:6:7:8:7:3:7:11:7:6:14:13:16:13:9:13:14:18:17:18:14:6:5:1:2:1:5:1:5:1:2:1:5:1:5:1:2 ', 'False1:2:1:2:1:5:6:7:6:5:1:2:1:5:1:2:1:5:6:14:18:19:18:17:18:14:13:16:13:9:13:14:6:7:11:7:8:7:3:4:3 ', 'False1:2:1:5:1:5:1:2:1:2:1:5:6:7:3:7:11:12:20:12:11:7:8:7:6:5:1:5:1:5:6:14:13:16:13:14:6:5:1:2:1:2 ', 'False1:2…
2	18	37	852	32	0.8648648648648649	2.5337472957373146	0.8457856258067414	57.743125000000006	2747.78	0.13454075032341525:0.04139715394566624:0.015523932729624839:0.00517464424320828:0.13195342820181113:0.15523932729624837:0.055627425614489:0.0129366106080207:0.045278137128072445:0.04139715394566624:0.016817593790426907:0.00646830530401035:0.06985769728331177:0.1371280724450194:0.00517464424320828:0.01034928848641656:0.02069857697283312:0.07373868046571798:0.018111254851228976:0.00258732212160414	['False1:2:1:5:1:5:1:2:1:5:6:5:1:5:6:14:13:16:13:14:18:17:18:19:18:14:6:5:1:2:1:2:1:5:6:5:1 ', 'False1:2:1:2:1:2:1:2:1:5:6:7:6:5:1:5:6:5:1:5:6:14:18:17:18:14:6:7:8:7:3:4:3:7:6:5 ', 'True1:5:6:5:1:5:6:5:1:2:1:5:6:5:1:2:1:5:6:7:11:12:20:12:11:15:11:7:3:7:8:7:6:14:13:16:13:9:10 ', 'True1:5:1:2:1:2:1:5:6:14:18:14:13:9:10 ', 'False1:5:1:5:6:14:6:7:8:7:6:5:6:7:3:4:3:7:8:7:6:5:1:2:1:5:1:2:1:5:6:14:13:9:…
2	18	53	675	50	0.9433962264150944	2.2379150781696686	0.747034405552775	32.54103999999999	2167.052	0.18482999128160418:0.024411508282476024:0.0052310374891020054:0.0017436791630340018:0.1909328683522232:0.0976460331299041:0.017436791630340016:0.0034873583260680036:0.07672188317349608:0.043591979075850044:0.00959023539668701:0.0026155187445510027:0.15344376634699217:0.14123801220575413:0.0026155187445510027:0.006974716652136007:0.006974716652136007:0.025283347863993024:0.0052310374891020054:0.0	['True1:5:1:2:1:2:1:5:1:5:1:2:1:5:6:7:8:7:3:7:6:14:18:17:18:19:18:14:6:5:1:5:6:14:13:9:10 ', 'True1:2:1:5:6:7:3:4:3:7:11:15:11:12:11:7:6:5:1:5:6:14:13:16:13:14:13:9:10 ', 'True1:5:6:14:13:9:10 ', 'True1:5:1:5:6:14:13:9:13:16:13:16:13:9:10 ', 'True1:5:6:14:13:9:10 ', 'True1:5:1:5:6:5:1:2:1:5:6:14:13:9:13:16:13:14:13:9:10 ', 'True1:5:1:2:1:5:6:14:18:14:6:7:3:4:3:7:8:7:11:7:6:5:1:5:6:14:13:9:13:9:13…
2	18	99	675	96	0.9696969696969697	2.2152445053734726	0.7394667824389441	16.936385416666678	2165.8930000000014	0.1773151471643934:0.020100502512562814:0.007178750897343862:0.002871500358937545:0.18951902368987797:0.1407035175879397:0.014357501794687724:0.0021536252692031586:0.07465900933237617:0.06891600861450108:0.00574300071787509:0.0021536252692031586:0.11844938980617373:0.1414213926776741:0.0014357501794687725:0.003589375448671931:0.00574300071787509:0.01866475233309404:0.004307250538406317:0.00071787…	['False1:2:1:5:1:5:6:14:6:5:1:2:1:5:6:14:18:14:13:16:13:14:6:5:1:5:6:7:11:15:11:12:11:7:8:7:3:7:6:5:1:2 ', 'False1:2:1:5:1:5:6:7:11:15:11:7:6:14:13:9:13:14:18:19:18:14:6:5:1:5:1:2:1:5:6:5:1:2:1:5:1:2 ', 'False1:5:1:2:1:5:1:2:1:2:1:5:1:5:6:14:13:9:13:14:6:5:1:2:1:2:1:5:6:5:1:5:1:2:1:5:6:7:11:7:3:4:3 ', 'True1:5:1:2:1:2:1:5:6:7:3:4:3:7:8:7:6:5:1:5:1:2:1:5:6:14:18:17:18:14:13:9:10 ', 'True1:5:6:14:6…
3	2	3	219	1	0.3333333333333333	2.310403118044424	0.7846666663469081	123.427	483.427	0.12173913043478261:0.24347826086956523:0.14782608695652175:0.034782608695652174:0.05217391304347826:0.13043478260869565:0.0782608695652174:0.02608695652173913:0.043478260869565216:0.05217391304347826:0.008695652173913044:0.017391304347826087:0.0:0.017391304347826087:0.008695652173913044:0.0:0.0:0.008695652173913044:0.008695652173913044	['False1:2:6:5:6:10:9:12:9:10:6:2:1:2:6:5:6:2:1:2:3:2:6:5:6:2:1:2:3:4:3:2:1:2:3:7:8:7:3:2:1 ', 'False1:2:6:5:15:5:6:10:9:10:6:2:3:7:3:4:3:2:1:2:3:7:8:7:3:2:1:2:1:2:3:7:14:7:8:7:3:4:3:2:6:2:1:2:3:4:3:2:1:2 ', 'True1:2:6:2:3:2:1:2:6:10:9:12:9:10:6:5:6:2:3:7:14:18:19:11 ']
3	2	4	265	0	0.0	2.2688107515467535	0.7705409307511087	0.0	720.0	0.13259668508287292:0.23756906077348067:0.09392265193370165:0.027624309392265192:0.08287292817679558:0.17679558011049723:0.055248618784530384:0.016574585635359115:0.027624309392265192:0.0718232044198895:0.0:0.011049723756906077:0.0:0.016574585635359115:0.03314917127071823:0.0:0.0:0.011049723756906077:0.0055248618784530384	['False1:2:3:7:8:7:14:7:3:4:3:2:1:2:3:7:14:18:19:18:14:7:3:2:6:5:15:5:6:2:1:2:1:2:1:2 ', 'False1:2:3:4:3:2:1:2:6:10:6:5:15:5:6:2:1:2:6:2:3:4:3:7:8:7:3:2:1:2:6:10:9:10:6:5:15:5:6:2:1:2:1:2:6:2 ', 'False1:2:6:10:6:2:3:7:3:4:3:2:1:2:1:2:6:5:15:5:6:10:6:2:1:2:3:4:3:2:1:2:1:2:6:5:15:5:6:10:9:12:9:10:6:2:1 ', 'False1:2:6:10:6:5:6:2:1:2:3:7:8:7:3:2:6:10:6:5:6:2:1:2:6:10:6:2:1:2:6:10:9:12:9:10:6:5:15:5:6…
3	2	1	107	0	0.0	2.336790268519356	0.793628356727193	0.0	180.0	0.09302325581395349:0.18604651162790697:0.11627906976744186:0.046511627906976744:0.09302325581395349:0.18604651162790697:0.046511627906976744:0.0:0.046511627906976744:0.06976744186046512:0.0:0.023255813953488372:0.0:0.046511627906976744:0.023255813953488372:0.0:0.0:0.023255813953488372:0.0	['False1:2:3:7:14:18:14:7:3:4:3:2:6:5:6:2:1:2:6:5:6:10:6:2:1:2:3:4:3:2:1:2:6:10:9:12:9:10:6:5:15:5:6 ']
3	2	2	178	0	0.0	2.4628618880517226	0.8364452126458907	0.0	360.0	0.12195121951219512:0.2073170731707317:0.13414634146341464:0.036585365853658534:0.012195121951219513:0.08536585365853659:0.10975609756097561:0.024390243902439025:0.024390243902439025:0.04878048780487805:0.0:0.012195121951219513:0.036585365853658534:0.07317073170731707:0.0:0.012195121951219513:0.024390243902439025:0.024390243902439025:0.012195121951219513	['False1:2:1:2:3:7:14:13:14:7:8:7:3:2:6:10:9:12:9:10:6:2:1:2:1:2:1:2:3:4:3:7:8:7:14:7 ', 'False1:2:3:7:3:4:3:2:1:2:3:7:14:13:17:16:17:13:14:18:19:18:14:7:3:2:1:2:6:5:6:10:6:2:3:4:3:2:1:2:6:10:6:2:1:2 ']
3	2	3	202	0	0.0	2.181403920479971	0.740855536798225	0.0	540.0	0.13821138211382114:0.2682926829268293:0.13008130081300814:0.04878048780487805:0.056910569105691054:0.16260162601626016:0.016260162601626018:0.0:0.032520325203252036:0.07317073170731707:0.0:0.008130081300813009:0.016260162601626018:0.024390243902439025:0.008130081300813009:0.0:0.008130081300813009:0.008130081300813009:0.0	['False1:2:6:10:6:2:1:2:6:5:15:5:6:10:9:10:6:2:1:2:6:5:6:10:9:12:9:10:6:2:3:4:3:2:1:2:3:2:1:2 ', 'False1:2:3:2:6:5:6:2:1:2:3:4:3:7:3:2:1:2:1:2:1:2:6:10:6:2:3:4:3:7:14:13:17:13:14:18:14 ', 'False1:2:3:2:6:5:6:10:9:10:6:2:1:2:3:4:3:2:6:10:6:5:6:2:1:2:1:2:3:4:3:2:1:2:6:2:1:2:1:2:3:4:3:2:6:5 ']
3	2	3	196	0	0.0	2.116612663412402	0.7188509180827402	0.0	540.0	0.15217391304347827:0.2826086956521739:0.11594202898550725:0.028985507246376812:0.036231884057971016:0.15217391304347827:0.07246376811594203:0.028985507246376812:0.036231884057971016:0.06521739130434782:0.0:0.014492753623188406:0.0:0.0:0.014492753623188406:0.0:0.0:0.0:0.0	['False1:2:3:7:8:7:3:2:1:2:6:10:9:12:9:10:6:5:6:2:1:2:3:4:3:2:6:2:1:2:6:10:9:12:9:10:6:2:3:7:3:4 ', 'False1:2:1:2:3:2:1:2:6:10:6:5:15:5:6:2:1:2:6:2:1:2:1:2:1:2:6:2:3:7:3:2:1:2:6:2:1:2:6:10:6:2:3:7:8:7 ', 'False1:2:6:2:1:2:6:10:9:10:6:2:1:2:6:10:6:2:3:4:3:7:8:7:3:2:1:2:1:2:1:2:3:7:8:7:3:2:1:2:6:5:15:5:6:2:1:2:3:4 ']
3	2	3	217	0	0.0	2.2099505897246012	0.7505506500087938	0.0	540.0	0.13333333333333333:0.2740740740740741:0.1259259259259259:0.022222222222222223:0.06666666666666667:0.16296296296296298:0.044444444444444446:0.007407407407407408:0.007407407407407408:0.05925925925925926:0.0:0.0:0.014814814814814815:0.02962962962962963:0.022222222222222223:0.007407407407407408:0.014814814814814815:0.007407407407407408:0.0	['False1:2:6:5:15:5:6:10:6:2:3:2:1:2:3:7:14:7:3:2:1:2:6:10:9:10:6:2:3:7:3:2:1:2:1:2:6:5:6:2:1:2 ', 'False1:2:3:2:1:2:3:7:8:7:14:13:17:16:17:13:14:18:14:7:3:2:1:2:1:2:6:5:15:5:6:10:6:2:3:2:1:2:6:10:6:2:1:2:3:4:3:2 ', 'False1:2:6:10:6:5:6:2:1:2:3:2:1:2:6:10:6:5:15:5:6:2:3:4:3:2:1:2:1:2:6:2:3:4:3:2:1:2:3:2:6:5:6:10:6 ']
3	2	3	179	2	0.6666666666666666	2.2473224871524264	0.7632430160901602	112.12799999999999	404.256	0.17:0.27:0.1:0.04:0.06:0.14:0.03:0.01:0.02:0.06:0.02:0.0:0.0:0.02:0.02:0.0:0.0:0.02:0.02	['False1:2:6:5:15:5:6:10:6:2:1:2:1:2:6:10:6:5:15:5:6:2:3:4:3:2:1:2:1:2:6:2:3:4:3:2:1:2:1:2:1:2 ', 'True1:2:3:4:3:2:6:5:6:2:1:2:1:2:3:2:1:2:1:2:6:10:9:10:6:2:1:2:1:2:6:10:9:10:6:5:6:2:3:7:14:18:19:11 ', 'True1:2:1:2:3:4:3:7:8:7:14:18:19:11 ']
3	2	2	179	0	0.0	2.397416123767157	0.8142183080478905	0.0	360.0	0.10465116279069768:0.22093023255813954:0.13953488372093023:0.03488372093023256:0.046511627906976744:0.12790697674418605:0.06976744186046512:0.011627906976744186:0.03488372093023256:0.06976744186046512:0.0:0.011627906976744186:0.011627906976744186:0.05813953488372093:0.011627906976744186:0.0:0.0:0.03488372093023256:0.011627906976744186	['False1:2:6:10:9:12:9:10:6:2:1:2:1:2:3:2:6:10:6:5:15:5:6:2:1:2:3:2:1:2:6:10:6:5:6:2:3:2 ', 'False1:2:6:10:9:10:6:5:6:2:3:4:3:7:14:7:3:2:1:2:3:2:1:2:3:7:14:13:14:18:14:7:3:4:3:2:1:2:3:4:3:7:8:7:14:18:19:18 ']
3	2	3	242	0	0.0	2.4404020130508295	0.8288173164117323	0.0	540.0	0.088:0.2:0.12:0.032:0.088:0.136:0.088:0.032:0.024:0.048:0.0:0.008:0.008:0.056:0.04:0.0:0.0:0.024:0.008	['False1:2:6:5:15:5:6:2:3:7:14:18:14:7:8:7:3:4:3:2:1:2:3:2:1:2:6:10:9:12:9:10:6:5:15:5:6:2:3:7:8:7:14 ', 'False1:2:3:4:3:2:6:5:6:10:6:2:1:2:3:7:8:7:14:7:3:2:6:5:15:5:6:2:1:2:6:10:9:10:6:5:15:5:6:2:1:2:3:2 ', 'False1:2:6:5:15:5:6:10:6:2:1:2:6:2:3:4:3:7:14:18:19:18:14:13:14:7:8:7:3:2:1:2:3:4:3:2:1:2 ']
3	6	2	131	1	0.5	2.2351187970209456	0.7590983589185126	88.672	268.672	0.11290322580645161:0.25806451612903225:0.16129032258064516:0.04838709677419355:0.08064516129032258:0.12903225806451613:0.06451612903225806:0.03225806451612903:0.0:0.016129032258064516:0.016129032258064516:0.0:0.0:0.016129032258064516:0.03225806451612903:0.0:0.0:0.016129032258064516:0.016129032258064516	['False1:2:6:5:15:5:6:2:3:2:1:2:6:5:6:2:3:7:8:7:3:4:3:2:1:2:3:2:6:10:6:2:1:2:3:4:3:2:1:2 ', 'True1:2:3:4:3:2:6:5:15:5:6:2:1:2:3:7:8:7:14:18:19:11 ']
3	6	4	266	0	0.0	2.399926469982148	0.8150708800430153	0.0	720.0	0.12121212121212122:0.23636363636363636:0.12727272727272726:0.030303030303030304:0.06060606060606061:0.12727272727272726:0.07272727272727272:0.01818181818181818:0.0:0.030303030303030304:0.006060606060606061:0.0:0.024242424242424242:0.05454545454545454:0.024242424242424242:0.006060606060606061:0.012121212121212121:0.030303030303030304:0.01818181818181818	['False1:2:6:2:1:2:3:4:3:7:14:13:17:16:17:13:14:18:19:18:14:7:3:2:6:5:15:5:6:10:6:2:1:2:1:2:3:7:14:13:14 ', 'False1:2:6:5:15:5:6:10:6:2:3:2:1:2:3:4:3:2:6:10:6:2:1:2:1:2:1:2:6:2:3:7:3:2:1:2:1:2 ', 'False1:2:3:7:3:2:6:10:6:5:15:5:6:2:1:2:6:5:6:2:3:4:3:7:14:18:19:18:14:13:14:7:8:7:3:2:1:2 ', 'False1:2:3:4:3:2:6:10:6:2:1:2:1:2:1:2:6:5:15:5:6:2:3:7:8:7:3:2:1:2:6:5:6:2:3:4:3:2:1:2:3:7:8:7:14:18:19:11 ']
3	6	4	236	0	0.0	2.2707580760475787	0.7712022874695206	0.0	720.0	0.12921348314606743:0.25280898876404495:0.12921348314606743:0.03932584269662921:0.056179775280898875:0.12921348314606743:0.03932584269662921:0.0056179775280898875:0.06179775280898876:0.07303370786516854:0.0:0.028089887640449437:0.011235955056179775:0.02247191011235955:0.02247191011235955:0.0:0.0:0.0:0.0	['False1:2:6:5:15:5:6:2:3:2:1:2:1:2:6:5:15:5:6:10:9:10:6:2:3:7:8:7:3:4:3:2:1:2:3:4:3:7:14:13:14:7 ', 'False1:2:3:2:1:2:3:4:3:2:1:2:1:2:3:4:3:2:1:2:1:2:3:4:3:7:14:13:14:7:3:2:1:2:6:2:3:2:1:2:3:2 ', 'False1:2:6:5:6:2:3:4:3:2:1:2:6:10:9:12:9:10:6:2:3:7:3:2:1:2:6:10:9:12:9:10:6:2:3:4:3:2:1:2:1:2:6:10:9:12:9:10:6:5 ', 'False1:2:6:10:9:12:9:10:6:2:1:2:3:2:6:10:9:12:9:10:6:5:15:5:6:2:1:2:6:2:1:2:1:2:1:2…
3	6	4	233	0	0.0	2.1842424272918146	0.74181955976896	0.0	720.0	0.14450867052023122:0.2543352601156069:0.16184971098265896:0.05202312138728324:0.06358381502890173:0.12716763005780346:0.06936416184971098:0.011560693641618497:0.017341040462427744:0.04046242774566474:0.0:0.005780346820809248:0.0:0.023121387283236993:0.023121387283236993:0.0:0.0:0.005780346820809248:0.0	['False1:2:1:2:3:4:3:7:3:2:6:5:15:5:6:2:1:2:6:2:1:2:3:4:3:2:1:2:3:7:14:18:14:7:8:7:3:2:6 ', 'False1:2:6:5:6:10:6:2:3:2:1:2:6:5:15:5:6:10:9:10:6:2:3:4:3:2:1:2:3:7:8:7:3:4:3:2:6:5:15:5:6:10 ', 'False1:2:1:2:1:2:1:2:1:2:3:7:3:4:3:2:1:2:6:2:3:4:3:7:14:7:3:2:1:2:3:2:1:2:6:5:6:2:1:2:1:2:1:2:1 ', 'False1:2:6:5:15:5:6:10:6:2:3:4:3:2:1:2:6:2:1:2:3:4:3:7:3:2:1:2:1:2:6:10:9:12:9:10:6:5:6:2:3:4:3:7:14:7:3 ']
3	6	5	191	5	1.0	2.416356349536019	0.8206508494939435	79.3146	396.573	0.05454545454545454:0.08181818181818182:0.16363636363636364:0.01818181818181818:0.00909090909090909:0.03636363636363636:0.2:0.02727272727272727:0.00909090909090909:0.01818181818181818:0.045454545454545456:0.0:0.06363636363636363:0.14545454545454545:0.0:0.0:0.01818181818181818:0.06363636363636363:0.045454545454545456	['True1:2:3:4:3:7:14:13:14:18:19:11 ', 'True1:2:3:4:3:7:8:7:14:18:19:11 ', 'True1:2:3:7:3:7:8:7:3:7:3:7:3:7:3:7:3:2:6:5:6:2:1:2:3:7:14:7:3:7:8:7:3:7:14:18:19:11 ', 'True1:2:6:10:9:10:6:2:3:7:14:18:14:13:17:13:14:7:3:7:14:13:17:13:14:18:19:11 ', 'True1:2:3:7:14:13:14:18:14:7:14:13:14:7:3:7:14:18:19:11 ']
3	6	3	204	0	0.0	2.3298806053971464	0.7912816743299352	0.0	540.0	0.1328125:0.2421875:0.140625:0.046875:0.0703125:0.140625:0.046875:0.0078125:0.015625:0.046875:0.0:0.0:0.015625:0.0234375:0.0234375:0.0078125:0.015625:0.015625:0.0078125	['False1:2:6:5:6:10:6:2:3:2:1:2:1:2:1:2:3:4:3:2:6:10:9:10:6:2:1:2:6:5:15:5:6:2:1:2:3:2:1 ', 'False1:2:3:7:3:4:3:2:1:2:6:10:9:10:6:5:6:2:3:4:3:2:1:2:6:2:3:2:1:2:3:7:3:4:3:2:1:2:1:2:3:4:3:7:8:7 ', 'False1:2:6:5:15:5:6:2:1:2:6:5:6:2:1:2:3:7:14:18:19:18:14:13:17:16:17:13:14:7:3:4:3:2:1:2:6:10:6:5:15:5:6 ']
3	6	3	194	0	0.0	2.371154251566679	0.8052991650850729	0.0	540.0	0.11016949152542373:0.2457627118644068:0.15254237288135594:0.03389830508474576:0.059322033898305086:0.13559322033898305:0.07627118644067797:0.025423728813559324:0.01694915254237288:0.025423728813559324:0.0:0.00847457627118644:0.01694915254237288:0.025423728813559324:0.01694915254237288:0.00847457627118644:0.01694915254237288:0.01694915254237288:0.00847457627118644	['False1:2:6:10:9:12:9:10:6:2:3:2:1:2:6:2:3:7:8:7:3:2:1:2:1:2:1:2:3:7:14:18:19:18:14:13:17:16:17:13:14:7:8 ', 'False1:2:6:5:6:2:1:2:6:5:6:2:3:2:1:2:3:7:3:2:6:2:1:2:3:4:3:7:3:2:6:10:6:5 ', 'False1:2:6:2:3:4:3:7:8:7:3:2:1:2:3:4:3:2:6:5:15:5:6:2:1:2:3:4:3:7:3:2:6:5:6:2:1:2:6:5:15 ']
3	6	4	137	4	1.0	2.2921445905865667	0.778465645511684	80.4145	321.658	0.1511627906976744:0.2558139534883721:0.09302325581395349:0.0:0.011627906976744186:0.10465116279069768:0.08139534883720931:0.011627906976744186:0.023255813953488372:0.03488372093023256:0.046511627906976744:0.011627906976744186:0.0:0.06976744186046512:0.0:0.0:0.0:0.05813953488372093:0.046511627906976744	['True1:2:3:2:6:2:1:2:6:5:6:10:9:12:9:10:6:2:1:2:6:2:1:2:3:7:8:7:14:18:19:11 ', 'True1:2:3:7:14:7:14:18:14:18:19:11 ', 'True1:2:1:2:3:2:6:10:6:2:1:2:1:2:3:7:3:7:14:18:19:11 ', 'True1:2:1:2:3:2:1:2:6:2:1:2:6:2:3:7:14:18:19:11 ']
3	6	3	183	0	0.0	2.1427819998262123	0.7277386337389222	0.0	540.0	0.13559322033898305:0.2711864406779661:0.11016949152542373:0.025423728813559324:0.059322033898305086:0.1694915254237288:0.0423728813559322:0.01694915254237288:0.03389830508474576:0.09322033898305085:0.0:0.00847457627118644:0.0:0.00847457627118644:0.025423728813559324:0.0:0.0:0.0:0.0	['False1:2:6:5:15:5:6:10:6:2:3:4:3:7:14:7:8:7:3:2:1:2:6:10:6:5:6:2:3:2:1:2:6:10:9:10 ', 'False1:2:6:10:9:10:6:2:1:2:1:2:1:2:3:2:6:5:15:5:6:10:6:2:1:2:6:10:6:2:1:2:3:4:3:2:1:2:1:2 ', 'False1:2:6:2:3:2:1:2:3:4:3:2:1:2:3:7:8:7:3:2:1:2:6:10:9:12:9:10:6:2:1:2:3:2:6:5:15:5:6:10:6:2 ']
3	6	3	185	0	0.0	2.316453767113283	0.7867216075807631	0.0	540.0	0.128:0.256:0.12:0.032:0.056:0.144:0.056:0.008:0.04:0.056:0.0:0.016:0.008:0.032:0.024:0.0:0.0:0.016:0.008	['False1:2:6:2:1:2:1:2:3:4:3:2:1:2:3:4:3:7:8:7:3:2:6:5:15:5:6:2:1:2:6:10:9:10:6:2:3:4 ', 'False1:2:1:2:6:2:1:2:3:7:14:18:19:18:14:13:14:7:3:2:6:2:1:2:3:2:1:2:1:2:6:5:6:10:6:2:3:4:3:2:1:2:6 ', 'False1:2:6:5:15:5:6:10:9:12:9:10:6:2:1:2:3:7:3:2:6:2:1:2:6:5:15:5:6:10:9:12:9:10:6:2:3:7:14:7:3:2:1:2 ']
3	10	7	227	5	0.7142857142857143	2.62682302833366	0.8921302315720953	28.336199999999998	501.68100000000004	0.09375:0.1640625:0.1328125:0.03125:0.0390625:0.0703125:0.1015625:0.015625:0.0234375:0.03125:0.0390625:0.0078125:0.015625:0.0859375:0.015625:0.0078125:0.015625:0.0625:0.046875	['False1:2:6:5:6:2:3:4:3:2:1:2:6:5:15:5:6:2:3:7:8:7:14:18:14:7:3:4:3:2:1:2:1:2:3:4:3:7:3:2 ', 'False1:2:3:2:6:5:15:5:6:10:9:12:9:10:6:2:1:2:6:10:9:10:6:2:3:4:3:7:8:7:14:18:19:18:14:7:3:2 ', 'True1:2:3:7:14:13:17:16:17:13:14:18:19:11 ', 'True1:2:3:7:14:18:19:11 ', 'True1:2:3:7:14:18:19:11 ', 'True1:2:1:2:3:7:14:18:19:11 ', 'True1:2:3:7:14:7:14:18:19:11 ']
3	10	6	374	1	0.16666666666666666	2.401922569535658	0.8157488019044067	172.033	1072.033	0.0859375:0.1640625:0.17578125:0.0234375:0.01953125:0.0703125:0.1875:0.05859375:0.015625:0.03125:0.00390625:0.0078125:0.03125:0.07421875:0.00390625:0.0078125:0.01953125:0.015625:0.00390625	['False1:2:1:2:6:10:9:12:9:10:6:2:1:2:6:10:6:2:1:2:3:2:6:10:6:5:15:5:6:2:1:2:3:7:8 ', 'True1:2:6:10:6:5:6:2:1:2:3:4:3:7:8:7:14:13:17:13:14:18:14:7:3:2:1:2:3:2:6:2:1:2:3:7:14:18:19:11 ', 'False1:2:3:4:3:7:3:2:1:2:1:2:1:2:1:2:3:7:8:7:3:2:3:7:14:7:8:7:3:7:8:7:14:13:14:7:8:7:14:7:14 ', 'False1:2:3:7:14:18:14:13:17:16:17:13:14:7:3:4:3:7:3:2:3:7:3:7:8:7:3:2:1:2:3:7:8:7:3:7:14:7:3:7:8:7:14:7:3:7:3 ', 'F…
3	10	4	218	0	0.0	2.105867819563217	0.7152017190586779	0.0	720.0	0.1340782122905028:0.27932960893854747:0.15083798882681565:0.0446927374301676:0.061452513966480445:0.15083798882681565:0.0446927374301676:0.0111731843575419:0.0335195530726257:0.055865921787709494:0.0:0.0111731843575419:0.0:0.0:0.0223463687150838:0.0:0.0:0.0:0.0	['False1:2:3:4:3:2:6:5:15:5:6:10:6:2:1:2:3:7:3:2:1:2:1:2:6:5:15:5:6:2:1:2:1:2:6:10:9 ', 'False1:2:6:5:6:10:9:12:9:10:6:2:1:2:6:2:1:2:3:7:3:4:3:2:1:2:6:10:6:2:3:4:3:7:3:2:1:2:3:2:6:10 ', 'False1:2:3:4:3:2:1:2:3:2:1:2:6:5:15:5:6:2:1:2:6:5:15:5:6:10:9:12:9:10:6:2:3:4:3:7:3:2:1:2:1:2:3:2:6:2:1:2:6:2:3:4 ', 'False1:2:3:4:3:2:1:2:6:2:3:4:3:2:1:2:3:7:8:7:3:2:1:2:6:10:9:10:6:5:6:2:3:2:1:2:6:5:6:2:1:2:6:2…
3	10	5	291	0	0.0	2.3645791208995957	0.8030660976947802	0.0	900.0	0.1320754716981132:0.2358490566037736:0.1509433962264151:0.04716981132075472:0.04716981132075472:0.10377358490566038:0.07547169811320754:0.009433962264150943:0.018867924528301886:0.04245283018867924:0.0:0.0047169811320754715:0.0330188679245283:0.04716981132075472:0.014150943396226415:0.009433962264150943:0.02358490566037736:0.0047169811320754715:0.0	['False1:2:3:7:8:7:14:7:3:4:3:2:1:2:3:2:6:10:9:10:6:5:6:2:1:2:6:2:3:4:3:7:14:13:17:13:14:18:14:7 ', 'False1:2:6:10:6:5:6:2:3:7:14:13:14:7:3:2:1:2:6:10:9:12:9:10:6:5:6:2:1:2:3:4:3:7:14:13:17:16:17:13 ', 'False1:2:3:7:14:7:3:2:1:2:6:5:15:5:6:2:3:4:3:7:14:13:17:16:17:13:14:7:8:7:3:2:1:2:1:2:3:4:3:2:1:2 ', 'False1:2:1:2:3:4:3:7:3:2:1:2:1:2:1:2:6:5:15:5:6:10:6:2:3:4:3:2:1:2:1:2:1:2:1:2:1:2:3:7:3:2 ', …
3	10	4	224	1	0.25	2.3824892410473093	0.8091487912993812	89.044	629.044	0.11594202898550725:0.2391304347826087:0.13043478260869565:0.021739130434782608:0.036231884057971016:0.12318840579710146:0.09420289855072464:0.021739130434782608:0.028985507246376812:0.050724637681159424:0.007246376811594203:0.007246376811594203:0.014492753623188406:0.057971014492753624:0.014492753623188406:0.0:0.0:0.021739130434782608:0.014492753623188406	['False1:2:3:7:8:7:14:7:3:2:6:2:1:2:3:7:14:7:8:7:3:2:6:2:1:2:6:2:1:2:6:2:3:2:1:2:6:10:9 ', 'False1:2:6:5:6:10:6:2:3:4:3:2:1:2:3:4:3:7:3:2:6:10:9:10:6:2:1:2:6:5:15:5:6:2:3:7:14:13:14:7:3 ', 'False1:2:6:10:6:2:1:2:3:7:14:18:19:18:14:13:14:7:8:7:3:2:1:2:1:2:3:2:6:10:9:12:9:10:6:5:15:5 ', 'True1:2:1:2:6:2:3:2:1:2:1:2:3:4:3:7:14:18:19:11 ']
3	10	4	206	1	0.25	2.256013333513717	0.7661946297669194	35.181	575.181	0.13533834586466165:0.2631578947368421:0.14285714285714285:0.03759398496240601:0.06015037593984962:0.13533834586466165:0.06015037593984962:0.007518796992481203:0.015037593984962405:0.045112781954887216:0.007518796992481203:0.007518796992481203:0.0:0.03007518796992481:0.03007518796992481:0.0:0.0:0.015037593984962405:0.007518796992481203	['False1:2:6:10:6:5:15:5:6:2:1:2:6:5:15:5:6:10:6:2:3:2:1:2:6:5:15:5:6:10:6:2:1:2:3:4:3:2:1:2 ', 'False1:2:3:7:8:7:14:7:3:2:6:10:9:12:9:10:6:2:1:2:3:7:3:4:3:2:6:2:1:2:1:2:1:2:6:5:15:5:6:10 ', 'False1:2:6:2:1:2:6:2:1:2:3:4:3:7:3:2:1:2:6:2:3:4:3:7:3:2:1:2:3:2:1:2:3:2:1:2:6:2:3:4:3:7:14:18:14 ', 'True1:2:3:7:14:18:19:11 ']
3	10	4	268	1	0.25	2.506968196765603	0.8514247415225145	131.038	671.038	0.10256410256410256:0.1858974358974359:0.1346153846153846:0.04487179487179487:0.04487179487179487:0.09615384615384616:0.08974358974358974:0.02564102564102564:0.00641025641025641:0.038461538461538464:0.00641025641025641:0.0:0.038461538461538464:0.08974358974358974:0.02564102564102564:0.0:0.01282051282051282:0.04487179487179487:0.01282051282051282	['False1:2:1:2:3:4:3:7:3:2:6:5:15:5:6:10:6:2:1:2:6:5:15:5:6:10:6:2:3:4:3:7:3:2 ', 'False1:2:1:2:1:2:6:10:9:10:6:5:15:5:6:2:3:4:3:7:8:7:14:13:14:18:14:7:3:2:1:2:3:4:3:7:8:7:3:2:1:2:6:5:15 ', 'True1:2:1:2:3:4:3:2:1:2:3:4:3:2:1:2:1:2:3:7:8:7:14:13:14:18:19:11 ', 'False1:2:6:2:1:2:6:10:6:2:1:2:3:4:3:7:14:13:17:13:14:18:14:7:8:7:3:2:6:10:6:2:3:7:14:18:14:13:17:13:14:7:14:18:14:18:14:18:19 ']
3	10	3	189	0	0.0	2.425051531405937	0.823603935610328	0.0	540.0	0.12:0.208:0.152:0.056:0.008:0.096:0.072:0.016:0.048:0.064:0.0:0.024:0.024:0.056:0.0:0.0:0.008:0.032:0.016	['False1:2:1:2:3:4:3:2:6:10:6:2:1:2:1:2:3:7:3:4:3:2:6:10:9:12:9:10:6:2:1:2:1:2:1 ', 'False1:2:6:10:6:2:1:2:6:10:9:12:9:10:6:5:6:2:1:2:6:2:3:4:3:2:1:2:3:4:3:7:14:7:8:7:3:2:1:2:3:4:3 ', 'False1:2:3:4:3:7:8:7:14:18:19:18:14:13:14:7:3:2:6:10:9:12:9:10:6:2:1:2:3:7:3:4:3:2:1:2:3:7:14:18:19:18:14:13:17:13:14 ']
3	10	2	160	0	0.0	2.3328855959359727	0.7923022390487453	0.0	360.0	0.12195121951219512:0.21951219512195122:0.14634146341463414:0.024390243902439025:0.04878048780487805:0.0975609756097561:0.10975609756097561:0.024390243902439025:0.012195121951219513:0.04878048780487805:0.0:0.0:0.024390243902439025:0.07317073170731707:0.024390243902439025:0.0:0.0:0.024390243902439025:0.0	['False1:2:1:2:3:2:1:2:3:7:8:7:14:13:14:18:14:7:3:2:1:2:1:2:6:10:9:10:6:2:3:7:8:7:14:18:14:13:14:7 ', 'False1:2:1:2:1:2:6:10:6:5:15:5:6:2:3:7:3:2:1:2:3:4:3:7:3:2:6:5:15:5:6:2:1:2:3:7:3:4:3:2:6:10 ']
3	10	4	159	4	1.0	2.4558567499524164	0.8340661047245272	81.01599999999999	324.06399999999996	0.11904761904761904:0.19047619047619047:0.15476190476190477:0.03571428571428571:0.023809523809523808:0.05952380952380952:0.10714285714285714:0.011904761904761904:0.023809523809523808:0.023809523809523808:0.047619047619047616:0.011904761904761904:0.0:0.07142857142857142:0.011904761904761904:0.0:0.0:0.05952380952380952:0.047619047619047616	['True1:2:6:2:3:2:1:2:1:2:1:2:3:7:14:18:14:7:3:4:3:2:6:2:1:2:3:7:14:18:19:11 ', 'True1:2:3:4:3:7:8:7:3:2:1:2:6:10:9:12:9:10:6:5:15:5:6:2:1:2:3:7:3:4:3:7:14:18:19:11 ', 'True1:2:3:7:14:18:19:11 ', 'True1:2:3:7:14:18:19:11 ']
3	14	18	400	18	1.0	2.4994618445818055	0.8488754096338562	55.998666666666665	1007.976	0.07692307692307693:0.1390532544378698:0.15384615384615385:0.03254437869822485:0.014792899408284023:0.04437869822485207:0.1390532544378698:0.03254437869822485:0.008875739644970414:0.011834319526627219:0.05325443786982249:0.0029585798816568047:0.014792899408284023:0.09467455621301775:0.0029585798816568047:0.0029585798816568047:0.008875739644970414:0.08875739644970414:0.07692307692307693	['True1:2:6:2:1:2:3:7:14:18:19:11 ', 'True1:2:3:2:3:7:8:7:14:13:14:7:14:18:19:11 ', 'True1:2:6:5:6:10:9:10:6:2:3:7:14:18:19:11 ', 'True1:2:3:4:3:2:3:7:14:18:19:18:14:18:19:18:19:11 ', 'True1:2:1:2:1:2:3:7:14:18:19:11 ', 'True1:2:3:7:14:18:19:11 ', 'True1:2:3:7:8:7:14:7:3:4:3:2:6:10:9:12:9:10:6:5:6:2:3:2:6:2:3:7:14:18:19:11 ', 'True1:2:3:4:3:2:6:5:6:2:1:2:3:4:3:7:8:7:14:18:14:7:3:7:3:2:6:5:15:5:6:…
3	14	9	369	0	0.0	2.340087912257731	0.7947483132831644	0.0	1620.0	0.14207650273224043:0.25956284153005466:0.13114754098360656:0.03278688524590164:0.03278688524590164:0.11475409836065574:0.07650273224043716:0.02185792349726776:0.01912568306010929:0.04918032786885246:0.0:0.00546448087431694:0.01912568306010929:0.04644808743169399:0.01092896174863388:0.00546448087431694:0.01092896174863388:0.01639344262295082:0.00546448087431694	['False1:2:1:2:1:2:6:5:6:2:1:2:3:4:3:7:14:7:3:2:6:10:9:10:6:2:1:2:3:4:3:2:6:10:6:2 ', 'False1:2:3:7:8:7:3:4:3:2:6:10:6:2:1:2:6:2:1:2:1:2:1:2:3:4:3:7:8:7:14:18:14:13:14:7:3 ', 'False1:2:6:5:6:10:6:2:3:4:3:2:1:2:3:7:14:13:17:16:17:13:14:18:19:18:14:7:3:2:1:2:6:5:15:5:6:2:1:2 ', 'False1:2:1:2:3:4:3:7:8:7:14:13:14:18:19:18:14:7:3:2:1:2:1:2:1:2:1:2:6:2:3:7:8:7:3:2:1:2:1:2 ', 'False1:2:1:2:1:2:1:2:3:4:…
3	14	9	435	3	0.3333333333333333	2.384045218583822	0.809677237481327	134.15033333333332	1482.451	0.10198300283286119:0.22946175637393768:0.14447592067988668:0.039660056657223795:0.056657223796033995:0.13314447592067988:0.0764872521246459:0.014164305949008499:0.031161473087818695:0.05099150141643059:0.0084985835694051:0.0113314447592068:0.0028328611898017:0.04815864022662889:0.0226628895184136:0.0:0.0:0.019830028328611898:0.0084985835694051	['False1:2:1:2:1:2:3:4:3:2:6:5:15:5:6:10:9:12:9:10:6:2:1:2:6:10:9:12:9:10:6:5:15:5:6:2:1:2:3:4:3:2:6 ', 'False1:2:6:5:6:10:9:12:9:10:6:2:1:2:3:2:6:10:9:10:6:2:1:2:6:10:6:5:6:2:1:2:3:4:3:2:1:2:6:10:9 ', 'False1:2:3:2:1:2:3:7:14:7:3:2:1:2:3:2:6:2:1:2:3:7:14:18:14:7:3:4:3:2:6:2:1:2:3:7:14:7:3:2:6 ', 'False1:2:3:2:1:2:3:2:6:2:1:2:3:2:6:2:1:2:3:2:6:10:9:10:6:5:15:5:6:2:1:2:3:7:14:7:3:2:1:2:3:7:3:4 ', …
3	14	6	300	0	0.0	2.3135665468737523	0.7857410403963319	0.0	1080.0	0.14566929133858267:0.25196850393700787:0.12598425196850394:0.03543307086614173:0.047244094488188976:0.12992125984251968:0.06299212598425197:0.023622047244094488:0.03543307086614173:0.06299212598425197:0.0:0.011811023622047244:0.011811023622047244:0.023622047244094488:0.011811023622047244:0.0:0.003937007874015748:0.011811023622047244:0.003937007874015748	['False1:2:3:4:3:7:8:7:3:2:1:2:6:2:1:2:1:2:3:2:6:10:6:5:6:2:1:2:1:2:6:10:9:12:9:10:6:5:15:5 ', 'False1:2:3:4:3:2:1:2:3:4:3:2:6:10:6:2:1:2:1:2:6:10:9:12:9:10:6:2:1:2:6:5:6:2:1:2:3:4:3:2:1:2:3:4 ', 'False1:2:1:2:6:2:3:7:8:7:3:2:1:2:1:2:3:4:3:7:8:7:14:13:14:18:14:7:3:2:6:5:6:10:9:10:6:2 ', 'False1:2:6:5:15:5:6:10:6:2:1:2:3:7:14:18:19:18:14:13:17:13:14:7:8:7:3:2:1:2:1:2:1:2:1 ', 'False1:2:1:2:6:10:9:…
3	14	6	358	0	0.0	2.509772468500524	0.8523771374644113	0.0	1080.0	0.10526315789473684:0.20242914979757085:0.12955465587044535:0.032388663967611336:0.05263157894736842:0.11336032388663968:0.08097165991902834:0.020242914979757085:0.048582995951417005:0.06072874493927125:0.0:0.020242914979757085:0.020242914979757085:0.048582995951417005:0.024291497975708502:0.004048582995951417:0.012145748987854251:0.020242914979757085:0.004048582995951417	['False1:2:3:2:1:2:3:4:3:7:14:13:17:16:17:13:14:7:3:2:6:10:9:12:9:10:6:2:1:2:3:4:3:7:8:7:14:13:14:18:14:7:3 ', 'False1:2:6:5:6:10:9:12:9:10:6:2:1:2:3:2:6:10:6:5:15:5:6:2:1:2:6:10:9:10:6:5:15:5:6:2:1:2:6:2:3 ', 'False1:2:3:7:14:18:19:18:14:7:8:7:3:4:3:2:6:2:1:2:3:2:6:5:15:5:6:2:1:2:3:2:1:2:1:2:1:2:6:2:1:2:1:2:3 ', 'False1:2:1:2:3:7:3:4:3:2:1:2:6:2:3:4:3:7:14:13:17:13:14:18:14:7:3:2:1:2:3:4:3:7:8:7…
3	14	23	292	23	1.0	2.3899508465321495	0.8116829261677332	38.45421739130435	884.447	0.11146496815286625:0.1464968152866242:0.11146496815286625:0.012738853503184714:0.012738853503184714:0.03503184713375796:0.12420382165605096:0.006369426751592357:0.009554140127388535:0.01910828025477707:0.0732484076433121:0.0031847133757961785:0.0031847133757961785:0.12738853503184713:0.006369426751592357:0.0:0.0:0.10509554140127389:0.09235668789808917	['True1:2:3:4:3:2:1:2:1:2:1:2:1:2:6:5:15:5:6:2:1:2:3:4:3:7:14:18:19:11 ', 'True1:2:3:2:3:7:14:18:19:11 ', 'True1:2:3:7:14:18:19:11 ', 'True1:2:6:10:9:10:6:2:1:2:1:2:3:7:14:18:19:11 ', 'True1:2:3:7:14:18:19:11 ', 'True1:2:3:7:14:18:19:18:14:7:14:18:19:11 ', 'True1:2:3:7:14:18:19:11 ', 'True1:2:3:7:14:18:14:13:14:7:14:18:14:7:14:18:19:11 ', 'True1:2:3:7:14:7:3:4:3:2:3:7:14:7:14:18:19:11 ', 'True1:2…
3	14	3	213	0	0.0	2.4240188759473043	0.8232532217847268	0.0	540.0	0.08620689655172414:0.1896551724137931:0.1206896551724138:0.04310344827586207:0.0603448275862069:0.16379310344827586:0.07758620689655173:0.034482758620689655:0.05172413793103448:0.08620689655172414:0.0:0.017241379310344827:0.008620689655172414:0.017241379310344827:0.017241379310344827:0.0:0.0:0.017241379310344827:0.008620689655172414	['False1:2:6:5:15:5:6:10:6:2:3:7:8:7:3:4:3:2:1:2:6:2:1:2:6:10:9:10:6:2:3:4:3:7:8:7:14:18:19:18:14:13 ', 'False1:2:6:2:1:2:3:2:6:10:9:10:6:5:6:2:1:2:6:10:6:5:6:2:3:7:8:7:3:2:1:2:1:2:3:7:8:7:3:4 ', 'False1:2:3:4:3:2:6:5:6:10:9:12:9:10:6:2:1:2:6:10:9:12:9:10:6:5:15:5:6:2:3:4:3:7 ']
3	14	9	393	0	0.0	2.323573714044449	0.7891397072532452	0.0	1620.0	0.11764705882352941:0.24040920716112532:0.13554987212276215:0.03580562659846547:0.07672634271099744:0.13554987212276215:0.0792838874680307:0.028132992327365727:0.017902813299232736:0.03836317135549872:0.0:0.005115089514066497:0.015345268542199489:0.028132992327365727:0.03324808184143223:0.0025575447570332483:0.0076726342710997444:0.0025575447570332483:0.0	['False1:2:1:2:6:5:15:5:6:10:9:10:6:2:3:2:1:2:1:2:6:10:6:5:15:5:6:2:3:2:1:2:3:7:8:7:14:13:17:13:14:7:3:4 ', 'False1:2:3:2:1:2:6:5:15:5:6:2:3:7:8:7:3:4:3:2:1:2:1:2:1:2:3:4:3:2:6:2:1:2:6:5:6:2 ', 'False1:2:6:5:15:5:6:2:3:4:3:7:8:7:3:2:1:2:3:4:3:7:8:7:3:2:6:10:9:12:9:10:6:5:15:5:6:2 ', 'False1:2:1:2:3:4:3:7:14:7:3:2:6:10:6:5:6:2:1:2:6:5:15:5:6:2:1:2:1:2:3:7:14:13:14:18:14:7:8:7:3:4:3:2:6:5:15 ', 'Fa…
3	14	7	391	2	0.2857142857142857	2.3932815734663015	0.8128141185468991	136.002	1172.004	0.11764705882352941:0.23529411764705882:0.1453287197231834:0.04152249134948097:0.02768166089965398:0.12110726643598616:0.07958477508650519:0.01384083044982699:0.02768166089965398:0.05190311418685121:0.006920415224913495:0.01384083044982699:0.01384083044982699:0.05190311418685121:0.010380622837370242:0.0:0.0034602076124567475:0.02768166089965398:0.010380622837370242	['False1:2:6:2:3:4:3:7:3:2:1:2:1:2:1:2:3:7:3:4:3:2:6:10:9:12:9:10:6:5:6:2:1:2:6:10:6:5:15 ', 'False1:2:6:2:1:2:3:4:3:7:14:7:8:7:3:2:6:2:1:2:3:2:6:10:6:2:1:2:3:2:6:5:6:10:6:2:1:2:3:4:3:2:6:10 ', 'False1:2:3:2:6:2:1:2:6:2:3:4:3:2:1:2:1:2:3:7:14:18:14:7:8:7:3:4:3:2:1:2:6:10:6:2:1:2:1:2:6:2:1:2 ', 'True1:2:3:4:3:2:6:2:1:2:3:4:3:2:6:5:6:2:1:2:3:4:3:7:14:18:19:11 ', 'False1:2:3:4:3:2:6:10:6:2:1:2:6:10:…
3	14	5	242	0	0.0	2.2805119490187447	0.7745149297216372	0.0	900.0	0.14492753623188406:0.26570048309178745:0.13526570048309178:0.03864734299516908:0.033816425120772944:0.11594202898550725:0.07246376811594203:0.014492753623188406:0.014492753623188406:0.043478260869565216:0.0:0.004830917874396135:0.014492753623188406:0.057971014492753624:0.00966183574879227:0.0:0.004830917874396135:0.024154589371980676:0.004830917874396135	['False1:2:6:5:6:2:1:2:1:2:6:5:15:5:6:10:6:2:3:2:1:2:1:2:6:10:6:2:3:2:1:2:6:2:1:2:6:10 ', 'False1:2:1:2:1:2:6:10:6:2:3:2:1:2:1:2:3:7:3:2:1:2:3:7:14:18:14:7:3:2:1:2:1:2:3:4:3:7:14:18:19 ', 'False1:2:1:2:6:5:15:5:6:2:3:7:8:7:14:18:14:7:3:4:3:2:1:2:6:2:3:7:8:7:14:7:3:4:3:2:1:2:3:2:1:2:6:10 ', 'False1:2:3:4:3:2:1:2:6:10:9:10:6:2:3:7:14:18:14:13:14:7:3:4:3:2:1:2:1:2:6:10:9:12:9:10:6:5:6:2:3:4 ', 'Fals…
3	18	29	621	26	0.896551724137931	2.601015986882536	0.8833655597165317	54.421846153846175	1954.968	0.09185441941074524:0.15251299826689774:0.10918544194107452:0.01559792027729636:0.03466204506065858:0.08492201039861352:0.12131715771230503:0.01559792027729636:0.02079722703639515:0.036395147313691506:0.045060658578856154:0.008665511265164644:0.019064124783362217:0.1022530329289428:0.012131715771230503:0.0034662045060658577:0.010398613518197574:0.06239168110918544:0.053726169844020795	['False1:2:1:2:6:10:9:12:9:10:6:2:1:2:6:10:6:5:15:5:6:2:1:2:3:7:8:7:14:7:3:2:1:2:3:7:8:7:3:4:3 ', 'True1:2:3:4:3:7:14:18:19:11 ', 'True1:2:1:2:3:7:3:4:3:7:14:18:19:11 ', 'True1:2:6:5:6:2:3:7:14:18:19:11 ', 'True1:2:6:10:6:2:1:2:1:2:6:10:9:10:6:5:15:5:6:2:6:2:1:2:1:2:3:7:14:18:19:11 ', 'True1:2:6:10:6:5:15:5:6:2:3:2:1:2:3:7:3:4:3:2:1:2:3:2:6:2:1:2:1:2:3:4:3:2:3:7:8:7:14:18:19:11 ', 'True1:2:3:7:8:…
3	18	9	397	1	0.1111111111111111	2.3851122772257947	0.8100396354286177	61.287	1501.287	0.1286549707602339:0.23976608187134502:0.14327485380116958:0.038011695906432746:0.04678362573099415:0.11695906432748537:0.07602339181286549:0.02046783625730994:0.029239766081871343:0.049707602339181284:0.0029239766081871343:0.008771929824561403:0.011695906432748537:0.038011695906432746:0.017543859649122806:0.0029239766081871343:0.005847953216374269:0.017543859649122806:0.005847953216374269	['False1:2:1:2:1:2:6:10:9:10:6:2:3:4:3:7:14:18:14:7:8:7:3:2:1:2:1:2:1:2:3:4:3:2:1 ', 'False1:2:3:7:14:7:8:7:3:4:3:2:6:10:6:2:1:2:1:2:1:2:3:2:1:2:1:2:6:5:6:2:3:7:14:18 ', 'False1:2:1:2:6:5:15:5:6:10:9:10:6:2:3:4:3:7:8:7:3:2:1:2:3:4:3:7:3:2:6:2:1:2:3:7:14:13:14 ', 'False1:2:1:2:6:2:1:2:1:2:3:7:3:4:3:2:1:2:6:2:1:2:3:4:3:2:1:2:6:10:9:12:9:10:6:5:6:2:3:2:1:2:3:7 ', 'False1:2:6:10:6:5:15:5:6:2:1:2:6:5:…
3	18	3	164	1	0.3333333333333333	2.392832771584883	0.812661694983499	61.873	421.873	0.12371134020618557:0.23711340206185566:0.12371134020618557:0.010309278350515464:0.07216494845360824:0.1134020618556701:0.09278350515463918:0.030927835051546393:0.010309278350515464:0.030927835051546393:0.010309278350515464:0.0:0.010309278350515464:0.041237113402061855:0.030927835051546393:0.0:0.010309278350515464:0.030927835051546393:0.020618556701030927	['False1:2:6:5:6:10:6:2:3:7:3:2:1:2:1:2:3:7:8:7:14:18:19:18:14:7:3:2:6:5:15:5:6:2:1:2:6:5:15:5:6:2:3:2:1:2 ', 'False1:2:3:4:3:7:8:7:3:2:6:2:1:2:1:2:3:2:1:2:3:2:6:5:15:5:6:10:9:10:6:2:1:2:3:7:14:13:17 ', 'True1:2:1:2:3:7:8:7:14:18:19:11 ']
3	18	8	355	0	0.0	2.3347636071317313	0.7929400553557044	0.0	1440.0	0.1253731343283582:0.24477611940298508:0.12238805970149254:0.03880597014925373:0.056716417910447764:0.14925373134328357:0.0626865671641791:0.014925373134328358:0.03582089552238806:0.0626865671641791:0.0:0.014925373134328358:0.005970149253731343:0.023880597014925373:0.020895522388059702:0.0029850746268656717:0.005970149253731343:0.008955223880597015:0.0029850746268656717	['False1:2:3:2:6:2:1:2:3:7:8:7:14:7:3:4:3:2:6:2:1:2:3:7:3:4:3:2:1:2:6:2:1:2:3:2:6:10:6:5:15:5 ', 'False1:2:6:10:6:2:1:2:6:2:3:7:3:2:1:2:6:2:1:2:6:2:1:2:6:10:9:10:6:2:3:4:3:7:14:18:19:18:14:13:17:16:17:13:14:7:8:7 ', 'False1:2:6:10:9:12:9:10:6:5:6:2:1:2:3:2:1:2:3:4:3:7:14:7:8:7:3:2:6:10:6:5:15:5:6:2:1:2:6:10 ', 'False1:2:6:2:1:2:1:2:3:4:3:7:8:7:14:18:14:7:3:2:1:2:6:5:15:5:6:10:9:12:9:10:6:2:3:7:8:…
3	18	20	618	14	0.7	2.533866370256653	0.8605599872115473	64.36164285714285	1981.0630000000003	0.1171003717472119:0.20260223048327136:0.11152416356877323:0.026022304832713755:0.03903345724907063:0.10966542750929369:0.09479553903345725:0.022304832713754646:0.01858736059479554:0.03903345724907063:0.026022304832713755:0.0055762081784386614:0.020446096654275093:0.06691449814126393:0.013011152416356878:0.0018587360594795538:0.007434944237918215:0.04275092936802974:0.03531598513011153	['False1:2:3:4:3:2:1:2:6:2:1:2:6:2:3:2:1:2:6:2:1:2:6:2:1:2:6:10:6:2:3:7:3:2:1:2:6:2:3:4:3:7:14 ', 'False1:2:3:4:3:7:8:7:14:18:19:18:14:13:17:16:17:13:14:7:3:2:1:2:1:2:1:2:3:4:3:2:6:5:6:2:1:2 ', 'False1:2:6:2:3:7:8:7:14:18:19:18:14:13:17:13:14:7:3:2:1:2:6:5:15:5:6:10:6:2:1:2:3:7:8:7:14:13:14:7:3:4:3:2:1:2 ', 'False1:2:3:4:3:2:1:2:6:10:6:5:15:5:6:2:1:2:6:5:15:5:6:10:9:10:6:2:3:4:3:7:3:2:1:2:3:4:3:2…
3	18	10	432	0	0.0	2.344952948986627	0.796400592974922	0.0	1800.0	0.13348946135831383:0.2529274004683841:0.13114754098360656:0.03747072599531616:0.04449648711943794:0.12646370023419204:0.07494145199063232:0.01639344262295082:0.0234192037470726:0.03981264637002342:0.0:0.00702576112412178:0.0234192037470726:0.04449648711943794:0.01639344262295082:0.00234192037470726:0.0117096018735363:0.0117096018735363:0.00234192037470726	['False1:2:6:2:1:2:6:10:9:10:6:5:15:5:6:2:1:2:6:5:6:2:3:4:3:2:1:2:6:2:1:2:6:5:6:10:9 ', 'False1:2:1:2:3:7:14:13:17:13:14:7:3:4:3:2:6:10:9:12:9:10:6:5:15:5:6:2:1:2:6:5:6:10:9:10:6:2 ', 'False1:2:3:7:14:18:14:7:3:4:3:2:6:5:15:5:6:10:6:2:1:2:6:5:15:5:6:2:1:2:6:5:15:5:6:2:1:2:1:2:6 ', 'False1:2:1:2:3:7:3:4:3:2:1:2:3:4:3:7:8:7:14:13:17:13:14:7:3:2:1:2:3:2:1:2:3:4:3:7:8:7:3:2:6 ', 'False1:2:1:2:3:7:14:…
3	18	7	301	2	0.2857142857142857	2.4940829974414807	0.8470486279690355	104.104	1108.208	0.11673151750972763:0.20622568093385213:0.09727626459143969:0.0311284046692607:0.07003891050583658:0.1517509727626459:0.058365758754863814:0.019455252918287938:0.0311284046692607:0.06614785992217899:0.007782101167315175:0.007782101167315175:0.027237354085603113:0.04669260700389105:0.023346303501945526:0.0038910505836575876:0.011673151750972763:0.01556420233463035:0.007782101167315175	['False1:2:3:2:1:2:1:2:3:4:3:7:3:2:1:2:6:10:6:2:1:2:6:10:6:5:15:5:6:2:3:4:3:2:1:2:1:2:3:4:3 ', 'False1:2:3:4:3:2:6:5:15:5:6:2:1:2:1:2:3:2:6:10:9:10:6:5:6:2:1:2:6:5:15:5:6:10:9:12:9:10:6 ', 'False1:2:1:2:3:4:3:2:6:10:9:12:9:10:6:5:15:5:6:2:1:2:3:4:3:7:8:7:3:2:1:2:1:2:1:2:6:10:6:5:15 ', 'False1:2:3:4:3:7:8:7:3:2:6:10:6:2:1:2:6:5:6:2:1:2:6:10:9:10:6:5:6:2:1:2:6:5:6:10:9:10:6:2 ', 'True1:2:1:2:6:5:6:…
3	18	12	435	0	0.0	2.306334076605335	0.7832847251798879	0.0	2160.0	0.12956204379562045:0.24635036496350365:0.13686131386861314:0.0364963503649635:0.04744525547445255:0.1332116788321168:0.06569343065693431:0.020072992700729927:0.043795620437956206:0.06569343065693431:0.0:0.016423357664233577:0.0036496350364963502:0.021897810218978103:0.016423357664233577:0.0:0.0:0.010948905109489052:0.005474452554744526	['False1:2:6:10:9:12:9:10:6:5:15:5:6:2:1:2:6:5:6:10:6:2:1:2:6:10:9:10:6:2:1:2:3:4:3:2:6:2:1 ', 'False1:2:1:2:3:2:1:2:6:2:3:7:3:4:3:2:1:2:1:2:1:2:1:2:6:2:1:2:3:4:3:7:3:2:1:2:6:2:1 ', 'False1:2:3:2:6:10:9:12:9:10:6:2:1:2:3:7:14:7:3:4:3:2:6:10:9:10:6:2:1:2:3:2:6:10:9:12:9:10:6:2:1:2:3:7:8 ', 'False1:2:1:2:3:4:3:7:3:2:1:2:6:10:9:10:6:5:6:2:1:2:3:2:1:2:1:2:3:4:3:7:8:7:3:2:6:10:9:12:9:10:6:5:15:5 ', 'F…
3	18	11	418	0	0.0	2.3472813067065927	0.7971913574419189	0.0	1980.0	0.12780269058295965:0.2399103139013453:0.12780269058295965:0.042600896860986545:0.05829596412556054:0.14573991031390135:0.05605381165919283:0.01569506726457399:0.02466367713004484:0.06053811659192825:0.0:0.006726457399103139:0.017937219730941704:0.03587443946188341:0.01569506726457399:0.002242152466367713:0.008968609865470852:0.011210762331838564:0.002242152466367713	['False1:2:1:2:3:2:1:2:3:4:3:2:6:10:9:10:6:2:1:2:3:4:3:7:3:2:6:5:6:10:6:2:1:2:3:2:6:10 ', 'False1:2:6:10:6:2:1:2:3:4:3:2:6:2:1:2:3:4:3:2:1:2:3:7:14:7:8:7:3:2:1:2:1:2:6:5:6:2:3:2:1 ', 'False1:2:1:2:6:2:1:2:1:2:3:4:3:2:6:5:6:10:6:2:1:2:1:2:1:2:3:4:3:7:14:7:8:7:3:2:6:5:6:10:9 ', 'False1:2:1:2:6:10:6:2:3:2:1:2:3:4:3:2:6:10:9:10:6:5:15:5:6:2:1:2:1:2:3:7:3:2:1:2 ', 'False1:2:1:2:3:4:3:2:6:5:6:10:9:10:6…
3	18	9	453	3	0.3333333333333333	2.5692862947531188	0.8725894178593145	134.40366666666668	1483.211	0.09243697478991597:0.19047619047619047:0.12885154061624648:0.028011204481792718:0.05042016806722689:0.1092436974789916:0.10084033613445378:0.028011204481792718:0.0196078431372549:0.047619047619047616:0.008403361344537815:0.0056022408963585435:0.028011204481792718:0.06162464985994398:0.022408963585434174:0.0056022408963585435:0.01680672268907563:0.03361344537815126:0.022408963585434174	['False1:2:1:2:3:4:3:7:8:7:14:18:19:18:14:13:17:16:17:13:14:7:3:2:1:2:1:2:6:10:6:5:15:5:6:2:3:2:1:2:3:7:14:18 ', 'False1:2:3:4:3:2:1:2:6:10:6:5:6:2:1:2:6:5:15:5:6:10:6:2:3:7:3:2:1:2:3:7:14:7:8:7:3:2:6:2 ', 'False1:2:3:7:14:18:14:13:17:13:14:7:3:2:6:10:6:2:1:2:1:2:3:4:3:2:6:10:9:10:6:2:1:2:1:2:6:5:15:5:6:2 ', 'False1:2:1:2:3:4:3:7:14:7:3:2:1:2:6:10:9:10:6:5:15:5:6:2:1:2:6:5:15:5:6:10:9:10:6:2:1:2:…
4	2	2	141	0	0.0	1.6320032699942366	0.5542662902989589	0	360.0	0.28735632183908044:0.3218390804597701:0.09195402298850575:0.11494252873563218:0.034482758620689655:0.0:0.0:0.13793103448275862:0.0:0.0:0.0:0.0:0.011494252873563218:0.0:0.0:0.0:0.0:0.0:0.0	['False1:8:1:8:1:2:3:2:1:8:1:2:1:2:4:5:4:2:3:2:1:8:1:2:4:2:3:2:1:8:1:8:1:2:3:2:4:2:1:8:1:2 ', 'False1:8:1:8:1:2:3:2:1:2:3:2:4:5:13:5:4:2:1:8:1:2:4:2:1:2:4:2:1:2:3:2:1:8:1:2:4:2:1:8:1:2:3:2:4 ']
4	2	3	205	0	0.0	1.8327373559485438	0.6224402573516348	0	540.0	0.26666666666666666:0.28888888888888886:0.07407407407407407:0.1259259259259259:0.05185185185185185:0.014814814814814815:0.007407407407407408:0.13333333333333333:0.0:0.0:0.0:0.0:0.022222222222222223:0.014814814814814815:0.0:0.0:0.0:0.0:0.0	['False1:2:3:2:4:5:4:2:1:8:1:8:1:8:1:2:3:2:4:2:1:8:1:2:1:8:1:2:3:2:4:2:1:8:1:2:4:5:4:2:3:2:1:2:1 ', 'False1:8:1:2:4:2:1:8:1:2:4:2:1:8:1:2:4:2:3:2:1:8:1:2:3:2:1:8:1:2:1:2:4:5:4:2:3:2:1:8:1:2:3:2:4:2:1:8 ', 'False1:2:4:5:13:14:6:7:6:14:13:5:4:2:3:2:1:8:1:8:1:2:4:5:13:5:4:2:1:8:1:8:1:2:1:8:1:2:3:2:4:2 ']
4	2	3	174	0	0.0	1.7571178964876788	0.5967581291105962	0	540.0	0.3157894736842105:0.2857142857142857:0.07518796992481203:0.07518796992481203:0.015037593984962405:0.0:0.0:0.16541353383458646:0.007518796992481203:0.0:0.0:0.022556390977443608:0.015037593984962405:0.0:0.0:0.007518796992481203:0.015037593984962405:0.0:0.0	['False1:8:1:8:1:8:1:8:1:2:3:2:1:8:1:2:1:2:4:2:1:8:1:8:1:2:1:2:4:2:3:2:1:2:3:2:4:2:1:8:1:8:1:2 ', 'False1:8:1:8:1:2:1:2:4:2:3:2:1:2:3:2:1:8:1:8:1:2:3:2:4:2:1:2:1:8:1:8:1:2:3:2:1:8:1:8:1:2:3:2:1:2:1:8 ', 'False1:8:1:2:3:2:4:2:1:2:4:2:3:2:1:2:1:8:1:8:1:2:4:5:13:12:17:16:17:12:9:12:13:5:4:2:1:8:1:2:4 ']
4	2	3	219	0	0.0	2.139815056345733	0.726730990686554	0	540.0	0.21705426356589147:0.2713178294573643:0.08527131782945736:0.10852713178294573:0.046511627906976744:0.007751937984496124:0.0:0.08527131782945736:0.015503875968992248:0.0:0.007751937984496124:0.05426356589147287:0.046511627906976744:0.031007751937984496:0.007751937984496124:0.0:0.015503875968992248:0.0:0.0	['False1:2:4:5:4:2:3:2:1:8:1:2:3:2:4:2:1:2:3:2:4:5:13:12:9:12:17:12:11:12:13:14:13:5:4:2:1:8:1 ', 'False1:2:1:2:4:5:13:12:17:12:9:12:13:14:15:14:6:14:13:5:4:2:3:2:1:8:1:8:1:2:4:2:3:2:1:2:4:2:1:8:1:2:3 ', 'False1:8:1:2:4:2:3:2:1:8:1:8:1:2:3:2:1:2:3:2:4:2:1:2:1:2:4:5:4:2:3:2:1:2:3:2:1:8:1:2:1:8:1:8:1:2:4 ']
4	2	3	220	0	0.0	2.186150722759758	0.7424676613195255	0	540.0	0.2558139534883721:0.21705426356589147:0.05426356589147287:0.08527131782945736:0.05426356589147287:0.007751937984496124:0.0:0.12403100775193798:0.007751937984496124:0.0:0.015503875968992248:0.06201550387596899:0.05426356589147287:0.023255813953488372:0.007751937984496124:0.007751937984496124:0.023255813953488372:0.0:0.0	['False1:8:1:2:4:2:3:2:1:2:1:8:1:2:1:8:1:2:4:5:13:12:11:12:17:16:17:12:13:5:4:2:1:8:1:8:1:2:1:2:1:2:3 ', 'False1:8:1:2:4:2:1:2:3:2:4:2:1:8:1:2:1:8:1:2:4:5:13:12:9:12:17:12:11:12:13:14:6:14:15:14:13:5:4:2:3 ', 'False1:8:1:2:1:8:1:2:3:2:4:5:4:2:1:8:1:8:1:2:4:5:13:12:13:5:4:2:3:2:1:8:1:8:1:2:1:2:3:2:1:8:1:8:1 ']
4	2	3	184	0	0.0	1.8429718867127822	0.6259161421760965	0	540.0	0.29927007299270075:0.2846715328467153:0.058394160583941604:0.10218978102189781:0.0364963503649635:0.0:0.0:0.1386861313868613:0.0072992700729927005:0.0:0.0072992700729927005:0.029197080291970802:0.021897810218978103:0.0072992700729927005:0.0:0.0:0.0072992700729927005:0.0:0.0	['False1:8:1:8:1:2:4:2:3:2:1:8:1:2:4:2:1:2:1:2:3:2:1:8:1:2:3:2:4:2:1:8:1:8:1:2:4:5:4 ', 'False1:8:1:2:1:8:1:2:4:2:3:2:1:2:3:2:4:5:4:2:1:8:1:8:1:2:1:2:1:2:4:5:13:12:9:12:11:12:17:12:13:5:4:2:3:2:1:8 ', 'False1:2:3:2:4:2:1:8:1:8:1:2:1:2:1:8:1:2:4:2:1:2:1:2:1:8:1:8:1:8:1:2:1:2:3:2:4:2:1:8:1:8:1:2:1:2:4:5:13:14 ']
4	2	2	144	0	0.0	1.9451723935968177	0.6606258127133913	0	360.0	0.20987654320987653:0.30864197530864196:0.07407407407407407:0.16049382716049382:0.07407407407407407:0.024691358024691357:0.012345679012345678:0.07407407407407407:0.0:0.0:0.0:0.0:0.024691358024691357:0.024691358024691357:0.012345679012345678:0.0:0.0:0.0:0.0	['False1:2:3:2:4:2:1:2:4:2:1:2:4:2:1:8:1:2:4:2:3:2:1:2:4:5:13:5:4:2:1:2:3:2:4:5:13:14:15:14:6:7:6 ', 'False1:2:3:2:1:8:1:2:4:5:4:2:1:8:1:8:1:2:4:5:4:2:3:2:1:8:1:2:4:5:4:2:3:2:1:8:1:2 ']
4	2	3	184	0	0.0	1.8611222661789089	0.6320804334365202	0	540.0	0.26277372262773724:0.2846715328467153:0.08759124087591241:0.10948905109489052:0.051094890510948905:0.0:0.0:0.13138686131386862:0.0:0.0:0.0072992700729927005:0.029197080291970802:0.029197080291970802:0.0:0.0:0.0:0.0072992700729927005:0.0:0.0	['False1:2:4:5:13:12:13:5:4:2:3:2:1:2:4:5:4:2:3:2:1:8:1:8:1:2:4:2:3:2:1:8:1:2:4:5:13:12:17:12:11:12:13:5 ', 'False1:2:3:2:4:2:1:2:4:2:1:8:1:2:3:2:1:8:1:8:1:2:1:2:3:2:4:2:1:8:1:2:3:2:1:8:1:8:1:8:1:2:3:2:4:5:4 ', 'False1:2:1:8:1:2:1:8:1:8:1:2:3:2:4:2:1:8:1:8:1:2:1:2:3:2:1:8:1:8:1:2:3:2:4:5:4:2:1:2:3:2:4:2:1:8 ']
4	2	2	150	0	0.0	1.8391097689708296	0.6246044771121304	0	360.0	0.27710843373493976:0.30120481927710846:0.07228915662650602:0.10843373493975904:0.03614457831325301:0.0:0.0:0.12048192771084337:0.0:0.0:0.012048192771084338:0.03614457831325301:0.024096385542168676:0.0:0.0:0.0:0.012048192771084338:0.0:0.0	['False1:8:1:8:1:2:4:2:3:2:1:2:1:8:1:2:4:2:3:2:1:8:1:2:3:2:4:2:1:8:1:8:1:2:4:5:4:2:3 ', 'False1:8:1:2:1:2:1:2:3:2:4:2:1:2:1:8:1:8:1:2:4:5:13:12:11:12:17:12:13:5:4:2:3:2:1:2:4:2:1:2:1:8:1:2 ']
4	2	3	165	0	0.0	1.6647090144201406	0.5653739222306496	0	540.0	0.30344827586206896:0.2620689655172414:0.07586206896551724:0.12413793103448276:0.05517241379310345:0.0:0.0:0.1724137931034483:0.0:0.0:0.0:0.0:0.006896551724137931:0.0:0.0:0.0:0.0:0.0:0.0	['False1:8:1:8:1:2:3:2:1:8:1:2:3:2:1:8:1:8:1:2:3:2:4:5:4:2:1:8:1:2:4:2:3:2:1:2:3:2:4:5:4:2:1:8:1:2:3 ', 'False1:2:4:2:1:2:3:2:4:5:4:2:1:8:1:2:3:2:1:2:1:8:1:2:4:5:4:2:1:2:1:8:1:8:1:8:1:2:1:8:1:2:4:5:4:2:3 ', 'False1:8:1:8:1:8:1:8:1:2:4:5:13:5:4:2:1:2:1:8:1:8:1:8:1:8:1:2:4:5:4:2:3:2:1:8:1:8:1:2:3:2:4:2:1:8:1:8:1:2:4 ']
4	6	3	177	0	0.0	1.913392161246253	0.6498325062209057	0.0	540.0	0.24615384615384617:0.2923076923076923:0.09230769230769231:0.12307692307692308:0.038461538461538464:0.0:0.0:0.12307692307692308:0.007692307692307693:0.0:0.007692307692307693:0.03076923076923077:0.015384615384615385:0.0:0.0:0.007692307692307693:0.015384615384615385:0.0:0.0	['False1:8:1:2:4:2:1:8:1:2:4:2:3:2:1:8:1:2:3:2:4:5:13:12:17:16:17:12:9:12:11:12:13:5:4:2:1:8:1:2:4:2:3 ', 'False1:2:3:2:1:8:1:2:1:8:1:2:1:2:4:2:3:2:1:2:4:2:3:2:1:8:1:8:1:2:3:2:1:8:1:2:4:5:4:2:3 ', 'False1:8:1:2:4:2:3:2:1:8:1:8:1:2:4:2:3:2:1:8:1:8:1:2:4:5:4:2:1:2:3:2:4:2:1:8:1:8:1:2:4:5:4:2:3:2 ']
4	6	5	322	2	0.4	2.3455704054420345	0.7966102955565603	145.81	831.62	0.1836734693877551:0.1989795918367347:0.03571428571428571:0.14795918367346939:0.10204081632653061:0.01020408163265306:0.00510204081632653:0.08673469387755102:0.015306122448979591:0.0:0.01020408163265306:0.05612244897959184:0.0663265306122449:0.025510204081632654:0.01020408163265306:0.00510204081632653:0.02040816326530612:0.01020408163265306:0.01020408163265306	['False1:2:4:2:1:8:1:2:1:8:1:2:3:2:1:2:3:2:4:2:1:8:1:8:1:8:1:2:4:5:4:2:1:2:1:8:1:2:1 ', 'False1:8:1:2:3:2:4:2:1:8:1:2:4:5:13:5:4:2:3:2:1:8:1:2:3:2:4:5:13:12:11:12:9:12:13:14:13:5:4:2:1:8 ', 'True1:8:1:8:1:2:1:8:1:2:1:8:1:2:4:5:4:2:3:2:1:8:1:2:4:5:13:14:6:7:6:14:15:19:18 ', 'True1:8:1:2:4:5:13:12:9:12:17:12:13:5:4:2:1:2:4:5:13:5:4:2:4:5:4:2:4:5:13:14:15:19:18 ', 'False1:8:1:2:4:5:4:5:4:5:4:2:4:5:1…
4	6	3	173	0	0.0	1.9650588788687424	0.6673797259079361	0.0	540.0	0.26666666666666666:0.26666666666666666:0.08148148148148149:0.08888888888888889:0.044444444444444446:0.0:0.0:0.14074074074074075:0.0:0.0:0.0:0.014814814814814815:0.037037037037037035:0.022222222222222223:0.022222222222222223:0.0:0.007407407407407408:0.0:0.007407407407407408	['False1:8:1:2:3:2:4:5:13:14:15:19:15:14:13:12:17:12:13:5:4:2:1:8:1:8:1:2:4:5:13:5:4:2:3:2:1:8:1:8:1:2 ', 'False1:2:3:2:1:2:1:8:1:8:1:2:1:2:4:2:3:2:1:8:1:2:3:2:1:2:3:2:1:8:1:2:4:5:4:2:3:2:1:8:1:2:4:2 ', 'False1:8:1:8:1:2:3:2:4:2:1:8:1:8:1:8:1:8:1:2:4:2:3:2:1:2:4:2:3:2:1:8:1:8:1:8:1:2:3:2:1:2:1:2:4:5:13:14:15 ']
4	6	4	241	0	0.0	2.1375915137992556	0.7259758238917213	0.0	720.0	0.2529411764705882:0.2411764705882353:0.07058823529411765:0.09411764705882353:0.047058823529411764:0.01764705882352941:0.0058823529411764705:0.13529411764705881:0.0:0.0:0.0058823529411764705:0.01764705882352941:0.03529411764705882:0.03529411764705882:0.01764705882352941:0.0058823529411764705:0.011764705882352941:0.0:0.0058823529411764705	['False1:2:4:2:3:2:1:8:1:8:1:8:1:2:4:5:4:2:3:2:1:2:3:2:1:8:1:8:1:8:1:8:1:2:4:5:4:2:1:8 ', 'False1:2:1:8:1:2:3:2:1:8:1:8:1:2:4:2:1:8:1:2:4:2:3:2:1:2:1:8:1:2:1:8:1:8:1:2:4:2:3:2:1:2:3 ', 'False1:8:1:8:1:2:4:5:13:14:6:14:15:19:15:14:13:12:11:12:17:16:17:12:13:5:4:2:3:2:1:2:1:8:1:8:1:2:3:2:4:2:1:2:4 ', 'False1:8:1:8:1:2:1:8:1:2:3:2:1:8:1:2:4:5:13:14:6:7:6:14:15:14:13:5:4:2:3:2:1:2:3:2:4:5:13:5:4:2 ']
4	6	2	128	1	0.5	2.0362821243256244	0.6915687975649909	83.732	263.73199999999997	0.234375:0.296875:0.09375:0.109375:0.03125:0.03125:0.015625:0.09375:0.0:0.0:0.0:0.0:0.015625:0.03125:0.015625:0.0:0.0:0.015625:0.015625	['False1:8:1:2:3:2:1:2:4:2:1:8:1:2:4:2:3:2:1:2:3:2:4:5:4:2:1:8:1:2:4:2:1:2:3:2:1:8:1:8:1:2:3 ', 'True1:2:3:2:4:2:1:8:1:2:4:5:13:14:6:7:6:14:15:19:18 ']
4	6	2	129	1	0.5	2.3687133811430545	0.8044701886855297	72.046	252.046	0.15151515151515152:0.16666666666666666:0.030303030303030304:0.15151515151515152:0.13636363636363635:0.030303030303030304:0.030303030303030304:0.06060606060606061:0.0:0.015151515151515152:0.0:0.0:0.07575757575757576:0.06060606060606061:0.045454545454545456:0.0:0.0:0.015151515151515152:0.030303030303030304	['True1:8:1:2:1:2:3:2:4:5:13:14:15:19:18 ', 'False1:8:1:8:1:2:1:2:3:2:1:8:1:2:4:5:13:5:4:2:1:2:4:5:13:14:13:5:4:5:4:2:4:5:4:2:4:5:4:5:13:14:15:19:15:14:6:7:10:7:6 ']
4	6	4	231	0	0.0	2.001261619199311	0.6796750190305728	0.0	720.0	0.2608695652173913:0.2717391304347826:0.06521739130434782:0.11956521739130435:0.04891304347826087:0.005434782608695652:0.0:0.125:0.005434782608695652:0.0:0.005434782608695652:0.016304347826086956:0.021739130434782608:0.02717391304347826:0.016304347826086956:0.0:0.005434782608695652:0.0:0.005434782608695652	['False1:8:1:2:3:2:4:2:1:8:1:2:4:2:3:2:1:2:1:8:1:8:1:2:3:2:4:5:13:14:6:14:15:19:15:14:13:5:4:2 ', 'False1:2:3:2:4:5:4:2:1:8:1:2:4:2:1:8:1:2:3:2:4:5:4:2:1:2:4:2:1:8:1:2:4:2:1:8:1:8:1:2:4:5 ', 'False1:2:3:2:4:2:1:2:1:8:1:2:3:2:4:5:4:2:1:8:1:8:1:2:4:5:4:2:1:8:1:2:3:2:1:2:4:5:13:14:15:14:13:12:9:12:11:12:17 ', 'False1:2:1:8:1:8:1:2:1:2:3:2:1:8:1:8:1:2:1:8:1:2:4:2:1:8:1:8:1:2:3:2:1:8:1:2:3:2:1:8:1:8:1…
4	6	3	169	0	0.0	1.8658495401397606	0.6336859256862493	0.0	540.0	0.28688524590163933:0.2786885245901639:0.07377049180327869:0.09836065573770492:0.040983606557377046:0.0:0.0:0.13934426229508196:0.00819672131147541:0.0:0.0:0.01639344262295082:0.03278688524590164:0.01639344262295082:0.00819672131147541:0.0:0.0:0.0:0.0	['False1:2:4:2:3:2:1:8:1:8:1:2:3:2:4:5:4:2:1:2:4:2:3:2:1:8:1:2:3:2:1:8:1:2:3:2:1 ', 'False1:8:1:2:3:2:4:5:13:14:15:14:13:12:9:12:13:5:4:2:1:8:1:2:1:8:1:2:4:2:1:2:4:2:1:8:1:8:1:8:1:2 ', 'False1:2:1:8:1:8:1:2:3:2:4:2:1:2:1:2:3:2:1:8:1:2:4:5:13:5:4:2:1:8:1:2:4:2:1:8:1:8:1:8:1:2:3 ']
4	6	3	171	1	0.3333333333333333	2.292925787898313	0.7787309582986949	51.549	411.549	0.25:0.17391304347826086:0.021739130434782608:0.08695652173913043:0.06521739130434782:0.0:0.0:0.13043478260869565:0.010869565217391304:0.0:0.021739130434782608:0.07608695652173914:0.05434782608695652:0.010869565217391304:0.010869565217391304:0.021739130434782608:0.043478260869565216:0.010869565217391304:0.010869565217391304	['False1:2:4:5:13:12:17:16:17:12:11:12:13:5:4:2:1:8:1:2:1:8:1:8:1:2:1:2:1:8:1:8:1:2:1:8:1:2:4 ', 'False1:2:1:8:1:2:4:2:1:8:1:2:4:5:4:2:3:2:1:8:1:8:1:8:1:2:3:2:4:5:13:12:9:12:11:12:17:16:17:12:13:5 ', 'True1:8:1:2:4:5:13:14:15:19:18 ']
4	6	2	124	0	0.0	1.6655883684185464	0.5656725713127423	0.0	360.0	0.28205128205128205:0.2948717948717949:0.0641025641025641:0.14102564102564102:0.05128205128205128:0.0:0.0:0.15384615384615385:0.0:0.0:0.0:0.0:0.01282051282051282:0.0:0.0:0.0:0.0:0.0:0.0	['False1:8:1:2:4:2:1:8:1:8:1:8:1:8:1:2:3:2:4:2:1:2:3:2:4:2:1:8:1:2:3:2:4:5:4:2 ', 'False1:2:3:2:1:2:4:5:13:5:4:2:1:8:1:8:1:2:4:2:3:2:1:8:1:2:1:8:1:8:1:2:4:5:4:2:1:2:4:2:1:8 ']
4	10	4	202	0	0.0	2.0293325122921893	0.689208547587794	0.0	720.0	0.2484472049689441:0.2546583850931677:0.06832298136645963:0.11180124223602485:0.062111801242236024:0.006211180124223602:0.0:0.12422360248447205:0.006211180124223602:0.0:0.006211180124223602:0.031055900621118012:0.049689440993788817:0.024844720496894408:0.0:0.0:0.006211180124223602:0.0:0.0	['False1:2:4:5:4:2:1:8:1:8:1:2:3:2:4:5:4:2:1:8:1:2:3:2:4:2:1:8:1:8:1:2:3:2:1:8:1:2 ', 'False1:2:3:2:4:5:13:14:6:14:13:5:4:2:1:8:1:2:3:2:4:2:1:8:1:8:1:2:1:8:1:8:1:8:1:2:4:2:3:2:1:2:3 ', 'False1:2:4:5:13:14:13:12:11:12:13:5:4:2:3:2:1:2:4:5:4:2:3:2:1:8:1:2:3:2:1:8:1:8:1:2:1:2:4:5:13:14 ', 'False1:2:1:8:1:2:1:8:1:2:4:2:1:2:4:2:1:8:1:2:3:2:4:5:13:12:17:12:9:12:13:5:4:2:1:8:1:8 ']
4	10	2	142	0	0.0	1.9838041146193648	0.6737460442060077	0.0	360.0	0.2682926829268293:0.2682926829268293:0.06097560975609756:0.0975609756097561:0.036585365853658534:0.0:0.0:0.13414634146341464:0.012195121951219513:0.0:0.012195121951219513:0.04878048780487805:0.024390243902439025:0.0:0.0:0.012195121951219513:0.024390243902439025:0.0:0.0	['False1:2:3:2:4:2:1:8:1:2:1:8:1:8:1:2:4:5:4:2:3:2:1:2:1:8:1:2:4:2:1:2:4:2:1:8:1:8:1:8 ', 'False1:2:3:2:1:8:1:8:1:2:4:2:3:2:1:2:1:8:1:8:1:2:3:2:4:5:13:12:9:12:11:12:17:16:17:12:13:5:4:2:1:2 ']
4	10	4	268	1	0.25	2.4599367447550478	0.835451765908712	169.529	709.529	0.16363636363636364:0.17575757575757575:0.04242424242424243:0.09696969696969697:0.08484848484848485:0.024242424242424242:0.012121212121212121:0.07878787878787878:0.024242424242424242:0.0:0.012121212121212121:0.08484848484848485:0.10303030303030303:0.048484848484848485:0.01818181818181818:0.0:0.012121212121212121:0.006060606060606061:0.012121212121212121	['False1:2:1:8:1:8:1:2:4:2:1:8:1:2:4:2:3:2:1:8:1:2:3:2:4:5:4:2:1:8:1:8:1:2:1:2:3:2:4:5 ', 'True1:8:1:8:1:2:4:2:1:2:1:8:1:2:4:2:3:2:1:8:1:2:1:8:1:8:1:2:3:2:4:5:13:14:15:19:18 ', 'False1:2:4:2:3:2:1:2:4:5:13:14:6:7:6:14:13:12:13:5:13:12:9:12:13:12:9:12:13:5:13:5:4:2:4:2:3:2:4:5:13:14:13:12:11:12 ', 'False1:8:1:2:4:5:13:12:9:12:17:12:13:5:4:5:13:5:4:5:13:14:13:12:17:12:9:12:11:12:13:14:15:19:15:14:6…
4	10	4	203	0	0.0	2.068404202861247	0.7024782029773307	0.0	720.0	0.23780487804878048:0.2621951219512195:0.06097560975609756:0.12195121951219512:0.06097560975609756:0.0:0.0:0.10365853658536585:0.006097560975609756:0.0:0.006097560975609756:0.042682926829268296:0.036585365853658534:0.006097560975609756:0.0:0.018292682926829267:0.036585365853658534:0.0:0.0	['False1:8:1:2:3:2:1:2:4:2:1:8:1:8:1:2:1:8:1:8:1:8:1:2:4:2:3:2:1:8:1:2:1:2:4:2:1 ', 'False1:2:3:2:4:5:13:12:17:16:17:12:13:14:13:5:4:2:1:2:3:2:1:2:3:2:4:5:4:2:1:8:1:2:1:8:1:2:4:5:4:2 ', 'False1:8:1:2:4:5:13:12:9:12:17:16:17:12:11:12:13:5:4:2:1:8:1:2:3:2:4:2:1:2:4:5:4:2:1:2:3:2:4:5:13:12:17:16:17 ', 'False1:2:3:2:1:2:3:2:4:2:1:8:1:8:1:8:1:2:1:8:1:2:1:8:1:2:4:5:4:2:3:2:1:8:1:2:4:5:4:2 ']
4	10	5	255	2	0.4	2.375876031370136	0.8069027913910913	100.362	740.724	0.18857142857142858:0.22857142857142856:0.05714285714285714:0.10285714285714286:0.06857142857142857:0.03428571428571429:0.02857142857142857:0.08:0.005714285714285714:0.011428571428571429:0.0:0.017142857142857144:0.06857142857142857:0.05142857142857143:0.022857142857142857:0.0:0.005714285714285714:0.011428571428571429:0.017142857142857144	['False1:8:1:2:4:5:13:5:4:2:3:2:1:8:1:2:4:2:3:2:1:8:1:2:4:2:1:2:1:8:1:2:1:8:1:8:1:2:1:8 ', 'False1:8:1:2:1:2:3:2:1:2:4:5:13:14:6:7:10:7:6:14:13:5:4:2:3:2:1:8:1:2:4:2:1:8:1:8:1:2 ', 'True1:2:3:2:4:2:1:2:3:2:1:8:1:8:1:2:4:2:3:2:1:2:3:2:4:2:1:8:1:2:4:5:13:14:15:19:18 ', 'False1:2:4:5:4:2:3:2:4:2:4:5:13:5:13:14:6:7:6:14:15:14:13:12:9:12:17:12:13:5:13:14:6:7:10:7:6:14:13:5:4:2:4:5:13 ', 'True1:2:3:2:1…
4	10	3	134	0	0.0	1.6947760372821208	0.5755853829111804	0.0	540.0	0.2903225806451613:0.31451612903225806:0.08064516129032258:0.11290322580645161:0.04032258064516129:0.0:0.0:0.12903225806451613:0.0:0.0:0.0:0.0:0.024193548387096774:0.008064516129032258:0.0:0.0:0.0:0.0:0.0	['False1:8:1:2:1:2:3:2:1:2:4:5:4:2:3:2:1:2:1:8:1:2:3:2:1:2:4:5:13:14:13:5:4:2:3:2:1:8 ', 'False1:8:1:2:1:8:1:2:1:8:1:2:3:2:4:2:1:8:1:2:3:2:4:2:1:2:3:2:4:2:1:8:1:8:1:8:1:2:4 ', 'False1:2:4:2:3:2:1:8:1:2:3:2:1:8:1:2:1:2:4:2:1:2:3:2:1:8:1:8:1:2:4:2:1:8:1:8:1:2:4:5:4:2:1:2:4:5:13 ']
4	10	7	299	0	0.0	2.0640790336421966	0.7010092748556568	0.0	1260.0	0.2572347266881029:0.2604501607717042:0.06109324758842444:0.10932475884244373:0.05466237942122187:0.006430868167202572:0.0:0.12218649517684887:0.006430868167202572:0.0:0.003215434083601286:0.02572347266881029:0.03536977491961415:0.028938906752411574:0.012861736334405145:0.003215434083601286:0.00964630225080386:0.0:0.003215434083601286	['False1:2:3:2:1:8:1:2:4:5:13:14:13:5:4:2:1:2:3:2:1:2:4:5:4:2:3:2:1:8:1:8:1:2:3:2:4 ', 'False1:2:4:5:4:2:3:2:1:2:4:5:13:14:6:14:15:19:15:14:13:12:9:12:17:12:13:5:4:2:1:8:1:2:1:8:1:2:4:5:4:2:1:8 ', 'False1:8:1:2:4:2:3:2:1:8:1:2:4:2:3:2:1:8:1:2:4:2:1:2:4:2:3:2:1:2:3:2:1:8:1:8:1:8:1:2:4:5:13:14:15:14:6:14 ', 'False1:8:1:2:1:2:3:2:1:8:1:8:1:8:1:8:1:2:3:2:1:8:1:2:1:8:1:2:4:2:3:2:1:8:1:2:4:5:4:2 ', 'Fa…
4	10	4	280	3	0.75	2.5685371568495925	0.8723349931934183	145.22533333333334	615.676	0.1390728476821192:0.15894039735099338:0.019867549668874173:0.10596026490066225:0.0728476821192053:0.013245033112582781:0.006622516556291391:0.059602649006622516:0.026490066225165563:0.0:0.026490066225165563:0.11920529801324503:0.08609271523178808:0.039735099337748346:0.026490066225165563:0.013245033112582781:0.046357615894039736:0.019867549668874173:0.019867549668874173	['False1:8:1:2:3:2:1:8:1:2:4:5:13:12:17:16:17:12:9:12:13:5:4:2:1:8:1:2:3:2:1:8:1:2:4:5:4:2:1:2 ', 'True1:8:1:8:1:2:4:2:1:2:4:2:1:8:1:2:4:2:1:2:4:5:13:12:9:12:11:12:17:12:13:14:15:19:18 ', 'True1:8:1:2:4:2:4:2:4:2:4:5:13:12:17:16:17:12:11:12:9:12:13:14:15:14:13:5:4:2:4:5:13:14:15:19:18 ', 'True1:8:1:2:3:2:1:2:4:5:13:12:11:12:17:12:13:5:4:5:13:5:13:12:17:12:9:12:11:12:13:14:6:7:6:14:15:19:18 ']
4	10	4	240	0	0.0	2.3194748693088725	0.7877476441931587	0.0	720.0	0.21604938271604937:0.19135802469135801:0.030864197530864196:0.11728395061728394:0.06790123456790123:0.006172839506172839:0.0:0.1111111111111111:0.012345679012345678:0.0:0.012345679012345678:0.04938271604938271:0.06790123456790123:0.04938271604938271:0.030864197530864196:0.006172839506172839:0.018518518518518517:0.0:0.012345679012345678	['False1:2:4:2:1:8:1:8:1:8:1:2:4:2:1:8:1:2:4:5:4:2:1:2:3:2:4:5:13:14:15:14:6:14:13:5:4 ', 'False1:8:1:2:4:2:1:8:1:2:4:2:1:2:4:2:3:2:1:8:1:8:1:2:1:8:1:2:1:8:1:2:3:2:1:8:1:2:4:5:13:5:4 ', 'False1:2:4:2:1:8:1:8:1:2:4:5:13:14:15:19:15:14:13:12:11:12:17:16:17:12:9:12:13:5:4:2:3:2:1:8:1:8:1:2:4:2:3 ', 'False1:8:1:2:4:5:13:12:11:12:17:12:9:12:13:14:13:5:4:2:1:8:1:2:4:5:13:14:15:19:15:14:13:5:4:2:1:8:1 ']
4	10	3	194	0	0.0	2.0327954481289114	0.6903846411870245	0.0	540.0	0.28125:0.25:0.0703125:0.078125:0.0546875:0.0:0.0:0.1328125:0.0078125:0.0:0.0078125:0.03125:0.0390625:0.015625:0.015625:0.0:0.0078125:0.0:0.0078125	['False1:2:1:8:1:2:1:8:1:2:3:2:4:5:13:5:4:2:1:8:1:2:1:8:1:2:1:8:1:2:4:5:4:2:3:2:1:2:3:2 ', 'False1:2:4:5:13:5:4:2:3:2:1:8:1:2:1:2:3:2:1:8:1:8:1:2:4:2:3:2:1:8:1:8:1:2:3:2:1:8:1:2:1:8:1:2:1 ', 'False1:2:1:8:1:8:1:8:1:2:3:2:4:2:1:8:1:2:4:5:13:12:17:12:9:12:11:12:13:14:15:19:15:14:13:5:4:2:3:2:1:8:1 ']
4	14	6	211	0	0.0	1.7414511290916237	0.5914373303075284	0.0	1080.0	0.3172690763052209:0.285140562248996:0.07630522088353414:0.08433734939759036:0.0321285140562249:0.0:0.0:0.1606425702811245:0.004016064257028112:0.0:0.004016064257028112:0.01606425702811245:0.008032128514056224:0.0:0.0:0.004016064257028112:0.008032128514056224:0.0:0.0	['False1:2:1:8:1:8:1:8:1:2:3:2:1:8:1:2:3:2:1:8:1:2:4:5:4:2:3:2:1:8:1:2:3:2:1:8 ', 'False1:8:1:8:1:8:1:2:3:2:4:5:4:2:1:8:1:2:4:5:4:2:1:8:1:8:1:2:1:2:4:5:4:2:1 ', 'False1:8:1:2:1:2:4:5:4:2:1:2:3:2:4:5:13:12:9:12:17:16:17:12:11:12:13:5:4:2:1:8:1:8:1:8:1:2:1:2:1:8:1:2:3:2 ', 'False1:2:3:2:4:2:1:8:1:2:1:2:4:2:3:2:1:2:3:2:1:8:1:2:4:2:3:2:1:2:1:2:4:2:3:2 ', 'False1:2:4:2:3:2:1:8:1:8:1:2:1:8:1:8:1:2:1:8:…
4	14	9	333	0	0.0	2.004428676956977	0.6807506255485122	0.0	1620.0	0.2871287128712871:0.24504950495049505:0.06435643564356436:0.08415841584158416:0.04702970297029703:0.007425742574257425:0.0049504950495049506:0.15594059405940594:0.007425742574257425:0.0024752475247524753:0.0024752475247524753:0.022277227722772276:0.034653465346534656:0.019801980198019802:0.009900990099009901:0.0:0.0024752475247524753:0.0:0.0024752475247524753	['False1:8:1:8:1:2:3:2:1:8:1:2:3:2:4:5:4:2:1:2:4:2:3:2:1:8:1:8:1:2:3:2:1:8:1:8 ', 'False1:2:3:2:4:5:13:12:9:12:13:5:4:2:1:8:1:2:4:2:1:8:1:8:1:8:1:2:1:2:4:2:3:2:1:8:1:8:1:2:3:2:4 ', 'False1:8:1:2:4:5:13:14:6:14:15:14:13:5:4:2:3:2:1:8:1:2:1:2:1:8:1:2:1:8:1:2:4:2:3:2:1:8:1:2 ', 'False1:2:3:2:1:8:1:8:1:8:1:2:1:2:1:8:1:2:3:2:4:5:13:14:6:7:10:7:6:14:15:19:15:14:13:12:11:12:9:12:17:12:13:5 ', 'False1:8:…
4	14	5	188	0	0.0	1.8056033508681333	0.6132249177666073	0.0	900.0	0.30917874396135264:0.28019323671497587:0.057971014492753624:0.10144927536231885:0.028985507246376812:0.0:0.0:0.1497584541062802:0.004830917874396135:0.0:0.004830917874396135:0.024154589371980676:0.024154589371980676:0.00966183574879227:0.0:0.0:0.004830917874396135:0.0:0.0	['False1:8:1:2:3:2:4:2:1:2:4:5:4:2:3:2:1:8:1:2:1:2:3:2:1:8:1:2:4:2:1:8:1:8:1:2:3:2:4 ', 'False1:8:1:8:1:8:1:2:4:2:1:8:1:2:3:2:4:2:1:2:3:2:1:2:1:8:1:2:1:8:1:8:1:2:4:2:1:2:1 ', 'False1:8:1:2:3:2:4:5:4:2:1:8:1:2:4:2:1:2:4:2:1:8:1:2:1:8:1:2:4:2:3:2:1:8:1:8:1:8:1 ', 'False1:2:4:5:13:12:13:14:13:5:4:2:1:8:1:2:3:2:4:2:1:8:1:2:4:5:4:2:3:2:1:8:1:8:1:2:1:2:4:5:13:12:17:12:11:12:9:12:13:14 ', 'False1:8:1:8:…
4	14	6	287	0	0.0	2.1798333479772727	0.7403221338261101	0.0	1080.0	0.23107569721115537:0.2549800796812749:0.06772908366533864:0.11553784860557768:0.06374501992031872:0.01593625498007968:0.00796812749003984:0.10358565737051793:0.00796812749003984:0.0:0.00796812749003984:0.03187250996015936:0.03187250996015936:0.027888446215139442:0.01195219123505976:0.00398406374501992:0.01195219123505976:0.0:0.00398406374501992	['False1:2:4:5:4:2:1:8:1:2:4:2:3:2:1:8:1:2:3:2:4:2:1:8:1:2:4:5:4:2:1:2:3:2:1:8:1 ', 'False1:2:4:2:3:2:1:8:1:2:3:2:4:2:1:8:1:2:3:2:4:5:4:2:1:8:1:2:1:8:1:2:4:5:13:5:4:2:3:2:1:2:4:2 ', 'False1:2:1:8:1:2:3:2:4:5:4:2:1:8:1:2:3:2:1:8:1:2:3:2:1:2:3:2:1:8:1:8:1:2:4:5:13:14:6:14:15:14 ', 'False1:2:4:5:13:5:4:2:1:8:1:2:4:5:13:12:9:12:17:16:17:12:11:12:13:14:6:7:6:14:15:19:15:14:13:5:4:2:1:8 ', 'False1:8:1:…
4	14	4	174	0	0.0	1.8808822729563262	0.6387913915909362	0.0	720.0	0.267515923566879:0.2802547770700637:0.07643312101910828:0.11464968152866242:0.05732484076433121:0.0:0.0:0.12101910828025478:0.006369426751592357:0.0:0.0:0.03184713375796178:0.03184713375796178:0.0:0.0:0.0:0.012738853503184714:0.0:0.0	['False1:2:3:2:4:5:4:2:1:2:3:2:1:8:1:2:3:2:1:8:1:2:3:2:4:5:4:2:1:8:1:8:1:2:3:2:4:5:4 ', 'False1:8:1:8:1:2:1:2:4:5:13:5:4:2:3:2:1:8:1:8:1:8:1:8:1:8:1:2:1:2:4:2:3:2:1 ', 'False1:2:4:5:13:12:9:12:17:12:13:5:4:2:1:2:3:2:1:2:3:2:1:8:1:8:1:2:4:2:1:8:1:2:4:2:3:2:1:2:3:2 ', 'False1:2:1:8:1:2:4:5:13:12:17:12:13:5:4:2:1:8:1:2:4:2:1:2:4:2:1:8:1:8:1:2:3:2:1:2:1:8:1:2:4 ']
4	14	7	291	0	0.0	2.1355651240780285	0.7252876147844636	0.0	1260.0	0.2651006711409396:0.2348993288590604:0.06040268456375839:0.087248322147651:0.04697986577181208:0.020134228187919462:0.016778523489932886:0.13758389261744966:0.010067114093959731:0.006711409395973154:0.003355704697986577:0.026845637583892617:0.03691275167785235:0.03355704697986577:0.010067114093959731:0.0:0.003355704697986577:0.0:0.0	['False1:8:1:2:3:2:1:8:1:8:1:8:1:2:4:5:4:2:3:2:1:2:1:8:1:2:4:2:3:2:1:2:4 ', 'False1:2:3:2:1:8:1:2:4:5:13:12:11:12:17:12:9:12:13:14:15:14:6:14:13:5:4:2:3:2:1:8:1:2:4:5:13:14:6:7 ', 'False1:2:1:2:4:5:13:14:6:7:10:7:6:14:15:14:13:5:4:2:3:2:1:2:3:2:1:2:3:2:4:2:1:8:1:2:4:2:3:2:1:8:1:2:4:5 ', 'False1:8:1:8:1:2:1:8:1:8:1:2:3:2:1:8:1:8:1:8:1:2:1:8:1:8:1:2:4:5:4:2:3:2:1:8:1:2:3:2:1 ', 'False1:8:1:2:4:2:1:…
4	14	10	368	0	0.0	2.1608567040114988	0.7338772239128655	0.0	1800.0	0.2557077625570776:0.2465753424657534:0.05707762557077625:0.1050228310502283:0.04337899543378995:0.0136986301369863:0.01141552511415525:0.1278538812785388:0.00684931506849315:0.0045662100456621:0.0045662100456621:0.02511415525114155:0.0365296803652968:0.02511415525114155:0.01141552511415525:0.00684931506849315:0.0136986301369863:0.0:0.0045662100456621	['False1:2:3:2:4:2:1:8:1:8:1:2:1:2:3:2:1:2:3:2:4:2:1:8:1:2:3:2:1:8:1:2:4:2:1:8:1:2:4 ', 'False1:8:1:2:3:2:4:2:1:8:1:2:1:8:1:2:4:2:3:2:1:2:4:2:1:8:1:2:4:5:13:14:6:7:6:14:13:12:17:16:17 ', 'False1:8:1:2:3:2:4:2:1:8:1:2:4:2:1:8:1:2:4:5:13:14:6:7:10:7:6:14:15:14:13:5:4:2:3:2:1:2:4:5:13:5:4 ', 'False1:2:1:8:1:2:4:2:3:2:1:8:1:2:1:8:1:2:3:2:1:8:1:2:3:2:4:2:1:8:1:8:1:2:4:5:13:14:15:19:15 ', 'False1:8:1:2…
4	14	2	136	0	0.0	2.0964842593577955	0.7120148436396879	0.0	360.0	0.26506024096385544:0.1927710843373494:0.03614457831325301:0.0963855421686747:0.07228915662650602:0.024096385542168676:0.0:0.1566265060240964:0.0:0.0:0.0:0.024096385542168676:0.060240963855421686:0.04819277108433735:0.012048192771084338:0.0:0.012048192771084338:0.0:0.0	['False1:8:1:8:1:2:3:2:4:5:13:12:17:12:13:5:4:2:1:8:1:8:1:8:1:2:4:5:4:2:1:8:1:2:4:5:13:14:15:14:6 ', 'False1:8:1:2:1:8:1:2:4:2:3:2:1:8:1:8:1:2:1:2:4:5:13:14:6:14:13:5:4:2:3:2:1:8:1:8:1:2:1:2:1:8 ']
4	14	6	281	1	0.16666666666666666	2.1936589820957697	0.7450176409214587	131.351	1031.351	0.24489795918367346:0.23673469387755103:0.07346938775510205:0.08979591836734693:0.036734693877551024:0.024489795918367346:0.0163265306122449:0.1346938775510204:0.004081632653061225:0.00816326530612245:0.004081632653061225:0.024489795918367346:0.036734693877551024:0.04081632653061224:0.00816326530612245:0.0:0.00816326530612245:0.004081632653061225:0.004081632653061225	['False1:2:3:2:1:8:1:8:1:2:4:2:1:2:4:5:4:2:3:2:1:8:1:2:4:2:3:2:1:8:1:2:3:2:4:2:1:8:1:8 ', 'False1:2:3:2:1:8:1:2:4:2:1:8:1:8:1:2:4:2:3:2:1:8:1:2:3:2:1:8:1:2:3:2:1:2:1:8:1:8:1:8 ', 'False1:8:1:2:3:2:1:8:1:8:1:2:4:5:4:2:1:8:1:8:1:8:1:2:4:5:13:5:4:2:3:2:1:2:3:2:4:5:4 ', 'False1:8:1:2:4:2:1:2:3:2:4:2:1:8:1:2:4:5:4:2:1:2:3:2:1:8:1:8:1:2:1:2:4:2:1:2:4:2:3:2:1:8 ', 'True1:2:3:2:1:8:1:2:3:2:1:8:1:8:1:8:1:…
4	14	4	242	0	0.0	2.3400954874660544	0.7947508860002005	0.0	720.0	0.18902439024390244:0.23780487804878048:0.06707317073170732:0.11585365853658537:0.06707317073170732:0.018292682926829267:0.012195121951219513:0.08536585365853659:0.012195121951219513:0.006097560975609756:0.012195121951219513:0.042682926829268296:0.06097560975609756:0.036585365853658534:0.012195121951219513:0.006097560975609756:0.012195121951219513:0.0:0.006097560975609756	['False1:2:4:5:4:2:1:8:1:2:1:2:1:8:1:8:1:2:3:2:4:5:13:12:11:12:13:14:6:14:13:5:4:2:1:2:3:2:4:2 ', 'False1:8:1:2:3:2:1:2:4:5:4:2:3:2:1:8:1:2:3:2:4:5:13:14:15:19:15:14:6:7:10:7:6:14:13:5:4:2:1:2 ', 'False1:8:1:2:4:2:3:2:1:8:1:2:3:2:4:2:1:2:4:2:3:2:1:8:1:2:4:2:3:2:1:8:1:8:1:2:4:5:13:12:9:12:17:16:17:12:11 ', 'False1:8:1:2:4:5:13:12:9:12:13:5:4:2:3:2:1:8:1:2:4:5:13:14:13:5:4:2:3:2:1:8:1:8:1:2:4 ']
4	18	6	269	0	0.0	2.3047990706642234	0.7827634014397892	0.0	1080.0	0.22709163346613545:0.22310756972111553:0.06374501992031872:0.08366533864541832:0.04780876494023904:0.027888446215139442:0.01195219123505976:0.11553784860557768:0.00796812749003984:0.0:0.00796812749003984:0.035856573705179286:0.05179282868525897:0.04780876494023904:0.0199203187250996:0.00796812749003984:0.01195219123505976:0.0:0.00796812749003984	['False1:8:1:8:1:8:1:2:3:2:4:2:1:8:1:2:1:8:1:8:1:8:1:2:4:5:13:12:13:14:6:7:6:14:15:14:13:5 ', 'False1:2:3:2:4:2:1:8:1:2:4:2:3:2:1:8:1:2:3:2:4:2:1:2:4:5:13:12:13:14:6:7:6:14:15:19:15:14:13:5:4:2:1:8:1:2 ', 'False1:8:1:8:1:8:1:2:1:8:1:2:1:8:1:2:4:2:1:8:1:8:1:2:4:2:3:2:1:8:1:8:1:8:1:8:1:8:1:2:3:2 ', 'False1:8:1:2:4:5:13:14:6:14:13:5:4:2:1:2:4:5:13:12:9:12:11:12:17:16:17:12:13:14:15:19:15:14:6:7:6:14…
4	18	10	373	0	0.0	2.0336460755740857	0.6906735340631183	0.0	1800.0	0.2706422018348624:0.24541284403669725:0.06651376146788991:0.09403669724770643:0.052752293577981654:0.0045871559633027525:0.0022935779816513763:0.13990825688073394:0.011467889908256881:0.0:0.009174311926605505:0.04128440366972477:0.03669724770642202:0.011467889908256881:0.0:0.0022935779816513763:0.011467889908256881:0.0:0.0	['False1:2:3:2:1:8:1:8:1:2:3:2:4:5:4:2:1:2:3:2:4:5:4:2:1:2:1:8:1:2:3:2:1:2:4:5 ', 'False1:8:1:2:4:5:4:2:1:8:1:2:3:2:4:5:4:2:1:2:4:5:13:12:9:12:17:12:11:12:13:14:6:7:6:14:13:5:4:2 ', 'False1:2:1:8:1:8:1:2:4:2:3:2:1:8:1:2:1:2:1:8:1:2:4:5:4:2:3:2:1:2:4:5:13:12:17:16:17:12:9:12:11:12 ', 'False1:8:1:8:1:2:1:2:4:2:1:8:1:2:4:2:3:2:1:8:1:2:3:2:1:2:1:8:1:8:1:8:1:2:3 ', 'False1:8:1:2:3:2:1:2:3:2:4:5:13:12:…
4	18	17	736	1	0.058823529411764705	2.398295789660078	0.8145170630566188	88.071	2968.071	0.08939974457215837:0.20051085568326948:0.04086845466155811:0.18646232439335889:0.12643678160919541:0.019157088122605363:0.008939974457215836:0.02681992337164751:0.01277139208173691:0.0038314176245210726:0.01532567049808429:0.06385696040868455:0.09450830140485313:0.05491698595146871:0.016602809706257982:0.008939974457215836:0.021711366538952746:0.002554278416347382:0.006385696040868455	['False1:8:1:2:4:5:13:12:9:12:13:14:6:14:13:5:4:2:3:2:1:8:1:8:1:2:4:5:4:2:3:2:1:2:1:8:1:8 ', 'True1:2:1:8:1:2:4:2:3:2:1:2:4:5:13:14:15:19:18 ', 'False1:2:3:2:1:2:1:8:1:2:3:2:1:2:3:2:4:2:1:8:1:2:3:2:1:8:1:2:4:5:13:14:15:14:6:7:10:7:6:14:13:12:17:16 ', 'False1:2:4:5:13:5:4:5:4:5:4:2:3:2:4:2:4:5:13:12:17:16:17:12:13:14:6:7:6:14:13:5:4:2:1:2:3:2:1:8:1 ', 'False1:2:4:2:4:2:4:2:4:5:4:2:4:5:4:5:13:5:4:2…
4	18	17	438	5	0.29411764705882354	2.100260703799499	0.7132974120571095	67.9118	2499.559	0.2492753623188406:0.263768115942029:0.07681159420289856:0.1072463768115942:0.05217391304347826:0.005797101449275362:0.005797101449275362:0.12173913043478261:0.004347826086956522:0.002898550724637681:0.004347826086956522:0.014492753623188406:0.028985507246376812:0.021739130434782608:0.017391304347826087:0.0014492753623188406:0.002898550724637681:0.007246376811594203:0.011594202898550725	['False1:8:1:2:3:2:1:8:1:2:1:2:1:8:1:2:4:2:1:8:1:2:4:5:13:12:9:12:11:12:13:14:13:5:4:2 ', 'False1:8:1:8:1:2:4:2:1:8:1:8:1:2:3:2:1:2:4:2:3:2:1:8:1:8:1:2:3:2:4:2:1:8:1:2:4:2:3:2:1 ', 'False1:2:4:2:3:2:1:8:1:8:1:2:4:2:1:8:1:2:4:5:4:2:3:2:1:8:1:2:4:5:4:2:1:2:3:2:4:2:1:2:4:5:4:2:3:2 ', 'False1:8:1:2:3:2:1:2:3:2:4:5:4:2:1:8:1:8:1:8:1:8:1:8:1:2:1:2:3:2:1:8:1:2:4:5:13:12:17:16:17:12:9:12:11:12:13:5:4 ', …
4	18	21	486	17	0.8095238095238095	2.5255273757980774	0.8577278706292105	58.2485294117647	1710.225	0.15187376725838264:0.17159763313609466:0.03747534516765286:0.10059171597633136:0.08086785009861933:0.011834319526627219:0.005917159763313609:0.05719921104536489:0.009861932938856016:0.0019723865877712033:0.007889546351084813:0.04142011834319527:0.08481262327416174:0.07297830374753451:0.06903353057199212:0.0019723865877712033:0.009861932938856016:0.03353057199211045:0.04930966469428008	['False1:2:3:2:4:2:1:2:1:2:1:8:1:2:3:2:4:5:4:2:1:8:1:2:3:2:4:2:1:2:3:2:4:2:1:8:1:8 ', 'False1:8:1:2:3:2:4:2:1:8:1:2:1:2:3:2:4:2:1:2:4:2:1:8:1:2:3:2:4:2:1:2:4:2:3:2:1:8:1 ', 'False1:8:1:2:4:2:1:2:4:2:3:2:1:8:1:2:4:5:13:12:13:5:4:2:1:2:3:2:4:5:4:2:1:2:3:2:1:2:1:2:3:2:4:2 ', 'True1:8:1:2:3:2:4:2:1:2:4:5:4:2:3:2:1:8:1:2:3:2:4:2:1:8:1:2:3:2:4:5:13:14:6:14:15:19:18 ', 'True1:2:1:8:1:2:4:5:13:14:15:19:1…
4	18	8	304	0	0.0	2.1062689931538583	0.7153379669461295	0.0	1440.0	0.24404761904761904:0.2619047619047619:0.06547619047619048:0.10714285714285714:0.050595238095238096:0.01488095238095238:0.005952380952380952:0.11904761904761904:0.008928571428571428:0.0:0.005952380952380952:0.03273809523809524:0.041666666666666664:0.023809523809523808:0.005952380952380952:0.002976190476190476:0.008928571428571428:0.0:0.0	['False1:2:4:2:3:2:1:8:1:2:3:2:1:2:3:2:1:8:1:2:4:5:13:12:9:12:17:16:17:12:11:12:13:5:4:2:1:8 ', 'False1:8:1:8:1:8:1:2:4:2:1:2:3:2:1:8:1:8:1:2:3:2:4:2:1:8:1:2:4:5:13:12:9:12:13:5:4:2 ', 'False1:2:3:2:4:2:1:8:1:8:1:8:1:2:4:2:3:2:1:8:1:2:4:5:4:2:3:2:1:2:4:2:1:2:3:2:4:2:1:8 ', 'False1:8:1:2:4:5:13:14:15:14:13:12:9:12:11:12:13:5:4:2:3:2:1:8:1:2:4:5:13:14:15:14:6:7:6:14:13:12:17:12 ', 'False1:2:3:2:4:5…
4	18	10	306	0	0.0	1.8500489118404584	0.6283196646052418	0.0	1800.0	0.2850877192982456:0.28289473684210525:0.07894736842105263:0.10087719298245613:0.043859649122807015:0.0021929824561403508:0.0:0.1425438596491228:0.0043859649122807015:0.0:0.006578947368421052:0.021929824561403508:0.019736842105263157:0.006578947368421052:0.0:0.0:0.0043859649122807015:0.0:0.0	['False1:8:1:2:4:2:1:8:1:2:3:2:4:2:1:2:1:8:1:2:1:8:1:2:1:8:1:2:4:2:3:2:1:2:3:2:4:5:4:2:1:8 ', 'False1:8:1:2:1:2:3:2:1:8:1:2:4:2:1:8:1:8:1:2:4:5:4:2:1:8:1:8:1:2:1:8:1:2:3:2:1:8:1:8 ', 'False1:8:1:2:4:5:4:2:3:2:1:2:1:8:1:8:1:2:1:2:4:2:3:2:1:2:1:2:1:8:1:8:1:2:3:2:1:8:1:2:4:2:3 ', 'False1:8:1:8:1:2:3:2:4:5:4:2:1:2:4:5:13:12:11:12:9:12:13:14:6:14:13:5:4:2:3:2:1:8:1:8:1:2:3:2 ', 'False1:8:1:2:3:2:1:2:1…
4	18	9	335	0	0.0	2.0127911411577144	0.6835907130014723	0.0	1620.0	0.27383863080684595:0.2787286063569682:0.07579462102689487:0.08312958435207823:0.039119804400977995:0.012224938875305624:0.007334963325183374:0.1271393643031785:0.004889975550122249:0.0024449877750611247:0.004889975550122249:0.02444987775061125:0.03178484107579462:0.019559902200488997:0.004889975550122249:0.0024449877750611247:0.007334963325183374:0.0:0.0	['False1:8:1:2:1:8:1:2:1:8:1:8:1:2:3:2:1:2:3:2:4:2:1:2:3:2:1:8:1:8:1:2:1:8:1:2:4:2:3:2 ', 'False1:2:4:2:1:8:1:2:1:2:1:8:1:8:1:2:1:8:1:2:4:5:13:12:11:12:17:12:9:12:13:5:4:2:1:8 ', 'False1:8:1:8:1:2:3:2:1:2:4:2:1:8:1:2:4:5:13:12:17:16:17:12:13:14:6:7:10:7:6:14:15:14:13:5:4:2:3:2:1:2:1 ', 'False1:8:1:8:1:8:1:2:3:2:1:2:3:2:1:8:1:2:4:2:3:2:1:2:3:2:1:8:1:2:1:8:1:2:4:5:4:2:1:8:1:2:1:8:1:2:3:2:1:8 ', 'Fa…
4	18	7	240	0	0.0	1.7809390785870294	0.6048483569155869	0.0	1260.0	0.29430379746835444:0.27531645569620256:0.0759493670886076:0.10126582278481013:0.05379746835443038:0.0:0.0:0.1550632911392405:0.0:0.0:0.0031645569620253164:0.00949367088607595:0.02531645569620253:0.0031645569620253164:0.0:0.0:0.0031645569620253164:0.0:0.0	['False1:8:1:2:1:8:1:8:1:8:1:2:4:2:3:2:1:2:4:2:1:8:1:2:3:2:1:2:4:5:4:2:1:8:1:2:3:2:1:8:1:2:3 ', 'False1:2:1:8:1:8:1:2:1:8:1:8:1:8:1:2:4:5:13:5:4:2:3:2:1:8:1:2:3:2:4:5:4:2:1:2:3:2:1:8:1:8:1:8 ', 'False1:8:1:2:3:2:1:8:1:2:4:2:1:8:1:8:1:2:4:5:4:2:3:2:1:8:1:8:1:2:1:8:1:2:1:2:4:5:13 ', 'False1:2:1:8:1:2:3:2:4:5:13:5:4:2:1:2:4:2:1:8:1:2:3:2:1:2:4:2:1:8:1:8:1:2:3:2:1:2:1:8 ', 'False1:2:3:2:1:8:1:2:4:5:1…
4	18	10	261	8	0.8	2.2760061529526427	0.7729846565191755	80.194875	1001.559	0.22988505747126436:0.2222222222222222:0.05363984674329502:0.0842911877394636:0.06130268199233716:0.022988505747126436:0.007662835249042145:0.09195402298850575:0.0:0.0:0.0:0.007662835249042145:0.05747126436781609:0.06130268199233716:0.034482758620689655:0.0:0.0038314176245210726:0.03065134099616858:0.03065134099616858	['False1:2:1:8:1:2:3:2:4:5:4:2:1:8:1:8:1:2:4:5:4:2:1:2:3:2:1:8:1:8:1:2:3:2:1 ', 'False1:2:3:2:1:2:4:5:4:2:1:2:3:2:4:2:1:8:1:8:1:8:1:2:3:2:1:8:1:8:1:2:4:2:1:2:1:2:1:8:1:8 ', 'True1:8:1:2:1:2:3:2:1:2:4:5:13:14:15:19:18 ', 'True1:2:1:8:1:2:1:2:3:2:1:2:4:5:13:5:13:14:15:19:18 ', 'True1:2:4:5:13:14:15:19:18 ', 'True1:8:1:2:1:8:1:2:4:5:4:2:1:8:1:2:4:2:3:2:1:8:1:8:1:2:4:5:13:14:15:19:18 ', 'True1:8:1:2:…
5	2	2	159	0	0.0	2.0025389351595257	0.6577514129463757	0	360.0	0.2619047619047619:0.13095238095238096:0.023809523809523808:0.0:0.25:0.09523809523809523:0.047619047619047616:0.0:0.07142857142857142:0.03571428571428571:0.05952380952380952:0.0:0.0:0.0:0.011904761904761904:0.011904761904761904:0.0:0.0:0.0:0.0:0.0	['False1:2:1:5:6:11:10:15:10:11:6:5:9:5:1:2:1:2:1:2:1:5:1:5:1:5:6:5:9:5:1:5:9:5:1:2:1:5:1:5 ', 'False1:2:1:5:6:7:3:7:6:5:1:5:6:7:3:7:6:11:16:11:10:11:6:5:9:5:1:2:1:2:1:5:9:5:1:2:1:5:9:5:1:2:1:2 ']
5	2	3	239	0	0.0	2.1665399559489487	0.7116189813890825	0	540.0	0.18604651162790697:0.07751937984496124:0.0:0.0:0.24031007751937986:0.11627906976744186:0.023255813953488372:0.0:0.07751937984496124:0.06201550387596899:0.11627906976744186:0.007751937984496124:0.0:0.015503875968992248:0.03875968992248062:0.03875968992248062:0.0:0.0:0.0:0.0:0.0	['False1:5:1:2:1:2:1:5:6:11:16:11:10:11:6:5:9:5:1:2:1:2:1:5:9:5:1:5:9:5:6:5:1:2:1:2:1:5:9:5:1:5 ', 'False1:5:9:5:1:5:1:2:1:5:9:5:6:7:12:7:6:11:10:15:14:15:10:11:16:11:6:5:1:5:6:11:10:15:10:11:16:11:6:5:9:5 ', 'False1:2:1:5:6:11:10:11:6:7:6:5:9:5:1:5:9:5:6:11:16:11:6:5:1:2:1:5:9:5:6:5:1:2:1:5:6:11:10:15:14:15:10:11:16 ']
5	2	3	250	0	0.0	2.301497443566398	0.7559469475571905	0	540.0	0.17293233082706766:0.08270676691729323:0.022556390977443608:0.007518796992481203:0.19548872180451127:0.14285714285714285:0.09774436090225563:0.0:0.05263157894736842:0.045112781954887216:0.08270676691729323:0.05263157894736842:0.015037593984962405:0.0:0.015037593984962405:0.015037593984962405:0.0:0.0:0.0:0.0:0.0	['False1:5:1:2:1:5:9:5:6:5:1:5:6:7:6:11:6:5:1:2:1:5:9:5:1:5:6:7:12:7:6:11:10:15:10:11:6:5:1:2 ', 'False1:2:1:5:9:5:6:11:6:5:1:5:6:11:10:15:10:11:16:11:6:7:3:4:3:7:12:7:6:5:9:5:1:2:1:2:1:5:6:7:12:13:12:7 ', 'False1:5:9:5:6:7:12:7:6:11:10:11:16:11:6:5:1:2:1:2:1:2:1:5:9:5:1:2:1:5:6:5:9:5:1:2:1:5:6:7:12:13:12:7:3:7:6:11:10 ']
5	2	4	237	0	0.0	2.1138904655718007	0.6943257961838136	0	720.0	0.22282608695652173:0.10326086956521739:0.010869565217391304:0.0:0.2554347826086957:0.13043478260869565:0.05434782608695652:0.005434782608695652:0.07608695652173914:0.005434782608695652:0.05434782608695652:0.02717391304347826:0.02717391304347826:0.0:0.0:0.016304347826086956:0.0:0.0:0.0:0.0:0.010869565217391304	['False1:2:1:5:6:7:12:13:21:13:12:7:6:5:1:2:1:5:6:11:6:5:9:5:1:2:1:5:6:5:9:5:1:5:9:5:1:2:1:5:9:5:6 ', 'False1:2:1:2:1:2:1:5:1:5:9:5:1:2:1:5:1:2:1:5:6:11:6:5:9:5:1:2:1:5:1:2:1:5:6:11:6:7:3:7:6:5:9 ', 'False1:5:1:5:9:5:1:2:1:5:6:11:16:11:10:11:6:7:12:7:3:7:6:5:9:5:1:2:1:5:6:11:16:11:6:7:12:13:8:13:21:13:12:7:6:5:9:5 ', 'False1:5:9:5:6:5:1:5:6:11:16:11:6:5:9:5:1:2:1:5:1:2:1:2:1:5:1:5:9:5:6:5:1:2:1:2…
5	2	3	226	0	0.0	2.2066895073301005	0.7248064523972365	0	540.0	0.23741007194244604:0.11510791366906475:0.03597122302158273:0.014388489208633094:0.2014388489208633:0.1223021582733813:0.06474820143884892:0.0:0.04316546762589928:0.014388489208633094:0.07913669064748201:0.02877697841726619:0.014388489208633094:0.0:0.0:0.02158273381294964:0.0:0.0:0.0:0.0:0.007194244604316547	['False1:5:9:5:1:2:1:5:1:2:1:2:1:5:6:11:10:11:6:5:1:5:6:7:12:7:3:4:3:7:6:5:1:2:1:2:1:5:6:11:16:11:6:5:9 ', 'False1:5:1:2:1:5:6:7:3:7:12:13:21:13:12:7:6:11:6:5:1:2:1:2:1:2:1:5:6:11:6:5:1:2:1:5:6:11:10:11:16:11:6:5:9 ', 'False1:5:9:5:1:2:1:2:1:2:1:5:6:5:1:5:9:5:1:2:1:5:9:5:1:5:1:2:1:2:1:5:6:11:16:11:6:7:3:4:3:7:12:7:6:5:1:5:1 ']
5	2	3	205	0	0.0	1.9764945684289712	0.649196913098436	0	540.0	0.28888888888888886:0.18518518518518517:0.022222222222222223:0.0:0.18518518518518517:0.1037037037037037:0.06666666666666667:0.0:0.044444444444444446:0.014814814814814815:0.05925925925925926:0.014814814814814815:0.0:0.0:0.0:0.014814814814814815:0.0:0.0:0.0:0.0:0.0	['False1:2:1:2:1:2:1:5:6:5:9:5:1:2:1:5:6:11:6:7:3:7:12:7:6:5:1:2:1:5:9:5:1:2:1:5:1:2:1:2:1:5:6:5:1 ', 'False1:2:1:2:1:2:1:2:1:5:1:2:1:5:6:7:12:7:6:11:10:11:6:5:9:5:1:2:1:2:1:2:1:5:9:5:6:7:3:7:6:11:16:11 ', 'False1:5:1:2:1:2:1:5:6:5:1:2:1:2:1:2:1:5:9:5:1:2:1:2:1:5:9:5:1:2:1:5:6:11:10:11:16:11:6:7:3:7:6:5:1:2 ']
5	2	2	183	0	0.0	2.3781395088067776	0.7811207036414746	0	360.0	0.21951219512195122:0.13414634146341464:0.04878048780487805:0.024390243902439025:0.17073170731707318:0.08536585365853659:0.08536585365853659:0.012195121951219513:0.04878048780487805:0.024390243902439025:0.036585365853658534:0.036585365853658534:0.036585365853658534:0.0:0.012195121951219513:0.012195121951219513:0.0:0.0:0.0:0.0:0.012195121951219513	['False1:5:1:5:9:5:1:2:1:5:6:7:3:4:3:7:12:13:21:13:8:13:12:7:6:5:9:5:1:2:1:5:9:5 ', 'False1:5:6:11:10:15:10:11:16:11:6:7:12:7:6:5:1:2:1:2:1:2:1:5:6:7:3:4:3:7:6:5:9:5:1:2:1:2:1:2:1:2:1:2:1:5:1:2 ']
5	2	3	196	0	0.0	1.8770885034781017	0.6165461223802695	0	540.0	0.29577464788732394:0.15492957746478872:0.007042253521126761:0.0:0.2605633802816901:0.11267605633802817:0.035211267605633804:0.0:0.04225352112676056:0.02112676056338028:0.04225352112676056:0.007042253521126761:0.0:0.0:0.007042253521126761:0.014084507042253521:0.0:0.0:0.0:0.0:0.0	['False1:5:1:2:1:5:9:5:1:5:6:11:16:11:10:15:10:11:6:7:6:5:9:5:1:2:1:2:1:5:6:5:1:5:6:5:9:5:1:2 ', 'False1:2:1:2:1:5:6:11:10:11:16:11:6:7:3:7:6:5:1:2:1:5:6:7:12:7:6:5:1:2:1:5:1:5:1:2:1:2:1:5:9:5:6:5:1:2:1:2 ', 'False1:2:1:5:6:5:9:5:1:2:1:2:1:5:6:5:1:5:6:5:1:5:1:5:1:5:1:2:1:2:1:2:1:5:1:5:6:5:1:2:1:5:9:5:1:5:6:5:1:2:1:2:1:2 ']
5	2	3	228	0	0.0	2.123673958470583	0.6975392699219471	0	540.0	0.2028985507246377:0.07971014492753623:0.036231884057971016:0.014492753623188406:0.2608695652173913:0.13043478260869565:0.07971014492753623:0.0:0.08695652173913043:0.007246376811594203:0.050724637681159424:0.028985507246376812:0.007246376811594203:0.0:0.0:0.014492753623188406:0.0:0.0:0.0:0.0:0.0	['False1:2:1:5:9:5:1:2:1:5:9:5:1:5:6:11:6:7:6:5:9:5:1:5:1:2:1:5:6:7:6:5:1:5:9:5:1:2:1:2:1:5:6 ', 'False1:5:6:5:1:2:1:2:1:5:6:7:12:7:6:5:9:5:1:5:6:11:6:7:3:7:12:7:6:5:9:5:1:2:1:5:9:5:1:5:9:5:6:7:3:4:3 ', 'False1:2:1:5:6:5:9:5:1:5:9:5:6:11:16:11:6:5:1:2:1:5:1:5:9:5:1:2:1:5:9:5:6:7:12:13:12:7:3:4:3:7:6:11:16:11:10:11 ']
5	2	2	177	0	0.0	2.265513412142864	0.7441276779805664	0	360.0	0.20224719101123595:0.0898876404494382:0.0449438202247191:0.02247191011235955:0.21348314606741572:0.12359550561797752:0.07865168539325842:0.011235955056179775:0.056179775280898875:0.02247191011235955:0.056179775280898875:0.0449438202247191:0.033707865168539325:0.0:0.0:0.0:0.0:0.0:0.0:0.0:0.0	['False1:5:6:11:6:5:1:5:9:5:1:2:1:2:1:5:6:7:3:4:3:7:12:13:8:13:12:7:6:5:9:5:1:5:6:5:1:2:1:2:1:5:1:5:9 ', 'False1:2:1:5:9:5:1:2:1:5:6:11:10:11:6:7:6:5:1:2:1:5:1:2:1:5:6:11:10:11:6:7:12:13:12:7:3:4:3:7:6:5:9:5 ']
5	6	3	234	0	0.0	2.3780912997243773	0.781104868947073	0.0	540.0	0.2109375:0.109375:0.0546875:0.0234375:0.171875:0.09375:0.1015625:0.0:0.0546875:0.03125:0.046875:0.0390625:0.015625:0.0078125:0.0234375:0.0078125:0.0:0.0:0.0:0.0:0.0078125	['False1:5:1:2:1:5:6:11:10:15:14:15:10:11:16:11:6:7:3:4:3:7:12:7:6:5:1:2:1:2:1:5:6:7:3:4:3:7 ', 'False1:2:1:5:9:5:6:11:10:15:10:11:6:7:12:7:6:5:1:5:1:2:1:2:1:5:6:11:6:7:12:13:21:13:12:7:3:7:6:5:9:5:1 ', 'False1:2:1:5:9:5:1:2:1:5:9:5:1:2:1:2:1:2:1:5:1:5:9:5:1:2:1:5:6:7:3:4:3:7:12:7:6:5:9:5:1:2:1:2:1:5:9 ']
5	6	2	153	0	0.0	2.456978884010701	0.8070161853850338	0.0	360.0	0.16049382716049382:0.07407407407407407:0.037037037037037035:0.012345679012345678:0.19753086419753085:0.14814814814814814:0.07407407407407407:0.0:0.04938271604938271:0.024691358024691357:0.07407407407407407:0.024691358024691357:0.024691358024691357:0.0:0.024691358024691357:0.024691358024691357:0.0:0.012345679012345678:0.024691358024691357:0.0:0.012345679012345678	['False1:5:1:2:1:5:6:7:6:11:10:15:19:18:19:15:10:11:16:11:6:5:1:2:1:2:1:5:6:11:16:11:6:5:1:5:6:5:9 ', 'False1:5:6:5:9:5:1:2:1:5:6:7:12:13:21:13:12:7:3:4:3:7:6:5:9:5:1:2:1:5:6:7:3:7:6:11:6:5:9:5:1:2 ']
5	6	2	165	0	0.0	2.512674950967818	0.8253100452912739	0.0	360.0	0.15853658536585366:0.06097560975609756:0.06097560975609756:0.012195121951219513:0.14634146341463414:0.10975609756097561:0.12195121951219512:0.012195121951219513:0.024390243902439025:0.04878048780487805:0.06097560975609756:0.06097560975609756:0.036585365853658534:0.024390243902439025:0.04878048780487805:0.012195121951219513:0.0:0.0:0.0:0.0:0.0	['False1:5:6:7:12:7:3:7:6:5:9:5:1:2:1:5:1:2:1:5:1:5:1:2:1:2:1:5:6:7:3:7:6:11:10:15:14:15:10:11:6 ', 'False1:5:6:11:10:15:14:15:10:11:16:11:6:7:12:13:12:7:3:4:3:7:6:5:9:5:1:2:1:5:1:5:6:7:3:7:12:13:8:13:12 ']
5	6	3	170	1	0.3333333333333333	2.1567473407536455	0.7084025113529393	53.586	413.586	0.23958333333333334:0.11458333333333333:0.020833333333333332:0.010416666666666666:0.25:0.11458333333333333:0.052083333333333336:0.0:0.07291666666666667:0.010416666666666666:0.041666666666666664:0.010416666666666666:0.0:0.0:0.010416666666666666:0.020833333333333332:0.010416666666666666:0.0:0.010416666666666666:0.010416666666666666:0.0	['False1:5:1:2:1:5:9:5:6:5:1:2:1:5:9:5:6:7:12:7:6:5:1:2:1:2:1:5:1:2:1:5:9:5:1:2:1:5:6:11:16 ', 'False1:5:9:5:1:2:1:5:6:7:3:4:3:7:6:5:9:5:1:2:1:2:1:5:6:5:9:5:1:2:1:5:6:7:6:11:6:5:9:5:1:5 ', 'True1:2:1:5:6:11:16:11:10:15:19:20:17 ']
5	6	2	178	0	0.0	2.535791896372976	0.8329030080228753	0.0	360.0	0.1038961038961039:0.03896103896103896:0.025974025974025976:0.0:0.14285714285714285:0.15584415584415584:0.1038961038961039:0.025974025974025976:0.025974025974025976:0.03896103896103896:0.1038961038961039:0.05194805194805195:0.07792207792207792:0.012987012987012988:0.025974025974025976:0.03896103896103896:0.0:0.0:0.0:0.0:0.025974025974025976	['False1:5:6:7:6:5:1:5:9:5:6:5:1:2:1:5:6:11:10:15:14:15:10:11:16:11:6:7:3:7:12:13:21:13:8:13:12:7:6 ', 'False1:5:9:5:6:11:16:11:6:7:6:5:1:2:1:2:1:5:6:11:16:11:10:11:6:7:12:13:21:13:8:13:12:7:3:7:6:5 ']
5	6	4	253	0	0.0	2.2232381687183778	0.7302420048448813	0.0	720.0	0.25443786982248523:0.15976331360946747:0.023668639053254437:0.005917159763313609:0.1952662721893491:0.08284023668639054:0.05917159763313609:0.011834319526627219:0.05917159763313609:0.011834319526627219:0.029585798816568046:0.04142011834319527:0.03550295857988166:0.005917159763313609:0.011834319526627219:0.005917159763313609:0.0:0.0:0.0:0.0:0.005917159763313609	['False1:5:9:5:6:11:16:11:10:15:14:15:10:11:6:7:12:13:8:13:12:7:6:5:1:5:1:2:1:2:1:5:9:5:1:2:1:5:1:2 ', 'False1:5:9:5:1:5:6:7:3:4:3:7:12:13:12:7:6:5:9:5:1:2:1:5:9:5:6:11:6:5:1:2:1:2:1:2:1:2:1:5:1:2 ', 'False1:2:1:2:1:5:6:5:9:5:1:5:6:11:6:7:12:7:3:7:6:5:1:2:1:5:9:5:1:2:1:2:1:2:1:2:1:2:1:2 ', 'False1:2:1:2:1:5:1:2:1:5:9:5:6:5:1:5:1:2:1:2:1:2:1:2:1:5:9:5:6:5:1:2:1:5:9:5:6:7:12:13:8:13:21:13:12:7:3 ']
5	6	5	330	2	0.4	2.6032878553995547	0.855072645595673	129.6695	799.339	0.16326530612244897:0.07653061224489796:0.030612244897959183:0.01020408163265306:0.1377551020408163:0.12755102040816327:0.07142857142857142:0.00510204081632653:0.025510204081632654:0.04591836734693878:0.11734693877551021:0.030612244897959183:0.030612244897959183:0.01020408163265306:0.03571428571428571:0.025510204081632654:0.01020408163265306:0.00510204081632653:0.02040816326530612:0.0102040816326…	['False1:2:1:5:6:11:10:11:16:11:6:7:12:7:6:5:9:5:1:5:6:11:6:7:3:4:3:7:6:5:9:5:1:5:6:7:12:13:21:13 ', 'False1:5:9:5:1:2:1:2:1:5:1:5:9:5:6:11:6:5:1:2:1:5:1:2:1:2:1:5:6:11:16:11:6:7:12:13:8:13:21:13:12:7 ', 'False1:2:1:5:6:7:12:7:3:7:6:11:10:11:16:11:6:5:1:2:1:5:1:2:1:5:1:2:1:2:1:5:1:2:1:5:1:5:6:7:3:7:12:13 ', 'True1:2:1:5:6:11:10:11:16:11:6:7:3:4:3:7:6:5:9:5:1:2:1:5:6:11:10:15:19:20:17 ', 'True1:2:…
5	6	4	270	0	0.0	2.2562790742981678	0.7410945790188779	0.0	720.0	0.15853658536585366:0.06097560975609756:0.024390243902439025:0.006097560975609756:0.2073170731707317:0.17073170731707318:0.08536585365853659:0.006097560975609756:0.04878048780487805:0.036585365853658534:0.11585365853658537:0.036585365853658534:0.018292682926829267:0.0:0.0:0.024390243902439025:0.0:0.0:0.0:0.0:0.0	['False1:5:6:5:1:5:6:11:10:11:16:11:6:7:3:4:3:7:12:7:6:5:1:2:1:2:1:5:1:5:9:5:6:11:10:11:16:11:6:5:1:5 ', 'False1:2:1:5:6:7:6:5:9:5:1:2:1:5:1:5:6:7:12:13:12:7:3:7:6:5:9:5:1:2:1:5:6:7:12:7:6:11:6 ', 'False1:5:6:11:10:11:6:7:6:5:9:5:1:2:1:5:6:11:16:11:10:11:6:5:9:5:1:2:1:5:9:5:6:11:10:11:6:5:1:5:6:11:6 ', 'False1:5:9:5:6:7:6:11:16:11:6:5:1:2:1:2:1:5:9:5:6:7:3:7:12:13:8:13:12:7:6:11:10:11:6:5:1:5:1:2…
5	6	3	206	0	0.0	2.2729192002038063	0.7465601737865358	0.0	540.0	0.20967741935483872:0.0967741935483871:0.04838709677419355:0.024193548387096774:0.22580645161290322:0.11290322580645161:0.07258064516129033:0.0:0.06451612903225806:0.024193548387096774:0.04838709677419355:0.024193548387096774:0.008064516129032258:0.008064516129032258:0.024193548387096774:0.008064516129032258:0.0:0.0:0.0:0.0:0.0	['False1:5:1:2:1:5:9:5:1:5:9:5:1:2:1:2:1:5:6:11:6:7:12:7:3:4:3:7:6:5:9:5:1:2:1:5:1:2:1:5 ', 'False1:5:6:5:1:5:9:5:1:2:1:2:1:5:9:5:6:5:1:2:1:5:6:5:9:5:1:2:1:2:1:5:6:7:12:7:3:4:3:7:6:11:10:15 ', 'False1:2:1:5:6:11:6:5:9:5:1:5:6:7:3:4:3:7:6:5:1:2:1:5:9:5:6:11:16:11:10:15:14:15:10:11:6:7:12:13 ']
5	6	4	285	1	0.25	2.359112632106883	0.7748711597182174	110.711	650.711	0.10344827586206896:0.027586206896551724:0.027586206896551724:0.013793103448275862:0.1793103448275862:0.1793103448275862:0.034482758620689655:0.0:0.034482758620689655:0.0896551724137931:0.1793103448275862:0.006896551724137931:0.0:0.006896551724137931:0.041379310344827586:0.041379310344827586:0.006896551724137931:0.006896551724137931:0.013793103448275862:0.006896551724137931:0.0	['False1:2:1:5:6:5:1:2:1:5:9:5:6:11:16:11:6:5:1:2:1:5:6:11:6:5:1:5:6:7:3:4:3:7:12:7:6:5:9:5 ', 'True1:5:9:5:6:11:6:5:1:2:1:5:6:11:10:15:19:18:19:20:17 ', 'False1:5:6:5:6:5:6:11:10:15:10:11:6:11:10:11:10:11:16:11:6:7:3:4:3:7:6:5:1:5:9:5:6:11:10:15:14:15:10:11:6:11:16 ', 'False1:5:6:11:10:15:10:11:6:5:6:11:16:11:6:11:10:15:10:11:16:11:6:5:1:5:6:11:10:11:6:11:16:11:10:11:6:5:1:5:9 ']
5	10	3	186	0	0.0	2.024555574103968	0.6649829704056486	0.0	540.0	0.23577235772357724:0.12195121951219512:0.008130081300813009:0.0:0.25203252032520324:0.14634146341463414:0.04065040650406504:0.0:0.07317073170731707:0.016260162601626018:0.056910569105691054:0.0:0.0:0.008130081300813009:0.024390243902439025:0.008130081300813009:0.0:0.0:0.008130081300813009:0.0:0.0	['False1:5:9:5:6:7:6:5:1:2:1:5:1:2:1:5:9:5:1:2:1:5:6:11:6:5:9:5:1:2:1:5:9:5:1:5:6:7:6:11:6:5:9:5 ', 'False1:2:1:5:9:5:6:11:6:5:1:2:1:5:1:2:1:2:1:2:1:2:1:5:9:5:6:5:1:2:1:5:6:5:1:5:9:5:6:7:3 ', 'False1:2:1:5:6:7:6:11:16:11:6:5:1:2:1:2:1:5:1:5:9:5:6:7:6:11:10:15:14:15:19:15:10:11:6:5:1:2 ']
5	10	4	238	0	0.0	2.181861300237307	0.716651410810038	0.0	720.0	0.2603550295857988:0.14201183431952663:0.0:0.0:0.21301775147928995:0.08875739644970414:0.029585798816568046:0.0:0.05325443786982249:0.029585798816568046:0.0650887573964497:0.023668639053254437:0.023668639053254437:0.005917159763313609:0.023668639053254437:0.023668639053254437:0.0:0.0:0.005917159763313609:0.0:0.011834319526627219	['False1:5:6:11:10:11:16:11:6:5:9:5:1:2:1:2:1:5:9:5:1:2:1:5:9:5:1:5:6:11:16:11:10:15:10:11:6:7:12:13:21:13:12 ', 'False1:5:1:2:1:5:9:5:1:2:1:5:9:5:6:11:10:15:14:15:19:15:10:11:16:11:6:5:1:5:6:7:6:5:9:5:1:2 ', 'False1:2:1:2:1:5:6:7:12:13:21:13:12:7:6:11:16:11:6:5:1:5:1:2:1:2:1:5:6:5:1:5:9:5:6:5:1:2:1:5 ', 'False1:2:1:5:1:2:1:5:1:5:1:2:1:2:1:2:1:5:6:7:6:5:9:5:1:5:1:2:1:2:1:5:9:5:1:2:1:5:1:2:1:2:1:2…
5	10	5	286	3	0.6	2.602657573948837	0.8548656241453109	130.83633333333333	752.509	0.16167664670658682:0.08383233532934131:0.023952095808383235:0.011976047904191617:0.1377245508982036:0.10778443113772455:0.059880239520958084:0.0:0.03592814371257485:0.059880239520958084:0.0658682634730539:0.017964071856287425:0.0:0.029940119760479042:0.08982035928143713:0.011976047904191617:0.017964071856287425:0.017964071856287425:0.04790419161676647:0.017964071856287425:0.0	['False1:2:1:5:9:5:6:7:12:7:6:11:6:5:1:2:1:5:6:11:6:7:6:5:9:5:1:2:1:5:6:7:3:4:3:7:12:7:6:11:16 ', 'False1:2:1:2:1:5:1:5:1:5:6:7:12:7:3:4:3:7:6:11:6:5:1:2:1:2:1:2:1:2:1:2:1:5:9 ', 'True1:5:9:5:6:11:6:5:1:2:1:2:1:2:1:5:9:5:1:5:6:7:6:11:16:11:10:15:19:18:19:20:17 ', 'True1:2:1:5:6:5:9:5:1:5:6:11:10:15:14:15:19:20:17 ', 'True1:5:6:11:10:15:14:15:19:18:19:15:14:15:10:11:10:15:14:15:10:11:10:15:10:15:1…
5	10	5	289	0	0.0	2.2139521141538987	0.7271919190746405	0.0	900.0	0.22115384615384615:0.10576923076923077:0.014423076923076924:0.0:0.23076923076923078:0.125:0.0625:0.004807692307692308:0.0625:0.028846153846153848:0.0625:0.028846153846153848:0.019230769230769232:0.004807692307692308:0.014423076923076924:0.009615384615384616:0.0:0.0:0.0:0.0:0.004807692307692308	['False1:5:1:2:1:5:9:5:1:2:1:5:9:5:6:11:10:15:10:11:6:5:1:2:1:5:9:5:6:11:10:11:16:11:6:7:6:5 ', 'False1:2:1:2:1:5:6:5:1:2:1:5:9:5:6:11:6:7:6:5:1:2:1:5:9:5:6:5:1:2:1:5:9:5:1:2:1:5:6:11 ', 'False1:2:1:5:6:11:6:7:12:7:3:7:6:5:9:5:1:2:1:5:9:5:1:2:1:5:9:5:1:2:1:5:1:5:6:7:3:7:6:5:1:2 ', 'False1:2:1:5:9:5:1:5:6:5:1:2:1:2:1:5:6:5:1:2:1:2:1:5:9:5:1:5:9:5:6:7:12:7:6:11:10:11:16:11:6:5:1 ', 'False1:5:6:5:1:…
5	10	4	268	0	0.0	2.3539043542272515	0.7731604553347983	0.0	720.0	0.1951219512195122:0.10365853658536585:0.03048780487804878:0.012195121951219513:0.18902439024390244:0.11585365853658537:0.06097560975609756:0.006097560975609756:0.06097560975609756:0.03048780487804878:0.0975609756097561:0.024390243902439025:0.018292682926829267:0.006097560975609756:0.012195121951219513:0.036585365853658534:0.0:0.0:0.0:0.0:0.0	['False1:2:1:5:6:11:16:11:10:15:14:15:10:11:6:7:6:5:1:5:9:5:6:11:10:11:16:11:6:5:1:2:1:5:1:2:1:2:1:5:9:5:1:2 ', 'False1:2:1:2:1:2:1:5:9:5:6:7:12:13:8:13:12:7:6:11:16:11:6:5:1:2:1:5:9:5:6:11:16:11:6:7:6:5:1:2:1:5 ', 'False1:2:1:5:6:7:12:13:12:7:3:4:3:7:6:5:9:5:1:5:9:5:1:2:1:2:1:5:6:11:10:11:16:11:6:7:3:4:3 ', 'False1:5:9:5:1:5:6:11:16:11:10:11:6:7:6:5:9:5:1:2:1:5:9:5:1:2:1:2:1:5:9:5:1:2:1:5:6:7:3 …
5	10	5	369	0	0.0	2.6323405886473363	0.8646152697155681	0.0	900.0	0.15566037735849056:0.07547169811320754:0.05660377358490566:0.018867924528301886:0.15566037735849056:0.10849056603773585:0.09433962264150944:0.014150943396226415:0.03773584905660377:0.03773584905660377:0.07075471698113207:0.03773584905660377:0.0330188679245283:0.0047169811320754715:0.02830188679245283:0.014150943396226415:0.0047169811320754715:0.009433962264150943:0.02830188679245283:0.0094339622…	['False1:2:1:2:1:5:6:11:10:15:19:20:19:15:14:15:10:11:16:11:6:7:3:7:6:5:1:2:1:5:9:5:1:2:1:2:1:2:1:5 ', 'False1:5:6:5:1:2:1:2:1:5:9:5:1:2:1:2:1:5:1:5:6:5:9:5:1:5:6:11:10:11:16:11:6:7:3:4:3:7:12:13:8:13 ', 'False1:5:9:5:6:7:3:7:12:13:8:13:21:13:12:7:6:11:10:15:19:18:19:15:10:11:6:5:1:2:1:2:1:5:6:7:3:4:3:7:12:13:8 ', 'False1:5:6:7:12:13:12:7:3:7:6:11:6:5:9:5:1:2:1:5:1:5:9:5:6:11:10:11:6:7:12:7:3:4:3…
5	10	6	322	0	0.0	2.2456782636217696	0.7376126501143482	0.0	1080.0	0.20901639344262296:0.0942622950819672:0.02459016393442623:0.004098360655737705:0.22950819672131148:0.13114754098360656:0.09016393442622951:0.0:0.06147540983606557:0.012295081967213115:0.04918032786885246:0.036885245901639344:0.004098360655737705:0.004098360655737705:0.012295081967213115:0.01639344262295082:0.0:0.004098360655737705:0.012295081967213115:0.004098360655737705:0.0	['False1:2:1:5:9:5:1:2:1:2:1:2:1:2:1:2:1:2:1:5:6:5:9:5:1:5:6:5:9:5:1:2:1:5:9:5:1 ', 'False1:2:1:5:6:11:16:11:6:5:1:2:1:2:1:5:6:7:6:11:16:11:6:5:9:5:1:5:1:5:6:7:12:7:6:5:9:5:1:5 ', 'False1:5:6:7:3:7:12:7:6:5:9:5:1:2:1:5:1:2:1:5:9:5:6:7:12:7:3:7:6:5:1:2:1:5:6:5:1:5:9:5 ', 'False1:2:1:5:9:5:6:11:10:15:14:15:19:18:19:20:19:15:10:11:16:11:6:7:12:13:12:7:3:4:3:7:6:5:1:2:1:5:1 ', 'False1:5:6:11:16:11:6:…
5	10	5	276	0	0.0	2.1306386909897475	0.6998268971809443	0.0	900.0	0.22167487684729065:0.09852216748768473:0.034482758620689655:0.009852216748768473:0.26108374384236455:0.11822660098522167:0.054187192118226604:0.0:0.07881773399014778:0.024630541871921183:0.054187192118226604:0.009852216748768473:0.0:0.0049261083743842365:0.014778325123152709:0.014778325123152709:0.0:0.0:0.0:0.0:0.0	['False1:5:1:5:9:5:6:5:1:2:1:2:1:5:9:5:6:5:1:5:6:11:10:11:6:5:9:5:1:2:1:5:9:5:6:7:3:4:3:7 ', 'False1:2:1:5:9:5:6:5:1:2:1:2:1:5:6:11:16:11:6:5:9:5:1:2:1:5:6:11:16:11:10:15:10:11:6:5:9:5:1:5 ', 'False1:2:1:5:6:7:3:7:12:7:6:5:9:5:1:2:1:2:1:5:6:11:6:5:1:2:1:5:9:5:1:2:1:5:6:5:1:2:1:5:9:5:6:7:3 ', 'False1:5:9:5:6:5:1:2:1:2:1:5:1:2:1:5:6:5:9:5:1:2:1:5:9:5:1:5:9:5:1:2:1:5:6:5:1:5:9 ', 'False1:2:1:2:1:5:6…
5	10	3	192	0	0.0	2.2174454097740464	0.7283393225481258	0.0	540.0	0.24166666666666667:0.10833333333333334:0.03333333333333333:0.016666666666666666:0.23333333333333334:0.1:0.05:0.008333333333333333:0.058333333333333334:0.016666666666666666:0.058333333333333334:0.016666666666666666:0.025:0.0:0.0:0.025:0.0:0.0:0.0:0.0:0.008333333333333333	['False1:5:6:11:10:11:16:11:6:7:12:13:8:13:21:13:12:7:6:5:1:2:1:5:6:5:1:5:9:5:6:5:1:5:6:7:3:4:3:7 ', 'False1:2:1:5:9:5:1:2:1:2:1:5:9:5:1:2:1:5:1:5:6:5:1:2:1:5:9:5:1:2:1:5:1:2:1:5:9 ', 'False1:5:6:11:16:11:10:11:6:5:9:5:1:2:1:5:1:2:1:2:1:5:6:5:1:2:1:5:9:5:1:2:1:5:6:7:3:4:3:7:6:11:16 ']
5	10	5	210	3	0.6	2.6807765794433163	0.8805244941626701	46.06933333333333	498.208	0.18333333333333332:0.08333333333333333:0.025:0.008333333333333333:0.15833333333333333:0.075:0.058333333333333334:0.025:0.041666666666666664:0.025:0.041666666666666664:0.05:0.06666666666666667:0.008333333333333333:0.03333333333333333:0.008333333333333333:0.025:0.008333333333333333:0.03333333333333333:0.025:0.016666666666666666	['False1:2:1:2:1:5:6:7:12:13:8:13:12:7:3:4:3:7:6:11:6:5:1:5:1:2:1:2:1:5:1:2:1:2:1:5:9:5 ', 'True1:5:6:11:16:11:10:15:14:15:19:18:19:20:17 ', 'False1:2:1:5:6:7:12:13:8:13:21:13:12:7:6:5:9:5:1:2:1:2:1:5:1:5:6:7:12:13:21:13:8:13:12:7:3 ', 'True1:5:9:5:6:11:10:15:19:20:17 ', 'True1:5:9:5:1:2:1:5:9:5:1:5:6:11:10:15:19:20:17 ']
5	14	2	169	0	0.0	2.4227464631633686	0.7957722476090554	0	360.0	0.14814814814814814:0.06172839506172839:0.06172839506172839:0.024691358024691357:0.1728395061728395:0.12345679012345678:0.1111111111111111:0.0:0.04938271604938271:0.024691358024691357:0.07407407407407407:0.06172839506172839:0.04938271604938271:0.0:0.0:0.012345679012345678:0.0:0.0:0.0:0.0:0.024691358024691357	['False1:2:1:5:9:5:1:2:1:2:1:5:9:5:6:7:3:7:6:11:10:11:6:5:1:5:1:2:1:2:1:5:6:11:16:11:10:11:6:7:12 ', 'False1:5:6:11:6:7:3:4:3:7:12:13:21:13:12:7:6:5:1:5:9:5:1:5:6:7:12:13:21:13:12:7:3:4:3:7:6:5:9:5 ']
5	14	4	279	0	0.0	2.3993022759669684	0.7880717994514354	0	720.0	0.18285714285714286:0.09142857142857143:0.03428571428571429:0.011428571428571429:0.18857142857142858:0.14285714285714285:0.08571428571428572:0.0:0.04:0.03428571428571429:0.07428571428571429:0.03428571428571429:0.011428571428571429:0.005714285714285714:0.022857142857142857:0.011428571428571429:0.0:0.005714285714285714:0.017142857142857144:0.005714285714285714:0.0	['False1:5:9:5:6:11:10:15:14:15:19:18:19:20:19:15:10:11:6:5:1:2:1:2:1:5:6:5:1:2:1:2:1:5:6:7:6:5:9:5:1:5:6:5 ', 'False1:5:9:5:6:7:6:11:6:5:1:2:1:2:1:5:9:5:1:5:6:7:3:4:3:7:12:7:6:11:16:11:10:15:10:11:6:5:1:2:1:2:1 ', 'False1:5:6:11:10:11:16:11:6:7:12:13:12:7:3:7:6:5:1:2:1:2:1:5:1:2:1:5:1:2:1:5:9:5:6:7:6:11:10:11:6:5 ', 'False1:2:1:5:6:7:12:13:12:7:3:4:3:7:6:5:1:5:6:7:3:7:12:7:6:11:6:5:9:5:1:2:1:5:6…
5	14	4	235	0	0.0	2.1608150986843317	0.7097386019924052	0	720.0	0.23648648648648649:0.12162162162162163:0.02027027027027027:0.006756756756756757:0.22972972972972974:0.10810810810810811:0.060810810810810814:0.013513513513513514:0.07432432432432433:0.013513513513513514:0.04054054054054054:0.033783783783783786:0.033783783783783786:0.0:0.0:0.0:0.0:0.0:0.0:0.0:0.006756756756756757	['False1:5:9:5:1:2:1:5:9:5:6:7:12:7:6:5:1:5:1:5:6:7:6:5:9:5:1:2:1:2:1:5:6:11:10:11:6:5 ', 'False1:5:9:5:1:2:1:5:9:5:1:5:6:11:6:7:3:7:12:13:8:13:12:7:6:5:1:2:1:5:9:5:1:2:1:2:1 ', 'False1:5:9:5:6:11:6:7:12:13:8:13:21:13:12:7:3:4:3:7:6:5:1:2:1:5:6:5:9:5:1:2:1:2:1:5:9:5 ', 'False1:2:1:5:1:2:1:2:1:2:1:2:1:2:1:5:6:5:9:5:1:2:1:5:1:2:1:5:9:5:6:11:10:11:6 ']
5	14	5	242	0	0.0	2.054430711659288	0.6747957204071429	0	900.0	0.25112107623318386:0.1210762331838565:0.026905829596412557:0.004484304932735426:0.242152466367713:0.11210762331838565:0.08968609865470852:0.004484304932735426:0.05829596412556054:0.0:0.017937219730941704:0.04035874439461883:0.02242152466367713:0.0:0.0:0.004484304932735426:0.0:0.0:0.0:0.0:0.004484304932735426	['False1:5:6:7:3:7:12:7:6:5:1:2:1:5:6:7:12:7:6:11:6:5:1:2:1:5:9:5:1:2:1:5:6:5:9:5:1:2:1:5:9:5:6:5 ', 'False1:2:1:2:1:5:1:2:1:5:6:5:1:2:1:2:1:5:1:5:1:2:1:2:1:5:9:5:6:7:6:5:1:2:1:5:6:11:16:11 ', 'False1:5:1:2:1:5:6:7:12:13:12:7:3:4:3:7:6:5:1:2:1:5:9:5:1:2:1:5:1:5:6:5:1:2:1:2:1:5:9:5:1:2:1:2:1 ', 'False1:5:9:5:1:5:6:7:3:7:12:7:6:5:9:5:1:5:6:7:12:13:12:7:6:5:1:2:1:5:1:2:1:5:9:5:1:2:1:2:1:5:9:5:6:5:1:…
5	14	6	305	0	0.0	2.2309033423037175	0.7327596980930452	0	1080.0	0.216:0.1:0.02:0.004:0.236:0.124:0.06:0.008:0.076:0.012:0.06:0.024:0.024:0.004:0.008:0.016:0.0:0.0:0.0:0.0:0.008	['False1:5:6:11:6:7:6:5:9:5:1:2:1:5:1:5:9:5:6:7:3:7:6:5:1:2:1:2:1:2:1:2:1:5:9:5:1:2:1:5 ', 'False1:5:9:5:6:5:1:5:6:11:6:5:9:5:1:2:1:2:1:5:9:5:1:2:1:5:9:5:6:11:16:11:6:7:3:4:3:7:12:13:8:13:21 ', 'False1:5:9:5:6:5:1:2:1:2:1:5:1:2:1:2:1:5:1:5:1:2:1:5:9:5:6:7:12:13:12:7:6:11:6:5:1:2:1:2:1 ', 'False1:5:6:11:16:11:10:11:6:5:9:5:1:5:1:2:1:2:1:5:9:5:1:5:1:2:1:5:9:5:1:5:6:11:6:7:6:5:1:5:9 ', 'False1:5:9:5…
5	14	3	165	0	0.0	2.0951762187634766	0.6881789382804382	0	540.0	0.2564102564102564:0.1111111111111111:0.017094017094017096:0.008547008547008548:0.26495726495726496:0.10256410256410256:0.03418803418803419:0.0:0.06837606837606838:0.02564102564102564:0.05128205128205128:0.017094017094017096:0.008547008547008548:0.008547008547008548:0.017094017094017096:0.008547008547008548:0.0:0.0:0.0:0.0:0.0	['False1:2:1:5:1:5:1:2:1:5:9:5:6:11:6:5:1:5:1:2:1:5:9:5:1:2:1:5:9:5:6:11:10:15:14:15:10 ', 'False1:5:6:11:10:11:16:11:6:5:1:2:1:2:1:2:1:5:9:5:1:2:1:5:1:2:1:5:6:11:6:5:1:2:1:5:9:5:1:5:6:7:12:13 ', 'False1:5:9:5:1:2:1:5:6:5:9:5:1:2:1:5:1:2:1:5:9:5:6:5:1:5:6:7:3:4:3:7:12:7:6:5 ']
5	14	9	418	0	0.0	2.429048060314992	0.7978420622616075	0	1620.0	0.19576719576719576:0.09523809523809523:0.007936507936507936:0.0026455026455026454:0.20105820105820105:0.09523809523809523:0.0291005291005291:0.0026455026455026454:0.06613756613756613:0.03439153439153439:0.07142857142857142:0.005291005291005291:0.005291005291005291:0.013227513227513227:0.05291005291005291:0.023809523809523808:0.0026455026455026454:0.026455026455026454:0.0582010582010582:0.0105820…	['False1:5:9:5:1:2:1:5:1:5:6:11:16:11:10:15:19:18:19:15:14:15:10:11:6:7:6:5:1:2:1:5:6:11:16 ', 'False1:5:9:5:1:5:9:5:1:2:1:2:1:2:1:5:6:5:9:5:1:5:1:5:9:5:1:2:1:5:6:5:9:5:1:2:1:5:6 ', 'False1:5:9:5:6:11:16:11:6:5:1:2:1:5:1:5:6:11:16:11:6:7:6:5:1:2:1:2:1:2:1:5:9:5:1:2:1:2:1:5:1:2:1:5 ', 'False1:5:9:5:1:2:1:5:9:5:6:11:16:11:6:5:1:2:1:5:9:5:6:7:6:5:1:2:1:5:9:5:1:2:1:2:1:5:9 ', 'False1:5:6:5:1:2:1:2:1:…
5	14	2	171	0	0.0	2.5710629934805826	0.8444881080932762	0	360.0	0.16666666666666666:0.07142857142857142:0.023809523809523808:0.011904761904761904:0.16666666666666666:0.09523809523809523:0.047619047619047616:0.023809523809523808:0.047619047619047616:0.047619047619047616:0.08333333333333333:0.047619047619047616:0.05952380952380952:0.023809523809523808:0.047619047619047616:0.023809523809523808:0.0:0.0:0.0:0.0:0.011904761904761904	['False1:5:1:2:1:5:9:5:6:11:16:11:6:5:1:2:1:5:1:2:1:5:6:11:16:11:10:15:14:15:10:11:6:5:9:5:1:2:1:5:9 ', 'False1:2:1:5:1:5:9:5:6:7:12:13:8:13:21:13:12:7:3:4:3:7:6:11:10:15:14:15:10:11:6:5:1:2:1:5:6:7:12:13:8:13:12 ']
5	14	4	241	0	0.0	2.3142681657046564	0.7601416028436885	0	720.0	0.2261904761904762:0.10714285714285714:0.0:0.0:0.21428571428571427:0.09523809523809523:0.047619047619047616:0.011904761904761904:0.05952380952380952:0.041666666666666664:0.047619047619047616:0.03571428571428571:0.02976190476190476:0.017857142857142856:0.041666666666666664:0.005952380952380952:0.0:0.005952380952380952:0.011904761904761904:0.0:0.0	['False1:5:9:5:6:5:1:2:1:2:1:5:6:11:16:11:10:15:14:15:10:11:6:7:6:5:1:2:1:5:1:2:1:5:6:7:12:13:12:7 ', 'False1:5:1:5:9:5:1:2:1:5:9:5:1:2:1:2:1:2:1:5:1:5:9:5:6:7:12:13:8:13:12:7:6:11:10:15:19:18:19:15:14:15:10 ', 'False1:5:1:2:1:2:1:5:6:5:1:2:1:5:6:7:12:13:8:13:12:7:6:5:9:5:1:5:1:2:1:2:1:5:9:5:6:11 ', 'False1:5:9:5:1:2:1:2:1:5:9:5:1:2:1:5:9:5:1:5:6:11:10:15:14:15:10:11:6:5:9:5:1:2:1:2:1:5:6:7:6:5:1…
5	14	6	302	0	0.0	2.22772902464392	0.7317170657181066	0	1080.0	0.2339622641509434:0.12075471698113208:0.022641509433962263:0.011320754716981131:0.21132075471698114:0.10943396226415095:0.052830188679245285:0.0:0.06415094339622641:0.026415094339622643:0.07547169811320754:0.01509433962264151:0.0037735849056603774:0.0037735849056603774:0.018867924528301886:0.022641509433962263:0.0:0.0:0.007547169811320755:0.0:0.0	['False1:2:1:5:1:2:1:5:1:2:1:2:1:5:6:7:6:11:16:11:10:11:6:5:9:5:1:5:6:5:1:5:9:5:1 ', 'False1:5:6:7:3:4:3:7:6:5:1:2:1:5:6:7:6:5:1:2:1:2:1:5:6:7:12:7:6:11:16:11:6:5:1:2:1:5:9 ', 'False1:2:1:5:1:5:6:11:10:11:6:7:3:4:3:7:12:7:6:5:1:2:1:5:9:5:6:7:12:13:12:7:6:11:10:15:19:15:10:11:16:11 ', 'False1:5:6:11:6:5:1:2:1:5:9:5:1:5:6:5:9:5:1:2:1:2:1:2:1:5:9:5:1:2:1:2:1:2:1:5:9:5:1:2:1:2 ', 'False1:5:1:2:1:5:6:…
5	18	57	884	53	0.9298245614035088	2.6030963066619632	0.855009729738914	33.49437735849057	2495.2020000000007	0.07401177460050462:0.010092514718250631:0.01682085786375105:0.005887300252312868:0.10008410428931876:0.0941968040370059:0.040370058873002525:0.004205214465937763:0.015138772077375946:0.12279226240538267:0.0832632464255677:0.017661900756938603:0.01682085786375105:0.007569386038687973:0.1455004205214466:0.012615643397813289:0.044575273338940284:0.004205214465937763:0.10765349032800672:0.0706476030…	['False1:2:1:5:1:2:1:2:1:5:6:7:3:4:3:7:6:5:9:5:1:2:1:5:6:7:3:4:3:7:12:13:21:13:12:7 ', 'True1:2:1:5:6:7:3:7:12:13:8:13:21:13:12:7:6:11:16:11:10:15:19:18:19:20:17 ', 'True1:5:1:2:1:5:9:5:6:11:10:11:10:11:10:11:16:11:10:15:19:15:10:11:10:15:19:20:17 ', 'True1:5:6:11:10:15:19:20:19:18:19:15:19:20:19:18:19:20:17 ', 'True1:5:1:5:6:7:3:7:6:11:16:11:10:15:19:20:17 ', 'True1:5:6:5:9:5:1:2:1:5:6:11:10:15:…
5	18	9	403	0	0.0	2.2225848110622146	0.7300274038131834	0.0	1620.0	0.2440318302387268:0.11140583554376658:0.034482758620689655:0.015915119363395226:0.23342175066312998:0.10610079575596817:0.058355437665782495:0.0:0.0610079575596817:0.015915119363395226:0.04774535809018567:0.013262599469496022:0.002652519893899204:0.005305039787798408:0.015915119363395226:0.007957559681697613:0.0:0.005305039787798408:0.015915119363395226:0.005305039787798408:0.0	['False1:5:9:5:6:11:10:15:14:15:19:20:19:18:19:15:10:11:6:5:1:2:1:5:1:5:6:7:3:4:3:7:6:11:6:5:9 ', 'False1:5:1:2:1:2:1:5:6:7:12:7:3:4:3:7:6:5:1:2:1:2:1:5:9:5:6:5:1:2:1:5:1:5:1:2 ', 'False1:2:1:5:9:5:1:5:9:5:1:2:1:5:9:5:1:2:1:5:9:5:1:2:1:5:1:5:6:11:6:5:9:5:1:5:6:7:6:11:16:11:6 ', 'False1:5:1:2:1:2:1:5:1:2:1:2:1:5:9:5:1:2:1:5:9:5:6:7:3:4:3:7:12:7:6:5:1:2:1:5:9:5 ', 'False1:5:1:2:1:2:1:2:1:5:6:5:9:5:…
5	18	6	297	0	0.0	2.3613501374509145	0.7756060879014712	0.0	1080.0	0.20408163265306123:0.10204081632653061:0.036734693877551024:0.0163265306122449:0.20816326530612245:0.11020408163265306:0.04897959183673469:0.004081632653061225:0.061224489795918366:0.02857142857142857:0.08163265306122448:0.02040816326530612:0.012244897959183673:0.004081632653061225:0.02040816326530612:0.02857142857142857:0.0:0.0:0.00816326530612245:0.004081632653061225:0.0	['False1:5:6:11:10:15:19:20:19:15:14:15:10:11:6:5:9:5:1:2:1:2:1:5:6:5:9:5:1:5:1:5:1:5:6:11:16:11:6 ', 'False1:5:9:5:1:2:1:2:1:5:6:11:16:11:6:5:9:5:1:2:1:5:6:11:16:11:6:7:3:4:3:7:6:5:9:5:1:5:1:2:1:2:1:5 ', 'False1:2:1:5:9:5:6:7:3:4:3:7:12:13:8:13:12:7:6:5:1:2:1:2:1:2:1:5:6:5:1:2:1:2:1:2:1:5:9 ', 'False1:5:6:11:16:11:6:5:9:5:1:2:1:5:9:5:1:5:6:7:12:13:12:7:3:4:3:7:6:5:9:5:1:2:1:2 ', 'False1:5:9:5:1:…
5	18	7	361	0	0.0	2.361457969361466	0.7756415062348082	0.0	1260.0	0.1875:0.0798611111111111:0.027777777777777776:0.010416666666666666:0.2152777777777778:0.1284722222222222:0.06597222222222222:0.003472222222222222:0.05555555555555555:0.034722222222222224:0.08680555555555555:0.020833333333333332:0.006944444444444444:0.010416666666666666:0.027777777777777776:0.027777777777777776:0.0:0.003472222222222222:0.006944444444444444:0.0:0.0	['False1:5:9:5:6:11:10:15:19:18:19:15:10:11:16:11:6:5:1:2:1:2:1:5:1:5:6:5:9:5:1:2:1:5:6:5 ', 'False1:5:9:5:6:7:3:4:3:7:12:7:6:11:10:15:14:15:10:11:16:11:6:5:1:2:1:5:6:11:10:11:16:11:6:5:1:2:1:5:1:2 ', 'False1:5:9:5:1:2:1:5:6:11:16:11:6:7:12:7:6:5:1:2:1:5:1:5:9:5:6:11:10:11:16:11:6:7:3:7:6:5:1:5:6:11:10:15:14:15 ', 'False1:5:6:11:6:5:9:5:1:2:1:5:9:5:1:5:1:2:1:5:9:5:1:2:1:2:1:5:1:2:1:2:1:5:6:7:6 ',…
5	18	4	222	0	0.0	2.201473530192107	0.7230932191251265	0.0	720.0	0.2469879518072289:0.13855421686746988:0.018072289156626505:0.006024096385542169:0.20481927710843373:0.10843373493975904:0.060240963855421686:0.006024096385542169:0.05421686746987952:0.024096385542168676:0.05421686746987952:0.03614457831325301:0.018072289156626505:0.0:0.012048192771084338:0.006024096385542169:0.0:0.0:0.006024096385542169:0.0:0.0	['False1:5:6:5:1:2:1:2:1:2:1:2:1:5:6:7:12:7:3:7:6:5:9:5:1:5:9:5:1:2:1:5:6:11:6:7:12:13:12:7 ', 'False1:2:1:5:6:11:10:15:19:15:10:11:16:11:6:7:3:4:3:7:12:13:8:13:12:7:6:5:9:5:1:2:1:2:1:5:1:2:1:2:1:2:1 ', 'False1:5:1:2:1:2:1:5:6:5:9:5:1:2:1:5:1:2:1:5:6:5:1:2:1:5:9:5:6:7:6:5:1:2:1:5:9:5:6:11:10:11:6:7:12 ', 'False1:2:1:2:1:5:9:5:1:5:9:5:1:5:9:5:6:11:6:5:1:2:1:5:1:2:1:2:1:2:1:5:6:11:10:11:6:5 ']
5	18	6	300	3	0.5	2.630417044230656	0.8639834647425298	116.45066666666668	889.3519999999999	0.17703349282296652:0.07655502392344497:0.019138755980861243:0.004784688995215311:0.14354066985645933:0.0861244019138756:0.04784688995215311:0.004784688995215311:0.023923444976076555:0.07655502392344497:0.09090909090909091:0.023923444976076555:0.019138755980861243:0.019138755980861243:0.06698564593301436:0.014354066985645933:0.014354066985645933:0.009569377990430622:0.04784688995215311:0.02870813…	['False1:2:1:5:1:2:1:5:9:5:1:5:1:5:1:2:1:2:1:5:9:5:1:5:6:7:12:13:12:7:3:7:6:5:1:2:1:5:1 ', 'False1:2:1:5:9:5:1:2:1:5:1:5:6:7:12:7:3:7:6:11:6:5:1:5:6:11:16:11:6:7:6:5:1:2:1:5:9:5:6:5:1:2 ', 'True1:5:1:2:1:2:1:5:1:2:1:5:6:11:10:15:19:18:19:20:17 ', 'False1:5:9:5:6:5:1:2:1:2:1:5:6:11:10:11:10:15:10:11:10:11:6:7:3:4:3:7:12:13:21:13:8:13:12:7:6:11:10:15:14 ', 'True1:2:1:5:1:5:6:11:10:11:10:11:16:11:6:…
5	18	7	347	0	0.0	2.1867885232405317	0.7182698002632322	0.0	1260.0	0.24600638977635783:0.134185303514377:0.03514376996805112:0.01597444089456869:0.22044728434504793:0.10223642172523961:0.05750798722044728:0.003194888178913738:0.06070287539936102:0.019169329073482427:0.054313099041533544:0.01597444089456869:0.006389776357827476:0.003194888178913738:0.009584664536741214:0.012779552715654952:0.0:0.0:0.003194888178913738:0.0:0.0	['False1:5:9:5:6:11:16:11:6:7:3:4:3:7:6:5:1:5:1:2:1:2:1:5:1:5:6:5:9:5:1:2:1:5:1:2:1:2 ', 'False1:5:6:11:16:11:10:15:19:15:14:15:10:11:6:5:9:5:1:5:9:5:6:7:3:4:3:7:12:7:6:5:1:2:1:2:1:5:1:5:9:5 ', 'False1:2:1:5:9:5:6:5:1:2:1:2:1:2:1:5:9:5:6:7:6:5:1:5:9:5:6:5:1:2:1:2:1:5:6:11:16:11:10:11:6:7:3:4:3:7 ', 'False1:2:1:2:1:2:1:5:9:5:1:2:1:5:9:5:1:5:1:5:9:5:1:2:1:2:1:2:1:5:1:5:6:7:3:4:3:7:6:5:1:2:1:5:9:5:1…
5	18	5	287	0	0.0	2.4022453663183523	0.7890384831962872	0.0	900.0	0.22660098522167488:0.11330049261083744:0.0049261083743842365:0.0:0.1921182266009852:0.09852216748768473:0.04433497536945813:0.014778325123152709:0.03940886699507389:0.034482758620689655:0.059113300492610835:0.03940886699507389:0.03940886699507389:0.0049261083743842365:0.029556650246305417:0.014778325123152709:0.0:0.0049261083743842365:0.024630541871921183:0.009852216748768473:0.00492610837438423…	['False1:5:1:2:1:5:1:5:1:2:1:2:1:5:6:5:1:2:1:5:9:5:6:5:1:5:9:5:6:5:1:2:1:2:1:5:6:11:16 ', 'False1:2:1:5:6:7:12:13:8:13:12:7:6:5:1:5:1:2:1:5:1:2:1:2:1:5:6:11:10:11:6:5:1:2:1:5:9 ', 'False1:2:1:5:6:5:1:2:1:2:1:5:9:5:6:7:3:7:12:13:8:13:12:7:6:5:1:2:1:2:1:5:9:5:1:2:1:5:6:11:10 ', 'False1:2:1:5:9:5:1:5:1:2:1:2:1:5:9:5:6:11:10:15:19:20:19:15:10:11:16:11:6:5:1:5:6:7:12:13:12:7:6:11:10:15:19:20 ', 'False…
5	18	10	390	0	0.0	2.2764019715785353	0.7477041204796445	0.0	1800.0	0.21052631578947367:0.09808612440191387:0.03588516746411483:0.011961722488038277:0.22248803827751196:0.12440191387559808:0.06698564593301436:0.0023923444976076554:0.05741626794258373:0.028708133971291867:0.07177033492822966:0.019138755980861243:0.009569377990430622:0.004784688995215311:0.014354066985645933:0.01674641148325359:0.0:0.0:0.0023923444976076554:0.0:0.0023923444976076554	['False1:2:1:5:6:5:9:5:1:5:9:5:1:5:9:5:1:2:1:2:1:5:6:11:16:11:10:15:10:11:6:7:6:5:9:5:1:5:9 ', 'False1:5:1:2:1:2:1:2:1:5:9:5:6:7:6:5:1:2:1:2:1:5:9:5:1:2:1:2:1:5:1:2:1:2:1:5:9:5 ', 'False1:5:1:2:1:5:9:5:6:7:3:4:3:7:6:5:1:5:6:11:6:5:9:5:1:2:1:2:1:5:6:7:3:4:3:7:12:7:6:11:16 ', 'False1:2:1:5:1:5:6:5:1:2:1:2:1:5:9:5:1:2:1:5:1:5:6:11:16:11:10:15:14:15:10:11:6:5:9:5:1:5:6:11:16 ', 'False1:2:1:5:6:11:10:…
5	18	6	312	0	0.0	2.317441687322587	0.7611839737517195	0.0	1080.0	0.20502092050209206:0.1087866108786611:0.02510460251046025:0.0:0.200836820083682:0.11715481171548117:0.0794979079497908:0.0041841004184100415:0.06276150627615062:0.03765690376569038:0.06694560669456066:0.02510460251046025:0.012552301255230125:0.0:0.02092050209205021:0.016736401673640166:0.0:0.0:0.008368200836820083:0.0041841004184100415:0.0041841004184100415	['False1:5:9:5:1:2:1:5:1:2:1:2:1:5:9:5:6:5:1:5:6:11:16:11:10:15:10:11:6:7:3:7:12:7:6:5:1:2 ', 'False1:2:1:5:9:5:6:5:1:5:1:2:1:5:1:2:1:2:1:2:1:5:6:11:10:11:16:11:6:7:3:7:6:5:9:5:1:5:9 ', 'False1:5:9:5:6:5:1:2:1:5:6:5:1:2:1:5:9:5:1:2:1:5:6:7:12:7:3:7:6:11:10:15:10:11:16:11:6:5:9 ', 'False1:2:1:2:1:5:6:7:12:13:21:13:8:13:12:7:6:11:10:15:19:20:19:15:10:11:6:5:9:5:1:2:1:2:1:5:6:11:6:7:3:7:6:5:9 ', 'Fa…
6	2	3	171	0	0.0	1.8723648193075775	0.6477937705392018	0	540.0	0.1968503937007874:0.3543307086614173:0.09448818897637795:0.0:0.007874015748031496:0.16535433070866143:0.03937007874015748:0.05511811023622047:0.031496062992125984:0.007874015748031496:0.007874015748031496:0.023622047244094488:0.015748031496062992:0.0:0.0:0.0:0.0:0.0	['False1:2:3:2:6:2:1:2:6:2:1:2:1:2:6:7:6:8:9:8:6:2:3:2:1:2:3:2:1:2:3:2:6:8:6:7:6:2:1:2:3 ', 'False1:2:1:2:1:2:6:2:1:2:1:2:1:2:3:2:1:2:1:2:3:2:6:2:1:2:3:2:6:8:6:7:6:2:1:2:1:2:6 ', 'False1:2:3:2:1:2:1:2:3:2:6:2:1:2:1:2:1:2:3:2:6:7:6:8:9:10:9:13:12:5:12:11:12:13:9:8:6:2:1:2:6:8:6:7:6:2:3 ']
6	2	2	121	0	0.0	1.5665759611872891	0.5419980862003593	0	360.0	0.20224719101123595:0.4044943820224719:0.10112359550561797:0.0:0.0:0.19101123595505617:0.0449438202247191:0.0449438202247191:0.011235955056179775:0.0:0.0:0.0:0.0:0.0:0.0:0.0:0.0:0.0	['False1:2:3:2:1:2:6:2:1:2:1:2:3:2:6:2:1:2:6:7:6:2:3:2:1:2:1:2:6:2:1:2:3:2:6:2:1:2:6:7 ', 'False1:2:6:7:6:8:6:2:3:2:1:2:1:2:3:2:6:8:6:2:1:2:6:2:1:2:3:2:6:2:1:2:1:2:1:2:3:2:1:2:6:7:6:8:9:8:6:2:3 ']
6	2	3	164	0	0.0	1.823369990335489	0.6308427230352812	0	540.0	0.19166666666666668:0.35833333333333334:0.1:0.0:0.0:0.175:0.05:0.05:0.025:0.008333333333333333:0.0:0.0:0.025:0.008333333333333333:0.0:0.0:0.008333333333333333:0.0	['False1:2:6:8:6:2:1:2:3:2:1:2:1:2:6:8:6:7:6:2:3:2:1:2:3:2:1:2:3:2:1:2:6:7:6:8:6:2 ', 'False1:2:3:2:6:2:1:2:3:2:1:2:6:7:6:2:3:2:1:2:3:2:6:8:6:7:6:2:1:2:3:2:1:2:1:2:6:7:6:2:3:2:1 ', 'False1:2:1:2:1:2:1:2:3:2:6:8:9:10:9:13:14:13:17:13:9:8:6:2:1:2:1:2:1:2:3:2:6:7:6:2:1:2:6 ']
6	2	2	122	0	0.0	1.7740083803036928	0.6137647779934554	0	360.0	0.2261904761904762:0.38095238095238093:0.11904761904761904:0.0:0.0:0.10714285714285714:0.023809523809523808:0.047619047619047616:0.03571428571428571:0.0:0.0:0.011904761904761904:0.03571428571428571:0.011904761904761904:0.0:0.0:0.0:0.0	['False1:2:1:2:3:2:1:2:6:8:9:8:6:7:6:2:3:2:1:2:1:2:3:2:1:2:1:2:1:2:6:2:3:2:1:2:1:2:3 ', 'False1:2:3:2:1:2:1:2:1:2:6:2:3:2:1:2:1:2:3:2:6:8:9:13:14:13:12:13:9:8:6:2:1:2:1:2:6:7:6:2:3:2:1:2:3 ']
6	2	3	188	0	0.0	2.0831184526443796	0.7207095235945129	0	540.0	0.18045112781954886:0.3233082706766917:0.09022556390977443:0.0:0.007518796992481203:0.13533834586466165:0.022556390977443608:0.06766917293233082:0.05263157894736842:0.007518796992481203:0.007518796992481203:0.022556390977443608:0.045112781954887216:0.015037593984962405:0.0:0.007518796992481203:0.015037593984962405:0.0	['False1:2:3:2:6:7:6:2:1:2:3:2:6:8:9:10:9:13:14:13:12:5:12:11:12:13:17:16:17:13:9:8:6:7:6:2:1:2:6 ', 'False1:2:3:2:6:8:6:2:1:2:6:8:6:2:1:2:1:2:1:2:1:2:6:8:9:8:6:2:3:2:1:2:1:2:3:2:6:7:6:8:9:13:14 ', 'False1:2:1:2:1:2:1:2:3:2:6:8:9:13:9:8:6:2:1:2:1:2:3:2:1:2:1:2:3:2:1:2:6:2:3:2:1:2:3:2:1:2:1:2:3:2:6:2:1:2:3 ']
6	2	2	142	0	0.0	2.126443936035769	0.7356991121389724	0	360.0	0.14457831325301204:0.30120481927710846:0.07228915662650602:0.0:0.012048192771084338:0.1927710843373494:0.04819277108433735:0.060240963855421686:0.03614457831325301:0.012048192771084338:0.012048192771084338:0.03614457831325301:0.03614457831325301:0.0:0.0:0.0:0.024096385542168676:0.012048192771084338	['False1:2:3:2:6:7:6:2:1:2:6:8:9:10:9:13:17:18:17:13:12:5:12:11:12:13:9:8:6:2:1:2:6:2:1:2:6:7 ', 'False1:2:6:2:3:2:1:2:6:8:6:2:1:2:3:2:6:7:6:2:1:2:3:2:6:8:6:2:1:2:3:2:1:2:1:2:3:2:6:7:6:8:6:2:1 ']
6	2	3	220	0	0.0	2.3363785415635894	0.8083315010191582	0	540.0	0.11538461538461539:0.25384615384615383:0.06923076923076923:0.0:0.015384615384615385:0.15384615384615385:0.038461538461538464:0.06153846153846154:0.06153846153846154:0.023076923076923078:0.0:0.03076923076923077:0.08461538461538462:0.023076923076923078:0.0:0.007692307692307693:0.046153846153846156:0.015384615384615385	['False1:2:6:8:6:7:6:2:3:2:1:2:3:2:6:8:9:10:9:13:17:18:17:16:17:13:14:13:12:5:12:13:9:8:6:2:1:2 ', 'False1:2:6:8:9:10:9:13:17:18:17:13:14:13:12:5:12:13:9:8:6:2:3:2:1:2:1:2:6:7:6:8:6:2:3:2:1:2:3:2:6:2 ', 'False1:2:6:7:6:2:1:2:3:2:6:7:6:2:1:2:3:2:1:2:1:2:1:2:3:2:6:2:1:2:6:8:6:7:6:2:3:2:1:2:6:8:9:10:9:13:17:13:14:13 ']
6	2	3	168	0	0.0	1.8616720373811158	0.6440943218792673	0	540.0	0.1888111888111888:0.35664335664335667:0.0979020979020979:0.0:0.0:0.16783216783216784:0.04195804195804196:0.04895104895104895:0.03496503496503497:0.013986013986013986:0.0:0.006993006993006993:0.027972027972027972:0.013986013986013986:0.0:0.0:0.0:0.0	['False1:2:6:2:3:2:1:2:1:2:1:2:1:2:3:2:6:2:1:2:6:2:3:2:1:2:1:2:3:2:6:8:6:2:1:2:1:2:6:7:6:8:6 ', 'False1:2:3:2:1:2:6:8:6:7:6:2:1:2:3:2:6:2:1:2:3:2:1:2:1:2:3:2:1:2:6:8:6:7:6:2:3:2:1:2:3:2:1:2:3:2:6:7:6:2:1 ', 'False1:2:1:2:6:2:3:2:1:2:1:2:6:2:1:2:6:7:6:8:9:10:9:13:14:13:12:13:9:8:6:2:1:2:3:2:1:2:3:2:6:7:6:8:9:10:9:13:14 ']
6	2	3	182	0	0.0	1.883351967315819	0.6515950628740809	0	540.0	0.18055555555555555:0.3402777777777778:0.09722222222222222:0.0:0.0:0.1597222222222222:0.041666666666666664:0.08333333333333333:0.05555555555555555:0.013888888888888888:0.0:0.0:0.006944444444444444:0.0:0.0:0.006944444444444444:0.013888888888888888:0.0	['False1:2:3:2:1:2:1:2:1:2:3:2:1:2:6:2:1:2:3:2:1:2:6:8:9:8:6:7:6:2:3:2:1:2:3:2:6:8:9:10:9:13:17:16:17 ', 'False1:2:1:2:3:2:6:7:6:2:1:2:3:2:6:8:9:8:6:2:1:2:1:2:3:2:6:7:6:8:6:2:1:2:1:2:3:2:6:8:9:10:9:8:6:7:6:2:1 ', 'False1:2:3:2:6:8:9:8:6:7:6:2:1:2:3:2:1:2:3:2:1:2:3:2:6:2:1:2:6:8:9:8:6:2:1:2:1:2:3:2:1:2:1:2:1:2:6:7:6:2 ']
6	2	4	229	0	0.0	2.041275549897163	0.7062328727509298	0	720.0	0.16847826086956522:0.33152173913043476:0.08695652173913043:0.005434782608695652:0.005434782608695652:0.16847826086956522:0.03260869565217391:0.07065217391304347:0.03804347826086957:0.005434782608695652:0.010869565217391304:0.016304347826086956:0.03260869565217391:0.010869565217391304:0.0:0.005434782608695652:0.010869565217391304:0.0	['False1:2:6:8:9:13:14:13:12:5:12:11:4:11:12:13:9:8:6:2:1:2:1:2:6:7:6:2:3:2:1:2:3:2:1:2:1:2:3:2 ', 'False1:2:6:7:6:8:6:2:1:2:6:7:6:8:6:2:3:2:1:2:1:2:6:7:6:8:9:10:9:13:14:13:17:16:17:13:9:8:6:2:1:2:3:2:1:2:1:2 ', 'False1:2:1:2:6:8:6:2:3:2:1:2:6:8:6:2:3:2:1:2:3:2:1:2:6:8:6:2:1:2:3:2:6:7:6:8:9:8:6:2:1:2:6:2:3:2:1:2:6 ', 'False1:2:3:2:6:8:9:8:6:2:1:2:1:2:3:2:1:2:3:2:1:2:6:2:1:2:3:2:6:7:6:2:1:2:1:2:3:…
6	6	3	153	0	0.0	1.9153825100643664	0.6626768701402375	0.0	540.0	0.1678832116788321:0.29927007299270075:0.051094890510948905:0.0:0.0:0.23357664233576642:0.072992700729927:0.08759124087591241:0.021897810218978103:0.0:0.0:0.0072992700729927005:0.021897810218978103:0.0:0.0:0.0072992700729927005:0.021897810218978103:0.0072992700729927005	['False1:2:3:2:1:2:3:2:6:7:6:8:6:2:1:2:1:2:6:7:6:2:1:2:3:2:1:2:6:7:6:8:6:2:1:2:6:8:6:7 ', 'False1:2:6:7:6:8:9:13:12:13:17:16:17:18:17:13:9:8:6:2:1:2:3:2:1:2:6:8:6:7:6:2:1:2:1:2:6:8:6:7:6:2:1:2 ', 'False1:2:1:2:6:2:1:2:6:7:6:2:3:2:1:2:6:7:6:8:6:2:1:2:6:8:6:2:3:2:1:2:6:8:6:7:6:2:3:2:1:2:6:8:9:8:6:2:1:2:1:2:1 ']
6	6	4	195	2	0.5	2.0853523254119346	0.7214823905315955	148.48250000000002	656.965	0.17880794701986755:0.3509933774834437:0.10596026490066225:0.006622516556291391:0.0:0.12582781456953643:0.019867549668874173:0.039735099337748346:0.039735099337748346:0.019867549668874173:0.019867549668874173:0.013245033112582781:0.026490066225165563:0.006622516556291391:0.013245033112582781:0.006622516556291391:0.019867549668874173:0.006622516556291391	['True1:2:6:2:3:2:1:2:3:2:6:8:9:10:9:13:14:13:17:16:17:18:17:13:12:11:4:11:15 ', 'True1:2:3:2:6:7:6:2:1:2:1:2:3:2:6:2:1:2:6:7:6:8:6:2:3:2:1:2:3:2:6:8:9:10:9:13:12:11:15 ', 'False1:2:1:2:3:2:1:2:6:2:1:2:1:2:3:2:1:2:3:2:1:2:3:2:1:2:1:2:6:2:1:2:1:2:1:2:6:7:6:2 ', 'False1:2:3:2:6:2:1:2:3:2:6:2:1:2:3:2:1:2:6:8:6:2:3:2:1:2:1:2:3:2:1:2:3:2:6:8:9:10:9:8:6:2:1 ']
6	6	2	130	0	0.0	2.0197800484504493	0.6987959396339387	0.0	360.0	0.19753086419753085:0.345679012345679:0.06172839506172839:0.0:0.0:0.14814814814814814:0.024691358024691357:0.037037037037037035:0.037037037037037035:0.012345679012345678:0.0:0.012345679012345678:0.04938271604938271:0.012345679012345678:0.0:0.012345679012345678:0.037037037037037035:0.012345679012345678	['False1:2:6:2:1:2:6:2:3:2:1:2:6:7:6:2:1:2:6:2:3:2:1:2:1:2:3:2:1:2:1:2:1:2:1:2 ', 'False1:2:6:8:9:13:17:18:17:16:17:13:14:13:12:13:9:10:9:8:6:2:1:2:1:2:6:8:6:7:6:2:3:2:1:2:3:2:6:2:1:2:1:2:6 ']
6	6	3	171	0	0.0	2.0568347176025883	0.7116159753441929	0.0	540.0	0.15966386554621848:0.31092436974789917:0.08403361344537816:0.0:0.0:0.15966386554621848:0.03361344537815126:0.08403361344537816:0.06722689075630252:0.01680672268907563:0.0:0.0:0.03361344537815126:0.008403361344537815:0.0:0.008403361344537815:0.025210084033613446:0.008403361344537815	['False1:2:6:7:6:8:9:10:9:13:17:18:17:16:17:13:14:13:9:8:6:2:1:2:3:2:6:8:6:7:6:2:1:2:3:2 ', 'False1:2:3:2:6:8:6:2:1:2:6:7:6:8:9:8:6:2:1:2:3:2:1:2:6:8:9:13:9:8:6:2:1:2:1:2:6:8:9:10:9:8 ', 'False1:2:6:2:1:2:6:2:1:2:3:2:6:2:1:2:1:2:3:2:1:2:3:2:1:2:1:2:3:2:1:2:3:2:1:2:6:7:6:2:3 ']
6	6	3	180	0	0.0	2.0873209668897776	0.7221634937400201	0.0	540.0	0.15126050420168066:0.2689075630252101:0.04201680672268908:0.0:0.0:0.20168067226890757:0.05042016806722689:0.10084033613445378:0.07563025210084033:0.025210084033613446:0.0:0.008403361344537815:0.04201680672268908:0.008403361344537815:0.0:0.0:0.01680672268907563:0.008403361344537815	['False1:2:3:2:1:2:6:2:1:2:1:2:3:2:1:2:6:7:6:8:6:2:1:2:3:2:1:2:6:8:9:8:6:7:6:2:1:2:6 ', 'False1:2:6:7:6:8:9:13:14:13:17:18:17:13:12:13:9:10:9:8:6:2:1:2:3:2:6:8:6:2:1:2:6:8:9:10:9:8:6:2 ', 'False1:2:6:7:6:8:9:10:9:13:9:8:6:2:1:2:6:7:6:8:6:2:1:2:1:2:6:8:6:7:6:2:3:2:1:2:1:2:1:2 ']
6	6	4	194	0	0.0	2.1035263467264733	0.7277701703872107	0.0	720.0	0.16363636363636364:0.296969696969697:0.05454545454545454:0.006060606060606061:0.006060606060606061:0.18787878787878787:0.05454545454545454:0.07272727272727272:0.05454545454545454:0.01818181818181818:0.012121212121212121:0.01818181818181818:0.03636363636363636:0.012121212121212121:0.006060606060606061:0.0:0.0:0.0	['False1:2:6:8:9:8:6:2:1:2:6:8:9:13:12:13:14:13:9:10:9:8:6:2:3:2:1:2:6:8:9:13:14:13:12:5:12:11:4:11:15 ', 'False1:2:6:7:6:8:9:10:9:8:6:2:1:2:6:7:6:2:3:2:1:2:1:2:1:2:1:2:6:7:6:2:1:2:1:2:6:7 ', 'False1:2:6:2:3:2:1:2:6:7:6:2:3:2:1:2:6:7:6:2:1:2:3:2:1:2:1:2:3:2:6:8:6:7:6:2:1:2:6:7:6:8:6:2 ', 'False1:2:1:2:1:2:6:7:6:8:6:2:1:2:1:2:1:2:6:8:6:2:3:2:1:2:6:2:3:2:1:2:3:2:1:2:6:8:9:10:9:13 ']
6	6	4	181	0	0.0	1.7005303542602042	0.5883431256254668	0.0	720.0	0.17777777777777778:0.36666666666666664:0.1:0.0:0.0:0.20555555555555555:0.06111111111111111:0.05:0.027777777777777776:0.011111111111111112:0.0:0.0:0.0:0.0:0.0:0.0:0.0:0.0	['False1:2:1:2:3:2:6:7:6:2:1:2:3:2:6:2:1:2:3:2:6:2:1:2:3:2:6:7:6:8:9:10:9:8:6:2:1:2:1 ', 'False1:2:1:2:6:8:9:10:9:8:6:2:1:2:6:7:6:2:1:2:6:7:6:2:1:2:6:7:6:8:6:2:1:2:6:8:6:7:6:2:1:2:3 ', 'False1:2:3:2:1:2:3:2:1:2:6:8:6:7:6:2:1:2:1:2:1:2:6:2:1:2:3:2:6:2:1:2:3:2:1:2:3:2:6:8:9:8:6:7:6 ', 'False1:2:6:7:6:2:3:2:1:2:6:2:1:2:3:2:6:2:1:2:3:2:6:7:6:2:1:2:6:2:3:2:1:2:6:7:6:2:3:2:1:2:3:2:1:2:3:2:1:2:3:2:6 ']
6	6	4	276	1	0.25	2.337330402310741	0.8086608222369396	176.027	716.027	0.10404624277456648:0.2254335260115607:0.06358381502890173:0.0:0.0:0.1676300578034682:0.028901734104046242:0.10982658959537572:0.08092485549132948:0.011560693641618497:0.011560693641618497:0.017341040462427744:0.08092485549132948:0.03468208092485549:0.005780346820809248:0.011560693641618497:0.03468208092485549:0.011560693641618497	['False1:2:6:2:3:2:1:2:3:2:6:8:6:7:6:2:1:2:6:7:6:8:6:2:3:2:1:2:1:2:1:2:6:2:3 ', 'True1:2:1:2:6:2:1:2:6:8:9:13:14:13:9:8:6:7:6:2:3:2:1:2:1:2:3:2:6:8:9:10:9:13:14:13:17:18:17:16:17:13:12:11:15 ', 'False1:2:6:8:6:2:6:8:9:13:14:13:9:10:9:8:6:8:9:13:17:18:17:16:17:13:14:13:9:8:9:13:14:13:9:8:6:7:6:2:3:2:6:8:9:8 ', 'False1:2:1:2:6:7:6:8:6:2:3:2:1:2:6:8:9:8:6:2:3:2:1:2:3:2:6:2:1:2:3:2:1:2:6:8:6:8:6:8:9:…
6	6	4	172	0	0.0	1.777383188709055	0.6149323815711414	0.0	720.0	0.1694915254237288:0.3559322033898305:0.1016949152542373:0.0:0.0:0.2033898305084746:0.062146892655367235:0.05084745762711865:0.02824858757062147:0.005649717514124294:0.0:0.0:0.01694915254237288:0.005649717514124294:0.0:0.0:0.0:0.0	['False1:2:3:2:1:2:3:2:6:8:6:2:1:2:6:7:6:2:1:2:3:2:6:2:1:2:3:2:1:2:6:7:6:2:3 ', 'False1:2:3:2:1:2:6:2:3:2:1:2:3:2:1:2:1:2:6:7:6:8:6:2:1:2:3:2:6:8:6:7:6:2:1:2:6:8:9:13:9:10:9 ', 'False1:2:1:2:3:2:6:2:1:2:6:7:6:2:1:2:3:2:1:2:6:7:6:2:1:2:1:2:6:8:9:13:14:13:9:8:6:7:6:2:1:2:3:2:6:2:1:2 ', 'False1:2:3:2:6:7:6:2:1:2:3:2:6:8:6:7:6:2:1:2:1:2:3:2:6:8:6:7:6:2:1:2:6:2:3:2:1:2:3:2:6:8:6:7:6:2:1:2:1:2:3 ']
6	6	2	127	1	0.5	2.406804424898681	0.8326971844793207	72.986	252.986	0.13793103448275862:0.22413793103448276:0.034482758620689655:0.0:0.0:0.13793103448275862:0.034482758620689655:0.05172413793103448:0.034482758620689655:0.0:0.034482758620689655:0.034482758620689655:0.10344827586206896:0.034482758620689655:0.034482758620689655:0.017241379310344827:0.06896551724137931:0.017241379310344827	['False1:2:3:2:6:7:6:2:1:2:6:8:6:7:6:2:3:2:1:2:1:2:1:2:6:8:9:13:17:18:17:16:17:13:14:13:12:11:15 ', 'True1:2:1:2:6:2:1:2:6:8:9:13:14:13:17:13:12:11:15 ']
6	10	3	175	0	0.0	2.05260943421788	0.7101541276171088	0.0	540.0	0.18110236220472442:0.30708661417322836:0.06299212598425197:0.0:0.0:0.15748031496062992:0.03937007874015748:0.07874015748031496:0.07086614173228346:0.031496062992125984:0.0:0.0:0.023622047244094488:0.007874015748031496:0.0:0.007874015748031496:0.023622047244094488:0.007874015748031496	['False1:2:1:2:6:2:3:2:1:2:1:2:6:8:9:10:9:8:6:7:6:2:1:2:1:2:1:2:1:2:3:2:6:7:6:8:9:10 ', 'False1:2:1:2:6:7:6:8:9:10:9:8:6:2:3:2:1:2:1:2:6:2:1:2:3:2:6:8:6:2:1:2:1:2:3:2:1:2:3:2:1:2:6 ', 'False1:2:6:8:9:8:6:7:6:2:1:2:3:2:6:2:1:2:1:2:6:8:9:10:9:13:17:18:17:16:17:13:14:13:9:8:6:7:6:2:1:2:1:2:3:2 ']
6	10	4	220	0	0.0	2.0436724191565405	0.7070621326040367	0.0	720.0	0.15789473684210525:0.30994152046783624:0.08771929824561403:0.0:0.0:0.1695906432748538:0.04093567251461988:0.07602339181286549:0.06432748538011696:0.017543859649122806:0.0:0.0:0.03508771929824561:0.011695906432748537:0.0:0.005847953216374269:0.017543859649122806:0.005847953216374269	['False1:2:6:7:6:8:9:13:17:16:17:18:17:13:14:13:9:10:9:8:6:2:1:2:6:8:9:10:9:8:6:2:3:2:1:2:1:2:6 ', 'False1:2:3:2:1:2:6:8:9:13:9:8:6:7:6:2:3:2:1:2:3:2:1:2:3:2:1:2:6:2:3:2:1:2:1:2:6:7:6:8:6 ', 'False1:2:3:2:6:7:6:2:1:2:3:2:1:2:6:7:6:2:1:2:6:2:3:2:1:2:6:2:3:2:1:2:3:2:6:2:1:2:6:8:6:7:6:2:1:2:6:8:9:8 ', 'False1:2:1:2:1:2:3:2:6:7:6:8:6:2:1:2:3:2:1:2:3:2:1:2:1:2:3:2:6:8:9:10:9:13:14:13:9:8:6:2:1 ']
6	10	2	96	0	0.0	1.59021395106162	0.5501762694426202	0.0	360.0	0.18666666666666668:0.4:0.12:0.0:0.0:0.18666666666666668:0.04:0.05333333333333334:0.013333333333333334:0.0:0.0:0.0:0.0:0.0:0.0:0.0:0.0:0.0	['False1:2:3:2:6:2:1:2:3:2:1:2:6:2:3:2:1:2:6:2:3:2:1:2:6:8:6:2:1:2:3:2:6:7:6:2:1 ', 'False1:2:3:2:1:2:6:8:6:7:6:2:3:2:1:2:3:2:1:2:6:8:9:8:6:7:6:2:1:2:1:2:6:2:3:2:1:2 ']
6	10	5	195	0	0.0	1.8089169342544786	0.6258423088008402	0.0	900.0	0.17592592592592593:0.36574074074074076:0.10648148148148148:0.0:0.0:0.18055555555555555:0.032407407407407406:0.06944444444444445:0.027777777777777776:0.004629629629629629:0.0:0.0:0.018518518518518517:0.004629629629629629:0.0:0.004629629629629629:0.009259259259259259:0.0	['False1:2:1:2:3:2:1:2:6:2:3:2:1:2:1:2:3:2:6:7:6:2:1:2:6:8:6:7:6:2:1:2:3:2:1:2:6:8 ', 'False1:2:1:2:3:2:1:2:1:2:3:2:1:2:1:2:3:2:1:2:3:2:1:2:3:2:6:2:1:2:3:2:6:2:1:2:3:2:6:8:6:2 ', 'False1:2:6:8:6:2:1:2:6:7:6:8:6:2:3:2:1:2:6:2:1:2:3:2:6:8:6:2:1:2:1:2:1:2:3:2:1:2:6 ', 'False1:2:6:7:6:8:6:2:3:2:1:2:6:8:6:2:3:2:1:2:3:2:1:2:6:2:3:2:1:2:3:2:6:8:9:10:9:8:6:7:6:2:1:2:3:2:6 ', 'False1:2:3:2:6:8:9:13:17:16:…
6	10	6	344	2	0.3333333333333333	2.2188501393833246	0.7676694644284703	138.5615	997.1229999999999	0.1228813559322034:0.2711864406779661:0.0847457627118644:0.00423728813559322:0.0:0.17372881355932204:0.05084745762711865:0.07627118644067797:0.0635593220338983:0.012711864406779662:0.01694915254237288:0.025423728813559324:0.059322033898305086:0.0211864406779661:0.00847457627118644:0.0:0.00847457627118644:0.0	['False1:2:6:8:9:10:9:8:6:2:3:2:1:2:6:7:6:8:6:2:3:2:1:2:3:2:1:2:6:7:6:8:6:2:1:2:3:2:6:2:1 ', 'False1:2:3:2:1:2:3:2:1:2:3:2:1:2:3:2:6:8:9:8:6:2:1:2:6:8:9:13:14:13:9:10:9:8:6:7:6:2:3:2:1 ', 'False1:2:1:2:6:8:9:8:6:7:6:2:3:2:1:2:3:2:1:2:6:7:6:2:1:2:6:7:6:2:3:2:1:2:1:2:6:2:3:2:1:2:6:8:9:13:12:13:14:13:17 ', 'True1:2:3:2:1:2:3:2:6:7:6:8:9:8:6:2:1:2:1:2:6:8:9:13:14:13:12:11:4:11:15 ', 'False1:2:6:2:3:2…
6	10	5	241	0	0.0	2.1239022770476517	0.734819758477571	0.0	900.0	0.1642512077294686:0.30434782608695654:0.0821256038647343:0.0:0.004830917874396135:0.15942028985507245:0.043478260869565216:0.06763285024154589:0.05314009661835749:0.014492753623188406:0.004830917874396135:0.024154589371980676:0.043478260869565216:0.004830917874396135:0.0:0.004830917874396135:0.01932367149758454:0.004830917874396135	['False1:2:6:8:9:10:9:8:6:2:3:2:1:2:3:2:6:7:6:8:9:13:12:13:14:13:9:8:6:2:1:2:1 ', 'False1:2:3:2:1:2:3:2:1:2:6:7:6:8:6:2:3:2:1:2:3:2:6:2:1:2:3:2:6:8:9:10:9:8:6:2:1:2:3:2:6 ', 'False1:2:3:2:1:2:6:8:6:7:6:2:1:2:3:2:1:2:6:7:6:8:6:2:3:2:1:2:3:2:1:2:1:2:1:2:6:7:6:2:3:2:1:2:1:2:6 ', 'False1:2:1:2:3:2:6:7:6:8:6:2:1:2:1:2:3:2:1:2:6:8:9:10:9:13:17:18:17:13:12:13:9:8:6:7:6:2:1:2:1:2 ', 'False1:2:6:8:9:13:12…
6	10	6	239	3	0.5	2.1204713334892777	0.7336327334698013	81.406	784.218	0.18181818181818182:0.3181818181818182:0.0707070707070707:0.0:0.005050505050505051:0.15656565656565657:0.04040404040404041:0.06060606060606061:0.045454545454545456:0.010101010101010102:0.015151515151515152:0.020202020202020204:0.030303030303030304:0.005050505050505051:0.015151515151515152:0.005050505050505051:0.015151515151515152:0.005050505050505051	['False1:2:3:2:6:2:1:2:1:2:6:7:6:2:3:2:1:2:3:2:1:2:1:2:3:2:1:2:6:8:6:2:1:2:3:2 ', 'False1:2:3:2:1:2:1:2:1:2:1:2:1:2:1:2:6:8:6:7:6:2:3:2:1:2:3:2:1:2:1:2:1:2:6:7:6:2:3:2:1:2:6 ', 'False1:2:3:2:1:2:6:2:1:2:6:7:6:2:1:2:6:7:6:8:6:2:3:2:1:2:6:8:9:10:9:8:6:7:6:2:3:2:1:2:3:2:1:2 ', 'True1:2:1:2:6:8:9:13:12:5:12:11:15 ', 'True1:2:1:2:6:7:6:8:6:2:1:2:6:2:1:2:6:7:6:2:1:2:6:8:9:13:14:13:9:8:9:13:12:11:15 ', …
6	10	4	173	0	0.0	1.785830111939212	0.6178548164472368	0.0	720.0	0.20125786163522014:0.36477987421383645:0.11320754716981132:0.0:0.0:0.1509433962264151:0.03773584905660377:0.06289308176100629:0.03773584905660377:0.012578616352201259:0.0:0.0:0.012578616352201259:0.006289308176100629:0.0:0.0:0.0:0.0	['False1:2:1:2:1:2:3:2:1:2:1:2:1:2:3:2:6:7:6:2:1:2:1:2:3:2:1:2:3:2:1:2:6:2:3:2:1:2:3 ', 'False1:2:6:7:6:8:9:8:6:2:1:2:3:2:6:8:9:10:9:13:14:13:9:8:6:2:1:2:1:2:1:2:3:2:1:2:3 ', 'False1:2:3:2:6:2:1:2:6:8:6:2:1:2:3:2:1:2:1:2:1:2:6:8:9:10:9:8:6:7:6:2:1:2:3 ', 'False1:2:3:2:6:8:6:2:1:2:3:2:1:2:1:2:3:2:6:7:6:2:1:2:3:2:6:7:6:2:1:2:1:2:3:2:6:8:6:2:1:2:3:2:6:8:6:7 ']
6	10	6	283	0	0.0	2.1650421974990284	0.7490531941382216	0.0	1080.0	0.1532567049808429:0.30268199233716475:0.08045977011494253:0.0:0.0038314176245210726:0.16475095785440613:0.04980842911877394:0.04980842911877394:0.0421455938697318:0.007662835249042145:0.0038314176245210726:0.01532567049808429:0.05363984674329502:0.01532567049808429:0.0:0.011494252873563218:0.034482758620689655:0.011494252873563218	['False1:2:6:8:6:2:3:2:1:2:6:7:6:8:9:10:9:13:17:18:17:16:17:13:12:5:12:13:14:13:9:8:6:2:3:2:1:2:6:8:9:13 ', 'False1:2:6:7:6:2:3:2:1:2:3:2:6:8:9:13:14:13:17:18:17:16:17:13:9:8:6:2:1:2:1:2:3:2:6:2:1:2:6:8 ', 'False1:2:3:2:1:2:1:2:3:2:1:2:1:2:6:7:6:2:3:2:1:2:6:7:6:2:3:2:1:2:1:2:3:2:6:7:6:2:1:2:3 ', 'False1:2:3:2:1:2:6:2:1:2:3:2:1:2:6:8:6:7:6:2:1:2:6:2:3:2:1:2:6:8:6:7:6:2:1:2:1:2:6:7:6:2:1:2:6:7:6:2 …
6	10	3	156	0	0.0	1.8857848298741153	0.6524367755539983	0.0	540.0	0.15384615384615385:0.3356643356643357:0.1048951048951049:0.0:0.0:0.18181818181818182:0.06293706293706294:0.06293706293706294:0.055944055944055944:0.02097902097902098:0.0:0.0:0.013986013986013986:0.0:0.0:0.0:0.006993006993006993:0.0	['False1:2:6:8:9:8:6:2:1:2:6:7:6:2:3:2:1:2:3:2:6:7:6:8:9:10:9:8:6:2:1:2:1:2:3:2:6:2:1:2 ', 'False1:2:3:2:1:2:1:2:3:2:6:7:6:2:1:2:3:2:6:7:6:8:9:10:9:8:6:2:1:2:3:2:6:2:1:2:3:2:1:2:1:2:3:2:6:7:6:2:1:2:6:7:6:2:3:2:1 ', 'False1:2:1:2:6:7:6:2:3:2:1:2:3:2:1:2:3:2:1:2:6:7:6:8:9:10:9:13:17:13:9:8:6:2:3:2:1:2:6:7:6:8:6:2:3:2 ']
6	14	4	194	2	0.5	2.4863618360051305	0.8602221597317629	55.3205	470.641	0.11711711711711711:0.2072072072072072:0.036036036036036036:0.009009009009009009:0.018018018018018018:0.16216216216216217:0.04504504504504504:0.08108108108108109:0.06306306306306306:0.009009009009009009:0.036036036036036036:0.05405405405405406:0.07207207207207207:0.02702702702702703:0.018018018018018018:0.009009009009009009:0.02702702702702703:0.009009009009009009	['False1:2:6:8:6:7:6:2:3:2:1:2:1:2:6:2:1:2:6:7:6:8:9:10:9:13:12:11:12:5:12:13:17:16:17:18:17:13:14:13 ', 'False1:2:3:2:6:8:6:7:6:2:1:2:6:8:9:8:6:7:6:2:1:2:6:2:3:2:1:2:1:2:6:7:6:2:1:2:3:2:6:8:9:13:14 ', 'True1:2:6:8:9:13:14:13:12:5:12:11:4:11:15 ', 'True1:2:1:2:6:8:9:8:9:13:12:11:15 ']
6	14	7	293	0	0.0	2.169445871098534	0.7505767606439747	0.0	1260.0	0.15286624203821655:0.30254777070063693:0.08917197452229299:0.0031847133757961785:0.0031847133757961785:0.15605095541401273:0.03503184713375796:0.07643312101910828:0.06050955414012739:0.01910828025477707:0.006369426751592357:0.009554140127388535:0.03184713375796178:0.009554140127388535:0.0031847133757961785:0.009554140127388535:0.025477707006369428:0.006369426751592357	['False1:2:6:8:9:13:17:16:17:18:17:13:14:13:9:8:6:2:3:2:1:2:3:2:1:2:3:2:6:8:6:2:1:2:6:7:6:8:9:10:9:13:17:16:17:13:14 ', 'False1:2:1:2:3:2:6:8:6:7:6:2:1:2:6:8:9:10:9:13:9:8:6:7:6:2:3:2:1:2:1:2:6:8:9:10:9:13:12:11:4 ', 'False1:2:3:2:1:2:3:2:1:2:1:2:3:2:1:2:3:2:1:2:6:2:3:2:1:2:1:2:3:2:6:8:6:2:1:2:6:2:1:2:3 ', 'False1:2:3:2:1:2:3:2:6:7:6:2:1:2:3:2:6:7:6:2:1:2:1:2:1:2:6:7:6:2:3:2:1:2:3:2:6:8:6:7:6:2 '…
6	14	6	259	0	0.0	2.1965333117711974	0.7599483719596001	0.0	1080.0	0.14457831325301204:0.2891566265060241:0.07630522088353414:0.004016064257028112:0.008032128514056224:0.18875502008032127:0.06827309236947791:0.04819277108433735:0.024096385542168676:0.008032128514056224:0.012048192771084338:0.024096385542168676:0.03614457831325301:0.008032128514056224:0.0:0.012048192771084338:0.03614457831325301:0.012048192771084338	['False1:2:1:2:1:2:3:2:1:2:6:2:3:2:1:2:3:2:1:2:3:2:1:2:3:2:6:8:9:13:14:13:17:16:17:18:17:13 ', 'False1:2:1:2:6:7:6:2:1:2:6:8:6:2:1:2:3:2:6:7:6:2:1:2:1:2:6:8:6:7:6:2:1:2:6:7 ', 'False1:2:6:7:6:2:1:2:3:2:1:2:6:7:6:8:6:2:1:2:3:2:6:8:6:7:6:2:1:2:6:7:6:2:3:2:1:2:6:2:1:2:3 ', 'False1:2:6:8:9:13:12:11:12:5:12:13:17:18:17:16:17:13:9:10:9:8:6:7:6:2:1:2:3:2:1:2:6:8:6:7:6:2:3 ', 'False1:2:6:7:6:2:1:2:6:7:6:…
6	14	8	374	1	0.125	2.320827819802231	0.8029513205220039	152.355	1412.355	0.13897280966767372:0.26586102719033233:0.07250755287009064:0.00906344410876133:0.006042296072507553:0.1510574018126888:0.03625377643504532:0.08157099697885196:0.06948640483383686:0.021148036253776436:0.021148036253776436:0.027190332326283987:0.04833836858006042:0.012084592145015106:0.006042296072507553:0.006042296072507553:0.021148036253776436:0.006042296072507553	['False1:2:1:2:1:2:6:2:1:2:6:7:6:8:6:2:3:2:1:2:3:2:6:2:1:2:3:2:1:2:3:2:6:7:6:2:1:2:3:2:6:2 ', 'False1:2:1:2:6:7:6:8:6:2:3:2:1:2:1:2:1:2:6:7:6:2:1:2:3:2:6:8:9:10:9:8:6:7:6:2:1:2:6:8:9 ', 'False1:2:1:2:3:2:6:8:9:13:17:16:17:13:14:13:12:13:9:10:9:8:6:2:1:2:1:2:3:2:1:2:6:8:6:2:1:2:3 ', 'False1:2:1:2:6:8:9:10:9:13:17:18:17:16:17:13:14:13:12:5:12:13:9:8:6:7:6:2:3:2:1:2:1:2:3:2:1:2 ', 'False1:2:6:8:9:10…
6	14	21	453	20	0.9523809523809523	2.472301755086085	0.8553577055726621	54.27465000000001	1265.493	0.11576354679802955:0.18472906403940886:0.046798029556650245:0.009852216748768473:0.009852216748768473:0.10098522167487685:0.012315270935960592:0.08374384236453201:0.09113300492610837:0.007389162561576354:0.06896551724137931:0.08374384236453201:0.10098522167487685:0.009852216748768473:0.04926108374384237:0.0049261083743842365:0.017241379310344827:0.0024630541871921183	['True1:2:3:2:6:7:6:2:1:2:6:7:6:8:9:13:17:16:17:13:12:11:15 ', 'False1:2:3:2:6:8:9:13:12:13:14:13:9:8:9:8:6:2:3:2:6:8:9:13:14:13:17:13:9:8:6:2:3:2:1:2:1:2:1:2:3:2 ', 'True1:2:1:2:6:8:6:2:3:2:1:2:6:8:9:13:17:16:17:18:17:13:12:11:4:11:15 ', 'True1:2:6:8:6:7:6:8:9:13:14:13:9:8:6:2:3:2:6:8:9:13:12:13:12:11:12:11:15 ', 'True1:2:3:2:1:2:1:2:3:2:1:2:3:2:6:8:9:13:12:11:15 ', 'True1:2:6:8:9:10:9:8:6:8:9:1…
6	14	6	198	0	0.0	1.7366892044933175	0.6008532292598285	0.0	1080.0	0.19923371647509577:0.3716475095785441:0.09961685823754789:0.0:0.0:0.1685823754789272:0.04597701149425287:0.06130268199233716:0.034482758620689655:0.011494252873563218:0.0:0.0:0.007662835249042145:0.0:0.0:0.0:0.0:0.0	['False1:2:6:8:6:7:6:2:1:2:1:2:1:2:6:7:6:2:1:2:6:8:9:10:9:13:9:8:6:2:3:2:1:2:3:2:1:2:6:7 ', 'False1:2:6:2:3:2:1:2:6:8:9:8:6:2:3:2:1:2:3:2:1:2:1:2:3:2:1:2:6:2:3:2:1:2:1:2:3:2:6:8:9:10 ', 'False1:2:3:2:1:2:3:2:1:2:6:8:6:7:6:2:1:2:1:2:6:2:3:2:1:2:3:2:1:2:6:2:1:2:3:2:6:8:6:7 ', 'False1:2:1:2:3:2:6:7:6:8:6:2:1:2:3:2:6:7:6:2:1:2:3:2:1:2:3:2:1:2:6:2:1:2:1:2:3:2:1:2:1:2 ', 'False1:2:1:2:3:2:6:2:1:2:1:2:3…
6	14	5	220	0	0.0	2.0407331555061603	0.7060452171701136	0.0	900.0	0.16346153846153846:0.3076923076923077:0.0625:0.0:0.004807692307692308:0.1875:0.057692307692307696:0.0673076923076923:0.057692307692307696:0.014423076923076924:0.004807692307692308:0.019230769230769232:0.038461538461538464:0.009615384615384616:0.0:0.0:0.004807692307692308:0.0	['False1:2:6:8:9:8:6:7:6:2:1:2:6:7:6:8:9:10:9:8:6:2:1:2:3:2:6:2:1:2:1:2:6:2:3:2:1:2:6 ', 'False1:2:3:2:6:2:1:2:6:2:3:2:1:2:3:2:1:2:1:2:3:2:1:2:3:2:6:8:9:13:14:13:17:13:12:13:9:10:9:8:6:2 ', 'False1:2:6:8:9:8:6:7:6:2:3:2:1:2:6:8:6:7:6:2:1:2:1:2:6:7:6:8:9:10:9:13:12:11:12:5:12:13:9:8 ', 'False1:2:6:2:3:2:1:2:3:2:6:7:6:2:1:2:6:2:1:2:1:2:1:2:1:2:3:2:1:2:1:2:6:8:6:7:6:2:1:2:6:7:6:2:1:2:6 ', 'False1:2:…
6	14	5	197	0	0.0	1.8823328777705175	0.6512424820884026	0.0	900.0	0.185:0.355:0.09:0.0:0.005:0.175:0.05:0.055:0.035:0.01:0.0:0.01:0.015:0.0:0.0:0.005:0.01:0.0	['False1:2:6:2:1:2:6:2:1:2:1:2:1:2:3:2:6:2:1:2:6:7:6:2:3:2:1:2:6:7:6:2:3:2:1 ', 'False1:2:3:2:6:2:1:2:3:2:1:2:3:2:1:2:6:2:3:2:1:2:3:2:1:2:1:2:1:2:1:2:1:2:6:7:6:2:3:2:1:2:3 ', 'False1:2:3:2:6:2:1:2:3:2:1:2:3:2:6:7:6:2:1:2:6:7:6:8:9:10:9:8:6:2:1:2:6:8:9:8:6:7:6:2:1:2 ', 'False1:2:1:2:3:2:6:8:6:7:6:2:1:2:3:2:6:2:1:2:1:2:3:2:1:2:6:8:9:8:6:2:3:2:1:2:6:8:6:2 ', 'False1:2:3:2:1:2:6:7:6:2:1:2:1:2:6:7:6:8…
6	14	6	215	1	0.16666666666666666	1.89216668276624	0.6546447451256253	149.483	1049.483	0.17669172932330826:0.35714285714285715:0.10526315789473684:0.0037593984962406013:0.0037593984962406013:0.18045112781954886:0.05263157894736842:0.045112781954887216:0.015037593984962405:0.0037593984962406013:0.011278195488721804:0.015037593984962405:0.018796992481203006:0.0037593984962406013:0.0037593984962406013:0.0:0.0037593984962406013:0.0	['False1:2:3:2:6:8:6:2:1:2:1:2:6:7:6:8:6:2:1:2:3:2:6:7:6:2:1:2:3:2:6:2:1:2:6:2:1:2:3:2:1:2:1:2 ', 'False1:2:6:7:6:2:3:2:1:2:6:7:6:8:6:2:3:2:1:2:3:2:6:7:6:8:6:2:1:2:3:2:6:7:6:8:6:2:1:2:6:8:6:7:6:2:3 ', 'False1:2:3:2:6:7:6:8:6:2:1:2:3:2:6:7:6:2:1:2:3:2:1:2:6:2:1:2:6:8:9:13:14:13:12:5:12:11:12:13:17:13:9 ', 'False1:2:3:2:1:2:1:2:3:2:1:2:3:2:6:7:6:8:6:2:1:2:6:7:6:2:3:2:1:2:1:2:3:2:1:2:3:2:1:2:1:2:3:2…
6	14	6	250	0	0.0	2.090769023169741	0.7233564393431398	0.0	1080.0	0.14112903225806453:0.29838709677419356:0.0846774193548387:0.0:0.004032258064516129:0.1814516129032258:0.06048387096774194:0.07258064516129033:0.06451612903225806:0.016129032258064516:0.0:0.008064516129032258:0.036290322580645164:0.008064516129032258:0.0:0.004032258064516129:0.016129032258064516:0.004032258064516129	['False1:2:6:8:9:10:9:8:6:2:1:2:1:2:1:2:3:2:6:7:6:2:1:2:1:2:6:8:6:2:1:2:3 ', 'False1:2:3:2:6:7:6:2:1:2:6:8:9:8:6:7:6:2:3:2:1:2:6:8:9:10:9:13:14:13:12:5:12:13:17:18:17:16:17:13:9:8:6:2:3:2:1:2 ', 'False1:2:1:2:3:2:6:2:1:2:1:2:3:2:6:7:6:2:1:2:6:7:6:2:1:2:3:2:6:7:6:8:6:2:1:2:3 ', 'False1:2:3:2:6:7:6:2:1:2:3:2:6:7:6:8:9:10:9:13:9:8:6:2:1:2:3:2:1:2:6:8:9:8:6:2:1:2:6:2:1:2:6:7 ', 'False1:2:3:2:6:7:6:2:…
6	18	44	641	42	0.9545454545454546	2.521127266825267	0.8722501733342213	33.53607142857142	1768.5149999999996	0.08122503328894808:0.1118508655126498:0.019973368841544607:0.006657789613848202:0.007989347536617843:0.08788282290279627:0.010652463382157125:0.10652463382157124:0.118508655126498:0.007989347536617843:0.07323568575233022:0.10652463382157124:0.13581890812250333:0.018641810918774968:0.05725699067909454:0.011984021304926764:0.03195739014647137:0.005326231691078562	['False1:2:3:2:1:2:3:2:1:2:3:2:6:7:6:2:1:2:6:7:6:8:6:2:3:2:1:2:3:2:6:8:9:8:6:7:6:2 ', 'True1:2:6:8:9:13:14:13:12:5:12:11:15 ', 'True1:2:6:7:6:2:6:8:9:13:12:11:15 ', 'True1:2:6:8:9:8:9:13:12:11:12:5:12:13:14:13:17:16:17:18:17:13:12:13:12:11:15 ', 'True1:2:1:2:6:8:6:8:9:8:9:13:12:11:4:11:12:11:4:11:15 ', 'True1:2:6:8:9:10:9:13:12:11:15 ', 'True1:2:3:2:6:8:9:13:12:11:15 ', 'True1:2:6:8:9:13:12:11:15…
6	18	8	243	4	0.5	2.377419253860614	0.8225306130139755	55.1095	940.4380000000001	0.14218009478672985:0.26540284360189575:0.07109004739336493:0.014218009478672985:0.004739336492890996:0.12796208530805686:0.03317535545023697:0.05687203791469194:0.06635071090047394:0.018957345971563982:0.04739336492890995:0.04265402843601896:0.052132701421800945:0.014218009478672985:0.018957345971563982:0.004739336492890996:0.014218009478672985:0.004739336492890996	['False1:2:1:2:6:7:6:2:1:2:6:7:6:2:1:2:6:2:1:2:3:2:1:2:3:2:1:2:6:8:6:2:3:2 ', 'False1:2:6:7:6:2:3:2:1:2:1:2:6:2:1:2:1:2:6:8:9:13:14:13:9:10:9:8:6:7:6:2:3:2 ', 'False1:2:6:7:6:8:6:2:3:2:1:2:3:2:1:2:6:2:1:2:6:2:3:2:1:2:3:2:6:2:1:2:3:2:6:7 ', 'False1:2:3:2:6:7:6:8:9:13:14:13:17:16:17:18:17:13:9:10:9:8:6:2:1:2:1:2:1:2:3:2:1:2:1:2:3:2:1:2:3 ', 'True1:2:6:8:9:13:14:13:12:11:4:11:15 ', 'True1:2:6:8:9:10…
6	18	6	279	2	0.3333333333333333	2.302924471841027	0.7967571872198451	43.8545	807.7090000000001	0.13612565445026178:0.2670157068062827:0.06806282722513089:0.005235602094240838:0.010471204188481676:0.17277486910994763:0.041884816753926704:0.07853403141361257:0.05759162303664921:0.020942408376963352:0.015706806282722512:0.02617801047120419:0.041884816753926704:0.005235602094240838:0.010471204188481676:0.010471204188481676:0.02617801047120419:0.005235602094240838	['False1:2:6:7:6:8:9:10:9:8:6:2:3:2:1:2:1:2:6:7:6:8:9:10:9:8:6:2:1:2:3:2:6:8:6:7:6:2:1 ', 'False1:2:1:2:3:2:1:2:3:2:6:8:9:13:17:16:17:18:17:13:14:13:9:10:9:8:6:2:1:2:3:2:1:2:6:7:6:2:3:2 ', 'True1:2:6:8:9:13:12:5:12:11:15 ', 'False1:2:6:7:6:2:3:2:1:2:6:8:6:2:3:2:1:2:1:2:6:7:6:8:6:2:1:2:1:2:3:2:1:2:1:2:6:2:3:2:3:2:6:8 ', 'False1:2:1:2:6:8:6:2:1:2:3:2:6:2:1:2:3:2:6:7:6:2:1:2:6:8:6:7:6:2:1:2:6:8:9:10…
6	18	22	518	21	0.9545454545454546	2.3451785872033155	0.8113761078645183	76.65923809523808	1789.8439999999996	0.12769784172661872:0.24100719424460432:0.052158273381294966:0.00539568345323741:0.007194244604316547:0.16546762589928057:0.04136690647482014:0.0737410071942446:0.05935251798561151:0.00539568345323741:0.046762589928057555:0.05575539568345324:0.05935251798561151:0.00539568345323741:0.03776978417266187:0.0017985611510791368:0.01079136690647482:0.0035971223021582736	['True1:2:1:2:3:2:6:8:9:13:12:13:9:8:6:7:6:2:1:2:3:2:1:2:6:8:9:13:12:11:15 ', 'True1:2:3:2:6:2:1:2:6:8:6:7:6:2:1:2:1:2:6:2:1:2:1:2:1:2:1:2:6:8:9:13:12:11:15 ', 'False1:2:1:2:3:2:6:7:6:8:6:2:3:2:3:2:6:2:3:2:1:2:3:2:1:2:3:2:1:2:1:2:3:2:1:2:1:2:1:2:1:2:1:2:3:2:6:2:1:2:1 ', 'True1:2:1:2:3:2:6:7:6:2:3:2:1:2:6:8:9:13:12:11:15 ', 'True1:2:3:2:1:2:6:7:6:2:6:7:6:2:3:2:1:2:1:2:6:8:9:13:12:11:15 ', 'True1:2…
6	18	7	269	4	0.5714285714285714	2.4588378261140664	0.8506995058323564	79.6475	858.5899999999999	0.1409090909090909:0.21818181818181817:0.05909090909090909:0.004545454545454545:0.004545454545454545:0.08636363636363636:0.013636363636363636:0.09545454545454546:0.10909090909090909:0.022727272727272728:0.03636363636363636:0.03636363636363636:0.07272727272727272:0.01818181818181818:0.022727272727272728:0.00909090909090909:0.03636363636363636:0.013636363636363636	['False1:2:1:2:1:2:1:2:6:7:6:8:6:2:1:2:6:2:1:2:3:2:1:2:1:2:3:2:6:8:9:10:9:8:6:7:6:2 ', 'True1:2:3:2:1:2:1:2:3:2:1:2:3:2:6:8:9:13:12:11:15 ', 'False1:2:3:2:6:8:9:10:9:8:6:7:6:2:1:2:1:2:1:2:3:2:6:8:9:13:14:13:17:18:17:13:9:8:6:2:1:2:1 ', 'False1:2:3:2:1:2:3:2:1:2:1:2:3:2:1:2:3:2:1:2:3:2:6:8:9:8:9:13:17:18:17:16:17:13:9:8:9:10:9:8:9:8:9:8:9:10:9:13:14:13:12:11:15 ', 'True1:2:6:8:6:8:6:8:9:13:9:8:9:1…
6	18	10	349	0	0.0	2.0813049213853363	0.7200820848388965	0.0	1800.0	0.1591928251121076:0.3071748878923767:0.07847533632286996:0.004484304932735426:0.004484304932735426:0.1860986547085202:0.053811659192825115:0.06950672645739911:0.04484304932735426:0.011210762331838564:0.008968609865470852:0.01569506726457399:0.033632286995515695:0.006726457399103139:0.0:0.002242152466367713:0.011210762331838564:0.002242152466367713	['False1:2:1:2:1:2:6:2:1:2:6:7:6:2:3:2:1:2:6:7:6:8:9:10:9:13:9:8:6:2:1:2:3:2:6:2 ', 'False1:2:6:2:1:2:6:8:6:2:3:2:1:2:3:2:1:2:6:7:6:2:1:2:6:7:6:2:3:2:1:2:6:2:1:2:6:8:6:2:3:2:1:2:3 ', 'False1:2:6:7:6:2:3:2:1:2:1:2:3:2:1:2:6:7:6:8:9:13:17:18:17:13:12:5:12:13:9:8:6:2:3:2:1:2:6:8:9:10:9:13 ', 'False1:2:6:8:9:10:9:13:14:13:12:11:4:11:12:5:12:13:17:13:9:8:6:7:6:2:1:2:6:7:6:2:3:2:1:2:6:7:6:8:6 ', 'False…
6	18	7	237	0	0.0	1.8199245678525062	0.6296506886633807	0.0	1260.0	0.18394648829431437:0.36789297658862874:0.11036789297658862:0.0:0.0033444816053511705:0.16387959866220736:0.030100334448160536:0.06354515050167224:0.03678929765886288:0.010033444816053512:0.0:0.010033444816053512:0.016722408026755852:0.0033444816053511705:0.0:0.0:0.0:0.0	['False1:2:3:2:6:8:9:8:6:2:1:2:6:7:6:8:9:10:9:8:6:2:3:2:1:2:3:2:1:2:3:2:1:2:3:2:6 ', 'False1:2:6:8:9:10:9:13:12:13:9:8:6:7:6:2:3:2:1:2:3:2:1:2:3:2:1:2:6:8:6:2:3:2:1:2:3:2:6:8:6:7:6 ', 'False1:2:6:7:6:2:3:2:1:2:6:8:6:7:6:2:1:2:6:8:9:13:14:13:12:5:12:13:9:10:9:8:6:2:3:2:1:2:6:2:1:2:6:2 ', 'False1:2:1:2:3:2:1:2:6:2:3:2:1:2:3:2:6:8:6:2:1:2:1:2:3:2:6:7:6:2:1:2:1:2:6:7:6:2:1:2:1 ', 'False1:2:1:2:6:2:3:…
6	18	5	213	0	0.0	2.0510997986223116	0.7096318295454355	0.0	900.0	0.17117117117117117:0.3153153153153153:0.06756756756756757:0.0:0.0045045045045045045:0.18018018018018017:0.04504504504504504:0.06756756756756757:0.04954954954954955:0.009009009009009009:0.0:0.009009009009009009:0.036036036036036036:0.009009009009009009:0.0:0.009009009009009009:0.02252252252252252:0.0045045045045045045	['False1:2:1:2:3:2:6:7:6:8:9:8:6:2:1:2:1:2:6:8:9:8:6:7:6:2:3:2:1:2:3:2:1:2:6:8:9:8:6 ', 'False1:2:1:2:6:2:3:2:1:2:6:8:6:7:6:2:3:2:1:2:3:2:1:2:1:2:1:2:3:2:6:8:6:7:6:2:1:2:1 ', 'False1:2:6:8:6:7:6:2:1:2:3:2:6:7:6:2:1:2:6:8:9:13:14:13:17:16:17:18:17:13:9:10:9:8:6:7:6:2:3:2:1:2 ', 'False1:2:6:8:9:13:14:13:12:5:12:13:17:16:17:13:9:8:6:2:1:2:6:2:1:2:6:2:1:2:1:2:1:2:1:2:1:2:6:7:6:2:1:2:6 ', 'False1:2:6:…
6	18	7	310	0	0.0	2.2162489391203453	0.766769510899699	0.0	1260.0	0.13043478260869565:0.26421404682274247:0.07357859531772576:0.0033444816053511705:0.0:0.1806020066889632:0.06354515050167224:0.07692307692307693:0.07023411371237458:0.023411371237458192:0.006688963210702341:0.016722408026755852:0.046822742474916385:0.010033444816053512:0.0:0.0033444816053511705:0.023411371237458192:0.006688963210702341	['False1:2:6:7:6:2:1:2:6:8:9:13:12:11:4:11:12:13:14:13:17:13:9:10:9:8:6:2:3:2:1:2:3:2:6:7:6:8:9 ', 'False1:2:6:7:6:2:3:2:1:2:6:7:6:2:1:2:1:2:3:2:1:2:1:2:3:2:1:2:3:2:6:8:9:8:6:7:6:2:1:2:1:2 ', 'False1:2:3:2:1:2:6:7:6:2:3:2:1:2:6:8:9:10:9:8:6:7:6:2:3:2:1:2:1:2:6:8:9:10:9:8:6:7:6:2:3 ', 'False1:2:3:2:6:8:9:13:14:13:17:18:17:13:12:13:9:10:9:8:6:2:1:2:3:2:1:2:3:2:6:7:6:8:9:10:9:13:12:13:17:16:17:18:17…
6	18	8	326	5	0.625	2.3575275329566843	0.8156485498850413	86.6918	973.4590000000001	0.12601626016260162:0.24390243902439024:0.044715447154471545:0.008130081300813009:0.012195121951219513:0.18292682926829268:0.032520325203252036:0.08536585365853659:0.04878048780487805:0.008130081300813009:0.036585365853658534:0.04878048780487805:0.056910569105691054:0.008130081300813009:0.02032520325203252:0.008130081300813009:0.024390243902439025:0.0040650406504065045	['False1:2:3:2:6:2:1:2:1:2:6:7:6:8:6:2:3:2:1:2:3:2:1:2:6:8:9:8:6:2:1:2:1:2:6:8:9:13:17:13:12:13 ', 'False1:2:1:2:3:2:6:2:1:2:6:2:3:2:1:2:1:2:6:2:1:2:1:2:3:2:1:2:6:7:6:8:6:2:1:2:1:2:3:2:6 ', 'False1:2:6:8:6:2:1:2:6:2:1:2:6:2:3:2:1:2:3:2:6:7:6:2:1:2:3:2:6:8:6:7:6:2:1:2:6:8:6:7 ', 'True1:2:6:8:9:13:17:16:17:13:12:11:4:11:15 ', 'True1:2:6:2:6:2:6:7:6:8:6:2:6:8:9:10:9:8:6:7:6:8:9:13:12:5:12:13:14:13:1…
7	2	3	199	0	0.0	2.14130038929684	0.7408390922195571	0.0	540.0	0.2:0.12:0.0:0.0:0.056:0.008:0.176:0.192:0.056:0.032:0.04:0.088:0.0:0.0:0.0:0.024:0.008:0.0	['False1:7:8:12:8:5:8:7:1:7:1:2:1:7:1:2:1:2:1:7:8:5:8:12:11:16:11:12:8:7:1:2 ', 'False1:7:8:12:8:5:8:7:1:7:8:12:8:5:8:7:1:7:8:12:11:16:17:16:11:12:8:7:1:2:1:7:8:5:8:12:8:7:1:2:1:7:8:5:8:7:1 ', 'False1:7:8:12:8:5:8:7:1:2:9:10:6:10:9:2:1:2:9:10:9:2:1:7:1:7:8:12:11:12:8:7:1:7:1:2:9:10:9:2:1:2:9:2:1:2 ']
7	2	3	209	0	0.0	2.1057533795377106	0.7285406708618134	0.0	540.0	0.2196969696969697:0.17424242424242425:0.0:0.0:0.022727272727272728:0.022727272727272728:0.14393939393939395:0.09848484848484848:0.15151515151515152:0.06060606060606061:0.007575757575757576:0.045454545454545456:0.05303030303030303:0.0:0.0:0.0:0.0:0.0	['False1:2:9:13:9:2:1:7:1:2:1:2:1:7:1:2:1:7:1:2:1:7:8:5:8:12:8:7:1:2:9:13:9:10:9:2:1:7 ', 'False1:7:1:2:9:13:9:10:9:2:1:7:8:12:8:5:8:7:1:2:1:7:1:2:1:2:9:13:9:10:6:10:9:2:1:7:1:7:1:2:9:10:6:10:9:13:9:2 ', 'False1:7:8:12:11:12:8:7:1:7:8:12:8:5:8:7:1:2:9:13:9:2:1:2:9:10:6:10:9:2:1:2:9:13:9:2:1:7:1:7:8:12:8:7:1:2 ']
7	2	3	195	0	0.0	1.8707635805761333	0.6472397799575165	0.0	540.0	0.2556390977443609:0.13533834586466165:0.0:0.0:0.06015037593984962:0.0:0.22556390977443608:0.18796992481203006:0.05263157894736842:0.0:0.007518796992481203:0.05263157894736842:0.022556390977443608:0.0:0.0:0.0:0.0:0.0	['False1:7:8:5:8:12:8:7:1:2:1:7:1:7:1:7:8:7:1:7:1:2:1:7:8:5:8:12:8:7:1:7:1:7:8:7:1:2:9:2 ', 'False1:2:9:13:9:2:1:7:8:12:11:12:8:5:8:7:1:2:9:13:9:2:1:2:1:7:1:2:1:2:1:7:8:5:8:7:1:2:1:7:8:12:8:7:1 ', 'False1:7:1:7:8:5:8:7:1:2:1:7:1:2:9:13:9:2:1:7:8:12:8:5:8:7:1:7:8:5:8:7:1:7:1:2:1:2:1:7:8:5:8:12:8:7:1:2 ']
7	2	2	163	0	0.0	2.105049058416229	0.7282969924769975	0.0	360.0	0.25301204819277107:0.18072289156626506:0.0:0.0:0.03614457831325301:0.024096385542168676:0.14457831325301204:0.10843373493975904:0.08433734939759036:0.04819277108433735:0.03614457831325301:0.07228915662650602:0.012048192771084338:0.0:0.0:0.0:0.0:0.0	['False1:2:9:10:6:10:9:13:9:2:1:2:1:2:1:7:1:2:1:7:8:12:11:12:8:7:1:7:1:2:1:2:1:7:8:12:11:12:8:5 ', 'False1:7:1:2:1:7:1:2:9:2:1:7:1:2:9:10:6:10:9:2:1:2:9:2:1:7:8:5:8:7:1:2:1:7:1:7:8:5:8:12:11:12:8 ']
7	2	3	193	0	0.0	2.113405614055528	0.7311881623123205	0.0	540.0	0.2283464566929134:0.14960629921259844:0.0:0.0:0.031496062992125984:0.015748031496062992:0.18110236220472442:0.13385826771653545:0.11023622047244094:0.05511811023622047:0.015748031496062992:0.047244094488188976:0.023622047244094488:0.0:0.0:0.007874015748031496:0.0:0.0	['False1:7:1:7:8:5:8:12:8:7:1:2:1:7:1:2:1:2:9:13:9:10:9:2:1:7:8:7:1:2:9:13:9:10:9:2:1:2:9:2 ', 'False1:7:8:7:1:2:1:7:8:12:8:7:1:2:1:2:1:7:1:7:8:12:8:5:8:7:1:7:1:2:9:10:9:13:9:2:1:2:9:10:6:10:9 ', 'False1:7:1:2:1:2:9:10:6:10:9:2:1:7:8:7:1:2:1:7:8:5:8:7:1:7:8:12:11:16:11:12:8:7:1:2:1:7:1:7:8:12:8:5 ']
7	2	3	201	0	0.0	2.293795364094233	0.7935987326986041	0.0	540.0	0.21323529411764705:0.1323529411764706:0.0:0.0:0.03676470588235294:0.007352941176470588:0.16176470588235295:0.14705882352941177:0.051470588235294115:0.014705882352941176:0.051470588235294115:0.07352941176470588:0.014705882352941176:0.014705882352941176:0.0:0.03676470588235294:0.03676470588235294:0.007352941176470588	['False1:7:1:7:1:2:1:7:8:5:8:12:11:12:8:7:1:7:8:5:8:12:8:7:1:7:8:12:11:16:17:14:17:18:17:16:11:12:8:5:8:7:1:2:9:10:6 ', 'False1:2:9:13:9:2:1:7:8:7:1:2:1:7:8:7:1:2:1:2:1:2:1:7:8:12:11:16:11:12:8:5:8:7:1:7:1:2:1:7:8:5 ', 'False1:2:9:13:9:10:9:2:1:7:8:12:8:7:1:7:8:12:11:16:17:14:17:16:11:12:8:7:1:2:1:2:1:2:1:2:1:2:1:7:8:7:1:2:9:2:1 ']
7	2	3	222	0	0.0	2.126914489585294	0.7358619124944075	0.0	540.0	0.22727272727272727:0.1590909090909091:0.0:0.0:0.03787878787878788:0.022727272727272728:0.1590909090909091:0.12121212121212122:0.12121212121212122:0.05303030303030303:0.015151515151515152:0.045454545454545456:0.03787878787878788:0.0:0.0:0.0:0.0:0.0	['False1:7:8:5:8:12:11:12:8:7:1:2:9:13:9:10:9:2:1:7:1:2:9:2:1:7:1:7:1:2:9:10:6:10:9:13:9:2 ', 'False1:7:1:2:9:10:6:10:9:13:9:2:1:2:1:7:8:7:1:2:1:7:1:2:1:7:8:7:1:2:9:13:9:2:1:2:1:2:9:2:1:7:8:5:8:7:1 ', 'False1:7:8:5:8:12:8:7:1:2:1:7:8:5:8:12:11:12:8:7:1:7:1:2:1:7:8:12:8:5:8:7:1:2:9:13:9:10:6:10:9:2:1:7:1:2:1 ']
7	2	3	179	3	1.0	2.7136386059281072	0.938854525724851	109.13166666666666	327.395	0.13978494623655913:0.0967741935483871:0.03225806451612903:0.03225806451612903:0.021505376344086023:0.010752688172043012:0.08602150537634409:0.06451612903225806:0.07526881720430108:0.03225806451612903:0.043010752688172046:0.03225806451612903:0.021505376344086023:0.053763440860215055:0.043010752688172046:0.07526881720430108:0.10752688172043011:0.03225806451612903	['True1:2:1:7:8:5:8:7:1:7:1:2:1:2:9:13:9:10:6:10:9:2:1:7:1:2:9:10:9:2:1:7:8:12:11:16:17:14:15:4:3 ', 'True1:7:1:2:1:7:8:5:8:12:11:16:17:16:17:18:17:14:15:14:17:16:17:18:17:16:11:16:17:18:17:14:15:4:3 ', 'True1:2:9:13:9:2:1:7:8:12:11:16:17:14:15:4:3 ']
7	2	3	216	0	0.0	2.18445666061299	0.755770137403711	0.0	540.0	0.21804511278195488:0.18796992481203006:0.0:0.0:0.015037593984962405:0.03007518796992481:0.10526315789473684:0.06015037593984962:0.15789473684210525:0.08270676691729323:0.03759398496240601:0.045112781954887216:0.045112781954887216:0.0:0.0:0.015037593984962405:0.0:0.0	['False1:2:1:7:1:7:1:2:1:2:9:10:6:10:9:13:9:2:1:2:9:13:9:10:6:10:9:2:1:7:1:7:8:12:11:16:11:12:8:5 ', 'False1:2:9:10:9:13:9:2:1:2:9:13:9:10:6:10:9:2:1:7:8:5:8:12:11:16:11:12:8:7:1:2:1:7:1:7:1:2:1:2:1:2:9:2:1:7:8 ', 'False1:7:1:2:9:10:6:10:9:13:9:2:1:7:1:2:9:10:9:13:9:2:1:7:1:2:9:10:9:2:1:2:1:2:1:2:1:7:8:12:11:12:8:7:1:2 ']
7	2	3	220	0	0.0	2.103208248919734	0.7276601160989102	0.0	540.0	0.2446043165467626:0.17266187050359713:0.0:0.0:0.03597122302158273:0.014388489208633094:0.16546762589928057:0.1223021582733813:0.09352517985611511:0.04316546762589928:0.02877697841726619:0.05755395683453238:0.014388489208633094:0.0:0.0:0.007194244604316547:0.0:0.0	['False1:7:8:5:8:12:8:7:1:7:1:2:9:2:1:7:8:12:8:5:8:7:1:7:8:5:8:12:11:12:8:7:1:2:9:2:1:7:1:2:1 ', 'False1:7:8:12:11:16:11:12:8:7:1:2:9:13:9:10:6:10:9:2:1:7:8:5:8:7:1:7:1:2:1:7:1:7:1:2:1:2:1:7:8:7:1:2:1:7 ', 'False1:2:1:2:9:2:1:2:1:2:1:7:8:12:11:12:8:5:8:7:1:2:9:10:9:2:1:7:1:2:9:10:6:10:9:13:9:2:1:2:1:7:1:7:1:2:9:2:1:2:9:10 ']
7	6	2	151	0	0.0	2.2045789629665613	0.7627319762393555	0	360.0	0.24175824175824176:0.17582417582417584:0.0:0.0:0.02197802197802198:0.01098901098901099:0.16483516483516483:0.12087912087912088:0.07692307692307693:0.02197802197802198:0.02197802197802198:0.054945054945054944:0.01098901098901099:0.01098901098901099:0.0:0.02197802197802198:0.03296703296703297:0.01098901098901099	['False1:7:8:12:8:7:1:2:9:2:1:2:9:2:1:7:1:7:8:7:1:2:1:7:1:7:8:12:8:5:8:7:1:2:9:13:9:10:6:10:9:2 ', 'False1:2:9:2:1:7:8:12:8:7:1:2:1:2:1:7:1:2:1:7:1:2:1:7:1:2:1:7:8:12:11:16:17:14:17:18:17:16:11:12:8:5:8:7:1:2:1:2:9 ']
7	6	4	225	0	0.0	2.141653099551211	0.7409611215929094	0	720.0	0.22941176470588234:0.17058823529411765:0.0:0.0:0.029411764705882353:0.01764705882352941:0.16470588235294117:0.12352941176470589:0.10588235294117647:0.052941176470588235:0.023529411764705882:0.052941176470588235:0.011764705882352941:0.0:0.0:0.011764705882352941:0.0058823529411764705:0.0	['False1:2:1:7:8:5:8:12:11:12:8:7:1:2:1:7:8:12:8:5:8:7:1:2:9:10:6:10:9:2:1:7:1:7:8:7:1:2:1:2:9 ', 'False1:7:1:2:9:10:9:2:1:2:9:10:6:10:9:2:1:2:1:2:9:13:9:10:9:2:1:7:8:12:11:16:17:16:11:12:8:7:1:2:1:2:9 ', 'False1:7:8:7:1:2:9:10:6:10:9:2:1:2:1:7:8:5:8:7:1:7:1:7:1:7:8:12:8:7:1:2:9:2:1:2:1:7:1:2 ', 'False1:2:1:7:8:12:8:7:1:2:9:13:9:10:9:2:1:7:8:5:8:7:1:7:1:2:1:7:8:5:8:12:11:12:8:7:1:2:1:7:1:2:9:2:1:…
7	6	2	159	0	0.0	2.261204606612875	0.7823231044364874	0	360.0	0.21428571428571427:0.16666666666666666:0.0:0.0:0.047619047619047616:0.023809523809523808:0.15476190476190477:0.13095238095238096:0.08333333333333333:0.047619047619047616:0.023809523809523808:0.03571428571428571:0.011904761904761904:0.0:0.0:0.023809523809523808:0.023809523809523808:0.011904761904761904	['False1:2:9:13:9:10:6:10:9:2:1:7:8:5:8:7:1:2:1:7:8:7:1:7:8:5:8:7:1:2:9:2:1:7:1:7:8:5:8:12:8:7 ', 'False1:7:8:12:11:16:17:18:17:16:11:12:8:5:8:7:1:2:1:7:1:2:1:2:9:2:1:7:1:2:1:2:1:2:9:10:6:10:9:2:1:2 ']
7	6	4	232	0	0.0	2.1346014681062853	0.7385214245450602	0	720.0	0.22631578947368422:0.15789473684210525:0.0:0.0:0.042105263157894736:0.010526315789473684:0.16842105263157894:0.12631578947368421:0.11052631578947368:0.042105263157894736:0.02631578947368421:0.05263157894736842:0.031578947368421054:0.0:0.0:0.005263157894736842:0.0:0.0	['False1:7:1:7:1:2:9:13:9:2:1:7:8:7:1:2:1:2:1:7:1:7:8:7:1:2:1:7:8:12:11:16:11:12:8:5:8:7:1:7:1:2 ', 'False1:2:1:2:9:13:9:10:9:2:1:2:9:10:6:10:9:13:9:2:1:7:1:7:1:2:1:2:1:7:8:12:11:12:8:7:1:7:8:5:8:7:1:7 ', 'False1:2:9:13:9:10:9:2:1:7:8:5:8:12:8:7:1:2:9:13:9:2:1:7:8:5:8:7:1:2:1:2:1:7:1:2:9:10:9:2:1:2:1:2:9:10:6:10:9:13:9:2:1:7 ', 'False1:7:8:5:8:12:11:12:8:7:1:2:1:2:1:7:8:12:11:12:8:5:8:7:1:7:8:5:8…
7	6	2	146	0	0.0	2.0390907035871506	0.7054769678040856	0	360.0	0.24050632911392406:0.21518987341772153:0.0:0.0:0.0379746835443038:0.012658227848101266:0.12658227848101267:0.08860759493670886:0.1518987341772152:0.0379746835443038:0.012658227848101266:0.02531645569620253:0.05063291139240506:0.0:0.0:0.0:0.0:0.0	['False1:7:1:2:1:2:1:7:8:12:11:12:8:5:8:7:1:2:1:2:1:7:1:2:1:7:1:2:9:2:1:2:9:2:1:2:9:10:9:13:9 ', 'False1:2:1:7:1:2:9:13:9:2:1:7:8:5:8:7:1:2:9:13:9:10:6:10:9:2:1:7:8:5:8:7:1:2:9:13:9:2 ']
7	6	5	275	0	0.0	2.1500769393487857	0.7438755701494183	0	900.0	0.2318181818181818:0.15:0.0:0.0:0.02727272727272727:0.02727272727272727:0.17727272727272728:0.1:0.11818181818181818:0.06818181818181818:0.022727272727272728:0.04090909090909091:0.02727272727272727:0.0:0.0:0.00909090909090909:0.0:0.0	['False1:2:1:2:9:10:6:10:9:2:1:7:8:5:8:7:1:7:1:7:8:5:8:12:8:7:1:2:9:13:9:10:6:10:9:2:1:7:1:7 ', 'False1:7:8:12:8:7:1:2:9:10:9:2:1:2:9:13:9:10:6:10:9:2:1:7:8:5:8:7:1:2:1:7:1:7:1:2:9:10:6:10 ', 'False1:2:1:7:1:7:1:2:1:2:9:2:1:7:1:7:1:7:1:2:9:10:6:10:9:13:9:2:1:7:8:5:8:7:1:7:8:7:1:2:9:13:9:10:9:2:1:7 ', 'False1:2:1:7:8:12:8:7:1:2:1:2:9:2:1:7:1:2:1:7:1:2:9:13:9:2:1:7:1:7:1:2:1:7:1:2:9:10:9:2:1:7:1:7 …
7	6	3	186	0	0.0	1.9597618172957847	0.6780310567116289	0	540.0	0.2826086956521739:0.17391304347826086:0.0:0.0:0.028985507246376812:0.014492753623188406:0.2028985507246377:0.11594202898550725:0.07971014492753623:0.036231884057971016:0.007246376811594203:0.036231884057971016:0.021739130434782608:0.0:0.0:0.0:0.0:0.0	['False1:7:8:7:1:2:9:2:1:7:1:7:1:2:9:13:9:10:6:10:9:2:1:7:1:2:1:7:8:12:8:7:1:2:1:2:1:7:8:5:8:12 ', 'False1:2:1:7:8:7:1:2:9:13:9:2:1:7:8:7:1:7:8:12:11:12:8:5:8:7:1:2:1:2:9:10:6:10:9:2:1:2:1:7:1:2:1:7:1:7:1:7 ', 'False1:2:1:7:1:2:1:7:1:2:1:7:8:7:1:2:1:2:1:7:8:12:8:5:8:7:1:2:1:7:1:2:9:13:9:10:9:2:1:7:1:2:1:7:8:5:8:7 ']
7	6	4	241	0	0.0	2.2968632941458225	0.7946601636523244	0	720.0	0.1875:0.15:0.0:0.0:0.025:0.01875:0.1375:0.1125:0.125:0.05:0.05:0.08125:0.03125:0.0:0.0:0.0125:0.0125:0.00625	['False1:2:9:13:9:10:9:2:1:2:1:7:8:12:11:12:8:7:1:7:8:5:8:12:11:12:8:7:1:7:1:2:9:13:9:10:6 ', 'False1:2:1:2:9:13:9:2:1:7:1:7:1:2:9:10:9:2:1:7:8:12:11:16:17:18:17:16:11:12:8:7:1:2:1:7:8:7 ', 'False1:7:1:2:9:13:9:10:6:10:9:2:1:7:1:2:9:10:6:10:9:13:9:2:1:2:9:2:1:7:8:12:11:12:8:5:8:7:1:7:1:7 ', 'False1:2:1:7:8:12:11:12:8:5:8:7:1:2:9:10:9:2:1:2:9:2:1:2:9:2:1:2:1:7:8:5:8:12:11:12:8:7:1:7:8:12:11 ']
7	6	4	238	0	0.0	2.327325532169112	0.8051993747209595	0	720.0	0.21142857142857144:0.13714285714285715:0.0:0.0:0.03428571428571429:0.011428571428571429:0.1657142857142857:0.12571428571428572:0.10285714285714286:0.04:0.022857142857142857:0.04:0.02857142857142857:0.017142857142857144:0.005714285714285714:0.017142857142857144:0.02857142857142857:0.011428571428571429	['False1:7:1:7:8:5:8:7:1:2:1:2:9:10:9:2:1:7:8:7:1:2:9:13:9:10:9:2:1:7:8:5:8:12:11:16:17:14:15:14:17:18 ', 'False1:2:9:2:1:7:1:7:8:7:1:2:1:7:8:7:1:7:1:2:1:7:8:7:1:2:1:2:1:2:1:7:8:7:1:2:9:10:6:10:9:13:9 ', 'False1:7:8:5:8:12:11:12:8:7:1:7:8:12:8:5:8:7:1:2:9:13:9:2:1:7:1:2:1:7:8:5:8:7:1:2:1:7:1:2:1:7:1:2:1:2:9 ', 'False1:7:8:12:11:16:17:14:17:18:17:16:11:12:8:5:8:7:1:2:9:13:9:10:9:2:1:2:9:13:9:10:6:…
7	6	5	255	0	0.0	2.106912164264354	0.7289415828633502	0	900.0	0.24890829694323144:0.14410480349344978:0.0:0.0:0.043668122270742356:0.017467248908296942:0.20087336244541484:0.13537117903930132:0.08296943231441048:0.039301310043668124:0.013100436681222707:0.039301310043668124:0.013100436681222707:0.0:0.0:0.008733624454148471:0.008733624454148471:0.004366812227074236	['False1:7:1:2:9:10:6:10:9:2:1:7:8:5:8:12:8:7:1:7:8:7:1:2:1:7:1:2:1:7:8:7:1:7:1:2:1:7:1:2:9 ', 'False1:7:1:2:1:7:1:7:1:7:8:5:8:12:8:7:1:2:1:2:9:2:1:7:8:5:8:12:11:16:17:18:17:16:11:12:8:7:1 ', 'False1:7:8:7:1:2:9:2:1:7:8:5:8:7:1:2:1:2:1:7:8:12:8:5:8:7:1:7:1:2:1:2:9:13:9:2:1:2:9:13:9:2:1:7:8:12:11:12 ', 'False1:7:1:7:1:7:8:7:1:7:1:2:1:2:9:13:9:10:9:2:1:7:1:2:9:10:6:10:9:2:1:2:1:7:1:7:1:7:8:5:8:7:1:…
7	10	5	231	0	0.0	2.0520111066863707	0.7099471204977392	0	900.0	0.25339366515837103:0.16289592760180996:0.0:0.0:0.03619909502262444:0.00904977375565611:0.19457013574660634:0.13574660633484162:0.08144796380090498:0.02262443438914027:0.02262443438914027:0.04524886877828054:0.027149321266968326:0.0:0.0:0.00904977375565611:0.0:0.0	['False1:2:1:7:1:2:9:10:9:13:9:2:1:7:8:12:11:16:11:12:8:7:1:2:9:2:1:7:1:2:1:7:1:7:1:7:8:12:11:16:11:12 ', 'False1:2:1:7:8:7:1:2:1:7:1:2:1:7:8:5:8:7:1:7:8:5:8:12:8:7:1:7:8:5:8:7:1:2:9:10:6:10:9:2:1:2 ', 'False1:2:9:10:9:13:9:2:1:7:1:2:1:7:1:2:1:7:8:12:8:7:1:2:1:7:8:5:8:7:1:7:8:5:8:7:1:2:1:2:1:2:1:7 ', 'False1:2:9:2:1:2:9:13:9:2:1:2:1:7:1:7:8:5:8:12:11:12:8:7:1:2:9:13:9:2:1:2:1:2:1:7:8:12:8:7:1:7:8…
7	10	4	222	0	0.0	2.0428596699303423	0.7067809406694775	0	720.0	0.2303370786516854:0.15730337078651685:0.0:0.0:0.05056179775280899:0.016853932584269662:0.19101123595505617:0.14606741573033707:0.10674157303370786:0.033707865168539325:0.0056179775280898875:0.028089887640449437:0.033707865168539325:0.0:0.0:0.0:0.0:0.0	['False1:7:8:5:8:7:1:2:1:2:9:13:9:2:1:2:9:10:6:10:9:2:1:7:8:5:8:12:8:7:1:7:1:7:8:5:8:7:1:2:9:13 ', 'False1:7:1:2:1:7:8:7:1:7:8:5:8:7:1:2:9:10:6:10:9:13:9:2:1:2:1:7:1:7:1:7:1:2:1:2:9:13:9:2:1:7:8:12 ', 'False1:7:8:7:1:7:1:7:1:2:9:2:1:7:8:5:8:7:1:2:9:2:1:7:8:5:8:7:1:7:8:12:8:5:8:7:1:2:1:7:8:7:1:2:9 ', 'False1:2:9:13:9:2:1:2:1:7:8:5:8:12:11:12:8:7:1:2:1:2:1:2:1:7:8:5:8:7:1:7:8:7:1:2:9:13:9:10:9:2:1:…
7	10	6	287	0	0.0	2.2789694791135853	0.7884693285172407	0	1080.0	0.21176470588235294:0.1450980392156863:0.0:0.0:0.027450980392156862:0.023529411764705882:0.1568627450980392:0.12156862745098039:0.10196078431372549:0.054901960784313725:0.03137254901960784:0.06274509803921569:0.023529411764705882:0.00392156862745098:0.0:0.01568627450980392:0.01568627450980392:0.00392156862745098	['False1:7:8:12:11:16:17:14:17:18:17:16:11:12:8:7:1:2:9:13:9:10:6:10:9:2:1:2:1:2:1:2:9:10:9:2 ', 'False1:7:1:2:1:2:1:7:8:7:1:2:1:7:1:2:9:10:9:13:9:2:1:7:1:7:1:2:1:2:9:10:6:10:9:13:9:2:1:7:8:12:11:12 ', 'False1:2:9:13:9:2:1:7:1:2:9:2:1:7:8:12:8:7:1:2:9:10:6:10:9:2:1:7:8:5:8:7:1:7:8:5:8:7:1:2:9:2:1 ', 'False1:7:1:2:9:13:9:10:6:10:9:2:1:7:8:12:8:7:1:2:1:7:8:5:8:12:11:12:8:7:1:2:1:2:9:10:6:10:9:2:1:7…
7	10	5	258	0	0.0	2.217560207710123	0.7672231786973432	0	900.0	0.1963470319634703:0.1689497716894977:0.0:0.0:0.0319634703196347:0.0136986301369863:0.1324200913242009:0.1141552511415525:0.1552511415525114:0.0547945205479452:0.0182648401826484:0.0410958904109589:0.0502283105022831:0.0045662100456621:0.0:0.0091324200913242:0.0091324200913242:0.0	['False1:7:8:5:8:7:1:2:9:10:9:13:9:2:1:2:1:7:8:5:8:12:11:16:17:14:17:16:11:12:8:7:1:2:9:13:9:2:1 ', 'False1:7:1:2:9:13:9:10:9:2:1:7:1:2:9:2:1:7:8:12:8:5:8:7:1:2:9:2:1:7:1:2:9:13:9:2:1:2:1 ', 'False1:2:1:7:8:5:8:7:1:2:9:13:9:2:1:2:9:13:9:10:6:10:9:2:1:2:1:2:9:10:9:13:9:2:1:7:8:12:8:7:1:2:9:10 ', 'False1:2:9:13:9:10:9:2:1:7:8:7:1:2:1:7:1:2:9:2:1:7:1:2:1:2:9:13:9:10:6:10:9:2:1:7:8:7:1:7:8:5:8:12:11:…
7	10	3	176	0	0.0	2.083573106946842	0.7208668231879719	0	540.0	0.20168067226890757:0.19327731092436976:0.0:0.0:0.01680672268907563:0.04201680672268908:0.1092436974789916:0.058823529411764705:0.19327731092436976:0.10084033613445378:0.008403361344537815:0.025210084033613446:0.05042016806722689:0.0:0.0:0.0:0.0:0.0	['False1:2:9:10:6:10:9:2:1:7:1:7:1:2:1:7:1:2:9:10:6:10:9:2:1:2:9:2:1:7:8:12:11:12:8:5:8 ', 'False1:2:9:10:9:13:9:2:1:7:1:7:8:12:8:7:1:2:1:7:1:2:9:13:9:2:1:2:9:13:9:10:9:2 ', 'False1:2:9:13:9:2:1:2:9:10:6:10:9:13:9:2:1:7:1:2:1:7:1:2:9:10:6:10:9:2:1:7:1:2:9:10:6:10:9:13:9:2:1:7:8:5:8:7 ']
7	10	5	214	0	0.0	2.0314364065667356	0.7028287627766512	0	900.0	0.25510204081632654:0.1326530612244898:0.0:0.0:0.03571428571428571:0.00510204081632653:0.21428571428571427:0.14285714285714285:0.0663265306122449:0.02040816326530612:0.030612244897959183:0.07142857142857142:0.02040816326530612:0.0:0.0:0.00510204081632653:0.0:0.0	['False1:2:1:2:1:7:1:2:9:2:1:2:1:7:1:7:1:7:8:12:8:7:1:7:1:2:1:2:9:13:9:10:9:2 ', 'False1:7:8:5:8:12:11:12:8:7:1:2:1:2:9:10:9:13:9:2:1:7:1:2:1:7:8:7:1:2:1:7:8:12:8:7:1:7 ', 'False1:7:8:12:11:12:8:7:1:2:9:10:6:10:9:2:1:2:9:13:9:2:1:7:1:7:1:2:1:7:8:7:1:2:1:7:1:7:8:12:8:5 ', 'False1:2:1:7:1:7:8:12:8:7:1:7:1:2:1:7:1:7:8:5:8:7:1:7:1:7:1:7:8:5:8:12:11:16:11:12:8:7:1:7:1:2:9:13 ', 'False1:2:9:2:1:7:8:5:8…
7	10	4	217	0	0.0	2.151058922042209	0.7442153128454022	0	720.0	0.20833333333333334:0.13095238095238096:0.0:0.0:0.05357142857142857:0.011904761904761904:0.19047619047619047:0.15476190476190477:0.10714285714285714:0.047619047619047616:0.011904761904761904:0.03571428571428571:0.02976190476190476:0.0:0.0:0.011904761904761904:0.005952380952380952:0.0	['False1:2:9:10:9:2:1:7:8:5:8:7:1:7:8:12:8:5:8:7:1:7:8:5:8:7:1:2:9:13:9:2:1:7:8:7:1:2:1:7 ', 'False1:7:1:2:9:13:9:10:9:2:1:7:8:7:1:2:1:2:9:2:1:7:1:2:1:2:9:13:9:10:6:10:9:2:1:2:9:10 ', 'False1:2:1:7:8:5:8:12:8:7:1:7:8:5:8:7:1:7:1:7:1:7:1:2:9:13:9:2:1:2:9:10:9:2:1:7:8:5:8:7:1:7:8:5:8:12:8:7 ', 'False1:7:8:12:11:16:17:16:11:12:8:5:8:7:1:2:1:2:1:7:1:7:8:5:8:12:8:7:1:7:8:7:1:7:1:2:9:10:6:10:9:13 ']
7	10	3	182	0	0.0	2.3153303371488705	0.8010493220547334	0	540.0	0.17796610169491525:0.16101694915254236:0.0:0.0:0.025423728813559324:0.01694915254237288:0.1271186440677966:0.11016949152542373:0.16101694915254236:0.059322033898305086:0.01694915254237288:0.0423728813559322:0.0423728813559322:0.01694915254237288:0.00847457627118644:0.01694915254237288:0.01694915254237288:0.0	['False1:7:8:12:8:5:8:7:1:2:9:2:1:7:8:7:1:2:9:13:9:2:1:2:9:13:9:10:9:2:1:7:1:2:9:13:9:10 ', 'False1:2:9:10:9:13:9:2:1:2:9:2:1:7:8:12:8:7:1:2:9:13:9:10:6:10:9:2:1:7:8:12:8:5:8:7:1:2:9 ', 'False1:7:8:12:11:16:17:14:15:14:17:16:11:12:8:7:1:2:9:10:6:10:9:2:1:2:1:7:8:5:8:7:1:2:1:7:1:7:1:2:9 ']
7	10	5	228	0	0.0	2.075607221796521	0.7181108160658572	0	900.0	0.23943661971830985:0.16901408450704225:0.0:0.0:0.03286384976525822:0.009389671361502348:0.16901408450704225:0.1267605633802817:0.11737089201877934:0.04225352112676056:0.014084507042253521:0.046948356807511735:0.028169014084507043:0.0:0.0:0.004694835680751174:0.0:0.0	['False1:7:8:5:8:12:8:7:1:7:1:2:9:10:9:13:9:2:1:2:1:7:8:5:8:12:8:7:1:2:1:2:1:7:8:5:8 ', 'False1:2:9:13:9:10:9:2:1:7:1:7:1:2:1:2:9:10:9:13:9:2:1:2:9:13:9:2:1:7:1:7:1:2:1:7:1:7:1:2:1:2:9 ', 'False1:7:8:12:8:7:1:2:1:2:9:10:9:13:9:2:1:2:9:2:1:7:1:7:1:7:8:12:8:7:1:7:8:5:8:7:1:2:9:2:1:2:1:2:9 ', 'False1:7:1:2:1:2:1:7:8:5:8:7:1:2:9:10:6:10:9:2:1:7:8:12:8:5:8:7:1:2:9:13:9:10:9:2:1:7:8:12:11:16:11:12:8:5:…
7	10	2	145	0	0.0	2.2103055134355047	0.7647132267318912	0	360.0	0.20987654320987653:0.14814814814814814:0.0:0.0:0.04938271604938271:0.0:0.1728395061728395:0.14814814814814814:0.08641975308641975:0.012345679012345678:0.037037037037037035:0.04938271604938271:0.024691358024691357:0.012345679012345678:0.0:0.024691358024691357:0.024691358024691357:0.0	['False1:7:8:5:8:7:1:7:8:7:1:2:9:13:9:2:1:7:8:7:1:2:1:2:1:7:8:12:11:16:17:14:17:16:11:12:8:5 ', 'False1:2:9:13:9:10:9:2:1:7:8:7:1:7:1:2:9:2:1:2:9:2:1:7:8:5:8:7:1:2:1:7:8:5:8:12:11:12:8:7:1:2:1 ']
7	14	8	303	0	0.0	2.0454233879537522	0.7076679262333262	0.0	1440.0	0.24285714285714285:0.17714285714285713:0.0:0.0:0.037142857142857144:0.014285714285714285:0.16857142857142857:0.11714285714285715:0.12285714285714286:0.05142857142857143:0.008571428571428572:0.03428571428571429:0.025714285714285714:0.0:0.0:0.0:0.0:0.0	['False1:7:1:2:9:10:9:2:1:7:8:12:11:12:8:7:1:2:9:10:9:13:9:2:1:7:1:2:9:2:1:2:1:2:9:13:9:2 ', 'False1:7:8:7:1:2:1:2:1:7:8:5:8:7:1:7:8:12:8:5:8:7:1:7:8:5:8:7:1:2:9:13:9:10:6:10:9:2:1:2:1:7 ', 'False1:7:8:5:8:7:1:2:9:13:9:2:1:7:1:7:1:2:1:2:1:7:1:2:9:2:1:7:8:12:8:5:8:7:1:2:9:13:9:10:9:2:1 ', 'False1:2:1:7:8:5:8:7:1:7:8:12:11:12:8:5:8:7:1:2:9:10:6:10:9:2:1:7:1:7:8:5:8:12:8:7:1:2:1:7:8:12:8:7:1:2:9 ', …
7	14	7	291	0	0.0	2.2087673931703455	0.7641810736408721	0.0	1260.0	0.2222222222222222:0.14930555555555555:0.0:0.0:0.034722222222222224:0.017361111111111112:0.16319444444444445:0.13541666666666666:0.10069444444444445:0.05555555555555555:0.017361111111111112:0.052083333333333336:0.027777777777777776:0.003472222222222222:0.0:0.006944444444444444:0.010416666666666666:0.003472222222222222	['False1:2:9:10:9:13:9:2:1:7:1:7:8:12:8:5:8:7:1:2:1:2:1:7:8:12:11:16:17:14:17:18:17:16:11:12:8:5:8:7:1:2 ', 'False1:7:1:2:1:2:1:7:8:7:1:7:1:2:9:10:6:10:9:2:1:2:9:10:9:13:9:2:1:2:9:10:6:10 ', 'False1:7:8:12:8:7:1:2:1:2:1:7:8:12:8:5:8:7:1:2:1:7:8:12:11:12:8:5:8:7:1:2:1:7:1:2:9:2:1:7:1:7:8:12 ', 'False1:2:1:2:9:10:9:13:9:2:1:7:8:5:8:12:8:7:1:7:8:12:8:7:1:2:1:2:9:13:9:10:6:10:9:2:1:7:8:12:11 ', 'Fals…
7	14	9	361	1	0.1111111111111111	2.2951087882850527	0.7940531462830269	66.146	1506.146	0.22486772486772486:0.17195767195767195:0.0026455026455026454:0.0026455026455026454:0.031746031746031744:0.021164021164021163:0.14285714285714285:0.10052910052910052:0.10846560846560846:0.047619047619047616:0.0291005291005291:0.037037037037037035:0.031746031746031744:0.007936507936507936:0.005291005291005291:0.021164021164021163:0.013227513227513227:0.0	['False1:2:1:7:8:5:8:12:11:12:8:7:1:2:9:13:9:2:1:2:9:13:9:10:6:10:9:2:1:7:8:5:8:7:1:2 ', 'False1:2:1:7:1:7:8:12:8:7:1:2:1:7:1:2:9:10:6:10:9:13:9:2:1:7:1:2:1:2:9:10:9:13:9:2:1:7:1 ', 'False1:7:8:5:8:7:1:2:9:10:6:10:9:13:9:2:1:2:9:2:1:2:1:7:8:5:8:12:11:16:11:12:8:7:1:2:1:7:1:7 ', 'True1:7:1:7:8:12:11:16:17:14:15:4:3 ', 'False1:2:1:2:1:7:1:2:9:2:1:2:9:10:6:10:9:2:1:2:9:10:9:13:9:2:1:7:8:5:8:12:11:12…
7	14	5	236	0	0.0	2.2634830990245587	0.7831114087110014	0.0	900.0	0.2171945701357466:0.1493212669683258:0.0:0.0:0.027149321266968326:0.013574660633484163:0.16289592760180996:0.12217194570135746:0.11312217194570136:0.04524886877828054:0.02262443438914027:0.049773755656108594:0.03167420814479638:0.00904977375565611:0.004524886877828055:0.013574660633484163:0.013574660633484163:0.004524886877828055	['False1:7:1:2:9:13:9:10:6:10:9:2:1:7:8:12:11:12:8:7:1:2:1:2:1:7:8:12:8:7:1:2:9:2:1:7:8:12:8:7:1:7:8 ', 'False1:2:9:13:9:2:1:2:9:10:9:13:9:2:1:7:8:12:11:16:17:14:15:14:17:18:17:16:11:12:8:5:8:7:1:7:8:7:1:2:9:13:9:2:1:7:1 ', 'False1:7:8:12:11:16:11:12:8:5:8:7:1:2:1:2:1:7:8:12:8:7:1:7:8:7:1:2:1:7:1:7:8:5:8:7:1:7:1:2:9:10:6:10:9:13 ', 'False1:2:9:10:9:2:1:7:1:2:1:2:1:7:8:5:8:7:1:7:1:7:8:5:8:12:8:7:1…
7	14	3	177	0	0.0	2.2199491100869206	0.7680496821982411	0.0	540.0	0.2125984251968504:0.1732283464566929:0.0:0.0:0.031496062992125984:0.015748031496062992:0.14960629921259844:0.11023622047244094:0.13385826771653545:0.03937007874015748:0.015748031496062992:0.03937007874015748:0.03937007874015748:0.0:0.0:0.015748031496062992:0.015748031496062992:0.007874015748031496	['False1:2:9:2:1:2:9:2:1:7:8:12:8:7:1:7:8:12:11:16:17:18:17:16:11:12:8:5:8:7:1:2:9:13:9:2:1:2:9:10:6:10:9:13 ', 'False1:7:1:2:9:13:9:2:1:2:1:7:8:7:1:7:8:5:8:12:8:7:1:2:9:10:6:10:9:2:1:7:1:2:1:7:1:7:8:12 ', 'False1:2:9:13:9:2:1:7:1:2:1:2:9:10:9:13:9:2:1:7:1:2:9:2:1:7:1:7:8:5:8:7:1:2:1:7:8:5:8:7:1:2:9 ']
7	14	3	178	0	0.0	2.2705235638589283	0.7855472423767351	0.0	540.0	0.20967741935483872:0.12903225806451613:0.0:0.0:0.024193548387096774:0.008064516129032258:0.16129032258064516:0.14516129032258066:0.056451612903225805:0.024193548387096774:0.056451612903225805:0.10483870967741936:0.016129032258064516:0.008064516129032258:0.0:0.024193548387096774:0.024193548387096774:0.008064516129032258	['False1:7:8:5:8:12:8:7:1:2:1:7:8:12:11:12:8:7:1:2:1:7:8:5:8:12:11:12:8:7:1:2:9:13:9:10:9:2:1:7:8:12 ', 'False1:2:9:2:1:7:8:7:1:2:1:2:1:7:8:12:11:16:17:18:17:14:17:16:11:12:8:7:1:2:1:2:1:2:1:7:8:12 ', 'False1:2:1:7:8:12:11:12:8:7:1:2:9:13:9:10:6:10:9:2:1:2:1:7:1:7:1:7:1:2:1:7:8:12:11:16:11:12:8:7:1:7:8:5 ']
7	14	5	228	0	0.0	2.314102169519491	0.8006244052162595	0.0	900.0	0.19138755980861244:0.14832535885167464:0.0:0.0:0.028708133971291867:0.023923444976076555:0.14354066985645933:0.11483253588516747:0.11961722488038277:0.06698564593301436:0.03827751196172249:0.06220095693779904:0.019138755980861243:0.004784688995215311:0.0:0.019138755980861243:0.014354066985645933:0.004784688995215311	['False1:2:1:7:1:2:9:10:9:2:1:7:1:2:1:2:9:10:9:2:1:7:8:5:8:12:8:7:1:7:8:12:11:16:11:12:8:7:1 ', 'False1:7:1:2:9:10:9:2:1:7:8:12:11:12:8:5:8:7:1:7:8:7:1:2:9:10:6:10:9:13:9:2:1:7:1:2:9:10:6:10:9:13:9:2 ', 'False1:7:1:2:1:2:1:7:8:12:8:5:8:7:1:7:8:7:1:2:9:2:1:7:8:5:8:7:1:2:9:10:6:10:9:13:9:2:1:7 ', 'False1:7:8:12:11:16:17:18:17:14:17:16:11:12:8:5:8:7:1:2:1:2:1:7:1:2:9:2:1:2:9:10:9:2:1:7:8:12:11:12:8:…
7	14	11	300	10	0.9090909090909091	2.644871678305486	0.9150628015513921	69.8126	878.126	0.1254355400696864:0.04878048780487805:0.03832752613240418:0.08013937282229965:0.006968641114982578:0.006968641114982578:0.11149825783972125:0.08362369337979095:0.027874564459930314:0.013937282229965157:0.041811846689895474:0.05574912891986063:0.010452961672473868:0.07665505226480836:0.10801393728222997:0.059233449477351915:0.08710801393728224:0.017421602787456445	['False1:2:9:13:9:10:6:10:9:2:1:7:8:5:8:12:8:7:1:2:1:7:8:12:8:7:1:2:1:7:8:12:11:16:17:14:15:4:3 ', 'True1:7:1:2:1:7:8:12:11:12:11:16:17:16:17:18:17:18:17:16:17:16:17:14:15:4:15:14:15:4:15:4:3 ', 'True1:2:1:7:8:12:11:16:17:16:17:18:17:14:15:4:15:4:15:14:15:4:15:4:15:4:15:4:15:4:15:4:3 ', 'True1:7:1:7:8:7:1:7:8:12:11:16:17:14:15:4:15:4:3 ', 'True1:7:1:7:8:7:1:2:1:7:1:7:8:12:11:16:17:16:17:14:15:4:1…
7	14	5	207	0	0.0	1.9931772674541122	0.6895920090586896	0.0	900.0	0.2644230769230769:0.19230769230769232:0.0:0.0:0.014423076923076924:0.028846153846153848:0.16346153846153846:0.0673076923076923:0.13942307692307693:0.0673076923076923:0.004807692307692308:0.019230769230769232:0.038461538461538464:0.0:0.0:0.0:0.0:0.0	['False1:2:9:10:9:2:1:2:9:10:6:10:9:13:9:2:1:7:8:5:8:12:8:7:1:2:9:13:9:10:6:10:9:2:1:2 ', 'False1:2:9:10:9:2:1:7:1:7:1:7:1:2:9:2:1:7:1:2:1:7:1:2:1:2:1:2:9:10:6:10:9:13:9:2:1 ', 'False1:7:1:2:1:2:9:10:6:10:9:13:9:2:1:7:1:2:9:13:9:10:6:10:9:2:1:7:1:7:8:7:1:7:1:2:1:7 ', 'False1:7:1:2:9:13:9:2:1:2:9:13:9:2:1:7:1:2:1:7:1:7:1:7:8:7:1:2:9:10:6:10:9:2:1:2:1:2:1:7:1:2:1:7:1:7 ', 'False1:2:1:7:8:7:1:2:1:2:…
7	14	7	277	0	0.0	2.039186943151374	0.7055102644082197	0.0	1260.0	0.2508038585209003:0.17363344051446947:0.0:0.0:0.028938906752411574:0.01607717041800643:0.17041800643086816:0.10289389067524116:0.12861736334405144:0.05466237942122187:0.006430868167202572:0.03215434083601286:0.03536977491961415:0.0:0.0:0.0:0.0:0.0	['False1:7:8:7:1:2:1:2:1:2:1:2:1:7:1:7:1:2:9:13:9:2:1:2:1:7:1:2:9:13:9:10:9:2:1:7:8:12:8:5 ', 'False1:7:1:7:8:5:8:7:1:2:9:2:1:2:1:7:8:7:1:2:1:2:9:2:1:7:1:7:1:2:9:13:9:2:1:7:1:7:1:7:8:7 ', 'False1:2:9:2:1:7:8:12:8:5:8:7:1:2:1:7:1:7:8:12:11:12:8:7:1:2:9:10:9:13:9:2:1:2:9:13:9:10:9:2:1 ', 'False1:2:1:7:1:2:9:13:9:10:6:10:9:2:1:7:8:7:1:2:9:2:1:2:9:13:9:10:6:10:9:2:1:7:1:7:1:2:1:2:1:7:1:7:8:5:8:12 ', …
7	18	8	299	0	0.0	2.124518684448083	0.7350330208023038	0	1440.0	0.22641509433962265:0.16711590296495957:0.0:0.0:0.026954177897574125:0.018867924528301886:0.16981132075471697:0.1078167115902965:0.1347708894878706:0.06199460916442048:0.008086253369272238:0.03234501347708895:0.03234501347708895:0.0:0.0:0.005390835579514825:0.005390835579514825:0.0026954177897574125	['False1:7:1:2:9:10:9:13:9:2:1:2:9:13:9:2:1:7:8:7:1:2:9:13:9:2:1:7:1:7:1:2:1:7:1:2:9:10:6:10 ', 'False1:7:8:5:8:12:11:16:17:18:17:16:11:12:8:7:1:2:9:13:9:10:9:2:1:7:8:5:8:12:8:7:1:7:8:12:8:5:8:7:1:2 ', 'False1:2:9:13:9:10:9:2:1:7:1:7:8:12:8:5:8:7:1:2:1:7:1:7:1:2:1:2:9:10:6:10:9:13:9:2:1:7:1 ', 'False1:2:1:7:1:7:1:7:8:5:8:7:1:2:9:2:1:7:8:12:8:5:8:7:1:2:1:7:8:12:8:5:8:7:1:2:1:2 ', 'False1:7:8:7:1:2…
7	18	5	240	0	0.0	2.226492823485234	0.7703136516618359	0	900.0	0.18859649122807018:0.16666666666666666:0.0:0.0:0.039473684210526314:0.008771929824561403:0.12719298245614036:0.11842105263157894:0.15789473684210525:0.05263157894736842:0.021929824561403508:0.05263157894736842:0.043859649122807015:0.0:0.0:0.008771929824561403:0.008771929824561403:0.0043859649122807015	['False1:2:9:10:9:2:1:2:9:10:6:10:9:13:9:2:1:7:1:2:1:7:1:7:1:2:1:2:9:2:1:7:1:7:8:5:8:7:1:2:9:10:9:13 ', 'False1:7:8:7:1:2:9:13:9:10:9:2:1:7:8:12:8:5:8:7:1:2:9:13:9:10:9:2:1:2:1:2:9:13:9 ', 'False1:7:1:2:9:13:9:2:1:7:8:5:8:12:8:7:1:2:1:2:9:10:9:13:9:2:1:7:8:12:11:16:17:18:17:16:11:12:8:5:8 ', 'False1:2:9:2:1:7:8:5:8:12:11:12:8:7:1:2:9:10:6:10:9:2:1:2:9:13:9:2:1:7:1:2:9:13:9:10:9:2:1:7 ', 'False1:7…
7	18	12	357	0	0.0	2.135585765775024	0.7388619681675371	0	2160.0	0.2173076923076923:0.15576923076923077:0.0:0.0:0.03461538461538462:0.015384615384615385:0.16538461538461538:0.1326923076923077:0.12692307692307692:0.04807692307692308:0.011538461538461539:0.04807692307692308:0.03653846153846154:0.0:0.0:0.0057692307692307696:0.0019230769230769232:0.0	['False1:7:1:2:9:2:1:2:9:13:9:10:9:2:1:7:1:7:1:7:8:7:1:2:9:10:6:10:9:2:1:7:8:5:8:12:11 ', 'False1:2:1:7:1:2:1:2:1:7:8:5:8:12:8:7:1:7:8:5:8:12:11:16:17:16:11:12:8:7:1:2:9:10:9:2:1:7:8:12 ', 'False1:7:1:2:1:2:9:10:6:10:9:13:9:2:1:7:8:12:11:12:8:5:8:7:1:2:9:13:9:10:9:2:1:7:8:5:8:12 ', 'False1:2:1:7:8:5:8:12:8:7:1:2:9:13:9:10:9:2:1:2:1:7:8:7:1:7:8:12:8:7:1:2:9:13:9:10 ', 'False1:7:1:2:9:13:9:10:9:2:1…
7	18	7	276	0	0.0	2.191254598825406	0.7581220626167376	0	1260.0	0.2357142857142857:0.16071428571428573:0.0:0.0:0.02142857142857143:0.017857142857142856:0.16428571428571428:0.09642857142857143:0.12142857142857143:0.04642857142857143:0.02142857142857143:0.04285714285714286:0.04285714285714286:0.0035714285714285713:0.0:0.014285714285714285:0.010714285714285714:0.0	['False1:2:9:10:6:10:9:13:9:2:1:7:8:7:1:2:1:7:1:2:1:7:8:12:11:12:8:7:1:2:1:2:1:7:8:5:8:7:1:7 ', 'False1:2:9:10:6:10:9:13:9:2:1:7:8:12:11:12:8:7:1:7:1:2:1:2:1:7:1:7:1:2:9:10:6:10:9:13 ', 'False1:7:1:2:9:13:9:2:1:2:9:10:9:13:9:2:1:7:1:7:8:5:8:12:8:7:1:2:1:7:1:2:9:13:9:2:1:7 ', 'False1:7:1:7:1:2:9:13:9:2:1:2:1:7:1:7:1:2:9:10:6:10:9:13:9:2:1:7:8:5:8:12:8:7:1:2:9:13:9:2:1 ', 'False1:7:8:7:1:2:1:2:9:2:…
7	18	3	190	0	0.0	2.1103514269664934	0.7301314860973351	0	540.0	0.20930232558139536:0.12403100775193798:0.0:0.0:0.046511627906976744:0.007751937984496124:0.17054263565891473:0.17829457364341086:0.06976744186046512:0.023255813953488372:0.046511627906976744:0.10077519379844961:0.023255813953488372:0.0:0.0:0.0:0.0:0.0	['False1:2:9:10:6:10:9:13:9:2:1:7:8:12:11:12:8:5:8:7:1:7:8:12:11:12:8:7:1:2:1:7:8:5:8:12:11:12:8:7:1:7:8 ', 'False1:2:1:7:1:2:1:7:1:2:1:7:1:2:9:13:9:10:9:2:1:2:1:7:8:12:8:7:1:7:8:12:11:12:8:5:8 ', 'False1:7:8:12:11:12:8:5:8:7:1:7:1:2:1:7:8:7:1:2:9:2:1:2:1:7:1:7:8:5:8:12:8:7:1:2:9:13:9:2:1:2:1:7:8:5:8:12:11 ']
7	18	6	234	0	0.0	1.9980559950580714	0.6912799329704254	0	1080.0	0.23107569721115537:0.1593625498007968:0.0:0.0:0.04780876494023904:0.0:0.19123505976095617:0.15139442231075698:0.11155378486055777:0.03187250996015936:0.00796812749003984:0.043824701195219126:0.02390438247011952:0.0:0.0:0.0:0.0:0.0	['False1:2:1:7:1:7:1:2:9:10:9:2:1:7:1:7:8:5:8:7:1:2:9:13:9:10:9:2:1:7:8:5:8:12:8:7:1:2 ', 'False1:2:9:13:9:2:1:7:1:2:9:13:9:10:9:2:1:7:8:5:8:12:8:7:1:2:1:7:1:2:1:7:8:5:8:7:1:2:9:10:9:13:9 ', 'False1:2:9:2:1:7:8:12:8:7:1:7:1:7:1:2:1:7:8:5:8:7:1:2:9:10:9:2:1:7:8:5:8:7:1:2:9:13:9:2 ', 'False1:7:1:2:9:10:9:2:1:7:8:12:8:7:1:2:1:7:8:12:11:12:8:5:8:7:1:2:1:2:9:2:1:7:1:2 ', 'False1:7:1:2:9:2:1:7:8:12:8:7…
7	18	11	398	0	0.0	2.314998810414587	0.8009346216763555	0	1980.0	0.2:0.14845360824742268:0.0:0.0:0.032989690721649485:0.012371134020618556:0.14845360824742268:0.12989690721649486:0.09484536082474226:0.03711340206185567:0.04329896907216495:0.06597938144329897:0.020618556701030927:0.002061855670103093:0.0:0.0288659793814433:0.024742268041237112:0.010309278350515464	['False1:7:1:2:1:7:8:12:11:12:8:5:8:7:1:2:1:7:8:5:8:7:1:2:9:2:1:7:8:12:8:7:1:2:9:2:1:7:1:2 ', 'False1:2:1:7:1:7:8:5:8:7:1:2:1:2:1:7:1:2:9:13:9:10:9:2:1:7:8:12:8:5:8:7:1:7:8:5:8:7:1 ', 'False1:2:1:2:1:7:8:12:11:16:11:12:8:5:8:7:1:7:8:12:11:16:17:14:17:16:11:12:8:5:8:7:1:2:9:13:9:10:9:2 ', 'False1:2:1:7:8:5:8:12:8:7:1:7:8:12:11:16:17:18:17:16:11:12:8:5:8:7:1:2:9:13:9:10:6:10:9:2:1:7:8:7:1:2:9:13:9:…
7	18	6	280	0	0.0	2.1986056845314863	0.7606653637287825	0	1080.0	0.24031007751937986:0.15891472868217055:0.0:0.0:0.023255813953488372:0.015503875968992248:0.1821705426356589:0.10465116279069768:0.09689922480620156:0.03488372093023256:0.031007751937984496:0.046511627906976744:0.023255813953488372:0.003875968992248062:0.0:0.01937984496124031:0.015503875968992248:0.003875968992248062	['False1:7:8:5:8:7:1:7:1:2:1:7:8:7:1:7:1:2:1:2:9:10:6:10:9:2:1:7:8:12:8:7:1:7:8:5:8:12:11:12:8:7:1:7 ', 'False1:7:1:2:9:13:9:10:6:10:9:2:1:7:1:7:1:2:1:7:1:7:8:7:1:2:1:7:8:5:8:12:8:7:1:2:1:2 ', 'False1:2:1:7:1:2:9:2:1:2:9:10:6:10:9:2:1:7:1:7:8:7:1:2:9:13:9:10:6:10:9:2:1:2:9:2:1:7:1:7:1:2:9:2:1:7 ', 'False1:2:9:13:9:2:1:2:1:7:8:12:11:16:17:18:17:14:17:16:11:12:8:7:1:7:1:2:9:13:9:2:1:7:8:5:8:7:1:7:8…
7	18	8	296	0	0.0	2.232188525456656	0.7722842293066878	0	1440.0	0.22752808988764045:0.1544943820224719:0.0:0.0028089887640449437:0.033707865168539325:0.011235955056179775:0.16853932584269662:0.12640449438202248:0.09550561797752809:0.03651685393258427:0.028089887640449437:0.05056179775280899:0.028089887640449437:0.0056179775280898875:0.0056179775280898875:0.016853932584269662:0.008426966292134831:0.0	['False1:7:8:7:1:7:1:2:9:13:9:10:9:2:1:7:8:5:8:12:8:7:1:2:1:7:1:2:9:10:9:2:1:2:1:2:1:7:1:2:1:7:8 ', 'False1:2:9:2:1:7:1:7:8:12:8:5:8:7:1:2:1:7:8:12:11:16:17:14:15:4:15:14:17:16:11:12:8:7:1:2:9:13:9:2:1:2:9:13 ', 'False1:7:8:5:8:7:1:2:1:2:1:7:1:7:1:2:1:2:9:2:1:7:8:7:1:7:8:5:8:12:8:7:1:7:1:2:1:2:9:13:9:10:6:10 ', 'False1:7:8:12:8:5:8:7:1:2:9:2:1:2:1:7:1:2:9:13:9:2:1:7:8:5:8:7:1:2:9:13:9:2:1:2:9:10:…
7	18	6	260	0	0.0	2.1919157971815	0.7583508215486252	0	1080.0	0.2459016393442623:0.16393442622950818:0.0:0.0:0.028688524590163935:0.012295081967213115:0.1721311475409836:0.10655737704918032:0.10655737704918032:0.036885245901639344:0.01639344262295082:0.040983606557377046:0.028688524590163935:0.00819672131147541:0.004098360655737705:0.012295081967213115:0.012295081967213115:0.004098360655737705	['False1:2:1:7:1:7:8:12:11:16:17:14:15:14:17:18:17:16:11:12:8:7:1:2:9:13:9:2:1:7:1:2:9:2:1:7:8:7:1 ', 'False1:2:9:2:1:7:1:2:9:10:9:13:9:2:1:2:1:7:1:7:8:5:8:7:1:2:1:7:8:5:8:12:8:7:1:2:9:10:9:2 ', 'False1:2:1:7:1:2:1:7:1:7:1:2:1:7:8:12:8:7:1:7:1:2:1:7:1:7:1:2:9:13:9:2:1:2:9:13 ', 'False1:7:8:5:8:12:8:7:1:2:9:13:9:2:1:7:1:2:9:13:9:10:9:2:1:7:8:5:8:12:8:7:1:7:8:5:8:7:1:2:1:7 ', 'False1:7:1:2:9:10:6:1…
8	2	3	157	3	1.0	2.753241041458926	0.9350647308161768	88.295	264.885	0.1125:0.0875:0.025:0.0125:0.125:0.075:0.0375:0.05:0.05:0.0375:0.0375:0.05:0.0875:0.0875:0.025:0.0375:0.0375:0.0125:0.0125	['True1:2:7:2:1:5:1:2:7:2:1:5:15:5:6:5:1:2:7:2:1:2:1:5:15:5:6:16:17:12:13:14:9:8:3:4:3:8:11:10 ', 'True1:5:6:5:6:5:6:16:17:12:13:14:13:14:19:14:9:8:11:10 ', 'True1:5:6:16:17:12:13:14:9:14:13:18:13:12:13:14:9:8:11:10 ']
8	2	4	216	0	0.0	1.8777500596779113	0.6377276190690476	0.0	720.0	0.23414634146341465:0.16097560975609757:0.0:0.0:0.25853658536585367:0.12195121951219512:0.05853658536585366:0.0:0.0:0.0:0.0:0.0:0.0:0.0:0.05365853658536585:0.07804878048780488:0.03414634146341464:0.0:0.0	['False1:2:1:5:15:5:6:16:17:16:6:5:1:5:6:16:17:16:6:5:1:2:7:2:1:5:15:5:1:5:6:16:17:16:6:5:1:2:1:5:6:5 ', 'False1:5:1:2:7:2:1:2:1:5:1:2:1:5:1:2:7:2:1:5:6:5:15:5:1:5:6:16:17:16:6:5:1:2:1:5:6:5:1:2:7:2:1:5:1:2:7:2:1:2:7 ', 'False1:5:6:5:1:2:7:2:1:2:1:5:6:16:6:5:1:2:7:2:1:5:15:5:6:5:1:5:6:5:15:5:1:2:7:2:1:5:15:5:1:2:1:5:6:16:17:16:6:5:15:5 ', 'False1:2:7:2:1:5:6:16:17:16:6:5:1:5:15:5:1:2:1:5:6:5:1:5:…
8	2	2	149	0	0.0	1.757925406020515	0.5970323781402246	0.0	360.0	0.2808988764044944:0.20224719101123595:0.0:0.0:0.25842696629213485:0.07865168539325842:0.06741573033707865:0.0:0.0:0.0:0.0:0.0:0.0:0.0:0.06741573033707865:0.033707865168539325:0.011235955056179775:0.0:0.0	['False1:5:1:5:1:2:1:5:1:5:15:5:1:2:1:5:6:5:1:2:7:2:1:5:6:16:17:16:6:5:1:2:1:2:7:2:1:5:15:5:1:2:1:2:7 ', 'False1:2:7:2:1:5:6:16:6:5:15:5:1:2:1:2:7:2:1:5:6:5:15:5:1:5:1:2:7:2:1:5:6:5:15:5:1:2:1:5:15:5:1:2 ']
8	2	2	143	0	0.0	2.0042119772660327	0.680677029290455	0.0	360.0	0.21348314606741572:0.1348314606741573:0.0:0.0:0.2808988764044944:0.12359550561797752:0.06741573033707865:0.0:0.0:0.0:0.0:0.02247191011235955:0.02247191011235955:0.0:0.056179775280898875:0.0449438202247191:0.02247191011235955:0.011235955056179775:0.0	['False1:2:7:2:1:5:1:2:7:2:1:5:1:5:6:5:15:5:1:5:6:16:6:5:15:5:1:5:6:5:1:2:7:2:1:5:1:5:6:5:15:5:1:2 ', 'False1:5:6:5:15:5:1:5:1:2:7:2:1:5:15:5:6:5:1:5:6:16:6:5:1:5:6:16:17:12:13:18:13:12:17:16:6:5:1:2:7:2:1:2:7 ']
8	2	3	180	0	0.0	1.7565154519969146	0.5965535249415077	0.0	540.0	0.2689655172413793:0.18620689655172415:0.0:0.0:0.2689655172413793:0.11724137931034483:0.05517241379310345:0.0:0.0:0.0:0.0:0.0:0.0:0.0:0.05517241379310345:0.041379310344827586:0.006896551724137931:0.0:0.0	['False1:2:7:2:1:5:6:16:6:5:1:2:1:2:7:2:1:5:15:5:1:2:1:5:6:16:17:16:6:5:1:5:6:5:1:5:6:5 ', 'False1:5:1:2:1:5:15:5:6:5:1:2:1:5:15:5:6:5:1:5:1:2:1:5:6:16:6:5:1:5:1:2:1:5:6:5:15:5:1:2:7:2:1:2:7:2:1:5:6:16:6:5 ', 'False1:5:6:16:6:5:15:5:1:2:1:5:15:5:6:5:1:2:1:2:7:2:1:2:7:2:1:2:1:5:1:2:7:2:1:5:1:2:1:5:15:5:1:2:7:2:1:5:6:5:1:2:1:5:15 ']
8	2	3	176	0	0.0	1.6827355393032035	0.5714961495923341	0.0	540.0	0.291970802919708:0.20437956204379562:0.0:0.0:0.26277372262773724:0.10218978102189781:0.06569343065693431:0.0:0.0:0.0:0.0:0.0:0.0:0.0:0.051094890510948905:0.021897810218978103:0.0:0.0:0.0	['False1:5:6:16:6:5:1:2:7:2:1:5:15:5:1:2:1:5:6:5:1:2:7:2:1:2:1:5:15:5:1:5:6:5:1:2:7:2:1:5:6 ', 'False1:2:1:5:15:5:1:2:7:2:1:5:6:16:6:5:1:2:7:2:1:5:1:2:1:5:6:5:1:5:1:2:1:5:6:5:15:5:1:2:7:2:1:5:6:5:15 ', 'False1:2:7:2:1:5:1:2:1:2:1:5:15:5:1:2:1:5:1:5:15:5:6:5:1:5:6:5:1:2:7:2:1:2:1:2:1:5:6:16:6:5:1:2:1:5:1:2:7 ']
8	2	3	183	0	0.0	1.7555641062336982	0.5962304257807006	0.0	540.0	0.2558139534883721:0.20155038759689922:0.0:0.0:0.2713178294573643:0.09302325581395349:0.07751937984496124:0.0:0.0:0.0:0.0:0.0:0.0:0.0:0.06976744186046512:0.023255813953488372:0.007751937984496124:0.0:0.0	['False1:2:7:2:1:5:15:5:6:5:1:5:1:2:1:5:6:5:1:2:7:2:1:5:6:16:6:5:1:2:7:2:1:5:6:16:17 ', 'False1:5:1:2:7:2:1:5:6:5:1:2:1:2:7:2:1:2:7:2:1:5:15:5:6:5:1:5:15:5:1:2:7:2:1:5:6:5:15:5:1:2 ', 'False1:5:15:5:6:5:1:2:1:5:6:5:15:5:1:2:7:2:1:5:6:16:6:5:15:5:1:2:1:5:15:5:1:2:7:2:1:5:1:2:7:2:1:5:15:5:1:2:1:5 ']
8	2	2	141	0	0.0	1.9905574940953357	0.6760396490399863	0.0	360.0	0.25274725274725274:0.17582417582417584:0.0:0.0:0.24175824175824176:0.08791208791208792:0.054945054945054944:0.0:0.0:0.0:0.0:0.01098901098901099:0.01098901098901099:0.01098901098901099:0.06593406593406594:0.054945054945054944:0.02197802197802198:0.0:0.01098901098901099	['False1:2:1:5:6:16:6:5:15:5:1:2:7:2:1:5:15:5:6:5:1:5:6:16:17:16:6:5:1:2:1:2:1:5:6:16:17:12:13:14:19 ', 'False1:5:6:16:6:5:15:5:1:2:7:2:1:2:7:2:1:5:1:2:1:5:15:5:1:5:1:2:7:2:1:5:15:5:1:2:7:2:1:5:1:2:1:5:1:2:1:5:15:5 ']
8	2	4	239	0	0.0	2.017610408664159	0.6852274484001488	0.0	720.0	0.22598870056497175:0.15254237288135594:0.0:0.0:0.2655367231638418:0.1016949152542373:0.05084745762711865:0.0:0.0:0.0:0.0:0.011299435028248588:0.01694915254237288:0.011299435028248588:0.0847457627118644:0.05084745762711865:0.01694915254237288:0.005649717514124294:0.005649717514124294	['False1:2:1:5:15:5:6:5:1:5:6:5:1:5:15:5:6:16:6:5:1:5:15:5:6:16:17:12:13:18:13:14:19:14:13:12:17:16:6:5 ', 'False1:5:1:2:1:5:15:5:6:5:1:2:7:2:1:5:15:5:1:2:1:5:15:5:1:2:7:2:1:2:7:2:1:5:6:5:1:2:7:2:1:2:1:5:15:5 ', 'False1:2:1:5:15:5:1:2:1:5:6:16:6:5:1:5:15:5:6:16:6:5:1:2:1:5:6:16:6:5:1:5:15:5:1:2:7:2:1:2:7:2 ', 'False1:2:7:2:1:5:15:5:1:5:6:16:17:16:6:5:1:2:1:5:15:5:1:2:7:2:1:5:6:16:6:5:15:5:1:2:1:5…
8	2	3	197	0	0.0	2.0456868709216085	0.6947628683752634	0.0	540.0	0.2265625:0.1484375:0.0:0.0:0.265625:0.109375:0.0625:0.0:0.0:0.0:0.0:0.015625:0.0234375:0.015625:0.0625:0.0390625:0.015625:0.0078125:0.0078125	['False1:2:1:5:1:5:1:5:15:5:1:2:7:2:1:5:15:5:1:5:15:5:6:16:17:12:13:18:13:14:19:14:13:12:17:16:6:5:1 ', 'False1:2:1:5:6:5:1:2:7:2:1:5:6:16:6:5:15:5:1:2:7:2:1:5:15:5:1:2:7:2:1:5:6:16:6:5:15:5:1:5:1 ', 'False1:2:1:5:6:5:1:5:6:5:1:2:7:2:1:2:7:2:1:5:6:5:1:2:7:2:1:5:15:5:6:16:6:5:1:5:6:5:1:5:6:5:15:5:1:2:7:2 ']
8	6	4	210	0	0.0	1.8568108404642223	0.6306161729287657	0	720.0	0.25280898876404495:0.1853932584269663:0.0:0.0:0.25842696629213485:0.09550561797752809:0.06179775280898876:0.0:0.0:0.0:0.0:0.0056179775280898875:0.0:0.0:0.06741573033707865:0.0449438202247191:0.028089887640449437:0.0:0.0	['False1:2:7:2:1:5:15:5:6:16:17:16:6:5:1:5:15:5:1:5:15:5:6:5:1:5:1:5:6:5:1:2:1:2:1:5:6:16:17:16:6:5 ', 'False1:5:6:5:15:5:1:2:7:2:1:5:1:5:15:5:6:5:1:2:1:5:15:5:1:2:7:2:1:2:1:2:1:5:1:2:1:2:1:5:6:5:15:5:1:5 ', 'False1:5:6:5:15:5:1:2:1:5:1:2:7:2:1:5:6:16:17:16:6:5:1:2:7:2:1:2:7:2:1:5:6:16:17:12:17:16:6:5:15:5:1 ', 'False1:2:1:5:15:5:6:5:1:2:7:2:1:5:15:5:1:2:1:5:1:2:1:2:7:2:1:2:7:2:1:5:6:5:1:2:7:2:1:…
8	6	3	171	0	0.0	1.8379496657893704	0.6242104790739074	0	540.0	0.25196850393700787:0.15748031496062992:0.0:0.0:0.2677165354330709:0.11811023622047244:0.047244094488188976:0.0:0.0:0.0:0.0:0.0:0.0:0.0:0.06299212598425197:0.07086614173228346:0.023622047244094488:0.0:0.0	['False1:2:7:2:1:2:1:5:15:5:1:5:15:5:6:16:6:5:1:2:1:5:1:2:1:5:1:5:1:2:1:5:15:5 ', 'False1:5:6:16:17:16:6:5:1:2:7:2:1:5:15:5:6:16:6:5:1:2:1:2:1:5:6:5:1:5:6:16:17:16:6:5:1:2:7:2:1:5:1:5:6:5 ', 'False1:5:15:5:6:5:1:2:1:5:15:5:6:16:17:16:6:5:1:2:7:2:1:2:7:2:1:5:15:5:6:16:6:5:1:2:7:2:1:5:1:2:1:5:15:5:1 ']
8	6	3	181	0	0.0	2.1576634519710094	0.7327927212068888	0	540.0	0.24390243902439024:0.21138211382113822:0.0:0.0:0.17886178861788618:0.08130081300813008:0.07317073170731707:0.008130081300813009:0.016260162601626018:0.0:0.0:0.016260162601626018:0.024390243902439025:0.024390243902439025:0.032520325203252036:0.04878048780487805:0.024390243902439025:0.008130081300813009:0.008130081300813009	['False1:2:7:2:1:5:6:16:17:12:13:18:13:14:19:14:9:8:9:14:13:12:17:16:6:5:1:2:7:2:1:5:1:2:1:2:7:2 ', 'False1:5:6:5:1:2:7:2:1:2:1:5:6:16:6:5:1:2:7:2:1:5:1:2:1:2:7:2:1:5:15:5:1:2:1:5:15:5:6:16 ', 'False1:5:6:5:1:2:7:2:1:5:1:2:1:2:1:5:1:2:7:2:1:2:7:2:1:2:1:2:1:5:15:5:6:16:6:5:1:5:15:5:1:5:6:16:17 ']
8	6	3	177	0	0.0	1.952293979897517	0.6630444691539181	0	540.0	0.265625:0.1875:0.0:0.0:0.2421875:0.078125:0.0546875:0.0:0.0:0.0:0.0:0.0234375:0.015625:0.0:0.0546875:0.0390625:0.03125:0.0078125:0.0	['False1:2:1:5:6:16:17:12:17:16:6:5:15:5:1:5:6:16:17:12:13:18:13:12:17:16:6:5:15:5:1:2:7:2:1:5:15:5:6:5 ', 'False1:5:1:2:1:5:6:5:1:5:1:2:1:5:15:5:6:5:1:5:1:2:1:5:15:5:1:2:7:2:1:2:7:2:1:2:1:5:1:5 ', 'False1:5:1:2:7:2:1:2:1:5:1:2:7:2:1:2:1:5:1:2:1:2:1:5:6:16:6:5:15:5:1:2:7:2:1:5:15:5:1:2:7:2:1:5:6:5:1:2 ']
8	6	2	121	0	0.0	1.8513024488908543	0.628745394959739	0	360.0	0.2222222222222222:0.19753086419753085:0.0:0.0:0.24691358024691357:0.1111111111111111:0.08641975308641975:0.0:0.0:0.0:0.0:0.0:0.0:0.0:0.07407407407407407:0.04938271604938271:0.012345679012345678:0.0:0.0	['False1:2:7:2:1:5:6:5:15:5:1:5:15:5:1:2:1:2:7:2:1:5:1:2:7:2:1:2:7:2:1:5:6:16:17:16:6:5:1:2 ', 'False1:5:15:5:6:5:1:2:1:5:15:5:6:16:6:5:1:2:7:2:1:5:15:5:6:16:6:5:1:2:7:2:1:5:15:5:6:5:1:2:7 ']
8	6	3	177	0	0.0	1.920734087321685	0.6523259951766559	0	540.0	0.2125984251968504:0.11811023622047244:0.0:0.0:0.2992125984251969:0.11023622047244094:0.05511811023622047:0.0:0.0:0.0:0.0:0.015748031496062992:0.0:0.0:0.09448818897637795:0.05511811023622047:0.03937007874015748:0.0:0.0	['False1:2:7:2:1:5:6:5:1:5:15:5:6:5:1:5:15:5:6:5:1:2:1:5:1:2:1:5:6:16:6:5:1:2:7:2:1 ', 'False1:5:15:5:1:5:15:5:1:2:7:2:1:5:6:16:17:12:17:16:6:5:15:5:1:2:1:5:6:16:17:16:6:5:15:5:1:5:6:5:1:2:7 ', 'False1:5:6:16:17:12:17:16:6:5:15:5:1:5:15:5:6:5:1:5:15:5:1:2:7:2:1:5:15:5:1:5:15:5:1:2:7:2:1:5:6:5:15:5:1:2:7 ']
8	6	4	230	0	0.0	2.1475023533119093	0.7293417756342362	0	720.0	0.21348314606741572:0.16292134831460675:0.0:0.0:0.21348314606741572:0.10674157303370786:0.06741573033707865:0.0:0.0056179775280898875:0.0:0.0:0.016853932584269662:0.016853932584269662:0.016853932584269662:0.03932584269662921:0.07865168539325842:0.05056179775280899:0.0056179775280898875:0.0056179775280898875	['False1:2:7:2:1:5:6:5:1:2:1:5:6:16:17:16:6:5:15:5:1:2:1:2:7:2:1:5:6:16:17:16:6:5:1:5:1:2:7:2:1:5:6 ', 'False1:2:1:2:1:5:6:16:17:16:6:5:1:5:15:5:6:16:17:16:6:5:1:2:7:2:1:5:15:5:6:16:17:12:17:16:6:5:1:2:7:2 ', 'False1:2:7:2:1:5:15:5:6:5:1:2:7:2:1:5:6:5:15:5:1:2:7:2:1:5:6:16:17:12:13:14:19:14:9:14:13:18:13:12:17:16:6:5:1:2:1:2:7 ', 'False1:5:6:5:1:5:1:5:15:5:1:2:1:5:6:16:17:16:6:5:1:5:15:5:1:2:7:2:…
8	6	4	185	0	0.0	1.7584537856321516	0.5972118281527312	0	720.0	0.2823529411764706:0.2235294117647059:0.0:0.0:0.24705882352941178:0.07058823529411765:0.07647058823529412:0.0:0.0:0.0:0.0:0.0058823529411764705:0.0:0.0:0.058823529411764705:0.023529411764705882:0.011764705882352941:0.0:0.0	['False1:5:15:5:1:2:1:5:15:5:6:5:1:2:1:5:15:5:1:2:1:5:15:5:1:2:7:2:1:5:6:5:15:5:1:2 ', 'False1:5:1:2:7:2:1:2:1:5:6:5:1:2:7:2:1:5:6:16:6:5:1:2:7:2:1:5:6:16:17:12:17:16:6:5:1:2:1:2:7:2:1:5:1:5 ', 'False1:5:1:2:7:2:1:2:7:2:1:2:7:2:1:5:6:5:1:2:1:2:1:5:15:5:6:16:6:5:1:5:1:2:1:2:1:5:15:5:1:5 ', 'False1:2:7:2:1:2:7:2:1:2:1:5:6:5:1:2:1:2:7:2:1:5:15:5:1:5:1:5:15:5:1:2:7:2:1:5:15:5:6:5:1:2:7:2:1:5 ']
8	6	4	192	0	0.0	1.7896090069671782	0.6077928663591493	0	720.0	0.273224043715847:0.15846994535519127:0.0:0.0:0.29508196721311475:0.09289617486338798:0.04371584699453552:0.0:0.0:0.0:0.0:0.01092896174863388:0.0:0.0:0.07650273224043716:0.03278688524590164:0.01639344262295082:0.0:0.0	['False1:5:6:5:15:5:1:5:6:16:6:5:1:2:1:5:15:5:1:2:1:5:1:2:7:2:1:5:1:2:7:2:1:2:1:5:6:16:17:12 ', 'False1:5:15:5:6:16:17:12:17:16:6:5:1:5:6:5:15:5:1:2:7:2:1:5:1:2:1:5:6:5:1:5:15:5:6:5:1:5:15:5:6:16 ', 'False1:2:1:5:15:5:1:2:7:2:1:5:15:5:1:2:7:2:1:2:7:2:1:5:1:2:1:2:7:2:1:5:6:5:1:5:1:5:6:16:6:5:15:5:1 ', 'False1:5:6:5:1:2:1:5:15:5:6:5:1:5:6:5:15:5:1:2:1:2:1:5:15:5:1:2:7:2:1:5:6:5:1:5:1:2:1:2:1:5:15:5…
8	6	3	160	0	0.0	2.0059795651859864	0.681277343283192	0	540.0	0.24615384615384617:0.16923076923076924:0.0:0.0:0.25384615384615383:0.09230769230769231:0.046153846153846156:0.0:0.007692307692307693:0.0:0.0:0.015384615384615385:0.007692307692307693:0.015384615384615385:0.07692307692307693:0.038461538461538464:0.023076923076923078:0.0:0.007692307692307693	['False1:2:1:2:7:2:1:2:1:5:15:5:1:2:7:2:1:5:6:16:6:5:1:5:1:2:1:5:6:5:15:5:1:2:7:2:1:5 ', 'False1:5:15:5:1:2:7:2:1:5:15:5:1:2:7:2:1:2:1:5:6:16:6:5:1:5:6:5:15:5:1:2:1:2:1:5:6:16:17:12:13:14:19:14:9 ', 'False1:2:7:2:1:2:1:5:6:5:1:5:15:5:1:2:1:2:1:5:15:5:6:16:6:5:1:5:15:5:6:5:1:2:1:5:15:5:1:5:15:5:6:16:17:12:17 ']
8	10	5	217	0	0.0	1.8400815330401203	0.6249345108048531	0	900.0	0.2638888888888889:0.2175925925925926:0.0:0.0:0.23148148148148148:0.0787037037037037:0.08333333333333333:0.0:0.0:0.0:0.0:0.009259259259259259:0.0:0.0:0.06018518518518518:0.032407407407407406:0.023148148148148147:0.0:0.0	['False1:2:7:2:1:5:1:2:7:2:1:5:6:5:15:5:1:2:7:2:1:2:1:5:15:5:6:16:6:5:1:5:15:5:6:5:1:2:1:5:1:2:7 ', 'False1:5:1:2:7:2:1:5:1:5:6:5:1:2:7:2:1:5:15:5:1:2:1:2:7:2:1:2:1:5:6:5:1:2:7:2:1:5:1:2:1:5:6 ', 'False1:5:1:2:7:2:1:5:15:5:6:16:17:16:6:5:1:5:15:5:1:5:1:2:7:2:1:2:1:5:6:5:15:5:1:5:6:5:15 ', 'False1:5:15:5:1:2:1:5:1:2:1:5:1:2:7:2:1:2:7:2:1:5:15:5:6:16:17:12:17:16:6:5:1:2:7:2:1:5:15:5:6:5:1:2:1:2 ', …
8	10	7	259	0	0.0	1.8129325003638512	0.6157140674985513	0	1260.0	0.26112759643916916:0.18397626112759644:0.0:0.0:0.27596439169139464:0.08902077151335312:0.05637982195845697:0.0:0.0:0.0:0.0:0.005934718100890208:0.002967359050445104:0.0:0.0830860534124629:0.02967359050445104:0.008902077151335312:0.002967359050445104:0.0	['False1:2:7:2:1:5:15:5:6:5:1:5:6:5:15:5:1:2:1:2:7:2:1:5:6:5:15:5:1:2:1:5:1:2:1:2:1:2 ', 'False1:5:6:5:15:5:1:2:7:2:1:5:15:5:1:5:15:5:6:16:17:12:17:16:6:5:1:2:7:2:1:2:7:2:1:5:15:5:6:5:1:5:15:5:1:5 ', 'False1:2:1:5:6:5:1:2:7:2:1:2:1:2:7:2:1:5:1:2:1:2:1:5:1:2:7:2:1:5:1:2:1:2:1:5:6:5:1:5:1:2:7:2:1:5:15:5:6:16 ', 'False1:2:1:5:15:5:6:5:1:5:6:5:1:2:1:5:15:5:6:5:1:2:1:5:15:5:6:16:6:5:1:5:6:5:15:5:1:2:7…
8	10	5	196	0	0.0	1.7860424075445862	0.6065815661937094	0	900.0	0.27751196172248804:0.21052631578947367:0.0:0.0:0.24401913875598086:0.09090909090909091:0.06698564593301436:0.0:0.0:0.0:0.0:0.004784688995215311:0.0:0.0:0.05741626794258373:0.03827751196172249:0.009569377990430622:0.0:0.0	['False1:2:1:5:1:2:1:5:15:5:1:2:7:2:1:5:6:5:1:2:7:2:1:5:6:5:1:2:1:2:1:5:15:5:1:5 ', 'False1:2:1:5:1:2:7:2:1:5:15:5:6:16:6:5:1:2:1:2:7:2:1:5:15:5:6:16:6:5:1:5:1:2:1:2 ', 'False1:2:7:2:1:5:15:5:6:16:6:5:1:5:15:5:6:5:1:2:7:2:1:5:6:16:6:5:1:2:1:5:1:5:6:16:6:5:1:2:7:2 ', 'False1:2:7:2:1:5:15:5:1:5:1:2:1:2:1:5:1:2:7:2:1:5:1:2:1:5:6:5:1:2:1:5:6:5:1:2:7:2:1:2:7:2:1:5:15:5:1:2:1:2:1:2:7 ', 'False1:5:15:5:…
8	10	4	193	0	0.0	2.0035376210758864	0.6804480022347348	0	720.0	0.2375:0.1625:0.0:0.0:0.25:0.10625:0.05625:0.0:0.0:0.0:0.0:0.0125:0.01875:0.00625:0.0625:0.05625:0.025:0.00625:0.0	['False1:2:1:2:1:5:1:2:7:2:1:5:1:5:15:5:1:2:7:2:1:2:1:5:15:5:6:5:1:5:6:5:1:5:6 ', 'False1:5:15:5:1:5:6:5:1:2:1:5:1:2:7:2:1:5:6:16:6:5:15:5:1:5:6:16:17:16:6:5:1:5:6:16:6:5:15:5 ', 'False1:2:7:2:1:5:1:5:1:2:7:2:1:5:1:2:7:2:1:2:7:2:1:2:1:2:1:5:6:5:15:5:1:5:6:16:17:16:6:5:15:5 ', 'False1:5:15:5:6:16:6:5:1:5:15:5:6:16:17:12:13:14:13:18:13:12:17:16:6:5:1:2:1:2:7:2:1:5:1:2:7:2:1:2:1:5:15 ']
8	10	4	213	0	0.0	2.025359308633724	0.6878591551614004	0	720.0	0.2254335260115607:0.15028901734104047:0.0:0.0:0.24855491329479767:0.12716763005780346:0.04046242774566474:0.0:0.0:0.0:0.0:0.017341040462427744:0.017341040462427744:0.005780346820809248:0.057803468208092484:0.06936416184971098:0.03468208092485549:0.005780346820809248:0.0	['False1:2:1:2:1:5:15:5:1:5:6:5:15:5:1:5:6:5:15:5:1:2:7:2:1:2:7:2:1:5:6:5:1:5:15:5:6:16:17:16:6:5:1:2:7 ', 'False1:5:15:5:6:16:17:16:6:5:1:2:1:2:1:5:6:16:6:5:1:5:15:5:6:5:1:2:1:2:7:2:1:2:1:2:7:2 ', 'False1:2:1:5:1:2:1:5:6:16:6:5:1:2:1:2:1:5:6:5:1:2:1:5:15:5:1:2:7:2:1:5:6:16:17:12:17:16:6:5:1:5:15:5:6:16:6:5 ', 'False1:5:1:2:1:5:15:5:6:5:1:2:7:2:1:5:6:16:6:5:1:5:1:2:1:5:15:5:6:16:17:12:13:14:13:18…
8	10	3	173	0	0.0	1.9333459423153434	0.6566092746342688	0	540.0	0.23140495867768596:0.1487603305785124:0.0:0.0:0.2809917355371901:0.09917355371900827:0.04132231404958678:0.0:0.0:0.0:0.0:0.024793388429752067:0.008264462809917356:0.0:0.09090909090909091:0.04132231404958678:0.03305785123966942:0.0:0.0	['False1:5:15:5:1:2:1:5:6:5:15:5:1:2:7:2:1:5:15:5:1:5:1:2:7:2:1:5:15:5:1:2:1:5:6:5:1:5 ', 'False1:5:15:5:6:16:17:12:17:16:6:5:1:5:15:5:6:5:1:2:1:5:15:5:1:2:1:5:6:16:17:12:13:12:17:16:6:5:15 ', 'False1:5:15:5:6:5:1:2:1:5:15:5:6:16:6:5:1:2:1:5:6:5:1:2:1:2:7:2:1:5:6:5:15:5:1:2:7:2:1:2:1:2:7:2 ']
8	10	5	214	0	0.0	1.9643421245372819	0.6671362994567406	0	900.0	0.2831858407079646:0.19911504424778761:0.0:0.0:0.23008849557522124:0.061946902654867256:0.05309734513274336:0.004424778761061947:0.008849557522123894:0.0:0.0:0.017699115044247787:0.017699115044247787:0.008849557522123894:0.06637168141592921:0.030973451327433628:0.01327433628318584:0.004424778761061947:0.0	['False1:2:1:5:6:16:6:5:15:5:1:5:1:2:1:2:1:5:1:5:15:5:1:2:1:5:1:5:15:5:1:2:1:2:7:2:1:5:15:5:1:2 ', 'False1:5:15:5:1:5:15:5:1:2:1:2:1:2:7:2:1:5:6:5:1:2:1:5:6:16:6:5:15:5:1:2:7:2:1:5:15:5:1:2:7:2:1:5:1:2:7 ', 'False1:2:7:2:1:5:1:2:1:2:1:2:1:5:15:5:1:5:6:16:17:12:13:12:17:16:6:5:1:2:1:2:1:2:1:5:15:5:6:16:6:5:1:2:7 ', 'False1:2:7:2:1:5:15:5:1:2:7:2:1:2:1:5:1:5:15:5:1:2:1:2:7:2:1:5:1:2:1:5:6:16:17:12:…
8	10	6	244	0	0.0	1.8631764346857054	0.6327780768658223	0	1080.0	0.2773722627737226:0.20072992700729927:0.0:0.0:0.22627737226277372:0.0948905109489051:0.05474452554744526:0.0:0.0:0.0:0.0:0.014598540145985401:0.0:0.0:0.051094890510948905:0.05474452554744526:0.025547445255474453:0.0:0.0	['False1:2:1:5:6:16:6:5:1:2:7:2:1:2:7:2:1:5:6:16:17:12:17:16:6:5:15:5:1:2:7:2:1:5:15:5:6:16:6:5:1:2:1 ', 'False1:5:6:5:1:2:7:2:1:5:15:5:1:5:1:2:1:2:1:5:15:5:6:5:1:2:1:2:1:5:6:16:6:5:1:2:1:5:1:2 ', 'False1:5:1:2:1:5:1:2:7:2:1:2:1:5:6:16:6:5:1:2:7:2:1:5:6:16:6:5:1:5:6:16:6:5:15:5:1:2:1:5:6:16:6:5:1:2 ', 'False1:2:7:2:1:5:6:16:17:12:17:16:6:5:1:2:1:5:15:5:1:2:7:2:1:5:15:5:6:16:6:5:1:2:1:2:1:5:6:16:1…
8	10	6	267	0	0.0	1.8915221073461945	0.6424049269588454	0	1080.0	0.2638888888888889:0.1840277777777778:0.0:0.0:0.24305555555555555:0.10416666666666667:0.052083333333333336:0.0:0.0:0.0:0.0:0.013888888888888888:0.003472222222222222:0.0:0.052083333333333336:0.052083333333333336:0.03125:0.0:0.0	['False1:5:15:5:1:2:7:2:1:5:1:2:7:2:1:2:1:5:1:2:1:2:1:5:6:16:6:5:1:5:6:5:1:2:1:5:15 ', 'False1:5:1:2:7:2:1:5:1:5:6:5:15:5:1:2:1:5:6:16:17:12:17:16:6:5:1:2:1:2:7:2:1:5:15:5:6:5:1:2:1:5:6 ', 'False1:5:6:16:6:5:1:2:1:5:6:5:15:5:1:2:7:2:1:2:7:2:1:5:6:16:17:16:6:5:15:5:1:2:1:5:15:5:6:5:1:2:1:5:1:5:1:2:1:2:7:2:1:5:6:16:17 ', 'False1:5:15:5:1:5:6:16:6:5:1:2:7:2:1:5:15:5:6:5:1:2:1:2:7:2:1:5:15:5:1:2:1:5:…
8	10	5	213	0	0.0	1.7778381334437103	0.6037952037800456	0	900.0	0.2616822429906542:0.17757009345794392:0.0:0.0:0.2850467289719626:0.102803738317757:0.056074766355140186:0.0:0.0:0.0:0.0:0.004672897196261682:0.0:0.0:0.07009345794392523:0.03271028037383177:0.009345794392523364:0.0:0.0	['False1:2:1:2:7:2:1:2:1:5:6:16:6:5:15:5:1:5:15:5:1:2:1:5:15:5:6:5:1:5:1:5:6:5 ', 'False1:2:7:2:1:5:1:2:1:5:6:5:1:5:6:5:1:2:7:2:1:2:7:2:1:5:15:5:1:2:7:2:1:2:7:2:1:5 ', 'False1:2:1:5:15:5:1:2:7:2:1:5:6:16:6:5:1:2:1:5:1:5:15:5:6:5:1:5:6:16:17:12:17:16:6:5:1:2:1:5:1:5:15:5:6:16 ', 'False1:5:15:5:1:2:1:2:1:5:15:5:6:5:1:2:7:2:1:5:6:5:15:5:1:5:1:5:15:5:6:5:1:2:1:5:1:2:7:2:1:5:6:16:6:5:1:2 ', 'False1:2:…
8	14	4	167	0	0.0	1.9032283970248747	0.6463806553612708	0.0	720.0	0.23636363636363636:0.15757575757575756:0.0:0.0:0.26666666666666666:0.10909090909090909:0.05454545454545454:0.0:0.0:0.0:0.0:0.012121212121212121:0.0:0.0:0.07878787878787878:0.05454545454545454:0.030303030303030304:0.0:0.0	['False1:2:7:2:1:5:1:2:1:5:1:2:7:2:1:5:1:2:1:5:6:5:15:5:1:5:15:5:6:16:6:5:1:2:7:2:1:5:6:16:6 ', 'False1:2:1:5:6:5:15:5:1:2:7:2:1:5:15:5:1:5:6:16:17:12:17:16:6:5:1:5:15:5:1:2:7:2:1:5:1:5:15:5:6:16 ', 'False1:2:7:2:1:5:1:5:15:5:6:16:17:16:6:5:1:2:1:2:1:5:6:5:1:5:15:5:6:5:1:2:1:5:15:5:6:16:17:12:17 ', 'False1:5:15:5:6:5:1:2:7:2:1:2:1:5:6:16:6:5:15:5:1:2:7:2:1:5:1:2:7:2:1:5:15:5:1:2:1:5:15:5:6 ']
8	14	5	242	0	0.0	1.9981364879218761	0.6786136517210287	0.0	900.0	0.25118483412322273:0.14691943127962084:0.0:0.0:0.2559241706161137:0.10426540284360189:0.037914691943127965:0.0:0.0:0.0:0.0:0.009478672985781991:0.014218009478672985:0.009478672985781991:0.06635071090047394:0.06635071090047394:0.02843601895734597:0.004739336492890996:0.004739336492890996	['False1:2:1:5:1:2:1:5:6:5:15:5:1:5:15:5:6:5:1:2:1:5:6:5:15:5:1:2:1:2:1:2:7:2:1:5:1:5:15:5:1 ', 'False1:5:6:16:6:5:1:5:6:16:17:16:6:5:15:5:1:2:7:2:1:5:1:2:1:2:1:5:15:5:1:2:1:5:1:2:1:5:6 ', 'False1:2:1:5:1:5:1:5:1:2:1:2:1:5:15:5:6:16:17:16:6:5:1:5:1:2:7:2:1:2:7:2:1:5:6:16:17:16:6:5:15:5 ', 'False1:5:15:5:6:16:6:5:1:2:7:2:1:2:1:5:6:16:6:5:1:2:7:2:1:5:15:5:1:5:6:5:15:5:1:2:7:2:1:2:1:5:15:5:6:16 ', '…
8	14	11	341	0	0.0	1.931473821574661	0.6559734588629356	0.0	1980.0	0.23552123552123552:0.1525096525096525:0.0:0.0:0.26640926640926643:0.11776061776061776:0.0444015444015444:0.0:0.0019305019305019305:0.0:0.0:0.011583011583011582:0.003861003861003861:0.0019305019305019305:0.07528957528957529:0.06177606177606178:0.02702702702702703:0.0:0.0	['False1:5:1:5:15:5:6:16:6:5:1:2:7:2:1:5:15:5:6:5:1:2:1:5:15:5:6:16:6:5:1:2:7:2:1:5:15:5:6:16:6:5:1:5:6 ', 'False1:5:15:5:6:5:1:2:7:2:1:5:6:16:17:12:13:12:17:16:6:5:1:5:1:2:1:2:7:2:1:5:6:16:6:5:15:5 ', 'False1:2:7:2:1:5:15:5:6:16:17:12:17:16:6:5:1:2:1:5:1:5:1:2:7:2:1:5:6:16:6:5:1:2:7:2:1:5:6:16:17:16:6 ', 'False1:2:1:5:15:5:6:5:1:2:1:5:6:5:15:5:1:2:1:2:7:2:1:5:15:5:1:2:1:5:6:5:15:5:1:5:15:5:1 ', …
8	14	4	169	0	0.0	1.7496087039039496	0.5942078325560196	0.0	720.0	0.2684563758389262:0.18120805369127516:0.0:0.0:0.28187919463087246:0.087248322147651:0.053691275167785234:0.0:0.0:0.0:0.0:0.0:0.0:0.0:0.087248322147651:0.03355704697986577:0.006711409395973154:0.0:0.0	['False1:2:1:2:1:5:15:5:6:5:1:5:1:2:7:2:1:2:1:5:1:2:1:5:15:5:1:5:6:5:15:5:1:2:1:2 ', 'False1:2:1:2:7:2:1:5:15:5:6:5:1:2:1:2:1:5:1:2:7:2:1:5:15:5:1:5:6:5:1:2:7:2:1:5:15 ', 'False1:2:7:2:1:5:6:16:6:5:15:5:1:5:15:5:1:5:1:2:7:2:1:5:1:2:1:5:15:5:6:16:6:5:1:5:6:16:17:16 ', 'False1:2:1:5:15:5:1:5:1:2:7:2:1:5:15:5:6:5:1:2:7:2:1:5:6:5:15:5:1:5:6:16:6:5:15:5 ']
8	14	14	564	5	0.35714285714285715	2.3950705628759255	0.8134217009835812	139.2206	2316.103	0.19575856443719414:0.11256117455138662:0.0065252854812398045:0.0032626427406199023:0.22512234910277323:0.0929853181076672:0.037520391517128875:0.01468189233278956:0.013050570962479609:0.008156606851549755:0.011419249592169658:0.03425774877650897:0.03588907014681892:0.03262642740619902:0.053833605220228384:0.06035889070146819:0.04730831973898858:0.0065252854812398045:0.008156606851549755	['False1:5:1:5:15:5:6:16:17:16:6:5:1:2:1:5:6:16:17:12:17:16:6:5:1:2:1:2:1:5:6:16:6:5:15:5:1:2 ', 'False1:5:1:5:1:2:7:2:1:5:15:5:6:16:6:5:1:2:1:5:1:5:6:5:15:5:1:2:7:2:1:2:1:5:15:5:6:16:17:16:6 ', 'False1:2:7:2:1:5:15:5:1:2:1:2:1:5:6:5:1:5:1:2:1:5:6:16:17:12:13:18:13:12:17:16:6:5:1:2:7:2:1:5:15:5:6:16:6 ', 'True1:5:6:16:6:5:1:2:7:2:1:2:7:2:1:5:6:16:17:12:13:14:9:8:11:10 ', 'True1:5:6:16:17:16:17:12…
8	14	9	268	0	0.0	1.8265205157521225	0.620328873743277	0.0	1620.0	0.2525:0.145:0.0:0.0:0.2975:0.105:0.045:0.0:0.0:0.0:0.0:0.0075:0.0:0.0:0.0825:0.0425:0.0225:0.0:0.0	['False1:2:1:5:6:5:15:5:1:2:1:2:7:2:1:5:1:5:6:5:15:5:1:5:6:5:15:5:1:2:7:2:1:2:1:5:15 ', 'False1:2:1:5:1:2:7:2:1:5:15:5:1:5:15:5:1:5:6:5:15:5:1:5:6:16:17:16:6:5:1:5:6:5:15:5:1:2:7 ', 'False1:5:15:5:1:5:1:2:7:2:1:2:7:2:1:5:1:5:15:5:6:5:1:2:7:2:1:2:7:2:1:5:1:2:1:5:6:5:1:2:1:5 ', 'False1:2:7:2:1:5:15:5:1:2:1:2:1:5:6:5:1:5:15:5:1:2:1:2:1:5:1:2:7:2:1:5:6:16:6:5:15:5:1:2:7:2 ', 'False1:5:1:2:1:5:1:5:6:5…
8	14	6	249	0	0.0	1.9876194044554751	0.6750418054233757	0.0	1080.0	0.23550724637681159:0.16666666666666666:0.0:0.0:0.2608695652173913:0.10144927536231885:0.057971014492753624:0.0:0.0:0.0:0.0:0.014492753623188406:0.010869565217391304:0.007246376811594203:0.06884057971014493:0.043478260869565216:0.025362318840579712:0.0036231884057971015:0.0036231884057971015	['False1:5:1:2:7:2:1:5:6:5:1:2:7:2:1:5:15:5:6:16:17:12:17:16:6:5:1:2:7:2:1:2:7:2:1:5:6:16:6:5 ', 'False1:2:1:5:15:5:1:5:15:5:1:5:1:2:1:5:15:5:1:2:7:2:1:2:1:2:7:2:1:5:6:16:17:16:6:5:1:2:1:5:1:2:7 ', 'False1:5:15:5:1:2:7:2:1:5:1:5:6:5:1:2:1:5:6:5:15:5:1:2:7:2:1:2:1:5:1:2:7:2:1:2:7:2:1:5:6:5 ', 'False1:5:6:16:6:5:15:5:1:5:15:5:1:5:6:5:15:5:1:2:1:2:1:5:6:16:17:12:13:18:13:14:19:14:13:12:17:16:6:5:15 …
8	14	6	221	0	0.0	1.8399527411060355	0.6248907700668055	0.0	1080.0	0.268:0.216:0.0:0.0:0.236:0.08:0.076:0.0:0.0:0.0:0.0:0.012:0.004:0.0:0.064:0.028:0.016:0.0:0.0	['False1:2:7:2:1:5:15:5:1:2:7:2:1:5:6:5:1:2:7:2:1:2:7:2:1:5:15:5:1:2:7:2:1:5:15:5:1:2:1:2:7:2 ', 'False1:2:7:2:1:5:1:5:6:5:15:5:1:2:1:5:6:5:1:2:1:2:1:2:7:2:1:5:1:2:1:2:1:2:1:5:15 ', 'False1:2:7:2:1:5:6:16:6:5:1:5:15:5:1:5:6:5:1:2:7:2:1:5:6:5:1:2:7:2:1:5:1:5:15:5:6:5:1:5:6 ', 'False1:5:15:5:1:5:6:5:15:5:1:2:7:2:1:2:1:2:1:5:15:5:1:2:7:2:1:2:1:2:7:2:1:5:1:2:1:2:7:2:1:5:15:5:1:2 ', 'False1:5:6:16:17:…
8	14	7	265	0	0.0	1.8908962138888143	0.6421923589749923	0.0	1260.0	0.258160237388724:0.18694362017804153:0.0:0.0:0.26112759643916916:0.09198813056379822:0.05934718100890208:0.0:0.0:0.0:0.0:0.011869436201780416:0.005934718100890208:0.005934718100890208:0.06824925816023739:0.02967359050445104:0.017804154302670624:0.0:0.002967359050445104	['False1:5:1:2:7:2:1:2:7:2:1:5:15:5:6:16:17:12:17:16:6:5:1:5:15:5:6:5:1:5:1:2:1:5:15:5:6:5:1:5:6:16 ', 'False1:2:7:2:1:5:6:5:15:5:1:2:1:5:15:5:6:5:1:2:1:2:1:2:1:5:15:5:1:5:15:5:1:2:1:5:15:5:1:2 ', 'False1:2:7:2:1:2:7:2:1:5:1:5:15:5:6:5:1:2:1:5:6:16:6:5:15:5:1:2:7:2:1:2:1:5:15:5:1:2:1:2:1:2:7:2:1:5:15 ', 'False1:5:6:16:6:5:1:5:6:5:15:5:1:2:7:2:1:5:6:5:1:2:1:2:7:2:1:5:6:5:15:5:1:2:1:5:6:16:17:12:13…
8	14	5	199	0	0.0	1.7785693743814028	0.6040435502198483	0.0	900.0	0.2696078431372549:0.20098039215686275:0.0:0.0:0.25:0.10784313725490197:0.05392156862745098:0.0:0.0:0.0:0.0:0.0:0.0:0.0:0.06372549019607843:0.04411764705882353:0.00980392156862745:0.0:0.0	['False1:2:1:2:7:2:1:5:6:5:1:2:1:5:6:16:6:5:1:5:6:16:17:16:6:5:15:5:1:2:1:5:15:5 ', 'False1:2:1:5:15:5:6:5:1:2:1:2:1:5:15:5:6:16:17:16:6:5:1:5:6:16:6:5:15:5:1:2:1:2:1:5:1:5:6:16 ', 'False1:2:1:2:7:2:1:2:7:2:1:5:15:5:6:5:1:5:1:2:1:2:7:2:1:5:6:5:1:2:1:5:15:5:1:2:7:2:1:5:6 ', 'False1:5:6:16:6:5:1:2:1:5:15:5:6:5:1:2:7:2:1:5:1:2:1:5:1:5:6:16:6:5:1:2:7:2:1:2:1:5:15:5:6:5:1:5:15 ', 'False1:2:7:2:1:5:15:…
8	18	8	300	0	0.0	2.0516361675383528	0.6967833879577165	0	1440.0	0.22099447513812154:0.16022099447513813:0.0:0.0:0.24033149171270718:0.11878453038674033:0.06353591160220995:0.0027624309392265192:0.0055248618784530384:0.0:0.0:0.016574585635359115:0.011049723756906077:0.0055248618784530384:0.055248618784530384:0.06629834254143646:0.03038674033149171:0.0027624309392265192:0.0	['False1:5:15:5:6:5:1:5:6:16:17:12:13:18:13:14:9:8:9:14:13:12:17:16:6:5:1:2:7:2:1:5:6:5:1:2:1:5 ', 'False1:2:1:5:6:16:6:5:15:5:1:2:1:5:15:5:1:5:6:16:6:5:1:2:7:2:1:5:1:2:7:2:1:2:7:2:1:5:6:16:6:5:15 ', 'False1:2:1:5:15:5:1:2:7:2:1:5:1:2:1:5:15:5:6:5:1:2:7:2:1:5:15:5:6:5:1:2:1:2:7:2:1:5:6:16:17:12:17 ', 'False1:2:7:2:1:2:7:2:1:2:7:2:1:5:6:5:15:5:1:2:7:2:1:5:6:5:1:5:6:16:17:16:6:5:15:5:1:2:1:5:15:5:6…
8	18	6	226	0	0.0	2.013840120529099	0.6839469708077326	0	1080.0	0.24472573839662448:0.16455696202531644:0.0:0.0:0.26582278481012656:0.08860759493670886:0.05907172995780591:0.004219409282700422:0.004219409282700422:0.004219409282700422:0.004219409282700422:0.008438818565400843:0.008438818565400843:0.008438818565400843:0.0759493670886076:0.03375527426160337:0.016877637130801686:0.004219409282700422:0.004219409282700422	['False1:5:6:5:1:2:7:2:1:5:1:5:15:5:6:5:1:2:1:5:15:5:1:2:1:2:7:2:1:2:7:2:1:5:1:5:15 ', 'False1:5:15:5:6:5:1:2:7:2:1:5:15:5:1:5:6:5:1:5:15:5:1:2:7:2:1:2:1:5:6:5:1:2:1:5:6:5:15:5:1 ', 'False1:2:7:2:1:5:6:5:1:2:1:5:15:5:6:16:6:5:1:5:15:5:1:2:1:5:15:5:6:16:17:16:6:5:1:2:1:5 ', 'False1:5:6:16:17:16:6:5:1:2:7:2:1:5:15:5:6:16:6:5:1:2:1:5:6:5:1:5:15:5:6:5:1:2:1:5:6:16:17:12 ', 'False1:2:1:2:1:5:1:2:7:2:1…
8	18	10	291	0	0.0	1.9836814920975245	0.6737043987439323	0	1800.0	0.255125284738041:0.18906605922551253:0.004555808656036446:0.002277904328018223:0.24145785876993167:0.08200455580865604:0.06150341685649203:0.002277904328018223:0.002277904328018223:0.0:0.0:0.011389521640091117:0.011389521640091117:0.004555808656036446:0.0683371298405467:0.04100227790432802:0.02050113895216401:0.002277904328018223:0.0	['False1:5:15:5:1:2:1:5:1:2:7:2:1:2:1:2:7:2:1:5:15:5:1:2:1:5:6:16:6:5:15:5:1:2:7:2 ', 'False1:5:6:5:15:5:1:2:1:2:1:2:1:5:15:5:1:5:1:2:1:5:15:5:1:5:6:5:1:5:1:2:7:2:1:2:1:5:15 ', 'False1:2:1:5:15:5:1:2:7:2:1:5:1:5:15:5:1:2:1:2:7:2:1:5:1:5:6:16:17:16:6:5:1:2:7:2:1:5:6:5:1:2:7 ', 'False1:5:1:2:7:2:1:2:7:2:1:5:6:5:1:5:15:5:1:2:7:2:1:2:7:2:1:5:6:5:15:5:1:5:6:5:15:5:1:2 ', 'False1:5:15:5:1:2:1:2:1:5:15:…
8	18	15	357	0	0.0	1.869802008117955	0.6350282757930643	0	2700.0	0.24182076813655762:0.155049786628734:0.0:0.0:0.2773826458036984:0.11095305832147938:0.04694167852062589:0.0:0.0:0.0:0.0:0.008534850640113799:0.0:0.0:0.07823613086770982:0.05547652916073969:0.025604551920341393:0.0:0.0	['False1:2:1:5:6:16:17:16:6:5:15:5:1:5:15:5:6:5:1:5:15:5:6:16:17:16:6:5:1:5:15:5:6:16:17:16:6:5 ', 'False1:2:1:5:1:2:1:2:1:2:1:5:15:5:6:5:1:5:15:5:1:2:7:2:1:5:6:5:15:5:1:2:1:2:7:2:1:5:6 ', 'False1:2:1:5:15:5:1:5:6:16:17:16:6:5:1:2:1:5:6:5:15:5:1:2:7:2:1:5:6:16:6:5:1:2:1:5:15:5:1:5:1 ', 'False1:5:15:5:6:16:17:16:6:5:1:2:1:2:7:2:1:5:6:5:15:5:1:5:6:5:1:2:7:2:1:5:15:5:6:5:1:5:6:16:17:12:17:16 ', 'Fal…
8	18	10	353	0	0.0	2.0389545243613685	0.6924764068089428	0	1800.0	0.23883928571428573:0.18080357142857142:0.0:0.0:0.22544642857142858:0.09821428571428571:0.05803571428571429:0.0:0.0:0.0:0.0:0.020089285714285716:0.017857142857142856:0.004464285714285714:0.0625:0.05580357142857143:0.029017857142857144:0.006696428571428571:0.002232142857142857	['False1:5:15:5:1:2:1:2:1:2:7:2:1:5:15:5:6:5:1:5:15:5:6:16:6:5:1:2:7:2:1:2:1:5:6:16:6:5:15 ', 'False1:2:7:2:1:5:6:16:6:5:1:2:1:2:1:2:1:2:1:2:1:5:15:5:6:16:6:5:1:5:6:16:6:5:1:2:7 ', 'False1:5:6:16:6:5:15:5:1:2:7:2:1:2:7:2:1:5:1:5:1:2:1:5:15:5:6:5:1:2:1:2:1:2:7:2:1:5:15:5:1:2:1:5:15 ', 'False1:5:1:2:7:2:1:2:1:5:6:5:15:5:1:5:6:16:17:12:13:18:13:12:17:16:6:5:15:5:1:5:1:2:1:5:1:2:7:2:1:5:6 ', 'False1:…
8	18	8	292	0	0.0	2.0211681815157614	0.6864357508566696	0	1440.0	0.22522522522522523:0.16216216216216217:0.0:0.0:0.24624624624624625:0.1111111111111111:0.06006006006006006:0.0:0.003003003003003003:0.0:0.0:0.015015015015015015:0.006006006006006006:0.009009009009009009:0.06306306306306306:0.06306306306306306:0.03303303303303303:0.0:0.003003003003003003	['False1:5:15:5:1:2:7:2:1:2:7:2:1:5:6:5:15:5:1:2:7:2:1:5:6:16:17:16:6:5:15:5:1:2:7:2:1:5:6:16 ', 'False1:5:15:5:1:2:7:2:1:2:7:2:1:2:1:5:1:5:15:5:6:5:1:2:7:2:1:5:6:16:17:16:6:5:15:5:1:5:6:16 ', 'False1:2:7:2:1:5:6:5:15:5:1:2:1:2:1:5:15:5:6:16:6:5:1:2:1:5:15:5:6:16:17:12:17:16:6:5:1:5 ', 'False1:2:1:5:15:5:6:16:6:5:1:2:1:5:15:5:1:2:7:2:1:2:7:2:1:5:6:16:6:5:1:2:7:2:1:5:15:5:6:16:17:12:17 ', 'False1:…
8	18	2	114	0	0.0	1.8131520415002735	0.6157886287776186	0	360.0	0.25:0.20238095238095238:0.0:0.0:0.25:0.09523809523809523:0.08333333333333333:0.0:0.0:0.0:0.0:0.0:0.0:0.0:0.05952380952380952:0.047619047619047616:0.011904761904761904:0.0:0.0	['False1:5:1:2:1:2:7:2:1:5:1:2:7:2:1:2:7:2:1:5:6:5:1:2:7:2:1:5:15:5:6:5:1:5:6:16:6:5:15:5 ', 'False1:2:7:2:1:2:7:2:1:5:15:5:1:5:1:2:1:2:7:2:1:5:1:2:1:5:15:5:6:5:1:5:6:16:17:16:6:5:15:5:1:5:6:16 ']
8	18	8	257	0	0.0	1.8414608171834939	0.6254029477984986	0	1440.0	0.24929971988795518:0.16806722689075632:0.0:0.0:0.27450980392156865:0.09803921568627451:0.058823529411764705:0.0:0.0:0.0:0.0:0.0028011204481792717:0.0:0.0:0.0784313725490196:0.047619047619047616:0.022408963585434174:0.0:0.0	['False1:2:1:5:6:16:6:5:1:5:15:5:1:2:7:2:1:2:7:2:1:5:15:5:1:5:15:5:1:2:1:2:7:2:1:5:15:5:1:5:6:16:17 ', 'False1:5:1:2:1:5:1:5:6:5:1:5:1:5:6:5:1:2:7:2:1:5:6:5:15:5:1:2:1:5:6:16:17:16:6:5:15:5 ', 'False1:2:7:2:1:5:15:5:1:2:1:2:1:2:1:5:15:5:6:5:1:5:1:5:15:5:6:16:17:16:6:5:1:2:1:5:1:5:15 ', 'False1:2:7:2:1:5:1:2:1:5:6:5:15:5:1:5:6:5:15:5:1:2:7:2:1:5:6:16:17:16:6:5:15:5:1:5:6:16:17:16:6:5:1:2:7:2 ', 'F…
8	18	11	336	0	0.0	2.0011813997324746	0.6796477746327763	0	1980.0	0.2485089463220676:0.18687872763419483:0.0:0.0:0.23658051689860835:0.0775347912524851:0.06759443339960239:0.0:0.0019880715705765406:0.0:0.0:0.013916500994035786:0.011928429423459244:0.007952286282306162:0.06759443339960239:0.04572564612326044:0.027833001988071572:0.003976143141153081:0.0019880715705765406	['False1:2:1:2:1:5:15:5:1:5:15:5:1:2:7:2:1:5:6:5:15:5:1:5:6:16:6:5:15:5:1:5:6:5:1:2:1:2 ', 'False1:5:1:2:7:2:1:5:15:5:6:5:1:2:1:5:6:16:17:12:13:18:13:14:13:12:17:16:6:5:1:5:15:5:1 ', 'False1:5:1:5:1:2:7:2:1:5:15:5:6:5:1:2:1:5:6:16:17:16:6:5:15:5:1:5:15:5:1:2:7:2:1:5 ', 'False1:2:1:2:7:2:1:5:1:5:6:16:17:16:6:5:15:5:1:2:7:2:1:5:1:5:6:16:6:5:1:2:7:2:1:5:1:2:7:2:1:2:1:5:1:2:7:2 ', 'False1:2:7:2:1:5:1…
8	18	15	380	0	0.0	1.9843617805049076	0.67393544051868	0	2700.0	0.23795620437956205:0.16642335766423358:0.0:0.0:0.24817518248175183:0.10510948905109489:0.05547445255474453:0.0:0.00145985401459854:0.0:0.0:0.013138686131386862:0.008759124087591242:0.004379562043795621:0.07007299270072993:0.059854014598540145:0.026277372262773723:0.00145985401459854:0.00145985401459854	['False1:5:1:2:1:2:7:2:1:2:7:2:1:2:1:5:6:16:17:12:13:18:13:12:17:16:6:5:15:5:1:5:6:16:17 ', 'False1:2:1:5:1:2:7:2:1:2:7:2:1:5:15:5:1:2:7:2:1:2:7:2:1:5:6:5:15:5:1:5:15:5:6:5:1:2:7:2:1:5 ', 'False1:2:7:2:1:5:1:5:1:2:1:5:15:5:1:2:1:5:6:16:17:12:17:16:6:5:1:2:7:2:1:5:6:16:6:5:15:5:1:5:15:5:1:2:1:5:15:5 ', 'False1:5:1:5:6:16:17:12:13:12:17:16:6:5:15:5:1:2:7:2:1:2:7:2:1:2:7:2:1:2:1:5:1:5:15:5:1:2:7:2 '…
9	2	5	358	1	0.2	2.3517755871927646	0.7850419772000294	96.347	816.347	0.13839285714285715:0.24107142857142858:0.18303571428571427:0.05357142857142857:0.017857142857142856:0.004464285714285714:0.049107142857142856:0.008928571428571428:0.004464285714285714:0.013392857142857142:0.008928571428571428:0.008928571428571428:0.013392857142857142:0.04017857142857143:0.09821428571428571:0.05803571428571429:0.008928571428571428:0.026785714285714284:0.004464285714285714:0.01785…	['False1:5:1:2:3:2:1:2:3:4:3:2:1:2:7:2:3:4:3:2:1:2:7:2:3:4:3:15:14:18:14:15:3:2:1:5:1:2:1:5:1:2:7 ', 'True1:5:1:2:7:2:3:4:3:15:16:8:16:15:14:18:14:13:10:6:10:11 ', 'False1:2:1:2:1:2:3:15:16:20:16:15:3:4:3:2:1:2:3:15:14:15:3:4:3:2:3:2:7:2:7:2:1:2:7:2:1:2:7:2:3:4:3:2:1:2:3:2:7:2:3 ', 'False1:2:3:4:3:15:16:15:3:2:1:2:3:15:16:8:16:15:3:2:1:2:3:2:3:15:16:20:16:15:3:4:3:2:1:2:1:2:3:4:3:15:14:18:17:18:1…
9	2	2	144	0	0.0	2.0520077503627743	0.6849770149614779	0.0	360.0	0.25:0.22727272727272727:0.09090909090909091:0.022727272727272728:0.14772727272727273:0.0:0.07954545454545454:0.0:0.0:0.0:0.0:0.0:0.011363636363636364:0.056818181818181816:0.045454545454545456:0.0:0.022727272727272728:0.045454545454545456:0.0:0.0	['False1:5:1:2:7:2:1:5:1:5:1:5:1:2:7:2:1:2:7:2:1:5:1:5:1:2:7:2:3:2:1:5:1:5:1:5:1:2:1:5:1:2:7:2:3:2:1:5 ', 'False1:2:3:4:3:15:14:18:17:18:14:13:14:15:3:2:7:2:1:5:1:2:7:2:3:4:3:15:14:18:17:18:14:15:3:2:1:5:1:2 ']
9	2	3	257	2	0.6666666666666666	2.5315449071991574	0.8450504504515872	161.9015	503.803	0.1532258064516129:0.18548387096774194:0.12096774193548387:0.03225806451612903:0.056451612903225805:0.016129032258064516:0.04838709677419355:0.016129032258064516:0.0:0.04032258064516129:0.016129032258064516:0.016129032258064516:0.056451612903225805:0.04032258064516129:0.08870967741935484:0.06451612903225806:0.0:0.0:0.016129032258064516:0.03225806451612903	['False1:2:7:2:1:5:1:5:1:5:1:2:7:2:3:2:1:2:3:4:3:2:1:5:1:2:7:2:1:2:1:2:7:2:3:4:3:2:1:5:1:2 ', 'True1:5:1:2:7:2:1:2:3:15:3:4:3:2:1:2:7:2:3:4:3:15:16:8:16:15:3:2:1:5:1:2:3:15:16:8:16:15:14:13:10:6:10:11 ', 'True1:2:3:15:16:20:19:20:16:15:3:15:14:13:12:13:10:13:14:15:3:15:16:20:19:20:16:15:14:13:14:13:12:13:10:6:10:11 ']
9	2	2	166	0	0.0	2.1870785336227327	0.7300647500879941	0.0	360.0	0.22727272727272727:0.22727272727272727:0.10227272727272728:0.022727272727272728:0.11363636363636363:0.0:0.056818181818181816:0.022727272727272728:0.0:0.0:0.0:0.0:0.011363636363636364:0.03409090909090909:0.06818181818181818:0.06818181818181818:0.0:0.0:0.011363636363636364:0.03409090909090909	['False1:2:1:5:1:2:3:4:3:2:1:2:7:2:1:5:1:2:7:2:1:2:3:4:3:15:16:8:16:20:19:20:16:15:14:13:14:15:3:2 ', 'False1:2:7:2:1:5:1:5:1:5:1:5:1:2:1:2:3:2:1:5:1:2:3:2:7:2:1:5:1:5:1:2:7:2:3:15:16:20:16:8:16:15:14:15:3:2:1:5 ']
9	2	4	302	1	0.25	2.356886394316214	0.7867480065300091	176.413	716.413	0.2138728323699422:0.23121387283236994:0.09248554913294797:0.017341040462427744:0.09826589595375723:0.005780346820809248:0.07514450867052024:0.005780346820809248:0.0:0.017341040462427744:0.005780346820809248:0.005780346820809248:0.023121387283236993:0.04046242774566474:0.06358381502890173:0.03468208092485549:0.011560693641618497:0.023121387283236993:0.011560693641618497:0.023121387283236993	['False1:2:1:5:1:5:1:2:7:2:3:2:1:2:3:4:3:2:7:2:1:5:1:2:1:2:3:2:7:2:1:5:1:2:7:2:1:5 ', 'False1:2:1:2:3:2:1:2:7:2:1:5:1:5:1:2:7:2:1:2:7:2:1:5:1:5:1:2:3:4:3:15:16:8:16:20:19:20:16:15:3:2:7:2 ', 'False1:5:1:2:1:5:1:2:7:2:1:5:1:5:1:2:3:15:14:18:17:18:14:15:3:2:7:2:1:5:1:2:3:15:14:15:16:20:19:20:16:15:3:2:7:2:1:5:1 ', 'True1:5:1:2:7:2:1:2:7:2:3:15:16:15:14:13:10:13:14:18:17:18:14:15:3:2:1:5:1:2:3:4:3:1…
9	2	3	244	0	0.0	2.2923601886487157	0.7652086299184444	0.0	540.0	0.1925925925925926:0.21481481481481482:0.14074074074074075:0.02962962962962963:0.08888888888888889:0.0:0.06666666666666667:0.007407407407407408:0.0:0.0:0.0:0.007407407407407408:0.014814814814814815:0.044444444444444446:0.08888888888888889:0.044444444444444446:0.007407407407407408:0.022222222222222223:0.007407407407407408:0.022222222222222223	['False1:2:3:4:3:15:14:18:17:18:14:15:3:2:7:2:1:5:1:2:7:2:3:15:14:18:14:13:12:13:14:15:16:15:3:2:1:5:1:2:3 ', 'False1:5:1:2:3:15:3:2:7:2:1:5:1:5:1:2:7:2:1:2:7:2:1:5:1:2:3:2:7:2:1:5:1:2:3:15:3:4:3:2:1:2:1:5:1:2:7 ', 'False1:2:7:2:3:15:16:20:19:20:16:15:3:4:3:2:1:5:1:2:3:15:14:15:16:8:16:20:16:15:3:4:3:2:1:5:1:5:1:2:1:5:1:2:3:2:7 ']
9	2	2	159	0	0.0	2.0131803358866303	0.6720161055975443	0.0	360.0	0.23809523809523808:0.2619047619047619:0.09523809523809523:0.023809523809523808:0.11904761904761904:0.0:0.09523809523809523:0.023809523809523808:0.0:0.0:0.0:0.0:0.0:0.011904761904761904:0.05952380952380952:0.05952380952380952:0.0:0.0:0.0:0.011904761904761904	['False1:5:1:2:1:5:1:2:7:2:1:5:1:2:3:4:3:15:16:8:16:20:16:15:3:2:7:2:1:5:1:5:1:2:3:2:7:2:1:5:1:2:7:2 ', 'False1:2:1:5:1:5:1:2:7:2:1:2:7:2:1:5:1:2:7:2:3:15:14:15:16:8:16:15:3:4:3:2:1:2:3:2:7:2:1:5 ']
9	2	2	166	0	0.0	2.154356420280319	0.7191418403102142	0.0	360.0	0.17582417582417584:0.23076923076923078:0.17582417582417584:0.054945054945054944:0.06593406593406594:0.0:0.054945054945054944:0.01098901098901099:0.0:0.0:0.0:0.0:0.01098901098901099:0.02197802197802198:0.08791208791208792:0.07692307692307693:0.0:0.0:0.0:0.03296703296703297	['False1:5:1:2:3:15:14:13:14:15:16:20:16:15:3:4:3:2:1:2:7:2:1:2:1:2:7:2:3:15:16:20:16:15:3:4:3:2:1:5:1:5:1:2:3 ', 'False1:2:1:5:1:2:3:15:3:4:3:2:1:2:7:2:3:15:16:20:16:8:16:15:3:2:1:5:1:2:7:2:3:4:3:2:1:5:1:2:3:4:3:2:7:2 ']
9	2	2	139	0	0.0	1.5674526459301403	0.5232285474130807	0.0	360.0	0.3157894736842105:0.30526315789473685:0.08421052631578947:0.010526315789473684:0.16842105263157894:0.0:0.10526315789473684:0.0:0.0:0.0:0.0:0.0:0.0:0.0:0.010526315789473684:0.0:0.0:0.0:0.0:0.0	['False1:5:1:2:3:15:3:4:3:2:7:2:1:5:1:2:7:2:1:5:1:5:1:2:1:5:1:2:3:2:1:2:7:2:1:2:7:2:1:5:1:5:1:2:7 ', 'False1:2:7:2:3:2:1:5:1:2:3:2:7:2:1:2:1:5:1:5:1:5:1:5:1:2:3:2:7:2:1:2:7:2:3:2:1:5:1:5:1:2:1:5:1:2:7:2:1:5 ']
9	2	3	186	2	0.6666666666666666	2.292903641782734	0.7653900390312732	101.18299999999999	382.366	0.23076923076923078:0.1978021978021978:0.0989010989010989:0.02197802197802198:0.10989010989010989:0.02197802197802198:0.03296703296703297:0.0:0.03296703296703297:0.054945054945054944:0.02197802197802198:0.06593406593406594:0.06593406593406594:0.02197802197802198:0.02197802197802198:0.0:0.0:0.0:0.0:0.0	['True1:2:1:5:1:5:1:2:1:5:1:2:3:4:3:15:14:13:12:9:12:13:10:6:10:11 ', 'False1:5:1:2:1:2:7:2:3:4:3:2:1:5:1:5:1:2:3:2:1:2:3:2:1:5:1:5:1:2:3:2:7:2:1:2:1:5:1:2:3 ', 'True1:5:1:2:7:2:3:15:14:13:10:6:10:13:12:9:12:13:12:9:12:13:10:11 ']
9	6	4	199	0	0.0	1.8018365647498416	0.6014678216262064	0.0	720.0	0.29213483146067415:0.2696629213483146:0.12921348314606743:0.03932584269662921:0.14606741573033707:0.0:0.06179775280898876:0.0:0.0:0.0:0.0:0.0:0.0:0.011235955056179775:0.033707865168539325:0.011235955056179775:0.0:0.0:0.0:0.0056179775280898875	['False1:5:1:5:1:2:3:15:14:15:3:4:3:2:1:2:7:2:1:5:1:2:7:2:1:2:7:2:3:2:1:5:1:5:1:5 ', 'False1:5:1:2:3:4:3:2:1:2:7:2:1:5:1:2:1:5:1:2:1:2:3:15:16:20:16:15:14:15:3:2:1:5:1:5:1:2:7:2:1:2:3 ', 'False1:2:3:2:7:2:1:5:1:2:3:4:3:2:1:5:1:5:1:2:1:5:1:5:1:2:7:2:1:5:1:2:1:5:1:2:1:5:1:2:3:2:1:2:7:2 ', 'False1:2:3:4:3:2:7:2:1:5:1:2:3:2:1:2:3:4:3:2:7:2:1:5:1:5:1:2:3:4:3:2:1:5:1:5:1:2:1:5:1:2:7:2:1:5:1:2:3:4:3:15:…
9	6	2	142	0	0.0	1.948024742827312	0.6502666343131759	0.0	360.0	0.27848101265822783:0.24050632911392406:0.11392405063291139:0.02531645569620253:0.1518987341772152:0.0:0.06329113924050633:0.0:0.0:0.0:0.0:0.0:0.0:0.02531645569620253:0.05063291139240506:0.02531645569620253:0.0:0.012658227848101266:0.0:0.012658227848101266	['False1:2:1:5:1:5:1:5:1:2:7:2:1:5:1:2:7:2:1:2:3:15:16:20:16:15:14:18:14:15:3:2:1:2:7:2:3:15 ', 'False1:5:1:5:1:2:3:4:3:2:1:2:1:5:1:5:1:2:3:2:7:2:1:5:1:2:7:2:3:4:3:2:1:5:1:5:1:5:1:2:3 ']
9	6	4	265	0	0.0	2.2594812366868844	0.7542333661233172	0.0	720.0	0.2254335260115607:0.23699421965317918:0.12138728323699421:0.023121387283236993:0.10404624277456648:0.0:0.057803468208092484:0.011560693641618497:0.0:0.005780346820809248:0.0:0.011560693641618497:0.028901734104046242:0.03468208092485549:0.057803468208092484:0.028901734104046242:0.011560693641618497:0.023121387283236993:0.005780346820809248:0.011560693641618497	['False1:2:1:5:1:2:1:2:3:4:3:15:16:8:16:15:14:13:12:13:14:18:17:18:14:15:3:2:7:2:1:5:1:5:1:5:1:5 ', 'False1:2:7:2:3:15:14:18:17:18:14:13:12:13:10:13:14:15:16:8:16:20:19:20:16:15:3:4:3:2:1:5:1:2:3:4:3:15:3:2:1:2 ', 'False1:5:1:2:1:5:1:2:7:2:3:2:1:2:7:2:3:2:1:2:7:2:3:15:3:2:1:5:1:2:1:5:1:2:3:2:7:2:1:5:1:2:3:15:3:4:3 ', 'False1:2:7:2:1:5:1:2:3:2:1:5:1:5:1:2:7:2:1:5:1:5:1:2:1:2:3:15:3:2:7:2:1:5:1:2:7…
9	6	2	155	0	0.0	2.2900647642141037	0.7644423984180944	0.0	360.0	0.225:0.15:0.0875:0.0125:0.1625:0.0:0.05:0.0125:0.0:0.0:0.0:0.0125:0.025:0.0625:0.1:0.05:0.0:0.0125:0.0125:0.025	['False1:5:1:5:1:2:3:15:14:15:3:4:3:2:7:2:1:5:1:5:1:2:7:2:3:15:14:15:16:8:16:15:3:2:1:5:1:2:7:2:1:5 ', 'False1:5:1:5:1:5:1:2:3:15:14:18:14:13:12:13:14:15:16:20:19:20:16:15:3:2:1:5:1:5:1:5:1:2:7:2:1:5 ']
9	6	3	186	0	0.0	2.0424099919742518	0.6817732045030966	0.0	540.0	0.28:0.232:0.096:0.024:0.152:0.008:0.064:0.016:0.0:0.016:0.008:0.0:0.008:0.016:0.048:0.032:0.0:0.0:0.0:0.0	['False1:5:1:5:1:2:3:4:3:2:7:2:1:2:3:4:3:2:7:2:1:5:1:2:1:5:1:5:1:2:7:2:1:5:1:2:7 ', 'False1:5:1:2:1:5:1:2:1:5:1:5:1:2:3:15:16:8:16:15:3:2:1:2:7:2:1:5:1:2:7:2:1:5:1:2:3:15:14:13:10:6:10:11 ', 'False1:2:7:2:3:2:1:5:1:5:1:2:1:2:3:2:7:2:1:5:1:5:1:5:1:2:3:4:3:15:16:8:16:15:14:15:3:2:1:2:1:5:1:5 ']
9	6	1	88	0	0.0	2.3542108015423557	0.7858548717203739	0.0	180.0	0.14285714285714285:0.2619047619047619:0.07142857142857142:0.0:0.023809523809523808:0.0:0.09523809523809523:0.0:0.023809523809523808:0.0:0.0:0.047619047619047616:0.047619047619047616:0.07142857142857142:0.07142857142857142:0.047619047619047616:0.023809523809523808:0.047619047619047616:0.0:0.023809523809523808	['False1:2:7:2:3:15:14:13:12:9:12:13:14:18:17:18:14:15:16:20:16:15:3:2:1:2:7:2:1:2:7:2:1:2:1:2:7:2:3:2:1:5 ']
9	6	4	247	0	0.0	2.219386953144718	0.7408495654759379	0.0	720.0	0.24855491329479767:0.2138728323699422:0.09826589595375723:0.011560693641618497:0.13872832369942195:0.0:0.06358381502890173:0.005780346820809248:0.0:0.011560693641618497:0.0:0.011560693641618497:0.03468208092485549:0.03468208092485549:0.057803468208092484:0.028901734104046242:0.005780346820809248:0.011560693641618497:0.005780346820809248:0.017341040462427744	['False1:5:1:5:1:5:1:2:7:2:1:5:1:2:1:5:1:5:1:5:1:2:3:15:16:20:16:8:16:15:14:13:10:13:12:13:14:15:3:2:7:2 ', 'False1:2:7:2:3:4:3:15:3:2:1:5:1:5:1:2:7:2:1:5:1:2:7:2:3:15:14:18:17:18:14:13:10:13:12:13:14:15:3:2:1:5:1 ', 'False1:5:1:2:3:15:3:2:7:2:1:2:3:4:3:2:1:5:1:2:3:2:7:2:1:2:3:2:1:5:1:2:7:2:1:5:1:2:3:2:7 ', 'False1:5:1:2:1:5:1:5:1:2:1:5:1:5:1:5:1:2:3:15:16:20:19:20:16:15:14:15:3:2:7:2:1:5:1:2:3:2…
9	6	3	166	2	0.6666666666666666	2.521170048492387	0.8415872375342119	79.2135	338.42699999999996	0.1917808219178082:0.1643835616438356:0.0821917808219178:0.0136986301369863:0.0684931506849315:0.0:0.0273972602739726:0.0:0.0136986301369863:0.0410958904109589:0.0273972602739726:0.0410958904109589:0.0821917808219178:0.0684931506849315:0.0821917808219178:0.0410958904109589:0.0:0.0136986301369863:0.0136986301369863:0.0273972602739726	['False1:2:7:2:1:2:1:5:1:5:1:2:1:2:7:2:1:5:1:2:3:15:16:15:14:13:10:13:12:13:14:15:3:2:1:5:1:2:3:4:3 ', 'True1:5:1:2:1:2:3:15:16:20:19:20:16:15:14:18:14:13:10:11 ', 'True1:2:3:15:14:13:12:9:12:13:10:11 ']
9	6	2	164	0	0.0	2.4658819376904058	0.8231316127475582	0.0	360.0	0.20454545454545456:0.17045454545454544:0.07954545454545454:0.022727272727272728:0.10227272727272728:0.0:0.045454545454545456:0.011363636363636364:0.011363636363636364:0.011363636363636364:0.0:0.022727272727272728:0.045454545454545456:0.06818181818181818:0.07954545454545454:0.056818181818181816:0.011363636363636364:0.03409090909090909:0.0:0.022727272727272728	['False1:5:1:2:7:2:3:4:3:2:1:5:1:5:1:2:1:2:7:2:1:5:1:2:3:15:16:20:16:8:16:15:14:13:10:13:12:9:12:13:14:15 ', 'False1:2:1:5:1:2:7:2:1:5:1:5:1:2:3:15:14:18:14:15:16:20:16:15:3:4:3:2:1:5:1:2:7:2:1:5:1:2:3:15:14:13:14:18:17:18 ']
9	6	3	200	1	0.3333333333333333	2.2541805162787316	0.7524639421814826	178.83	538.83	0.22900763358778625:0.22900763358778625:0.07633587786259542:0.015267175572519083:0.10687022900763359:0.0:0.08396946564885496:0.022900763358778626:0.0:0.007633587786259542:0.007633587786259542:0.0:0.007633587786259542:0.030534351145038167:0.061068702290076333:0.061068702290076333:0.0:0.007633587786259542:0.015267175572519083:0.03816793893129771	['False1:5:1:2:7:2:1:5:1:2:1:5:1:5:1:2:7:2:1:2:7:2:1:5:1:2:1:5:1:5:1:2:3:15:16:20:19:20:16:8 ', 'False1:5:1:2:7:2:1:2:7:2:1:2:1:5:1:2:7:2:3:4:3:2:1:5:1:5:1:2:3:15:14:18:14:15:16:20:19:20:16:8:16:15:3 ', 'True1:2:7:2:3:2:1:5:1:2:7:2:3:15:14:15:3:2:1:5:1:2:7:2:1:5:1:2:7:2:1:2:7:2:3:4:3:15:16:8:16:20:16:15:14:13:10:11 ']
9	10	6	278	2	0.3333333333333333	2.1280831134125506	0.7103715950183681	120.161	960.322	0.23318385650224216:0.24663677130044842:0.14349775784753363:0.03139013452914798:0.1031390134529148:0.0:0.05829596412556054:0.004484304932735426:0.0:0.008968609865470852:0.008968609865470852:0.0:0.013452914798206279:0.03587443946188341:0.07174887892376682:0.017937219730941704:0.0:0.008968609865470852:0.004484304932735426:0.008968609865470852	['True1:2:7:2:1:5:1:2:3:4:3:15:14:18:14:13:10:11 ', 'False1:5:1:2:7:2:3:4:3:2:1:2:3:4:3:15:3:2:7:2:1:5:1:2:3:2:1:5:1:5:1:2:7:2:1:5:1:2:7:2 ', 'False1:5:1:2:3:2:7:2:1:2:1:2:3:2:7:2:1:2:1:5:1:2:7:2:1:2:1:2:1:5:1:2:3:15:14:13 ', 'False1:5:1:2:3:15:3:4:3:2:1:5:1:2:3:15:16:20:19:20:16:15:3:2:1:2:7:2:3:15:16:8:16:15:14:18:14:15:3:2:1:5:1:5:1:2 ', 'False1:5:1:2:7:2:3:2:1:5:1:2:7:2:1:5:1:5:1:2:3:4:3:15:3…
9	10	4	226	0	0.0	2.135061303788321	0.7127009721918135	0.0	720.0	0.24096385542168675:0.2469879518072289:0.13855421686746988:0.04216867469879518:0.10240963855421686:0.0:0.04819277108433735:0.0:0.006024096385542169:0.0:0.0:0.012048192771084338:0.012048192771084338:0.024096385542168676:0.060240963855421686:0.024096385542168676:0.0:0.006024096385542169:0.012048192771084338:0.024096385542168676	['False1:2:3:15:16:20:19:20:16:15:14:13:12:9:12:13:14:18:14:15:3:2:1:5:1:2:3:4:3:15:3:2:1:5:1:5:1:2 ', 'False1:2:7:2:3:4:3:2:1:2:7:2:3:2:1:5:1:2:1:2:3:2:1:5:1:2:7:2:1:5:1:2:1:5:1:5:1:2:1:5:1:2:3:4 ', 'False1:2:7:2:3:15:14:15:3:2:1:2:1:5:1:2:3:15:3:4:3:2:1:2:3:4:3:2:7:2:1:2:1:2:1:5:1:2:7:2:3:15 ', 'False1:2:3:15:16:20:19:20:16:15:3:4:3:2:7:2:1:2:1:5:1:5:1:2:3:4:3:2:1:5:1:2:7:2:1:5:1:5:1:2:1:5 ']
9	10	3	198	1	0.3333333333333333	2.3308798160260813	0.7780667974247375	102.346	462.346	0.19642857142857142:0.19642857142857142:0.125:0.026785714285714284:0.08035714285714286:0.0:0.044642857142857144:0.008928571428571428:0.0:0.017857142857142856:0.017857142857142856:0.0:0.017857142857142856:0.026785714285714284:0.10714285714285714:0.07142857142857142:0.0:0.0:0.017857142857142856:0.044642857142857144	['False1:2:3:15:14:15:16:20:19:20:16:15:3:4:3:2:1:5:1:5:1:2:1:5:1:2:1:2:7:2:1:5:1:2:3:15 ', 'False1:5:1:2:7:2:3:15:3:4:3:2:1:5:1:2:7:2:1:5:1:2:3:15:16:20:19:20:16:8:16:15:3:2:7:2:1:5:1:2:3:15:14:13:10:11 ', 'True1:5:1:2:7:2:3:4:3:15:16:20:16:15:3:2:1:2:1:2:1:2:3:15:16:15:14:13:10:11 ']
9	10	6	288	3	0.5	2.1715341035923683	0.7248758918687236	101.87366666666667	845.621	0.23383084577114427:0.22388059701492538:0.13930348258706468:0.03980099502487562:0.11940298507462686:0.0:0.05472636815920398:0.009950248756218905:0.0:0.014925373134328358:0.014925373134328358:0.004975124378109453:0.024875621890547265:0.024875621890547265:0.05970149253731343:0.029850746268656716:0.0:0.0:0.0:0.004975124378109453	['False1:2:7:2:1:5:1:2:3:2:1:2:7:2:3:2:1:2:7:2:3:2:1:5:1:2:7:2:3:15:3:4:3:2:1:2:3:15:14:13 ', 'False1:2:3:15:16:20:16:8:16:15:14:15:3:4:3:2:1:5:1:5:1:2:7:2:1:5:1:5:1:2:3:4:3:2:1:5:1:5:1:2 ', 'False1:5:1:2:1:5:1:2:3:2:1:5:1:2:7:2:1:5:1:5:1:2:7:2:3:4:3:2:1:5:1:2:3:15:16:8:16:15:3:4:3:2:1:5:1:5:1:2:7 ', 'True1:2:7:2:3:15:3:2:1:5:1:2:3:4:3:2:1:5:1:5:1:2:3:4:3:15:14:13:12:13:10:11 ', 'True1:2:7:2:1:5:…
9	10	3	231	0	0.0	2.4661028835498136	0.8232053662873382	0.0	540.0	0.20634920634920634:0.1746031746031746:0.10317460317460317:0.031746031746031744:0.10317460317460317:0.007936507936507936:0.047619047619047616:0.015873015873015872:0.007936507936507936:0.023809523809523808:0.0:0.015873015873015872:0.03968253968253968:0.047619047619047616:0.07142857142857142:0.05555555555555555:0.0:0.015873015873015872:0.007936507936507936:0.023809523809523808	['False1:2:7:2:1:5:1:2:7:2:3:4:3:15:16:15:14:18:14:13:10:13:12:9:12:13:14:15:3:2:1:5:1:2:7:2:3:15:3:2 ', 'False1:2:7:2:1:5:1:5:1:2:3:4:3:2:1:2:3:4:3:15:16:20:19:20:16:8:16:15:3:2:1:5:1:5:1:2:7:2:1:5:1 ', 'False1:2:3:15:14:13:10:6:10:13:14:18:14:15:16:8:16:20:16:15:3:4:3:2:1:5:1:5:1:5:1:2:7:2:1:5:1:5:1:2:1:5:1:2:1 ']
9	10	3	159	0	0.0	1.8875497050026535	0.6300795707499444	0.0	540.0	0.2743362831858407:0.3008849557522124:0.10619469026548672:0.008849557522123894:0.11504424778761062:0.0:0.07964601769911504:0.0:0.008849557522123894:0.008849557522123894:0.0:0.017699115044247787:0.02654867256637168:0.017699115044247787:0.035398230088495575:0.0:0.0:0.0:0.0:0.0	['False1:2:7:2:1:5:1:5:1:2:1:2:3:2:1:2:3:2:1:5:1:5:1:2:1:2:7:2:1:5:1:2:7 ', 'False1:5:1:2:1:5:1:2:3:2:1:5:1:2:3:4:3:15:3:2:1:5:1:2:7:2:3:2:1:5:1:2:7:2:3:2 ', 'False1:2:3:15:14:13:10:13:12:9:12:13:14:15:3:2:7:2:1:5:1:2:1:2:7:2:3:2:1:5:1:5:1:2:7:2:1:2:1:2:7:2:3:15 ']
9	10	5	271	0	0.0	2.1601476258949837	0.7210749922363021	0.0	900.0	0.24630541871921183:0.21182266009852216:0.11822660098522167:0.03940886699507389:0.1330049261083744:0.0:0.059113300492610835:0.009852216748768473:0.0:0.0049261083743842365:0.0:0.0:0.009852216748768473:0.034482758620689655:0.06896551724137931:0.029556650246305417:0.0:0.0049261083743842365:0.009852216748768473:0.019704433497536946	['False1:5:1:2:7:2:3:15:16:20:19:20:16:8:16:15:14:15:3:2:1:5:1:5:1:5:1:2:1:2:3:15:14:15:3:4:3:2 ', 'False1:2:1:5:1:2:7:2:1:2:1:5:1:5:1:2:7:2:3:2:1:5:1:5:1:2:3:15:3:2:7:2:1:5:1:5:1:2:3:4 ', 'False1:2:7:2:1:2:7:2:1:5:1:2:3:4:3:15:14:18:14:15:3:2:1:5:1:5:1:2:3:4:3:15:14:13:10:13:14:15:3:2:7:2:1:5:1:5:1 ', 'False1:2:7:2:1:2:3:4:3:15:14:15:16:20:19:20:16:8:16:15:3:2:7:2:1:5:1:2:7:2:1:5:1:5:1:2:1:5 ', …
9	10	5	242	0	0.0	2.071903279528029	0.6916183057540132	0.0	900.0	0.28019323671497587:0.22705314009661837:0.10144927536231885:0.028985507246376812:0.14009661835748793:0.0:0.04830917874396135:0.004830917874396135:0.0:0.0:0.0:0.0:0.004830917874396135:0.028985507246376812:0.06280193236714976:0.028985507246376812:0.00966183574879227:0.01932367149758454:0.004830917874396135:0.00966183574879227	['False1:5:1:2:7:2:1:2:1:5:1:2:1:5:1:2:1:5:1:2:3:15:14:18:17:18:14:15:16:15:3:2:1:5:1:2:1:2:7:2 ', 'False1:2:1:2:1:5:1:2:3:2:1:2:3:4:3:2:1:2:7:2:1:5:1:5:1:2:1:5:1:5:1:5:1:5:1:5:1:5 ', 'False1:5:1:2:7:2:1:2:1:2:3:15:14:13:14:15:16:15:3:2:1:5:1:2:3:15:3:4:3:2:7:2:1:5:1:2:7:2:1:5:1:5:1:2 ', 'False1:5:1:2:3:4:3:15:16:20:19:20:16:8:16:15:3:2:1:2:7:2:1:5:1:2:7:2:1:5:1:5:1:2:3:4:3:15:3:2:1:5:1 ', 'False…
9	10	6	269	0	0.0	2.0363695876993075	0.6797568680206051	0.0	1080.0	0.2972972972972973:0.21621621621621623:0.09266409266409266:0.019305019305019305:0.16602316602316602:0.003861003861003861:0.04247104247104247:0.0:0.0:0.007722007722007722:0.0:0.003861003861003861:0.011583011583011582:0.02702702702702703:0.05791505791505792:0.02702702702702703:0.0:0.007722007722007722:0.003861003861003861:0.015444015444015444	['False1:5:1:2:1:5:1:2:1:2:3:4:3:2:1:5:1:5:1:2:7:2:3:15:14:18:14:13:10:6:10:13:12:13:14:15 ', 'False1:5:1:2:1:2:1:5:1:2:1:5:1:2:3:2:1:2:7:2:3:2:1:5:1:2:3:4:3:15:14:15:16:15:3:2 ', 'False1:2:1:5:1:5:1:2:3:2:7:2:1:5:1:5:1:2:1:2:1:5:1:5:1:2:3:15:14:15:16:20:19:20:16:15:3:4:3:2:1:5:1:5:1 ', 'False1:5:1:2:7:2:1:5:1:2:1:5:1:5:1:2:1:5:1:2:7:2:3:15:3:2:1:5:1:5:1:5:1:5:1:5:1:5:1:5:1:2:1:5:1:2 ', 'False1:5…
9	10	4	244	0	0.0	2.169279696177	0.7241233521857653	0.0	720.0	0.21084337349397592:0.23493975903614459:0.15060240963855423:0.04216867469879518:0.0963855421686747:0.0:0.06626506024096386:0.0:0.012048192771084338:0.0:0.0:0.024096385542168676:0.024096385542168676:0.03614457831325301:0.07228915662650602:0.018072289156626505:0.0:0.006024096385542169:0.0:0.006024096385542169	['False1:5:1:2:7:2:3:4:3:15:16:15:14:13:12:9:12:13:14:18:14:15:3:2:1:5:1:2:7:2:3:15:3:2:1:5:1 ', 'False1:2:7:2:3:2:1:5:1:2:3:2:7:2:1:2:1:2:3:15:3:4:3:2:7:2:1:5:1:2:1:5:1:5:1:2:1:5:1:2:7 ', 'False1:5:1:2:3:4:3:15:3:2:1:2:3:15:3:2:7:2:1:2:7:2:1:5:1:2:3:4:3:2:1:2:7:2:3:4:3:2:1:5:1:5 ', 'False1:2:3:15:14:13:12:9:12:13:14:15:3:4:3:2:1:2:7:2:3:4:3:15:14:15:16:20:16:15:3:2:1:5:1:2:1:5:1:5:1:2:7:2:1:5 ']
9	14	10	300	10	1.0	2.563922125824992	0.8558582315445965	70.8991	708.991	0.0963302752293578:0.10550458715596331:0.10550458715596331:0.013761467889908258:0.03211009174311927:0.013761467889908258:0.022935779816513763:0.0045871559633027525:0.0045871559633027525:0.0779816513761468:0.045871559633027525:0.022935779816513763:0.10091743119266056:0.13761467889908258:0.13761467889908258:0.027522935779816515:0.009174311926605505:0.03211009174311927:0.0:0.009174311926605505	['True1:2:7:2:3:15:14:13:12:13:10:11 ', 'True1:5:1:5:1:2:1:2:3:15:14:13:10:6:10:11 ', 'True1:5:1:2:3:15:14:18:17:18:14:15:14:15:14:15:14:15:14:13:10:13:10:11 ', 'True1:2:7:2:3:2:1:5:1:2:3:15:14:18:14:13:10:11 ', 'True1:2:3:15:14:13:10:11 ', 'True1:2:3:2:7:2:1:2:3:15:14:15:3:4:3:15:14:15:14:13:12:9:12:13:14:15:3:2:7:2:1:5:1:2:3:4:3:15:14:13:10:11 ', 'True1:2:3:15:3:15:14:15:16:15:3:15:14:13:10:6:1…
9	14	3	173	0	0.0	2.0744727198352804	0.6924760059997708	0.0	540.0	0.24:0.248:0.128:0.032:0.112:0.0:0.064:0.0:0.0:0.0:0.0:0.0:0.008:0.032:0.072:0.032:0.008:0.016:0.0:0.008	['False1:2:7:2:1:5:1:5:1:2:3:4:3:2:7:2:1:2:7:2:3:2:1:5:1:5:1:2:3:15:16:20:16:15:3:4:3:2:7:2 ', 'False1:5:1:2:1:2:3:4:3:15:3:2:1:5:1:2:7:2:3:15:14:13:14:18:17:18:14:15:16:15:3:4:3:2:1:5:1:2:1:2:1:5:1:2:1 ', 'False1:2:7:2:1:5:1:2:7:2:1:5:1:2:3:2:1:5:1:2:3:15:14:15:16:15:3:2:7:2:1:5:1:2:3:2:1:5:1:5 ']
9	14	3	178	1	0.3333333333333333	2.0906303254964116	0.6978695472730577	163.557	523.557	0.2627118644067797:0.211864406779661:0.1271186440677966:0.0423728813559322:0.1440677966101695:0.0:0.0423728813559322:0.01694915254237288:0.0:0.00847457627118644:0.00847457627118644:0.0:0.00847457627118644:0.01694915254237288:0.059322033898305086:0.0423728813559322:0.0:0.0:0.0:0.00847457627118644	['False1:5:1:2:3:15:3:2:1:5:1:5:1:5:1:2:3:2:1:5:1:2:3:15:14:15:16:8:16:20:16:15:3:4:3:2:1:5:1:2 ', 'False1:5:1:5:1:2:3:4:3:2:7:2:1:5:1:2:1:2:1:5:1:2:7:2:3:4:3:2:1:5:1:5:1:2:1:5:1:2:7:2:3:15 ', 'True1:5:1:2:7:2:1:2:7:2:3:4:3:2:1:5:1:2:1:5:1:5:1:2:3:4:3:15:16:8:16:15:14:13:10:11 ']
9	14	5	266	0	0.0	2.2116149374855167	0.7382552029129641	0.0	900.0	0.20930232558139536:0.23255813953488372:0.13488372093023257:0.04186046511627907:0.09767441860465116:0.0:0.06511627906976744:0.013953488372093023:0.0:0.0:0.0:0.0:0.0:0.027906976744186046:0.06046511627906977:0.05116279069767442:0.004651162790697674:0.013953488372093023:0.013953488372093023:0.03255813953488372	['False1:2:3:4:3:15:14:18:17:18:14:15:16:8:16:20:19:20:16:15:3:2:1:5:1:2:3:4:3:2:7:2:1:2:3:15:14:18:14:15:3 ', 'False1:5:1:2:7:2:3:4:3:2:1:2:7:2:3:4:3:15:16:8:16:20:19:20:16:15:14:15:3:2:1:2:3:4:3:15:14:15:16:8:16:20:16 ', 'False1:5:1:2:7:2:1:5:1:2:1:2:1:5:1:2:3:2:7:2:1:2:1:5:1:5:1:2:7:2:3:2:1:2:7:2:1:5:1:2:3 ', 'False1:2:3:2:7:2:1:2:7:2:1:5:1:2:3:2:7:2:1:5:1:2:3:4:3:2:7:2:1:5:1:5:1:2:3:4:3:15:3:…
9	14	3	145	0	0.0	1.9538207089401474	0.6522013753325926	0.0	540.0	0.22580645161290322:0.2903225806451613:0.13709677419354838:0.03225806451612903:0.08870967741935484:0.0:0.0967741935483871:0.008064516129032258:0.0:0.0:0.0:0.0:0.0:0.024193548387096774:0.06451612903225806:0.024193548387096774:0.0:0.008064516129032258:0.0:0.0	['False1:2:7:2:1:2:3:2:1:5:1:5:1:2:7:2:3:2:1:2:3:2:7:2:1:5:1:2:3:15:14:15:3:4:3:2:1:5:1:5 ', 'False1:5:1:2:7:2:1:5:1:2:3:4:3:15:3:2:7:2:1:2:3:15:16:15:3:4:3:2:7:2:1:5:1:2:7:2:3:15:14:18:14 ', 'False1:2:1:2:1:2:3:4:3:2:7:2:1:5:1:2:1:5:1:2:7:2:1:2:7:2:1:5:1:2:7:2:1:2:3:15:16:8:16:15:3:2:7 ']
9	14	6	337	2	0.3333333333333333	2.3553526250798185	0.786236021780926	113.173	946.346	0.2100456621004566:0.2054794520547945:0.136986301369863:0.0365296803652968:0.0958904109589041:0.0:0.045662100456621:0.0091324200913242:0.0045662100456621:0.0091324200913242:0.0091324200913242:0.0136986301369863:0.0319634703196347:0.045662100456621:0.0776255707762557:0.0273972602739726:0.0091324200913242:0.0182648401826484:0.0045662100456621:0.0091324200913242	['False1:5:1:2:7:2:1:5:1:2:7:2:1:2:1:5:1:5:1:2:7:2:3:2:1:5:1:2:3:15:3:4:3:2:1:5:1:5:1:2:3:15:16:8 ', 'False1:2:1:5:1:2:3:15:3:2:1:2:3:4:3:15:16:15:14:15:3:2:7:2:1:5:1:5:1:2:3:2:7:2:1:2:1:5:1:2 ', 'False1:5:1:2:1:2:3:4:3:15:3:2:1:5:1:5:1:2:3:15:16:8:16:15:14:18:17:18:14:13:12:9:12:13:14:15:3:2:7 ', 'True1:2:3:2:1:5:1:2:3:4:3:15:16:20:19:20:16:15:14:13:10:11 ', 'False1:5:1:2:3:4:3:2:1:5:1:2:7:2:1:2…
9	14	5	247	0	0.0	2.1814380138971536	0.728181898347412	0.0	900.0	0.22727272727272727:0.2474747474747475:0.1111111111111111:0.025252525252525252:0.10606060606060606:0.0:0.08080808080808081:0.010101010101010102:0.0:0.0:0.0:0.005050505050505051:0.010101010101010102:0.03535353535353535:0.06565656565656566:0.030303030303030304:0.010101010101010102:0.020202020202020204:0.005050505050505051:0.010101010101010102	['False1:5:1:2:1:5:1:5:1:2:3:2:1:5:1:2:7:2:1:2:3:4:3:15:16:15:14:18:17:18:14:15:3:2 ', 'False1:5:1:2:3:2:1:5:1:5:1:2:7:2:3:15:14:13:12:13:14:15:3:2:1:2:7:2:3:15:3:4:3:2:1:5:1:2:3:15:14:15:16:8:16 ', 'False1:2:7:2:1:5:1:5:1:2:7:2:1:2:7:2:3:15:16:8:16:20:19:20:16:15:3:4:3:2:1:5:1:2:7 ', 'False1:2:7:2:1:2:7:2:1:2:3:4:3:2:7:2:1:5:1:2:7:2:1:5:1:5:1:5:1:5:1:2:1:2:3:15:14:18:17:18:14:15 ', 'False1:2:7:2…
9	14	9	415	0	0.0	2.257749257311599	0.7536552172044118	0.0	1620.0	0.23958333333333334:0.234375:0.09895833333333333:0.026041666666666668:0.1171875:0.0026041666666666665:0.06510416666666667:0.010416666666666666:0.0078125:0.0078125:0.0:0.015625:0.026041666666666668:0.044270833333333336:0.046875:0.020833333333333332:0.0078125:0.020833333333333332:0.0026041666666666665:0.005208333333333333	['False1:5:1:2:3:4:3:2:7:2:1:5:1:5:1:2:7:2:1:5:1:2:7:2:1:5:1:5:1:2:3:4:3:15:16:8 ', 'False1:2:3:15:16:8:16:15:14:13:14:15:3:2:7:2:1:2:7:2:1:5:1:5:1:2:1:2:3:15:14:13:12:9:12:13:14:18:14:15:3:2 ', 'False1:2:7:2:3:2:1:2:3:4:3:15:14:18:17:18:14:15:16:8:16:15:3:2:1:5:1:2:7:2:1:5:1:2:7:2:1:5:1:5:1:2:7:2 ', 'False1:2:7:2:3:2:1:5:1:5:1:5:1:2:1:2:7:2:1:5:1:2:3:4:3:2:7:2:1:5:1:5:1:2:3:2:7:2:1 ', 'False1:2:…
9	14	8	373	0	0.0	2.1786437268411993	0.7272491424130376	0.0	1440.0	0.22714681440443213:0.23822714681440443:0.13850415512465375:0.036011080332409975:0.10249307479224377:0.0:0.05817174515235457:0.0110803324099723:0.002770083102493075:0.002770083102493075:0.0:0.0110803324099723:0.019390581717451522:0.027700831024930747:0.06925207756232687:0.036011080332409975:0.0:0.00554016620498615:0.002770083102493075:0.0110803324099723	['False1:2:1:2:3:15:14:13:12:9:12:13:14:15:16:15:3:2:7:2:1:5:1:5:1:5:1:2:7:2:1:2:3:2:7:2:1:5:1:2 ', 'False1:2:1:5:1:2:3:4:3:2:1:5:1:2:3:4:3:15:16:8:16:15:3:2:1:5:1:5:1:2:7:2:3:15:14:15:16:20:19:20:16 ', 'False1:5:1:2:3:4:3:2:1:5:1:2:3:4:3:2:7:2:1:5:1:2:3:4:3:15:16:15:3:2:1:5:1:2:7:2:1:2:7:2:3:15:16:8 ', 'False1:2:1:5:1:5:1:5:1:5:1:2:3:15:3:4:3:2:7:2:1:5:1:5:1:2:3:4:3:15:14:18:14:13:12:13:14:15:3:…
9	14	8	378	0	0.0	2.1985088078701374	0.7338802693679745	0.0	1440.0	0.21364985163204747:0.24629080118694363:0.11869436201780416:0.02967359050445104:0.09198813056379822:0.0:0.0712166172106825:0.020771513353115726:0.0:0.0:0.0:0.0:0.008902077151335312:0.03560830860534125:0.06824925816023739:0.05637982195845697:0.005934718100890208:0.011869436201780416:0.002967359050445104:0.017804154302670624	['False1:5:1:2:3:2:1:2:3:15:14:13:14:15:16:8:16:20:19:20:16:15:3:2:1:5:1:2:1:5:1:2:7:2:3:4:3:2:1:5:1:2:7:2:3 ', 'False1:5:1:2:3:15:3:4:3:2:1:5:1:2:7:2:1:5:1:5:1:2:7:2:1:2:3:15:14:18:17:18:14:15:16:8:16:20:16:15:3:2 ', 'False1:2:7:2:1:5:1:2:7:2:3:15:14:15:16:20:16:8:16:15:3:2:1:5:1:2:7:2:3:4:3:15:14:15:16:8:16:20:16:15:3 ', 'False1:5:1:2:7:2:3:2:1:2:7:2:3:4:3:15:16:20:16:8:16:15:3:2:1:2:1:2:1:2:7:…
9	18	24	479	19	0.7916666666666666	2.454071616494042	0.819189230679366	38.00989473684211	1622.1880000000003	0.1831275720164609:0.18106995884773663:0.12551440329218108:0.026748971193415638:0.07613168724279835:0.0102880658436214:0.037037037037037035:0.006172839506172839:0.0:0.05761316872427984:0.03909465020576132:0.00411522633744856:0.05555555555555555:0.06172839506172839:0.0823045267489712:0.024691358024691357:0.00205761316872428:0.006172839506172839:0.006172839506172839:0.01440329218106996	['False1:2:3:15:3:2:7:2:1:5:1:2:3:4:3:2:1:5:1:2:7:2:1:5:1:2:3:2:1:5:1:2:3:2:7:2:1:5:1:2:3:15:16:15:14 ', 'False1:5:1:2:3:4:3:15:16:20:19:20:16:15:3:2:1:5:1:5:1:2:1:5:1:2:7:2:3:2:1:5:1:5:1:2 ', 'False1:2:3:15:3:4:3:2:7:2:1:5:1:2:1:5:1:5:1:2:1:2:3:4:3:15:16:8:16:20:16:15:3:2:7:2:1:5:1:2:1:5:1:5 ', 'False1:2:1:5:1:2:3:4:3:2:7:2:1:5:1:5:1:2:3:2:1:5:1:2:1:5:1:2:7:2:1:5:1:2:1:5 ', 'False1:5:1:2:3:4:3:1…
9	18	40	610	39	0.975	2.524410455407653	0.8426689119361175	39.981307692307695	1739.2709999999997	0.10664605873261206:0.11901081916537867:0.1205564142194745:0.017001545595054096:0.023183925811437404:0.0061823802163833074:0.015455950540958269:0.010819165378670788:0.00463678516228748:0.07264296754250386:0.06027820710973725:0.02009273570324575:0.09428129829984544:0.1143740340030912:0.14064914992272023:0.04636785162287481:0.0:0.00463678516228748:0.00463678516228748:0.01854714064914992	['True1:2:1:5:1:2:1:2:1:5:1:5:1:2:7:2:1:5:1:2:3:15:16:20:16:8:16:15:14:13:10:11 ', 'True1:2:3:15:3:2:7:2:3:15:14:15:16:20:16:15:3:4:3:15:14:13:12:13:10:6:10:11 ', 'False1:2:3:2:3:4:3:2:7:2:3:15:16:20:19:20:16:15:3:2:7:2:3:15:16:20:16:8:16:15:3:4:3:2:1:2:3:2:3:4:3:15:14 ', 'True1:2:3:15:16:8:16:20:16:15:16:8:16:20:19:20:16:15:3:4:3:2:3:15:14:13:10:11 ', 'True1:2:3:15:14:18:14:13:12:13:10:11 ', 'Tr…
9	18	8	344	3	0.375	2.3338281790059896	0.7790509851660574	109.63600000000001	1228.908	0.2509090909090909:0.20363636363636364:0.08363636363636363:0.01818181818181818:0.12727272727272726:0.0:0.04727272727272727:0.01090909090909091:0.007272727272727273:0.014545454545454545:0.01090909090909091:0.014545454545454545:0.025454545454545455:0.02181818181818182:0.05090909090909091:0.05090909090909091:0.0036363636363636364:0.007272727272727273:0.014545454545454545:0.03636363636363636	['False1:5:1:2:3:4:3:15:16:20:19:20:16:8:16:15:3:2:7:2:1:2:1:5:1:2:1:2:7:2:1:5:1:2:7:2:1:5 ', 'False1:5:1:2:7:2:1:5:1:5:1:2:7:2:3:15:16:20:16:8:16:15:3:4:3:2:1:2:7:2:3:2:1:5:1:5:1:2 ', 'True1:5:1:5:1:2:7:2:1:5:1:2:7:2:3:4:3:2:1:5:1:2:1:5:1:2:7:2:3:15:14:13:10:11 ', 'True1:2:3:15:16:20:16:15:14:18:17:18:14:13:10:11 ', 'False1:5:1:2:3:2:7:2:1:5:1:2:3:15:16:8:16:20:19:20:16:15:3:4:3:2:7:2:1:5:1:5:1:…
9	18	20	483	19	0.95	2.610372341098342	0.8713636943269044	64.80684210526316	1411.3300000000002	0.13176470588235295:0.12:0.12:0.02823529411764706:0.05411764705882353:0.004705882352941176:0.018823529411764704:0.009411764705882352:0.004705882352941176:0.05176470588235294:0.04470588235294118:0.018823529411764704:0.07529411764705882:0.1011764705882353:0.11529411764705882:0.047058823529411764:0.009411764705882352:0.02588235294117647:0.002352941176470588:0.01647058823529412	['False1:2:3:4:3:2:7:2:1:5:1:5:1:5:1:2:3:15:14:13:12:13:14:15:3:2:1:2:1:5:1:5:1:2:1:2:3:4:3:15:16 ', 'True1:2:3:4:3:2:7:2:1:5:1:2:3:15:16:8:16:20:19:20:16:15:14:13:12:13:10:6:10:11 ', 'True1:5:1:2:3:15:14:18:17:18:14:15:14:15:14:15:16:15:3:15:14:18:17:18:14:13:12:13:10:11 ', 'True1:2:7:2:3:4:3:2:1:2:3:4:3:2:1:5:1:2:3:15:16:20:16:8:16:15:14:13:12:9:12:13:14:13:10:11 ', 'True1:5:1:2:1:5:1:2:3:4:3:2…
9	18	10	511	1	0.1	2.411253174036771	0.8048960834461277	65.375	1685.375	0.18159203980099503:0.236318407960199:0.10696517412935323:0.022388059701492536:0.07213930348258707:0.004975124378109453:0.07462686567164178:0.007462686567164179:0.004975124378109453:0.014925373134328358:0.004975124378109453:0.014925373134328358:0.03482587064676617:0.06965174129353234:0.05970149253731343:0.02736318407960199:0.007462686567164179:0.03482587064676617:0.004975124378109453:0.0149253731…	['False1:2:7:2:3:2:1:5:1:5:1:2:7:2:3:15:16:8:16:20:16:15:14:18:14:13:14:15:3:2:1:5:1:2:3:2:1:5 ', 'False1:2:1:5:1:2:7:2:1:2:7:2:1:5:1:5:1:2:3:15:3:2:7:2:1:2:1:5:1:2:1:5:1:2:3:4 ', 'False1:2:1:2:7:2:1:2:3:2:7:2:1:5:1:2:7:2:3:15:16:20:19:20:16:8:16:15:3:2:1:5:1:5:1:5:1:2:3:4:3:15:3:2 ', 'False1:2:1:2:3:2:7:2:1:5:1:2:7:2:1:5:1:2:1:2:3:2:7:2:1:5:1:2:3:4:3:2:1:5:1:5:1:2:7:2:3:2:1:2:7 ', 'False1:5:1:5:…
9	18	10	491	0	0.0	2.3775049778042896	0.7936306587850501	0.0	1800.0	0.19506172839506172:0.20987654320987653:0.12345679012345678:0.03209876543209877:0.07901234567901234:0.0:0.04938271604938271:0.014814814814814815:0.0:0.009876543209876543:0.0:0.007407407407407408:0.03209876543209877:0.05925925925925926:0.08395061728395062:0.04197530864197531:0.009876543209876543:0.027160493827160494:0.007407407407407408:0.01728395061728395	['False1:2:1:2:1:2:7:2:3:4:3:15:16:20:19:20:16:8:16:15:14:15:3:2:1:2:3:15:14:18:14:13:14:15:3:4:3:2:7:2 ', 'False1:5:1:2:1:5:1:2:1:2:7:2:3:15:16:8:16:15:14:18:14:15:3:2:1:5:1:5:1:2:1:2:3:15:3:4:3:2:1:2:3:2 ', 'False1:5:1:2:3:4:3:15:16:20:16:8:16:15:14:18:17:18:14:13:10:13:12:13:14:15:3:2:7:2:1:2:3:15:3 ', 'False1:5:1:2:3:15:16:8:16:15:14:13:12:13:14:15:3:4:3:2:7:2:1:2:1:2:7:2:1:5:1:2:3:4:3:15:14:…
9	18	22	512	20	0.9090909090909091	2.4498386282685454	0.8177762244962485	77.5297	1910.5939999999998	0.18893129770992367:0.20610687022900764:0.09923664122137404:0.022900763358778626:0.06870229007633588:0.007633587786259542:0.06297709923664122:0.0057251908396946565:0.0019083969465648854:0.04961832061068702:0.03816793893129771:0.0057251908396946565:0.04770992366412214:0.0648854961832061:0.07251908396946564:0.019083969465648856:0.007633587786259542:0.022900763358778626:0.0019083969465648854:0.00572…	['False1:5:1:2:7:2:1:5:1:2:3:4:3:2:7:2:1:5:1:2:7:2:1:5:1:2:7:2:3:4:3:2:1:5 ', 'True1:2:1:2:3:4:3:15:16:15:14:13:10:6:10:11 ', 'True1:2:3:15:14:13:10:11 ', 'True1:2:1:2:3:15:14:18:14:13:10:11 ', 'True1:2:1:5:1:2:7:2:7:2:3:15:14:13:14:18:17:18:14:18:17:18:14:15:16:15:3:15:14:13:10:11 ', 'False1:2:1:2:7:2:3:15:3:4:3:2:1:5:1:2:1:5:1:2:1:5:1:2:7:2:1:5:1:2:1:5:1:2:3:2:1:2:7:2:1:2 ', 'True1:5:1:2:7:2:3:…
9	18	9	461	7	0.7777777777777778	2.6730842701189172	0.8922974505153961	114.42399999999999	1160.968	0.14189189189189189:0.11486486486486487:0.09797297297297297:0.013513513513513514:0.07094594594594594:0.010135135135135136:0.02364864864864865:0.02364864864864865:0.006756756756756757:0.04391891891891892:0.02364864864864865:0.013513513513513514:0.057432432432432436:0.08445945945945946:0.11148648648648649:0.07432432432432433:0.010135135135135136:0.033783783783783786:0.010135135135135136:0.033783783…	['False1:2:1:5:1:5:1:2:3:4:3:15:16:20:16:8:16:15:3:2:7:2:1:5:1:2:1:5:1:5:1:2:1:5:1:5:1:2:7:2:3:15 ', 'True1:2:3:15:3:2:7:2:1:5:1:5:1:5:1:5:1:2:7:2:1:2:3:15:14:18:14:13:10:11 ', 'True1:5:1:2:3:15:16:8:16:20:19:20:16:15:16:8:16:15:14:13:10:6:10:13:14:18:17:18:14:15:3:15:14:13:10:6:10:11 ', 'False1:2:3:2:1:5:1:5:1:2:1:5:1:2:3:15:14:13:14:13:14:18:17:18:14:15:14:13:10:6:10:13:14:18:17:18:14:15:3:2:7:…
9	18	3	172	1	0.3333333333333333	2.2161032806510264	0.739753448669146	110.131	470.131	0.2604166666666667:0.1875:0.07291666666666667:0.010416666666666666:0.14583333333333334:0.010416666666666666:0.0625:0.010416666666666666:0.0:0.020833333333333332:0.010416666666666666:0.0:0.010416666666666666:0.041666666666666664:0.08333333333333333:0.052083333333333336:0.0:0.010416666666666666:0.0:0.010416666666666666	['False1:5:1:2:3:2:7:2:1:5:1:5:1:2:7:2:3:15:14:15:16:15:3:4:3:2:1:2:7:2:1:5:1:5:1 ', 'True1:2:1:5:1:5:1:5:1:2:7:2:3:15:16:20:16:8:16:15:14:13:10:6:10:11 ', 'False1:5:1:2:7:2:1:2:1:5:1:2:3:15:16:15:14:18:14:15:3:2:7:2:1:5:1:2:1:5:1:5:1:5:1 ']
9	18	4	183	0	0.0	1.9038480854037745	0.6355201037858906	0.0	720.0	0.27607361963190186:0.26993865030674846:0.1165644171779141:0.024539877300613498:0.12269938650306748:0.0:0.06134969325153374:0.006134969325153374:0.0:0.0:0.0:0.0:0.006134969325153374:0.018404907975460124:0.06748466257668712:0.03067484662576687:0.0:0.0:0.0:0.0	['False1:2:1:5:1:2:7:2:3:15:3:4:3:2:1:5:1:5:1:2:7:2:1:5:1:5:1:2:1:2:7:2:1:5:1:5:1:2:3:2 ', 'False1:2:3:2:1:5:1:2:7:2:3:15:14:13:14:15:16:8:16:15:3:2:1:5:1:2:1:2:1:5:1:5:1:5:1:2:3:15:16:15:3:2:1:2 ', 'False1:2:3:15:14:15:16:15:3:4:3:2:1:5:1:2:3:4:3:2:1:2:7:2:3:2:1:5:1:2:7:2:1:5:1:2:1:5:1:5:1:2:1 ', 'False1:2:1:5:1:2:1:2:3:4:3:15:16:15:3:2:7:2:1:2:7:2:1:5:1:2:7:2:1:5:1:2:3:2:7:2 ']
