# Supplementary material for: Intrinsic motivation in cognitive architecture: intellectual curiosity originated from pattern discovery
Source: Front Artif Intell. 2024 Oct 17;7:1397860. doi: 10.3389/frai.2024.1397860 (PMC11525000; doi:10.3389/frai.2024.1397860)
Supplement: Supplementary file 4 [file Data_Sheet_4.zip › data/instance_ct_7_7_10_2_4_5_180.csv]

map_no	reward	round	skill	goal_time	goal_rate	entropy	entropy_n	achivenmt_time	giveup_time	probability	path
0	2	4	111	4	1.0	1.8932312747362101	0.8616466856708146	34.7815	139.126	0.15:0.075:0.0:0.225:0.25:0.025:0.05:0.125:0.1	['True1:4:5:8:5:2:5:4:1:4:7:4:5:2:5:6:5:8:9 ', 'True1:4:1:4:7:4:5:2:5:8:9 ', 'True1:4:5:8:9 ', 'True1:4:5:8:9 ']
0	2	2	98	1	0.5	1.8104007229214116	0.8239488769583264	24.616	204.61599999999999	0.2:0.04:0.02:0.34:0.18:0.06:0.1:0.04:0.02	['False1:4:1:4:7:4:1:4:5:6:5:2:3:2:5:8:5:4:1:4:5:6:5:4:1:4:1:4:1:4:7:4:1:4:7:4:1:4:7:4:5:6:5 ', 'True1:4:7:4:5:8:9 ']
0	2	4	101	4	1.0	1.9272403651367505	0.8771248897430497	41.616499999999995	166.46599999999998	0.16666666666666666:0.047619047619047616:0.023809523809523808:0.23809523809523808:0.23809523809523808:0.047619047619047616:0.023809523809523808:0.11904761904761904:0.09523809523809523	['True1:4:7:4:1:4:5:8:5:2:3:2:5:6:5:4:1:4:5:6:5:8:9 ', 'True1:4:5:4:1:4:5:8:9 ', 'True1:4:5:8:9 ', 'True1:4:5:8:9 ']
0	2	3	92	3	1.0	1.7585922966937977	0.800369846047238	49.26500000000001	147.79500000000002	0.10810810810810811:0.05405405405405406:0.0:0.1891891891891892:0.35135135135135137:0.08108108108108109:0.0:0.13513513513513514:0.08108108108108109	['True1:4:5:8:9 ', 'True1:4:5:6:5:8:5:8:5:6:5:2:5:4:5:6:5:4:1:4:5:8:9 ', 'True1:4:5:4:5:2:5:8:9 ']
0	2	2	110	1	0.5	1.8201298064019664	0.8283767736698905	41.11	221.11	0.1702127659574468:0.06382978723404255:0.02127659574468085:0.3404255319148936:0.19148936170212766:0.02127659574468085:0.10638297872340426:0.06382978723404255:0.02127659574468085	['False1:4:7:4:5:8:5:4:1:4:5:2:5:8:5:6:5:4:1:4:7:4:1:4:7:4:1:4:1:4:5:4:7:4:1:4 ', 'True1:4:7:4:5:2:3:2:5:8:9 ']
0	2	3	121	2	0.6666666666666666	1.8306801358051692	0.8331784355082054	37.538	255.07600000000002	0.17543859649122806:0.05263157894736842:0.0:0.2982456140350877:0.22807017543859648:0.07017543859649122:0.08771929824561403:0.05263157894736842:0.03508771929824561	['False1:4:7:4:1:4:5:2:5:6:5:8:5:4:1:4:1:4:5:6:5:2:5:4:1:4:1:4:7:4:1:4:7:4:5:6:5:2:5 ', 'True1:4:5:6:5:8:9 ', 'True1:4:7:4:1:4:7:4:5:8:9 ']
0	2	4	187	3	0.75	1.9158339354345124	0.8719335998676804	54.63099999999999	343.893	0.11494252873563218:0.09195402298850575:0.034482758620689655:0.26436781609195403:0.27586206896551724:0.08045977011494253:0.05747126436781609:0.04597701149425287:0.034482758620689655	['True1:4:1:4:7:4:1:4:7:4:5:2:5:6:5:4:1:4:5:6:5:8:9 ', 'False1:4:7:4:5:4:7:4:5:6:5:8:5:2:3:2:5:4:1:4:5:4:5:6:5:4:1:4:7:4:5:2:5:2:3:2:5:6:5:4:5:4:1:4:5:2:3:2 ', 'True1:4:5:6:5:4:5:8:9 ', 'True1:4:5:6:5:8:9 ']
0	2	3	147	2	0.6666666666666666	1.8718866080626948	0.8519323092280605	64.142	308.284	0.18666666666666668:0.09333333333333334:0.02666666666666667:0.30666666666666664:0.2:0.04:0.08:0.04:0.02666666666666667	['False1:4:1:4:5:6:5:2:3:2:5:4:7:4:1:4:5:2:5:6:5:4:7:4:1:4:1:4:7:4:1:4:7:4:5:2:5:4:1:4:7 ', 'True1:4:1:4:5:6:5:2:3:2:5:8:5:4:1:4:1:4:7:4:5:2:5:8:9 ', 'True1:4:1:4:1:4:5:8:9 ']
0	2	3	73	3	1.0	1.9683414654489428	0.8958308066238907	36.35333333333333	109.06	0.0967741935483871:0.06451612903225806:0.03225806451612903:0.12903225806451613:0.2903225806451613:0.06451612903225806:0.03225806451612903:0.1935483870967742:0.0967741935483871	['True1:4:7:4:5:8:9 ', 'True1:4:5:8:5:8:9 ', 'True1:4:5:8:5:6:5:8:5:6:5:2:3:2:5:8:9 ']
0	2	2	125	1	0.5	1.8249890561465067	0.830588313534619	54.432	234.43200000000002	0.16666666666666666:0.07407407407407407:0.018518518518518517:0.2962962962962963:0.25925925925925924:0.07407407407407407:0.05555555555555555:0.037037037037037035:0.018518518518518517	['False1:4:1:4:1:4:5:8:5:6:5:2:3:2:5:4:1:4:5:6:5:2:5:4:1:4:7:4:5:2:5:6:5:4:1:4:7:4:5:6:5 ', 'True1:4:7:4:5:4:1:4:1:4:5:8:9 ']
0	6	3	110	3	1.0	1.8770394762342617	0.8542774805977591	83.77833333333332	251.33499999999998	0.15789473684210525:0.05263157894736842:0.0:0.2807017543859649:0.22807017543859648:0.05263157894736842:0.08771929824561403:0.08771929824561403:0.05263157894736842	['True1:4:1:4:7:4:5:2:5:8:9 ', 'True1:4:7:4:1:4:5:6:5:2:5:8:9 ', 'True1:4:7:4:1:4:7:4:5:8:5:2:5:4:1:4:5:6:5:8:5:4:7:4:1:4:1:4:5:6:5:8:9 ']
0	6	4	136	4	1.0	1.9802757361420877	0.9012623272869325	73.03275	292.131	0.08333333333333333:0.1388888888888889:0.05555555555555555:0.19444444444444445:0.2916666666666667:0.08333333333333333:0.041666666666666664:0.05555555555555555:0.05555555555555555	['True1:4:7:4:1:4:5:2:5:8:9 ', 'True1:4:7:4:5:8:9 ', 'True1:4:5:6:5:4:5:6:5:4:5:2:3:2:5:4:5:8:9 ', 'True1:4:5:2:3:2:5:4:7:4:1:4:5:6:5:2:3:2:5:2:3:2:5:6:5:6:5:2:5:6:5:4:5:8:9 ']
0	6	5	104	5	1.0	1.7957396279876652	0.8172763251013284	38.0846	190.423	0.18181818181818182:0.0:0.0:0.2727272727272727:0.2:0.03636363636363636:0.07272727272727272:0.14545454545454545:0.09090909090909091	['True1:4:5:8:9 ', 'True1:4:5:8:5:8:9 ', 'True1:4:1:4:5:8:5:8:9 ', 'True1:4:7:4:1:4:5:8:5:6:5:8:9 ', 'True1:4:7:4:5:6:5:4:1:4:1:4:7:4:1:4:7:4:5:8:9 ']
0	6	4	186	3	0.75	1.9306132327769294	0.8786599479592052	118.02766666666666	534.083	0.171875:0.1015625:0.0390625:0.28125:0.2109375:0.0546875:0.0625:0.046875:0.03125	['True1:4:5:6:5:8:9 ', 'False1:4:5:2:3:2:5:6:5:8:5:4:1:4:5:6:5:2:5:4:7:4:1:4:7:4:1:4:1:4:5:2:3:2:5:8:9 ', 'True1:4:7:4:1:4:5:2:3:2:5:4:7:4:1:4:5:2:5:4:1:4:7:4:1:4:1:4:7:4:1:4:1:4:1:4:1:4:5:6:5:2:3:2:5:8:9 ', 'True1:4:5:6:5:4:1:4:1:4:5:2:3:2:5:8:5:6:5:4:7:4:1:4:1:4:1:4:7:4:5:2:5:6:5:8:9 ']
0	6	3	163	2	0.6666666666666666	1.8601620621250774	0.8465962384146567	110.8445	401.689	0.16494845360824742:0.07216494845360824:0.020618556701030927:0.29896907216494845:0.23711340206185566:0.07216494845360824:0.07216494845360824:0.041237113402061855:0.020618556701030927	['False1:4:7:4:1:4:5:8:5:6:5:4:7:4:1:4:5:2:3:2:5:6:5:4:1:4:7:4:1:4:5:6:5:2:5:4:7:4:1 ', 'True1:4:1:4:5:6:5:8:5:2:3:2:5:4:1:4:5:6:5:2:5:4:1:4:1:4:7:4:1:4:5:6:5:8:9 ', 'True1:4:1:4:5:4:7:4:1:4:5:2:5:6:5:4:7:4:1:4:5:8:9 ']
0	6	3	148	2	0.6666666666666666	1.8258922053132154	0.8309993544341359	85.1625	350.32500000000005	0.15789473684210525:0.06578947368421052:0.013157894736842105:0.3026315789473684:0.25:0.02631578947368421:0.06578947368421052:0.09210526315789473:0.02631578947368421	['False1:4:7:4:1:4:7:4:1:4:1:4:1:4:7:4:5:8:5:2:5:4:1:4:7:4:5:4:1:4:5:8:5:4 ', 'True1:4:5:2:5:8:5:4:1:4:5:6:5:4:7:4:1:4:1:4:5:2:3:2:5:8:9 ', 'True1:4:5:8:5:2:5:6:5:8:5:4:5:8:9 ']
0	6	4	117	4	1.0	1.926501456972567	0.8767885981450924	53.53175	214.127	0.15:0.05:0.016666666666666666:0.25:0.25:0.05:0.05:0.11666666666666667:0.06666666666666667	['True1:4:5:6:5:2:3:2:5:4:1:4:1:4:7:4:1:4:5:6:5:8:5:4:7:4:1:4:5:8:9 ', 'True1:4:5:8:5:6:5:2:5:4:5:8:5:8:9 ', 'True1:4:7:4:1:4:5:8:9 ', 'True1:4:5:8:9 ']
0	6	3	59	3	1.0	1.9940826364985917	0.9075461184382414	29.514	88.542	0.13043478260869565:0.08695652173913043:0.043478260869565216:0.21739130434782608:0.17391304347826086:0.0:0.08695652173913043:0.13043478260869565:0.13043478260869565	['True1:4:5:2:3:2:5:8:9 ', 'True1:4:7:4:5:8:9 ', 'True1:4:7:4:5:8:9 ']
0	6	3	62	3	1.0	1.7036036870768962	0.7753434513017513	44.428666666666665	133.286	0.18181818181818182:0.0:0.0:0.30303030303030304:0.18181818181818182:0.0:0.09090909090909091:0.15151515151515152:0.09090909090909091	['True1:4:7:4:1:4:5:8:9 ', 'True1:4:7:4:5:4:1:4:7:4:1:4:5:8:5:8:5:8:9 ', 'True1:4:5:8:9 ']
0	6	4	93	4	1.0	1.9820631973311427	0.9020758359321078	36.191	144.764	0.14285714285714285:0.07142857142857142:0.023809523809523808:0.23809523809523808:0.21428571428571427:0.023809523809523808:0.07142857142857142:0.11904761904761904:0.09523809523809523	['True1:4:7:4:5:2:3:2:5:8:9 ', 'True1:4:5:6:5:2:5:8:5:4:7:4:1:4:5:8:9 ', 'True1:4:7:4:1:4:5:8:9 ', 'True1:4:5:8:9 ']
0	10	13	137	13	1.0	1.7831697012430712	0.8115555049019508	21.922307692307694	284.99	0.1958762886597938:0.010309278350515464:0.0:0.24742268041237114:0.20618556701030927:0.020618556701030927:0.030927835051546393:0.15463917525773196:0.13402061855670103	['True1:4:7:4:1:4:5:4:7:4:1:4:1:4:7:4:1:4:1:4:5:8:9 ', 'True1:4:5:8:9 ', 'True1:4:5:8:9 ', 'True1:4:5:8:9 ', 'True1:4:5:8:9 ', 'True1:4:5:8:9 ', 'True1:4:5:8:9 ', 'True1:4:5:8:9 ', 'True1:4:1:4:5:4:5:6:5:8:9 ', 'True1:4:5:8:5:2:5:6:5:8:9 ', 'True1:4:5:8:9 ', 'True1:4:5:8:9 ', 'True1:4:5:8:5:8:9 ']
0	10	5	64	5	1.0	1.7818303077604734	0.8109459206580764	25.882399999999997	129.41199999999998	0.1935483870967742:0.03225806451612903:0.0:0.22580645161290322:0.1935483870967742:0.0:0.03225806451612903:0.16129032258064516:0.16129032258064516	['True1:4:5:8:9 ', 'True1:4:5:8:9 ', 'True1:4:1:4:7:4:5:2:5:8:9 ', 'True1:4:5:8:9 ', 'True1:4:5:8:9 ']
0	10	3	139	3	1.0	1.8220660076086608	0.8292579768143782	109.629	328.887	0.19480519480519481:0.06493506493506493:0.012987012987012988:0.33766233766233766:0.18181818181818182:0.025974025974025976:0.09090909090909091:0.05194805194805195:0.03896103896103896	['True1:4:1:4:1:4:7:4:1:4:7:4:1:4:1:4:1:4:1:4:7:4:5:8:5:2:5:4:1:4:5:8:9 ', 'True1:4:7:4:5:2:3:2:5:4:1:4:7:4:1:4:7:4:5:6:5:2:5:8:9 ', 'True1:4:5:4:7:4:1:4:5:2:5:6:5:4:1:4:5:8:9 ']
0	10	10	215	10	1.0	1.9493278924269406	0.8871773566224106	45.2362	452.36199999999997	0.12318840579710146:0.07246376811594203:0.028985507246376812:0.2463768115942029:0.2608695652173913:0.036231884057971016:0.050724637681159424:0.10869565217391304:0.07246376811594203	['True1:4:7:4:5:2:3:2:5:6:5:8:9 ', 'True1:4:5:6:5:2:3:2:5:4:5:8:5:4:5:4:5:4:1:4:1:4:5:4:1:4:5:6:5:8:9 ', 'True1:4:5:8:9 ', 'True1:4:5:8:5:2:3:2:5:4:5:4:5:8:9 ', 'True1:4:5:8:9 ', 'True1:4:5:2:3:2:5:8:5:4:7:4:1:4:5:2:5:8:5:6:5:4:7:4:1:4:5:8:9 ', 'True1:4:5:8:5:8:9 ', 'True1:4:5:8:9 ', 'True1:4:5:6:5:4:1:4:7:4:5:2:5:8:9 ', 'True1:4:7:4:7:4:7:4:1:4:5:8:9 ']
0	10	9	138	9	1.0	1.8573303478624958	0.8453074697144565	36.296777777777784	326.67100000000005	0.1919191919191919:0.020202020202020204:0.010101010101010102:0.30303030303030304:0.16161616161616163:0.020202020202020204:0.09090909090909091:0.1111111111111111:0.09090909090909091	['True1:4:5:8:9 ', 'True1:4:1:4:5:8:5:8:9 ', 'True1:4:1:4:7:4:1:4:7:4:5:8:9 ', 'True1:4:7:4:1:4:5:4:7:4:1:4:7:4:1:4:1:4:7:4:5:6:5:2:3:2:5:8:9 ', 'True1:4:1:4:5:8:5:6:5:8:9 ', 'True1:4:7:4:1:4:7:4:5:8:9 ', 'True1:4:5:4:1:4:7:4:5:8:9 ', 'True1:4:5:8:9 ', 'True1:4:5:8:9 ']
0	10	7	115	6	0.8571428571428571	1.803459467829653	0.8207897756250554	19.334	296.004	0.1875:0.0375:0.0125:0.3125:0.1875:0.0:0.075:0.1125:0.075	['False1:4:5:2:3:2:5:4:7:4:1:4:1:4:7:4:1:4:7:4:1:4:1:4:1:4:7:4:5:8:5:4:1:4:1:4:7:4 ', 'True1:4:7:4:5:8:9 ', 'True1:4:5:8:5:2:5:4:5:4:5:8:9 ', 'True1:4:5:8:9 ', 'True1:4:5:8:9 ', 'True1:4:5:8:5:8:9 ', 'True1:4:5:8:9 ']
0	10	6	155	5	0.8333333333333334	1.9174087685596684	0.8726503373106345	46.9154	414.577	0.17525773195876287:0.07216494845360824:0.020618556701030927:0.27835051546391754:0.2268041237113402:0.061855670103092786:0.05154639175257732:0.061855670103092786:0.05154639175257732	['False1:4:1:4:5:6:5:4:7:4:1:4:5:6:5:4:1:4:7:4:1:4:1:4:7:4:1:4:5:6:5:2:5:4:7:4:1:4 ', 'True1:4:5:2:3:2:5:4:1:4:5:8:5:2:5:4:1:4:1:4:5:2:5:6:5:8:9 ', 'True1:4:5:6:5:2:3:2:5:6:5:8:9 ', 'True1:4:5:8:9 ', 'True1:4:1:4:5:8:9 ', 'True1:4:7:4:5:8:9 ']
0	10	5	186	3	0.6	1.8680435359408194	0.850183251730017	56.066333333333326	528.199	0.14728682170542637:0.08527131782945736:0.015503875968992248:0.27906976744186046:0.26356589147286824:0.06976744186046512:0.06201550387596899:0.05426356589147287:0.023255813953488372	['False1:4:5:2:5:6:5:8:5:4:1:4:5:6:5:2:5:4:7:4:1:4:5:6:5:2:3:2:5:8:5:4:7:4:1:4 ', 'True1:4:7:4:5:6:5:2:5:8:9 ', 'False1:4:5:6:5:2:5:8:5:4:1:4:7:4:5:8:5:6:5:2:5:4:1:4:5:6:5:4:7:4:1:4:5:2:5:6:5:4:1:4:1:4:1:4:7:4:1:4 ', 'True1:4:5:6:5:4:1:4:1:4:5:2:3:2:5:4:1:4:1:4:7:4:5:2:5:8:9 ', 'True1:4:7:4:5:8:9 ']
0	10	2	118	2	1.0	1.9178023399701616	0.8728294593787894	141.242	282.484	0.14285714285714285:0.08928571428571429:0.017857142857142856:0.26785714285714285:0.25:0.07142857142857142:0.07142857142857142:0.05357142857142857:0.03571428571428571	['True1:4:5:2:3:2:5:6:5:4:1:4:7:4:1:4:7:4:1:4:5:6:5:8:9 ', 'True1:4:1:4:5:6:5:2:5:4:1:4:5:2:5:8:5:6:5:4:7:4:1:4:7:4:5:2:5:8:9 ']
0	10	10	187	9	0.9	1.9637155902826124	0.8937254801069543	31.40488888888889	462.64399999999995	0.171875:0.0703125:0.03125:0.2734375:0.1953125:0.03125:0.0703125:0.0859375:0.0703125	['False1:4:5:6:5:2:3:2:5:4:1:4:5:8:5:2:3:2:5:4:7:4:1:4:5:6:5:2:3:2:5:4:7:4:1:4:1:4:1:4:7 ', 'True1:4:1:4:7:4:1:4:7:4:1:4:5:4:7:4:1:4:1:4:5:8:9 ', 'True1:4:5:6:5:2:3:2:5:8:9 ', 'True1:4:7:4:5:8:9 ', 'True1:4:5:8:9 ', 'True1:4:5:8:9 ', 'True1:4:7:4:5:8:9 ', 'True1:4:5:8:9 ', 'True1:4:5:8:9 ', 'True1:4:1:4:7:4:5:6:5:8:5:2:5:4:1:4:5:8:9 ']
0	14	13	345	10	0.7692307692307693	1.9550210633951104	0.8897684303919712	49.4808	1034.808	0.11328125:0.09765625:0.03125:0.2421875:0.2734375:0.0625:0.0625:0.07421875:0.04296875	['False1:4:7:4:5:8:5:6:5:4:1:4:7:4:1:4:1:4:7:4:1:4:5:2:5:4:1:4:5:6:5:2:3:2:5:8:5:4:7 ', 'True1:4:5:8:9 ', 'True1:4:7:4:5:6:5:8:9 ', 'True1:4:1:4:5:2:5:8:9 ', 'False1:4:5:2:3:2:5:4:5:2:3:2:5:4:5:2:3:2:5:6:5:2:5:6:5:4:7:4:1:4:1:4:7:4:1:4:5:6:5:4:5:8:5:6 ', 'False1:4:7:4:5:4:1:4:5:6:5:8:5:2:5:6:5:4:5:2:5:6:5:4:5:6:5:8:5:4:7:4:1:4:5:2:3:2:5:6:5:8:9 ', 'True1:4:5:8:5:8:5:4:5:2:5:6:5:6:5:2:3:2:5:2:3:2:…
0	14	12	178	11	0.9166666666666666	1.8681379778747498	0.850226234106468	26.996545454545455	476.962	0.1791044776119403:0.022388059701492536:0.007462686567164179:0.29850746268656714:0.19402985074626866:0.03731343283582089:0.08208955223880597:0.09701492537313433:0.08208955223880597	['False1:4:7:4:1:4:5:8:5:6:5:4:7:4:1:4:7:4:5:6:5:4:1:4:5:6:5:4:7:4:1:4:7:4:1:4:1 ', 'True1:4:7:4:5:6:5:2:5:8:9 ', 'True1:4:5:2:3:2:5:8:9 ', 'True1:4:5:8:9 ', 'True1:4:1:4:7:4:1:4:5:8:9 ', 'True1:4:5:8:9 ', 'True1:4:1:4:7:4:5:8:9 ', 'True1:4:5:6:5:4:7:4:5:8:9 ', 'True1:4:5:8:9 ', 'True1:4:5:8:9 ', 'True1:4:5:8:5:4:5:8:9 ', 'True1:4:7:4:1:4:7:4:1:4:1:4:5:4:5:8:9 ']
0	14	5	169	4	0.8	1.9465339311241423	0.8859057700346683	71.24225	464.969	0.15966386554621848:0.08403361344537816:0.03361344537815126:0.2857142857142857:0.20168067226890757:0.03361344537815126:0.08403361344537816:0.07563025210084033:0.04201680672268908	['False1:4:5:2:5:4:7:4:1:4:7:4:5:6:5:2:3:2:5:8:5:4:1:4:7:4:5:6:5:2:5:4:1:4:7:4:5:2:3:2:5:8:9 ', 'True1:4:1:4:7:4:1:4:1:4:5:2:3:2:5:6:5:4:1:4:5:8:9 ', 'True1:4:1:4:5:6:5:8:5:4:7:4:1:4:5:2:3:2:5:8:9 ', 'True1:4:7:4:1:4:5:8:5:8:9 ', 'True1:4:7:4:1:4:1:4:7:4:1:4:7:4:1:4:5:8:5:8:9 ']
0	14	17	237	17	1.0	1.95497211807766	0.8897461544180196	34.34241176470589	583.8210000000001	0.13559322033898305:0.06779661016949153:0.02824858757062147:0.22598870056497175:0.24858757062146894:0.02824858757062147:0.03954802259887006:0.12994350282485875:0.096045197740113	['True1:4:7:4:5:2:5:4:1:4:5:6:5:8:9 ', 'True1:4:5:8:9 ', 'True1:4:5:8:9 ', 'True1:4:5:8:5:8:9 ', 'True1:4:5:2:3:2:5:8:9 ', 'True1:4:5:8:9 ', 'True1:4:5:8:9 ', 'True1:4:5:8:9 ', 'True1:4:5:8:9 ', 'True1:4:1:4:5:8:9 ', 'True1:4:5:8:5:4:5:8:9 ', 'True1:4:5:2:3:2:5:6:5:4:7:4:5:8:5:8:5:2:5:6:5:4:5:8:9 ', 'True1:4:5:6:5:2:3:2:5:4:7:4:1:4:5:4:5:2:3:2:5:4:7:4:1:4:5:8:5:8:5:2:3:2:5:8:9 ', 'True1:4:5:8:9 '…
0	14	28	237	28	1.0	1.8915486600345235	0.8608808947184275	23.289071428571425	652.0939999999999	0.16956521739130434:0.030434782608695653:0.008695652173913044:0.23478260869565218:0.23043478260869565:0.043478260869565216:0.030434782608695653:0.13043478260869565:0.12173913043478261	['True1:4:1:4:7:4:1:4:5:4:1:4:5:2:3:2:5:8:9 ', 'True1:4:7:4:5:4:1:4:5:8:9 ', 'True1:4:5:6:5:2:5:4:7:4:1:4:1:4:5:6:5:8:9 ', 'True1:4:5:8:9 ', 'True1:4:5:8:9 ', 'True1:4:5:8:9 ', 'True1:4:5:6:5:4:5:2:3:2:5:4:7:4:1:4:5:6:5:2:5:6:5:4:1:4:5:8:9 ', 'True1:4:5:8:9 ', 'True1:4:7:4:5:8:9 ', 'True1:4:5:8:9 ', 'True1:4:5:8:9 ', 'True1:4:5:8:9 ', 'True1:4:5:8:9 ', 'True1:4:1:4:7:4:1:4:5:8:9 ', 'True1:4:5:8:9…
0	14	7	99	7	1.0	1.779676647946726	0.809965747836435	26.808714285714277	187.66099999999994	0.19672131147540983:0.01639344262295082:0.0:0.29508196721311475:0.19672131147540983:0.01639344262295082:0.04918032786885246:0.11475409836065574:0.11475409836065574	['True1:4:7:4:5:4:1:4:7:4:1:4:1:4:5:8:9 ', 'True1:4:5:6:5:4:7:4:1:4:5:2:5:8:9 ', 'True1:4:5:8:9 ', 'True1:4:5:4:5:8:9 ', 'True1:4:5:8:9 ', 'True1:4:1:4:5:8:9 ', 'True1:4:5:8:9 ']
0	14	7	256	3	0.42857142857142855	1.7803803481195237	0.8102860155869673	86.65466666666667	979.9639999999999	0.17012448132780084:0.06224066390041494:0.012448132780082987:0.34024896265560167:0.21991701244813278:0.04149377593360996:0.0954356846473029:0.04564315352697095:0.012448132780082987	['False1:4:5:4:7:4:1:4:7:4:5:6:5:4:1:4:7:4:5:2:5:4:1:4:1:4:5:4:1:4:7:4:5:6:5:4:1:4:1 ', 'False1:4:5:4:7:4:1:4:1:4:7:4:5:2:3:2:5:4:1:4:5:8:5:6:5:2:3:2:5:4:1:4:1:4:7:4:1:4:7:4 ', 'False1:4:5:8:5:2:3:2:5:4:1:4:5:6:5:4:7:4:1:4:7:4:5:8:5:2:5:4:1:4:7:4:1:4:5:6:5:8:5:4:7:4 ', 'False1:4:5:2:5:4:7:4:1:4:7:4:1:4:7:4:5:4:1:4:1:4:7:4:1:4:1:4:7:4:1:4:1:4:5:2:5:4:1:4:5:2:5:8:5:6:5:4:1:4:7 ', 'True1:4:7:4:5:6:5…
0	14	12	265	11	0.9166666666666666	1.9986974083332052	0.9096463916111404	43.336181818181814	656.6980000000001	0.11764705882352941:0.11764705882352941:0.047058823529411764:0.2:0.2647058823529412:0.041176470588235294:0.041176470588235294:0.10588235294117647:0.06470588235294118	['False1:4:5:2:5:8:5:6:5:4:7:4:1:4:5:2:3:2:5:6:5:4:7:4:1:4:7:4:1:4:1:4:7 ', 'True1:4:5:8:9 ', 'True1:4:7:4:7:4:5:2:3:2:5:8:9 ', 'True1:4:5:6:5:2:5:4:5:6:5:2:3:2:5:4:1:4:5:2:3:2:5:8:9 ', 'True1:4:5:2:3:2:5:8:9 ', 'True1:4:5:8:9 ', 'True1:4:5:2:3:2:5:8:5:4:7:4:1:4:5:8:5:6:5:2:3:2:5:4:5:8:9 ', 'True1:4:5:6:5:2:5:2:5:8:5:4:5:8:5:8:9 ', 'True1:4:5:8:9 ', 'True1:4:5:2:3:2:5:6:5:8:5:4:1:4:5:8:9 ', 'True…
0	14	12	199	12	1.0	1.9010075877590977	0.8651858382467953	40.10183333333334	481.22200000000004	0.14189189189189189:0.05405405405405406:0.013513513513513514:0.2702702702702703:0.25:0.033783783783783786:0.05405405405405406:0.10135135135135136:0.08108108108108109	['True1:4:1:4:7:4:5:6:5:2:5:8:9 ', 'True1:4:1:4:5:4:7:4:1:4:5:4:7:4:1:4:1:4:7:4:5:8:9 ', 'True1:4:5:2:3:2:5:4:5:4:7:4:5:4:5:2:5:6:5:4:1:4:5:8:9 ', 'True1:4:1:4:5:2:5:6:5:8:9 ', 'True1:4:5:4:5:2:5:8:5:4:5:8:9 ', 'True1:4:5:8:9 ', 'True1:4:5:8:5:8:9 ', 'True1:4:7:4:5:2:3:2:5:8:9 ', 'True1:4:5:8:9 ', 'True1:4:5:4:7:4:1:4:5:6:5:4:7:4:1:4:5:8:9 ', 'True1:4:5:6:5:8:5:4:5:8:9 ', 'True1:4:5:8:9 ']
0	14	10	180	9	0.9	1.9203327868065272	0.8739811153644663	30.399888888888896	453.59900000000005	0.16129032258064516:0.08064516129032258:0.03225806451612903:0.25806451612903225:0.23387096774193547:0.016129032258064516:0.04032258064516129:0.10483870967741936:0.07258064516129033	['True1:4:5:6:5:8:5:2:3:2:5:4:7:4:1:4:7:4:5:8:9 ', 'True1:4:5:8:9 ', 'False1:4:1:4:1:4:1:4:7:4:5:8:5:4:1:4:5:2:5:4:1:4:7:4:1:4:1:4:7:4:5:2:3:2:5 ', 'True1:4:5:2:5:8:9 ', 'True1:4:5:8:9 ', 'True1:4:5:8:5:4:1:4:5:8:9 ', 'True1:4:5:8:5:2:3:2:5:6:5:4:5:2:3:2:5:4:5:8:9 ', 'True1:4:5:4:5:8:9 ', 'True1:4:1:4:5:8:9 ', 'True1:4:5:8:9 ']
0	18	6	160	6	1.0	1.9527224296089805	0.8887222770720786	68.634	411.804	0.14893617021276595:0.06382978723404255:0.02127659574468085:0.2553191489361702:0.24468085106382978:0.07446808510638298:0.05319148936170213:0.07446808510638298:0.06382978723404255	['True1:4:1:4:7:4:5:2:3:2:5:6:5:8:9 ', 'True1:4:1:4:5:6:5:8:9 ', 'True1:4:7:4:1:4:1:4:1:4:5:6:5:2:5:4:1:4:7:4:5:8:9 ', 'True1:4:5:4:7:4:1:4:5:6:5:8:5:4:7:4:1:4:5:2:3:2:5:6:5:4:5:6:5:8:9 ', 'True1:4:5:2:5:6:5:4:5:8:9 ', 'True1:4:5:8:9 ']
0	18	34	374	34	1.0	1.7906878803387536	0.8149771756647989	32.968529411764706	1120.93	0.1244343891402715:0.029411764705882353:0.006787330316742082:0.2850678733031674:0.2828054298642534:0.01809954751131222:0.04751131221719457:0.12895927601809956:0.07692307692307693	['True1:4:1:4:1:4:1:4:7:4:1:4:5:2:3:2:5:6:5:8:9 ', 'True1:4:1:4:1:4:7:4:5:6:5:2:5:8:5:4:5:8:9 ', 'True1:4:5:2:3:2:5:4:7:4:1:4:5:8:9 ', 'True1:4:5:8:9 ', 'True1:4:5:8:9 ', 'True1:4:5:8:5:8:9 ', 'True1:4:5:8:9 ', 'True1:4:5:8:5:8:9 ', 'True1:4:5:6:5:8:9 ', 'True1:4:5:8:5:8:5:6:5:8:9 ', 'True1:4:5:6:5:2:5:8:9 ', 'True1:4:7:4:1:4:7:4:1:4:7:4:5:8:5:8:9 ', 'True1:4:5:4:5:8:5:8:9 ', 'True1:4:5:8:9 ', 'T…
0	18	28	186	28	1.0	1.8888373021288887	0.8596469025568607	21.26346428571428	595.3769999999998	0.16972477064220184:0.03669724770642202:0.009174311926605505:0.22935779816513763:0.22477064220183487:0.027522935779816515:0.03211009174311927:0.14220183486238533:0.12844036697247707	['True1:4:5:6:5:2:3:2:5:8:9 ', 'True1:4:5:8:9 ', 'True1:4:5:2:3:2:5:8:9 ', 'True1:4:5:8:9 ', 'True1:4:5:8:9 ', 'True1:4:5:8:9 ', 'True1:4:5:8:9 ', 'True1:4:5:8:9 ', 'True1:4:5:6:5:4:5:8:9 ', 'True1:4:5:4:1:4:5:8:9 ', 'True1:4:7:4:1:4:1:4:7:4:5:8:9 ', 'True1:4:5:8:9 ', 'True1:4:7:4:1:4:7:4:5:8:9 ', 'True1:4:1:4:5:8:9 ', 'True1:4:5:8:9 ', 'True1:4:5:8:9 ', 'True1:4:5:8:9 ', 'True1:4:1:4:5:8:9 ', 'T…
0	18	18	260	16	0.8888888888888888	1.9551217092506104	0.8898142362948079	24.673125000000002	754.7699999999999	0.15942028985507245:0.057971014492753624:0.024154589371980676:0.25120772946859904:0.22705314009661837:0.03864734299516908:0.05314009661835749:0.1111111111111111:0.07729468599033816	['False1:4:1:4:7:4:1:4:5:8:5:6:5:4:1:4:7:4:1:4:1:4:7:4:1:4:7:4:5:8:5:6:5:4:1:4:7 ', 'True1:4:7:4:5:2:3:2:5:8:9 ', 'True1:4:5:6:5:4:5:4:5:6:5:2:3:2:5:8:9 ', 'True1:4:7:4:5:6:5:2:3:2:5:8:5:4:1:4:5:6:5:8:9 ', 'True1:4:5:8:9 ', 'True1:4:5:8:9 ', 'True1:4:5:8:9 ', 'True1:4:5:8:9 ', 'True1:4:5:8:9 ', 'True1:4:5:8:9 ', 'True1:4:7:4:1:4:5:8:9 ', 'True1:4:7:4:5:8:9 ', 'True1:4:5:8:9 ', 'True1:4:5:8:9 ', '…
0	18	26	267	26	1.0	1.891231867609115	0.8607367162722751	26.774115384615392	696.1270000000002	0.17543859649122806:0.03508771929824561:0.008771929824561403:0.25877192982456143:0.19736842105263158:0.017543859649122806:0.06140350877192982:0.13157894736842105:0.11403508771929824	['True1:4:5:8:9 ', 'True1:4:5:8:9 ', 'True1:4:5:8:9 ', 'True1:4:5:8:9 ', 'True1:4:1:4:5:8:5:6:5:2:5:4:7:4:1:4:1:4:5:8:9 ', 'True1:4:5:8:9 ', 'True1:4:5:8:9 ', 'True1:4:5:2:5:8:9 ', 'True1:4:5:2:3:2:5:4:1:4:7:4:5:6:5:8:9 ', 'True1:4:7:4:1:4:5:8:9 ', 'True1:4:5:8:5:4:7:4:1:4:5:6:5:8:5:8:9 ', 'True1:4:1:4:5:8:9 ', 'True1:4:7:4:1:4:5:8:9 ', 'True1:4:5:8:9 ', 'True1:4:7:4:1:4:7:4:5:6:5:2:5:8:9 ', 'Tru…
0	18	22	299	20	0.9090909090909091	1.8785818489761457	0.8549794446836305	27.545800000000003	910.9160000000002	0.19083969465648856:0.03816793893129771:0.015267175572519083:0.29389312977099236:0.1984732824427481:0.026717557251908396:0.061068702290076333:0.09923664122137404:0.07633587786259542	['False1:4:5:4:7:4:1:4:7:4:1:4:7:4:1:4:1:4:1:4:7:4:1:4:1:4:5:6:5:8:5:2:5:4:7:4:1:4:1 ', 'True1:4:5:8:9 ', 'False1:4:7:4:5:6:5:8:5:4:1:4:1:4:7:4:1:4:5:6:5:4:1:4:5:6:5:4:1:4:7:4:1:4:1:4:7:4:1:4:1 ', 'True1:4:1:4:1:4:1:4:5:2:3:2:5:8:9 ', 'True1:4:7:4:5:8:9 ', 'True1:4:5:2:5:4:1:4:1:4:7:4:5:8:9 ', 'True1:4:5:8:9 ', 'True1:4:5:8:9 ', 'True1:4:5:4:5:8:9 ', 'True1:4:7:4:5:8:5:2:3:2:5:6:5:4:1:4:1:4:7:4:1…
0	18	5	147	4	0.8	1.7774907524655423	0.8089709039302951	84.66499999999999	518.66	0.21428571428571427:0.044642857142857144:0.017857142857142856:0.36607142857142855:0.15178571428571427:0.026785714285714284:0.09821428571428571:0.044642857142857144:0.03571428571428571	['False1:4:1:4:7:4:1:4:7:4:1:4:1:4:7:4:5:2:3:2:5:8:5:4:1:4:7:4:1:4:5:4:1:4:1:4 ', 'True1:4:5:4:7:4:1:4:5:8:9 ', 'True1:4:5:2:3:2:5:6:5:8:9 ', 'True1:4:7:4:1:4:1:4:7:4:5:4:1:4:7:4:5:2:5:6:5:4:1:4:7:4:1:4:1:4:5:4:1:4:7:4:5:8:9 ', 'True1:4:1:4:1:4:1:4:7:4:5:6:5:8:9 ']
0	18	32	254	30	0.9375	1.8585038412213803	0.8458415495581778	16.669733333333333	860.0920000000003	0.20136518771331058:0.030716723549488054:0.010238907849829351:0.2901023890784983:0.17747440273037543:0.017064846416382253:0.06143344709897611:0.10921501706484642:0.10238907849829351	['False1:4:7:4:1:4:7:4:1:4:5:4:1:4:7:4:5:8:5:2:3:2:5:6:5:4:1:4:1:4:7:4:1:4:7:4:1:4:7 ', 'False1:4:7:4:1:4:7:4:1:4:5:4:7:4:1:4:7:4:1:4:7:4:5:2:5:6:5:4:1:4:7:4:1:4:1:4:7:4 ', 'True1:4:5:8:5:6:5:2:5:4:7:4:1:4:5:6:5:2:3:2:5:8:9 ', 'True1:4:5:4:1:4:1:4:1:4:5:8:9 ', 'True1:4:5:8:9 ', 'True1:4:5:8:9 ', 'True1:4:5:8:9 ', 'True1:4:5:8:9 ', 'True1:4:5:8:9 ', 'True1:4:5:8:9 ', 'True1:4:5:8:9 ', 'True1:4:5:8…
0	18	9	133	9	1.0	1.8506221988618907	0.8422544595352522	48.998999999999995	440.991	0.2072072072072072:0.04504504504504504:0.009009009009009009:0.3153153153153153:0.16216216216216217:0.018018018018018018:0.08108108108108109:0.08108108108108109:0.08108108108108109	['True1:4:5:2:5:6:5:4:1:4:7:4:5:2:5:8:9 ', 'True1:4:5:8:9 ', 'True1:4:7:4:1:4:1:4:5:8:9 ', 'True1:4:1:4:1:4:7:4:5:4:1:4:7:4:5:2:5:6:5:4:1:4:5:8:9 ', 'True1:4:7:4:1:4:1:4:5:2:3:2:5:8:9 ', 'True1:4:7:4:5:8:9 ', 'True1:4:7:4:1:4:7:4:5:8:9 ', 'True1:4:1:4:5:8:9 ', 'True1:4:1:4:1:4:1:4:7:4:5:8:9 ']
0	18	37	342	37	1.0	1.9496904491159952	0.8873423632825373	27.68935135135135	1024.5059999999999	0.15492957746478872:0.056338028169014086:0.02535211267605634:0.23380281690140844:0.22253521126760564:0.022535211267605635:0.04507042253521127:0.1352112676056338:0.10422535211267606	['True1:4:5:6:5:8:5:4:7:4:1:4:5:4:7:4:1:4:5:2:3:2:5:8:9 ', 'True1:4:7:4:1:4:5:2:5:8:9 ', 'True1:4:5:8:9 ', 'True1:4:5:4:7:4:5:6:5:2:3:2:5:4:1:4:7:4:5:8:9 ', 'True1:4:5:2:3:2:5:8:9 ', 'True1:4:5:4:5:6:5:4:5:8:9 ', 'True1:4:5:4:1:4:1:4:5:8:9 ', 'True1:4:5:8:9 ', 'True1:4:1:4:7:4:5:8:9 ', 'True1:4:5:8:9 ', 'True1:4:5:8:9 ', 'True1:4:5:8:9 ', 'True1:4:1:4:7:4:1:4:5:4:5:8:9 ', 'True1:4:5:8:9 ', 'True1…
1	2	2	69	2	1.0	1.7723792339727806	0.9108227503891806	43.788	87.576	0.25:0.2916666666666667:0.125:0.08333333333333333:0.08333333333333333:0.125:0.041666666666666664	['True1:6:1:2:3:2:4:2:1:2:1:2:4:2:3:5 ', 'True1:6:7:6:1:2:3:5 ']
1	2	3	125	3	1.0	1.7530380678384554	0.9008833571732529	70.04266666666668	210.12800000000001	0.2692307692307692:0.2692307692307692:0.11538461538461539:0.057692307692307696:0.057692307692307696:0.17307692307692307:0.057692307692307696	['True1:2:1:6:1:2:3:5 ', 'True1:6:7:6:1:2:4:2:3:2:1:6:1:6:1:6:7:6:1:2:1:6:7:6:1:2:4:2:1:2:3:2:3:2:1:2:4:2:3:5 ', 'True1:2:3:5 ']
1	2	3	127	2	0.6666666666666666	1.6724087485983108	0.8594480836693411	52.381	284.762	0.30434782608695654:0.2028985507246377:0.057971014492753624:0.043478260869565216:0.028985507246376812:0.2608695652173913:0.10144927536231885	['False1:2:1:6:1:6:7:6:1:2:3:2:1:6:7:6:1:6:1:2:3:2:4:2:1:6:1:6:7:6:1:2:4:2:1:6:1:2:1:6:7 ', 'True1:2:3:5 ', 'True1:6:7:6:1:6:7:6:1:6:7:6:1:2:4:2:1:2:1:6:1:2:3:5 ']
1	2	5	134	4	0.8	1.7584611597738842	0.9036702751293885	20.976750000000003	263.907	0.2727272727272727:0.2597402597402597:0.1038961038961039:0.06493506493506493:0.05194805194805195:0.18181818181818182:0.06493506493506493	['False1:6:1:2:4:2:1:6:1:2:4:2:1:2:4:2:1:6:1:2:4:2:1:2:4:2:1:6:1:6:1:6:7:6:1:2:1:2:3:2:1:6:7:6:1:6:7 ', 'True1:2:3:5 ', 'True1:2:3:2:3:2:3:2:3:5 ', 'True1:2:3:5 ', 'True1:6:7:6:1:6:7:6:1:2:3:5 ']
1	2	3	130	2	0.6666666666666666	1.7044843309805016	0.8759316722860934	39.3015	258.603	0.2727272727272727:0.30303030303030304:0.10606060606060606:0.09090909090909091:0.045454545454545456:0.15151515151515152:0.030303030303030304	['True1:2:4:2:3:2:1:6:1:6:1:2:4:2:3:5 ', 'False1:2:4:2:1:6:7:6:1:2:3:2:1:2:1:6:1:6:1:2:4:2:3:2:1:6:7:6:1:2:4:2:1:2:3:2:4:2:1:6:1:6:1:2:3:5 ', 'True1:2:3:5 ']
1	2	4	86	4	1.0	1.7180523581958536	0.8829042589812904	34.6935	138.774	0.2777777777777778:0.19444444444444445:0.1388888888888889:0.0:0.1111111111111111:0.19444444444444445:0.08333333333333333	['True1:6:1:2:3:5 ', 'True1:2:3:5 ', 'True1:2:3:2:3:5 ', 'True1:6:7:6:1:2:1:2:1:6:7:6:1:6:7:6:1:2:3:5 ']
1	2	4	75	4	1.0	1.6762349391347304	0.861414356643598	25.752750000000002	103.01100000000001	0.25:0.3333333333333333:0.16666666666666666:0.05555555555555555:0.1111111111111111:0.05555555555555555:0.027777777777777776	['True1:6:7:6:1:2:4:2:3:5 ', 'True1:2:1:2:3:2:4:2:1:2:1:2:3:5 ', 'True1:2:3:2:1:2:3:5 ', 'True1:2:3:5 ']
1	2	4	96	4	1.0	1.7397776671431673	0.8940688592367856	34.04225	136.169	0.2857142857142857:0.21428571428571427:0.14285714285714285:0.023809523809523808:0.09523809523809523:0.19047619047619047:0.047619047619047616	['True1:6:1:2:3:2:4:2:1:6:7:6:1:6:7:6:1:2:3:5 ', 'True1:2:3:5 ', 'True1:6:1:6:1:2:3:2:1:6:1:2:3:5 ', 'True1:2:3:5 ']
1	2	3	204	1	0.3333333333333333	1.683571270551216	0.865184485197605	83.386	443.38599999999997	0.2631578947368421:0.2894736842105263:0.08771929824561403:0.07894736842105263:0.008771929824561403:0.19298245614035087:0.07894736842105263	['True1:6:1:2:4:2:3:2:1:2:1:6:7:6:1:2:3:5 ', 'False1:2:3:2:4:2:1:6:7:6:1:6:7:6:1:2:3:2:1:6:7:6:1:2:3:2:4:2:1:6:7:6:1:2:3:2:4:2:1:6:1:6:7:6:1:6:7:6:1:2:3 ', 'False1:2:3:2:4:2:1:6:1:2:3:2:4:2:1:6:7:6:1:2:1:2:4:2:1:2:1:2:1:2:4:2:3:2:1:6:7:6:1:2:4:2:1:6:1 ']
1	2	4	122	4	1.0	1.7605736191077628	0.9047558644793922	49.521	198.084	0.2692307692307692:0.25:0.1346153846153846:0.057692307692307696:0.07692307692307693:0.17307692307692307:0.038461538461538464	['True1:2:3:2:4:2:1:6:7:6:1:2:3:5 ', 'True1:2:3:2:1:6:1:6:7:6:1:6:1:2:3:2:1:6:1:6:1:2:4:2:3:5 ', 'True1:6:1:2:4:2:3:5 ', 'True1:2:3:5 ']
1	6	4	99	4	1.0	1.7852429648785109	0.9174334003783259	42.58675	170.347	0.2857142857142857:0.21428571428571427:0.09523809523809523:0.07142857142857142:0.09523809523809523:0.19047619047619047:0.047619047619047616	['True1:6:7:6:1:2:4:2:1:6:1:2:4:2:1:6:7:6:1:6:1:6:1:2:4:2:3:5 ', 'True1:6:1:2:3:5 ', 'True1:2:3:5 ', 'True1:2:3:5 ']
1	6	6	63	6	1.0	1.6417041053742636	0.8436690184134487	16.670333333333335	100.022	0.2647058823529412:0.23529411764705882:0.20588235294117646:0.0:0.17647058823529413:0.08823529411764706:0.029411764705882353	['True1:2:3:5 ', 'True1:2:3:5 ', 'True1:2:3:5 ', 'True1:2:3:5 ', 'True1:2:1:6:7:6:1:6:1:2:3:5 ', 'True1:2:3:2:3:5 ']
1	6	4	96	4	1.0	1.7877908959896287	0.9187427779528017	48.334	193.336	0.2692307692307692:0.25:0.07692307692307693:0.09615384615384616:0.07692307692307693:0.17307692307692307:0.057692307692307696	['True1:6:7:6:1:2:4:2:1:6:1:2:4:2:1:6:1:2:1:6:1:2:4:2:3:5 ', 'True1:2:1:2:4:2:3:5 ', 'True1:2:4:2:3:5 ', 'True1:6:7:6:1:6:7:6:1:2:3:5 ']
1	6	5	75	5	1.0	1.7361211828147634	0.8921897980015179	23.1284	115.642	0.2777777777777778:0.2222222222222222:0.16666666666666666:0.027777777777777776:0.1388888888888889:0.1388888888888889:0.027777777777777776	['True1:2:3:2:4:2:1:6:1:6:7:6:1:6:1:2:3:5 ', 'True1:2:3:5 ', 'True1:6:1:2:3:5 ', 'True1:2:3:5 ', 'True1:2:3:5 ']
1	6	4	101	4	1.0	1.7674266078745808	0.9082776040469386	55.687000000000005	222.74800000000002	0.28846153846153844:0.21153846153846154:0.09615384615384616:0.057692307692307696:0.07692307692307693:0.21153846153846154:0.057692307692307696	['True1:6:1:6:1:6:1:6:7:6:1:2:1:2:4:2:1:6:1:2:3:5 ', 'True1:6:7:6:1:2:4:2:3:2:1:6:7:6:1:2:4:2:3:5 ', 'True1:6:1:2:3:5 ', 'True1:2:3:5 ']
1	6	3	109	3	1.0	1.7516705244018804	0.9001805788680783	94.22766666666666	282.683	0.2727272727272727:0.22727272727272727:0.07575757575757576:0.06060606060606061:0.045454545454545456:0.22727272727272727:0.09090909090909091	['True1:6:7:6:1:6:1:2:1:2:4:2:1:6:7:6:1:2:4:2:1:6:1:2:4:2:1:2:3:5 ', 'True1:6:7:6:1:6:7:6:1:2:3:2:3:5 ', 'True1:6:1:2:4:2:3:2:1:6:7:6:1:6:7:6:1:2:1:2:3:5 ']
1	6	4	80	4	1.0	1.7762655074238693	0.9128198998736906	41.16375	164.655	0.2619047619047619:0.21428571428571427:0.14285714285714285:0.023809523809523808:0.09523809523809523:0.19047619047619047:0.07142857142857142	['True1:6:1:2:1:6:1:6:7:6:1:2:3:5 ', 'True1:2:4:2:1:6:7:6:1:2:3:5 ', 'True1:2:3:5 ', 'True1:6:7:6:1:2:3:2:3:2:3:5 ']
1	6	3	81	3	1.0	1.6878119262241318	0.8673637511184773	44.99266666666667	134.978	0.3055555555555556:0.25:0.1388888888888889:0.027777777777777776:0.08333333333333333:0.16666666666666666:0.027777777777777776	['True1:6:1:2:3:2:1:6:1:2:1:6:7:6:1:2:3:2:1:6:1:2:4:2:3:5 ', 'True1:6:1:2:3:5 ', 'True1:2:3:5 ']
1	6	7	54	7	1.0	1.6459201954340472	0.8458356601064531	10.980285714285714	76.862	0.2647058823529412:0.20588235294117646:0.20588235294117646:0.0:0.20588235294117646:0.08823529411764706:0.029411764705882353	['True1:2:3:5 ', 'True1:2:3:5 ', 'True1:2:3:5 ', 'True1:2:3:5 ', 'True1:2:3:5 ', 'True1:6:7:6:1:6:1:2:3:5 ', 'True1:2:3:5 ']
1	6	5	146	4	0.8	1.7241404068246262	0.8860328970798831	39.966499999999996	339.86600000000004	0.2988505747126437:0.22988505747126436:0.08045977011494253:0.05747126436781609:0.04597701149425287:0.21839080459770116:0.06896551724137931	['False1:6:1:2:4:2:3:2:1:6:7:6:1:2:3:2:1:2:4:2:3:2:1:6:7:6:1:6:1:6:1:2:1:6:1:2:1:6:7 ', 'True1:2:1:6:1:6:1:6:1:2:4:2:3:5 ', 'True1:2:3:5 ', 'True1:2:4:2:3:5 ', 'True1:6:1:2:4:2:1:6:7:6:1:6:7:6:1:6:7:6:1:2:1:2:3:5 ']
1	10	4	162	2	0.5	1.7072203914505855	0.8773377292262928	70.737	501.474	0.27906976744186046:0.24806201550387597:0.07751937984496124:0.06976744186046512:0.023255813953488372:0.2248062015503876:0.07751937984496124	['False1:6:7:6:1:2:3:2:4:2:1:6:1:2:4:2:1:2:4:2:3:2:1:6:7:6:1:2:3:2:4:2:1:6:7:6:1:6:7:6:1:2:4 ', 'False1:2:3:2:1:2:1:6:7:6:1:2:4:2:1:6:7:6:1:2:4:2:1:6:7:6:1:6:7:6:1:6:1:2:3:5 ', 'True1:2:3:2:4:2:1:6:1:6:1:2:3:5 ', 'True1:6:7:6:1:2:3:2:4:2:1:2:1:6:1:6:1:2:3:2:1:6:1:6:1:2:1:6:7:6:1:6:1:2:3:5 ']
1	10	5	90	5	1.0	1.724417873443639	0.8861754867154568	38.7156	193.578	0.32:0.22:0.1:0.04:0.1:0.18:0.04	['True1:2:3:5 ', 'True1:6:7:6:1:2:1:6:7:6:1:2:4:2:3:5 ', 'True1:6:1:2:3:5 ', 'True1:2:4:2:3:5 ', 'True1:6:1:2:1:2:1:2:1:6:1:6:1:6:1:2:3:5 ']
1	10	6	93	6	1.0	1.6944891752815014	0.8707951783406496	35.971	215.826	0.3148148148148148:0.24074074074074073:0.12962962962962962:0.037037037037037035:0.1111111111111111:0.14814814814814814:0.018518518518518517	['True1:2:4:2:3:5 ', 'True1:6:1:2:4:2:3:5 ', 'True1:2:1:6:7:6:1:2:3:5 ', 'True1:6:1:2:3:2:1:6:1:6:1:2:1:2:3:5 ', 'True1:2:3:5 ', 'True1:6:1:2:1:6:1:2:3:5 ']
1	10	16	193	15	0.9375	0.8506848330219932	0.4371655255690905	26.109666666666673	571.6449999999999	0.48405466970387245:0.4863325740318907:0.007972665148063782:0.002277904328018223:0.0056947608200455585:0.009491268033409264:0.004176157934700076	['True1:6:7:6:1:6:7:6:1:2:4:2:3:5 ', 'False1:6:7:6:1:6:7:6:1:6:7:6:1:2:4:2:1:2:3:2:1:6:7:6:1:2:4:2:1:6:1:6:7:6:1:2:1:6:1:6:7 ', 'True1:2:4:2:3:5 ', 'True1:6:7:6:1:2:3:5 ', 'True1:2:3:5 ', 'True1:2:3:5 ', 'True1:2:3:5 ', 'True1:2:3:5 ', 'True1:2:1:6:1:6:1:2:3:2:1:2:3:5 ', 'True1:2:1:2:1:2:1:2:3:2:4:2:1:6:7:6:1:2:3:5 ', 'True1:2:1:2:1:2:1:2:1:2:3:2:1:2:1:2:1:2:1:2:1:2:1:2:1:2:1:2:3:2:1:2:1:2:1:2:1:…
1	10	10	144	10	1.0	1.757814665844816	0.9033380429708882	40.241499999999995	402.41499999999996	0.29310344827586204:0.19827586206896552:0.10344827586206896:0.034482758620689655:0.08620689655172414:0.21551724137931033:0.06896551724137931	['True1:6:1:6:1:6:1:2:1:6:7:6:1:2:4:2:1:6:1:2:1:2:3:5 ', 'True1:2:3:2:1:2:3:5 ', 'True1:2:4:2:3:5 ', 'True1:6:1:2:3:5 ', 'True1:6:7:6:1:6:1:2:4:2:1:6:1:2:3:5 ', 'True1:2:3:5 ', 'True1:6:1:2:3:5 ', 'True1:6:7:6:1:2:3:5 ', 'True1:6:7:6:1:2:3:5 ', 'True1:6:1:2:3:2:1:6:7:6:1:6:7:6:1:2:1:6:7:6:1:6:7:6:1:2:4:2:3:5 ']
1	10	5	77	5	1.0	1.7702061447008257	0.9097060034145015	27.6772	138.386	0.25:0.25:0.16666666666666666:0.027777777777777776:0.1388888888888889:0.1111111111111111:0.05555555555555555	['True1:2:1:6:7:6:1:6:7:6:1:2:3:2:4:2:1:2:3:5 ', 'True1:2:3:5 ', 'True1:2:3:5 ', 'True1:2:3:5 ', 'True1:2:3:5 ']
1	10	4	104	4	1.0	1.7090080444831393	0.8782564011564545	61.2765	245.106	0.25925925925925924:0.3333333333333333:0.12962962962962962:0.07407407407407407:0.07407407407407407:0.09259259259259259:0.037037037037037035	['True1:2:3:2:1:2:1:6:7:6:1:2:1:2:4:2:1:2:4:2:3:5 ', 'True1:2:4:2:3:2:1:6:1:2:1:2:3:2:4:2:1:6:7:6:1:2:3:5 ', 'True1:2:3:5 ', 'True1:2:3:5 ']
1	10	6	141	6	1.0	1.7622265892826814	0.9056053231122695	47.72866666666667	286.372	0.24324324324324326:0.3108108108108108:0.10810810810810811:0.10810810810810811:0.08108108108108109:0.10810810810810811:0.04054054054054054	['True1:2:1:6:1:2:4:2:1:6:1:6:7:6:1:2:4:2:3:2:1:6:7:6:1:2:4:2:1:2:4:2:3:5 ', 'True1:2:3:2:4:2:1:2:1:2:4:2:3:5 ', 'True1:2:1:6:7:6:1:2:3:5 ', 'True1:2:4:2:3:5 ', 'True1:2:3:5 ', 'True1:2:4:2:3:5 ']
1	10	16	149	16	1.0	1.7802204443652958	0.9148523354120666	21.906812500000004	350.50900000000007	0.2543859649122807:0.24561403508771928:0.15789473684210525:0.05263157894736842:0.14035087719298245:0.11403508771929824:0.03508771929824561	['True1:6:1:2:4:2:1:6:1:2:1:2:4:2:3:5 ', 'True1:2:3:5 ', 'True1:2:3:2:3:5 ', 'True1:6:7:6:1:2:3:5 ', 'True1:2:3:2:4:2:1:2:3:5 ', 'True1:2:4:2:3:5 ', 'True1:2:3:5 ', 'True1:2:3:5 ', 'True1:2:3:5 ', 'True1:6:1:6:7:6:1:6:1:2:3:5 ', 'True1:2:1:6:7:6:1:2:4:2:3:5 ', 'True1:2:3:5 ', 'True1:6:1:6:7:6:1:2:3:5 ', 'True1:2:3:5 ', 'True1:2:4:2:3:5 ', 'True1:2:3:5 ']
1	10	10	141	10	1.0	1.7294326789147474	0.8887525869343661	42.706	427.06000000000006	0.2833333333333333:0.2833333333333333:0.125:0.058333333333333334:0.08333333333333333:0.13333333333333333:0.03333333333333333	['True1:2:4:2:3:2:1:2:1:6:1:2:3:2:1:6:1:2:4:2:1:6:7:6:1:2:4:2:1:2:4:2:3:5 ', 'True1:2:3:2:1:6:1:6:1:2:3:5 ', 'True1:6:7:6:1:2:4:2:1:6:1:2:3:5 ', 'True1:2:4:2:4:2:3:5 ', 'True1:2:3:2:3:5 ', 'True1:2:3:5 ', 'True1:2:1:6:7:6:1:2:3:2:1:2:3:5 ', 'True1:2:3:5 ', 'True1:2:1:2:1:2:3:5 ', 'True1:2:1:6:1:6:1:6:1:6:7:6:1:2:3:5 ']
1	14	7	140	6	0.8571428571428571	1.7926567838357834	0.9212433496510977	30.689333333333334	364.136	0.26136363636363635:0.20454545454545456:0.10227272727272728:0.056818181818181816:0.06818181818181818:0.22727272727272727:0.07954545454545454	['False1:2:3:2:4:2:1:6:7:6:1:6:7:6:1:2:4:2:1:6:7:6:1:2:4:2:1:6:1:2:3:2:1:6:7:6:1:6 ', 'True1:6:1:2:3:5 ', 'True1:6:1:2:3:2:3:5 ', 'True1:6:7:6:1:2:3:5 ', 'True1:6:1:6:7:6:1:2:4:2:3:5 ', 'True1:2:3:5 ', 'True1:6:7:6:1:6:1:2:4:2:3:5 ']
1	14	3	84	3	1.0	1.7460497314572292	0.8972920626910185	79.98066666666666	239.942	0.2777777777777778:0.24074074074074073:0.09259259259259259:0.037037037037037035:0.05555555555555555:0.2037037037037037:0.09259259259259259	['True1:6:7:6:1:6:7:6:1:2:4:2:1:6:7:6:1:2:3:2:1:2:1:6:7:6:1:2:3:2:1:2:3:5 ', 'True1:2:1:6:7:6:1:2:3:5 ', 'True1:6:1:2:4:2:1:2:3:5 ']
1	14	11	157	10	0.9090909090909091	1.747067227473576	0.8978149522071869	36.9477	549.477	0.2971014492753623:0.2463768115942029:0.08695652173913043:0.06521739130434782:0.07246376811594203:0.18115942028985507:0.050724637681159424	['False1:2:3:2:4:2:1:6:1:2:4:2:1:6:1:6:7:6:1:2:1:6:7:6:1:2:1:2:1:6:1:6:1:6:7:6:1:2:4:2:1:6 ', 'True1:6:1:2:3:5 ', 'True1:6:1:2:4:2:1:6:7:6:1:2:1:2:3:5 ', 'True1:2:1:2:4:2:3:5 ', 'True1:2:4:2:3:5 ', 'True1:6:7:6:1:2:3:5 ', 'True1:2:4:2:3:5 ', 'True1:2:3:5 ', 'True1:2:1:2:3:5 ', 'True1:2:3:5 ', 'True1:6:7:6:1:2:4:2:3:2:1:6:1:6:1:2:4:2:1:6:1:2:1:6:1:6:7:6:1:2:3:5 ']
1	14	12	148	12	1.0	1.7900114899558754	0.9198839375111321	40.65833333333333	487.9	0.2711864406779661:0.2457627118644068:0.11864406779661017:0.05084745762711865:0.1016949152542373:0.15254237288135594:0.059322033898305086	['True1:2:4:2:1:6:1:6:7:6:1:2:4:2:1:2:1:2:4:2:1:6:7:6:1:2:3:5 ', 'True1:2:3:5 ', 'True1:6:7:6:1:2:3:5 ', 'True1:2:4:2:3:2:1:6:7:6:1:2:3:2:1:6:7:6:1:6:1:2:1:6:7:6:1:2:3:5 ', 'True1:2:3:5 ', 'True1:2:3:5 ', 'True1:2:3:5 ', 'True1:2:4:2:1:2:3:5 ', 'True1:2:3:5 ', 'True1:6:1:2:3:5 ', 'True1:6:1:2:3:5 ', 'True1:6:7:6:1:2:4:2:1:2:3:5 ']
1	14	7	91	7	1.0	1.727363810268271	0.887689398766361	27.984999999999996	195.89499999999998	0.2833333333333333:0.2833333333333333:0.13333333333333333:0.05:0.11666666666666667:0.1:0.03333333333333333	['True1:6:7:6:1:2:1:2:3:5 ', 'True1:2:1:6:7:6:1:6:1:2:4:2:1:6:1:2:3:5 ', 'True1:2:4:2:1:2:3:5 ', 'True1:2:4:2:1:2:3:5 ', 'True1:2:3:5 ', 'True1:2:3:5 ', 'True1:2:3:2:1:2:3:5 ']
1	14	18	197	18	1.0	1.7839130963267038	0.9167499831339826	29.80222222222222	536.4399999999999	0.2532467532467532:0.2662337662337662:0.14285714285714285:0.06493506493506493:0.11688311688311688:0.11688311688311688:0.03896103896103896	['True1:2:4:2:1:6:1:2:3:2:4:2:1:6:7:6:1:6:7:6:1:2:4:2:1:6:1:2:3:2:4:2:1:2:4:2:3:5 ', 'True1:2:1:6:1:2:4:2:1:2:3:5 ', 'True1:2:3:5 ', 'True1:2:3:5 ', 'True1:2:3:5 ', 'True1:6:7:6:1:2:3:2:4:2:1:6:7:6:1:2:3:5 ', 'True1:2:4:2:1:6:7:6:1:2:3:5 ', 'True1:2:3:5 ', 'True1:2:3:5 ', 'True1:2:4:2:1:2:3:5 ', 'True1:6:1:6:1:2:3:5 ', 'True1:2:3:5 ', 'True1:2:3:5 ', 'True1:2:3:5 ', 'True1:6:7:6:1:2:3:5 ', 'True1…
1	14	25	208	25	1.0	1.6331929421094875	0.8392951457200419	21.822360000000003	545.5590000000001	0.28921568627450983:0.31862745098039214:0.15196078431372548:0.04411764705882353:0.12254901960784313:0.058823529411764705:0.014705882352941176	['True1:6:7:6:1:2:3:5 ', 'True1:2:4:2:1:2:3:2:4:2:1:2:4:2:3:2:1:6:1:2:1:2:4:2:3:5 ', 'True1:2:3:5 ', 'True1:6:1:2:3:5 ', 'True1:6:7:6:1:2:3:5 ', 'True1:2:3:5 ', 'True1:2:1:6:1:2:1:2:3:5 ', 'True1:2:4:2:3:2:1:6:7:6:1:2:1:2:3:5 ', 'True1:2:3:5 ', 'True1:2:3:5 ', 'True1:6:1:6:1:2:3:5 ', 'True1:2:4:2:3:2:4:2:4:2:1:2:3:5 ', 'True1:2:1:2:1:2:3:5 ', 'True1:2:3:2:1:2:3:5 ', 'True1:2:3:5 ', 'True1:2:1:2:1…
1	14	6	135	5	0.8333333333333334	1.7065583849588986	0.8769975251875769	24.7194	303.597	0.2564102564102564:0.3076923076923077:0.14102564102564102:0.08974358974358974:0.07692307692307693:0.11538461538461539:0.01282051282051282	['False1:2:4:2:3:2:1:6:1:2:4:2:3:2:1:6:1:6:1:2:3:2:4:2:1:2:3:2:4:2:1:6:7:6:1:6:1:6:1:2:3:5 ', 'True1:6:1:2:3:2:1:2:4:2:3:5 ', 'True1:2:3:5 ', 'True1:2:4:2:1:6:1:2:4:2:3:5 ', 'True1:2:3:5 ', 'True1:2:3:5 ']
1	14	3	75	3	1.0	1.728255827325897	0.8881478048536406	63.23666666666667	189.71	0.2826086956521739:0.2608695652173913:0.13043478260869565:0.043478260869565216:0.06521739130434782:0.17391304347826086:0.043478260869565216	['True1:6:7:6:1:6:1:6:1:6:7:6:1:2:3:2:1:6:1:2:4:2:1:2:3:5 ', 'True1:6:1:2:4:2:3:2:1:2:1:2:3:5 ', 'True1:2:3:2:3:5 ']
1	14	18	217	18	1.0	1.748702436956198	0.8986552836497338	29.683611111111116	534.3050000000001	0.23417721518987342:0.2974683544303797:0.17088607594936708:0.06329113924050633:0.11392405063291139:0.08860759493670886:0.03164556962025317	['True1:2:3:2:4:2:1:6:1:2:3:2:4:2:1:6:7:6:1:2:3:2:4:2:1:2:3:5 ', 'True1:2:4:2:1:6:7:6:1:2:3:2:3:2:4:2:1:2:4:2:3:2:4:2:3:5 ', 'True1:6:7:6:1:2:3:5 ', 'True1:6:7:6:1:6:1:2:3:5 ', 'True1:2:3:5 ', 'True1:2:3:2:1:2:3:5 ', 'True1:2:3:5 ', 'True1:6:1:2:3:2:4:2:1:2:3:5 ', 'True1:2:3:5 ', 'True1:2:3:5 ', 'True1:2:3:5 ', 'True1:2:3:5 ', 'True1:2:3:5 ', 'True1:2:3:5 ', 'True1:2:1:6:7:6:1:2:3:5 ', 'True1:2:3…
1	18	50	247	50	1.0	1.7101042901560282	0.8788197599905821	16.807519999999997	840.3759999999999	0.24853801169590642:0.24853801169590642:0.2046783625730994:0.02046783625730994:0.14619883040935672:0.10526315789473684:0.02631578947368421	['True1:2:4:2:3:5 ', 'True1:2:3:5 ', 'True1:6:1:2:3:5 ', 'True1:6:1:2:1:6:1:6:1:2:3:2:4:2:3:5 ', 'True1:2:3:5 ', 'True1:2:3:5 ', 'True1:2:3:5 ', 'True1:2:1:6:1:2:3:2:4:2:1:6:1:2:3:5 ', 'True1:6:1:2:4:2:1:2:3:2:1:6:7:6:1:6:1:2:3:5 ', 'True1:6:1:6:7:6:1:2:3:5 ', 'True1:2:3:5 ', 'True1:6:7:6:1:2:3:5 ', 'True1:2:3:5 ', 'True1:2:3:5 ', 'True1:2:3:5 ', 'True1:2:3:5 ', 'True1:6:7:6:1:2:3:5 ', 'True1:6:7…
1	18	23	243	23	1.0	1.7893390286034847	0.9195383607368308	30.60917391304348	704.0110000000001	0.26339285714285715:0.24553571428571427:0.13392857142857142:0.044642857142857144:0.10267857142857142:0.15178571428571427:0.05803571428571429	['True1:2:4:2:1:6:1:2:3:2:4:2:1:6:7:6:1:2:3:5 ', 'True1:2:4:2:1:2:4:2:3:2:3:2:1:2:4:2:1:2:4:2:1:6:7:6:1:2:3:2:1:2:4:2:3:2:1:2:3:5 ', 'True1:2:3:5 ', 'True1:2:3:5 ', 'True1:2:1:2:3:5 ', 'True1:2:3:5 ', 'True1:2:1:2:3:5 ', 'True1:2:1:6:7:6:1:2:3:5 ', 'True1:2:3:2:4:2:1:2:3:5 ', 'True1:2:1:6:7:6:1:2:1:2:3:5 ', 'True1:2:3:5 ', 'True1:6:1:2:4:2:3:5 ', 'True1:2:3:5 ', 'True1:6:7:6:1:2:1:6:7:6:1:2:3:2:3…
1	18	12	173	12	1.0	1.7761902695693281	0.9127812352649585	47.02566666666667	564.3080000000001	0.2605633802816901:0.2746478873239437:0.11971830985915492:0.07746478873239436:0.08450704225352113:0.14084507042253522:0.04225352112676056	['True1:6:1:2:1:6:7:6:1:6:1:2:4:2:3:5 ', 'True1:6:1:2:4:2:3:5 ', 'True1:6:7:6:1:2:4:2:3:5 ', 'True1:6:1:2:1:6:7:6:1:2:1:2:3:5 ', 'True1:6:1:2:3:5 ', 'True1:2:3:5 ', 'True1:2:4:2:3:2:1:2:3:5 ', 'True1:6:7:6:1:2:3:2:1:6:1:2:4:2:1:6:7:6:1:2:3:2:4:2:1:6:7:6:1:2:3:5 ', 'True1:2:4:2:1:2:3:2:4:2:1:2:4:2:3:5 ', 'True1:6:1:6:1:2:4:2:1:2:3:5 ', 'True1:2:3:2:4:2:1:2:3:5 ', 'True1:2:3:5 ']
1	18	8	128	8	1.0	1.7569461807083975	0.90289172989891	52.319624999999995	418.55699999999996	0.28846153846153844:0.18269230769230768:0.09615384615384616:0.038461538461538464:0.07692307692307693:0.2403846153846154:0.07692307692307693	['True1:6:7:6:1:2:4:2:3:2:1:6:7:6:1:6:1:6:1:2:3:5 ', 'True1:6:7:6:1:2:3:2:1:2:4:2:3:5 ', 'True1:6:7:6:1:6:1:6:7:6:1:2:3:5 ', 'True1:2:4:2:1:6:7:6:1:2:4:2:1:6:1:6:7:6:1:2:3:5 ', 'True1:2:3:5 ', 'True1:2:3:5 ', 'True1:6:1:6:1:2:3:5 ', 'True1:2:1:6:1:6:1:6:1:6:7:6:1:2:3:5 ']
1	18	36	199	36	1.0	1.732808523840429	0.8904874280457711	17.305777777777777	623.0079999999999	0.224:0.272:0.208:0.032:0.144:0.084:0.036	['True1:6:7:6:1:6:7:6:1:6:7:6:1:2:3:5 ', 'True1:6:7:6:1:6:7:6:1:2:3:2:3:2:3:2:3:2:1:2:4:2:3:5 ', 'True1:2:3:5 ', 'True1:2:3:2:1:6:7:6:1:2:4:2:3:5 ', 'True1:2:3:5 ', 'True1:2:3:5 ', 'True1:2:3:5 ', 'True1:6:7:6:1:2:3:5 ', 'True1:2:3:5 ', 'True1:2:4:2:1:2:3:2:4:2:1:6:7:6:1:2:4:2:3:2:3:5 ', 'True1:2:3:5 ', 'True1:2:3:5 ', 'True1:2:3:5 ', 'True1:2:3:5 ', 'True1:2:3:5 ', 'True1:2:4:2:3:5 ', 'True1:2:3…
1	18	33	193	32	0.9696969696969697	1.738372450317187	0.8933467206392443	14.1076875	631.446	0.27601809954751133:0.2398190045248869:0.16289592760180996:0.03167420814479638:0.14479638009049775:0.11312217194570136:0.03167420814479638	['True1:2:3:5 ', 'False1:2:3:2:4:2:1:6:1:2:4:2:1:6:1:2:3:2:1:2:1:6:7:6:1:2:1:6:1:6:1:2:4:2:3:2:1 ', 'True1:2:3:5 ', 'True1:2:3:5 ', 'True1:6:7:6:1:6:1:2:3:5 ', 'True1:6:7:6:1:2:3:5 ', 'True1:2:3:5 ', 'True1:6:1:2:3:5 ', 'True1:2:4:2:3:5 ', 'True1:2:3:5 ', 'True1:2:3:5 ', 'True1:2:1:6:1:2:3:5 ', 'True1:2:1:6:7:6:1:6:7:6:1:2:3:5 ', 'True1:2:3:5 ', 'True1:2:3:5 ', 'True1:2:3:5 ', 'True1:2:3:5 ', 'Tr…
1	18	35	246	34	0.9714285714285714	1.7484255212130768	0.8985129771083676	19.346058823529415	837.7660000000002	0.25170068027210885:0.2619047619047619:0.17687074829931973:0.030612244897959183:0.11564625850340136:0.12244897959183673:0.04081632653061224	['False1:6:7:6:1:6:1:2:3:2:1:6:1:6:7:6:1:6:1:2:3:2:1:6:7:6:1:2:3:2:4:2:1:2:1:6:1:6 ', 'True1:2:3:5 ', 'True1:6:7:6:1:6:7:6:1:2:3:5 ', 'True1:2:1:6:7:6:1:2:3:5 ', 'True1:6:1:2:1:6:7:6:1:2:3:5 ', 'True1:2:3:5 ', 'True1:6:7:6:1:2:3:5 ', 'True1:2:3:5 ', 'True1:2:3:5 ', 'True1:2:4:2:1:2:3:5 ', 'True1:2:3:5 ', 'True1:2:3:5 ', 'True1:2:3:2:4:2:3:5 ', 'True1:6:1:6:1:2:3:2:3:5 ', 'True1:2:4:2:1:2:3:5 ', '…
1	18	12	153	12	1.0	1.824711784026433	0.9377163611137346	38.2725	459.27	0.25:0.21774193548387097:0.11290322580645161:0.04838709677419355:0.0967741935483871:0.18548387096774194:0.08870967741935484	['True1:2:4:2:1:6:7:6:1:2:4:2:3:2:1:2:3:5 ', 'True1:2:1:6:7:6:1:2:4:2:1:2:4:2:3:5 ', 'True1:2:1:6:7:6:1:6:7:6:1:2:4:2:1:6:1:6:7:6:1:2:3:5 ', 'True1:2:3:5 ', 'True1:2:1:2:3:5 ', 'True1:2:3:5 ', 'True1:2:3:2:3:5 ', 'True1:2:3:5 ', 'True1:6:7:6:1:6:7:6:1:2:3:5 ', 'True1:6:7:6:1:6:7:6:1:6:7:6:1:2:3:5 ', 'True1:2:3:5 ', 'True1:6:7:6:1:2:4:2:3:5 ']
1	18	15	187	14	0.9333333333333333	1.755766033327439	0.9022852541160834	43.49214285714286	788.8899999999999	0.28365384615384615:0.2403846153846154:0.10096153846153846:0.04326923076923077:0.0673076923076923:0.19230769230769232:0.07211538461538461	['True1:6:7:6:1:2:3:5 ', 'False1:2:1:6:1:2:4:2:1:6:7:6:1:2:4:2:3:2:1:6:7:6:1:2:1:2:1:6:1:2:1:2:3:2:4:2:1:6 ', 'True1:6:7:6:1:2:4:2:1:2:1:2:1:6:7:6:1:2:4:2:3:2:1:6:7:6:1:6:7:6:1:6:7:6:1:2:3:5 ', 'True1:6:7:6:1:2:4:2:1:6:7:6:1:2:4:2:3:2:1:6:1:6:1:2:3:5 ', 'True1:6:7:6:1:2:1:2:3:5 ', 'True1:2:3:2:3:2:1:2:1:2:3:5 ', 'True1:2:4:2:1:6:7:6:1:6:7:6:1:6:1:2:1:6:1:6:1:2:3:2:1:2:4:2:3:5 ', 'True1:2:3:5 ', '…
1	18	29	192	28	0.9655172413793104	1.6839497379596051	0.8653789789714172	10.912464285714288	485.54900000000004	0.24742268041237114:0.28865979381443296:0.1958762886597938:0.03608247422680412:0.14432989690721648:0.06701030927835051:0.020618556701030927	['False1:2:4:2:3:2:1:6:7:6:1:2:1:6:1:6:1:2:4:2:1:6:1:2:4:2:1:6:1:6:7:6:1:2:3:2:4:2:1:2 ', 'True1:2:4:2:3:5 ', 'True1:2:3:5 ', 'True1:2:3:5 ', 'True1:6:7:6:1:2:3:5 ', 'True1:2:3:5 ', 'True1:2:3:5 ', 'True1:2:3:5 ', 'True1:2:3:2:1:2:4:2:3:5 ', 'True1:2:3:5 ', 'True1:2:3:5 ', 'True1:6:1:2:3:5 ', 'True1:2:3:5 ', 'True1:2:3:2:1:2:1:2:3:5 ', 'True1:2:1:2:3:5 ', 'True1:2:3:5 ', 'True1:2:3:5 ', 'True1:2:…
2	2	3	98	2	0.6666666666666666	1.6342857846699776	0.8398567557003489	26.4955	232.991	0.24561403508771928:0.38596491228070173:0.10526315789473684:0.03508771929824561:0.12280701754385964:0.05263157894736842:0.05263157894736842	['False1:2:1:2:3:2:5:4:5:2:1:2:5:2:1:2:5:4:5:2:1:2:1:2:1:2:5:2:3:2:1:2:1:2:5:2:1:2:3:7:6 ', 'True1:2:3:7:6 ', 'True1:2:1:2:3:2:1:2:3:7:6 ']
2	2	2	92	2	1.0	1.747273405616646	0.8979209068131434	71.18900000000001	142.37800000000001	0.13157894736842105:0.34210526315789475:0.15789473684210525:0.05263157894736842:0.18421052631578946:0.05263157894736842:0.07894736842105263	['True1:2:5:4:5:2:3:2:1:2:3:2:5:4:5:2:1:2:5:2:3:2:1:2:5:2:3:7:6 ', 'True1:2:5:2:3:7:3:7:6 ']
2	2	3	115	3	1.0	1.7664383411936566	0.9077697354377923	72.97933333333333	218.938	0.17543859649122806:0.3333333333333333:0.14035087719298245:0.07017543859649122:0.15789473684210525:0.05263157894736842:0.07017543859649122	['True1:2:5:4:5:2:1:2:3:2:5:4:5:2:1:2:3:2:1:2:5:2:1:2:5:4:5:2:1:2:3:7:3:2:1:2:3:7:6 ', 'True1:2:3:7:6 ', 'True1:2:5:4:5:2:3:2:1:2:3:7:6 ']
2	2	3	132	2	0.6666666666666666	1.6392953803684178	0.8424311786257199	91.167	362.334	0.19540229885057472:0.3793103448275862:0.11494252873563218:0.05747126436781609:0.1839080459770115:0.022988505747126436:0.04597701149425287	['False1:2:3:2:5:4:5:2:1:2:5:4:5:2:1:2:3:2:1:2:1:2:5:2:1:2:3:7:3:2:5:2:1:2:3:2:5:4:5:2:1:2:5 ', 'True1:2:1:2:5:2:3:2:1:2:5:2:1:2:5:2:1:2:5:4:5:2:1:2:3:7:3:2:1:2:5:4:5:2:1:2:3:7:6 ', 'True1:2:3:7:6 ']
2	2	3	104	2	0.6666666666666666	1.6858668595429727	0.866364184575231	45.907	271.814	0.2033898305084746:0.3559322033898305:0.1016949152542373:0.06779661016949153:0.1864406779661017:0.03389830508474576:0.05084745762711865	['False1:2:3:2:5:4:5:2:1:2:5:4:5:2:3:2:1:2:1:2:1:2:5:4:5:2:1:2:5:2:3:7:3:2:1:2:5:2:1:2:5 ', 'True1:2:1:2:5:4:5:2:1:2:3:7:6 ', 'True1:2:3:7:6 ']
2	2	3	78	3	1.0	1.7506264312986235	0.899644021153035	48.367999999999995	145.10399999999998	0.1794871794871795:0.3333333333333333:0.1282051282051282:0.02564102564102564:0.15384615384615385:0.07692307692307693:0.10256410256410256	['True1:2:3:7:6 ', 'True1:2:5:4:5:2:1:2:5:2:1:2:3:7:3:7:6 ', 'True1:2:5:2:1:2:5:2:3:2:1:2:5:2:3:7:6 ']
2	2	3	119	3	1.0	1.546963294116374	0.7949818725532538	92.49566666666668	277.487	0.15294117647058825:0.4:0.27058823529411763:0.023529411764705882:0.058823529411764705:0.03529411764705882:0.058823529411764705	['True1:2:5:4:5:2:1:2:3:2:1:2:1:2:5:4:5:2:1:2:5:2:3:2:1:2:3:2:1:2:1:2:1:2:3:7:6 ', 'True1:2:1:2:3:2:1:2:3:2:3:2:3:2:3:7:3:2:3:2:3:2:3:2:3:2:3:2:3:7:3:2:3:2:3:2:3:2:3:2:3:7:6 ', 'True1:2:3:7:6 ']
2	2	3	61	3	1.0	1.834906363653829	0.9429553386854097	27.39	82.17	0.16:0.28:0.16:0.04:0.12:0.12:0.12	['True1:2:1:2:5:4:5:2:3:7:6 ', 'True1:2:5:2:3:7:6 ', 'True1:2:3:2:3:7:6 ']
2	2	3	127	2	0.6666666666666666	1.7459072558694162	0.8972188447226133	69.247	318.49399999999997	0.175:0.325:0.1625:0.0625:0.15:0.025:0.1	['False1:2:3:2:1:2:5:4:5:2:3:2:1:2:5:4:5:2:1:2:5:2:1:2:3:7:3:2:5:4:5:2:1:2:3:7:3:2:1:2:3:7 ', 'True1:2:5:4:5:2:1:2:1:2:3:7:3:2:1:2:5:2:1:2:3:7:6 ', 'True1:2:5:4:5:2:1:2:3:7:3:7:3:7:6 ']
2	2	1	57	1	1.0	1.6807679837119678	0.8637438807377285	84.342	84.342	0.23529411764705882:0.35294117647058826:0.058823529411764705:0.058823529411764705:0.17647058823529413:0.058823529411764705:0.058823529411764705	['True1:2:1:2:1:2:5:4:5:2:1:2:5:2:3:7:6 ']
2	6	3	105	3	1.0	1.7031495650945234	0.8752457383098374	76.83	230.49	0.22807017543859648:0.3508771929824561:0.14035087719298245:0.03508771929824561:0.10526315789473684:0.05263157894736842:0.08771929824561403	['True1:2:1:2:3:7:6 ', 'True1:2:3:2:1:2:5:2:1:2:1:2:3:7:3:2:1:2:5:2:1:2:3:7:3:7:6 ', 'True1:2:1:2:5:4:5:2:3:2:1:2:1:2:5:4:5:2:1:2:3:7:6 ']
2	6	3	83	3	1.0	1.7660948482729915	0.9075932149952467	60.833333333333336	182.5	0.1891891891891892:0.2972972972972973:0.1891891891891892:0.02702702702702703:0.08108108108108109:0.08108108108108109:0.13513513513513514	['True1:2:1:2:1:2:5:2:3:7:6 ', 'True1:2:3:7:3:7:6 ', 'True1:2:5:4:5:2:3:7:3:2:1:2:1:2:3:2:3:7:6 ']
2	6	4	87	4	1.0	1.810444009445205	0.9303841754071362	43.49425	173.977	0.16666666666666666:0.30952380952380953:0.14285714285714285:0.047619047619047616:0.14285714285714285:0.09523809523809523:0.09523809523809523	['True1:2:5:2:3:2:1:2:3:2:5:2:1:2:3:7:6 ', 'True1:2:5:4:5:2:3:7:6 ', 'True1:2:3:7:6 ', 'True1:2:1:2:5:4:5:2:3:7:6 ']
2	6	3	57	3	1.0	1.7122101157418266	0.8799019402684437	31.03333333333333	93.1	0.19047619047619047:0.23809523809523808:0.19047619047619047:0.0:0.047619047619047616:0.14285714285714285:0.19047619047619047	['True1:2:3:7:6 ', 'True1:2:3:7:3:7:6 ', 'True1:2:5:2:1:2:3:7:6 ']
2	6	5	126	4	0.8	1.7766289955482346	0.913006695818273	37.125249999999994	328.50100000000003	0.1625:0.325:0.1625:0.0625:0.15:0.05:0.0875	['False1:2:1:2:5:2:3:2:1:2:3:7:3:2:1:2:3:2:5:2:1:2:5:4:5:2:1:2:1:2:3:2:5:4:5:2 ', 'True1:2:5:4:5:2:3:7:3:2:1:2:5:4:5:2:3:7:6 ', 'True1:2:3:7:6 ', 'True1:2:5:4:5:2:3:2:1:2:3:7:3:7:6 ', 'True1:2:3:7:6 ']
2	6	3	123	1	0.3333333333333333	1.5184111897061336	0.7803089934256632	70.554	430.554	0.22549019607843138:0.4215686274509804:0.1568627450980392:0.029411764705882353:0.11764705882352941:0.00980392156862745:0.0392156862745098	['False1:2:1:2:5:2:1:2:1:2:1:2:3:2:1:2:1:2:5:2:3:2:1:2:3:7:3:2:5:4:5:2:1:2:5:2:3:2:1 ', 'False1:2:3:7:3:2:1:2:1:2:3:2:1:2:3:7:3:2:1:2:5:4:5:2:3:2:1:2:5:2:3:2:1:2:3:2:1:2:3:2:5:2:1:2:1:2 ', 'True1:2:3:2:5:2:1:2:5:4:5:2:1:2:3:7:6 ']
2	6	9	130	9	1.0	1.8478796603768712	0.9496222943664521	25.610777777777777	230.49699999999999	0.17391304347826086:0.2463768115942029:0.17391304347826086:0.043478260869565216:0.08695652173913043:0.13043478260869565:0.14492753623188406	['True1:2:1:2:3:7:6 ', 'True1:2:3:2:3:7:6 ', 'True1:2:3:7:3:2:5:4:5:2:1:2:5:4:5:2:1:2:3:7:6 ', 'True1:2:5:4:5:2:3:7:6 ', 'True1:2:3:7:6 ', 'True1:2:3:7:6 ', 'True1:2:3:7:6 ', 'True1:2:3:7:6 ', 'True1:2:3:7:6 ']
2	6	2	97	1	0.5	1.6107809543230944	0.8277776623474034	38.733	218.733	0.1836734693877551:0.3673469387755102:0.08163265306122448:0.10204081632653061:0.22448979591836735:0.02040816326530612:0.02040816326530612	['False1:2:5:4:5:2:1:2:5:2:1:2:1:2:5:4:5:2:3:2:1:2:5:4:5:2:3:2:1:2:1:2:3:2:5:4:5:2 ', 'True1:2:1:2:5:4:5:2:3:7:6 ']
2	6	3	128	1	0.3333333333333333	1.5515837352685777	0.7973563096023882	70.072	430.072	0.23404255319148937:0.40425531914893614:0.10638297872340426:0.05319148936170213:0.1595744680851064:0.010638297872340425:0.031914893617021274	['False1:2:1:2:1:2:1:2:5:2:1:2:3:7:3:2:5:2:1:2:1:2:1:2:5:4:5:2:3:2:1:2:3:2:5:2:1:2:1 ', 'False1:2:1:2:5:2:3:7:3:2:1:2:1:2:5:4:5:2:1:2:5:4:5:2:1:2:5:2:3:2:1:2:5:4:5:2:3:2:1:2 ', 'True1:2:3:2:5:4:5:2:1:2:1:2:3:7:6 ']
2	6	4	108	3	0.75	1.7391577082035743	0.8937502633653914	39.811	299.433	0.18571428571428572:0.32857142857142857:0.18571428571428572:0.04285714285714286:0.11428571428571428:0.04285714285714286:0.1	['False1:2:5:4:5:2:1:2:3:2:1:2:1:2:1:2:5:2:1:2:3:2:5:4:5:2:1:2:3:7:3:2:5:2:1:2:3:2:1:2:5:4:5 ', 'True1:2:1:2:3:7:6 ', 'True1:2:3:7:6 ', 'True1:2:3:2:3:2:3:7:3:7:3:7:3:7:6 ']
2	10	7	82	7	1.0	1.7497965167223408	0.8992175294279747	22.505571428571425	157.539	0.13559322033898305:0.2033898305084746:0.2542372881355932:0.01694915254237288:0.05084745762711865:0.11864406779661017:0.22033898305084745	['True1:2:3:7:6 ', 'True1:2:3:2:3:7:3:7:6 ', 'True1:2:3:7:3:2:5:2:1:2:3:7:6 ', 'True1:2:3:7:3:7:6 ', 'True1:2:3:7:6 ', 'True1:2:3:7:3:7:3:7:6 ', 'True1:2:5:4:5:2:3:7:3:7:6 ']
2	10	16	153	16	1.0	1.7423574757483775	0.8953946186026344	20.008562499999993	320.1369999999999	0.19230769230769232:0.2846153846153846:0.17692307692307693:0.007692307692307693:0.06923076923076923:0.12307692307692308:0.14615384615384616	['True1:2:3:7:6 ', 'True1:2:1:2:1:2:3:7:3:2:1:2:5:4:5:2:1:2:5:2:1:2:5:2:1:2:5:2:1:2:3:7:6 ', 'True1:2:3:2:5:2:1:2:3:7:3:7:6 ', 'True1:2:5:2:3:7:6 ', 'True1:2:3:7:6 ', 'True1:2:5:2:1:2:3:7:6 ', 'True1:2:3:7:6 ', 'True1:2:3:7:6 ', 'True1:2:5:2:3:7:6 ', 'True1:2:3:7:6 ', 'True1:2:3:7:6 ', 'True1:2:3:7:6 ', 'True1:2:3:2:3:7:6 ', 'True1:2:3:7:6 ', 'True1:2:3:7:3:2:3:7:6 ', 'True1:2:3:7:6 ']
2	10	4	129	2	0.5	1.644906884745969	0.845314921423544	94.51849999999999	549.037	0.2:0.3769230769230769:0.14615384615384616:0.06153846153846154:0.14615384615384616:0.015384615384615385:0.05384615384615385	['False1:2:3:2:1:2:5:4:5:2:1:2:3:7:3:2:1:2:5:2:1:2:3:7:3:2:1:2:3:2:1:2:3:7:3:2:5:4:5:2 ', 'False1:2:1:2:3:2:1:2:5:4:5:2:3:2:1:2:5:4:5:2:3:2:1:2:1:2:1:2:5:4:5:2:1:2:1:2:3:7:3:2:5:4:5:2 ', 'True1:2:3:7:3:2:1:2:1:2:1:2:3:2:5:4:5:2:1:2:5:2:3:7:6 ', 'True1:2:1:2:3:2:5:2:1:2:1:2:1:2:5:4:5:2:3:7:6 ']
2	10	11	136	11	1.0	1.8008984851503598	0.9254787462949651	31.702363636363632	348.72599999999994	0.18691588785046728:0.2803738317757009:0.16822429906542055:0.028037383177570093:0.09345794392523364:0.102803738317757:0.14018691588785046	['True1:2:3:7:6 ', 'True1:2:1:2:5:2:1:2:3:2:5:2:1:2:1:2:5:2:1:2:1:2:3:7:6 ', 'True1:2:3:7:6 ', 'True1:2:5:4:5:2:1:2:5:4:5:2:1:2:3:7:3:2:3:7:3:7:6 ', 'True1:2:3:7:3:7:6 ', 'True1:2:3:7:6 ', 'True1:2:5:2:3:7:6 ', 'True1:2:3:7:6 ', 'True1:2:3:7:3:7:6 ', 'True1:2:3:7:6 ', 'True1:2:5:4:5:2:3:2:1:2:3:7:6 ']
2	10	3	73	3	1.0	1.7245389685115706	0.8862377172701359	45.49066666666666	136.47199999999998	0.2:0.34285714285714286:0.17142857142857143:0.02857142857142857:0.08571428571428572:0.08571428571428572:0.08571428571428572	['True1:2:3:2:5:2:1:2:3:7:6 ', 'True1:2:1:2:3:2:1:2:5:4:5:2:3:2:1:2:3:7:6 ', 'True1:2:3:7:6 ']
2	10	2	103	0	0.0	1.5537656484752354	0.7984775911824843	0.0	360.0	0.18181818181818182:0.38636363636363635:0.11363636363636363:0.06818181818181818:0.2159090909090909:0.0:0.03409090909090909	['False1:2:5:2:1:2:1:2:5:4:5:2:1:2:5:2:1:2:3:7:3:2:1:2:3:2:5:4:5:2:1:2:5:2:3:2:1:2:5:4:5 ', 'False1:2:1:2:3:7:3:2:5:4:5:2:1:2:5:4:5:2:3:2:1:2:5:2:1:2:5:2:1:2:5:4:5:2:3:7:3:2:1:2:5:2:1:2:5:2:3 ']
2	10	4	151	1	0.25	1.5482762085966533	0.7956565771283425	112.413	652.413	0.1986754966887417:0.4105960264900662:0.152317880794702:0.046357615894039736:0.152317880794702:0.006622516556291391:0.033112582781456956	['False1:2:1:2:3:2:1:2:5:2:1:2:5:2:1:2:3:2:5:4:5:2:1:2:3:2:5:2:1:2:3:2:1:2:3:2:1 ', 'False1:2:1:2:3:2:1:2:3:2:5:4:5:2:1:2:3:7:3:2:1:2:3:2:1:2:3:2:5:4:5:2:1:2:5:2:3:2:1:2:3:2:5:4:5:2:1:2:5 ', 'False1:2:5:2:1:2:5:2:1:2:5:2:3:2:1:2:3:2:5:4:5:2:1:2:5:4:5:2:3:7:3:2:1:2:1:2:1:2:3:2 ', 'True1:2:3:7:3:2:5:4:5:2:1:2:5:2:3:7:3:2:1:2:1:2:3:7:6 ']
2	10	6	89	6	1.0	1.689831699985921	0.8684017095066228	42.33183333333333	253.99099999999999	0.21212121212121213:0.3484848484848485:0.16666666666666666:0.015151515151515152:0.07575757575757576:0.09090909090909091:0.09090909090909091	['True1:2:1:2:3:2:5:2:1:2:3:2:5:2:1:2:3:2:1:2:3:7:6 ', 'True1:2:1:2:3:7:6 ', 'True1:2:3:7:6 ', 'True1:2:3:2:5:4:5:2:1:2:1:2:3:7:6 ', 'True1:2:3:7:6 ', 'True1:2:3:2:5:2:1:2:3:7:6 ']
2	10	9	143	9	1.0	1.7500651766456476	0.8993555933172234	39.51855555555555	355.667	0.2:0.30526315789473685:0.17894736842105263:0.021052631578947368:0.07368421052631578:0.09473684210526316:0.12631578947368421	['True1:2:1:2:1:2:3:7:6 ', 'True1:2:1:2:5:2:3:7:3:2:1:2:5:2:1:2:1:2:3:7:3:2:1:2:3:7:6 ', 'True1:2:3:2:5:2:3:7:6 ', 'True1:2:3:7:6 ', 'True1:2:3:7:6 ', 'True1:2:3:7:6 ', 'True1:2:3:7:3:2:3:7:6 ', 'True1:2:1:2:3:7:6 ', 'True1:2:5:4:5:2:3:2:1:2:5:4:5:2:1:2:3:7:6 ']
2	10	7	132	7	1.0	1.7662727446571411	0.9076846356521748	43.44028571428571	304.08199999999994	0.20987654320987653:0.32098765432098764:0.14814814814814814:0.037037037037037035:0.09876543209876543:0.08641975308641975:0.09876543209876543	['True1:2:1:2:1:2:5:4:5:2:3:2:1:2:1:2:3:2:1:2:5:2:3:2:1:2:1:2:1:2:1:2:3:7:6 ', 'True1:2:5:4:5:2:3:7:6 ', 'True1:2:3:7:6 ', 'True1:2:1:2:3:7:6 ', 'True1:2:3:7:6 ', 'True1:2:5:2:3:7:6 ', 'True1:2:3:7:3:2:5:4:5:2:3:7:6 ']
2	14	8	124	8	1.0	1.682932450241525	0.8648561964993827	46.411249999999995	371.28999999999996	0.21739130434782608:0.32608695652173914:0.18478260869565216:0.010869565217391304:0.05434782608695652:0.08695652173913043:0.11956521739130435	['True1:2:1:2:5:2:1:2:1:2:5:2:1:2:3:2:1:2:5:2:3:7:6 ', 'True1:2:3:2:1:2:3:2:3:7:6 ', 'True1:2:1:2:3:7:6 ', 'True1:2:1:2:3:7:6 ', 'True1:2:1:2:3:7:3:7:6 ', 'True1:2:5:4:5:2:3:7:3:2:1:2:3:2:1:2:3:7:3:7:6 ', 'True1:2:3:7:6 ', 'True1:2:3:2:1:2:3:7:6 ']
2	14	19	163	19	1.0	1.7986984702121047	0.924348162265007	21.879315789473686	415.70700000000005	0.1870967741935484:0.2709677419354839:0.17419354838709677:0.025806451612903226:0.07741935483870968:0.12258064516129032:0.14193548387096774	['True1:2:5:4:5:2:3:7:3:2:1:2:1:2:3:2:5:4:5:2:1:2:5:2:3:7:6 ', 'True1:2:1:2:3:2:5:4:5:2:1:2:3:7:6 ', 'True1:2:3:7:6 ', 'True1:2:5:2:3:7:6 ', 'True1:2:3:7:6 ', 'True1:2:3:7:6 ', 'True1:2:1:2:3:2:1:2:3:7:6 ', 'True1:2:3:7:6 ', 'True1:2:5:2:1:2:3:7:3:7:6 ', 'True1:2:3:2:3:7:6 ', 'True1:2:3:7:6 ', 'True1:2:1:2:5:2:1:2:5:4:5:2:3:7:6 ', 'True1:2:3:7:6 ', 'True1:2:3:7:6 ', 'True1:2:3:7:3:7:6 ', 'True1:2…
2	14	5	117	4	0.8	1.7026095913936248	0.8749682467200224	48.92075	375.683	0.20652173913043478:0.358695652173913:0.15217391304347827:0.043478260869565216:0.11956521739130435:0.043478260869565216:0.07608695652173914	['False1:2:1:2:5:4:5:2:1:2:3:7:3:2:1:2:5:4:5:2:1:2:5:2:3:7:3:2:1:2:5:2:3:2:1:2:3:7:3:2 ', 'True1:2:1:2:3:7:6 ', 'True1:2:3:7:6 ', 'True1:2:5:4:5:2:3:2:1:2:3:7:6 ', 'True1:2:3:2:5:2:1:2:1:2:3:2:5:4:5:2:1:2:1:2:1:2:1:2:3:7:6 ']
2	14	4	91	4	1.0	1.7446107008955254	0.8965525472707395	54.58449999999999	218.33799999999997	0.2222222222222222:0.3333333333333333:0.1111111111111111:0.037037037037037035:0.12962962962962962:0.07407407407407407:0.09259259259259259	['True1:2:1:2:1:2:1:2:5:4:5:2:1:2:5:4:5:2:1:2:3:7:6 ', 'True1:2:3:7:3:7:6 ', 'True1:2:1:2:3:2:5:2:1:2:5:2:3:7:6 ', 'True1:2:1:2:5:2:3:7:6 ']
2	14	2	86	1	0.5	1.6474354391973276	0.8466143413646889	59.058	239.058	0.1875:0.375:0.14583333333333334:0.041666666666666664:0.16666666666666666:0.020833333333333332:0.0625	['False1:2:3:7:3:2:1:2:5:2:3:2:1:2:5:4:5:2:1:2:5:2:1:2:3:7:3:2:5:2:1:2:5:4:5 ', 'True1:2:1:2:5:2:3:2:1:2:3:7:6 ']
2	14	5	140	0	0.0	1.5323637686455105	0.787479200614392	0.0	900.0	0.20416666666666666:0.4041666666666667:0.13333333333333333:0.05416666666666667:0.17083333333333334:0.0:0.03333333333333333	['False1:2:5:2:3:2:1:2:1:2:5:4:5:2:1:2:5:4:5:2:3:7:3:2:1:2:5:4:5:2:3:2:1:2:5:2:1 ', 'False1:2:1:2:3:7:3:2:1:2:3:2:5:4:5:2:1:2:1:2:5:4:5:2:1:2:1:2:5:2:1:2:5:2:1:2:1:2:5 ', 'False1:2:1:2:1:2:3:2:1:2:5:2:3:7:3:2:1:2:3:7:3:2:5:2:1:2:3:2:5:2:1:2:3:2:1:2:5:2:1:2:3:2:5:2:1:2:5:4:5:2:3:2:1 ', 'False1:2:3:2:5:4:5:2:1:2:5:4:5:2:3:2:1:2:3:2:5:4:5:2:1:2:5:2:1:2:5:4:5:2:3:7:3:2:1:2:3:2:5:2:1:2:5:4:5:2:3:2:1:2…
2	14	48	224	48	1.0	1.719191383397053	0.8834896021441041	13.37316666666666	641.9119999999997	0.15968586387434555:0.2356020942408377:0.24607329842931938:0.013089005235602094:0.031413612565445025:0.1256544502617801:0.18848167539267016	['True1:2:3:7:6 ', 'True1:2:1:2:5:2:3:7:3:7:6 ', 'True1:2:5:4:5:2:3:7:3:2:1:2:5:2:1:2:3:7:6 ', 'True1:2:3:7:3:7:6 ', 'True1:2:3:7:6 ', 'True1:2:5:4:5:2:3:7:6 ', 'True1:2:3:7:6 ', 'True1:2:3:7:6 ', 'True1:2:3:2:3:7:6 ', 'True1:2:1:2:3:7:6 ', 'True1:2:1:2:3:7:3:2:3:7:6 ', 'True1:2:3:7:6 ', 'True1:2:3:7:6 ', 'True1:2:3:7:6 ', 'True1:2:1:2:3:2:1:2:5:4:5:2:1:2:3:2:1:2:3:7:6 ', 'True1:2:3:7:6 ', 'True1…
2	14	10	129	9	0.9	1.7147850482477034	0.8812251938149278	21.969	377.721	0.2:0.3217391304347826:0.19130434782608696:0.017391304347826087:0.06956521739130435:0.0782608695652174:0.12173913043478261	['False1:2:5:2:1:2:5:2:1:2:3:7:3:2:5:2:1:2:3:7:3:2:1:2:1:2:3:7:3:2:5:4:5:2:1:2:1:2:5:4 ', 'True1:2:3:7:3:2:5:2:1:2:3:2:1:2:3:2:1:2:1:2:3:7:6 ', 'True1:2:3:7:6 ', 'True1:2:3:7:6 ', 'True1:2:3:7:6 ', 'True1:2:5:2:3:2:1:2:1:2:3:7:6 ', 'True1:2:3:7:6 ', 'True1:2:3:7:6 ', 'True1:2:3:7:6 ', 'True1:2:3:7:3:2:3:7:6 ']
2	14	6	138	5	0.8333333333333334	1.664293245782444	0.8552775402247701	50.7798	433.899	0.22033898305084745:0.3728813559322034:0.1440677966101695:0.03389830508474576:0.11864406779661017:0.0423728813559322:0.06779661016949153	['False1:2:1:2:1:2:3:7:3:2:5:4:5:2:1:2:3:2:5:2:1:2:5:2:1:2:3:7:3:2:1:2:3:2:1:2:3:7:3:2:5:4:5 ', 'True1:2:1:2:5:2:1:2:5:2:1:2:1:2:3:2:1:2:1:2:5:2:3:7:6 ', 'True1:2:1:2:3:2:5:4:5:2:1:2:3:7:6 ', 'True1:2:1:2:1:2:1:2:3:7:6 ', 'True1:2:3:7:6 ', 'True1:2:5:2:3:2:1:2:3:2:5:4:5:2:1:2:3:7:6 ']
2	14	3	83	3	1.0	1.7674222840994598	0.9082753820660711	75.915	227.745	0.1836734693877551:0.32653061224489793:0.10204081632653061:0.08163265306122448:0.1836734693877551:0.061224489795918366:0.061224489795918366	['True1:2:3:2:1:2:5:2:1:2:3:7:6 ', 'True1:2:5:4:5:2:1:2:5:4:5:2:3:2:1:2:1:2:3:7:6 ', 'True1:2:5:4:5:2:1:2:5:4:5:2:3:7:6 ']
2	18	36	217	35	0.9722222222222222	1.6963521737832807	0.8717525701825513	14.5882	690.587	0.19935691318327975:0.2797427652733119:0.21221864951768488:0.00964630225080386:0.03215434083601286:0.11254019292604502:0.15434083601286175	['True1:2:5:4:5:2:3:2:1:2:3:2:1:2:3:7:3:2:1:2:3:7:3:2:5:2:1:2:5:4:5:2:3:7:6 ', 'False1:2:3:2:3:7:3:2:3:7:3:2:1:2:3:7:3:2:5:2:1:2:3:2:1:2:5:2:3:2:1:2:3:7:3:2:3:2:3:7 ', 'True1:2:3:2:3:7:6 ', 'True1:2:3:7:6 ', 'True1:2:3:7:3:2:5:4:5:2:3:7:6 ', 'True1:2:3:7:3:2:1:2:3:7:3:7:3:7:6 ', 'True1:2:3:2:3:7:6 ', 'True1:2:3:7:6 ', 'True1:2:3:7:6 ', 'True1:2:3:7:6 ', 'True1:2:3:7:6 ', 'True1:2:3:7:6 ', 'True1:…
2	18	35	177	35	1.0	1.7626147080677703	0.9058047767125693	16.187571428571427	566.5649999999999	0.17842323651452283:0.22406639004149378:0.2074688796680498:0.016597510373443983:0.04149377593360996:0.14522821576763487:0.18672199170124482	['True1:2:3:7:6 ', 'True1:2:1:2:3:7:3:7:3:7:3:7:3:7:6 ', 'True1:2:1:2:3:7:3:7:6 ', 'True1:2:3:7:6 ', 'True1:2:3:7:6 ', 'True1:2:3:7:6 ', 'True1:2:3:7:6 ', 'True1:2:3:7:3:7:6 ', 'True1:2:3:7:3:2:3:7:6 ', 'True1:2:3:7:6 ', 'True1:2:3:7:3:2:3:7:6 ', 'True1:2:3:7:6 ', 'True1:2:3:7:6 ', 'True1:2:5:2:3:7:6 ', 'True1:2:3:7:6 ', 'True1:2:3:7:6 ', 'True1:2:3:7:6 ', 'True1:2:3:7:6 ', 'True1:2:3:2:3:7:6 ', …
2	18	12	177	12	1.0	1.7692123406944504	0.9091952891829848	45.39833333333333	544.78	0.1891891891891892:0.3310810810810811:0.13513513513513514:0.04054054054054054:0.13513513513513514:0.08108108108108109:0.08783783783783784	['True1:2:3:7:3:2:5:2:1:2:1:2:1:2:3:2:1:2:5:2:3:2:1:2:3:2:5:4:5:2:1:2:3:7:6 ', 'True1:2:3:7:6 ', 'True1:2:5:2:3:7:6 ', 'True1:2:3:7:6 ', 'True1:2:1:2:3:2:1:2:5:2:3:7:6 ', 'True1:2:5:4:5:2:1:2:3:2:1:2:1:2:5:4:5:2:1:2:1:2:5:2:1:2:3:7:6 ', 'True1:2:1:2:5:4:5:2:3:7:6 ', 'True1:2:5:2:5:4:5:2:5:4:5:2:1:2:5:2:3:7:6 ', 'True1:2:3:7:6 ', 'True1:2:3:7:6 ', 'True1:2:3:2:5:2:3:7:6 ', 'True1:2:3:7:6 ']
2	18	4	88	4	1.0	1.6862674479021462	0.8665700462689829	61.9975	247.99	0.20967741935483872:0.3709677419354839:0.11290322580645161:0.03225806451612903:0.14516129032258066:0.06451612903225806:0.06451612903225806	['True1:2:5:2:1:2:5:2:3:7:6 ', 'True1:2:5:2:1:2:3:2:1:2:5:2:1:2:1:2:3:2:1:2:3:7:6 ', 'True1:2:3:2:1:2:5:4:5:2:1:2:5:2:3:7:6 ', 'True1:2:5:4:5:2:1:2:3:7:6 ']
2	18	51	254	51	1.0	1.7216093206733853	0.8847321761023653	15.527960784313724	791.9259999999999	0.1897018970189702:0.2601626016260163:0.2032520325203252:0.008130081300813009:0.037940379403794036:0.13821138211382114:0.16260162601626016	['True1:2:3:7:6 ', 'True1:2:3:7:6 ', 'True1:2:3:7:3:7:3:7:3:2:3:7:6 ', 'True1:2:5:4:5:2:1:2:3:7:3:7:3:7:3:7:6 ', 'True1:2:3:2:1:2:3:7:6 ', 'True1:2:3:7:6 ', 'True1:2:3:7:6 ', 'True1:2:1:2:3:7:6 ', 'True1:2:3:2:3:7:6 ', 'True1:2:3:2:3:7:6 ', 'True1:2:3:7:6 ', 'True1:2:3:7:6 ', 'True1:2:3:7:3:2:3:7:6 ', 'True1:2:3:2:1:2:3:7:6 ', 'True1:2:1:2:5:2:1:2:1:2:5:4:5:2:1:2:3:7:6 ', 'True1:2:3:7:6 ', 'True1…
2	18	20	196	20	1.0	1.801664524503006	0.92587241264848	26.810849999999995	536.2169999999999	0.18181818181818182:0.2784090909090909:0.17613636363636365:0.028409090909090908:0.08522727272727272:0.11363636363636363:0.13636363636363635	['True1:2:3:2:5:4:5:2:1:2:5:2:3:7:6 ', 'True1:2:1:2:5:4:5:2:1:2:5:2:1:2:3:7:3:2:3:7:6 ', 'True1:2:3:7:6 ', 'True1:2:3:2:5:4:5:2:1:2:3:7:6 ', 'True1:2:5:4:5:2:3:7:6 ', 'True1:2:3:7:3:2:1:2:3:7:6 ', 'True1:2:5:2:1:2:3:2:5:2:1:2:3:7:6 ', 'True1:2:3:7:6 ', 'True1:2:3:7:6 ', 'True1:2:5:4:5:2:1:2:3:7:6 ', 'True1:2:3:7:6 ', 'True1:2:1:2:3:7:6 ', 'True1:2:3:7:6 ', 'True1:2:3:7:6 ', 'True1:2:3:7:6 ', 'Tru…
2	18	26	202	26	1.0	1.8034960228607955	0.9268136166186008	20.634692307692305	536.502	0.18932038834951456:0.2669902912621359:0.17475728155339806:0.02912621359223301:0.07281553398058252:0.1262135922330097:0.1407766990291262	['True1:2:3:7:6 ', 'True1:2:3:2:1:2:3:2:3:7:6 ', 'True1:2:5:4:5:2:1:2:1:2:5:2:1:2:1:2:3:2:3:2:3:7:6 ', 'True1:2:3:7:6 ', 'True1:2:3:7:6 ', 'True1:2:3:7:3:7:6 ', 'True1:2:3:7:6 ', 'True1:2:3:7:6 ', 'True1:2:3:7:6 ', 'True1:2:3:7:6 ', 'True1:2:3:7:6 ', 'True1:2:5:4:5:2:3:2:1:2:5:4:5:2:1:2:5:4:5:2:1:2:1:2:3:2:5:4:5:2:5:4:5:2:1:2:1:2:5:2:1:2:3:7:6 ', 'True1:2:3:7:6 ', 'True1:2:3:2:5:2:3:7:3:7:3:7:6 '…
2	18	19	154	19	1.0	1.773665771163861	0.9114838997190738	20.34126315789474	386.48400000000004	0.16083916083916083:0.25874125874125875:0.21678321678321677:0.02097902097902098:0.055944055944055944:0.13286713286713286:0.15384615384615385	['True1:2:5:4:5:2:3:7:3:2:1:2:5:4:5:2:3:7:6 ', 'True1:2:3:7:6 ', 'True1:2:3:2:5:2:1:2:3:7:6 ', 'True1:2:3:7:6 ', 'True1:2:3:7:6 ', 'True1:2:3:7:6 ', 'True1:2:3:7:3:2:3:7:6 ', 'True1:2:5:4:5:2:1:2:3:7:6 ', 'True1:2:3:7:6 ', 'True1:2:3:7:6 ', 'True1:2:3:7:6 ', 'True1:2:3:7:6 ', 'True1:2:3:2:3:7:6 ', 'True1:2:3:2:3:2:3:2:5:2:3:7:6 ', 'True1:2:3:7:6 ', 'True1:2:3:2:3:2:3:7:6 ', 'True1:2:3:7:6 ', 'Tru…
2	18	28	186	28	1.0	1.7109508487699912	0.8792548050590165	18.36032142857143	514.089	0.19117647058823528:0.2647058823529412:0.20098039215686275:0.004901960784313725:0.0392156862745098:0.13725490196078433:0.16176470588235295	['True1:2:3:2:5:2:1:2:5:2:3:2:1:2:3:2:1:2:1:2:1:2:5:2:3:7:3:2:1:2:3:7:6 ', 'True1:2:3:7:6 ', 'True1:2:3:7:6 ', 'True1:2:3:2:3:7:3:7:6 ', 'True1:2:3:2:5:2:1:2:3:7:6 ', 'True1:2:3:7:6 ', 'True1:2:3:7:6 ', 'True1:2:3:7:6 ', 'True1:2:3:7:6 ', 'True1:2:3:7:6 ', 'True1:2:3:7:6 ', 'True1:2:1:2:3:7:6 ', 'True1:2:3:7:6 ', 'True1:2:3:7:6 ', 'True1:2:3:7:6 ', 'True1:2:3:7:6 ', 'True1:2:3:7:3:7:3:7:6 ', 'Tru…
2	18	32	287	31	0.96875	1.7023786022001013	0.8748495417563653	22.49358064516129	877.301	0.15447154471544716:0.3008130081300813:0.25474254742547425:0.018970189701897018:0.04878048780487805:0.08401084010840108:0.13821138211382114	['True1:2:3:7:3:2:5:4:5:2:1:2:3:2:1:2:1:2:1:2:3:7:6 ', 'True1:2:1:2:3:2:1:2:5:2:3:7:6 ', 'True1:2:3:2:3:7:3:2:1:2:3:7:6 ', 'True1:2:1:2:1:2:3:2:5:2:3:2:3:7:6 ', 'True1:2:3:7:6 ', 'True1:2:3:7:6 ', 'True1:2:1:2:3:7:6 ', 'True1:2:1:2:1:2:3:7:3:2:3:2:3:7:6 ', 'True1:2:3:7:6 ', 'True1:2:3:2:1:2:3:7:3:7:6 ', 'True1:2:5:4:5:2:3:7:3:7:3:2:3:7:6 ', 'True1:2:3:7:6 ', 'True1:2:3:7:6 ', 'True1:2:3:2:3:7:6 '…
3	2	3	86	3	1.0	1.8693085808774237	0.8989474065076817	41.629333333333335	124.888	0.2:0.02857142857142857:0.05714285714285714:0.2857142857142857:0.17142857142857143:0.05714285714285714:0.08571428571428572:0.11428571428571428	['True1:4:6:4:1:4:6:4:1:4:1:4:5:3:2:3:5:8:7 ', 'True1:4:1:4:5:8:5:4:5:8:7 ', 'True1:4:5:8:7 ']
3	2	4	115	3	0.75	1.8146671864081283	0.872670450231645	24.337666666666667	253.013	0.16666666666666666:0.030303030303030304:0.06060606060606061:0.3333333333333333:0.19696969696969696:0.09090909090909091:0.045454545454545456:0.07575757575757576	['False1:4:6:4:5:4:1:4:5:4:6:4:1:4:1:4:1:4:6:4:5:4:1:4:6:4:1:4:6:4:5:3:5:4:1:4:6:4:5:8:5:3:2 ', 'True1:4:5:8:7 ', 'True1:4:5:8:5:3:2:3:5:4:5:8:7 ', 'True1:4:5:8:7 ']
3	2	2	86	2	1.0	1.8303433987539104	0.8802091148353723	77.979	155.958	0.18421052631578946:0.02631578947368421:0.10526315789473684:0.3157894736842105:0.18421052631578946:0.07894736842105263:0.05263157894736842:0.05263157894736842	['True1:4:1:4:1:4:6:4:1:4:5:3:5:8:7 ', 'True1:4:5:3:5:4:6:4:1:4:5:3:2:3:5:4:6:4:1:4:5:8:7 ']
3	2	3	144	2	0.6666666666666666	1.7469199417936276	0.8400909122852345	87.2975	354.595	0.17073170731707318:0.012195121951219513:0.08536585365853659:0.34146341463414637:0.2073170731707317:0.0975609756097561:0.024390243902439025:0.06097560975609756	['False1:4:5:3:5:4:6:4:1:4:5:8:5:3:5:4:6:4:1:4:6:4:1:4:6:4:1:4:5:8:5:4:1:4:5:3:5:4:1:4:5:3:5:4 ', 'True1:4:6:4:5:8:7 ', 'True1:4:6:4:5:8:5:3:2:3:5:4:1:4:1:4:6:4:1:4:6:4:1:4:1:4:5:3:5:8:7 ']
3	2	3	89	3	1.0	1.7162643941767262	0.8253487101110214	55.22666666666667	165.68	0.1794871794871795:0.0:0.02564102564102564:0.3076923076923077:0.23076923076923078:0.05128205128205128:0.07692307692307693:0.1282051282051282	['True1:4:6:4:5:8:5:4:1:4:5:8:5:4:1:4:5:8:7 ', 'True1:4:6:4:1:4:5:8:7 ', 'True1:4:5:3:5:4:1:4:5:8:7 ']
3	2	4	83	4	1.0	1.9046229234996455	0.9159300154987927	24.09725	96.389	0.17647058823529413:0.029411764705882353:0.058823529411764705:0.2647058823529412:0.17647058823529413:0.058823529411764705:0.11764705882352941:0.11764705882352941	['True1:4:6:4:1:4:5:3:2:3:5:4:6:4:1:4:5:8:7 ', 'True1:4:5:8:7 ', 'True1:4:5:8:7 ', 'True1:4:5:8:7 ']
3	2	3	107	3	1.0	1.8665321676887334	0.8976122339947543	65.56933333333332	196.70799999999997	0.1836734693877551:0.04081632653061224:0.08163265306122448:0.30612244897959184:0.1836734693877551:0.061224489795918366:0.061224489795918366:0.08163265306122448	['True1:4:5:8:5:3:2:3:5:4:6:4:1:4:5:4:1:4:5:4:1:4:6:4:1:4:1:4:6:4:5:3:2:3:5:8:7 ', 'True1:4:1:4:5:8:7 ', 'True1:4:5:8:7 ']
3	2	3	110	3	1.0	1.6007322971382179	0.7697895156240352	56.9	170.7	0.20930232558139536:0.0:0.0:0.3488372093023256:0.20930232558139536:0.046511627906976744:0.06976744186046512:0.11627906976744186	['True1:4:5:8:7 ', 'True1:4:1:4:6:4:5:4:1:4:1:4:5:4:6:4:1:4:5:8:7 ', 'True1:4:5:4:1:4:5:8:5:4:1:4:5:8:5:8:7 ']
3	2	4	69	4	1.0	1.695071227180471	0.8151569511356117	18.703750000000003	74.81500000000001	0.23076923076923078:0.0:0.038461538461538464:0.23076923076923078:0.19230769230769232:0.0:0.15384615384615385:0.15384615384615385	['True1:4:1:4:1:4:5:3:5:8:7 ', 'True1:4:5:8:7 ', 'True1:4:5:8:7 ', 'True1:4:5:8:7 ']
3	2	3	144	2	0.6666666666666666	1.8141813344351525	0.8724368048209722	55.0745	290.149	0.17391304347826086:0.043478260869565216:0.10144927536231885:0.3333333333333333:0.17391304347826086:0.10144927536231885:0.028985507246376812:0.043478260869565216	['False1:4:5:3:2:3:5:4:6:4:1:4:5:3:5:4:6:4:1:4:5:3:2:3:5:8:5:4:6:4:1:4:1:4:5:4:1:4:6:4:1:4:6 ', 'True1:4:6:4:1:4:6:4:1:4:5:8:7 ', 'True1:4:5:3:2:3:5:4:1:4:5:8:7 ']
3	6	4	103	4	1.0	1.8204923861666453	0.8754717791662451	52.89825	211.593	0.1896551724137931:0.017241379310344827:0.05172413793103448:0.3103448275862069:0.1896551724137931:0.06896551724137931:0.06896551724137931:0.10344827586206896	['True1:4:5:8:7 ', 'True1:4:1:4:5:8:7 ', 'True1:4:6:4:1:4:6:4:5:3:2:3:5:8:5:4:1:4:5:8:5:4:1:4:6:4:1:4:5:3:5:4:1:4:1:4:5:8:7 ', 'True1:4:6:4:5:8:7 ']
3	6	5	127	5	1.0	1.9183951761158071	0.9225530690158615	52.6558	263.279	0.15873015873015872:0.031746031746031744:0.07936507936507936:0.2698412698412698:0.19047619047619047:0.07936507936507936:0.07936507936507936:0.1111111111111111	['True1:4:6:4:5:3:2:3:5:4:1:4:6:4:1:4:1:4:6:4:1:4:6:4:5:3:5:8:7 ', 'True1:4:5:8:5:4:1:4:6:4:5:8:7 ', 'True1:4:5:8:5:3:2:3:5:8:7 ', 'True1:4:5:8:7 ', 'True1:4:5:8:7 ']
3	6	8	183	8	1.0	1.7775386895103304	0.8548154174482736	53.682125	429.457	0.16071428571428573:0.008928571428571428:0.044642857142857144:0.33035714285714285:0.21428571428571427:0.08035714285714286:0.07142857142857142:0.08928571428571429	['True1:4:6:4:5:8:7 ', 'True1:4:6:4:1:4:5:4:6:4:1:4:6:4:1:4:6:4:5:3:5:8:5:4:1:4:5:8:7 ', 'True1:4:5:4:5:4:1:4:5:8:7 ', 'True1:4:5:8:7 ', 'True1:4:1:4:6:4:1:4:5:4:5:3:2:3:5:4:5:8:7 ', 'True1:4:5:4:6:4:5:3:5:4:1:4:5:4:6:4:1:4:5:8:5:3:5:4:5:8:7 ', 'True1:4:1:4:6:4:5:8:7 ', 'True1:4:5:8:7 ']
3	6	2	96	2	1.0	1.6764737745274136	0.806213466897034	128.8125	257.625	0.25862068965517243:0.017241379310344827:0.05172413793103448:0.3793103448275862:0.1206896551724138:0.08620689655172414:0.034482758620689655:0.05172413793103448	['True1:4:1:4:5:8:5:3:5:4:1:4:1:4:1:4:1:4:1:4:1:4:6:4:1:4:6:4:5:4:1:4:6:4:5:8:7 ', 'True1:4:1:4:6:4:1:4:1:4:6:4:1:4:5:3:2:3:5:8:7 ']
3	6	3	79	3	1.0	1.6469472851203717	0.7920142269495674	60.998	182.994	0.1794871794871795:0.0:0.0:0.3076923076923077:0.23076923076923078:0.05128205128205128:0.07692307692307693:0.15384615384615385	['True1:4:1:4:5:8:5:4:6:4:1:4:1:4:6:4:5:8:7 ', 'True1:4:5:8:7 ', 'True1:4:5:8:5:4:1:4:5:8:5:4:5:8:7 ']
3	6	5	69	5	1.0	1.679197783087166	0.807523438110532	21.6316	108.15799999999999	0.22580645161290322:0.0:0.0:0.25806451612903225:0.16129032258064516:0.03225806451612903:0.16129032258064516:0.16129032258064516	['True1:4:1:4:1:4:5:8:7 ', 'True1:4:5:8:7 ', 'True1:4:5:8:7 ', 'True1:4:6:4:5:8:7 ', 'True1:4:5:8:7 ']
3	6	3	124	1	0.3333333333333333	1.6428566970049556	0.7900470698867573	27.106	387.106	0.20930232558139536:0.023255813953488372:0.08139534883720931:0.38372093023255816:0.18604651162790697:0.08139534883720931:0.011627906976744186:0.023255813953488372	['False1:4:5:3:5:4:1:4:1:4:6:4:5:4:1:4:6:4:5:8:5:3:2:3:5:4:1:4:1:4:6:4:1:4:6:4:1:4 ', 'False1:4:5:3:5:4:6:4:1:4:5:3:2:3:5:4:1:4:5:4:1:4:5:3:5:4:1:4:5:4:1:4:1:4:1:4:6:4:1:4:6:4:5 ', 'True1:4:5:8:7 ']
3	6	4	135	4	1.0	1.8159566846941106	0.8732905678257855	81.7525	327.01	0.1511627906976744:0.03488372093023256:0.06976744186046512:0.3023255813953488:0.2441860465116279:0.046511627906976744:0.046511627906976744:0.10465116279069768	['True1:4:5:4:6:4:1:4:1:4:1:4:5:4:6:4:1:4:1:4:6:4:5:8:7 ', 'True1:4:5:4:5:8:7 ', 'True1:4:6:4:5:4:1:4:5:8:5:3:2:3:5:4:1:4:5:8:5:8:7 ', 'True1:4:1:4:5:4:5:4:1:4:5:3:2:3:5:8:5:8:5:4:5:4:5:3:2:3:5:8:5:8:7 ']
3	6	5	110	4	0.8	1.7938187572083975	0.8626444750927196	19.359500000000004	257.438	0.18461538461538463:0.015384615384615385:0.046153846153846156:0.3230769230769231:0.2:0.07692307692307693:0.06153846153846154:0.09230769230769231	['False1:4:6:4:5:3:5:4:1:4:1:4:6:4:1:4:5:4:6:4:1:4:1:4:5:8:5:4:1:4:5:3:2:3:5:8:5:4:6 ', 'True1:4:5:8:7 ', 'True1:4:6:4:5:4:1:4:5:8:7 ', 'True1:4:5:8:7 ', 'True1:4:5:8:7 ']
3	6	4	128	4	1.0	1.9267655166370694	0.9265783519360539	72.2755	289.102	0.140625:0.046875:0.125:0.25:0.21875:0.0625:0.0625:0.09375	['True1:4:5:4:6:4:1:4:6:4:1:4:1:4:6:4:1:4:5:3:2:3:5:8:7 ', 'True1:4:5:3:2:3:5:4:1:4:5:3:2:3:5:8:7 ', 'True1:4:5:3:5:8:7 ', 'True1:4:6:4:5:8:5:3:5:8:5:4:5:8:7 ']
3	10	12	154	12	1.0	1.858098458602699	0.8935564772365137	31.818833333333334	381.826	0.17272727272727273:0.01818181818181818:0.05454545454545454:0.2636363636363636:0.20909090909090908:0.045454545454545456:0.10909090909090909:0.12727272727272726	['True1:4:6:4:1:4:5:8:7 ', 'True1:4:1:4:1:4:5:8:7 ', 'True1:4:5:8:7 ', 'True1:4:6:4:5:8:7 ', 'True1:4:5:8:7 ', 'True1:4:5:4:5:8:7 ', 'True1:4:5:8:5:3:5:8:5:4:1:4:5:8:7 ', 'True1:4:5:4:1:4:6:4:5:8:7 ', 'True1:4:5:8:7 ', 'True1:4:5:8:7 ', 'True1:4:5:3:5:4:6:4:1:4:5:3:2:3:5:4:6:4:1:4:5:8:7 ', 'True1:4:5:3:2:3:5:8:7 ']
3	10	4	91	4	1.0	1.6439826862601554	0.790588556258281	57.91924999999999	231.67699999999996	0.26666666666666666:0.0:0.03333333333333333:0.36666666666666664:0.13333333333333333:0.06666666666666667:0.06666666666666667:0.06666666666666667	['True1:4:6:4:5:8:7 ', 'True1:4:5:3:5:4:6:4:1:4:1:4:1:4:1:4:1:4:1:4:1:4:1:4:5:3:5:8:7 ', 'True1:4:5:8:7 ', 'True1:4:6:4:1:4:1:4:5:4:6:4:1:4:1:4:5:8:7 ']
3	10	4	138	2	0.5	1.6981945604311444	0.816658956932875	53.30800000000001	466.61600000000004	0.2:0.02727272727272727:0.07272727272727272:0.38181818181818183:0.16363636363636364:0.1:0.01818181818181818:0.03636363636363636	['False1:4:5:3:5:4:1:4:5:3:5:8:5:4:1:4:6:4:1:4:6:4:1:4:5:4:6:4:1:4:1:4:6:4:1:4:1:4 ', 'False1:4:5:4:1:4:6:4:1:4:5:8:5:3:2:3:5:4:1:4:6:4:1:4:6:4:1:4:5:3:2:3:5:4:1:4:6:4:1:4 ', 'True1:4:5:4:6:4:1:4:5:3:2:3:5:4:6:4:1:4:6:4:5:8:7 ', 'True1:4:5:4:1:4:5:8:7 ']
3	10	15	169	15	1.0	1.7896197350791068	0.8606251722918826	28.519866666666665	427.798	0.18045112781954886:0.007518796992481203:0.045112781954887216:0.2706766917293233:0.22556390977443608:0.03007518796992481:0.11278195488721804:0.12781954887218044	['True1:4:1:4:5:4:1:4:5:8:7 ', 'True1:4:5:3:5:8:7 ', 'True1:4:5:3:2:3:5:8:5:4:1:4:5:3:5:8:5:4:1:4:1:4:5:4:6:4:1:4:5:3:5:4:5:8:7 ', 'True1:4:5:8:7 ', 'True1:4:5:4:6:4:1:4:5:8:7 ', 'True1:4:5:4:1:4:6:4:5:3:5:4:5:8:7 ', 'True1:4:1:4:6:4:5:8:7 ', 'True1:4:5:8:7 ', 'True1:4:5:8:7 ', 'True1:4:5:8:7 ', 'True1:4:5:8:7 ', 'True1:4:5:8:7 ', 'True1:4:5:8:7 ', 'True1:4:5:8:7 ', 'True1:4:5:8:7 ']
3	10	5	166	4	0.8	1.7575308955442064	0.8451937024035885	83.46475000000001	513.859	0.16666666666666666:0.022727272727272728:0.06818181818181818:0.36363636363636365:0.17424242424242425:0.12121212121212122:0.030303030303030304:0.05303030303030303	['False1:4:5:4:6:4:1:4:6:4:1:4:6:4:1:4:5:3:2:3:5:8:5:4:6:4:1:4:6:4:5:3:2:3:5:8:5:4:1:4:5:3 ', 'True1:4:6:4:5:3:5:4:1:4:6:4:1:4:5:4:6:4:1:4:5:4:6:4:1:4:5:4:6:4:1:4:1:4:5:8:7 ', 'True1:4:6:4:5:3:5:4:1:4:5:3:2:3:5:8:5:4:1:4:6:4:5:4:1:4:5:8:7 ', 'True1:4:6:4:1:4:1:4:6:4:5:8:7 ', 'True1:4:1:4:6:4:6:4:5:8:7 ']
3	10	7	158	6	0.8571428571428571	1.7900711611938702	0.8608422623642483	34.03	384.17999999999995	0.17142857142857143:0.009523809523809525:0.06666666666666667:0.3238095238095238:0.20952380952380953:0.08571428571428572:0.05714285714285714:0.0761904761904762	['False1:4:6:4:1:4:5:4:1:4:6:4:5:3:5:4:1:4:5:3:2:3:5:4:1:4:1:4:5:8:5:3:5:4:6:4:1:4:5:3:5 ', 'True1:4:6:4:5:4:1:4:6:4:5:8:5:3:5:4:1:4:1:4:6:4:5:8:7 ', 'True1:4:1:4:6:4:5:8:7 ', 'True1:4:6:4:5:8:7 ', 'True1:4:5:8:7 ', 'True1:4:6:4:5:3:5:4:1:4:5:8:7 ', 'True1:4:5:8:7 ']
3	10	4	186	3	0.75	1.786642826069359	0.8591935816700357	123.66533333333332	550.996	0.16153846153846155:0.03076923076923077:0.07692307692307693:0.34615384615384615:0.2:0.09230769230769231:0.03076923076923077:0.06153846153846154	['False1:4:5:3:2:3:5:4:1:4:6:4:1:4:5:3:2:3:5:4:1:4:6:4:1:4:6:4:1:4:5:8:5:4:1:4:5:8:7 ', 'True1:4:6:4:1:4:1:4:6:4:1:4:6:4:5:8:5:4:1:4:5:8:7 ', 'True1:4:5:4:6:4:1:4:5:3:2:3:5:4:1:4:1:4:5:8:7 ', 'True1:4:6:4:1:4:5:4:5:3:2:3:5:3:5:4:6:4:5:8:5:4:1:4:6:4:5:4:6:4:1:4:5:3:5:4:5:8:5:4:1:4:6:4:5:8:7 ']
3	10	5	150	4	0.8	1.9033207372422045	0.9153037962801515	39.350249999999996	337.401	0.11538461538461539:0.05128205128205128:0.14102564102564102:0.23076923076923078:0.2564102564102564:0.05128205128205128:0.05128205128205128:0.10256410256410256	['True1:4:6:4:5:8:7 ', 'True1:4:1:4:6:4:1:4:5:3:5:8:7 ', 'False1:4:6:4:5:8:5:3:2:3:5:4:1:4:5:3:5:4:5:3:5:8:5:4:5:4:5:3:2:3:5:8:5:4:1:4:6:4:5:3:2:3:5:8 ', 'True1:4:5:3:2:3:5:8:7 ', 'True1:4:5:8:7 ']
3	10	9	107	9	1.0	1.7693838322384803	0.8508937600665217	20.65511111111111	185.896	0.16883116883116883:0.012987012987012988:0.025974025974025976:0.2727272727272727:0.23376623376623376:0.025974025974025976:0.11688311688311688:0.14285714285714285	['True1:4:1:4:5:3:2:3:5:4:1:4:6:4:1:4:6:4:5:8:7 ', 'True1:4:5:8:7 ', 'True1:4:5:8:5:4:5:8:7 ', 'True1:4:5:8:7 ', 'True1:4:5:8:7 ', 'True1:4:5:8:5:4:1:4:5:8:7 ', 'True1:4:5:4:5:4:5:8:7 ', 'True1:4:5:8:7 ', 'True1:4:5:4:5:8:7 ']
3	10	2	129	0	0.0	1.7551035340028591	0.8440263882508731	0.0	360.0	0.1625:0.05:0.125:0.325:0.2:0.0875:0.0:0.05	['False1:4:5:8:5:3:5:4:6:4:1:4:1:4:5:3:2:3:5:8:5:4:6:4:1:4:1:4:1:4:6:4:5:8:5:3:2:3:5:4 ', 'False1:4:6:4:1:4:5:3:2:3:5:4:1:4:6:4:1:4:5:4:1:4:6:4:5:3:2:3:5:8:5:4:1:4:1:4:6:4:5:3 ']
3	14	2	89	1	0.5	1.578561449292058	0.7591275915440491	101.062	281.062	0.21666666666666667:0.0:0.03333333333333333:0.4:0.16666666666666666:0.11666666666666667:0.016666666666666666:0.05	['False1:4:5:4:1:4:1:4:5:4:6:4:1:4:6:4:1:4:5:8:5:4:6:4:1:4:1:4:1:4:5:4:6:4:1:4:6 ', 'True1:4:6:4:1:4:6:4:5:3:5:8:5:4:1:4:1:4:5:3:5:8:7 ']
3	14	14	177	14	1.0	1.8612427021336784	0.8950685387530106	33.633785714285715	470.873	0.1388888888888889:0.013888888888888888:0.0763888888888889:0.24305555555555555:0.25:0.04861111111111111:0.09722222222222222:0.13194444444444445	['True1:4:5:8:5:4:1:4:1:4:6:4:5:3:5:8:7 ', 'True1:4:1:4:6:4:5:3:5:8:7 ', 'True1:4:5:4:5:3:5:8:5:4:5:8:5:4:5:3:5:4:6:4:1:4:5:3:2:3:5:8:7 ', 'True1:4:5:4:6:4:1:4:5:8:5:3:5:4:6:4:5:3:2:3:5:8:7 ', 'True1:4:5:8:7 ', 'True1:4:5:8:7 ', 'True1:4:5:8:7 ', 'True1:4:5:8:7 ', 'True1:4:5:3:5:4:5:8:7 ', 'True1:4:5:8:5:8:7 ', 'True1:4:6:4:1:4:6:4:5:8:7 ', 'True1:4:5:8:7 ', 'True1:4:5:3:5:8:7 ', 'True1:4:5:8:7 ']
3	14	6	151	4	0.6666666666666666	1.7762870127943904	0.8542134881846459	53.168	572.672	0.2032520325203252:0.032520325203252036:0.07317073170731707:0.35772357723577236:0.15447154471544716:0.08943089430894309:0.04065040650406504:0.04878048780487805	['False1:4:5:3:5:4:6:4:1:4:6:4:1:4:6:4:5:4:1:4:6:4:5:3:2:3:5:4:1:4:5:3:2:3:5:8:7 ', 'True1:4:1:4:5:8:7 ', 'True1:4:5:3:2:3:5:4:1:4:5:8:5:4:6:4:1:4:5:4:1:4:1:4:1:4:5:8:7 ', 'True1:4:5:8:7 ', 'True1:4:1:4:6:4:1:4:5:8:7 ', 'False1:4:6:4:1:4:6:4:5:4:1:4:1:4:6:4:1:4:1:4:6:4:1:4:1:4:5:3:2:3:5:4:6:4 ']
3	14	26	262	26	1.0	1.843402095079763	0.8864890203119665	27.487769230769228	714.6819999999999	0.16228070175438597:0.013157894736842105:0.043859649122807015:0.2412280701754386:0.2236842105263158:0.043859649122807015:0.11403508771929824:0.15789473684210525	['True1:4:1:4:6:4:5:8:7 ', 'True1:4:5:3:2:3:5:4:5:8:7 ', 'True1:4:5:4:5:8:5:3:2:3:5:4:6:4:1:4:5:8:7 ', 'True1:4:5:8:5:8:5:8:7 ', 'True1:4:1:4:6:4:5:8:5:8:7 ', 'True1:4:5:4:1:4:6:4:5:3:5:8:7 ', 'True1:4:1:4:5:8:7 ', 'True1:4:5:8:7 ', 'True1:4:6:4:5:8:5:3:2:3:5:8:7 ', 'True1:4:5:8:7 ', 'True1:4:6:4:1:4:6:4:5:3:5:8:7 ', 'True1:4:5:8:5:8:7 ', 'True1:4:5:8:7 ', 'True1:4:5:8:7 ', 'True1:4:5:8:5:8:7 ', …
3	14	11	149	10	0.9090909090909091	1.7909059846925548	0.8612437276047716	30.4707	484.7069999999999	0.16:0.008:0.032:0.32:0.2:0.096:0.08:0.104	['False1:4:5:4:6:4:1:4:5:8:5:4:6:4:1:4:6:4:5:3:5:4:1:4:5:3:2:3:5:8:5:4:6:4:1:4:6 ', 'True1:4:6:4:1:4:5:4:6:4:1:4:5:4:6:4:1:4:6:4:1:4:5:8:7 ', 'True1:4:6:4:5:8:7 ', 'True1:4:5:8:7 ', 'True1:4:6:4:5:8:7 ', 'True1:4:6:4:5:8:7 ', 'True1:4:5:8:5:3:5:4:1:4:5:8:7 ', 'True1:4:5:4:5:4:5:8:7 ', 'True1:4:5:8:7 ', 'True1:4:5:8:7 ', 'True1:4:5:8:7 ']
3	14	2	71	2	1.0	1.8012744833547776	0.8662299214719225	86.0735	172.147	0.21052631578947367:0.02631578947368421:0.05263157894736842:0.3157894736842105:0.18421052631578946:0.05263157894736842:0.05263157894736842:0.10526315789473684	['True1:4:1:4:1:4:5:8:7 ', 'True1:4:5:8:5:3:2:3:5:4:6:4:1:4:6:4:1:4:1:4:5:8:5:4:1:4:5:8:7 ']
3	14	8	84	8	1.0	1.7772184269875522	0.8546614037304753	19.560374999999997	156.48299999999998	0.16071428571428573:0.0:0.017857142857142856:0.23214285714285715:0.21428571428571427:0.05357142857142857:0.14285714285714285:0.17857142857142858	['True1:4:6:4:5:3:5:8:7 ', 'True1:4:6:4:5:8:7 ', 'True1:4:5:8:7 ', 'True1:4:5:4:1:4:5:8:7 ', 'True1:4:5:8:5:8:7 ', 'True1:4:5:8:7 ', 'True1:4:6:4:5:8:7 ', 'True1:4:5:8:5:8:7 ']
3	14	5	134	4	0.8	1.586608177138691	0.7629972496639559	99.131	576.524	0.24166666666666667:0.008333333333333333:0.025:0.4166666666666667:0.10833333333333334:0.125:0.03333333333333333:0.041666666666666664	['True1:4:6:4:1:4:1:4:6:4:1:4:5:4:1:4:1:4:1:4:6:4:1:4:5:8:5:4:1:4:5:8:7 ', 'False1:4:1:4:6:4:1:4:1:4:6:4:5:4:1:4:6:4:1:4:1:4:1:4:6:4:1:4:5:3:2:3:5:4:6:4:1:4:6:4 ', 'True1:4:1:4:5:3:5:4:6:4:1:4:6:4:1:4:5:8:7 ', 'True1:4:6:4:5:4:1:4:6:4:5:8:7 ', 'True1:4:1:4:6:4:1:4:1:4:6:4:5:8:7 ']
3	14	10	122	10	1.0	1.8263799700352	0.8783031085162389	26.096300000000003	260.963	0.20238095238095238:0.011904761904761904:0.047619047619047616:0.2619047619047619:0.19047619047619047:0.03571428571428571:0.11904761904761904:0.13095238095238096	['True1:4:1:4:5:8:7 ', 'True1:4:6:4:5:3:2:3:5:4:1:4:6:4:1:4:5:8:5:3:5:4:1:4:5:3:5:8:7 ', 'True1:4:5:8:7 ', 'True1:4:5:8:7 ', 'True1:4:5:8:7 ', 'True1:4:5:8:7 ', 'True1:4:1:4:6:4:1:4:5:8:7 ', 'True1:4:5:8:7 ', 'True1:4:1:4:5:8:7 ', 'True1:4:5:8:7 ']
3	14	13	76	13	1.0	1.7280925456497755	0.8310368486020386	11.611538461538462	150.95000000000002	0.2077922077922078:0.0:0.012987012987012988:0.23376623376623376:0.18181818181818182:0.025974025974025976:0.16883116883116883:0.16883116883116883	['True1:4:5:8:7 ', 'True1:4:6:4:1:4:5:8:7 ', 'True1:4:1:4:5:8:7 ', 'True1:4:5:8:7 ', 'True1:4:6:4:1:4:5:8:7 ', 'True1:4:5:8:7 ', 'True1:4:5:8:7 ', 'True1:4:5:3:5:8:7 ', 'True1:4:5:8:7 ', 'True1:4:5:8:7 ', 'True1:4:5:8:7 ', 'True1:4:5:8:7 ', 'True1:4:5:8:7 ']
3	18	16	245	16	1.0	1.8597476348986766	0.8943495633910998	44.412125	710.594	0.1683673469387755:0.025510204081632654:0.05612244897959184:0.30612244897959184:0.18877551020408162:0.07653061224489796:0.08163265306122448:0.09693877551020408	['True1:4:6:4:1:4:6:4:1:4:5:4:1:4:5:4:1:4:1:4:5:3:2:3:5:8:5:4:1:4:5:8:7 ', 'True1:4:5:8:7 ', 'True1:4:6:4:5:8:7 ', 'True1:4:1:4:5:4:6:4:1:4:1:4:5:4:6:4:1:4:5:8:7 ', 'True1:4:5:8:7 ', 'True1:4:5:8:7 ', 'True1:4:5:8:7 ', 'True1:4:6:4:5:8:7 ', 'True1:4:6:4:1:4:6:4:5:8:7 ', 'True1:4:5:4:1:4:6:4:5:3:2:3:5:8:7 ', 'True1:4:6:4:1:4:1:4:6:4:5:8:5:3:2:3:5:4:1:4:5:4:5:3:2:3:5:4:5:8:5:4:5:3:2:3:5:8:7 ', 'Tru…
3	18	24	268	24	1.0	1.912743991779099	0.9198354238099554	35.94233333333333	862.6159999999999	0.14566929133858267:0.03543307086614173:0.08267716535433071:0.2440944881889764:0.22440944881889763:0.047244094488188976:0.09448818897637795:0.12598425196850394	['True1:4:6:4:5:4:1:4:5:8:7 ', 'True1:4:1:4:6:4:1:4:6:4:5:8:7 ', 'True1:4:5:3:2:3:5:4:5:4:5:4:5:4:6:4:5:3:2:3:5:8:7 ', 'True1:4:5:8:7 ', 'True1:4:6:4:5:8:7 ', 'True1:4:5:8:7 ', 'True1:4:5:8:5:8:7 ', 'True1:4:6:4:5:8:7 ', 'True1:4:5:8:7 ', 'True1:4:5:3:5:4:5:8:7 ', 'True1:4:5:8:5:8:5:8:7 ', 'True1:4:5:8:5:4:6:4:5:3:2:3:5:8:7 ', 'True1:4:5:4:6:4:1:4:5:8:5:3:2:3:5:4:6:4:1:4:5:8:7 ', 'True1:4:5:3:2:3…
3	18	30	298	29	0.9666666666666667	1.8491120638443748	0.8892349348520786	30.829172413793103	1074.046	0.17717717717717718:0.018018018018018018:0.05105105105105105:0.29429429429429427:0.1921921921921922:0.06906906906906907:0.08708708708708708:0.1111111111111111	['False1:4:5:4:1:4:6:4:1:4:5:4:6:4:1:4:6:4:1:4:1:4:1:4:5:3:2:3:5:8:5:4:6:4:1:4:1:4 ', 'True1:4:1:4:6:4:5:8:5:3:5:4:1:4:5:3:5:8:7 ', 'True1:4:6:4:1:4:5:4:6:4:1:4:5:8:5:4:1:4:5:8:7 ', 'True1:4:5:8:5:4:6:4:1:4:6:4:1:4:6:4:5:3:5:8:7 ', 'True1:4:6:4:5:3:5:4:1:4:6:4:6:4:1:4:5:8:7 ', 'True1:4:1:4:6:4:1:4:6:4:1:4:5:8:7 ', 'True1:4:5:8:7 ', 'True1:4:5:8:7 ', 'True1:4:6:4:5:3:2:3:5:4:1:4:6:4:5:3:5:4:1:4:5:…
3	18	42	261	42	1.0	1.7307932048100763	0.8323355911279378	21.182833333333335	889.6790000000001	0.17287234042553193:0.0026595744680851063:0.013297872340425532:0.2845744680851064:0.22606382978723405:0.0425531914893617:0.11170212765957446:0.14627659574468085	['True1:4:6:4:5:3:2:3:5:8:5:4:1:4:6:4:1:4:6:4:5:4:1:4:1:4:6:4:5:3:5:8:7 ', 'True1:4:5:8:7 ', 'True1:4:5:8:7 ', 'True1:4:5:8:7 ', 'True1:4:5:8:7 ', 'True1:4:5:8:7 ', 'True1:4:5:3:5:8:5:4:5:8:7 ', 'True1:4:1:4:5:4:5:8:5:4:5:8:7 ', 'True1:4:5:8:7 ', 'True1:4:5:8:7 ', 'True1:4:5:8:7 ', 'True1:4:5:8:7 ', 'True1:4:6:4:5:8:7 ', 'True1:4:6:4:5:4:6:4:1:4:6:4:1:4:1:4:6:4:5:4:5:8:7 ', 'True1:4:5:8:7 ', 'Tru…
3	18	23	263	21	0.9130434782608695	1.8407374765484672	0.8852076096649795	23.770380952380954	859.1779999999999	0.1799163179916318:0.012552301255230125:0.04602510460251046:0.28870292887029286:0.19246861924686193:0.07531380753138076:0.08786610878661087:0.11715481171548117	['False1:4:5:8:5:3:5:4:1:4:1:4:6:4:1:4:5:8:5:3:2:3:5:4:6:4:1:4:6:4:5:3:5 ', 'True1:4:5:8:7 ', 'False1:4:5:4:1:4:1:4:5:4:6:4:1:4:5:3:2:3:5:4:6:4:1:4:1:4:6:4:1:4:1:4:6:4:1:4:6:4:1:4:6 ', 'True1:4:1:4:5:3:2:3:5:8:7 ', 'True1:4:5:3:5:8:7 ', 'True1:4:5:8:7 ', 'True1:4:6:4:5:8:7 ', 'True1:4:5:4:6:4:5:8:7 ', 'True1:4:5:8:5:8:7 ', 'True1:4:5:8:5:3:5:8:7 ', 'True1:4:5:8:7 ', 'True1:4:5:8:7 ', 'True1:4:1:4…
3	18	21	226	20	0.9523809523809523	1.8292724234076954	0.8796940845617395	27.6245	732.4899999999999	0.2088888888888889:0.022222222222222223:0.04888888888888889:0.3022222222222222:0.17333333333333334:0.05333333333333334:0.08888888888888889:0.10222222222222223	['False1:4:6:4:1:4:6:4:1:4:5:8:5:4:1:4:1:4:1:4:6:4:5:3:2:3:5:4:1:4:5:3:2:3:5:4:6 ', 'True1:4:1:4:5:4:6:4:1:4:1:4:5:3:2:3:5:4:1:4:1:4:5:8:7 ', 'True1:4:1:4:5:4:5:8:7 ', 'True1:4:5:8:7 ', 'True1:4:6:4:1:4:1:4:5:4:1:4:5:8:7 ', 'True1:4:6:4:1:4:5:8:5:3:2:3:5:4:1:4:5:4:1:4:5:8:7 ', 'True1:4:5:8:5:8:7 ', 'True1:4:5:8:7 ', 'True1:4:1:4:5:8:7 ', 'True1:4:5:8:7 ', 'True1:4:5:8:7 ', 'True1:4:1:4:1:4:6:4:5:…
3	18	8	147	7	0.875	1.9335656642537562	0.9298485316840229	38.28942857142857	448.02600000000007	0.12931034482758622:0.05172413793103448:0.1206896551724138:0.25862068965517243:0.21551724137931033:0.06896551724137931:0.06896551724137931:0.08620689655172414	['False1:4:6:4:5:3:2:3:5:4:1:4:1:4:6:4:5:4:1:4:6:4:1:4:6:4:5:3:5:8:5:4:1:4:6:4:5:3:2:3:5:8:7 ', 'True1:4:5:3:2:3:5:4:6:4:1:4:5:3:2:3:5:8:7 ', 'True1:4:5:3:5:4:5:3:2:3:5:8:7 ', 'True1:4:5:3:2:3:5:8:7 ', 'True1:4:5:4:5:8:7 ', 'True1:4:5:8:7 ', 'True1:4:5:8:5:8:7 ', 'True1:4:6:4:5:4:1:4:6:4:5:8:7 ']
3	18	57	279	56	0.9824561403508771	1.7318023841606704	0.8328209038094276	12.618535714285716	886.6380000000003	0.14285714285714285:0.006211180124223602:0.024844720496894408:0.2360248447204969:0.2732919254658385:0.018633540372670808:0.11801242236024845:0.18012422360248448	['False1:4:6:4:1:4:5:8:5:4:6:4:1:4:6:4:5:4:1:4:6:4:5:4:1:4:5:4:1:4:6:4:5:3:5:8:7 ', 'True1:4:5:8:7 ', 'True1:4:5:8:7 ', 'True1:4:5:8:7 ', 'True1:4:5:8:7 ', 'True1:4:6:4:1:4:5:8:7 ', 'True1:4:5:8:5:3:5:4:5:8:7 ', 'True1:4:5:8:5:8:7 ', 'True1:4:5:8:7 ', 'True1:4:5:3:2:3:5:8:5:8:7 ', 'True1:4:6:4:1:4:5:8:5:8:7 ', 'True1:4:5:8:5:4:5:3:5:8:7 ', 'True1:4:5:8:7 ', 'True1:4:5:8:7 ', 'True1:4:6:4:1:4:5:8:…
3	18	49	283	49	1.0	1.79077310477615	0.8611798258726279	18.434816326530612	903.3059999999999	0.16628175519630484:0.009237875288683603:0.025404157043879907:0.22401847575057737:0.23325635103926096:0.03464203233256351:0.11316397228637413:0.19399538106235567	['True1:4:6:4:1:4:1:4:6:4:5:8:5:3:5:4:1:4:5:8:7 ', 'True1:4:5:3:2:3:5:8:7 ', 'True1:4:1:4:5:8:5:8:7 ', 'True1:4:5:8:7 ', 'True1:4:1:4:6:4:1:4:5:8:7 ', 'True1:4:1:4:5:8:7 ', 'True1:4:5:8:7 ', 'True1:4:5:4:5:8:5:8:7 ', 'True1:4:6:4:1:4:5:8:5:8:7 ', 'True1:4:6:4:5:8:7 ', 'True1:4:5:8:7 ', 'True1:4:5:8:5:8:5:8:5:8:7 ', 'True1:4:5:8:7 ', 'True1:4:5:8:7 ', 'True1:4:1:4:5:8:7 ', 'True1:4:5:3:2:3:5:4:6:4…
3	18	11	155	9	0.8181818181818182	1.7531617115547842	0.8430925690454982	27.032999999999998	603.297	0.18518518518518517:0.006172839506172839:0.037037037037037035:0.3333333333333333:0.19753086419753085:0.08641975308641975:0.05555555555555555:0.09876543209876543	['False1:4:5:8:5:4:6:4:1:4:5:3:5:4:1:4:1:4:1:4:5:3:5:4:6:4:1:4:1:4:5:8:5:4:6:4:1:4:6:4 ', 'False1:4:5:8:5:3:5:4:1:4:6:4:1:4:6:4:1:4:5:3:5:8:5:4:6:4:1:4:5:4:6:4:1:4:6:4:5:4:1:4:6 ', 'True1:4:1:4:5:3:2:3:5:8:5:4:6:4:1:4:6:4:1:4:5:8:7 ', 'True1:4:6:4:1:4:6:4:5:8:7 ', 'True1:4:1:4:5:8:7 ', 'True1:4:5:8:5:8:5:4:5:8:7 ', 'True1:4:5:8:7 ', 'True1:4:5:8:7 ', 'True1:4:5:8:7 ', 'True1:4:5:4:5:8:7 ', 'True1…
4	2	2	139	1	0.5	1.5863983515715034	0.7628963448955448	175.063	355.063	0.3404255319148936:0.1595744680851064:0.30851063829787234:0.06382978723404255:0.010638297872340425:0.0851063829787234:0.02127659574468085:0.010638297872340425	['False1:2:1:3:4:7:4:3:1:2:1:3:4:3:6:3:1:2:1:3:6:3:1:2:1:3:6:3:1:2:1:3:1:2:1:3:6:3:4:3:1:2:1:2 ', 'True1:3:6:3:1:2:1:2:1:3:1:3:1:2:1:3:1:3:1:3:6:3:1:2:1:3:6:3:4:3:1:2:1:3:6:3:1:2:1:3:1:2:1:3:1:3:4:7:8:5 ']
4	2	2	142	0	0.0	1.631168626268832	0.784426295990569	0.0	360.0	0.3111111111111111:0.15555555555555556:0.3:0.1:0.0:0.07777777777777778:0.044444444444444446:0.011111111111111112	['False1:2:1:2:1:3:4:3:1:3:6:3:1:3:1:2:1:3:4:3:1:2:1:3:1:3:6:3:4:7:8:7:4:3:1:2:1:3:6:3:4:7 ', 'False1:2:1:3:6:3:4:3:1:2:1:3:6:3:4:7:4:3:1:3:4:3:1:2:1:3:6:3:1:2:1:2:1:2:1:3:1:3:6:3:1:2:1:2:1:2:1:3 ']
4	2	3	179	1	0.3333333333333333	1.693424106347637	0.8143648534498535	122.455	482.455	0.31666666666666665:0.15833333333333333:0.275:0.1:0.008333333333333333:0.075:0.05:0.016666666666666666	['False1:3:6:3:4:3:1:2:1:3:6:3:1:2:1:3:4:7:4:3:6:3:1:2:1:3:1:2:1:3:4:7:4:3:1:2:1:3:6:3:1:2:1 ', 'False1:3:1:3:1:2:1:2:1:2:1:3:6:3:1:3:1:2:1:2:1:3:4:7:4:3:6:3:1:2:1:2:1:3:6:3:1:2:1:3:4:3:1 ', 'True1:2:1:3:4:7:8:7:4:3:1:2:1:2:1:3:1:3:4:3:6:3:1:2:1:2:1:3:6:3:4:7:8:5 ']
4	2	3	175	0	0.0	1.6583312536905386	0.7974887586168392	0.0	540.0	0.28169014084507044:0.13380281690140844:0.31690140845070425:0.11267605633802817:0.0:0.09859154929577464:0.04225352112676056:0.014084507042253521	['False1:3:4:7:4:3:6:3:1:2:1:2:1:3:6:3:1:3:4:3:1:2:1:3:1:2:1:3:6:3:1:2:1:3:4:7:8:7:4:3:1:2 ', 'False1:2:1:3:4:3:6:3:1:2:1:2:1:2:1:3:6:3:4:3:1:3:6:3:1:3:6:3:1:2:1:3:4:3:6:3:1:3:6:3:1:2:1:3:1:2:1:2:1:3:4 ', 'False1:3:1:3:4:3:6:3:1:2:1:3:6:3:4:7:4:3:1:3:4:3:1:2:1:3:4:7:8:7:4:3:6:3:1:2:1:3:6:3:4:3:1:2:1:2:1:3:6 ']
4	2	4	111	4	1.0	1.9179230632860784	0.922326030736465	47.921	191.684	0.25:0.09615384615384616:0.21153846153846154:0.1346153846153846:0.07692307692307693:0.019230769230769232:0.11538461538461539:0.09615384615384616	['True1:3:1:2:1:2:1:2:1:3:4:7:8:5 ', 'True1:2:1:3:4:7:4:3:1:2:1:3:4:7:8:5 ', 'True1:3:4:3:1:3:4:7:8:7:8:5 ', 'True1:3:1:3:6:3:4:7:8:5 ']
4	2	3	123	3	1.0	1.8764604763530093	0.9023867412195429	79.14566666666666	237.43699999999998	0.25806451612903225:0.16129032258064516:0.22580645161290322:0.14516129032258066:0.04838709677419355:0.04838709677419355:0.06451612903225806:0.04838709677419355	['True1:2:1:2:1:2:1:3:4:7:4:3:6:3:1:2:1:3:1:2:1:2:1:3:4:7:8:5 ', 'True1:2:1:3:4:3:4:3:6:3:1:2:1:3:4:3:4:3:6:3:4:7:8:5 ', 'True1:2:1:2:1:3:4:7:8:5 ']
4	2	3	96	3	1.0	1.8771109532844326	0.9026995545006019	57.92033333333334	173.76100000000002	0.2727272727272727:0.09090909090909091:0.2727272727272727:0.09090909090909091:0.06818181818181818:0.06818181818181818:0.06818181818181818:0.06818181818181818	['True1:3:6:3:4:7:8:5 ', 'True1:3:4:3:1:2:1:3:1:2:1:3:4:7:8:5 ', 'True1:3:6:3:1:2:1:3:6:3:1:3:1:2:1:3:4:7:8:5 ']
4	2	3	197	1	0.3333333333333333	1.7201664321121304	0.8272251937039441	177.41	537.41	0.3153846153846154:0.16923076923076924:0.25384615384615383:0.1076923076923077:0.007692307692307693:0.06153846153846154:0.06153846153846154:0.023076923076923078	['False1:2:1:3:1:2:1:2:1:3:6:3:4:3:1:2:1:3:1:2:1:3:6:3:4:3:1:2:1:3:6:3:4:7:8:7:4:3:1:2:1 ', 'False1:2:1:3:4:7:4:3:6:3:1:2:1:3:1:2:1:3:1:2:1:3:6:3:1:3:1:2:1:3:4:7:4:3:6:3:1:2:1:3:6:3:1 ', 'True1:2:1:3:4:3:1:2:1:3:4:7:4:3:1:2:1:2:1:2:1:2:1:3:1:2:1:3:4:7:8:7:4:3:6:3:1:2:1:2:1:3:4:7:8:5 ']
4	2	3	176	0	0.0	1.6965005839360012	0.8158443264365666	0.0	540.0	0.2727272727272727:0.1258741258741259:0.3006993006993007:0.13286713286713286:0.0:0.09090909090909091:0.06293706293706294:0.013986013986013986	['False1:2:1:3:4:3:6:3:1:2:1:3:1:3:4:7:8:7:4:3:1:2:1:3:4:7:4:3:1:2:1:3:1:2:1:2:1:2:1:3:6 ', 'False1:3:1:3:4:3:1:2:1:2:1:3:4:3:6:3:1:3:4:3:1:2:1:3:1:3:6:3:4:7:4:3:1:3:6:3:1:2:1:2:1:3:4:7:4:3:6 ', 'False1:3:6:3:1:2:1:2:1:3:4:7:4:3:6:3:1:2:1:3:4:3:6:3:1:3:4:7:4:3:6:3:1:3:4:7:8:7:4:3:6:3:1:2:1:3:6:3:1:2:1:2:1:3:6 ']
4	2	3	118	3	1.0	1.9445015619617974	0.9351075868143762	60.463	181.389	0.18:0.06:0.2:0.18:0.06:0.04:0.18:0.1	['True1:2:1:3:4:7:8:5 ', 'True1:2:1:3:6:3:1:3:4:7:4:3:6:3:1:2:1:3:4:7:4:3:4:7:4:7:8:7:4:7:8:7:8:5 ', 'True1:3:1:3:4:7:8:5 ']
4	6	3	130	2	0.6666666666666666	1.6602474608930542	0.7984102594929675	103.84700000000001	387.69399999999996	0.34615384615384615:0.1794871794871795:0.2692307692307692:0.07692307692307693:0.02564102564102564:0.05128205128205128:0.02564102564102564:0.02564102564102564	['False1:3:4:3:6:3:1:2:1:3:4:3:6:3:1:3:4:3:1:2:1:2:1:2:1:3:1:2:1:3:1:2:1:2:1:3:6:3 ', 'True1:3:1:2:1:3:6:3:1:2:1:3:4:3:1:2:1:2:1:3:1:2:1:3:4:7:8:5 ', 'True1:2:1:2:1:3:1:3:4:7:8:5 ']
4	6	4	140	3	0.75	1.8869019045087287	0.9074080067595611	53.79233333333334	341.377	0.26744186046511625:0.12790697674418605:0.23255813953488372:0.11627906976744186:0.03488372093023256:0.046511627906976744:0.10465116279069768:0.06976744186046512	['False1:2:1:3:6:3:4:3:1:3:4:3:1:2:1:2:1:3:1:2:1:2:1:3:6:3:1:2:1:3:1:2:1:2:1:3:4:7:8:7 ', 'True1:3:4:7:8:5 ', 'True1:3:4:7:8:7:4:3:1:2:1:2:1:3:6:3:1:3:6:3:4:7:8:7:4:3:1:2:1:3:4:7:8:5 ', 'True1:3:4:7:8:5 ']
4	6	4	201	0	0.0	1.647788834623038	0.7924189267142872	0.0	720.0	0.2804232804232804:0.12698412698412698:0.32275132275132273:0.12698412698412698:0.0:0.08465608465608465:0.047619047619047616:0.010582010582010581	['False1:3:4:7:8:7:4:3:1:2:1:3:6:3:4:7:4:3:1:2:1:2:1:3:6:3:1:3:1:3:6:3:1:3:6:3:4:3:1:3:1:2:1:3 ', 'False1:3:6:3:1:2:1:2:1:3:4:3:6:3:1:3:4:3:1:2:1:3:6:3:4:7:4:3:1:2:1:2:1:3:4:3:6:3:1:2:1:3:4:3 ', 'False1:3:4:7:4:3:1:2:1:3:4:3:6:3:1:2:1:2:1:3:1:3:4:7:8:7:4:3:6:3:1:2:1:3:4:7:4:3:6:3:1:2:1:2:1:3:1:2:1:3:1 ', 'False1:2:1:3:4:7:4:3:6:3:1:2:1:3:4:3:6:3:1:2:1:3:1:2:1:2:1:3:6:3:4:3:1:2:1:3:6:3:4:3:1:2:1:3…
4	6	2	86	2	1.0	1.7814620326362463	0.8567021466720951	90.73400000000001	181.46800000000002	0.34210526315789475:0.18421052631578946:0.21052631578947367:0.05263157894736842:0.05263157894736842:0.05263157894736842:0.05263157894736842:0.05263157894736842	['True1:2:1:3:6:3:1:2:1:2:1:3:4:7:8:5 ', 'True1:2:1:3:1:3:1:2:1:2:1:2:1:3:6:3:1:3:4:7:8:5 ']
4	6	3	148	1	0.3333333333333333	1.580198842113901	0.7599150110454024	105.516	465.516	0.3277310924369748:0.15126050420168066:0.31932773109243695:0.07563025210084033:0.008403361344537815:0.09243697478991597:0.01680672268907563:0.008403361344537815	['False1:2:1:3:1:3:6:3:1:2:1:3:6:3:1:2:1:2:1:3:4:3:6:3:1:2:1:3:1:3:6:3:1:2:1:3:4:3:1:2:1:2 ', 'False1:2:1:3:4:3:1:3:6:3:1:2:1:3:1:3:1:3:6:3:4:3:1:2:1:3:6:3:1:3:4:7:4:3:6:3:1:2:1:3:4:3:6 ', 'True1:3:4:3:1:2:1:2:1:3:1:3:1:2:1:3:6:3:1:2:1:3:6:3:1:2:1:2:1:3:4:7:8:5 ']
4	6	4	130	4	1.0	1.9383672095215156	0.9321575868661564	65.306	261.224	0.25:0.109375:0.234375:0.109375:0.0625:0.0625:0.09375:0.078125	['True1:3:4:7:8:5 ', 'True1:3:6:3:4:3:1:2:1:3:4:7:8:5 ', 'True1:3:1:2:1:3:6:3:1:2:1:2:1:3:6:3:1:2:1:2:1:3:4:7:8:5 ', 'True1:3:4:7:8:7:4:3:6:3:1:2:1:3:4:7:8:5 ']
4	6	3	148	1	0.3333333333333333	1.6897285323097708	0.8125876580039644	48.593	408.593	0.2755102040816326:0.1326530612244898:0.3163265306122449:0.10204081632653061:0.01020408163265306:0.11224489795918367:0.04081632653061224:0.01020408163265306	['False1:3:4:7:4:3:6:3:1:2:1:3:6:3:4:3:1:2:1:3:1:3:6:3:1:2:1:2:1:3:6:3:1:3:1:2:1:2:1:3 ', 'False1:3:6:3:1:2:1:3:4:7:4:3:6:3:1:2:1:3:4:7:4:3:6:3:1:3:6:3:4:3:1:2:1:2:1:3:6:3:4:3:1:3:6:3 ', 'True1:2:1:2:1:2:1:3:6:3:4:7:8:5 ']
4	6	3	189	2	0.6666666666666666	1.8379680072778848	0.8838757764707916	159.18900000000002	498.37800000000004	0.232:0.096:0.256:0.176:0.016:0.056:0.128:0.04	['False1:3:6:3:4:3:1:2:1:2:1:3:1:2:1:3:1:3:4:7:4:3:1:2:1:3:6:3:1:3:6:3:4:7:8:7:4 ', 'True1:2:1:3:1:3:6:3:4:3:1:3:1:3:6:3:4:3:1:2:1:2:1:3:1:2:1:3:4:7:4:3:1:2:1:3:4:7:8:5 ', 'True1:3:6:3:4:3:1:2:1:2:1:3:1:3:4:7:8:7:4:3:4:7:4:7:4:3:1:2:1:3:6:3:4:7:8:7:4:7:4:7:4:7:4:7:4:7:8:5 ']
4	6	3	138	2	0.6666666666666666	1.8366818863002943	0.8832572830186739	87.418	354.836	0.2857142857142857:0.15476190476190477:0.23809523809523808:0.10714285714285714:0.023809523809523808:0.05952380952380952:0.08333333333333333:0.047619047619047616	['False1:2:1:3:4:7:4:3:6:3:1:2:1:3:1:2:1:2:1:2:1:3:6:3:1:2:1:2:1:3:4:3:1:3:4:3:1:3:1:2 ', 'True1:3:4:7:8:7:4:3:6:3:1:3:6:3:1:2:1:2:1:2:1:3:4:7:8:5 ', 'True1:2:1:3:6:3:1:2:1:3:4:7:8:7:4:7:8:5 ']
4	6	4	109	4	1.0	1.8976003518073026	0.912552872380516	62.1575	248.63	0.21666666666666667:0.08333333333333333:0.26666666666666666:0.16666666666666666:0.06666666666666667:0.03333333333333333:0.08333333333333333:0.08333333333333333	['True1:2:1:3:4:3:1:3:1:2:1:3:4:7:8:5 ', 'True1:3:6:3:1:3:4:3:4:3:4:3:4:3:4:3:6:3:4:7:8:7:8:5 ', 'True1:3:1:2:1:2:1:3:4:7:8:5 ', 'True1:2:1:3:4:7:8:5 ']
4	10	7	116	7	1.0	1.9738884726728934	0.9492397035976912	42.81814285714285	299.727	0.1951219512195122:0.0975609756097561:0.14634146341463414:0.17073170731707318:0.08536585365853659:0.024390243902439025:0.17073170731707318:0.10975609756097561	['True1:2:1:3:4:7:8:5 ', 'True1:3:4:7:4:7:4:7:8:7:8:7:4:7:4:7:4:3:4:7:8:5 ', 'True1:2:1:2:1:2:1:2:1:2:1:3:4:3:6:3:1:3:4:7:8:5 ', 'True1:2:1:3:6:3:4:7:8:5 ', 'True1:3:4:7:8:5 ', 'True1:3:4:7:8:5 ', 'True1:2:1:3:4:7:8:5 ']
4	10	6	86	6	1.0	1.8927899898374152	0.9102395772609035	21.906499999999998	131.439	0.25:0.09615384615384616:0.17307692307692307:0.1346153846153846:0.11538461538461539:0.0:0.11538461538461539:0.11538461538461539	['True1:3:4:3:1:2:1:3:4:7:8:5 ', 'True1:2:1:3:1:2:1:2:1:3:4:7:8:5 ', 'True1:3:4:7:8:5 ', 'True1:2:1:3:4:7:8:5 ', 'True1:3:4:7:8:5 ', 'True1:3:4:7:8:5 ']
4	10	3	148	0	0.0	1.5683755653531368	0.754229216795465	0.0	540.0	0.34959349593495936:0.15447154471544716:0.3008130081300813:0.08130081300813008:0.0:0.06504065040650407:0.04065040650406504:0.008130081300813009	['False1:2:1:2:1:2:1:2:1:3:1:3:6:3:1:2:1:3:1:2:1:3:1:2:1:3:6:3:4:3:1:2:1:3 ', 'False1:3:4:7:4:3:1:2:1:3:4:7:8:7:4:3:1:3:6:3:1:3:4:7:4:3:6:3:1:3:1:3:6:3:1:2:1:2:1:3:1 ', 'False1:2:1:3:1:3:4:3:6:3:1:2:1:3:4:7:4:3:1:2:1:3:6:3:1:2:1:3:1:3:1:2:1:3:1:2:1:2:1:3:1:3:6:3:1:3:1:2 ']
4	10	6	202	5	0.8333333333333334	1.763970063795883	0.8482902877716364	80.9594	584.797	0.15757575757575756:0.048484848484848485:0.3333333333333333:0.24242424242424243:0.030303030303030304:0.06666666666666667:0.08484848484848485:0.03636363636363636	['True1:2:1:3:6:3:4:3:1:2:1:2:1:2:1:3:1:2:1:3:6:3:1:3:6:3:4:3:1:3:6:3:4:7:8:5 ', 'False1:3:4:7:4:3:6:3:6:3:1:3:4:3:6:3:4:3:4:3:4:3:4:3:4:3:4:7:4:7:4:3:4:7:4:3:4:3:4:3:1:3:4:3:1:3:4:7:4:3:4:3:4 ', 'True1:3:1:3:6:3:4:7:4:3:1:3:4:3:4:3:4:7:8:5 ', 'True1:2:1:3:4:3:4:7:8:7:4:3:4:3:6:3:1:3:4:7:8:5 ', 'True1:3:6:3:1:2:1:3:4:7:4:3:4:7:8:5 ', 'True1:3:4:3:4:3:6:3:1:2:1:3:4:3:4:7:8:5 ']
4	10	7	265	2	0.2857142857142857	1.751562080195975	0.8423233089692967	84.8545	1069.7089999999998	0.27058823529411763:0.12941176470588237:0.29411764705882354:0.12941176470588237:0.011764705882352941:0.08235294117647059:0.06274509803921569:0.0196078431372549	['True1:2:1:2:1:3:1:2:1:2:1:2:1:3:6:3:4:7:8:5 ', 'False1:3:4:7:4:3:1:3:6:3:1:3:6:3:4:3:1:3:4:7:8:7:4:3:1:2:1:3:1:2:1:3:6:3:4:7:4:3 ', 'False1:3:4:3:6:3:1:2:1:2:1:2:1:3:1:2:1:3:1:3:4:7:4:3:1:2:1:2:1:3:4:7:8:7:4:3:6:3:1:2:1:3 ', 'False1:2:1:3:4:7:4:3:1:2:1:2:1:3:4:3:1:3:6:3:4:7:4:3:1:2:1:2:1:2:1:3:4:3:6:3:1:3:4:3:6 ', 'False1:3:1:2:1:3:6:3:1:3:4:7:4:3:6:3:1:2:1:3:6:3:1:2:1:3:6:3:1:2:1:3:6:3:1:3:6:3…
4	10	4	160	0	0.0	1.6542545451707111	0.7955282762286042	0.0	720.0	0.3192771084337349:0.18072289156626506:0.2710843373493976:0.08433734939759036:0.0:0.0783132530120482:0.04819277108433735:0.018072289156626505	['False1:3:1:2:1:3:1:2:1:2:1:3:1:2:1:2:1:2:1:3:1:3:1:2:1:3:4:3:6:3:1:3:1:3:4:7:8:7 ', 'False1:3:4:7:8:7:4:3:6:3:1:2:1:2:1:2:1:3:4:7:4:3:6:3:1:2:1:3:4:7:4:3:1:2:1:3:4:7:8:7 ', 'False1:2:1:3:6:3:1:2:1:2:1:2:1:2:1:3:6:3:1:2:1:2:1:2:1:3:4:3:6:3:1:2:1:3:6:3:4:3:1:2:1:3 ', 'False1:2:1:3:4:3:6:3:1:2:1:3:6:3:4:3:1:2:1:2:1:3:6:3:1:3:4:3:6:3:1:2:1:3:6:3:1:2:1:2:1:2:1:3:6:3 ']
4	10	6	122	6	1.0	1.9061394218800982	0.9166592970631245	58.17850000000001	349.071	0.26666666666666666:0.12222222222222222:0.24444444444444444:0.1:0.06666666666666667:0.06666666666666667:0.06666666666666667:0.06666666666666667	['True1:2:1:3:6:3:4:3:1:2:1:3:4:3:1:2:1:3:6:3:4:7:8:5 ', 'True1:3:4:7:8:5 ', 'True1:2:1:2:1:3:1:2:1:3:6:3:1:2:1:3:6:3:4:7:8:5 ', 'True1:3:4:7:8:5 ', 'True1:3:1:2:1:3:6:3:1:2:1:3:4:7:8:5 ', 'True1:2:1:2:1:3:6:3:4:3:1:3:4:7:8:5 ']
4	10	3	150	1	0.3333333333333333	1.7494308152896092	0.8412983871988852	71.058	431.058	0.2912621359223301:0.1553398058252427:0.27184466019417475:0.11650485436893204:0.009708737864077669:0.06796116504854369:0.05825242718446602:0.02912621359223301	['False1:2:1:3:6:3:1:3:6:3:4:3:1:2:1:2:1:2:1:2:1:3:6:3:4:7:8:7:4:3:1:3:4:7:8:7:4 ', 'False1:3:4:7:4:3:1:2:1:2:1:3:4:3:1:2:1:3:1:2:1:2:1:3:6:3:4:3:1:2:1:3:1:3:4:3:6:3:1:2:1:3:6:3 ', 'True1:3:6:3:1:2:1:2:1:3:4:3:1:2:1:2:1:3:4:7:8:5 ']
4	10	3	143	0	0.0	1.625439300579567	0.7816710727373889	0.0	540.0	0.31092436974789917:0.19327731092436976:0.2689075630252101:0.1092436974789916:0.0:0.07563025210084033:0.03361344537815126:0.008403361344537815	['False1:2:1:3:4:3:1:2:1:2:1:3:4:3:1:3:4:3:6:3:1:3:6:3:1:2:1:3:6:3:4:7:4:3:1:2:1:2 ', 'False1:2:1:3:4:3:6:3:1:2:1:2:1:2:1:3:6:3:4:3:1:2:1:2:1:3:4:3:1:3:1:2:1:3:6:3:1:2:1:2 ', 'False1:2:1:2:1:2:1:2:1:3:6:3:4:3:1:2:1:3:4:7:4:3:1:2:1:2:1:3:6:3:4:7:8:7:4:3:1:2:1:3:6 ']
4	10	5	103	5	1.0	1.9731194277468085	0.9488698711639967	49.487199999999994	247.43599999999998	0.1774193548387097:0.04838709677419355:0.24193548387096775:0.14516129032258066:0.08064516129032258:0.08064516129032258:0.12903225806451613:0.0967741935483871	['True1:3:4:3:1:2:1:2:1:3:4:7:8:5 ', 'True1:3:6:3:1:3:4:7:8:5 ', 'True1:3:6:3:1:2:1:3:6:3:4:7:4:7:4:7:8:5 ', 'True1:3:6:3:4:3:6:3:4:7:8:7:8:5 ', 'True1:3:4:7:8:5 ']
4	14	8	176	7	0.875	1.9390157197628837	0.9324694543692188	43.94285714285714	487.6	0.24:0.104:0.216:0.144:0.056:0.048:0.12:0.072	['False1:3:6:3:1:2:1:2:1:2:1:3:6:3:1:2:1:3:1:2:1:3:4:7:4:3:1:2:1:2:1:3:4:7:4 ', 'True1:3:4:7:8:7:4:3:1:2:1:3:6:3:4:7:8:5 ', 'True1:3:4:3:6:3:1:2:1:3:4:7:8:5 ', 'True1:3:4:7:8:7:4:7:8:5 ', 'True1:3:4:7:4:7:8:5 ', 'True1:2:1:3:6:3:4:7:8:5 ', 'True1:3:4:7:8:5 ', 'True1:3:1:2:1:3:1:2:1:3:4:7:4:3:6:3:1:2:1:3:4:7:8:5 ']
4	14	6	214	0	0.0	1.6629196188664648	0.7996952958452047	0.0	1080.0	0.2890625:0.13671875:0.3046875:0.12109375:0.0:0.0859375:0.05078125:0.01171875	['False1:2:1:3:4:3:1:3:1:2:1:2:1:3:4:3:1:2:1:2:1:3:4:3:6:3:1:2:1:2:1:3:1:3:1:2:1:2:1:3:4:3:6 ', 'False1:3:6:3:4:7:4:3:1:2:1:3:4:7:4:3:6:3:1:2:1:3:6:3:4:7:4:3:1:3:1:2:1:3:6:3:4:3:1:2:1 ', 'False1:3:6:3:4:7:8:7:4:3:1:2:1:3:6:3:1:2:1:3:1:2:1:2:1:3:4:7:4:3:6:3:1:2:1:3:6:3:1:3:4:3:1:2:1:3 ', 'False1:3:6:3:1:2:1:3:1:2:1:2:1:3:4:3:6:3:1:3:6:3:4:7:4:3:1:2:1:2:1:2:1:3:4:3:1:3:4:7:8:7 ', 'False1:2:1:3:1:3:…
4	14	4	133	3	0.75	1.7706813478582466	0.851517733183226	98.39999999999999	475.20000000000005	0.2571428571428571:0.09523809523809523:0.3238095238095238:0.11428571428571428:0.02857142857142857:0.10476190476190476:0.047619047619047616:0.02857142857142857	['True1:3:6:3:1:3:6:3:4:7:8:5 ', 'True1:2:1:3:4:7:4:3:1:2:1:3:4:7:4:3:1:3:6:3:4:3:1:3:1:2:1:3:4:3:6:3:1:2:1:3:4:7:8:5 ', 'False1:3:6:3:4:3:1:3:6:3:1:3:1:2:1:2:1:3:4:3:6:3:1:3:6:3:1:2:1:3:1:2:1:2:1:2:1:3:4:3:6 ', 'True1:3:6:3:1:3:6:3:4:7:8:5 ']
4	14	13	219	12	0.9230769230769231	1.966028870062733	0.9454600336946791	34.73858333333333	596.8629999999999	0.2222222222222222:0.08187134502923976:0.21052631578947367:0.13450292397660818:0.07017543859649122:0.04678362573099415:0.13450292397660818:0.09941520467836257	['False1:3:4:3:6:3:1:2:1:3:1:2:1:3:1:2:1:2:1:3:1:2:1:3:6:3:1:3:1:2:1:2:1:3:4:3:6:3:1 ', 'True1:2:1:2:1:2:1:2:1:3:4:3:6:3:1:3:1:3:6:3:4:7:4:3:1:3:4:7:8:5 ', 'True1:3:4:7:4:7:8:5 ', 'True1:3:4:7:8:7:8:5 ', 'True1:3:6:3:4:7:8:5 ', 'True1:3:6:3:1:2:1:2:1:3:4:7:8:7:8:7:4:3:6:3:4:7:8:5 ', 'True1:3:4:7:8:5 ', 'True1:3:4:7:8:7:4:7:4:7:8:5 ', 'True1:3:4:7:8:5 ', 'True1:3:4:7:8:5 ', 'True1:3:4:7:8:5 ', 'Tr…
4	14	15	229	14	0.9333333333333333	1.9620720038254464	0.9435571832620143	25.635499999999997	538.897	0.2222222222222222:0.07407407407407407:0.22839506172839505:0.12962962962962962:0.08641975308641975:0.04938271604938271:0.1111111111111111:0.09876543209876543	['False1:2:1:3:4:7:4:3:6:3:1:3:4:3:1:2:1:2:1:3:6:3:1:2:1:3:6:3:4:7:8:7:4:3:1:2:1:3 ', 'True1:3:6:3:1:2:1:3:4:7:8:5 ', 'True1:3:6:3:4:7:8:5 ', 'True1:3:4:3:1:3:4:7:8:5 ', 'True1:3:4:7:8:5 ', 'True1:2:1:3:4:7:8:5 ', 'True1:3:4:3:6:3:1:3:4:7:8:5 ', 'True1:3:4:7:8:5 ', 'True1:2:1:3:1:3:6:3:4:7:8:5 ', 'True1:3:4:7:8:5 ', 'True1:3:6:3:4:7:8:5 ', 'True1:2:1:2:1:3:1:2:1:3:4:7:8:5 ', 'True1:3:4:7:8:5 ', '…
4	14	11	287	0	0.0	1.670885165380559	0.8035259139964893	0.0	1980.0	0.30036630036630035:0.15567765567765568:0.2875457875457875:0.10622710622710622:0.0:0.08241758241758242:0.05311355311355311:0.014652014652014652	['False1:3:6:3:1:2:1:2:1:3:1:2:1:2:1:2:1:3:4:7:4:3:6:3:1:3:6:3:1:3:1:3:6:3:4:7:8:7:4:3 ', 'False1:2:1:3:1:3:4:7:4:3:6:3:1:2:1:2:1:3:6:3:4:7:4:3:1:2:1:3:1:3:4:3:1:2:1 ', 'False1:2:1:2:1:3:1:2:1:3:4:7:4:3:6:3:1:2:1:3:4:7:8:7:4:3:6:3:1:2:1:3:4:3:6:3:1:3:4:3:6:3:1:3:4:3 ', 'False1:3:1:2:1:3:6:3:1:3:1:2:1:2:1:3:4:7:8:7:4:3:6:3:1:2:1:3:6:3:4:7:4:3:1:2:1:3:1:2:1:2 ', 'False1:3:4:3:6:3:1:2:1:3:4:7:4:3:1:…
4	14	6	212	1	0.16666666666666666	1.6864410554481943	0.8110067158155532	119.456	1019.456	0.2838983050847458:0.1228813559322034:0.3177966101694915:0.11440677966101695:0.00423728813559322:0.08898305084745763:0.05084745762711865:0.01694915254237288	['False1:2:1:3:4:3:1:2:1:3:6:3:4:7:8:7:4:3:1:2:1:3:6:3:1:2:1:3:1:3:1:2:1:2:1:2:1:3:6 ', 'False1:3:6:3:1:3:4:7:4:3:6:3:1:3:6:3:4:3:1:2:1:3:4:3:6:3:1:2:1:2:1:3:6:3:1:3:6:3:4:7 ', 'False1:2:1:3:1:2:1:3:6:3:4:3:1:2:1:2:1:3:4:7:4:3:1:2:1:3:6:3:4:3:1:3:6:3:4:3:1:3:6:3 ', 'False1:3:4:7:4:3:1:2:1:2:1:3:6:3:1:3:1:2:1:3:4:3:1:2:1:3:1:2:1:2:1:2:1:3:4:7:4 ', 'True1:3:4:7:8:7:4:3:6:3:1:3:4:3:6:3:1:2:1:2:1:3:1…
4	14	7	247	1	0.14285714285714285	1.6939829319276511	0.814633591747523	179.67	1259.67	0.2966360856269113:0.1437308868501529:0.2966360856269113:0.10703363914373089:0.0030581039755351682:0.07951070336391437:0.05198776758409786:0.021406727828746176	['False1:3:6:3:1:2:1:3:4:3:6:3:1:3:6:3:4:7:8:7:4:3:1:2:1:3:4:3:6:3:1:3:4:7:8:7:4:3:6:3 ', 'False1:3:6:3:4:3:1:2:1:2:1:2:1:3:6:3:1:3:1:2:1:2:1:3:4:7:8:7:4:3:1:2:1:3:4:3:6:3:1 ', 'False1:2:1:3:1:2:1:2:1:2:1:2:1:3:4:3:6:3:1:2:1:3:4:3:6:3:1:2:1:3:6:3:1:2:1:2:1:3:4:3:1:3:1:2:1 ', 'True1:2:1:3:4:3:6:3:1:3:6:3:1:3:6:3:4:3:1:2:1:3:4:7:8:7:4:3:1:3:4:7:4:3:1:2:1:3:4:7:4:3:1:2:1:3:6:3:4:7:8:5 ', 'False1:3:4…
4	14	3	134	2	0.6666666666666666	1.815218202558733	0.8729354329876207	120.0205	420.04100000000005	0.25263157894736843:0.10526315789473684:0.28421052631578947:0.14736842105263157:0.021052631578947368:0.07368421052631578:0.08421052631578947:0.031578947368421054	['True1:3:4:7:4:3:6:3:1:2:1:3:4:3:6:3:1:3:4:7:8:5 ', 'False1:2:1:3:6:3:4:7:8:7:4:3:1:2:1:3:1:2:1:3:6:3:1:2:1:3:6:3:4:7:4:7:4:3:1:3:4:3:6:3:4 ', 'True1:2:1:3:1:3:6:3:1:2:1:3:1:3:4:7:4:3:1:2:1:2:1:3:1:2:1:3:4:7:8:5 ']
4	14	12	284	10	0.8333333333333334	1.9110095350901808	0.9190013264553758	62.558499999999995	985.5849999999999	0.2109375:0.07421875:0.24609375:0.16796875:0.0390625:0.06640625:0.13671875:0.05859375	['True1:3:4:7:8:5 ', 'True1:3:4:7:8:7:4:3:6:3:1:3:1:2:1:3:4:7:8:5 ', 'False1:3:6:3:1:2:1:3:6:3:1:2:1:2:1:2:1:2:1:3:6:3:4:7:4:3:1:2:1:3:4:7:4:7:4:7:4:3:1 ', 'True1:3:4:3:1:3:4:7:8:5 ', 'True1:3:1:2:1:2:1:2:1:3:1:3:6:3:1:2:1:2:1:3:6:3:4:7:4:3:1:3:6:3:4:7:8:5 ', 'True1:3:4:7:8:7:4:7:4:7:8:5 ', 'True1:3:6:3:1:3:4:7:4:3:1:3:6:3:1:2:1:3:1:3:6:3:1:3:6:3:1:3:6:3:4:7:4:7:8:7:4:7:4:7:8:5 ', 'False1:3:1:2:1…
4	18	21	164	20	0.9523809523809523	1.948665455204174	0.9371099961915655	19.669050000000006	573.3809999999997	0.21296296296296297:0.06481481481481481:0.2222222222222222:0.14814814814814814:0.09259259259259259:0.032407407407407406:0.12037037037037036:0.10648148148148148	['False1:2:1:3:1:3:4:3:1:3:4:3:1:2:1:3:6:3:4:3:1:2:1:3:4:3:6:3:1:3:1:2:1:2 ', 'True1:2:1:3:1:2:1:3:6:3:1:3:6:3:4:7:8:5 ', 'True1:2:1:3:4:7:8:5 ', 'True1:3:4:7:8:5 ', 'True1:3:4:3:4:7:4:7:4:3:4:7:8:7:8:7:8:5 ', 'True1:3:4:7:8:7:8:5 ', 'True1:3:4:7:8:5 ', 'True1:2:1:3:6:3:4:3:1:3:6:3:4:7:4:3:1:2:1:3:6:3:4:3:1:2:1:3:1:2:1:3:4:7:8:5 ', 'True1:3:4:7:8:5 ', 'True1:2:1:2:1:3:4:7:8:5 ', 'True1:3:4:7:8:5 …
4	18	10	149	10	1.0	1.9586784697463453	0.941925238333012	47.38869999999999	473.88699999999994	0.23943661971830985:0.09154929577464789:0.20422535211267606:0.1056338028169014:0.07042253521126761:0.04225352112676056:0.13380281690140844:0.11267605633802817	['True1:3:1:2:1:3:6:3:1:3:1:2:1:3:6:3:1:3:6:3:1:2:1:3:1:2:1:3:6:3:4:7:8:5 ', 'True1:2:1:2:1:3:6:3:4:7:8:5 ', 'True1:3:4:7:4:7:8:5 ', 'True1:2:1:3:1:3:4:7:8:5 ', 'True1:3:4:7:8:5 ', 'True1:3:4:7:8:5 ', 'True1:3:1:3:4:7:8:7:8:5 ', 'True1:2:1:3:4:7:8:7:8:7:4:3:4:7:8:7:8:5 ', 'True1:3:4:7:8:7:4:7:8:7:8:5 ', 'True1:2:1:2:1:3:1:3:1:2:1:2:1:3:4:3:6:3:1:2:1:3:4:7:8:5 ']
4	18	21	323	20	0.9523809523809523	1.9431668585098147	0.9344657301306319	47.9293	1138.586	0.24107142857142858:0.10714285714285714:0.23511904761904762:0.12202380952380952:0.0625:0.0625:0.09523809523809523:0.0744047619047619	['False1:2:1:2:1:3:6:3:1:2:1:3:4:7:4:3:6:3:1:2:1:3:4:3:6:3:1:2:1:2:1:3:6:3:4:7:8:5 ', 'True1:2:1:3:4:7:8:5 ', 'True1:2:1:3:6:3:4:3:1:2:1:3:4:7:4:3:6:3:1:2:1:3:6:3:4:3:1:3:6:3:1:2:1:3:6:3:4:7:8:5 ', 'True1:2:1:3:6:3:1:2:1:2:1:2:1:3:1:3:6:3:4:7:8:5 ', 'True1:2:1:3:4:3:6:3:1:2:1:2:1:3:6:3:4:3:1:2:1:3:4:7:8:5 ', 'True1:2:1:3:1:2:1:3:1:3:4:3:1:2:1:2:1:3:1:3:1:3:6:3:1:2:1:2:1:3:6:3:4:7:8:7:8:5 ', 'True…
4	18	11	196	9	0.8181818181818182	1.8894587079700824	0.9086375693176354	28.678000000000004	618.1020000000001	0.26857142857142857:0.11428571428571428:0.2342857142857143:0.13142857142857142:0.05142857142857143:0.04:0.09714285714285714:0.06285714285714286	['False1:2:1:3:4:3:6:3:1:2:1:3:6:3:4:3:1:3:4:3:1:2:1:2:1:3:4:7:4:3:1:3:1:2:1:2:1:2:1:3 ', 'False1:2:1:2:1:3:1:3:4:3:6:3:1:2:1:3:1:3:1:2:1:2:1:2:1:3:6:3:1:2:1:3:1:3:1:3:1:2:1:3:6 ', 'True1:2:1:2:1:3:6:3:1:3:4:7:8:7:4:3:1:2:1:3:6:3:4:7:8:5 ', 'True1:3:4:7:8:5 ', 'True1:3:4:7:8:7:4:7:4:7:8:5 ', 'True1:2:1:3:4:7:8:5 ', 'True1:2:1:3:4:7:4:7:8:5 ', 'True1:3:4:7:8:5 ', 'True1:3:1:3:4:3:4:7:4:3:4:7:8:5 '…
4	18	19	198	19	1.0	1.941266978203614	0.9335520808319525	40.303210526315794	765.7610000000001	0.2631578947368421:0.11403508771929824:0.21052631578947367:0.10526315789473684:0.08333333333333333:0.043859649122807015:0.09210526315789473:0.08771929824561403	['True1:2:1:2:1:3:6:3:1:2:1:3:1:3:4:3:1:2:1:3:4:7:8:5 ', 'True1:3:4:7:8:5 ', 'True1:3:4:7:8:5 ', 'True1:2:1:3:4:3:1:3:4:7:4:7:8:5 ', 'True1:3:4:7:8:5 ', 'True1:3:1:2:1:3:6:3:1:2:1:2:1:3:4:7:8:5 ', 'True1:2:1:3:4:7:8:5 ', 'True1:2:1:3:4:7:8:5 ', 'True1:3:4:7:8:5 ', 'True1:2:1:2:1:3:4:3:6:3:1:3:4:7:8:5 ', 'True1:2:1:3:6:3:4:7:8:5 ', 'True1:2:1:3:6:3:1:3:4:7:8:5 ', 'True1:2:1:3:4:3:1:3:6:3:1:3:4:7:8…
4	18	8	279	1	0.125	1.663801376013126	0.8001193313994569	99.771	1359.771	0.28013029315960913:0.11726384364820847:0.3257328990228013:0.13029315960912052:0.003257328990228013:0.08469055374592833:0.04560260586319218:0.013029315960912053	['False1:2:1:3:1:2:1:3:4:3:1:2:1:2:1:3:4:7:8:7:4:3:6:3:1:2:1:2:1:3:4:7:4 ', 'False1:3:6:3:1:2:1:3:4:3:1:2:1:3:4:3:1:2:1:2:1:2:1:3:4:3:1:2:1:3:6:3:1:2:1:3:1:3:1:2 ', 'False1:3:1:2:1:3:4:3:1:2:1:2:1:3:4:3:1:3:6:3:1:2:1:3:6:3:1:2:1:3:4:3:6:3:1:3:1:3:6:3:1:3:4:3:1:2:1:2:1:3:4 ', 'False1:2:1:3:6:3:1:2:1:3:6:3:1:2:1:3:6:3:4:3:1:3:6:3:1:3:6:3:1:2:1:3:4:3:1:3:4:7:4:3 ', 'False1:3:6:3:4:7:8:7:4:3:1:2:1:3:…
4	18	35	274	35	1.0	1.972590847261969	0.9486156776826006	29.012800000000006	1015.4480000000002	0.20052083333333334:0.0625:0.1953125:0.13020833333333334:0.09114583333333333:0.036458333333333336:0.15104166666666666:0.1328125	['True1:2:1:3:1:3:4:3:6:3:1:2:1:3:4:3:6:3:1:2:1:3:6:3:4:7:8:5 ', 'True1:2:1:3:4:3:1:2:1:3:1:2:1:3:6:3:1:2:1:3:6:3:4:7:8:5 ', 'True1:3:1:2:1:2:1:3:4:3:6:3:1:2:1:3:4:3:6:3:1:2:1:3:6:3:1:3:4:7:8:7:4:7:4:7:8:5 ', 'True1:3:4:7:8:5 ', 'True1:3:4:7:8:5 ', 'True1:3:1:2:1:2:1:2:1:3:4:7:8:5 ', 'True1:2:1:2:1:3:6:3:1:3:4:7:8:5 ', 'True1:3:1:3:4:7:8:7:8:5 ', 'True1:3:4:7:8:5 ', 'True1:2:1:2:1:3:6:3:4:3:1:3:4…
4	18	30	306	29	0.9666666666666667	1.935135018445393	0.9306032315205804	27.198620689655176	968.7600000000001	0.1834319526627219:0.04142011834319527:0.23076923076923078:0.17751479289940827:0.08579881656804733:0.04142011834319527:0.14201183431952663:0.09763313609467456	['False1:2:1:3:4:7:8:7:4:3:6:3:1:3:4:3:6:3:1:2:1:2:1:3:4:7:4:3:6:3:1:2:1:3:6:3:1:3:4:7 ', 'True1:3:4:7:8:5 ', 'True1:2:1:3:4:3:1:2:1:3:6:3:4:3:1:3:4:7:8:5 ', 'True1:2:1:3:4:3:6:3:4:7:4:7:8:7:4:3:1:2:1:3:4:7:8:5 ', 'True1:3:4:3:4:7:8:5 ', 'True1:3:6:3:1:3:4:7:8:5 ', 'True1:3:4:7:8:5 ', 'True1:3:4:7:4:3:4:7:8:5 ', 'True1:3:4:7:8:5 ', 'True1:3:4:7:8:5 ', 'True1:3:4:3:6:3:1:3:4:7:8:5 ', 'True1:2:1:3:…
4	18	24	284	23	0.9583333333333334	1.9592652950365468	0.942207441645026	37.55299999999999	1043.7189999999998	0.22492401215805471:0.0790273556231003:0.23100303951367782:0.1276595744680851:0.06990881458966565:0.057750759878419454:0.11854103343465046:0.0911854103343465	['False1:3:4:3:1:2:1:3:4:3:1:2:1:3:1:2:1:3:1:3:4:3:1:2:1:3:6:3:1:2:1:2:1:3:6:3:1:2:1:3:4 ', 'True1:3:4:7:8:5 ', 'True1:2:1:3:6:3:4:7:8:5 ', 'True1:2:1:3:6:3:4:7:8:5 ', 'True1:3:6:3:4:3:1:3:1:2:1:3:6:3:4:7:8:5 ', 'True1:2:1:2:1:3:6:3:1:2:1:3:1:2:1:3:6:3:4:7:8:7:8:5 ', 'True1:3:4:7:8:5 ', 'True1:2:1:3:4:3:6:3:1:3:4:7:8:7:4:7:8:7:4:7:8:5 ', 'True1:2:1:3:6:3:1:2:1:3:1:2:1:3:6:3:1:3:4:7:8:5 ', 'True1:…
4	18	8	203	3	0.375	1.7172277711232502	0.825811996492107	28.513	985.5390000000001	0.3022222222222222:0.13333333333333333:0.29777777777777775:0.09333333333333334:0.013333333333333334:0.08888888888888889:0.04888888888888889:0.022222222222222223	['False1:2:1:3:6:3:1:3:1:2:1:3:6:3:1:2:1:2:1:3:6:3:4:7:4:3:1:3:4:7:8:7:4 ', 'False1:2:1:3:1:3:6:3:1:2:1:3:6:3:1:2:1:3:6:3:4:7:4:3:1:3:6:3:1:3:1:2:1:3:6:3:4:3:1:2:1 ', 'False1:2:1:3:1:2:1:3:6:3:4:3:1:2:1:3:4:7:8:7:4:3:1:2:1:2:1:3:4:7:4:3:6:3:1:3:6:3:4:3:1 ', 'False1:2:1:2:1:3:6:3:4:7:4:3:1:3:1:2:1:3:4:3:1:3:6:3:1:3:6:3:1:2:1:3:1:2:1:3:4:3:6:3 ', 'False1:3:1:3:6:3:1:2:1:2:1:3:1:2:1:3:1:2:1:3:1:2:1:…
5	2	4	116	4	1.0	1.8882284955894182	0.9080459622173606	46.490249999999996	185.96099999999998	0.1111111111111111:0.1111111111111111:0.07407407407407407:0.2037037037037037:0.018518518518518517:0.16666666666666666:0.25925925925925924:0.05555555555555555	['True1:6:7:8:7:4:2:4:7:6:1:6:1:6:7:4:2:3 ', 'True1:6:7:4:5:4:7:6:7:8:7:4:2:3 ', 'True1:6:7:4:7:4:7:8:7:6:7:4:2:4:2:3 ', 'True1:6:7:4:2:3 ']
5	2	2	88	1	0.5	1.5026837957838524	0.7226381534005226	29.039	209.039	0.32075471698113206:0.03773584905660377:0.018867924528301886:0.05660377358490566:0.0:0.37735849056603776:0.1509433962264151:0.03773584905660377	['False1:6:1:6:1:6:1:6:1:6:7:6:1:6:1:6:1:6:1:6:7:6:1:6:7:8:7:6:1:6:1:6:1:6:7:4:2:4:7:8:7:6:1:6:1 ', 'True1:6:1:6:7:4:2:3 ']
5	2	3	125	1	0.3333333333333333	1.6113188490334052	0.7748805709304687	155.054	515.054	0.24806201550387597:0.007751937984496124:0.007751937984496124:0.07751937984496124:0.031007751937984496:0.34108527131782945:0.21705426356589147:0.06976744186046512	['False1:6:7:6:1:6:1:6:7:8:7:4:5:4:7:6:1:6:1:6:1:6:1:6:7:4:5:4:7:6:1:6:7:8:7:6:1:6:1:6:7:8:7:6:1 ', 'False1:6:7:6:1:6:7:8:7:6:1:6:1:6:1:6:7:8:7:6:1:6:7:8:7:4:7:6:1:6:7:6:1:6:1:6:1:6:7:8:7:6:1:6:1:6 ', 'True1:6:7:4:5:4:7:6:1:6:1:6:1:6:7:4:5:4:7:8:7:6:1:6:1:6:1:6:1:6:1:6:7:8:7:4:2:3 ']
5	2	3	128	2	0.6666666666666666	1.7045289835631092	0.8197051705460011	93.5095	367.01899999999995	0.24705882352941178:0.03529411764705882:0.023529411764705882:0.09411764705882353:0.011764705882352941:0.3058823529411765:0.21176470588235294:0.07058823529411765	['False1:6:1:6:1:6:1:6:7:8:7:4:2:4:5:4:7:6:1:6:1:6:7:8:7:6:1:6:1:6:1:6:1:6:7:4:7:8:7 ', 'True1:6:7:4:7:8:7:6:1:6:1:6:7:8:7:4:2:3 ', 'True1:6:1:6:7:4:7:8:7:6:1:6:1:6:1:6:1:6:1:6:7:6:1:6:7:4:2:3 ']
5	2	3	127	2	0.6666666666666666	1.9004704404720194	0.9139330932750155	44.1545	268.30899999999997	0.18181818181818182:0.06060606060606061:0.045454545454545456:0.13636363636363635:0.045454545454545456:0.24242424242424243:0.21212121212121213:0.07575757575757576	['False1:6:1:6:1:6:7:8:7:4:2:4:7:6:1:6:1:6:1:6:1:6:7:4:5:4:7:8:7:6:1:6:7:6:1:6:7:8:7:4:2:3 ', 'True1:6:7:8:7:4:5:4:2:3 ', 'True1:6:7:8:7:6:1:6:7:4:5:4:2:3 ']
5	2	2	115	0	0.0	1.5908479786456902	0.765036163200123	0.0	360.0	0.22988505747126436:0.011494252873563218:0.0:0.08045977011494253:0.022988505747126436:0.3333333333333333:0.2413793103448276:0.08045977011494253	['False1:6:1:6:7:8:7:4:5:4:7:6:1:6:7:6:1:6:7:4:2:4:5:4:7:8:7:6:1:6:7:8:7:4:7:6:1:6:1:6:7:6 ', 'False1:6:1:6:1:6:1:6:7:8:7:6:1:6:1:6:1:6:7:6:1:6:7:8:7:6:1:6:7:4:7:8:7:6:1:6:1:6:7:8:7:6:1:6:1 ']
5	2	3	79	3	1.0	1.903057677214668	0.915177291147757	36.943000000000005	110.82900000000001	0.11764705882352941:0.14705882352941177:0.08823529411764706:0.23529411764705882:0.029411764705882353:0.14705882352941177:0.20588235294117646:0.029411764705882353	['True1:6:7:4:2:3 ', 'True1:6:7:4:2:3 ', 'True1:6:7:8:7:6:1:6:7:4:5:4:7:4:2:4:2:4:7:4:2:3 ']
5	2	3	117	2	0.6666666666666666	1.8433554582968064	0.8864665927601351	33.5305	247.061	0.1896551724137931:0.05172413793103448:0.034482758620689655:0.13793103448275862:0.034482758620689655:0.25862068965517243:0.22413793103448276:0.06896551724137931	['True1:6:1:6:7:8:7:4:2:3 ', 'False1:6:1:6:7:4:7:8:7:6:1:6:1:6:7:6:1:6:7:4:2:4:5:4:7:8:7:6:1:6:1:6:1:6:7:8:7:4:5:4:7:6 ', 'True1:6:7:4:2:3 ']
5	2	4	145	4	1.0	1.8746049624580343	0.9014944276546826	70.72525	282.901	0.10714285714285714:0.047619047619047616:0.047619047619047616:0.17857142857142858:0.05952380952380952:0.20238095238095238:0.2857142857142857:0.07142857142857142	['True1:6:1:6:1:6:7:4:2:3 ', 'True1:6:1:6:7:6:7:4:7:8:7:4:2:3 ', 'True1:6:7:8:7:6:1:6:7:8:7:4:5:4:7:4:5:4:7:8:7:6:7:6:7:4:5:4:7:6:7:4:7:6:1:6:7:8:7:8:7:4:5:4:7:6:7:6:7:4:2:3 ', 'True1:6:7:4:5:4:2:3 ']
5	2	1	73	0	0.0	1.5142553378827068	0.7282028888676744	0.0	180.0	0.24324324324324326:0.02702702702702703:0.0:0.05405405405405406:0.0:0.35135135135135137:0.24324324324324326:0.08108108108108109	['False1:6:7:6:1:6:1:6:1:6:7:4:2:4:7:8:7:6:1:6:7:8:7:6:1:6:7:6:1:6:7:8:7:6:1:6:1 ']
5	6	4	84	4	1.0	1.974139664076323	0.9493605011283718	33.161	132.644	0.14705882352941177:0.11764705882352941:0.11764705882352941:0.17647058823529413:0.058823529411764705:0.17647058823529413:0.17647058823529413:0.029411764705882353	['True1:6:7:6:1:6:7:4:5:4:2:3 ', 'True1:6:7:8:7:4:5:4:2:3 ', 'True1:6:7:4:2:3 ', 'True1:6:7:4:2:3 ']
5	6	3	119	1	0.3333333333333333	1.6976757270024	0.8164094507946428	23.349	383.349	0.20430107526881722:0.03225806451612903:0.010752688172043012:0.10752688172043011:0.03225806451612903:0.3225806451612903:0.23655913978494625:0.053763440860215055	['False1:6:1:6:1:6:1:6:7:6:1:6:7:6:1:6:7:6:1:6:7:6:1:6:7:8:7:6:1:6:7:8:7:6:1:6:7:4:5:4:7 ', 'False1:6:7:4:5:4:2:4:7:8:7:6:1:6:7:6:1:6:7:6:1:6:1:6:7:8:7:4:7:6:1:6:1:6:1:6:7:4:5:4:2:4:7:8:7:6 ', 'True1:6:7:4:2:3 ']
5	6	4	131	1	0.25	1.6708605997482495	0.8035141004245197	39.961	579.961	0.23333333333333334:0.013333333333333334:0.006666666666666667:0.11333333333333333:0.04666666666666667:0.32:0.21333333333333335:0.05333333333333334	['False1:6:1:6:1:6:7:6:1:6:1:6:1:6:7:6:1:6:1:6:7:8:7:6:1:6:7:4:5:4:7:8:7:6:1:6:7:4:5 ', 'False1:6:7:4:5:4:7:6:1:6:1:6:1:6:7:4:7:6:1:6:1:6:1:6:7:8:7:6:1:6:1:6:7:8:7:4:7:6:1:6:7:6:1:6:1:6:1:6:1:6:7:4:5:4:2 ', 'True1:6:7:8:7:4:5:4:2:3 ', 'False1:6:1:6:1:6:1:6:1:6:7:8:7:4:7:6:1:6:1:6:1:6:7:4:7:8:7:6:1:6:7:4:5:4:7:6:1:6:7:8:7:4:5:4:7:6 ']
5	6	3	133	1	0.3333333333333333	1.774450186064198	0.853330161246439	79.38	439.38	0.205607476635514:0.037383177570093455:0.009345794392523364:0.14018691588785046:0.056074766355140186:0.2897196261682243:0.205607476635514:0.056074766355140186	['False1:6:7:6:1:6:7:4:5:4:7:8:7:6:1:6:7:8:7:6:1:6:1:6:1:6:1:6:1:6:1:6:7:4:5:4:7:8 ', 'False1:6:7:6:1:6:7:8:7:4:7:6:1:6:7:8:7:4:2:4:5:4:7:6:1:6:7:8:7:6:1:6:1:6:1:6:7:6:1:6:1:6:7:4:5:4:2 ', 'True1:6:1:6:1:6:7:4:2:4:5:4:7:6:1:6:7:4:5:4:2:3 ']
5	6	7	144	7	1.0	1.8265042683088466	0.8783628833505659	56.80214285714285	397.61499999999995	0.2169811320754717:0.09433962264150944:0.0660377358490566:0.16037735849056603:0.018867924528301886:0.25471698113207547:0.16981132075471697:0.018867924528301886	['True1:6:1:6:7:4:5:4:7:6:1:6:1:6:1:6:1:6:1:6:7:4:2:3 ', 'True1:6:7:8:7:6:1:6:7:6:1:6:1:6:1:6:7:8:7:4:5:4:2:3 ', 'True1:6:7:4:2:4:7:4:2:4:2:3 ', 'True1:6:1:6:7:4:2:3 ', 'True1:6:1:6:1:6:7:4:2:4:7:4:7:4:2:3 ', 'True1:6:7:4:7:4:2:3 ', 'True1:6:1:6:7:6:1:6:1:6:7:4:2:3 ']
5	6	2	84	2	1.0	1.8636799873410004	0.8962406251802891	83.13	166.26	0.16666666666666666:0.05555555555555555:0.05555555555555555:0.1111111111111111:0.027777777777777776:0.25:0.25:0.08333333333333333	['True1:6:7:6:1:6:7:6:1:6:7:8:7:4:2:3 ', 'True1:6:7:8:7:4:5:4:7:6:1:6:1:6:7:8:7:4:2:3 ']
5	6	3	117	0	0.0	1.5586389073431013	0.749546874053495	0.0	540.0	0.25196850393700787:0.015748031496062992:0.0:0.10236220472440945:0.023622047244094488:0.3543307086614173:0.2125984251968504:0.03937007874015748	['False1:6:7:4:7:6:1:6:7:8:7:4:7:6:1:6:1:6:1:6:1:6:1:6:1:6:1:6:7:6:1:6:1:6:7:8:7:6:1:6 ', 'False1:6:1:6:7:8:7:4:5:4:2:4:7:6:1:6:1:6:7:4:2:4:5:4:7:6:1:6:1:6:7:4:7:6:1:6:1:6:7 ', 'False1:6:1:6:7:4:7:6:1:6:7:4:7:8:7:6:1:6:1:6:1:6:1:6:7:6:1:6:7:6:1:6:7:6:1:6:7:4:5:4:7:8:7:6:1:6:1:6 ']
5	6	4	144	3	0.75	1.853944306033064	0.8915587521327442	49.50566666666666	328.51700000000005	0.18421052631578946:0.05263157894736842:0.039473684210526314:0.13157894736842105:0.039473684210526314:0.2631578947368421:0.2236842105263158:0.06578947368421052	['False1:6:1:6:1:6:1:6:7:8:7:6:1:6:7:8:7:4:5:4:2:4:7:6:1:6:7:4:5:4:7:8:7:6:1:6:1:6:7:8 ', 'True1:6:1:6:7:6:1:6:7:4:5:4:2:3 ', 'True1:6:7:8:7:6:7:4:2:3 ', 'True1:6:7:4:7:6:1:6:7:4:2:3 ']
5	6	4	108	4	1.0	1.947937662128814	0.9367600017046938	45.344	181.376	0.17307692307692307:0.07692307692307693:0.07692307692307693:0.1346153846153846:0.038461538461538464:0.21153846153846154:0.21153846153846154:0.07692307692307693	['True1:6:1:6:1:6:7:8:7:4:7:6:1:6:7:8:7:4:2:3 ', 'True1:6:7:8:7:6:7:8:7:4:5:4:2:3 ', 'True1:6:7:4:5:4:2:3 ', 'True1:6:1:6:1:6:7:4:2:3 ']
5	6	4	197	1	0.25	1.7318415235056333	0.8328397258557214	101.83	641.8299999999999	0.20915032679738563:0.032679738562091505:0.006535947712418301:0.12418300653594772:0.0392156862745098:0.3006535947712418:0.2222222222222222:0.06535947712418301	['False1:6:7:8:7:4:2:4:7:6:1:6:1:6:1:6:1:6:1:6:7:8:7:6:1:6:7:4:5:4:7:8:7:6:1:6 ', 'False1:6:1:6:1:6:1:6:1:6:7:4:2:4:5:4:7:8:7:6:1:6:7:6:1:6:7:6:1:6:7:8:7:6:1:6:1:6:7:8:7:6:1:6:1:6:7 ', 'True1:6:1:6:7:4:7:6:1:6:1:6:1:6:1:6:1:6:7:4:5:4:2:3 ', 'False1:6:7:4:2:4:5:4:7:6:1:6:1:6:7:8:7:8:7:6:7:4:5:4:7:4:7:8:7:6:7:8:7:4:5:4:2:4:7:6:1:6:7:6:1:6 ']
5	10	5	116	5	1.0	1.7898002090601017	0.860711961931013	86.0246	430.12300000000005	0.25471698113207547:0.0660377358490566:0.04716981132075472:0.1509433962264151:0.03773584905660377:0.2830188679245283:0.14150943396226415:0.018867924528301886	['True1:6:1:6:1:6:1:6:7:4:2:3 ', 'True1:6:1:6:1:6:7:4:7:6:1:6:1:6:1:6:7:8:7:6:1:6:1:6:7:4:7:4:2:3 ', 'True1:6:1:6:1:6:1:6:1:6:1:6:7:8:7:4:2:4:5:4:7:4:2:4:7:4:5:4:5:4:7:4:2:3 ', 'True1:6:7:6:1:6:1:6:1:6:1:6:7:4:5:4:2:3 ', 'True1:6:1:6:1:6:1:6:7:4:2:3 ']
5	10	3	120	1	0.3333333333333333	1.6579749227983975	0.7973173996798367	57.705	417.705	0.1836734693877551:0.030612244897959183:0.01020408163265306:0.12244897959183673:0.01020408163265306:0.29591836734693877:0.2857142857142857:0.061224489795918366	['False1:6:7:8:7:4:2:4:5:4:7:6:1:6:7:6:1:6:7:4:2:4:7:6:1:6:7:8:7:6:1:6:7:4:7:8:7:6:1:6:7:8:7 ', 'False1:6:7:4:7:8:7:6:1:6:7:4:7:6:1:6:7:4:7:6:1:6:1:6:7:4:7:6:1:6:1:6:1:6:7:4:7:6:1:6:7:6:1 ', 'True1:6:7:6:1:6:7:8:7:4:2:3 ']
5	10	2	90	1	0.5	1.6699707756594946	0.8030861854911495	59.46	239.46	0.2549019607843137:0.0392156862745098:0.0196078431372549:0.09803921568627451:0.0196078431372549:0.3333333333333333:0.19607843137254902:0.0392156862745098	['False1:6:1:6:7:4:5:4:2:4:7:8:7:6:1:6:7:8:7:6:1:6:1:6:1:6:1:6:1:6:7:4:7:6:1:6:7:6:1 ', 'True1:6:7:6:1:6:1:6:7:4:2:3 ']
5	10	5	156	3	0.6	1.7639627431655627	0.8482867672926165	92.23500000000001	636.705	0.22602739726027396:0.0410958904109589:0.02054794520547945:0.14383561643835616:0.04794520547945205:0.2945205479452055:0.1917808219178082:0.03424657534246575	['False1:6:1:6:7:6:1:6:1:6:1:6:7:6:1:6:1:6:1:6:1:6:1:6:7:4:7:6:1:6:1:6:7:4:7:8:7 ', 'False1:6:7:6:1:6:7:4:7:8:7:6:1:6:7:8:7:6:1:6:7:4:2:4:5:4:7:6:1:6:1:6:7:6:1:6:1 ', 'True1:6:7:8:7:4:2:4:5:4:7:6:1:6:1:6:1:6:7:4:5:4:7:6:1:6:1:6:7:6:1:6:7:4:5:4:2:3 ', 'True1:6:1:6:1:6:1:6:1:6:7:4:5:4:2:4:7:4:5:4:5:4:7:8:7:4:2:3 ', 'True1:6:7:4:2:3 ']
5	10	5	134	2	0.4	1.6072914519865085	0.7729438023480525	91.193	722.386	0.26136363636363635:0.028409090909090908:0.011363636363636364:0.09090909090909091:0.022727272727272728:0.35795454545454547:0.19318181818181818:0.03409090909090909	['False1:6:1:6:7:6:1:6:7:4:2:4:7:8:7:6:1:6:7:4:5:4:7:6:1:6:7:6:1:6:1:6 ', 'False1:6:7:8:7:6:1:6:1:6:7:6:1:6:1:6:1:6:1:6:7:8:7:4:7:6:1:6:7:6:1:6:7:6:1:6:1:6:7:4:5:4:2 ', 'False1:6:1:6:7:6:1:6:1:6:1:6:7:4:7:6:1:6:7:4:5:4:7:8:7:6:1:6:1:6:1:6:7:4:5:4:7:6:1:6:1:6:1:6:1 ', 'True1:6:7:4:2:4:7:6:1:6:1:6:7:8:7:6:1:6:7:6:1:6:1:6:1:6:1:6:1:6:7:6:1:6:1:6:1:6:7:6:1:6:1:6:7:8:7:4:2:3 ', 'True1:6:7:4:2:3 ']
5	10	6	147	6	1.0	1.9269329005647653	0.926658846590191	68.41333333333334	410.48	0.11607142857142858:0.14285714285714285:0.05357142857142857:0.25:0.05357142857142857:0.15178571428571427:0.1875:0.044642857142857144	['True1:6:7:8:7:6:1:6:7:4:7:8:7:6:1:6:1:6:7:6:1:6:1:6:1:6:7:4:2:3 ', 'True1:6:7:4:5:4:5:4:7:4:2:3 ', 'True1:6:7:4:2:4:5:4:7:8:7:6:7:4:2:4:7:8:7:4:2:4:5:4:2:4:2:4:2:4:5:4:7:8:7:4:2:3 ', 'True1:6:7:4:2:4:5:4:7:4:2:4:2:3 ', 'True1:6:1:6:7:4:2:3 ', 'True1:6:7:4:2:4:2:4:2:3 ']
5	10	2	107	0	0.0	1.744670729829858	0.8390092699698882	0.0	360.0	0.18823529411764706:0.03529411764705882:0.0:0.15294117647058825:0.047058823529411764:0.27058823529411763:0.23529411764705882:0.07058823529411765	['False1:6:1:6:7:6:1:6:1:6:7:4:5:4:7:6:1:6:1:6:7:8:7:4:5:4:2:4:7:6:1:6:1:6:7:4:5:4:7:8 ', 'False1:6:1:6:7:4:7:8:7:6:1:6:7:8:7:6:1:6:7:4:2:4:7:8:7:6:1:6:7:6:1:6:7:8:7:4:2:4:5:4:7:6:1:6:1 ']
5	10	7	164	7	1.0	1.9195891363801825	0.9231272425333391	52.937714285714286	370.564	0.14423076923076922:0.11538461538461539:0.0673076923076923:0.22115384615384615:0.04807692307692308:0.18269230769230768:0.19230769230769232:0.028846153846153848	['True1:6:1:6:1:6:1:6:7:4:5:4:2:4:7:8:7:6:1:6:1:6:7:4:2:3 ', 'True1:6:7:6:1:6:7:8:7:4:2:4:5:4:7:6:7:4:5:4:2:4:2:4:7:4:5:4:7:4:5:4:2:3 ', 'True1:6:1:6:1:6:7:4:2:3 ', 'True1:6:7:8:7:6:7:4:2:3 ', 'True1:6:7:4:2:3 ', 'True1:6:7:4:2:3 ', 'True1:6:7:4:2:4:7:4:7:4:2:3 ']
5	10	8	165	8	1.0	1.833070329734143	0.8815204914360485	57.413875	459.311	0.203125:0.0859375:0.0625:0.125:0.015625:0.2734375:0.1953125:0.0390625	['True1:6:7:4:7:6:1:6:7:6:1:6:7:4:2:4:7:6:1:6:1:6:1:6:1:6:1:6:7:8:7:4:2:3 ', 'True1:6:7:6:1:6:7:6:1:6:1:6:7:6:7:8:7:6:1:6:7:4:5:4:2:3 ', 'True1:6:1:6:1:6:1:6:7:4:2:3 ', 'True1:6:1:6:7:4:2:3 ', 'True1:6:1:6:7:8:7:4:2:3 ', 'True1:6:1:6:7:8:7:6:7:4:2:3 ', 'True1:6:7:4:2:3 ', 'True1:6:7:4:2:4:2:4:5:4:7:8:7:6:1:6:7:4:2:3 ']
5	10	19	362	16	0.8421052631578947	1.8989353813530312	0.9131948858822037	36.77918749999999	1128.4669999999999	0.14285714285714285:0.12244897959183673:0.04664723032069971:0.20408163265306123:0.03498542274052478:0.20699708454810495:0.20116618075801748:0.04081632653061224	['False1:6:1:6:7:6:1:6:1:6:7:8:7:4:5:4:7:6:1:6:7:6:1:6:1:6:7:6:1:6:7:6:1:6:1:6 ', 'False1:6:7:6:1:6:1:6:7:4:5:4:2:4:7:6:1:6:7:4:5:4:2:4:7:8:7:6:1:6:7:6:1:6:7:8:7:6:1:6:7:8 ', 'True1:6:1:6:7:8:7:4:5:4:7:6:1:6:1:6:7:8:7:4:5:4:2:3 ', 'True1:6:7:4:2:3 ', 'True1:6:1:6:7:4:2:3 ', 'True1:6:1:6:7:6:1:6:7:4:7:6:7:6:7:4:5:4:7:6:1:6:7:4:2:3 ', 'False1:6:1:6:7:8:7:4:5:4:2:4:7:6:1:6:7:4:2:4:5:4:7:4:7:8:7:4:5:…
5	14	22	224	22	1.0	1.8992314810017192	0.913337279713794	31.999136363636364	703.981	0.12781954887218044:0.15413533834586465:0.08270676691729323:0.19172932330827067:0.011278195488721804:0.18045112781954886:0.20676691729323307:0.045112781954887216	['True1:6:7:4:7:8:7:6:1:6:7:8:7:4:2:3 ', 'True1:6:7:8:7:6:1:6:7:8:7:6:1:6:7:4:2:3 ', 'True1:6:7:8:7:6:7:4:2:3 ', 'True1:6:7:8:7:6:7:4:2:3 ', 'True1:6:7:6:7:8:7:4:2:3 ', 'True1:6:1:6:7:6:7:8:7:4:2:3 ', 'True1:6:7:8:7:6:7:4:2:4:2:3 ', 'True1:6:7:6:1:6:7:4:2:4:2:3 ', 'True1:6:1:6:1:6:7:6:7:4:2:4:2:4:2:4:2:3 ', 'True1:6:1:6:1:6:7:8:7:6:7:4:2:3 ', 'True1:6:7:4:2:4:2:3 ', 'True1:6:7:6:7:8:7:4:5:4:2:3 '…
5	14	21	234	19	0.9047619047619048	1.8804077510583412	0.9042849791003459	23.341105263157893	803.481	0.175:0.14285714285714285:0.06785714285714285:0.18571428571428572:0.017857142857142856:0.21785714285714286:0.16428571428571428:0.02857142857142857	['False1:6:1:6:7:6:1:6:1:6:7:8:7:6:1:6:1:6:1:6:7:8:7:4:7:6:1:6:1:6:1:6:7:4:5:4:2:4 ', 'True1:6:1:6:7:8:7:4:2:3 ', 'False1:6:1:6:1:6:7:6:1:6:7:6:1:6:1:6:7:6:1:6:1:6:7:8:7:6:1:6:1:6:7:4:5:4:2:4:7:8:7:6:1:6:1:6 ', 'True1:6:7:4:7:8:7:6:1:6:7:8:7:6:1:6:1:6:7:8:7:4:2:3 ', 'True1:6:7:4:5:4:7:4:5:4:5:4:7:6:1:6:7:4:2:3 ', 'True1:6:7:4:2:3 ', 'True1:6:7:4:2:3 ', 'True1:6:7:4:2:4:2:3 ', 'True1:6:7:4:7:6:1:6…
5	14	3	93	0	0.0	1.5348004865876737	0.7380830169180016	0.0	540.0	0.28125:0.0234375:0.0:0.078125:0.0234375:0.375:0.1796875:0.0390625	['False1:6:1:6:1:6:1:6:7:6:1:6:1:6:7:4:2:4:5:4:7:8:7:6:1:6:1:6:7:6:1:6:1:6:1 ', 'False1:6:1:6:1:6:7:6:1:6:1:6:7:6:1:6:1:6:7:4:2:4:5:4:7:8:7:6:1:6:1:6:7:4:7:6:1:6:1:6:1:6:1:6:7 ', 'False1:6:7:6:1:6:1:6:1:6:1:6:1:6:7:4:2:4:5:4:7:8:7:6:1:6:7:8:7:6:1:6:7:6:1:6:1:6:7:6:1:6:7:6:1:6:7:8 ']
5	14	20	239	19	0.95	1.870429298792184	0.8994863579003017	27.21868421052632	697.1550000000001	0.17959183673469387:0.08571428571428572:0.07755102040816327:0.15918367346938775:0.024489795918367346:0.23265306122448978:0.21224489795918366:0.02857142857142857	['False1:6:7:4:5:4:7:6:1:6:7:4:5:4:7:8:7:6:1:6:7:8:7:4:2:4:5:4:7:6:1:6:1:6:1:6:1:6:7:8:7 ', 'True1:6:1:6:1:6:1:6:1:6:1:6:1:6:1:6:7:8:7:6:1:6:7:4:5:4:7:6:1:6:1:6:1:6:1:6:7:4:2:3 ', 'True1:6:7:6:7:8:7:4:2:3 ', 'True1:6:7:4:2:3 ', 'True1:6:7:4:2:3 ', 'True1:6:7:6:7:6:7:4:2:3 ', 'True1:6:7:4:7:6:7:4:2:4:2:3 ', 'True1:6:7:4:2:3 ', 'True1:6:7:6:1:6:7:4:2:3 ', 'True1:6:7:4:2:3 ', 'True1:6:7:4:2:3 ', 'Tr…
5	14	9	162	7	0.7777777777777778	1.8047111525423596	0.8678826100032893	41.90428571428571	653.3300000000002	0.2147239263803681:0.06134969325153374:0.04294478527607362:0.1165644171779141:0.018404907975460124:0.2822085889570552:0.2085889570552147:0.05521472392638037	['False1:6:1:6:7:8:7:6:1:6:7:8:7:6:1:6:1:6:7:4:2:4:5:4:7:6:1:6:1:6:7:8:7:6:1:6:1:6 ', 'False1:6:7:8:7:4:7:6:1:6:1:6:7:4:7:8:7:6:1:6:7:4:5:4:2:4:7:6:1:6:1:6:7:8:7:6:1:6:7:4:2 ', 'True1:6:1:6:1:6:1:6:7:8:7:4:5:4:7:6:1:6:1:6:1:6:1:6:1:6:1:6:7:8:7:4:2:3 ', 'True1:6:7:4:2:3 ', 'True1:6:7:6:1:6:7:4:7:8:7:6:7:4:2:3 ', 'True1:6:7:4:2:3 ', 'True1:6:1:6:7:4:2:3 ', 'True1:6:7:4:2:3 ', 'True1:6:1:6:7:4:2:3 ']
5	14	7	186	5	0.7142857142857143	1.857386156205081	0.8932139321909613	52.85940000000001	624.297	0.1625:0.05625:0.03125:0.2:0.05625:0.225:0.225:0.04375	['False1:6:7:8:7:4:5:4:7:6:1:6:7:8:7:4:2:4:7:6:1:6:7:6:1:6:1:6:1:6:1:6:7:4:5:4:2:4 ', 'True1:6:1:6:1:6:7:8:7:6:1:6:1:6:1:6:1:6:1:6:7:4:2:3 ', 'True1:6:7:8:7:4:7:6:1:6:7:4:7:4:2:3 ', 'False1:6:1:6:7:4:7:8:7:6:1:6:7:4:5:4:7:4:7:4:5:4:7:4:7:8:7:6:1:6:7:4:2:4:5:4:7:6:7:4:7:4:2:4:5:4:7:6:7:4:5:4 ', 'True1:6:7:4:5:4:2:3 ', 'True1:6:1:6:7:8:7:6:1:6:7:4:2:3 ', 'True1:6:7:4:5:4:2:3 ']
5	14	2	90	0	0.0	1.635705324567658	0.7866079867031442	0.0	360.0	0.24:0.02666666666666667:0.0:0.08:0.02666666666666667:0.3333333333333333:0.21333333333333335:0.08	['False1:6:1:6:1:6:7:6:1:6:1:6:1:6:1:6:7:8:7:6:1:6:7:8:7:4:5:4:2:4:7:6:1:6:1:6 ', 'False1:6:7:6:1:6:7:4:2:4:5:4:7:8:7:6:1:6:1:6:1:6:1:6:7:8:7:6:1:6:7:8:7:6:1:6:7:8:7 ']
5	14	22	249	22	1.0	1.9416479296619304	0.93373527975853	30.245636363636358	665.4039999999999	0.14732142857142858:0.11607142857142858:0.09821428571428571:0.19196428571428573:0.03571428571428571:0.17410714285714285:0.20089285714285715:0.03571428571428571	['True1:6:7:8:7:4:2:4:5:4:7:6:1:6:7:4:5:4:2:3 ', 'True1:6:7:6:7:4:5:4:7:8:7:4:2:4:7:6:1:6:7:8:7:4:5:4:2:3 ', 'True1:6:7:4:2:3 ', 'True1:6:1:6:7:8:7:4:2:3 ', 'True1:6:7:8:7:6:7:4:2:3 ', 'True1:6:7:4:2:3 ', 'True1:6:1:6:7:4:2:3 ', 'True1:6:1:6:7:4:2:3 ', 'True1:6:7:4:5:4:7:4:2:3 ', 'True1:6:7:4:2:3 ', 'True1:6:1:6:1:6:7:4:2:3 ', 'True1:6:7:8:7:4:5:4:7:8:7:4:2:4:2:3 ', 'True1:6:7:6:1:6:7:8:7:4:7:6:1…
5	14	9	105	9	1.0	1.829446792968359	0.8797779385952234	32.20488888888889	289.844	0.18478260869565216:0.09782608695652174:0.09782608695652174:0.11956521739130435:0.010869565217391304:0.2608695652173913:0.20652173913043478:0.021739130434782608	['True1:6:1:6:7:4:5:4:2:3 ', 'True1:6:1:6:7:4:2:3 ', 'True1:6:7:4:2:3 ', 'True1:6:7:4:2:3 ', 'True1:6:7:4:7:6:7:4:2:3 ', 'True1:6:7:6:1:6:1:6:7:6:7:4:2:3 ', 'True1:6:7:6:1:6:1:6:7:8:7:6:7:4:2:3 ', 'True1:6:1:6:7:8:7:6:1:6:7:6:7:4:2:3 ', 'True1:6:7:4:2:3 ']
5	14	12	180	12	1.0	1.915316870500821	0.9210727169341678	46.59425000000001	559.1310000000001	0.1411764705882353:0.11764705882352941:0.07058823529411765:0.18823529411764706:0.029411764705882353:0.2:0.21176470588235294:0.041176470588235294	['True1:6:1:6:7:6:1:6:7:4:2:4:5:4:7:8:7:6:1:6:1:6:7:6:1:6:7:8:7:4:2:3 ', 'True1:6:7:4:2:4:7:4:2:3 ', 'True1:6:1:6:7:4:2:3 ', 'True1:6:7:4:2:3 ', 'True1:6:1:6:7:4:2:3 ', 'True1:6:7:8:7:6:7:8:7:4:2:3 ', 'True1:6:7:4:2:4:7:6:1:6:7:4:2:4:2:3 ', 'True1:6:7:4:2:3 ', 'True1:6:7:4:2:4:2:4:5:4:7:8:7:6:7:4:2:3 ', 'True1:6:7:6:1:6:7:4:2:3 ', 'True1:6:7:4:5:4:7:6:1:6:7:4:5:4:7:4:2:4:5:4:7:6:7:8:7:4:2:3 ', 'T…
5	18	10	138	9	0.9	1.8655995839360888	0.897163756009703	30.01088888888889	450.09800000000007	0.2153846153846154:0.09230769230769231:0.07692307692307693:0.14615384615384616:0.03076923076923077:0.25384615384615383:0.16153846153846155:0.023076923076923078	['False1:6:1:6:7:8:7:6:1:6:1:6:1:6:7:6:1:6:7:6:1:6:1:6:1:6:1:6:7:6:1:6:7:8:7:4:5:4:2:3 ', 'True1:6:7:4:2:4:5:4:2:4:2:3 ', 'True1:6:1:6:7:4:2:3 ', 'True1:6:1:6:7:4:2:3 ', 'True1:6:7:4:2:3 ', 'True1:6:7:4:2:3 ', 'True1:6:1:6:7:4:7:4:5:4:7:4:2:3 ', 'True1:6:1:6:1:6:1:6:7:4:2:3 ', 'True1:6:1:6:7:4:7:8:7:6:7:4:2:3 ', 'True1:6:1:6:7:4:5:4:2:3 ']
5	18	68	395	66	0.9705882352941176	1.210824853709046	0.5822836706103818	23.370378787878792	1902.4450000000002	0.007195879412210271:0.33790334797757915:0.004999242539009241:0.34055446144523555:0.0005302226935312832:0.008862293591880017:0.2986668686562642:0.001287683684290259	['True1:6:1:6:7:8:7:4:2:4:7:6:1:6:7:4:2:3 ', 'True1:6:7:4:2:4:2:3 ', 'True1:6:7:4:2:4:2:3 ', 'True1:6:7:4:2:3 ', 'True1:6:7:4:2:3 ', 'True1:6:7:4:5:4:2:4:2:3 ', 'True1:6:1:6:7:4:2:4:5:4:7:4:2:4:2:4:2:3 ', 'True1:6:7:4:2:4:2:4:2:4:2:4:2:4:5:4:7:4:2:4:2:4:2:4:2:4:2:4:2:3 ', 'True1:6:1:6:7:8:7:6:7:4:2:3 ', 'True1:6:7:4:2:4:2:4:2:3 ', 'True1:6:7:8:7:6:7:4:2:3 ', 'True1:6:7:4:2:3 ', 'True1:6:7:4:2:4:2…
5	18	17	341	16	0.9411764705882353	1.907785048833538	0.9174506763447514	58.843500000000006	1121.4960000000003	0.14733542319749215:0.08463949843260188:0.050156739811912224:0.20376175548589343:0.050156739811912224:0.2006269592476489:0.219435736677116:0.0438871473354232	['True1:6:1:6:7:8:7:4:5:4:7:6:1:6:1:6:1:6:7:8:7:4:7:6:1:6:1:6:1:6:7:8:7:4:5:4:2:3 ', 'True1:6:1:6:7:4:5:4:2:3 ', 'False1:6:7:6:1:6:1:6:1:6:7:4:7:8:7:6:1:6:7:4:7:8:7:6:1:6:1:6:7:8:7:4:7:6:7:4:5:4:2:4:7:8:7:6:7:4:5 ', 'True1:6:7:6:1:6:7:8:7:4:5:4:7:6:1:6:7:4:2:3 ', 'True1:6:1:6:7:4:5:4:7:4:2:4:7:4:7:4:2:3 ', 'True1:6:7:4:2:4:7:8:7:4:7:4:2:4:7:8:7:6:1:6:7:4:5:4:2:3 ', 'True1:6:7:4:2:3 ', 'True1:6:7:…
5	18	13	183	10	0.7692307692307693	1.7500842693549945	0.8416126321787452	33.8238	878.238	0.22746781115879827:0.055793991416309016:0.04291845493562232:0.09871244635193133:0.012875536480686695:0.3090128755364807:0.20600858369098712:0.04721030042918455	['False1:6:7:4:2:4:7:6:1:6:7:8:7:6:1:6:1:6:1:6:1:6:1:6:1:6:7:4:5:4:7:8:7:6:1 ', 'False1:6:7:8:7:6:1:6:1:6:7:4:2:4:7:8:7:6:1:6:7:4:5:4:7:8:7:6:1:6:7:6:1:6:1:6 ', 'False1:6:7:8:7:6:1:6:1:6:1:6:1:6:7:8:7:6:1:6:7:6:1:6:1:6:1:6:1:6:1:6:7:8:7:6:1:6:7:4:7:8:7:6:1:6:7:6:1:6 ', 'True1:6:1:6:7:4:2:4:7:6:1:6:1:6:7:4:2:3 ', 'True1:6:7:8:7:6:1:6:1:6:7:6:1:6:7:4:5:4:7:8:7:6:7:4:2:3 ', 'True1:6:7:4:2:3 ', 'True…
5	18	5	185	2	0.4	1.741555453317765	0.8375111386448901	160.261	860.5219999999999	0.2275132275132275:0.042328042328042326:0.015873015873015872:0.12169312169312169:0.026455026455026454:0.30158730158730157:0.20634920634920634:0.0582010582010582	['False1:6:1:6:7:6:1:6:7:6:1:6:1:6:7:4:2:4:7:8:7:6:1:6:1:6:7:6:1:6:1:6:7:4:2:3 ', 'True1:6:7:8:7:6:1:6:1:6:1:6:1:6:7:4:7:8:7:6:1:6:1:6:1:6:1:6:7:4:5:4:2:3 ', 'True1:6:7:4:2:4:7:6:1:6:7:8:7:4:2:4:7:6:1:6:7:4:2:4:5:4:5:4:7:4:7:4:2:3 ', 'False1:6:1:6:7:4:7:6:7:8:7:4:5:4:7:8:7:6:1:6:1:6:1:6:1:6:1:6:7:8:7:6:1:6:1 ', 'False1:6:1:6:1:6:7:4:2:4:7:8:7:6:1:6:1:6:1:6:7:8:7:6:1:6:1:6:1:6:7:4:5:4:7:6:1:6:1:6:…
5	18	5	149	4	0.8	1.8451469005042294	0.8873280943563645	57.487750000000005	409.951	0.11403508771929824:0.06140350877192982:0.03508771929824561:0.24561403508771928:0.07017543859649122:0.18421052631578946:0.2543859649122807:0.03508771929824561	['True1:6:7:8:7:4:2:3 ', 'True1:6:1:6:1:6:1:6:7:6:7:4:7:6:1:6:7:6:1:6:7:8:7:4:2:3 ', 'True1:6:7:4:7:4:2:3 ', 'True1:6:7:4:5:4:7:4:2:3 ', 'False1:6:1:6:7:4:7:4:5:4:7:4:5:4:7:4:5:4:7:8:7:6:7:4:5:4:7:8:7:6:7:4:7:6:7:4:2:4:5:4:7:6:1:6:7:4:2:4:5:4:7:4:2:4:7:6:1:6:7:4:5:4 ']
5	18	3	96	0	0.0	1.5122533208268016	0.7272401221748979	0.0	540.0	0.2824427480916031:0.007633587786259542:0.0:0.08396946564885496:0.030534351145038167:0.37404580152671757:0.183206106870229:0.03816793893129771	['False1:6:7:4:5:4:7:6:1:6:7:8:7:6:1:6:1:6:1:6:7:4:5:4:7:8:7:6:1:6:1:6:7:4:2:4 ', 'False1:6:7:4:7:6:1:6:7:6:1:6:1:6:1:6:1:6:1:6:7:6:1:6:7:4:5:4:7:6:1:6:1:6:1:6:1:6:1:6:1:6:7:8:7 ', 'False1:6:1:6:1:6:1:6:1:6:1:6:1:6:7:6:1:6:7:6:1:6:7:8:7:6:1:6:1:6:7:6:1:6:1:6:1:6:1:6:7:8:7:4:5:4:7:6:1:6 ']
5	18	6	145	5	0.8333333333333334	1.8150394921373825	0.8728494914414082	69.23519999999999	526.1759999999999	0.19047619047619047:0.05555555555555555:0.03968253968253968:0.15079365079365079:0.031746031746031744:0.2698412698412698:0.2222222222222222:0.03968253968253968	['False1:6:7:4:2:4:5:4:7:6:1:6:7:6:1:6:1:6:7:8:7:6:1:6:7:4:7:8:7:6:1:6:7:4:7:8 ', 'True1:6:7:6:1:6:7:4:5:4:7:6:1:6:7:8:7:4:7:6:1:6:7:4:2:3 ', 'True1:6:1:6:7:8:7:4:7:6:1:6:1:6:7:6:1:6:7:4:7:4:2:3 ', 'True1:6:1:6:1:6:1:6:7:6:1:6:1:6:7:4:2:3 ', 'True1:6:1:6:7:4:5:4:2:3 ', 'True1:6:7:4:2:4:5:4:7:4:2:3 ']
5	18	6	141	6	1.0	1.8628454043163334	0.8958392755833234	75.71633333333334	454.298	0.19298245614035087:0.07017543859649122:0.05263157894736842:0.12280701754385964:0.02631578947368421:0.2631578947368421:0.21052631578947367:0.06140350877192982	['True1:6:7:4:5:4:2:3 ', 'True1:6:7:6:1:6:7:4:2:3 ', 'True1:6:1:6:1:6:1:6:7:4:5:4:2:4:7:8:7:6:1:6:1:6:7:6:1:6:7:8:7:6:1:6:7:4:2:3 ', 'True1:6:1:6:7:4:7:6:1:6:1:6:1:6:1:6:1:6:1:6:7:4:2:3 ', 'True1:6:7:6:1:6:7:8:7:4:2:3 ', 'True1:6:7:8:7:6:7:8:7:6:7:8:7:4:2:4:7:8:7:4:5:4:2:3 ']
5	18	38	226	38	1.0	1.8787266525987707	0.9034765416300563	19.407315789473685	737.4780000000001	0.1656441717791411:0.12883435582822086:0.1165644171779141:0.17484662576687116:0.015337423312883436:0.19325153374233128:0.1901840490797546:0.015337423312883436	['True1:6:7:6:1:6:1:6:1:6:1:6:7:4:7:6:1:6:7:6:1:6:1:6:7:4:5:4:2:3 ', 'True1:6:7:8:7:4:2:3 ', 'True1:6:1:6:7:4:7:6:7:8:7:4:5:4:7:8:7:6:1:6:1:6:1:6:7:4:2:3 ', 'True1:6:7:8:7:4:2:3 ', 'True1:6:7:4:2:3 ', 'True1:6:7:4:5:4:7:8:7:6:1:6:7:4:2:4:7:4:7:4:5:4:7:6:7:4:7:4:7:4:2:4:2:4:2:3 ', 'True1:6:1:6:7:4:2:3 ', 'True1:6:7:4:2:3 ', 'True1:6:7:4:2:3 ', 'True1:6:7:4:2:3 ', 'True1:6:7:4:2:3 ', 'True1:6:7:4:2…
6	2	4	128	4	1.0	1.8178758501518228	0.9342033860270231	63.523	254.092	0.234375:0.140625:0.078125:0.0625:0.21875:0.203125:0.0625	['True1:5:6:3:6:7 ', 'True1:2:4:2:1:5:1:2:4:2:1:2:4:2:1:5:1:5:1:2:1:2:4:2:1:5:1:5:6:3:6:7 ', 'True1:5:6:5:1:5:6:3:6:5:6:3:6:5:6:7 ', 'True1:5:6:3:6:5:1:5:6:7 ']
6	2	2	79	2	1.0	1.8278052977193018	0.9393061126725979	56.713499999999996	113.42699999999999	0.25:0.14285714285714285:0.07142857142857142:0.07142857142857142:0.21428571428571427:0.17857142857142858:0.07142857142857142	['True1:5:1:5:1:2:4:2:1:5:6:7 ', 'True1:5:6:3:6:5:1:2:4:2:1:5:6:3:6:7 ']
6	2	3	53	3	1.0	1.831020481113516	0.9409583900892994	18.379666666666665	55.138999999999996	0.2222222222222222:0.1111111111111111:0.05555555555555555:0.05555555555555555:0.16666666666666666:0.2222222222222222:0.16666666666666666	['True1:5:6:3:6:7 ', 'True1:2:4:2:1:5:6:7 ', 'True1:5:6:7 ']
6	2	2	70	2	1.0	1.744791332360629	0.8966453734812361	49.5425	99.085	0.22727272727272727:0.09090909090909091:0.045454545454545456:0.045454545454545456:0.2727272727272727:0.22727272727272727:0.09090909090909091	['True1:2:4:2:1:5:6:3:6:7 ', 'True1:5:6:5:1:5:6:5:1:5:6:7 ']
6	2	3	102	3	1.0	1.5718575345078334	0.8077749814249788	61.884666666666675	185.65400000000002	0.36:0.24:0.0:0.06:0.2:0.08:0.06	['True1:5:1:2:1:5:1:2:1:2:1:2:1:2:4:2:1:2:1:5:1:5:6:5:1:5:1:2:4:2:1:5:1:2:1:5:6:7 ', 'True1:2:4:2:1:5:6:7 ', 'True1:5:6:7 ']
6	2	4	114	4	1.0	1.7402943684099073	0.8943343911612637	49.58	198.32	0.3:0.16:0.04:0.04:0.22:0.16:0.08	['True1:2:1:5:6:5:1:2:1:2:1:5:1:5:6:3:6:7 ', 'True1:5:1:2:4:2:1:2:4:2:1:5:6:7 ', 'True1:5:6:3:6:5:1:2:1:5:1:5:6:7 ', 'True1:5:6:7 ']
6	2	3	43	3	1.0	1.6674619334292948	0.8569059235539742	17.272000000000002	51.816	0.25:0.0625:0.0625:0.0:0.1875:0.25:0.1875	['True1:5:6:7 ', 'True1:5:6:7 ', 'True1:2:1:5:6:3:6:7 ']
6	2	4	144	4	1.0	1.7167024093065892	0.8822105224848136	74.44275	297.771	0.32051282051282054:0.21794871794871795:0.038461538461538464:0.0641025641025641:0.19230769230769232:0.11538461538461539:0.05128205128205128	['True1:5:1:5:1:5:1:2:4:2:1:2:1:5:6:3:6:5:1:5:1:5:1:2:1:2:1:2:4:2:1:2:1:5:1:5:6:7 ', 'True1:5:6:3:6:7 ', 'True1:2:4:2:1:5:1:2:1:5:6:3:6:5:1:2:1:5:6:7 ', 'True1:2:1:2:4:2:1:2:4:2:1:5:6:7 ']
6	2	4	103	4	1.0	1.750365705633686	0.8995100346660103	48.56949999999999	194.27799999999996	0.2916666666666667:0.22916666666666666:0.020833333333333332:0.08333333333333333:0.16666666666666666:0.125:0.08333333333333333	['True1:5:1:2:4:2:1:2:1:2:4:2:1:2:1:5:6:3:6:5:1:2:4:2:1:5:1:2:4:2:1:5:6:7 ', 'True1:5:6:7 ', 'True1:5:6:7 ', 'True1:2:1:5:6:7 ']
6	2	4	90	4	1.0	1.8002940849467735	0.9251681460322141	36.99525	147.981	0.2894736842105263:0.18421052631578946:0.05263157894736842:0.05263157894736842:0.15789473684210525:0.15789473684210525:0.10526315789473684	['True1:5:6:7 ', 'True1:5:1:2:4:2:1:2:1:5:6:3:6:7 ', 'True1:2:1:5:1:2:1:2:4:2:1:5:6:3:6:7 ', 'True1:5:6:7 ']
6	6	4	98	4	1.0	1.73264654200778	0.8904041858504788	61.785250000000005	247.14100000000002	0.3103448275862069:0.25862068965517243:0.034482758620689655:0.08620689655172414:0.13793103448275862:0.10344827586206896:0.06896551724137931	['True1:5:1:2:1:5:6:3:6:7 ', 'True1:5:6:7 ', 'True1:5:1:2:4:2:1:5:6:3:6:7 ', 'True1:2:1:2:4:2:1:2:4:2:1:5:1:2:1:2:1:2:4:2:1:2:4:2:1:5:1:2:1:5:6:7 ']
6	6	5	72	5	1.0	1.756424309228386	0.9026235410104021	23.57	117.85000000000001	0.2222222222222222:0.08333333333333333:0.05555555555555555:0.027777777777777776:0.2222222222222222:0.25:0.1388888888888889	['True1:5:6:3:6:7 ', 'True1:5:6:7 ', 'True1:5:6:3:6:5:6:5:1:5:6:7 ', 'True1:2:4:2:1:2:1:5:6:7 ', 'True1:5:6:7 ']
6	6	5	96	5	1.0	1.6517462997579722	0.8488296854609914	35.715599999999995	178.57799999999997	0.28:0.1:0.02:0.02:0.28:0.2:0.1	['True1:5:1:5:1:2:1:5:6:3:6:7 ', 'True1:5:6:5:6:5:6:5:1:2:1:5:1:5:6:7 ', 'True1:5:1:2:4:2:1:5:6:7 ', 'True1:5:6:5:6:7 ', 'True1:2:1:5:6:7 ']
6	6	3	54	3	1.0	1.6238619959281992	0.8344999879447366	27.659000000000002	82.977	0.25:0.05:0.05:0.0:0.25:0.25:0.15	['True1:5:6:7 ', 'True1:5:6:7 ', 'True1:2:1:5:6:3:6:5:1:5:6:7 ']
6	6	4	90	4	1.0	1.7459785970962192	0.8972555068608099	37.513999999999996	150.05599999999998	0.2894736842105263:0.13157894736842105:0.02631578947368421:0.05263157894736842:0.23684210526315788:0.15789473684210525:0.10526315789473684	['True1:5:1:5:1:2:4:2:1:2:1:5:6:3:6:5:1:2:4:2:1:5:6:7 ', 'True1:5:6:7 ', 'True1:5:6:7 ', 'True1:5:1:5:6:7 ']
6	6	6	104	6	1.0	1.8211210552285526	0.9358710915366045	33.860166666666665	203.16099999999997	0.24074074074074073:0.14814814814814814:0.037037037037037035:0.07407407407407407:0.2037037037037037:0.18518518518518517:0.1111111111111111	['True1:2:4:2:1:2:4:2:1:5:1:2:4:2:1:5:1:2:4:2:1:5:6:3:6:7 ', 'True1:5:6:7 ', 'True1:5:6:7 ', 'True1:5:6:5:1:5:6:3:6:7 ', 'True1:5:6:7 ', 'True1:5:6:5:6:7 ']
6	6	6	102	6	1.0	1.785945172547882	0.9177942637356151	33.1615	198.969	0.26:0.16:0.04:0.04:0.18:0.2:0.12	['True1:2:4:2:1:5:6:3:6:5:1:2:1:2:4:2:1:5:6:7 ', 'True1:2:1:5:6:7 ', 'True1:2:1:5:6:3:6:5:6:7 ', 'True1:2:1:5:6:7 ', 'True1:5:6:7 ', 'True1:5:6:7 ']
6	6	3	48	3	1.0	1.7214023220140038	0.8846257998344365	17.450333333333333	52.351	0.25:0.125:0.0:0.0625:0.1875:0.1875:0.1875	['True1:5:6:7 ', 'True1:2:4:2:1:5:6:7 ', 'True1:5:6:7 ']
6	6	3	91	3	1.0	1.7079612977426288	0.8777184797416252	68.407	205.221	0.32:0.22:0.04:0.04:0.18:0.14:0.06	['True1:5:1:2:1:2:4:2:1:2:1:5:1:2:1:2:1:2:1:5:6:3:6:7 ', 'True1:2:1:5:6:7 ', 'True1:2:4:2:1:5:1:5:6:3:6:5:1:2:1:5:6:5:6:7 ']
6	6	4	57	4	1.0	1.6580632054101698	0.8520759328045618	16.51925	66.077	0.25:0.08333333333333333:0.0:0.041666666666666664:0.25:0.20833333333333334:0.16666666666666666	['True1:5:1:5:6:7 ', 'True1:2:4:2:1:5:6:7 ', 'True1:5:6:7 ', 'True1:5:6:5:6:7 ']
6	10	9	136	9	1.0	1.7281721646367045	0.8881048107363464	51.61844444444444	464.566	0.30357142857142855:0.24107142857142858:0.017857142857142856:0.08928571428571429:0.16071428571428573:0.10714285714285714:0.08035714285714286	['True1:2:4:2:1:5:1:5:6:3:6:5:1:2:4:2:1:5:1:2:4:2:1:5:6:7 ', 'True1:2:1:5:6:7 ', 'True1:2:4:2:1:5:1:2:1:5:1:2:1:2:4:2:1:2:4:2:1:2:1:5:1:2:4:2:1:2:1:5:6:7 ', 'True1:5:6:7 ', 'True1:5:6:7 ', 'True1:5:6:3:6:7 ', 'True1:2:4:2:1:2:1:2:4:2:1:2:4:2:1:5:6:7 ', 'True1:5:1:5:1:2:1:5:6:7 ', 'True1:5:6:7 ']
6	10	10	138	10	1.0	1.6821093633410273	0.8644332135055907	47.8228	478.228	0.3389830508474576:0.2033898305084746:0.01694915254237288:0.05084745762711865:0.19491525423728814:0.11016949152542373:0.0847457627118644	['True1:2:1:5:1:2:1:5:1:2:1:5:1:2:4:2:1:2:1:5:1:5:1:2:1:2:1:5:6:7 ', 'True1:5:1:2:1:2:4:2:1:5:6:7 ', 'True1:5:1:2:4:2:1:2:1:5:6:3:6:7 ', 'True1:5:6:7 ', 'True1:5:6:7 ', 'True1:5:1:2:1:2:1:2:4:2:1:5:6:7 ', 'True1:5:6:7 ', 'True1:5:1:2:4:2:1:5:1:2:4:2:1:2:1:5:1:5:6:3:6:7 ', 'True1:5:6:5:6:7 ', 'True1:2:1:5:1:5:6:7 ']
6	10	6	86	6	1.0	1.785945172547882	0.9177942637356151	30.730166666666666	184.381	0.26:0.16:0.04:0.04:0.18:0.2:0.12	['True1:2:4:2:1:5:6:7 ', 'True1:2:1:5:6:3:6:5:1:2:1:2:1:5:6:7 ', 'True1:5:6:3:6:5:6:7 ', 'True1:2:4:2:1:2:1:5:6:7 ', 'True1:5:6:7 ', 'True1:5:6:7 ']
6	10	3	100	3	1.0	1.699775532605059	0.8735118286064	91.49799999999999	274.49399999999997	0.2878787878787879:0.24242424242424243:0.015151515151515152:0.09090909090909091:0.19696969696969696:0.12121212121212122:0.045454545454545456	['True1:5:6:5:1:2:1:2:1:5:6:7 ', 'True1:5:1:2:1:5:1:2:4:2:1:5:6:5:1:5:1:2:4:2:1:5:6:5:6:5:6:3:6:7 ', 'True1:2:4:2:1:5:1:2:1:2:4:2:1:2:4:2:1:2:4:2:1:5:6:7 ']
6	10	4	92	4	1.0	1.7353556546878202	0.8917963943660443	64.19749999999999	256.78999999999996	0.28125:0.21875:0.015625:0.109375:0.203125:0.109375:0.0625	['True1:2:4:2:1:2:4:2:1:5:6:7 ', 'True1:2:4:2:1:5:1:5:1:2:4:2:1:5:1:2:4:2:1:2:4:2:1:5:1:5:1:2:4:2:1:5:1:5:6:7 ', 'True1:5:6:7 ', 'True1:5:1:5:6:5:6:5:6:3:6:7 ']
6	10	6	94	6	1.0	1.8035114750279555	0.9268215574616905	31.19966666666667	187.198	0.28:0.16:0.04:0.06:0.18:0.16:0.12	['True1:5:1:2:4:2:1:5:1:2:4:2:1:2:4:2:1:5:1:5:6:3:6:7 ', 'True1:5:6:7 ', 'True1:5:6:3:6:7 ', 'True1:5:6:7 ', 'True1:2:1:5:6:7 ', 'True1:2:1:5:6:7 ']
6	10	2	85	1	0.5	1.6495803704406165	0.8477166179751121	32.484	212.484	0.30952380952380953:0.19047619047619047:0.023809523809523808:0.07142857142857142:0.2619047619047619:0.11904761904761904:0.023809523809523808	['False1:2:4:2:1:5:1:5:6:3:6:5:1:2:1:5:1:2:4:2:1:5:6:5:1:2:1:2:4:2:1:5:1:5 ', 'True1:5:6:5:1:5:6:7 ']
6	10	9	83	9	1.0	1.738021368482094	0.8931663002661538	21.67088888888889	195.038	0.27586206896551724:0.15517241379310345:0.017241379310344827:0.034482758620689655:0.1724137931034483:0.1896551724137931:0.15517241379310345	['True1:2:1:5:6:7 ', 'True1:2:1:5:6:7 ', 'True1:5:6:7 ', 'True1:2:1:2:1:2:4:2:1:5:6:7 ', 'True1:5:6:7 ', 'True1:5:6:3:6:5:6:7 ', 'True1:2:1:5:6:7 ', 'True1:5:6:7 ', 'True1:2:4:2:1:5:6:7 ']
6	10	8	63	8	1.0	1.5487266431790139	0.7958880547135636	14.209000000000001	113.67200000000001	0.30952380952380953:0.09523809523809523:0.0:0.0:0.21428571428571427:0.19047619047619047:0.19047619047619047	['True1:2:1:2:1:5:1:2:1:2:1:5:6:7 ', 'True1:5:6:7 ', 'True1:5:6:7 ', 'True1:5:6:7 ', 'True1:5:6:7 ', 'True1:5:6:7 ', 'True1:5:6:7 ', 'True1:5:6:7 ']
6	10	7	130	6	0.8571428571428571	1.777642419238081	0.9135274925726034	31.66633333333333	369.998	0.2808988764044944:0.21348314606741572:0.033707865168539325:0.0898876404494382:0.1797752808988764:0.1348314606741573:0.06741573033707865	['False1:2:4:2:1:2:4:2:1:5:6:3:6:5:1:2:4:2:1:5:1:5:6:3:6:5:1:2:4:2:1:2:1:2:4:2:1:5:6 ', 'True1:5:1:2:4:2:1:2:1:2:1:5:6:3:6:7 ', 'True1:5:1:5:1:5:1:2:4:2:1:5:6:7 ', 'True1:5:6:7 ', 'True1:5:6:7 ', 'True1:2:4:2:1:5:6:7 ', 'True1:5:6:7 ']
6	14	2	88	1	0.5	1.5870743389324735	0.815594871994966	101.186	281.18600000000004	0.3076923076923077:0.3076923076923077:0.015384615384615385:0.13846153846153847:0.15384615384615385:0.06153846153846154:0.015384615384615385	['False1:2:4:2:1:2:4:2:1:5:6:3:6:5:1:2:1:5:1:2:4:2:1:2:4:2:1:2:4:2:1:2:4:2:1:5:1:5:1:2:4 ', 'True1:5:6:5:1:2:4:2:1:5:1:2:1:2:1:5:1:2:4:2:1:5:6:7 ']
6	14	23	145	23	1.0	1.6910264053849815	0.8690156666308201	17.089173913043474	393.05099999999993	0.2708333333333333:0.0763888888888889:0.027777777777777776:0.020833333333333332:0.2361111111111111:0.20833333333333334:0.1597222222222222	['True1:5:1:5:6:7 ', 'True1:5:6:7 ', 'True1:5:6:7 ', 'True1:5:6:3:6:5:1:2:1:5:1:5:1:2:1:2:4:2:1:5:6:7 ', 'True1:5:6:7 ', 'True1:5:6:7 ', 'True1:5:6:7 ', 'True1:5:6:7 ', 'True1:5:6:3:6:7 ', 'True1:5:1:5:1:5:6:7 ', 'True1:5:6:7 ', 'True1:2:1:2:1:2:1:5:6:7 ', 'True1:5:6:7 ', 'True1:5:6:7 ', 'True1:5:6:3:6:5:1:5:6:7 ', 'True1:5:6:7 ', 'True1:5:6:7 ', 'True1:5:6:7 ', 'True1:5:6:7 ', 'True1:2:4:2:1:5:6…
6	14	9	155	8	0.8888888888888888	1.7781402931387786	0.913783349144881	32.528999999999996	440.23199999999997	0.275:0.18333333333333332:0.041666666666666664:0.06666666666666667:0.20833333333333334:0.15833333333333333:0.06666666666666667	['False1:2:4:2:1:5:1:2:1:2:1:2:1:2:1:5:6:3:6:5:1:5:6:3:6:5:1:2:4:2:1:2:4:2:1:5:6:3:6:5:1:5:6:3 ', 'True1:2:4:2:1:5:6:3:6:7 ', 'True1:2:4:2:1:2:4:2:1:5:6:7 ', 'True1:5:1:2:4:2:1:2:1:5:6:7 ', 'True1:5:1:2:1:5:6:7 ', 'True1:5:6:7 ', 'True1:5:1:5:1:2:4:2:1:5:6:7 ', 'True1:5:6:5:6:5:1:5:6:5:1:5:6:7 ', 'True1:5:6:7 ']
6	14	14	179	14	1.0	1.724547361361018	0.8862420303415547	37.78342857142858	528.9680000000001	0.2702702702702703:0.12162162162162163:0.02702702702702703:0.04054054054054054:0.25675675675675674:0.1891891891891892:0.0945945945945946	['True1:5:1:2:1:2:1:5:1:2:4:2:1:5:1:2:4:2:1:2:4:2:1:5:1:2:4:2:1:5:6:7 ', 'True1:5:6:3:6:5:6:7 ', 'True1:2:4:2:1:5:6:3:6:5:1:5:1:5:6:3:6:7 ', 'True1:5:1:2:1:2:4:2:1:5:6:7 ', 'True1:5:6:7 ', 'True1:5:6:7 ', 'True1:5:6:7 ', 'True1:5:6:7 ', 'True1:5:6:5:6:7 ', 'True1:5:1:5:1:2:1:5:1:5:6:7 ', 'True1:5:6:5:6:7 ', 'True1:5:6:5:6:7 ', 'True1:5:1:2:1:5:6:5:6:5:6:5:1:5:6:7 ', 'True1:5:1:2:1:5:6:5:6:3:6:5:1…
6	14	2	94	1	0.5	1.4589560430778283	0.7497550921280266	110.633	290.633	0.36507936507936506:0.31746031746031744:0.0:0.09523809523809523:0.15873015873015872:0.047619047619047616:0.015873015873015872	['False1:5:6:5:1:2:1:2:1:2:1:2:4:2:1:5:1:2:1:2:4:2:1:2:4:2:1:5:6:5:1:5:1:2:4:2:1:2:4 ', 'True1:5:1:5:1:2:1:2:4:2:1:5:1:2:1:2:1:2:1:2:1:5:6:7 ']
6	14	14	155	14	1.0	1.8087307364769198	0.9295037272687076	34.79585714285714	487.14199999999994	0.2676056338028169:0.16901408450704225:0.04929577464788732:0.056338028169014086:0.18309859154929578:0.176056338028169:0.09859154929577464	['True1:5:6:5:1:2:1:5:6:3:6:7 ', 'True1:2:4:2:1:2:1:5:1:2:4:2:1:5:6:3:6:7 ', 'True1:5:6:7 ', 'True1:5:6:5:1:2:1:2:1:5:1:5:6:7 ', 'True1:2:1:5:1:2:4:2:1:5:6:3:6:7 ', 'True1:5:6:3:6:3:6:5:1:5:6:3:6:7 ', 'True1:5:6:7 ', 'True1:5:6:7 ', 'True1:5:6:7 ', 'True1:5:6:7 ', 'True1:2:1:5:6:5:1:2:4:2:1:2:1:2:1:5:6:3:6:7 ', 'True1:2:4:2:1:5:1:2:4:2:1:2:4:2:1:5:6:7 ', 'True1:5:6:7 ', 'True1:2:4:2:1:5:6:7 ']
6	14	8	111	8	1.0	1.7523935463992533	0.9005521386740252	36.383624999999995	291.06899999999996	0.3026315789473684:0.18421052631578946:0.02631578947368421:0.05263157894736842:0.18421052631578946:0.14473684210526316:0.10526315789473684	['True1:2:4:2:1:5:1:5:6:7 ', 'True1:5:1:2:4:2:1:2:4:2:1:5:6:5:1:2:4:2:1:2:1:5:1:2:1:5:6:3:6:7 ', 'True1:2:1:2:1:5:6:7 ', 'True1:5:6:7 ', 'True1:2:1:5:1:5:6:7 ', 'True1:5:6:7 ', 'True1:5:6:3:6:7 ', 'True1:2:1:5:6:7 ']
6	14	10	90	10	1.0	1.604811783947706	0.8247101155861687	19.1702	191.702	0.3333333333333333:0.1111111111111111:0.0:0.027777777777777776:0.25:0.1388888888888889:0.1388888888888889	['True1:2:1:5:1:5:6:7 ', 'True1:5:6:7 ', 'True1:5:1:5:6:7 ', 'True1:5:6:7 ', 'True1:5:1:5:6:7 ', 'True1:5:1:5:6:7 ', 'True1:2:1:5:1:5:1:5:6:7 ', 'True1:2:1:5:6:7 ', 'True1:5:6:7 ', 'True1:5:1:2:1:2:4:2:1:5:1:2:4:2:1:5:6:7 ']
6	14	8	167	7	0.875	1.7164283661838675	0.882069692178309	78.61371428571428	730.2959999999999	0.3:0.24444444444444444:0.03333333333333333:0.09444444444444444:0.18333333333333332:0.10555555555555556:0.03888888888888889	['False1:2:4:2:1:5:1:2:1:5:1:2:4:2:1:5:1:2:1:5:1:2:4:2:1:2:4:2:1:5:6:3:6:5:1:2:4:2:1:5 ', 'True1:5:1:2:4:2:1:5:6:5:1:5:1:2:4:2:1:2:1:5:6:3:6:5:1:2:1:5:1:2:4:2:1:5:6:7 ', 'True1:2:4:2:1:2:4:2:1:5:1:5:6:7 ', 'True1:2:1:2:4:2:1:5:1:2:4:2:1:5:6:3:6:7 ', 'True1:5:6:7 ', 'True1:2:4:2:1:5:6:3:6:5:1:2:1:5:1:2:4:2:1:5:6:5:1:2:4:2:1:5:6:3:6:5:1:2:1:2:1:5:1:2:1:5:6:7 ', 'True1:2:4:2:1:5:1:2:1:5:1:2:4:2:1:5:…
6	14	10	128	9	0.9	1.689901563946034	0.8684376124799161	25.36666666666666	408.3	0.3157894736842105:0.23684210526315788:0.008771929824561403:0.07894736842105263:0.17543859649122806:0.10526315789473684:0.07894736842105263	['True1:2:1:2:1:2:1:5:6:7 ', 'False1:2:1:2:4:2:1:5:1:5:1:2:4:2:1:5:1:2:4:2:1:2:1:5:1:2:4:2:1:5:6:5:1:2:4:2:1:5:1:2:1:5 ', 'True1:2:4:2:1:5:6:3:6:5:1:2:4:2:1:2:1:5:6:7 ', 'True1:5:6:7 ', 'True1:5:6:7 ', 'True1:5:1:5:6:7 ', 'True1:5:6:7 ', 'True1:2:4:2:1:2:1:5:6:7 ', 'True1:2:1:2:4:2:1:5:6:7 ', 'True1:5:6:7 ']
6	18	15	152	15	1.0	1.6679552097012957	0.8571594174124859	24.873333333333335	373.1	0.24603174603174602:0.06349206349206349:0.031746031746031744:0.023809523809523808:0.2857142857142857:0.23015873015873015:0.11904761904761904	['True1:5:1:2:4:2:1:5:6:7 ', 'True1:5:6:7 ', 'True1:5:6:3:6:5:1:5:6:7 ', 'True1:5:6:3:6:5:6:7 ', 'True1:5:1:2:4:2:1:5:6:5:6:3:6:3:6:5:1:5:6:5:6:7 ', 'True1:5:6:7 ', 'True1:2:4:2:1:2:1:5:1:5:6:5:6:5:1:5:1:5:6:5:6:5:1:5:1:5:1:5:6:5:1:2:1:5:6:7 ', 'True1:5:6:7 ', 'True1:5:6:7 ', 'True1:5:6:7 ', 'True1:5:6:7 ', 'True1:5:6:7 ', 'True1:5:6:7 ', 'True1:5:6:7 ', 'True1:5:6:7 ']
6	18	15	135	15	1.0	1.716584771852828	0.882150068792325	32.59153333333333	488.87299999999993	0.3115942028985507:0.16666666666666666:0.014492753623188406:0.050724637681159424:0.21014492753623187:0.13768115942028986:0.10869565217391304	['True1:5:1:2:1:2:4:2:1:2:1:2:1:5:1:2:4:2:1:5:1:5:1:5:6:3:6:7 ', 'True1:2:4:2:1:5:1:5:6:5:1:2:1:2:1:5:6:7 ', 'True1:2:4:2:1:5:1:2:1:5:1:2:1:2:1:5:6:7 ', 'True1:5:6:7 ', 'True1:2:1:5:6:7 ', 'True1:5:6:7 ', 'True1:5:6:7 ', 'True1:5:6:7 ', 'True1:5:6:7 ', 'True1:5:6:7 ', 'True1:5:6:7 ', 'True1:5:1:2:4:2:1:5:6:7 ', 'True1:5:1:5:6:7 ', 'True1:2:4:2:1:5:6:7 ', 'True1:5:1:2:4:2:1:5:6:3:6:5:1:5:6:7 ']
6	18	24	144	24	1.0	1.610880785661762	0.8278289655068612	15.112708333333332	362.705	0.3058823529411765:0.07647058823529412:0.0058823529411764705:0.023529411764705882:0.27647058823529413:0.17058823529411765:0.1411764705882353	['True1:5:1:2:4:2:1:5:6:7 ', 'True1:2:4:2:1:5:6:7 ', 'True1:5:1:5:6:7 ', 'True1:5:1:5:1:5:1:2:4:2:1:5:6:7 ', 'True1:5:1:5:6:7 ', 'True1:5:6:7 ', 'True1:2:1:2:1:5:1:5:6:5:1:5:6:5:1:5:1:5:6:7 ', 'True1:2:1:5:1:5:6:7 ', 'True1:2:1:5:6:7 ', 'True1:5:1:5:6:7 ', 'True1:5:6:7 ', 'True1:5:6:3:6:5:6:7 ', 'True1:5:6:7 ', 'True1:5:1:5:6:7 ', 'True1:5:1:5:6:7 ', 'True1:5:1:5:6:7 ', 'True1:5:6:5:1:5:6:7 ', 'T…
6	18	23	153	23	1.0	1.7131593447044604	0.8803897474588707	27.20452173913043	625.704	0.296875:0.171875:0.005208333333333333:0.057291666666666664:0.203125:0.14583333333333334:0.11979166666666667	['True1:5:1:2:4:2:1:5:6:3:6:7 ', 'True1:2:1:5:6:7 ', 'True1:2:4:2:1:5:6:7 ', 'True1:2:4:2:1:2:1:5:6:7 ', 'True1:5:6:7 ', 'True1:5:6:7 ', 'True1:5:6:5:6:5:1:5:6:7 ', 'True1:5:6:7 ', 'True1:5:6:7 ', 'True1:5:1:2:1:5:1:2:1:2:1:2:1:5:6:5:1:5:6:7 ', 'True1:2:4:2:1:5:1:2:1:5:6:7 ', 'True1:5:6:5:1:2:4:2:1:2:4:2:1:2:1:5:6:7 ', 'True1:5:1:2:4:2:1:5:1:5:6:7 ', 'True1:5:6:7 ', 'True1:5:6:7 ', 'True1:5:6:7 '…
6	18	10	121	10	1.0	1.8238515401188846	0.9372742831956118	42.2922	422.922	0.2549019607843137:0.20588235294117646:0.0392156862745098:0.08823529411764706:0.1568627450980392:0.1568627450980392:0.09803921568627451	['True1:5:1:2:4:2:1:5:1:2:4:2:1:2:1:5:6:3:6:7 ', 'True1:2:4:2:1:5:6:7 ', 'True1:2:1:2:4:2:1:5:6:7 ', 'True1:5:6:7 ', 'True1:2:1:5:1:2:4:2:1:2:4:2:1:5:6:3:6:5:1:5:6:7 ', 'True1:2:4:2:1:2:4:2:1:5:6:3:6:7 ', 'True1:5:6:7 ', 'True1:5:6:3:6:7 ', 'True1:2:4:2:1:5:6:5:6:7 ', 'True1:5:6:7 ']
6	18	6	104	6	1.0	1.741100911829004	0.8947488724873867	44.88516666666667	269.31100000000004	0.2894736842105263:0.18421052631578946:0.02631578947368421:0.05263157894736842:0.21052631578947367:0.15789473684210525:0.07894736842105263	['True1:2:1:2:1:5:6:5:1:2:4:2:1:2:4:2:1:5:6:5:1:2:4:2:1:5:1:5:1:2:4:2:1:5:1:2:1:5:6:7 ', 'True1:5:6:5:6:3:6:3:6:7 ', 'True1:5:1:2:1:5:6:5:6:7 ', 'True1:5:6:7 ', 'True1:2:1:5:6:7 ', 'True1:2:1:5:6:7 ']
6	18	19	136	19	1.0	1.7162886888640339	0.8819979122351799	17.32257894736842	329.12899999999996	0.28688524590163933:0.09016393442622951:0.03278688524590164:0.02459016393442623:0.22131147540983606:0.1885245901639344:0.1557377049180328	['True1:2:1:5:6:3:6:7 ', 'True1:2:1:5:1:2:4:2:1:5:1:5:6:3:6:7 ', 'True1:5:6:7 ', 'True1:5:6:7 ', 'True1:5:6:7 ', 'True1:5:6:7 ', 'True1:5:1:2:1:5:6:7 ', 'True1:5:1:2:4:2:1:5:1:5:6:7 ', 'True1:2:1:5:1:2:4:2:1:5:6:7 ', 'True1:5:6:7 ', 'True1:5:6:7 ', 'True1:2:1:5:6:7 ', 'True1:5:6:7 ', 'True1:5:6:3:6:7 ', 'True1:5:6:7 ', 'True1:5:1:5:6:7 ', 'True1:5:1:5:6:7 ', 'True1:5:6:3:6:7 ', 'True1:5:6:7 ']
6	18	6	89	5	0.8333333333333334	1.7310488803795596	0.8895831501880687	13.828	249.14	0.2903225806451613:0.1935483870967742:0.016129032258064516:0.06451612903225806:0.20967741935483872:0.14516129032258066:0.08064516129032258	['False1:2:4:2:1:5:6:3:6:5:1:2:4:2:1:2:1:2:1:5:1:2:4:2:1:5:1:5:6:5:1:2:1:5 ', 'True1:5:6:7 ', 'True1:2:4:2:1:5:6:5:6:7 ', 'True1:2:1:5:6:7 ', 'True1:5:6:7 ', 'True1:5:6:7 ']
6	18	36	201	35	0.9722222222222222	1.73104805223145	0.8895827246041278	16.779514285714285	767.283	0.2873134328358209:0.13059701492537312:0.018656716417910446:0.041044776119402986:0.22014925373134328:0.17164179104477612:0.13059701492537312	['False1:2:4:2:1:5:1:2:4:2:1:5:6:5:1:2:1:5:1:2:4:2:1:5:1:2:1:5:6:5:1:2:4:2:1:5 ', 'True1:2:4:2:1:5:1:2:4:2:1:5:6:7 ', 'True1:2:1:2:4:2:1:5:1:2:1:5:1:5:1:5:1:2:1:2:1:5:6:7 ', 'True1:2:1:5:6:5:6:7 ', 'True1:2:1:5:6:5:6:7 ', 'True1:2:1:5:6:7 ', 'True1:2:4:2:1:5:6:7 ', 'True1:5:6:7 ', 'True1:5:6:7 ', 'True1:5:6:7 ', 'True1:5:1:5:1:5:6:3:6:7 ', 'True1:2:4:2:1:5:6:7 ', 'True1:5:6:7 ', 'True1:2:1:2:1:5:…
6	18	30	218	29	0.9666666666666667	0.843276604140419	0.4333584490269538	25.599724137931037	922.392	0.48011713933415534:0.0032367447595561035:0.0004623921085080148:0.0010789149198520344:0.4875154130702836:0.02311960542540074:0.004469790382244143	['True1:5:6:7 ', 'True1:2:1:5:6:7 ', 'True1:5:6:3:6:7 ', 'True1:2:1:5:6:7 ', 'True1:2:4:2:1:2:1:5:1:5:6:7 ', 'True1:5:6:7 ', 'True1:5:6:7 ', 'True1:5:6:7 ', 'True1:5:1:2:4:2:1:5:1:5:6:7 ', 'True1:5:6:7 ', 'True1:2:4:2:1:5:1:5:6:7 ', 'True1:5:1:5:6:3:6:5:1:5:1:5:1:5:6:3:6:5:6:7 ', 'True1:2:1:5:1:5:1:5:1:5:6:5:6:7 ', 'True1:5:6:7 ', 'True1:5:6:7 ', 'True1:5:6:5:1:2:4:2:1:5:1:5:1:2:1:5:6:5:1:5:6:7 '…
7	2	4	109	4	1.0	1.730728353913067	0.9659378859924305	39.23575	156.943	0.19230769230769232:0.11538461538461539:0.17307692307692307:0.07692307692307693:0.25:0.19230769230769232	['True1:5:6:3:6:5:1:5:6:3:2:3:6:5:1:5:6:3:2:4 ', 'True1:5:1:5:1:5:6:3:2:4 ', 'True1:5:1:5:1:5:6:3:2:4 ', 'True1:5:6:3:2:3:6:5:6:3:2:4 ']
7	2	3	99	1	0.3333333333333333	1.2772666283988379	0.7128560782486745	89.158	449.158	0.3391304347826087:0.017391304347826087:0.05217391304347826:0.008695652173913044:0.43478260869565216:0.14782608695652175	['False1:5:6:5:1:5:1:5:1:5:6:5:1:5:1:5:1:5:6:5:1:5:6:3:2:3:6:5:1:5:1:5:6:5:1:5:1:5:1:5:1:5 ', 'False1:5:1:5:6:5:1:5:1:5:1:5:1:5:6:3:6:5:1:5:1:5:1:5:1:5:1:5:6:5:1:5:1:5:6:5:1:5:6:3:6:5:1:5:6:3:6:5:1:5:1 ', 'True1:5:1:5:1:5:6:5:1:5:1:5:1:5:1:5:1:5:6:3:2:4 ']
7	2	2	99	1	0.5	1.462656532515539	0.8163241537915221	137.829	317.829	0.23170731707317074:0.036585365853658534:0.10975609756097561:0.012195121951219513:0.3780487804878049:0.23170731707317074	['False1:5:1:5:6:3:6:5:1:5:6:5:1:5:6:3:6:5:1:5:6:5:1:5:6:5:1:5:1:5:6:3:6:5:1:5:6:3:6:5:1:5:6:3:2:3 ', 'True1:5:6:5:1:5:1:5:6:5:1:5:6:3:2:3:6:5:1:5:6:5:1:5:1:5:6:5:1:5:1:5:6:3:2:4 ']
7	2	2	90	1	0.5	1.404911286309424	0.7840959182510713	166.085	346.08500000000004	0.2911392405063291:0.02531645569620253:0.08860759493670886:0.012658227848101266:0.3924050632911392:0.189873417721519	['False1:5:1:5:1:5:1:5:6:3:2:3:6:5:1:5:6:3:6:5:1:5:1:5:6:3:6:5:1:5:1:5:1:5:1:5:1:5:1 ', 'True1:5:1:5:1:5:6:5:1:5:6:3:6:5:1:5:6:5:1:5:6:3:6:5:1:5:1:5:6:5:1:5:6:5:1:5:6:3:2:4 ']
7	2	2	79	0	0.0	1.179688151711499	0.6583964934867875	0.0	360.0	0.2872340425531915:0.0:0.0425531914893617:0.0:0.4574468085106383:0.2127659574468085	['False1:5:6:5:1:5:6:5:1:5:1:5:1:5:1:5:6:5:1:5:6:3:6:5:1:5:1:5:6:3:6:5:1:5:6:5:1:5:6:5:1:5:1:5:1:5 ', 'False1:5:1:5:6:5:1:5:1:5:6:3:6:5:1:5:6:5:1:5:6:5:1:5:6:5:1:5:6:5:1:5:6:5:1:5:1:5:6:3:6:5:1:5:6:5:1:5 ']
7	2	3	97	2	0.6666666666666666	1.5038904689444972	0.8393372518870623	39.6735	259.347	0.26229508196721313:0.04918032786885246:0.08196721311475409:0.03278688524590164:0.3770491803278688:0.19672131147540983	['False1:5:1:5:6:5:1:5:1:5:1:5:1:5:1:5:6:3:6:5:1:5:1:5:6:5:1:5:6:5:1:5:1:5:6 ', 'True1:5:1:5:6:3:2:4 ', 'True1:5:6:5:1:5:6:3:2:3:6:5:6:5:6:3:2:4 ']
7	2	3	86	3	1.0	1.6797056330948215	0.9374615633082102	60.888666666666666	182.666	0.22727272727272727:0.09090909090909091:0.13636363636363635:0.06818181818181818:0.29545454545454547:0.18181818181818182	['True1:5:6:3:6:5:1:5:1:5:6:3:2:3:6:5:1:5:1:5:1:5:6:3:2:4 ', 'True1:5:6:5:1:5:1:5:6:3:2:4 ', 'True1:5:6:3:2:4 ']
7	2	3	120	3	1.0	1.6621568084350196	0.9276673777820902	77.89866666666667	233.69600000000003	0.21428571428571427:0.08928571428571429:0.14285714285714285:0.05357142857142857:0.30357142857142855:0.19642857142857142	['True1:5:1:5:6:3:2:3:6:5:1:5:1:5:6:5:1:5:6:5:1:5:6:3:2:4 ', 'True1:5:1:5:1:5:6:3:2:4 ', 'True1:5:1:5:6:5:6:3:2:3:6:5:1:5:6:3:6:3:2:4 ']
7	2	5	120	5	1.0	1.7117125670342677	0.9553249732631389	41.833	209.165	0.13333333333333333:0.1:0.2:0.08333333333333333:0.21666666666666667:0.26666666666666666	['True1:5:6:3:6:5:1:5:1:5:6:3:2:4 ', 'True1:5:6:3:2:4 ', 'True1:5:6:5:6:3:6:3:2:4 ', 'True1:5:6:3:6:3:2:4 ', 'True1:5:1:5:6:3:2:3:6:3:6:5:6:5:6:3:6:5:6:3:2:4 ']
7	2	2	95	1	0.5	1.5144964104344472	0.8452565405371841	125.386	305.38599999999997	0.22535211267605634:0.04225352112676056:0.14084507042253522:0.014084507042253521:0.3380281690140845:0.23943661971830985	['False1:5:1:5:6:3:6:5:1:5:6:3:6:5:1:5:6:3:6:5:1:5:1:5:6:5:1:5:1:5:1:5:6:3:6:5:1:5:6:3:6:5:1 ', 'True1:5:6:3:2:3:6:5:1:5:6:3:2:3:6:5:1:5:6:5:1:5:1:5:6:3:2:4 ']
7	6	2	70	2	1.0	1.5830424401689123	0.8835128081398869	79.4605	158.921	0.21052631578947367:0.05263157894736842:0.10526315789473684:0.05263157894736842:0.34210526315789475:0.23684210526315788	['True1:5:6:5:1:5:6:5:1:5:6:5:1:5:6:3:6:5:1:5:6:5:1:5:6:3:2:4 ', 'True1:5:1:5:6:3:6:3:2:4 ']
7	6	4	97	4	1.0	1.5281004842275125	0.8528491186854813	88.48624999999998	353.94499999999994	0.2875:0.0625:0.075:0.05:0.375:0.15	['True1:5:6:5:1:5:6:5:1:5:1:5:1:5:1:5:6:5:1:5:6:5:1:5:6:3:2:4 ', 'True1:5:1:5:6:3:2:4 ', 'True1:5:1:5:1:5:1:5:1:5:1:5:1:5:6:5:1:5:6:3:2:4 ', 'True1:5:6:3:2:3:6:5:1:5:1:5:6:5:1:5:1:5:6:3:2:4 ']
7	6	6	163	6	1.0	1.6778855706906155	0.9364457671394364	82.41616666666668	494.49700000000007	0.1693548387096774:0.0967741935483871:0.18548387096774194:0.04838709677419355:0.2661290322580645:0.23387096774193547	['True1:5:1:5:6:5:1:5:1:5:6:5:1:5:6:3:2:4 ', 'True1:5:6:5:6:3:2:3:6:5:6:5:1:5:6:3:6:3:2:3:6:5:6:3:2:3:6:5:6:3:2:3:6:5:1:5:6:5:1:5:6:3:2:4 ', 'True1:5:6:5:1:5:1:5:1:5:1:5:1:5:6:3:6:5:1:5:6:3:2:3:6:5:1:5:6:3:2:4 ', 'True1:5:6:3:6:3:2:3:6:3:6:3:2:4 ', 'True1:5:1:5:6:3:2:4 ', 'True1:5:6:3:6:3:2:4 ']
7	6	3	87	2	0.6666666666666666	1.5297569817160233	0.8537736275366745	37.0065	254.013	0.25:0.05:0.1:0.03333333333333333:0.36666666666666664:0.2	['False1:5:6:3:2:3:6:5:1:5:1:5:1:5:6:5:1:5:6:5:1:5:1:5:6:5:1:5:1:5:6:5:1:5:6:3:6:5 ', 'True1:5:6:3:2:4 ', 'True1:5:6:3:6:5:1:5:1:5:1:5:6:3:2:4 ']
7	6	2	85	1	0.5	1.4000427356775378	0.7813787284075128	122.587	302.587	0.2597402597402597:0.025974025974025976:0.07792207792207792:0.012987012987012988:0.4025974025974026:0.22077922077922077	['False1:5:6:5:1:5:6:3:6:5:1:5:6:5:1:5:1:5:6:3:6:5:1:5:6:5:1:5:1:5:6:3:2:3:6:5:1:5:6:5:1:5:6:5:1:5:6 ', 'True1:5:1:5:6:5:1:5:1:5:1:5:6:5:1:5:6:3:6:5:1:5:1:5:1:5:6:3:2:4 ']
7	6	5	108	5	1.0	1.7235880754689505	0.9619528207162343	41.2046	206.023	0.17857142857142858:0.10714285714285714:0.14285714285714285:0.08928571428571429:0.26785714285714285:0.21428571428571427	['True1:5:6:3:2:3:6:5:1:5:1:5:6:5:1:5:6:3:2:4 ', 'True1:5:6:3:6:5:1:5:1:5:6:5:6:3:2:4 ', 'True1:5:6:5:6:3:2:4 ', 'True1:5:6:3:2:4 ', 'True1:5:6:3:2:4 ']
7	6	3	74	3	1.0	1.5994004858760744	0.8926424072786651	74.61	223.83	0.2857142857142857:0.10714285714285714:0.10714285714285714:0.05357142857142857:0.3392857142857143:0.10714285714285714	['True1:5:1:5:1:5:1:5:1:5:6:5:1:5:6:3:2:4 ', 'True1:5:1:5:6:5:1:5:1:5:1:5:1:5:1:5:6:5:1:5:6:3:2:3:2:3:2:3:2:4 ', 'True1:5:1:5:6:3:2:4 ']
7	6	3	62	3	1.0	1.6146406114279068	0.901148083299118	41.513666666666666	124.541	0.3125:0.09375:0.09375:0.09375:0.3125:0.09375	['True1:5:1:5:1:5:1:5:1:5:1:5:1:5:6:3:2:4 ', 'True1:5:1:5:6:3:2:4 ', 'True1:5:6:3:2:4 ']
7	6	2	78	1	0.5	1.292339766418702	0.7212685567530343	66.556	246.55599999999998	0.30357142857142855:0.017857142857142856:0.03571428571428571:0.017857142857142856:0.44642857142857145:0.17857142857142858	['False1:5:6:5:1:5:1:5:1:5:1:5:6:5:1:5:6:5:1:5:6:5:1:5:1:5:1:5:1:5:1:5:6:5:1:5:6:5:1:5:6:5 ', 'True1:5:1:5:6:3:6:5:1:5:6:3:2:4 ']
7	6	3	84	2	0.6666666666666666	1.4727663967660531	0.8219665764627246	33.8425	247.685	0.3018867924528302:0.03773584905660377:0.07547169811320754:0.03773584905660377:0.37735849056603776:0.16981132075471697	['False1:5:1:5:6:5:1:5:1:5:1:5:6:3:6:5:1:5:1:5:6:3:6:5:1:5:6:5:1:5:1:5:1 ', 'True1:5:6:3:2:4 ', 'True1:5:6:5:1:5:1:5:1:5:6:3:2:4 ']
7	10	5	98	1	0.2	1.3016283325811424	0.7264526042337166	94.815	814.815	0.30097087378640774:0.014563106796116505:0.06310679611650485:0.0048543689320388345:0.42718446601941745:0.18932038834951456	['False1:5:6:5:1:5:1:5:6:5:1:5:6:5:1:5:1:5:1:5:6:3:6:5:1:5:6:3:6:5:1:5:1:5:1:5:6:3:2:3:6 ', 'False1:5:6:5:1:5:1:5:1:5:1:5:6:3:6:5:1:5:1:5:6:3:6:5:1:5:6:5:1:5:1:5:1:5:1:5:1:5:6:3:6:5:1:5:6:5 ', 'False1:5:6:5:1:5:1:5:1:5:6:5:1:5:1:5:1:5:6:5:1:5:6:5:1:5:6:3:2:3:6:5:1:5:6:5:1:5:6:3:6:5:1:5:1:5:6:5 ', 'False1:5:1:5:6:5:1:5:1:5:6:5:1:5:1:5:1:5:1:5:6:5:1:5:6:5:1:5:1:5:6:5:1:5:6:5:1:5:6:3:6:5:1:5:1:5:6:3…
7	10	7	95	7	1.0	1.7156511193178037	0.957523121145808	32.634	228.438	0.22058823529411764:0.10294117647058823:0.11764705882352941:0.10294117647058823:0.27941176470588236:0.17647058823529413	['True1:5:6:3:6:5:1:5:1:5:6:5:1:5:6:5:1:5:6:3:2:4 ', 'True1:5:1:5:6:5:1:5:1:5:6:3:2:4 ', 'True1:5:1:5:6:3:2:4 ', 'True1:5:6:3:2:4 ', 'True1:5:6:3:2:4 ', 'True1:5:6:3:2:4 ', 'True1:5:6:3:2:4 ']
7	10	4	109	2	0.5	1.5366521879750994	0.8576219154221276	54.101	468.202	0.20869565217391303:0.05217391304347826:0.1391304347826087:0.017391304347826087:0.3391304347826087:0.24347826086956523	['False1:5:6:3:6:5:1:5:6:5:1:5:1:5:1:5:1:5:6:5:1:5:6:5:1:5:6:3:2:3:6:5:1:5:6 ', 'False1:5:1:5:6:5:1:5:6:3:6:5:1:5:6:3:6:5:1:5:1:5:6:5:1:5:6:5:1:5:6:5:1:5:6:3:2:3:6:5:1:5:1:5:6:3:6:5 ', 'True1:5:6:3:6:5:1:5:6:3:2:3:6:5:1:5:6:3:2:4 ', 'True1:5:6:3:2:3:6:3:6:3:2:4 ']
7	10	15	151	15	1.0	1.754618417160239	0.9792711841596586	25.13493333333333	377.02399999999994	0.1554054054054054:0.12162162162162163:0.1891891891891892:0.10135135135135136:0.20945945945945946:0.22297297297297297	['True1:5:1:5:6:3:6:5:1:5:6:3:2:4 ', 'True1:5:6:3:6:5:6:3:6:3:2:3:6:5:1:5:6:3:2:4 ', 'True1:5:1:5:6:3:2:4 ', 'True1:5:1:5:6:3:6:3:2:4 ', 'True1:5:6:3:6:3:2:4 ', 'True1:5:6:3:2:3:6:5:6:3:6:5:6:3:6:5:6:3:2:4 ', 'True1:5:6:3:2:4 ', 'True1:5:6:3:2:4 ', 'True1:5:6:3:2:4 ', 'True1:5:6:3:2:4 ', 'True1:5:6:5:1:5:6:3:6:3:2:4 ', 'True1:5:6:5:1:5:6:3:2:4 ', 'True1:5:1:5:6:3:2:4 ', 'True1:5:6:3:2:4 ', 'True1…
7	10	8	129	8	1.0	1.6530801326276412	0.9226015885602317	52.10637499999999	416.85099999999994	0.2459016393442623:0.07377049180327869:0.13114754098360656:0.06557377049180328:0.30327868852459017:0.18032786885245902	['True1:5:1:5:6:3:6:5:1:5:6:3:6:5:1:5:6:3:6:5:1:5:1:5:6:3:2:4 ', 'True1:5:1:5:6:3:6:5:1:5:6:5:1:5:6:5:1:5:6:3:2:3:2:4 ', 'True1:5:1:5:1:5:1:5:1:5:1:5:1:5:6:5:1:5:6:3:6:3:6:3:2:4 ', 'True1:5:1:5:1:5:1:5:6:3:2:4 ', 'True1:5:6:3:2:4 ', 'True1:5:6:3:2:4 ', 'True1:5:1:5:1:5:6:3:6:3:2:4 ', 'True1:5:1:5:6:3:2:4 ']
7	10	4	125	3	0.75	1.523192212723225	0.8501097602009396	94.56766666666665	463.703	0.27419354838709675:0.04838709677419355:0.10483870967741936:0.03225806451612903:0.3629032258064516:0.1774193548387097	['False1:5:1:5:1:5:1:5:1:5:1:5:6:5:1:5:1:5:1:5:1:5:1:5:6:3:6:5:1:5:6:5:1:5:6:5:1:5:6:3:2:4 ', 'True1:5:1:5:1:5:1:5:6:5:1:5:1:5:1:5:6:5:1:5:1:5:6:5:1:5:1:5:1:5:6:5:1:5:6:3:2:4 ', 'True1:5:6:3:6:3:6:3:6:3:2:4 ', 'True1:5:6:5:6:3:2:3:6:5:1:5:1:5:1:5:1:5:6:3:2:3:6:3:6:5:1:5:6:3:2:4 ']
7	10	6	121	4	0.6666666666666666	1.5218290495989621	0.8493489643755658	20.3725	441.49	0.28448275862068967:0.05172413793103448:0.08620689655172414:0.04310344827586207:0.3706896551724138:0.16379310344827586	['False1:5:6:5:1:5:1:5:1:5:1:5:6:5:1:5:1:5:1:5:1:5:1:5:1:5:1:5:6:5:1:5:6:5:1:5:1:5:1:5:6:3 ', 'False1:5:1:5:6:5:1:5:1:5:6:3:6:5:1:5:1:5:6:5:1:5:6:3:2:3:6:5:1:5:1:5:1:5:1:5:1:5:6:3:2:4 ', 'True1:5:6:3:2:4 ', 'True1:5:6:3:2:4 ', 'True1:5:6:5:1:5:6:3:6:5:6:3:2:4 ', 'True1:5:6:3:2:4 ']
7	10	8	123	8	1.0	1.712233936468102	0.9556159550845209	39.30012500000001	314.40100000000007	0.1276595744680851:0.10638297872340426:0.18085106382978725:0.0851063829787234:0.23404255319148937:0.26595744680851063	['True1:5:1:5:6:3:2:4 ', 'True1:5:6:5:1:5:6:3:6:5:6:3:6:5:6:3:6:5:1:5:6:5:6:5:6:5:1:5:6:3:6:3:2:3:6:5:6:5:6:3:2:4 ', 'True1:5:6:3:2:3:6:3:6:3:2:4 ', 'True1:5:6:3:2:4 ', 'True1:5:6:3:2:4 ', 'True1:5:6:3:2:4 ', 'True1:5:6:5:6:3:2:4 ', 'True1:5:6:3:2:4 ']
7	10	6	106	5	0.8333333333333334	1.6776363113119477	0.9363066528314343	31.379599999999993	336.89799999999997	0.19148936170212766:0.09574468085106383:0.1595744680851064:0.05319148936170213:0.2872340425531915:0.2127659574468085	['False1:5:6:3:6:5:1:5:6:5:1:5:6:5:1:5:1:5:6:3:2:3:6:5:1:5:6:3:2:3:6:5:1:5:6:5:1:5:1:5 ', 'True1:5:6:5:1:5:6:3:6:5:1:5:1:5:6:5:1:5:6:3:2:4 ', 'True1:5:6:3:2:4 ', 'True1:5:6:3:6:3:6:3:2:3:2:4 ', 'True1:5:6:3:2:3:2:4 ', 'True1:5:6:3:2:4 ']
7	10	7	107	6	0.8571428571428571	1.6409950700695175	0.9158567867240063	27.924999999999997	347.55	0.24509803921568626:0.08823529411764706:0.11764705882352941:0.058823529411764705:0.3235294117647059:0.16666666666666666	['False1:5:1:5:6:5:1:5:1:5:1:5:6:3:2:3:6:5:1:5:1:5:6:5:1:5:1:5:6:5:1:5:1:5 ', 'True1:5:6:3:2:3:6:5:1:5:1:5:6:5:1:5:1:5:6:5:1:5:1:5:1:5:6:3:2:4 ', 'True1:5:1:5:6:3:6:3:2:3:2:4 ', 'True1:5:6:3:2:4 ', 'True1:5:6:3:2:4 ', 'True1:5:6:3:2:4 ', 'True1:5:6:5:6:3:2:4 ']
7	14	19	151	18	0.9473684210526315	1.7463922041305158	0.9746800472514958	17.347000000000005	492.24600000000004	0.19428571428571428:0.12:0.14285714285714285:0.10285714285714286:0.25142857142857145:0.18857142857142858	['False1:5:6:5:1:5:6:5:1:5:1:5:6:5:1:5:6:5:1:5:1:5:1:5:1:5:6:3:2:3:6:5:1:5:1:5:6:3:2 ', 'True1:5:6:3:2:4 ', 'True1:5:6:3:2:4 ', 'True1:5:6:3:2:4 ', 'True1:5:6:3:2:4 ', 'True1:5:6:3:2:4 ', 'True1:5:6:3:6:5:6:3:2:3:2:4 ', 'True1:5:6:3:2:4 ', 'True1:5:1:5:1:5:6:3:2:4 ', 'True1:5:6:3:2:4 ', 'True1:5:6:3:2:4 ', 'True1:5:6:5:6:3:2:4 ', 'True1:5:6:3:2:4 ', 'True1:5:6:3:2:4 ', 'True1:5:6:3:6:3:2:4 ', 'Tr…
7	14	11	161	10	0.9090909090909091	1.610837652589642	0.8990256115591454	46.96589999999999	649.659	0.21978021978021978:0.06593406593406594:0.10989010989010989:0.054945054945054944:0.33516483516483514:0.21428571428571427	['False1:5:6:5:1:5:6:5:1:5:6:5:1:5:1:5:6:5:1:5:1:5:6:5:1:5:1:5:6:3:6:5:1:5:1:5:6:5 ', 'True1:5:1:5:6:5:1:5:6:5:1:5:6:5:1:5:1:5:1:5:6:3:2:4 ', 'True1:5:6:3:6:5:1:5:1:5:1:5:1:5:1:5:6:3:2:3:6:5:1:5:6:5:1:5:6:5:1:5:1:5:6:3:2:4 ', 'True1:5:1:5:6:3:2:4 ', 'True1:5:6:3:2:4 ', 'True1:5:6:5:1:5:6:5:6:3:6:5:1:5:6:3:2:4 ', 'True1:5:6:3:2:4 ', 'True1:5:6:3:6:5:1:5:6:3:2:4 ', 'True1:5:6:5:6:3:2:4 ', 'True1:5:…
7	14	24	189	24	1.0	1.7658263997724486	0.9855264783577344	23.17454166666667	556.1890000000001	0.17452830188679244:0.12735849056603774:0.1650943396226415:0.11320754716981132:0.22169811320754718:0.19811320754716982	['True1:5:6:5:1:5:6:3:2:4 ', 'True1:5:6:3:6:3:2:4 ', 'True1:5:1:5:6:3:2:4 ', 'True1:5:6:3:2:4 ', 'True1:5:6:3:2:3:6:5:1:5:1:5:1:5:1:5:6:3:6:3:2:4 ', 'True1:5:6:3:2:4 ', 'True1:5:6:3:2:4 ', 'True1:5:1:5:6:3:6:5:6:3:2:4 ', 'True1:5:6:3:2:4 ', 'True1:5:1:5:6:5:6:3:6:3:2:4 ', 'True1:5:6:3:2:4 ', 'True1:5:1:5:6:5:6:3:6:5:1:5:1:5:6:5:6:3:2:4 ', 'True1:5:6:3:6:5:6:3:2:4 ', 'True1:5:6:3:2:4 ', 'True1:5:6…
7	14	4	95	1	0.25	1.4078954687275171	0.7857614221701764	121.683	661.683	0.2905405405405405:0.033783783783783786:0.0945945945945946:0.006756756756756757:0.3918918918918919:0.18243243243243243	['False1:5:6:5:1:5:1:5:1:5:1:5:6:3:6:5:1:5:6:5:1:5:6:5:1:5:6:3:2:3:6:5:1:5:1 ', 'False1:5:6:3:2:3:6:5:1:5:1:5:6:3:6:5:1:5:6:5:1:5:1:5:1:5:1:5:1:5:6:3:6:5:1:5:1:5:6 ', 'True1:5:1:5:1:5:1:5:6:5:1:5:6:5:1:5:6:3:6:5:1:5:6:3:2:4 ', 'False1:5:1:5:1:5:1:5:1:5:6:3:6:5:1:5:6:3:2:3:6:5:1:5:6:3:2:3:6:5:1:5:1:5:1:5:1:5:1:5:1:5:1:5:1:5:6:5 ']
7	14	22	190	22	1.0	1.7187939068219773	0.9592771442488798	29.604090909090903	651.2899999999998	0.1680327868852459:0.10245901639344263:0.14344262295081966:0.09016393442622951:0.26639344262295084:0.22950819672131148	['True1:5:1:5:6:5:1:5:6:5:1:5:6:5:1:5:6:3:6:5:1:5:1:5:6:5:1:5:6:3:2:4 ', 'True1:5:1:5:6:3:2:3:6:3:6:3:2:4 ', 'True1:5:1:5:6:3:6:5:1:5:6:3:6:5:1:5:6:3:2:4 ', 'True1:5:6:3:2:4 ', 'True1:5:6:3:6:3:2:4 ', 'True1:5:6:3:2:4 ', 'True1:5:6:5:1:5:6:3:6:5:1:5:1:5:6:3:2:4 ', 'True1:5:6:3:2:4 ', 'True1:5:6:3:2:4 ', 'True1:5:1:5:6:3:6:3:2:4 ', 'True1:5:6:3:2:4 ', 'True1:5:6:3:2:3:6:3:2:4 ', 'True1:5:6:5:6:3:2…
7	14	3	78	0	0.0	1.2447132086600046	0.6946876687618485	0.0	540.0	0.3082706766917293:0.007518796992481203:0.06015037593984962:0.0:0.43609022556390975:0.18796992481203006	['False1:5:1:5:6:3:6:5:1:5:6:3:2:3:6:5:1:5:1:5:6:3:6:5:1:5:1:5:6:5:1:5:1:5:1:5:6:5:1:5 ', 'False1:5:6:5:1:5:6:5:1:5:6:3:6:5:1:5:1:5:6:3:6:5:1:5:6:5:1:5:6:5:1:5:1:5:1:5:1:5:1:5:1:5:6:5 ', 'False1:5:1:5:1:5:1:5:6:5:1:5:6:3:6:5:1:5:1:5:6:5:1:5:1:5:1:5:1:5:6:5:1:5:1:5:6:3:6:5:1:5:1:5:1:5:6:5:1 ']
7	14	8	187	6	0.75	1.605346871106962	0.8959611480655909	62.217999999999996	733.308	0.0918918918918919:0.10270270270270271:0.23243243243243245:0.032432432432432434:0.23243243243243245:0.3081081081081081	['True1:5:6:5:1:5:6:3:2:3:6:5:1:5:6:3:2:4 ', 'True1:5:6:3:2:4 ', 'True1:5:6:3:6:5:6:3:2:4 ', 'False1:5:6:3:2:3:6:5:1:5:6:3:6:3:2:3:6:5:6:5:6:3:6:5:1:5:6:5:1:5:6:3:6:5:6:5:6:5:6:3 ', 'True1:5:6:3:2:3:6:5:6:3:6:5:6:3:6:5:6:3:2:3:6:5:6:5:6:5:6:5:6:5:6:3:2:4 ', 'False1:5:6:5:6:3:6:5:6:3:6:5:1:5:6:3:2:3:6:3:2:3:6:5:6:5:6:3:6:5:6:3:2:3:6:3:6:3:2:3:2:3:6:3:6:3:2:3:6 ', 'True1:5:6:3:6:5:1:5:1:5:6:3:2:3:2…
7	14	8	137	7	0.875	1.6610013967568427	0.9270225302464582	35.20642857142857	426.44500000000005	0.20353982300884957:0.07964601769911504:0.13274336283185842:0.061946902654867256:0.3008849557522124:0.22123893805309736	['False1:5:1:5:6:3:6:5:1:5:1:5:6:5:1:5:1:5:1:5:6:5:1:5:6:3:2:3:6:5:1:5:1:5:1:5:6 ', 'True1:5:1:5:6:5:1:5:1:5:1:5:6:3:2:4 ', 'True1:5:6:3:6:3:2:3:6:5:6:5:6:5:1:5:6:3:6:5:6:5:6:3:2:4 ', 'True1:5:6:3:2:4 ', 'True1:5:6:3:6:3:2:4 ', 'True1:5:6:5:6:3:2:4 ', 'True1:5:6:3:2:4 ', 'True1:5:6:3:2:4 ']
7	14	27	246	26	0.9629629629629629	1.7390015221844954	0.9705552291199614	27.184423076923075	886.7950000000001	0.14534883720930233:0.14244186046511628:0.22674418604651161:0.0755813953488372:0.19767441860465115:0.21220930232558138	['False1:5:1:5:1:5:6:5:1:5:6:5:1:5:6:3:6:5:1:5:6:3:6:5:1:5:6:5:1:5:6:3:6:5:1:5 ', 'True1:5:1:5:1:5:6:5:1:5:6:3:2:4 ', 'True1:5:6:3:2:4 ', 'True1:5:1:5:1:5:1:5:6:3:6:3:6:3:2:3:6:5:1:5:6:3:2:3:6:3:2:3:2:3:6:3:2:3:6:3:2:4 ', 'True1:5:1:5:6:3:2:4 ', 'True1:5:6:3:2:4 ', 'True1:5:6:5:6:3:2:4 ', 'True1:5:6:3:6:3:2:4 ', 'True1:5:6:3:2:4 ', 'True1:5:6:5:6:3:2:4 ', 'True1:5:6:3:2:3:2:4 ', 'True1:5:6:5:6:3:…
7	14	14	156	14	1.0	1.7054037950975938	0.9518039806047929	35.57178571428572	498.005	0.20987654320987653:0.10493827160493827:0.12345679012345678:0.08641975308641975:0.29012345679012347:0.18518518518518517	['True1:5:6:3:6:5:1:5:1:5:1:5:1:5:1:5:1:5:1:5:6:5:1:5:1:5:6:3:2:4 ', 'True1:5:6:5:1:5:6:5:1:5:1:5:6:3:2:3:6:5:1:5:6:5:1:5:6:3:2:3:2:4 ', 'True1:5:6:5:6:3:2:4 ', 'True1:5:6:3:6:5:6:3:2:4 ', 'True1:5:6:5:1:5:6:5:1:5:6:3:2:3:2:4 ', 'True1:5:1:5:6:3:2:4 ', 'True1:5:6:5:6:5:6:3:2:4 ', 'True1:5:6:5:1:5:6:3:2:4 ', 'True1:5:1:5:1:5:6:3:2:4 ', 'True1:5:6:3:2:4 ', 'True1:5:6:3:2:4 ', 'True1:5:6:3:2:4 ', 'T…
7	18	10	73	10	1.0	1.7702498625214513	0.9879952599241064	24.0875	240.875	0.20238095238095238:0.13095238095238096:0.16666666666666666:0.11904761904761904:0.21428571428571427:0.16666666666666666	['True1:5:1:5:6:3:2:4 ', 'True1:5:1:5:1:5:6:3:6:3:6:3:2:4 ', 'True1:5:6:3:2:4 ', 'True1:5:6:5:1:5:1:5:6:3:2:4 ', 'True1:5:6:3:2:4 ', 'True1:5:1:5:1:5:6:3:2:4 ', 'True1:5:6:3:2:3:6:3:2:4 ', 'True1:5:6:3:2:4 ', 'True1:5:6:3:2:4 ', 'True1:5:6:3:2:4 ']
7	18	42	204	42	1.0	1.7804957218235011	0.9937135828787294	14.871142857142852	624.5879999999997	0.1606060606060606:0.14545454545454545:0.1787878787878788:0.12727272727272726:0.19393939393939394:0.19393939393939394	['True1:5:6:3:6:5:1:5:6:5:1:5:1:5:6:3:2:4 ', 'True1:5:1:5:6:5:6:5:6:3:2:4 ', 'True1:5:6:3:2:3:6:3:2:4 ', 'True1:5:1:5:6:3:2:4 ', 'True1:5:6:5:1:5:6:5:1:5:6:3:2:4 ', 'True1:5:6:3:2:4 ', 'True1:5:6:5:1:5:6:3:2:4 ', 'True1:5:6:3:2:4 ', 'True1:5:6:3:2:4 ', 'True1:5:6:3:6:3:2:3:6:5:6:3:2:4 ', 'True1:5:6:3:2:4 ', 'True1:5:6:3:2:4 ', 'True1:5:6:3:2:4 ', 'True1:5:6:5:6:3:2:3:6:3:2:3:6:3:2:4 ', 'True1:5:6…
7	18	8	126	7	0.875	1.6599414410985982	0.9264309577299189	54.735571428571426	563.149	0.2222222222222222:0.09722222222222222:0.14583333333333334:0.04861111111111111:0.3055555555555556:0.18055555555555555	['False1:5:6:3:2:3:6:5:1:5:1:5:1:5:6:3:2:3:6:5:1:5:1:5:6:5:1:5:1:5:1:5:1:5:1:5:6:5:1:5:6:3 ', 'True1:5:1:5:6:5:1:5:6:5:1:5:1:5:6:3:2:4 ', 'True1:5:6:3:2:4 ', 'True1:5:1:5:6:5:1:5:6:5:6:3:6:5:1:5:6:3:2:4 ', 'True1:5:1:5:1:5:6:5:6:3:2:3:6:3:2:3:6:5:1:5:6:3:2:3:2:3:2:3:6:3:2:4 ', 'True1:5:6:3:2:4 ', 'True1:5:6:5:6:3:2:4 ', 'True1:5:1:5:1:5:1:5:6:3:2:4 ']
7	18	10	142	10	1.0	1.73919090144814	0.9706609236994498	45.4918	454.918	0.19047619047619047:0.12698412698412698:0.1746031746031746:0.07936507936507936:0.24603174603174602:0.18253968253968253	['True1:5:1:5:6:5:1:5:1:5:1:5:1:5:6:3:6:5:1:5:1:5:6:5:1:5:6:3:2:4 ', 'True1:5:6:3:2:3:6:3:6:3:2:3:6:5:1:5:6:3:6:3:2:3:2:3:2:4 ', 'True1:5:6:3:2:4 ', 'True1:5:6:3:2:3:2:4 ', 'True1:5:6:5:6:3:6:3:2:4 ', 'True1:5:6:5:6:3:2:4 ', 'True1:5:1:5:6:3:2:3:2:4 ', 'True1:5:1:5:6:3:2:4 ', 'True1:5:6:3:2:4 ', 'True1:5:1:5:6:5:1:5:1:5:6:3:2:4 ']
7	18	22	168	22	1.0	1.7456515967157795	0.9742667063832289	28.942045454545454	636.725	0.20673076923076922:0.11538461538461539:0.14423076923076922:0.10576923076923077:0.25:0.1778846153846154	['True1:5:1:5:6:3:6:5:1:5:6:3:2:4 ', 'True1:5:6:3:6:5:1:5:1:5:1:5:6:3:6:5:1:5:6:3:6:5:1:5:1:5:6:3:2:4 ', 'True1:5:1:5:6:3:2:4 ', 'True1:5:6:3:2:4 ', 'True1:5:1:5:1:5:6:3:2:4 ', 'True1:5:6:3:2:4 ', 'True1:5:1:5:6:5:1:5:1:5:6:5:6:3:2:4 ', 'True1:5:6:3:2:4 ', 'True1:5:6:3:2:4 ', 'True1:5:6:5:6:3:2:4 ', 'True1:5:1:5:6:3:2:4 ', 'True1:5:6:3:2:3:2:4 ', 'True1:5:1:5:6:3:2:4 ', 'True1:5:6:3:2:4 ', 'True1…
7	18	48	283	47	0.9791666666666666	1.7259173539051949	0.9632528157636989	21.350106382978726	1183.4550000000006	0.16029143897996356:0.10746812386156648:0.16393442622950818:0.08561020036429873:0.2495446265938069:0.2331511839708561	['True1:5:6:3:2:3:6:5:1:5:6:3:6:5:1:5:1:5:1:5:1:5:1:5:1:5:1:5:6:3:2:4 ', 'True1:5:6:3:2:3:6:3:2:4 ', 'True1:5:6:3:6:5:1:5:6:3:6:3:2:4 ', 'False1:5:6:3:6:5:1:5:6:5:1:5:6:3:6:5:1:5:6:3:2:3:6:5:1:5:1:5:6:3:2:3:6:5:1:5:1:5:6:3:6:3:2 ', 'True1:5:1:5:1:5:1:5:6:5:1:5:6:3:6:3:2:4 ', 'True1:5:6:3:6:5:6:5:1:5:1:5:6:3:2:3:6:3:6:3:2:4 ', 'True1:5:1:5:1:5:1:5:1:5:6:3:2:4 ', 'True1:5:6:3:2:3:6:3:2:4 ', 'True1:…
7	18	4	79	3	0.75	1.375536733222071	0.7677016680228258	102.74666666666667	488.24	0.30327868852459017:0.02459016393442623:0.05737704918032787:0.02459016393442623:0.4180327868852459:0.1721311475409836	['False1:5:6:5:1:5:6:3:6:5:1:5:6:5:1:5:6:5:1:5:1:5:1:5:1:5:1:5:1:5:6:3:6:5:1:5:6:5 ', 'True1:5:1:5:1:5:6:5:1:5:6:3:2:4 ', 'True1:5:6:5:1:5:6:5:1:5:1:5:6:5:1:5:1:5:1:5:6:3:2:4 ', 'True1:5:1:5:6:5:1:5:1:5:1:5:1:5:1:5:6:3:6:5:1:5:1:5:1:5:1:5:1:5:6:3:6:5:1:5:6:5:1:5:1:5:6:3:2:4 ']
7	18	6	112	5	0.8333333333333334	1.6198030230616687	0.9040292800905523	57.64880000000001	468.244	0.23853211009174313:0.08256880733944955:0.11926605504587157:0.045871559633027525:0.3302752293577982:0.1834862385321101	['False1:5:6:5:1:5:1:5:6:5:1:5:1:5:1:5:6:3:2:3:6:5:1:5:1:5:6:5:1:5:6:5:1 ', 'True1:5:1:5:1:5:1:5:1:5:1:5:1:5:6:3:2:4 ', 'True1:5:6:5:6:5:6:3:2:4 ', 'True1:5:6:5:6:5:6:5:1:5:6:3:2:3:6:3:2:3:6:3:2:4 ', 'True1:5:1:5:1:5:6:3:6:5:1:5:1:5:6:3:2:4 ', 'True1:5:6:3:2:3:2:4 ']
7	18	7	105	7	1.0	1.6758738067138403	0.9353229802858852	53.54114285714285	374.78799999999995	0.20652173913043478:0.08695652173913043:0.11956521739130435:0.07608695652173914:0.30434782608695654:0.20652173913043478	['True1:5:6:5:1:5:6:3:2:4 ', 'True1:5:1:5:1:5:1:5:6:5:1:5:6:5:1:5:6:3:2:4 ', 'True1:5:1:5:1:5:6:3:6:5:6:3:2:4 ', 'True1:5:6:5:1:5:6:5:1:5:6:3:2:3:2:4 ', 'True1:5:6:5:6:5:6:3:2:4 ', 'True1:5:1:5:6:3:6:5:6:3:6:3:2:4 ', 'True1:5:1:5:6:3:2:4 ']
7	18	5	85	0	0.0	1.313968769973079	0.7333399334784468	0.0	900.0	0.29017857142857145:0.013392857142857142:0.08482142857142858:0.0:0.4107142857142857:0.20089285714285715	['False1:5:1:5:1:5:1:5:6:5:1:5:1:5:6:3:6:5:1:5:6:3:6:5:1:5:6:3:6:5:1:5:6:5:1 ', 'False1:5:6:3:6:5:1:5:1:5:6:3:2:3:6:5:1:5:6:5:1:5:1:5:6:5:1:5:6:5:1:5:6:5:1:5:6:5:1:5:6:3:6:5 ', 'False1:5:6:5:1:5:1:5:1:5:1:5:6:5:1:5:1:5:1:5:6:5:1:5:6:5:1:5:6:3:2:3:6:5:1:5:6:3:6:5:1:5:6:3:6:5:1:5:6:3:6 ', 'False1:5:1:5:1:5:1:5:6:3:6:5:1:5:1:5:1:5:1:5:1:5:1:5:1:5:1:5:1:5:1:5:6:3:6:5:1:5:6:5:1:5:1:5:6:3 ', 'False1:5:…
8	2	3	131	2	0.6666666666666666	1.6668058123087093	0.8565687439977115	70.62700000000001	321.25399999999996	0.17647058823529413:0.07058823529411765:0.023529411764705882:0.36470588235294116:0.2:0.11764705882352941:0.047058823529411764	['False1:4:6:4:5:4:1:4:1:4:5:4:1:4:5:2:5:4:1:4:6:4:5:4:1:4:5:4:1:4:6:4:5:2:5:4:1:4:5:2:5:4:1 ', 'True1:4:5:4:6:7:6:4:1:4:6:7:6:4:1:4:6:4:5:2:5:4:1:4:5:2:5:4:6:7:3 ', 'True1:4:5:2:5:4:1:4:6:7:3 ']
8	2	2	81	2	1.0	1.7107319930784783	0.8791423354819299	71.65899999999999	143.31799999999998	0.19444444444444445:0.05555555555555555:0.05555555555555555:0.3611111111111111:0.16666666666666666:0.1111111111111111:0.05555555555555555	['True1:4:5:2:5:4:1:4:6:4:5:4:1:4:5:2:5:4:6:4:1:4:5:4:1:4:6:7:3 ', 'True1:4:1:4:6:7:3 ']
8	2	3	125	2	0.6666666666666666	1.6041572857278794	0.8243737700359158	91.7265	363.453	0.20454545454545456:0.056818181818181816:0.022727272727272728:0.3977272727272727:0.17045454545454544:0.11363636363636363:0.03409090909090909	['False1:4:6:4:5:4:1:4:5:2:5:4:1:4:5:2:5:4:6:4:1:4:6:4:5:4:1:4:1:4:5:2:5:4:1:4:6:4:5:2:5:4:1:4:5:4 ', 'True1:4:1:4:1:4:6:7:3 ', 'True1:4:6:4:1:4:5:2:5:4:1:4:6:7:6:4:5:4:1:4:1:4:1:4:5:4:6:4:1:4:6:7:3 ']
8	2	4	120	3	0.75	1.6475186794093601	0.846657118371671	29.128333333333334	267.385	0.2222222222222222:0.031746031746031744:0.047619047619047616:0.38095238095238093:0.09523809523809523:0.15873015873015872:0.06349206349206349	['False1:4:1:4:5:4:1:4:5:4:6:4:1:4:6:4:1:4:6:4:5:4:1:4:1:4:1:4:6:7:6:4:1:4:1:4:5:2 ', 'True1:4:6:4:5:2:5:4:1:4:6:7:3 ', 'True1:4:6:4:6:7:3 ', 'True1:4:6:7:3 ']
8	2	4	161	3	0.75	1.7079116502866885	0.8776929659963146	51.881	335.64300000000003	0.19318181818181818:0.06818181818181818:0.03409090909090909:0.3522727272727273:0.17045454545454544:0.125:0.056818181818181816	['True1:4:5:2:5:4:1:4:1:4:6:7:3 ', 'False1:4:1:4:6:4:5:4:6:4:1:4:1:4:5:2:5:4:6:7:6:4:5:4:6:4:1:4:5:2:5:4:5:2:5:4:1:4:1:4:1:4:5:2:5:4:6:7:6 ', 'True1:4:1:4:5:2:5:4:6:7:3 ', 'True1:4:6:4:1:4:5:4:1:4:1:4:6:7:3 ']
8	2	4	152	4	1.0	1.801520811247038	0.9257985586444615	68.33475	273.339	0.1323529411764706:0.08823529411764706:0.058823529411764705:0.3088235294117647:0.19117647058823528:0.14705882352941177:0.07352941176470588	['True1:4:1:4:6:7:6:4:5:2:5:4:1:4:5:2:5:4:6:7:3 ', 'True1:4:1:4:6:4:5:2:5:4:1:4:6:4:5:4:1:4:6:7:3 ', 'True1:4:6:4:5:2:5:4:5:2:5:4:6:4:5:2:5:4:6:7:3 ', 'True1:4:6:7:3 ']
8	2	3	97	3	1.0	1.6293357008057257	0.8373129158079186	57.54933333333333	172.648	0.18604651162790697:0.0:0.06976744186046512:0.3488372093023256:0.06976744186046512:0.20930232558139536:0.11627906976744186	['True1:4:6:7:6:4:5:4:1:4:1:4:6:4:1:4:5:4:1:4:5:4:6:7:3 ', 'True1:4:6:7:6:4:1:4:6:7:3 ', 'True1:4:6:4:6:7:3 ']
8	2	4	113	3	0.75	1.6668671506587642	0.8566002656741285	14.186	222.558	0.21311475409836064:0.03278688524590164:0.04918032786885246:0.3770491803278688:0.11475409836065574:0.14754098360655737:0.06557377049180328	['False1:4:6:4:1:4:6:7:6:4:5:2:5:4:1:4:5:4:1:4:1:4:1:4:1:4:6:4:5:4:1:4:6:4:5:2:5:4:1:4:6:4:1:4 ', 'True1:4:5:4:6:7:3 ', 'True1:4:6:7:3 ', 'True1:4:6:7:3 ']
8	2	3	87	3	1.0	1.8230135919606294	0.9368436630260926	41.84733333333333	125.54199999999999	0.16216216216216217:0.05405405405405406:0.08108108108108109:0.2972972972972973:0.13513513513513514:0.16216216216216217:0.10810810810810811	['True1:4:6:4:5:2:5:4:1:4:6:7:6:4:5:2:5:4:1:4:5:4:6:7:3 ', 'True1:4:1:4:6:7:3 ', 'True1:4:6:7:3 ']
8	2	2	108	1	0.5	1.5095803518695006	0.7757708404996814	95.131	275.131	0.2537313432835821:0.04477611940298507:0.014925373134328358:0.417910447761194:0.16417910447761194:0.07462686567164178:0.029850746268656716	['False1:4:5:4:1:4:5:2:5:4:1:4:1:4:1:4:5:2:5:4:6:4:1:4:5:4:1:4:6:4:5:4:1:4:1:4:6:7:6:4:1:4 ', 'True1:4:1:4:1:4:5:2:5:4:1:4:1:4:5:4:1:4:5:4:1:4:6:7:3 ']
8	6	2	90	1	0.5	1.5982514692757364	0.8213387807508196	50.942	230.942	0.22:0.02:0.02:0.38:0.1:0.18:0.08	['False1:4:6:7:6:4:1:4:6:7:6:4:1:4:5:2:5:4:6:4:1:4:5:4:1:4:1:4:5:4:1:4:5:4:1:4:6 ', 'True1:4:1:4:6:7:6:4:1:4:6:7:3 ']
8	6	4	113	3	0.75	1.6451478747348727	0.8454387657793694	32.028666666666666	276.086	0.19047619047619047:0.015873015873015872:0.047619047619047616:0.36507936507936506:0.07936507936507936:0.20634920634920634:0.09523809523809523	['False1:4:6:4:1:4:5:4:6:4:1:4:6:4:1:4:6:4:1:4:5:4:6:4:1:4:1:4:5:2:5:4:1:4:6:7:6:4 ', 'True1:4:1:4:5:4:6:7:3 ', 'True1:4:6:7:3 ', 'True1:4:6:7:6:7:6:4:6:7:3 ']
8	6	5	84	5	1.0	1.8286039737349031	0.9397165509531059	29.1772	145.886	0.18604651162790697:0.046511627906976744:0.11627906976744186:0.27906976744186046:0.09302325581395349:0.16279069767441862:0.11627906976744186	['True1:4:6:7:3 ', 'True1:4:6:4:5:2:5:4:1:4:5:2:5:4:1:4:6:4:1:4:6:7:3 ', 'True1:4:6:7:3 ', 'True1:4:6:7:3 ', 'True1:4:6:7:3 ']
8	6	4	96	3	0.75	1.6623411639679104	0.8542743686161112	19.212666666666667	237.638	0.21818181818181817:0.03636363636363636:0.05454545454545454:0.38181818181818183:0.12727272727272726:0.12727272727272726:0.05454545454545454	['False1:4:6:4:1:4:1:4:1:4:5:4:1:4:6:4:1:4:1:4:5:2:5:4:1:4:6:4:5:4:1:4:6:4:5:2:5:4 ', 'True1:4:6:7:3 ', 'True1:4:5:4:6:7:3 ', 'True1:4:6:7:3 ']
8	6	3	132	1	0.3333333333333333	1.6368172239973204	0.84115765817448	86.905	446.905	0.17757009345794392:0.07476635514018691:0.009345794392523364:0.3644859813084112:0.205607476635514:0.12149532710280374:0.04672897196261682	['False1:4:6:7:6:4:1:4:5:4:1:4:6:7:6:4:5:2:5:4:1:4:5:4:1:4:5:2:5:4:1:4:5:4:6:4:1:4:6 ', 'False1:4:5:4:1:4:5:2:5:4:6:7:6:4:1:4:5:2:5:4:6:4:1:4:5:2:5:4:1:4:1:4:5:4:1:4:5:2:5:4:6:4:1 ', 'True1:4:1:4:5:2:5:4:6:7:6:4:1:4:5:4:1:4:5:2:5:4:6:7:3 ']
8	6	4	125	3	0.75	1.725143882353617	0.88654858149084	43.63566666666667	310.907	0.19444444444444445:0.06944444444444445:0.041666666666666664:0.3472222222222222:0.1388888888888889:0.1527777777777778:0.05555555555555555	['False1:4:5:2:5:4:1:4:5:2:5:4:6:4:1:4:6:4:1:4:1:4:1:4:6:4:1:4:5:2:5:4:6:4:1:4:5:2:5 ', 'True1:4:6:4:5:2:5:4:1:4:6:7:6:4:1:4:6:7:3 ', 'True1:4:1:4:6:4:6:7:3 ', 'True1:4:6:7:3 ']
8	6	4	71	4	1.0	1.6641988321853303	0.8552290212337162	29.18225	116.729	0.20588235294117646:0.0:0.11764705882352941:0.2647058823529412:0.029411764705882353:0.20588235294117646:0.17647058823529413	['True1:4:6:7:3 ', 'True1:4:6:7:6:7:3 ', 'True1:4:6:7:3 ', 'True1:4:1:4:1:4:6:7:6:4:5:4:1:4:6:7:3 ']
8	6	6	150	6	1.0	1.8009360542668567	0.9254980530016571	48.6825	292.09499999999997	0.15:0.0375:0.075:0.275:0.1:0.2125:0.15	['True1:4:5:4:6:7:3 ', 'True1:4:1:4:6:7:6:7:3 ', 'True1:4:1:4:6:4:5:2:5:4:6:7:6:7:6:7:3 ', 'True1:4:5:2:5:4:6:4:1:4:6:7:6:4:1:4:5:4:6:4:5:2:5:4:6:7:6:4:1:4:1:4:6:7:3 ', 'True1:4:6:7:6:7:3 ', 'True1:4:6:7:3 ']
8	6	4	105	3	0.75	1.6256010388143343	0.8353936792012312	37.306999999999995	291.92100000000005	0.2318840579710145:0.028985507246376812:0.043478260869565216:0.391304347826087:0.13043478260869565:0.11594202898550725:0.057971014492753624	['False1:4:1:4:6:4:1:4:1:4:6:4:5:4:1:4:1:4:5:2:5:4:6:4:1:4:6:4:5:4:1:4:5:2:5:4 ', 'True1:4:1:4:1:4:5:4:1:4:5:4:1:4:5:4:1:4:6:7:3 ', 'True1:4:6:7:3 ', 'True1:4:6:7:6:7:3 ']
8	6	6	69	6	1.0	1.6749418895077823	0.8607498605837075	19.257	115.54200000000002	0.175:0.0:0.15:0.225:0.025:0.225:0.2	['True1:4:6:7:3 ', 'True1:4:6:7:3 ', 'True1:4:6:7:6:7:3 ', 'True1:4:6:7:6:7:3 ', 'True1:4:5:4:1:4:6:4:6:7:3 ', 'True1:4:6:7:3 ']
8	10	4	104	4	1.0	1.6848857136573558	0.8658599753309897	65.385	261.54	0.20967741935483872:0.016129032258064516:0.06451612903225806:0.3548387096774194:0.0967741935483871:0.16129032258064516:0.0967741935483871	['True1:4:6:4:1:4:5:4:1:4:1:4:1:4:6:4:5:4:1:4:1:4:5:4:1:4:6:7:3 ', 'True1:4:6:7:6:4:6:7:3 ', 'True1:4:5:4:6:7:6:4:1:4:5:2:5:4:6:7:3 ', 'True1:4:1:4:6:7:3 ']
8	10	5	118	4	0.8	1.628933186952287	0.8371060646058556	74.57724999999999	478.30899999999997	0.22123893805309736:0.05309734513274336:0.035398230088495575:0.3893805309734513:0.1415929203539823:0.12389380530973451:0.035398230088495575	['False1:4:6:4:5:4:1:4:5:2:5:4:6:4:1:4:5:2:5:4:1:4:1:4:1:4:1:4:5:4:6:4:1:4:5:2:5:4:1:4:6 ', 'True1:4:6:4:1:4:6:4:5:2:5:4:1:4:1:4:6:4:1:4:6:4:1:4:5:4:6:7:3 ', 'True1:4:1:4:6:7:3 ', 'True1:4:5:4:1:4:5:2:5:4:6:7:3 ', 'True1:4:6:4:5:2:5:4:1:4:1:4:1:4:6:4:1:4:1:4:6:7:3 ']
8	10	8	128	8	1.0	1.7590040190657217	0.9039492496196038	36.048750000000005	288.39000000000004	0.13636363636363635:0.022727272727272728:0.09090909090909091:0.2840909090909091:0.07954545454545454:0.23863636363636365:0.14772727272727273	['True1:4:5:2:5:4:6:4:1:4:5:4:6:4:1:4:5:4:1:4:6:7:3 ', 'True1:4:6:4:6:4:5:4:6:7:3 ', 'True1:4:6:7:6:7:3 ', 'True1:4:6:7:6:4:1:4:6:7:6:4:6:7:6:4:5:2:5:4:6:7:3 ', 'True1:4:6:7:3 ', 'True1:4:6:7:3 ', 'True1:4:6:7:6:4:6:7:3 ', 'True1:4:6:7:3 ']
8	10	2	82	0	0.0	1.4895493388453642	0.7654769361105909	0.0	360.0	0.19753086419753085:0.07407407407407407:0.0:0.4074074074074074:0.20987654320987653:0.09876543209876543:0.012345679012345678	['False1:4:5:2:5:4:1:4:5:4:1:4:5:2:5:4:6:4:1:4:5:4:1:4:1:4:1:4:6:4:5:4:1:4:6:7 ', 'False1:4:5:2:5:4:6:4:1:4:5:4:1:4:5:2:5:4:6:4:1:4:1:4:5:2:5:4:1:4:6:4:5:2:5:4:1:4:6:4:1:4:5:4:6 ']
8	10	6	121	4	0.6666666666666666	1.7283734504502863	0.8882082511822886	10.601750000000001	402.407	0.18947368421052632:0.06315789473684211:0.042105263157894736:0.3473684210526316:0.1368421052631579:0.15789473684210525:0.06315789473684211	['False1:4:6:4:5:4:1:4:1:4:1:4:5:2:5:4:6:4:1:4:6:4:1:4:5:2:5:4:6:4:1:4:5:2:5:4:6 ', 'False1:4:6:7:6:4:5:2:5:4:1:4:5:2:5:4:6:4:1:4:5:2:5:4:1:4:1:4:6:7:6:4:1:4:1:4:6:4 ', 'True1:4:6:7:3 ', 'True1:4:6:7:3 ', 'True1:4:6:7:3 ', 'True1:4:6:7:3 ']
8	10	7	148	6	0.8571428571428571	1.7650033408893715	0.9070322911601201	41.653	429.91799999999995	0.16346153846153846:0.038461538461538464:0.057692307692307696:0.3269230769230769:0.15384615384615385:0.15384615384615385:0.10576923076923077	['False1:4:5:4:1:4:5:2:5:4:6:7:6:4:1:4:6:4:1:4:1:4:5:4:6:7:6:4:1:4:1:4:6:7:6:4 ', 'True1:4:6:7:3 ', 'True1:4:5:4:1:4:5:4:1:4:5:2:5:4:6:7:3 ', 'True1:4:5:4:6:4:1:4:5:2:5:4:6:7:6:7:6:7:3 ', 'True1:4:5:4:1:4:5:2:5:4:6:7:3 ', 'True1:4:5:4:6:7:3 ', 'True1:4:5:4:6:7:3 ']
8	10	4	120	3	0.75	1.7919346590082599	0.9208722508992493	56.231	348.693	0.1625:0.0625:0.05:0.3125:0.1625:0.15:0.1	['True1:4:5:2:5:4:6:7:6:4:1:4:5:4:1:4:5:2:5:4:6:4:1:4:6:7:3 ', 'False1:4:5:2:5:4:1:4:1:4:1:4:1:4:5:2:5:4:6:4:1:4:5:2:5:4:1:4:5:4:6:7:6:7:6:4:6:7:6:7:3 ', 'True1:4:6:7:3 ', 'True1:4:5:4:6:7:3 ']
8	10	9	83	9	1.0	1.7594280843094083	0.904167176045391	23.868222222222222	214.814	0.2:0.015384615384615385:0.13846153846153847:0.24615384615384617:0.046153846153846156:0.18461538461538463:0.16923076923076924	['True1:4:5:4:1:4:1:4:6:7:3 ', 'True1:4:6:7:3 ', 'True1:4:6:7:6:7:6:7:3 ', 'True1:4:6:4:6:7:3 ', 'True1:4:6:7:3 ', 'True1:4:5:2:5:4:1:4:6:7:3 ', 'True1:4:1:4:6:7:3 ', 'True1:4:6:7:3 ', 'True1:4:6:7:3 ']
8	10	6	80	6	1.0	1.664222170021878	0.8552410145092326	35.17549999999999	211.05299999999997	0.22413793103448276:0.0:0.10344827586206896:0.3275862068965517:0.06896551724137931:0.15517241379310345:0.1206896551724138	['True1:4:6:4:5:4:1:4:6:7:3 ', 'True1:4:1:4:5:4:1:4:6:7:3 ', 'True1:4:6:7:6:7:3 ', 'True1:4:6:7:3 ', 'True1:4:6:4:1:4:5:4:1:4:5:4:1:4:1:4:6:7:3 ', 'True1:4:6:7:3 ']
8	10	6	96	6	1.0	1.7658869494692664	0.9074863761446318	39.21933333333334	235.31600000000003	0.1935483870967742:0.03225806451612903:0.0967741935483871:0.3225806451612903:0.0967741935483871:0.16129032258064516:0.0967741935483871	['True1:4:5:4:6:4:1:4:5:2:5:4:6:7:3 ', 'True1:4:6:4:5:4:1:4:6:4:1:4:1:4:6:7:3 ', 'True1:4:6:4:1:4:6:7:3 ', 'True1:4:5:2:5:4:1:4:6:7:3 ', 'True1:4:6:7:3 ', 'True1:4:6:7:3 ']
8	14	4	100	4	1.0	1.761813447613589	0.9053930102933591	63.528999999999996	254.11599999999999	0.16129032258064516:0.04838709677419355:0.06451612903225806:0.3387096774193548:0.14516129032258066:0.16129032258064516:0.08064516129032258	['True1:4:6:4:5:4:1:4:1:4:6:4:5:2:5:4:1:4:6:7:6:4:1:4:6:4:5:2:5:4:1:4:5:4:6:7:3 ', 'True1:4:6:7:3 ', 'True1:4:6:4:1:4:5:2:5:4:6:7:3 ', 'True1:4:5:4:6:7:3 ']
8	14	14	112	14	1.0	1.7913782076547458	0.920586291471069	17.06921428571429	238.96900000000002	0.1836734693877551:0.02040816326530612:0.14285714285714285:0.24489795918367346:0.061224489795918366:0.1836734693877551:0.16326530612244897	['True1:4:5:4:1:4:5:2:5:4:6:7:6:4:1:4:5:2:5:4:6:7:3 ', 'True1:4:6:7:3 ', 'True1:4:6:7:3 ', 'True1:4:6:7:3 ', 'True1:4:6:7:3 ', 'True1:4:1:4:6:7:3 ', 'True1:4:6:7:6:7:3 ', 'True1:4:6:4:6:7:3 ', 'True1:4:6:7:3 ', 'True1:4:6:7:3 ', 'True1:4:6:7:3 ', 'True1:4:6:7:3 ', 'True1:4:5:4:1:4:6:7:3 ', 'True1:4:6:7:3 ']
8	14	27	264	27	1.0	1.7740291808406365	0.9116706553495699	27.880814814814816	752.782	0.16838487972508592:0.020618556701030927:0.09278350515463918:0.24742268041237114:0.06872852233676977:0.21649484536082475:0.18556701030927836	['True1:4:5:4:6:4:1:4:6:7:6:4:5:2:5:4:1:4:5:4:6:7:6:4:1:4:1:4:1:4:6:7:3 ', 'True1:4:1:4:6:7:3 ', 'True1:4:5:4:6:4:1:4:5:2:5:4:6:7:3 ', 'True1:4:1:4:1:4:1:4:5:2:5:4:6:4:1:4:1:4:6:7:3 ', 'True1:4:1:4:5:4:6:7:3 ', 'True1:4:6:4:5:4:1:4:6:7:6:4:5:2:5:4:1:4:1:4:6:7:3 ', 'True1:4:1:4:6:7:3 ', 'True1:4:6:7:6:7:3 ', 'True1:4:1:4:5:4:1:4:6:7:6:7:6:7:3 ', 'True1:4:6:7:3 ', 'True1:4:6:7:3 ', 'True1:4:6:7:6:7…
8	14	4	102	4	1.0	1.742514495688957	0.8954753108898172	58.6235	234.494	0.14516129032258066:0.03225806451612903:0.06451612903225806:0.3387096774193548:0.12903225806451613:0.1935483870967742:0.0967741935483871	['True1:4:5:4:6:7:6:4:1:4:5:4:6:4:1:4:5:4:1:4:5:2:5:4:6:7:3 ', 'True1:4:6:7:3 ', 'True1:4:5:4:6:7:3 ', 'True1:4:6:4:6:4:5:2:5:4:1:4:6:4:6:7:6:4:1:4:6:7:3 ']
8	14	5	140	3	0.6	1.5358860568970338	0.7892892987081983	77.58866666666667	592.766	0.25384615384615383:0.023076923076923078:0.023076923076923078:0.4153846153846154:0.11538461538461539:0.12307692307692308:0.046153846153846156	['False1:4:5:4:1:4:5:4:1:4:1:4:5:4:6:7:6:4:1:4:1:4:6:4:1:4:6:4:1:4:5:4:1:4:1:4:1 ', 'False1:4:1:4:6:7:6:4:1:4:5:4:1:4:5:2:5:4:1:4:5:4:1:4:6:4:5:4:1:4:6:4:5:2:5:4:1:4 ', 'True1:4:6:7:3 ', 'True1:4:6:4:1:4:1:4:5:4:1:4:1:4:6:7:6:4:1:4:1:4:5:4:6:4:1:4:6:4:1:4:5:2:5:4:6:7:3 ', 'True1:4:1:4:1:4:1:4:6:7:3 ']
8	14	36	230	36	1.0	1.7656268062712983	0.9073526889864172	19.78030555555555	712.0909999999998	0.2:0.017857142857142856:0.12857142857142856:0.275:0.060714285714285714:0.175:0.14285714285714285	['True1:4:1:4:1:4:1:4:6:4:1:4:1:4:5:4:6:7:3 ', 'True1:4:6:7:3 ', 'True1:4:6:7:6:4:1:4:5:2:5:4:6:7:3 ', 'True1:4:6:7:3 ', 'True1:4:6:7:3 ', 'True1:4:5:2:5:4:5:4:1:4:6:4:1:4:1:4:6:7:3 ', 'True1:4:6:7:3 ', 'True1:4:6:7:3 ', 'True1:4:6:7:3 ', 'True1:4:6:7:3 ', 'True1:4:6:7:3 ', 'True1:4:5:2:5:4:6:7:3 ', 'True1:4:1:4:5:4:6:7:6:4:1:4:6:7:3 ', 'True1:4:6:7:3 ', 'True1:4:6:7:3 ', 'True1:4:1:4:5:2:5:4:6:4…
8	14	24	196	24	1.0	1.6865308394722236	0.8667054027602399	20.28470833333333	486.83299999999997	0.1956521739130435:0.0:0.13043478260869565:0.2608695652173913:0.03804347826086957:0.20108695652173914:0.17391304347826086	['True1:4:6:7:3 ', 'True1:4:6:7:6:4:6:7:6:4:5:4:1:4:6:4:1:4:1:4:6:7:3 ', 'True1:4:6:7:6:7:3 ', 'True1:4:5:4:1:4:6:7:3 ', 'True1:4:6:7:6:7:3 ', 'True1:4:6:7:3 ', 'True1:4:1:4:1:4:6:7:6:7:6:7:6:7:3 ', 'True1:4:6:7:6:4:1:4:5:4:6:7:3 ', 'True1:4:6:7:3 ', 'True1:4:1:4:6:7:3 ', 'True1:4:6:7:3 ', 'True1:4:6:7:3 ', 'True1:4:1:4:6:7:3 ', 'True1:4:5:4:5:4:1:4:6:7:3 ', 'True1:4:6:7:3 ', 'True1:4:6:7:3 ', 'T…
8	14	28	205	28	1.0	1.7575845863261788	0.9032198054876474	21.59985714285714	604.7959999999999	0.17094017094017094:0.021367521367521368:0.11965811965811966:0.28205128205128205:0.05555555555555555:0.21367521367521367:0.13675213675213677	['True1:4:1:4:6:7:3 ', 'True1:4:6:4:6:7:3 ', 'True1:4:1:4:6:7:6:7:6:4:6:7:3 ', 'True1:4:6:7:3 ', 'True1:4:6:7:3 ', 'True1:4:6:4:1:4:6:7:6:4:6:7:3 ', 'True1:4:6:7:3 ', 'True1:4:6:7:3 ', 'True1:4:6:7:3 ', 'True1:4:6:7:3 ', 'True1:4:6:7:3 ', 'True1:4:6:7:3 ', 'True1:4:6:7:3 ', 'True1:4:5:2:5:4:5:2:5:4:6:7:6:4:6:7:3 ', 'True1:4:5:4:1:4:6:7:3 ', 'True1:4:1:4:6:4:6:4:6:4:6:7:3 ', 'True1:4:5:4:6:7:3 ', …
8	14	27	163	26	0.9629629629629629	1.7629048589710474	0.9059538847808005	12.278807692307689	499.2489999999999	0.1848341232227488:0.018957345971563982:0.12796208530805686:0.23222748815165878:0.04265402843601896:0.20853080568720378:0.1848341232227488	['False1:4:6:4:5:2:5:4:1:4:5:2:5:4:1:4:1:4:5:2:5:4:1:4:6:4:1:4:1:4:1:4:1:4:6:4:1:4:6:7:3 ', 'True1:4:6:7:3 ', 'True1:4:6:7:3 ', 'True1:4:5:2:5:4:6:7:3 ', 'True1:4:6:7:3 ', 'True1:4:6:7:3 ', 'True1:4:6:7:3 ', 'True1:4:6:7:3 ', 'True1:4:6:7:3 ', 'True1:4:1:4:6:7:6:4:1:4:6:7:6:7:3 ', 'True1:4:6:7:6:7:6:7:3 ', 'True1:4:5:4:6:7:6:7:3 ', 'True1:4:6:7:6:7:3 ', 'True1:4:6:7:6:7:3 ', 'True1:4:6:7:3 ', 'Tr…
8	14	9	126	8	0.8888888888888888	1.7378634727350943	0.8930851579035035	18.341	326.72800000000007	0.1935483870967742:0.021505376344086023:0.08602150537634409:0.3225806451612903:0.08602150537634409:0.1827956989247312:0.10752688172043011	['False1:4:5:4:6:7:6:4:1:4:1:4:6:4:5:4:1:4:1:4:6:4:1:4:6:4:1:4:6:7:6:4:1:4:6 ', 'True1:4:5:4:1:4:5:2:5:4:6:7:3 ', 'True1:4:6:4:6:7:3 ', 'True1:4:5:4:6:7:3 ', 'True1:4:5:2:5:4:1:4:6:7:3 ', 'True1:4:6:7:3 ', 'True1:4:6:7:3 ', 'True1:4:6:7:3 ', 'True1:4:6:7:3 ']
8	18	9	108	9	1.0	1.7098375484248174	0.8786826818570721	34.21333333333333	307.91999999999996	0.2289156626506024:0.012048192771084338:0.10843373493975904:0.3132530120481928:0.060240963855421686:0.1566265060240964:0.12048192771084337	['True1:4:5:4:6:7:3 ', 'True1:4:1:4:1:4:1:4:6:7:3 ', 'True1:4:1:4:6:7:3 ', 'True1:4:6:7:3 ', 'True1:4:6:7:3 ', 'True1:4:6:4:5:4:1:4:1:4:5:4:1:4:6:7:3 ', 'True1:4:5:2:5:4:6:4:1:4:6:7:3 ', 'True1:4:6:7:6:7:3 ', 'True1:4:6:4:1:4:1:4:6:7:3 ']
8	18	29	233	29	1.0	1.737011278951397	0.8926472169306836	25.47910344827586	738.894	0.15272727272727274:0.014545454545454545:0.10545454545454545:0.2545454545454545:0.05090909090909091:0.24363636363636362:0.1781818181818182	['True1:4:5:4:6:7:6:4:1:4:6:4:1:4:6:7:3 ', 'True1:4:1:4:6:7:6:4:6:7:6:4:6:7:6:4:5:2:5:4:1:4:5:4:6:7:6:4:1:4:6:7:3 ', 'True1:4:5:4:1:4:1:4:6:7:3 ', 'True1:4:1:4:5:4:6:7:3 ', 'True1:4:6:7:3 ', 'True1:4:6:7:3 ', 'True1:4:6:7:3 ', 'True1:4:6:4:6:7:3 ', 'True1:4:6:7:3 ', 'True1:4:6:7:3 ', 'True1:4:6:7:3 ', 'True1:4:6:4:6:7:6:4:6:4:6:7:3 ', 'True1:4:6:7:3 ', 'True1:4:6:7:6:4:6:7:6:7:3 ', 'True1:4:6:7:6…
8	18	6	121	5	0.8333333333333334	1.6985037449683833	0.872858259048066	66.1018	510.5089999999999	0.2:0.072:0.04:0.36:0.168:0.112:0.048	['False1:4:5:4:6:4:1:4:1:4:6:4:1:4:5:2:5:4:1:4:1:4:5:4:1:4:6:7:6:4:1:4:5:2:5:4 ', 'True1:4:1:4:5:2:5:4:1:4:5:4:1:4:6:4:5:2:5:4:1:4:5:2:5:4:1:4:5:2:5:4:1:4:6:4:5:2:5:4:1:4:6:7:3 ', 'True1:4:5:2:5:4:6:4:1:4:1:4:6:7:3 ', 'True1:4:6:7:3 ', 'True1:4:6:7:3 ', 'True1:4:1:4:6:4:1:4:5:2:5:4:6:4:1:4:6:7:3 ']
8	18	55	358	49	0.8909090909090909	0.8655757254228676	0.4448179304903062	19.350408163265303	2028.17	0.006545752079639984:0.0010227737624437475:0.0034092458748124915:0.4795445247511251:0.002795581617346243:0.48390835947088506:0.022773762443747445	['False1:4:6:4:1:4:5:2:5:4:1:4:1:4:1:4:6:4:1:4:6:4:5:2:5:4:1:4:5:4:6:7:3 ', 'False1:4:5:2:5:4:1:4:1:4:6:4:5:2:5:4:1:4:6:4:5:2:5:4:1:4:6:4:5:4:1:4:1:4:6:4:1:4:1 ', 'True1:4:6:7:3 ', 'False1:4:6:4:5:2:5:4:1:4:1:4:1:4:5:4:6:4:1:4:1:4:5:4:6:4:1:4:1:4:6:4:5:2:5:4:1:4:1:4 ', 'True1:4:5:2:5:4:1:4:5:2:5:4:6:4:1:4:5:2:5:4:1:4:6:7:3 ', 'True1:4:6:4:5:4:1:4:6:7:3 ', 'True1:4:6:4:6:4:1:4:6:4:5:2:5:4:6:7:3 ',…
8	18	40	264	40	1.0	1.7254694637851664	0.8867158972488197	24.414724999999994	976.5889999999997	0.13179916317991633:0.027196652719665274:0.08368200836820083:0.303347280334728:0.06485355648535565:0.2615062761506276:0.12761506276150628	['True1:4:5:2:5:4:6:4:1:4:1:4:6:4:1:4:5:2:5:4:1:4:5:2:5:4:1:4:6:7:3 ', 'True1:4:5:2:5:4:1:4:6:7:3 ', 'True1:4:5:4:6:7:3 ', 'True1:4:6:7:3 ', 'True1:4:5:2:5:4:1:4:6:7:3 ', 'True1:4:6:4:6:7:3 ', 'True1:4:6:7:3 ', 'True1:4:6:7:3 ', 'True1:4:1:4:6:4:6:4:6:7:3 ', 'True1:4:6:7:3 ', 'True1:4:6:7:3 ', 'True1:4:6:7:3 ', 'True1:4:5:4:6:7:3 ', 'True1:4:5:2:5:4:6:4:6:7:3 ', 'True1:4:5:4:1:4:1:4:5:2:5:4:1:4:5…
8	18	8	162	8	1.0	1.7623059788051685	0.9056461212562772	74.778125	598.225	0.18840579710144928:0.050724637681159424:0.057971014492753624:0.3333333333333333:0.13768115942028986:0.14492753623188406:0.08695652173913043	['True1:4:6:4:1:4:1:4:6:7:6:4:5:4:1:4:5:4:1:4:6:7:6:4:1:4:6:7:3 ', 'True1:4:5:2:5:4:1:4:6:4:5:4:1:4:6:7:6:4:5:2:5:4:1:4:6:7:6:4:1:4:6:7:3 ', 'True1:4:1:4:6:7:3 ', 'True1:4:5:2:5:4:6:7:3 ', 'True1:4:1:4:1:4:1:4:5:4:5:4:1:4:6:7:3 ', 'True1:4:5:2:5:4:6:7:3 ', 'True1:4:1:4:5:2:5:4:6:4:1:4:5:2:5:4:6:4:1:4:1:4:6:7:3 ', 'True1:4:5:2:5:4:6:7:3 ']
8	18	34	231	34	1.0	1.6613010723385224	0.853739867251856	24.737617647058823	841.079	0.19154228855721392:0.017412935323383085:0.0845771144278607:0.3407960199004975:0.04228855721393035:0.22388059701492538:0.09950248756218906	['True1:4:6:4:1:4:5:2:5:4:1:4:6:7:6:4:5:2:5:4:1:4:6:7:3 ', 'True1:4:6:7:6:7:6:4:6:7:3 ', 'True1:4:6:4:6:7:3 ', 'True1:4:6:7:3 ', 'True1:4:5:4:1:4:1:4:6:4:6:4:6:4:6:4:5:4:1:4:5:2:5:4:6:7:3 ', 'True1:4:1:4:1:4:6:7:3 ', 'True1:4:6:7:6:4:1:4:6:4:6:4:6:7:3 ', 'True1:4:6:4:6:7:3 ', 'True1:4:6:4:6:4:6:4:6:4:6:4:6:4:6:4:6:4:5:2:5:4:1:4:6:7:3 ', 'True1:4:1:4:1:4:1:4:6:4:6:7:3 ', 'True1:4:6:7:3 ', 'True1:4…
8	18	24	287	24	1.0	1.7896117655860055	0.9196785198200512	44.095666666666666	1058.296	0.19753086419753085:0.04938271604938271:0.07407407407407407:0.3148148148148148:0.12345679012345678:0.1419753086419753:0.09876543209876543	['True1:4:5:2:5:4:6:7:6:4:1:4:1:4:6:4:5:2:5:4:1:4:5:2:5:4:1:4:6:7:3 ', 'True1:4:5:4:1:4:1:4:1:4:6:4:5:4:1:4:6:4:5:2:5:4:1:4:5:2:5:4:6:4:1:4:5:2:5:4:1:4:6:7:6:7:6:7:3 ', 'True1:4:5:4:6:4:1:4:5:4:6:7:6:7:6:7:6:7:6:4:1:4:5:2:5:4:6:7:3 ', 'True1:4:1:4:6:7:3 ', 'True1:4:1:4:6:7:3 ', 'True1:4:6:7:3 ', 'True1:4:6:4:1:4:5:2:5:4:1:4:5:2:5:4:1:4:1:4:6:7:3 ', 'True1:4:5:2:5:4:1:4:5:2:5:4:1:4:5:2:5:4:1:4:1:4…
8	18	19	199	19	1.0	1.778164460448919	0.9137957686855017	30.971736842105262	588.463	0.1791044776119403:0.029850746268656716:0.0945273631840796:0.31343283582089554:0.1044776119402985:0.1691542288557214:0.10945273631840796	['True1:4:1:4:5:4:1:4:5:2:5:4:6:4:1:4:5:4:6:7:3 ', 'True1:4:6:4:1:4:6:4:5:2:5:4:6:7:3 ', 'True1:4:6:7:6:7:6:7:3 ', 'True1:4:6:7:3 ', 'True1:4:6:4:5:4:1:4:6:7:3 ', 'True1:4:6:4:5:4:1:4:6:4:1:4:6:7:3 ', 'True1:4:6:7:3 ', 'True1:4:5:2:5:4:5:4:1:4:6:7:3 ', 'True1:4:6:4:6:7:3 ', 'True1:4:1:4:1:4:5:4:1:4:6:4:6:7:3 ', 'True1:4:6:7:3 ', 'True1:4:6:7:3 ', 'True1:4:5:2:5:4:6:4:1:4:5:2:5:4:6:4:1:4:6:7:3 ', …
8	18	21	208	20	0.9523809523809523	1.7663063914807968	0.9077019266990775	27.65224999999999	733.045	0.21052631578947367:0.028708133971291867:0.09569377990430622:0.2966507177033493:0.07177033492822966:0.1722488038277512:0.12440191387559808	['False1:4:5:2:5:4:6:7:6:4:1:4:6:4:5:4:1:4:1:4:5:2:5:4:1:4:1:4:1:4:5:4:6:7:6 ', 'True1:4:5:2:5:4:6:4:1:4:1:4:1:4:1:4:1:4:1:4:1:4:1:4:6:7:3 ', 'True1:4:5:4:1:4:6:4:1:4:6:7:3 ', 'True1:4:6:7:3 ', 'True1:4:5:2:5:4:1:4:6:7:3 ', 'True1:4:1:4:6:7:3 ', 'True1:4:6:7:6:4:5:2:5:4:1:4:6:7:3 ', 'True1:4:6:7:6:4:6:7:3 ', 'True1:4:6:4:6:7:3 ', 'True1:4:6:7:6:7:3 ', 'True1:4:6:7:6:7:3 ', 'True1:4:6:7:3 ', 'True…
9	2	3	169	1	0.3333333333333333	1.8564517100114157	0.8449075843954303	47.994	407.994	0.16326530612244897:0.32653061224489793:0.09183673469387756:0.07142857142857142:0.1836734693877551:0.09183673469387756:0.02040816326530612:0.01020408163265306:0.04081632653061224	['False1:2:5:2:3:2:1:2:3:2:5:6:9:6:5:2:1:2:5:2:3:2:1:2:5:4:5:6:9:6:5:2:3:2:1:2:5:6:5:4 ', 'False1:2:3:2:1:2:3:2:5:4:7:4:5:2:1:2:1:2:1:2:5:4:5:2:1:2:3:2:1:2:5:4:5:6:9:6:5:2:1:2:3:2:1:2:3:2 ', 'True1:2:1:2:5:6:9:6:5:4:7:8 ']
9	2	4	142	3	0.75	1.9937151663745967	0.9073788755775046	21.955000000000002	245.865	0.1323529411764706:0.23529411764705882:0.058823529411764705:0.16176470588235295:0.17647058823529413:0.04411764705882353:0.11764705882352941:0.058823529411764705:0.014705882352941176	['False1:2:1:2:5:6:5:4:5:2:3:2:1:2:3:2:1:2:5:4:7:4:5:6:9:6:5:2:1:2:5:2:3:2:1:2:3:2:5:4:7:8 ', 'True1:2:5:4:7:8 ', 'True1:2:5:4:7:4:7:8 ', 'True1:2:5:4:7:4:7:4:5:4:7:8 ']
9	2	3	119	3	1.0	1.8513051314842814	0.8425652755662738	73.16866666666667	219.506	0.19230769230769232:0.3076923076923077:0.019230769230769232:0.07692307692307693:0.21153846153846154:0.057692307692307696:0.057692307692307696:0.057692307692307696:0.019230769230769232	['True1:2:5:2:1:2:1:2:5:4:7:8 ', 'True1:2:5:6:5:4:5:2:1:2:1:2:1:2:5:4:7:8 ', 'True1:2:5:2:5:2:1:2:3:2:5:6:9:6:5:2:1:2:5:4:7:8 ']
9	2	3	180	0	0.0	1.8501104658703151	0.8420215598140067	0.0	540.0	0.14173228346456693:0.2992125984251969:0.07086614173228346:0.08661417322834646:0.2204724409448819:0.11023622047244094:0.031496062992125984:0.0:0.03937007874015748	['False1:2:5:4:7:4:5:2:1:2:3:2:5:6:9:6:5:2:1:2:5:4:7:4:5:2:1:2:1:2:1:2:5:6:5:4:5:2:3 ', 'False1:2:5:6:5:2:1:2:5:6:9:6:5:4:5:2:3:2:1:2:1:2:3:2:5:6:5:4:7:4:5:2:1:2:1:2:5:2:3:2:1:2 ', 'False1:2:5:6:5:2:3:2:1:2:3:2:5:4:5:6:9:6:5:2:1:2:1:2:3:2:5:6:9:6:5:4:7:4:5:2:1:2:3:2:5:6:9:6:5:2 ']
9	2	2	95	2	1.0	2.0328744012015947	0.9252010113896173	76.76050000000001	153.52100000000002	0.13157894736842105:0.21052631578947367:0.02631578947368421:0.10526315789473684:0.21052631578947367:0.13157894736842105:0.07894736842105263:0.05263157894736842:0.05263157894736842	['True1:2:5:6:9:6:5:4:7:8 ', 'True1:2:5:6:5:4:5:2:1:2:1:2:5:2:1:2:3:2:5:6:9:6:5:4:7:4:7:8 ']
9	2	3	123	2	0.6666666666666666	1.6954475367817325	0.7716314273332903	63.498999999999995	306.998	0.21333333333333335:0.38666666666666666:0.13333333333333333:0.06666666666666667:0.10666666666666667:0.013333333333333334:0.05333333333333334:0.02666666666666667:0.0	['False1:2:5:2:1:2:3:2:5:4:7:4:5:2:1:2:3:2:1:2:3:2:1:2:3:2:1:2:3:2:5:2:1:2:1:2:3:2:1:2:1 ', 'True1:2:3:2:1:2:1:2:3:2:1:2:3:2:5:4:7:8 ', 'True1:2:5:6:5:2:3:2:1:2:5:4:7:4:7:8 ']
9	2	2	129	0	0.0	1.7763145692566933	0.8084355998830981	0.0	360.0	0.16279069767441862:0.32558139534883723:0.05813953488372093:0.06976744186046512:0.22093023255813954:0.10465116279069768:0.011627906976744186:0.0:0.046511627906976744	['False1:2:5:4:5:6:5:2:3:2:1:2:5:6:9:6:5:4:5:2:1:2:3:2:5:4:5:2:1:2:1:2:3:2:1:2:5:2 ', 'False1:2:5:6:9:6:5:2:1:2:1:2:5:4:7:4:5:2:1:2:5:4:5:2:3:2:1:2:1:2:5:6:9:6:5:2:3:2:1:2:5:2:1:2:5:6:9:6 ']
9	2	2	130	1	0.5	1.8951665042502215	0.8625274465789042	85.645	265.645	0.14285714285714285:0.30158730158730157:0.1111111111111111:0.06349206349206349:0.19047619047619047:0.1111111111111111:0.015873015873015872:0.015873015873015872:0.047619047619047616	['False1:2:1:2:3:2:5:4:5:6:9:6:5:2:1:2:3:2:1:2:3:2:5:4:5:6:5:2:1:2:3:2:1:2:1:2:5:6:9:6:5:2:3 ', 'True1:2:3:2:5:6:9:6:5:4:5:2:1:2:3:2:5:4:7:8 ']
9	2	4	102	4	1.0	1.9803317612376337	0.9012878254067531	42.147499999999994	168.58999999999997	0.16:0.28:0.06:0.08:0.18:0.06:0.08:0.08:0.02	['True1:2:3:2:5:2:1:2:1:2:3:2:5:2:1:2:3:2:5:4:7:8 ', 'True1:2:1:2:5:6:9:6:5:4:7:8 ', 'True1:2:5:4:7:8 ', 'True1:2:5:6:5:2:5:4:7:8 ']
9	2	3	150	2	0.6666666666666666	1.819370483742293	0.8280311910346398	102.7345	385.46899999999994	0.16091954022988506:0.3333333333333333:0.08045977011494253:0.10344827586206896:0.20689655172413793:0.034482758620689655:0.04597701149425287:0.022988505747126436:0.011494252873563218	['False1:2:5:6:5:2:3:2:1:2:5:4:5:2:1:2:3:2:5:2:1:2:3:2:5:4:5:2:1:2:1:2:1:2:1:2:5 ', 'True1:2:3:2:1:2:5:6:9:6:5:4:7:4:5:2:1:2:5:4:5:2:3:2:1:2:5:2:3:2:1:2:5:4:7:8 ', 'True1:2:3:2:5:4:7:4:5:2:5:4:7:8 ']
9	6	4	164	1	0.25	1.795445327804188	0.8171423833156263	52.217	592.217	0.1865671641791045:0.35074626865671643:0.08208955223880597:0.06716417910447761:0.1791044776119403:0.07462686567164178:0.022388059701492536:0.007462686567164179:0.029850746268656716	['False1:2:1:2:5:4:5:6:9:6:5:2:1:2:5:4:7:4:5:6:9:6:5:2:3:2:1:2:1:2:3:2:1:2 ', 'True1:2:1:2:1:2:3:2:5:4:7:8 ', 'False1:2:5:2:3:2:1:2:3:2:1:2:5:6:5:2:1:2:3:2:1:2:1:2:5:4:5:6:9:6:5:2:3:2:1:2:5:2:3:2:1:2:5:2:5:6 ', 'False1:2:3:2:1:2:1:2:1:2:5:4:5:4:7:4:5:2:5:4:5:6:9:6:5:2:1:2:3:2:1:2:5:2:1:2:3:2:1:2:5:2 ']
9	6	3	156	2	0.6666666666666666	1.893261734848223	0.8616605486652155	63.22749999999999	306.455	0.15942028985507245:0.2898550724637681:0.043478260869565216:0.08695652173913043:0.2318840579710145:0.08695652173913043:0.043478260869565216:0.028985507246376812:0.028985507246376812	['False1:2:5:6:9:6:5:4:7:4:5:2:1:2:1:2:3:2:5:4:5:6:9:6:5:2:1:2:5:4:5:2:1:2:1 ', 'True1:2:1:2:5:4:7:8 ', 'True1:2:5:2:1:2:5:6:5:2:3:2:1:2:5:2:5:6:5:2:3:2:5:4:7:8 ']
9	6	3	107	2	0.6666666666666666	1.7760435153115965	0.8083122379164186	64.65299999999999	309.306	0.21621621621621623:0.3783783783783784:0.10810810810810811:0.04054054054054054:0.12162162162162163:0.05405405405405406:0.02702702702702703:0.02702702702702703:0.02702702702702703	['False1:2:3:2:1:2:3:2:1:2:3:2:5:4:5:2:1:2:3:2:1:2:3:2:1:2:1:2:1:2:1:2:5:2:1:2:5:6:9:6:5:2 ', 'True1:2:5:4:7:8 ', 'True1:2:5:6:9:6:5:2:3:2:1:2:1:2:3:2:1:2:3:2:1:2:5:4:7:8 ']
9	6	3	148	0	0.0	1.6680004139509939	0.7591397034039986	0.0	540.0	0.18796992481203006:0.38345864661654133:0.10526315789473684:0.06015037593984962:0.18796992481203006:0.045112781954887216:0.015037593984962405:0.0:0.015037593984962405	['False1:2:1:2:3:2:1:2:5:2:3:2:1:2:1:2:5:4:5:2:3:2:1:2:3:2:5:2:1:2:3:2:5:6:5:2:1:2:5:2:3 ', 'False1:2:5:2:1:2:3:2:5:4:5:2:1:2:5:6:9:6:5:2:1:2:1:2:5:4:7:4:5:2:3:2:1:2:5:4:5:2:3:2:1 ', 'False1:2:5:6:5:2:3:2:1:2:3:2:1:2:5:2:3:2:1:2:5:2:1:2:3:2:1:2:1:2:5:4:7:4:5:6:9:6:5:2:1:2:1:2:3:2:5:4:5:2:1 ']
9	6	2	124	0	0.0	1.6595873007957946	0.7553107305980423	0.0	360.0	0.2:0.38666666666666666:0.10666666666666667:0.05333333333333334:0.17333333333333334:0.05333333333333334:0.013333333333333334:0.0:0.013333333333333334	['False1:2:3:2:5:4:5:2:1:2:1:2:1:2:3:2:1:2:3:2:5:4:5:2:1:2:3:2:5:6:5:2:1:2:5:2:1 ', 'False1:2:3:2:1:2:1:2:3:2:1:2:5:6:9:6:5:4:7:4:5:2:1:2:3:2:5:2:1:2:1:2:5:6:5:2:3:2 ']
9	6	4	189	2	0.5	1.8909912101070747	0.8606271883230054	63.8375	487.67499999999995	0.11570247933884298:0.2644628099173554:0.049586776859504134:0.09090909090909091:0.2644628099173554:0.12396694214876033:0.03305785123966942:0.01652892561983471:0.04132231404958678	['False1:2:5:4:7:4:5:6:9:6:5:2:1:2:3:2:5:6:5:2:1:2:5:2:3:2:1:2:3:2:5:6:9:6:5:4:5 ', 'True1:2:3:2:1:2:1:2:5:6:5:2:3:2:1:2:1:2:3:2:5:4:7:8 ', 'False1:2:1:2:5:2:5:2:5:4:5:2:5:4:7:4:5:6:5:2:5:6:9:6:5:6:5:2:5:6:9:6:5:4:5:2:5:4:5:6:5:2:1:2:5:6:9:6:5:4 ', 'True1:2:1:2:5:2:5:4:7:8 ']
9	6	3	124	2	0.6666666666666666	1.9201739122338548	0.8739088084303863	73.7105	327.421	0.15584415584415584:0.2987012987012987:0.09090909090909091:0.1038961038961039:0.18181818181818182:0.06493506493506493:0.06493506493506493:0.025974025974025976:0.012987012987012988	['True1:2:1:2:3:2:5:4:7:8 ', 'True1:2:3:2:1:2:3:2:1:2:3:2:1:2:5:6:5:4:7:4:7:8 ', 'False1:2:3:2:5:4:5:2:1:2:3:2:5:4:5:6:9:6:5:2:1:2:5:2:1:2:3:2:5:6:5:2:1:2:1:2:5:4:7:4:7:4:5:6:5 ']
9	6	4	83	4	1.0	1.7878661336892525	0.8136929434208094	39.191	156.764	0.21428571428571427:0.30952380952380953:0.047619047619047616:0.09523809523809523:0.14285714285714285:0.0:0.09523809523809523:0.09523809523809523:0.0	['True1:2:1:2:3:2:1:2:3:2:5:2:1:2:5:2:1:2:5:4:7:8 ', 'True1:2:5:4:7:8 ', 'True1:2:1:2:5:4:7:8 ', 'True1:2:5:4:7:8 ']
9	6	6	162	6	1.0	1.9328495640859213	0.8796777461997943	61.13316666666666	366.799	0.13:0.25:0.05:0.16:0.21:0.03:0.1:0.06:0.01	['True1:2:3:2:5:4:5:2:1:2:1:2:3:2:5:2:1:2:3:2:1:2:5:6:9:6:5:4:5:2:3:2:1:2:5:4:7:8 ', 'True1:2:5:4:7:4:5:2:3:2:1:2:5:4:7:4:5:2:5:2:5:6:5:4:7:8 ', 'True1:2:5:2:5:4:7:8 ', 'True1:2:5:4:7:4:5:4:5:4:7:4:7:8 ', 'True1:2:5:4:7:8 ', 'True1:2:1:2:5:4:7:8 ']
9	6	4	172	3	0.75	1.7889212567596622	0.8141731506246124	110.11966666666667	510.35900000000004	0.1875:0.359375:0.1328125:0.09375:0.125:0.0234375:0.046875:0.0234375:0.0078125	['False1:2:3:2:1:2:1:2:3:2:1:2:5:4:7:4:5:2:3:2:1:2:3:2:1:2:3:2:5:2:1:2:3:2 ', 'True1:2:3:2:5:4:7:4:5:2:1:2:1:2:3:2:1:2:3:2:1:2:1:2:5:4:7:8 ', 'True1:2:3:2:1:2:3:2:1:2:3:2:1:2:1:2:3:2:1:2:1:2:3:2:1:2:3:2:1:2:5:4:7:4:5:4:7:8 ', 'True1:2:3:2:5:6:9:6:5:4:5:2:1:2:5:4:5:6:5:2:3:2:5:4:5:4:7:8 ']
9	10	8	135	8	1.0	1.9777227576390652	0.9001004166978394	37.902375	303.219	0.16666666666666666:0.25555555555555554:0.05555555555555555:0.1111111111111111:0.17777777777777778:0.044444444444444446:0.08888888888888889:0.08888888888888889:0.011111111111111112	['True1:2:5:6:5:4:5:2:1:2:3:2:1:2:1:2:1:2:5:4:7:8 ', 'True1:2:5:2:5:4:5:6:5:4:7:8 ', 'True1:2:3:2:5:4:7:8 ', 'True1:2:5:4:7:8 ', 'True1:2:5:4:7:8 ', 'True1:2:5:6:9:6:5:2:3:2:1:2:3:2:1:2:5:4:7:8 ', 'True1:2:5:4:7:8 ', 'True1:2:3:2:1:2:5:4:7:8 ']
9	10	15	226	15	1.0	1.9647526436058007	0.8941974634143891	46.44146666666667	696.6220000000001	0.12393162393162394:0.20512820512820512:0.04700854700854701:0.18803418803418803:0.2094017094017094:0.042735042735042736:0.1111111111111111:0.0641025641025641:0.008547008547008548	['True1:2:5:4:7:8 ', 'True1:2:3:2:1:2:1:2:5:4:7:8 ', 'True1:2:5:4:7:4:5:4:7:8 ', 'True1:2:1:2:5:4:7:4:7:8 ', 'True1:2:5:4:5:4:5:4:7:8 ', 'True1:2:5:4:7:8 ', 'True1:2:5:2:3:2:1:2:3:2:1:2:5:4:5:6:5:6:5:4:5:4:5:4:5:4:7:8 ', 'True1:2:1:2:1:2:5:4:7:8 ', 'True1:2:3:2:1:2:3:2:1:2:5:2:3:2:1:2:5:4:5:2:3:2:5:4:5:6:5:2:1:2:5:6:5:4:7:4:7:8 ', 'True1:2:5:2:3:2:5:4:5:6:9:6:5:4:7:8 ', 'True1:2:5:4:5:4:5:4:7:4:7…
9	10	4	152	2	0.5	1.8033593854583114	0.820744226174911	44.574	449.148	0.19047619047619047:0.3523809523809524:0.11428571428571428:0.0761904761904762:0.1523809523809524:0.047619047619047616:0.0380952380952381:0.01904761904761905:0.009523809523809525	['False1:2:3:2:5:4:7:4:5:6:9:6:5:2:1:2:3:2:1:2:3:2:1:2:3:2:1:2:5:6:5:2:3:2:1:2 ', 'False1:2:5:4:5:2:1:2:3:2:1:2:3:2:1:2:1:2:3:2:1:2:1:2:3:2:5:6:5:4:5:2:1:2:5:6:5:4:7:4:5:2:1:2:1 ', 'True1:2:5:2:3:2:1:2:3:2:5:4:7:8 ', 'True1:2:3:2:1:2:5:4:7:8 ']
9	10	4	159	1	0.25	1.7892752857345453	0.814334276154763	63.566	603.566	0.18518518518518517:0.34074074074074073:0.08148148148148149:0.07407407407407407:0.1925925925925926:0.07407407407407407:0.02962962962962963:0.007407407407407408:0.014814814814814815	['False1:2:1:2:1:2:1:2:1:2:5:4:5:2:3:2:1:2:5:6:5:4:7:4:5:2:1:2:3:2:5:6:5:2:1:2:5:6:5:4 ', 'False1:2:5:4:7:4:5:6:5:2:1:2:5:6:9:6:5:4:7:4:5:2:3:2:1:2:3:2:1:2:1:2:5:4:5:2:3 ', 'False1:2:3:2:1:2:5:6:5:2:3:2:1:2:3:2:1:2:5:2:1:2:3:2:1:2:5:2:1:2:5:6:9:6:5:2:1:2:3:2:1:2:5:2 ', 'True1:2:1:2:1:2:3:2:5:6:5:4:7:8 ']
9	10	4	132	4	1.0	1.9533240985387135	0.8889961084027214	78.5095	314.038	0.1:0.1625:0.0125:0.175:0.275:0.1125:0.075:0.05:0.0375	['True1:2:1:2:1:2:5:6:5:2:3:2:1:2:5:6:9:6:5:4:7:8 ', 'True1:2:5:4:5:4:5:4:5:4:7:8 ', 'True1:2:5:6:5:4:5:2:5:4:7:4:5:6:9:6:5:2:5:4:5:4:7:4:5:6:9:6:5:4:5:4:7:8 ', 'True1:2:5:6:5:2:1:2:5:4:7:8 ']
9	10	4	124	3	0.75	1.9584889010005229	0.8913467113019803	51.041999999999994	333.126	0.17721518987341772:0.3037974683544304:0.08860759493670886:0.06329113924050633:0.1518987341772152:0.08860759493670886:0.05063291139240506:0.0379746835443038:0.0379746835443038	['False1:2:1:2:5:6:9:6:5:4:5:2:3:2:1:2:3:2:1:2:5:6:9:6:5:2:1:2:3:2:1:2:5:4:7 ', 'True1:2:5:6:9:6:5:2:1:2:1:2:5:4:7:8 ', 'True1:2:3:2:5:4:7:8 ', 'True1:2:3:2:1:2:3:2:1:2:3:2:1:2:5:6:5:4:7:8 ']
9	10	4	142	4	1.0	2.035432167780165	0.9263651011258022	81.84025	327.361	0.1388888888888889:0.25:0.06944444444444445:0.09722222222222222:0.18055555555555555:0.09722222222222222:0.08333333333333333:0.05555555555555555:0.027777777777777776	['True1:2:3:2:5:2:1:2:5:2:1:2:3:2:1:2:1:2:5:6:5:4:7:8 ', 'True1:2:3:2:5:4:7:8 ', 'True1:2:3:2:1:2:5:6:5:2:5:6:9:6:5:4:7:4:7:8 ', 'True1:2:3:2:1:2:5:6:5:6:9:6:5:4:7:4:5:4:7:8 ']
9	10	5	206	3	0.6	1.762361155838487	0.8020851277638018	108.42199999999998	685.266	0.19254658385093168:0.37267080745341613:0.10559006211180125:0.062111801242236024:0.16149068322981366:0.043478260869565216:0.031055900621118012:0.018633540372670808:0.012422360248447204	['False1:2:5:2:3:2:1:2:1:2:3:2:5:6:9:6:5:4:7:4:5:2:1:2:3:2:5:2:1:2:3:2:1:2:3:2:1:2:1:2:5 ', 'False1:2:3:2:1:2:3:2:1:2:3:2:1:2:5:4:7:4:5:2:1:2:1:2:5:4:5:2:3:2:1:2:3:2:5:6:5:4:5:2 ', 'True1:2:3:2:1:2:5:6:9:6:5:2:1:2:1:2:5:2:1:2:1:2:3:2:1:2:1:2:5:2:1:2:3:2:5:4:7:8 ', 'True1:2:1:2:5:2:3:2:1:2:3:2:1:2:3:2:5:4:7:8 ', 'True1:2:5:6:5:2:3:2:1:2:5:6:5:4:5:2:1:2:5:4:7:8 ']
9	10	5	116	5	1.0	1.9153373594447929	0.8717075983952585	64.7556	323.778	0.1625:0.3125:0.125:0.1:0.1375:0.025:0.0625:0.0625:0.0125	['True1:2:3:2:5:6:9:6:5:4:7:8 ', 'True1:2:3:2:3:2:5:4:5:4:5:4:7:8 ', 'True1:2:3:2:1:2:5:4:7:8 ', 'True1:2:3:2:1:2:5:4:5:2:5:4:7:8 ', 'True1:2:3:2:1:2:3:2:1:2:3:2:1:2:1:2:1:2:3:2:5:2:1:2:3:2:5:4:7:8 ']
9	10	6	169	6	1.0	1.9609003124098872	0.8924441919301497	74.12	444.72	0.16666666666666666:0.3:0.08333333333333333:0.08333333333333333:0.16666666666666666:0.06666666666666667:0.058333333333333334:0.05:0.025	['True1:2:5:6:5:4:5:2:3:2:1:2:5:4:5:2:3:2:1:2:3:2:5:6:9:6:5:4:7:8 ', 'True1:2:5:2:1:2:1:2:1:2:1:2:3:2:5:6:9:6:5:2:1:2:5:4:7:4:7:8 ', 'True1:2:3:2:1:2:5:4:7:8 ', 'True1:2:3:2:1:2:5:4:7:8 ', 'True1:2:1:2:5:6:5:2:1:2:3:2:5:4:5:2:1:2:1:2:3:2:1:2:3:2:5:4:7:8 ', 'True1:2:3:2:5:6:9:6:5:4:7:8 ']
9	14	6	217	5	0.8333333333333334	1.9452398172296366	0.8853167934194174	89.486	627.4300000000001	0.12162162162162163:0.2702702702702703:0.06756756756756757:0.10135135135135136:0.23648648648648649:0.08783783783783784:0.05405405405405406:0.04054054054054054:0.02027027027027027	['False1:2:3:2:5:4:5:2:1:2:5:4:5:6:5:2:3:2:1:2:3:2:5:4:5:6:9:6:5:2:1:2:3:2:5:2:1:2:5:4:7:8 ', 'True1:2:5:2:3:2:1:2:5:6:5:2:3:2:1:2:5:6:9:6:5:4:7:8 ', 'True1:2:5:4:7:4:5:2:3:2:1:2:5:6:5:4:7:8 ', 'True1:2:5:4:5:2:3:2:5:6:9:6:5:2:1:2:5:4:7:8 ', 'True1:2:5:6:5:4:7:8 ', 'True1:2:3:2:5:4:5:6:5:2:1:2:1:2:5:6:5:2:1:2:5:4:7:4:5:6:5:2:3:2:1:2:5:4:7:8 ']
9	14	19	359	17	0.8947368421052632	1.9598767740150362	0.8919783595316737	53.25482352941175	1265.3320000000006	0.15428571428571428:0.2742857142857143:0.05714285714285714:0.09714285714285714:0.20857142857142857:0.07714285714285714:0.06:0.04857142857142857:0.022857142857142857	['True1:2:3:2:5:4:5:6:9:6:5:2:1:2:3:2:1:2:1:2:1:2:1:2:1:2:5:4:7:8 ', 'False1:2:3:2:5:4:5:6:5:2:1:2:1:2:5:2:3:2:1:2:5:2:3:2:1:2:3:2:5:6:9:6:5:4:5:2:1:2:5:4:5:2:3 ', 'True1:2:1:2:5:6:5:2:3:2:1:2:3:2:5:2:1:2:1:2:1:2:5:2:1:2:3:2:1:2:5:4:7:8 ', 'True1:2:3:2:1:2:5:4:7:8 ', 'True1:2:5:6:5:4:7:8 ', 'True1:2:5:6:5:2:1:2:5:4:7:4:5:6:9:6:5:2:3:2:1:2:1:2:5:6:5:2:3:2:1:2:5:2:5:6:5:4:7:8 ', 'False1:2:5:4:7:4:5…
9	14	25	237	25	1.0	2.0426000157868764	0.929627329338906	29.618880000000004	740.4720000000001	0.156:0.22:0.036:0.12:0.164:0.06:0.116:0.1:0.028	['True1:2:3:2:1:2:1:2:3:2:1:2:5:4:7:8 ', 'True1:2:3:2:3:2:3:2:1:2:5:2:3:2:1:2:1:2:1:2:5:4:7:8 ', 'True1:2:1:2:1:2:1:2:5:6:9:6:5:4:7:8 ', 'True1:2:1:2:3:2:5:4:7:8 ', 'True1:2:5:4:7:4:7:8 ', 'True1:2:5:4:7:8 ', 'True1:2:5:6:5:2:5:4:5:4:7:4:7:8 ', 'True1:2:5:4:7:8 ', 'True1:2:5:4:7:8 ', 'True1:2:5:2:5:6:9:6:5:4:7:8 ', 'True1:2:3:2:5:6:9:6:5:4:7:8 ', 'True1:2:5:6:9:6:5:4:7:8 ', 'True1:2:5:4:7:8 ', 'T…
9	14	6	174	5	0.8333333333333334	1.8925502074339655	0.8613367185835766	79.072	575.36	0.18518518518518517:0.31851851851851853:0.08148148148148149:0.1037037037037037:0.15555555555555556:0.037037037037037035:0.06666666666666667:0.037037037037037035:0.014814814814814815	['False1:2:3:2:5:2:1:2:5:6:9:6:5:4:7:4:5:2:1:2:1:2:3:2:5:6:9:6:5:4:5:2:1:2:1:2:3 ', 'True1:2:5:2:3:2:1:2:5:4:5:2:3:2:1:2:3:2:1:2:5:2:3:2:1:2:3:2:5:6:5:4:7:8 ', 'True1:2:5:2:1:2:1:2:3:2:1:2:5:4:5:2:5:4:7:8 ', 'True1:2:5:4:7:8 ', 'True1:2:5:4:7:4:5:4:7:8 ', 'True1:2:1:2:3:2:1:2:1:2:1:2:1:2:1:2:3:2:1:2:5:4:7:4:7:4:7:8 ']
9	14	4	208	2	0.5	1.8134188388421233	0.8253224807090959	157.05700000000002	674.114	0.17073170731707318:0.3475609756097561:0.10975609756097561:0.07926829268292683:0.17073170731707318:0.06097560975609756:0.036585365853658534:0.012195121951219513:0.012195121951219513	['False1:2:5:2:3:2:1:2:3:2:1:2:5:2:3:2:1:2:1:2:3:2:5:6:5:4:7:4:5:2:1:2:1:2:5:6:5:2:3:2 ', 'False1:2:3:2:1:2:3:2:5:6:9:6:5:4:5:2:1:2:5:6:5:4:7:4:5:2:3:2:1:2:3:2:1:2:1:2:1:2:5:6 ', 'True1:2:3:2:1:2:1:2:3:2:5:2:1:2:3:2:1:2:1:2:1:2:3:2:1:2:3:2:1:2:5:2:1:2:5:4:7:8 ', 'True1:2:3:2:5:6:9:6:5:4:5:2:1:2:5:4:7:4:5:6:5:2:3:2:1:2:3:2:5:6:5:2:1:2:3:2:5:4:5:4:5:4:7:4:7:8 ']
9	14	8	221	7	0.875	1.934817136720777	0.8805732270965358	66.90342857142858	648.324	0.1402439024390244:0.2926829268292683:0.08536585365853659:0.0975609756097561:0.2073170731707317:0.06707317073170732:0.04878048780487805:0.042682926829268296:0.018292682926829267	['False1:2:1:2:5:4:7:4:5:6:9:6:5:2:1:2:1:2:3:2:1:2:3:2:1:2:5:6:9:6:5:2:3:2:1:2 ', 'True1:2:5:6:5:4:5:2:3:2:1:2:1:2:3:2:5:4:5:2:1:2:3:2:5:4:7:8 ', 'True1:2:3:2:5:2:3:2:5:4:5:2:1:2:5:4:7:8 ', 'True1:2:1:2:5:4:5:6:5:2:5:6:5:4:5:2:1:2:3:2:5:4:7:8 ', 'True1:2:1:2:3:2:5:4:7:8 ', 'True1:2:5:6:5:4:5:2:1:2:3:2:5:6:9:6:5:4:5:2:1:2:3:2:5:6:5:2:3:2:3:2:5:4:7:8 ', 'True1:2:5:4:7:8 ', 'True1:2:5:4:7:8 ']
9	14	3	123	1	0.3333333333333333	1.812571301765577	0.8249367499625493	80.211	440.211	0.19101123595505617:0.33707865168539325:0.06741573033707865:0.06741573033707865:0.19101123595505617:0.07865168539325842:0.02247191011235955:0.011235955056179775:0.033707865168539325	['False1:2:5:4:7:4:5:2:1:2:5:6:9:6:5:2:1:2:5:6:9:6:5:2:3:2:1:2:1:2:5:4:5:2:3:2 ', 'False1:2:3:2:5:6:5:2:1:2:3:2:5:6:9:6:5:2:1:2:5:4:5:2:3:2:1:2:1:2:1:2:1:2:1:2:1 ', 'True1:2:5:4:5:2:3:2:1:2:1:2:5:4:7:8 ']
9	14	4	116	3	0.75	1.7977648177374779	0.8181980286771495	38.12466666666666	294.374	0.16901408450704225:0.3380281690140845:0.11267605633802817:0.09859154929577464:0.16901408450704225:0.014084507042253521:0.056338028169014086:0.04225352112676056:0.0	['True1:2:3:2:5:4:7:8 ', 'True1:2:5:4:7:8 ', 'False1:2:3:2:1:2:3:2:1:2:1:2:1:2:5:4:5:6:5:2:5:2:3:2:3:2:1:2:5:4:5:2:3:2:5:4:5:2:1 ', 'True1:2:5:2:1:2:3:2:3:2:1:2:5:4:7:4:7:8 ']
9	14	6	167	4	0.6666666666666666	1.9105832503096167	0.8695439100840073	45.094750000000005	540.379	0.175:0.30833333333333335:0.1:0.075:0.175:0.075:0.03333333333333333:0.03333333333333333:0.025	['False1:2:5:4:5:2:3:2:1:2:5:6:5:4:5:2:3:2:1:2:1:2:3:2:5:4:5:6:5:2:1:2:1 ', 'True1:2:3:2:1:2:3:2:5:6:9:6:5:4:7:8 ', 'False1:2:3:2:1:2:3:2:1:2:1:2:3:2:1:2:5:6:9:6:5:2:3:2:1:2:5:2:3:2:1:2:5:2:3:2:1:2:1:2:1:2:3 ', 'True1:2:5:6:5:4:7:8 ', 'True1:2:5:4:5:4:7:8 ', 'True1:2:5:4:5:6:9:6:5:4:7:8 ']
9	14	7	159	6	0.8571428571428571	1.8488860785686243	0.8414643171387153	69.99616666666667	599.977	0.19607843137254902:0.3333333333333333:0.10457516339869281:0.09803921568627451:0.13071895424836602:0.026143790849673203:0.06535947712418301:0.0392156862745098:0.006535947712418301	['False1:2:3:2:5:2:1:2:1:2:3:2:1:2:1:2:1:2:3:2:1:2:5:4:5:6:9:6:5:2:3:2:1:2:1:2:1:2:3:2:1 ', 'True1:2:5:2:3:2:1:2:1:2:5:2:1:2:3:2:5:2:1:2:1:2:3:2:5:4:7:8 ', 'True1:2:3:2:5:4:5:6:5:2:1:2:1:2:3:2:1:2:3:2:1:2:3:2:5:4:7:4:7:8 ', 'True1:2:5:4:5:4:7:4:5:4:7:8 ', 'True1:2:3:2:1:2:1:2:3:2:1:2:5:4:7:4:5:6:5:4:7:4:7:8 ', 'True1:2:3:2:5:4:7:8 ', 'True1:2:1:2:3:2:5:4:7:8 ']
9	18	8	119	8	1.0	1.9697386572964726	0.896466696037263	32.29025	258.322	0.1625:0.25:0.0375:0.1125:0.175:0.0375:0.1125:0.1:0.0125	['True1:2:1:2:5:2:3:2:1:2:5:4:7:8 ', 'True1:2:3:2:1:2:5:4:7:8 ', 'True1:2:5:6:5:4:7:8 ', 'True1:2:5:2:1:2:3:2:5:4:7:8 ', 'True1:2:5:2:5:6:9:6:5:2:1:2:5:4:7:8 ', 'True1:2:5:4:7:4:7:8 ', 'True1:2:5:4:7:8 ', 'True1:2:5:4:7:8 ']
9	18	22	208	21	0.9545454545454546	2.0063305690044158	0.9131203927441809	24.08666666666667	685.82	0.14345991561181434:0.22362869198312235:0.0379746835443038:0.13924050632911392:0.1940928270042194:0.046413502109704644:0.10548523206751055:0.08860759493670886:0.02109704641350211	['False1:2:5:6:9:6:5:2:1:2:1:2:3:2:5:4:5:2:1:2:5:6:9:6:5:2:1:2:1:2:5:6:9:6:5:4:7:4:5 ', 'True1:2:5:4:7:8 ', 'True1:2:5:4:7:8 ', 'True1:2:3:2:1:2:3:2:1:2:5:2:5:4:7:8 ', 'True1:2:5:6:9:6:5:4:7:8 ', 'True1:2:5:4:7:8 ', 'True1:2:5:4:7:8 ', 'True1:2:5:4:7:4:7:8 ', 'True1:2:5:4:7:8 ', 'True1:2:3:2:1:2:1:2:5:2:5:4:7:8 ', 'True1:2:5:4:7:8 ', 'True1:2:5:4:7:8 ', 'True1:2:5:4:7:8 ', 'True1:2:3:2:5:2:1:2:5:…
9	18	7	208	6	0.8571428571428571	1.9038165679026458	0.866464260203532	66.547	579.282	0.15436241610738255:0.30201342281879195:0.08053691275167785:0.10067114093959731:0.19463087248322147:0.053691275167785234:0.06711409395973154:0.040268456375838924:0.006711409395973154	['False1:2:3:2:1:2:1:2:5:2:1:2:3:2:5:2:1:2:5:4:5:2:3:2:1:2:5:6:5:4:7:4:5:2:1:2:5:4:7 ', 'True1:2:3:2:1:2:5:6:9:6:5:4:7:8 ', 'True1:2:3:2:5:2:5:6:5:2:3:2:1:2:3:2:1:2:1:2:3:2:1:2:5:4:7:4:5:2:5:6:5:4:7:8 ', 'True1:2:5:4:7:8 ', 'True1:2:5:6:5:2:3:2:1:2:3:2:3:2:5:6:5:4:5:2:1:2:5:4:5:6:5:4:7:8 ', 'True1:2:3:2:5:4:7:4:7:8 ', 'True1:2:1:2:1:2:5:2:1:2:5:4:7:8 ']
9	18	84	315	84	1.0	1.9043689701011475	0.8667156692785076	11.78486904761905	989.9290000000002	0.14492753623188406:0.17246376811594202:0.014492753623188406:0.18985507246376812:0.15507246376811595:0.015942028985507246:0.18115942028985507:0.12173913043478261:0.004347826086956522	['True1:2:5:4:7:4:5:6:5:2:3:2:1:2:1:2:3:2:5:4:7:8 ', 'True1:2:3:2:1:2:5:4:7:8 ', 'True1:2:5:4:5:6:9:6:5:2:5:4:7:8 ', 'True1:2:1:2:3:2:1:2:1:2:3:2:5:4:7:8 ', 'True1:2:5:4:7:8 ', 'True1:2:1:2:5:4:7:8 ', 'True1:2:5:4:7:8 ', 'True1:2:5:4:7:8 ', 'True1:2:1:2:5:4:7:8 ', 'True1:2:3:2:1:2:5:4:7:8 ', 'True1:2:1:2:5:4:7:8 ', 'True1:2:5:4:5:6:9:6:5:2:5:4:7:8 ', 'True1:2:5:4:7:8 ', 'True1:2:5:4:7:8 ', 'True1…
9	18	4	90	4	1.0	1.9974510200453888	0.909079135855551	54.6845	218.738	0.14814814814814814:0.25925925925925924:0.05555555555555555:0.1111111111111111:0.18518518518518517:0.05555555555555555:0.09259259259259259:0.07407407407407407:0.018518518518518517	['True1:2:5:2:1:2:3:2:5:2:1:2:3:2:5:6:5:4:7:4:5:2:1:2:5:6:9:6:5:4:7:8 ', 'True1:2:3:2:1:2:5:4:7:8 ', 'True1:2:5:4:7:8 ', 'True1:2:5:4:7:8 ']
9	18	34	411	33	0.9705882352941176	1.9878937927730258	0.9047294542750047	27.04909090909091	1072.62	0.10854503464203233:0.19168591224018475:0.03233256351039261:0.18013856812933027:0.19861431870669746:0.050808314087759814:0.14780600461893764:0.07621247113163972:0.013856812933025405	['True1:2:1:2:3:2:5:4:7:8 ', 'True1:2:5:6:9:6:5:4:5:2:1:2:5:2:3:2:1:2:3:2:1:2:5:4:7:8 ', 'True1:2:3:2:5:6:5:4:5:2:1:2:5:6:9:6:5:4:7:8 ', 'True1:2:5:6:5:4:7:8 ', 'False1:2:3:2:5:6:5:2:1:2:5:6:5:4:5:6:5:2:1:2:3:2:5:2:1:2:5:6:9:6:5:2:5:4:7:4:5:6:5:2:3:2:3 ', 'True1:2:5:2:1:2:5:6:5:4:7:4:5:6:9:6:5:4:7:4:7:8 ', 'True1:2:5:2:5:4:7:8 ', 'True1:2:5:4:7:4:7:8 ', 'True1:2:5:6:9:6:5:4:7:4:7:8 ', 'True1:2:5:…
9	18	20	220	18	0.9	1.938984957200815	0.8824700839417706	20.78572222222222	734.1429999999998	0.16170212765957448:0.26382978723404255:0.059574468085106386:0.13191489361702127:0.1829787234042553:0.02553191489361702:0.08936170212765958:0.07659574468085106:0.00851063829787234	['False1:2:5:6:9:6:5:4:5:2:1:2:3:2:1:2:3:2:1:2:1:2:5:4:5:6:5:2:1:2:3:2:5:2:1:2:5:4 ', 'False1:2:3:2:1:2:3:2:5:4:5:6:9:6:5:2:1:2:3:2:5:4:7:4:5:6:5:2:1:2:5:4:5:2:1:2:5:4:5:2:1:2:3 ', 'True1:2:3:2:5:4:7:8 ', 'True1:2:5:4:7:4:7:8 ', 'True1:2:5:4:7:8 ', 'True1:2:5:4:7:8 ', 'True1:2:5:4:7:8 ', 'True1:2:5:4:7:8 ', 'True1:2:1:2:3:2:1:2:5:2:1:2:5:2:1:2:5:4:7:8 ', 'True1:2:5:4:7:8 ', 'True1:2:5:4:7:8 ', 'T…
9	18	16	246	15	0.9375	2.0186944020188617	0.9187474156447872	37.261266666666664	738.919	0.1497584541062802:0.24154589371980675:0.043478260869565216:0.11594202898550725:0.1932367149758454:0.06763285024154589:0.08695652173913043:0.07246376811594203:0.028985507246376812	['False1:2:1:2:3:2:5:6:9:6:5:4:7:4:5:2:1:2:3:2:5:2:1:2:5:6:9:6:5:4:5:2:1:2:5:2:3 ', 'True1:2:1:2:1:2:1:2:5:4:7:4:5:6:5:2:1:2:3:2:5:4:7:8 ', 'True1:2:5:6:9:6:5:4:7:8 ', 'True1:2:5:2:3:2:5:4:7:8 ', 'True1:2:1:2:5:4:7:8 ', 'True1:2:1:2:5:2:5:4:5:2:5:4:7:8 ', 'True1:2:5:4:5:2:3:2:5:4:7:8 ', 'True1:2:3:2:1:2:5:4:7:4:7:8 ', 'True1:2:5:4:7:8 ', 'True1:2:5:4:7:8 ', 'True1:2:1:2:5:4:7:8 ', 'True1:2:5:6:9:…
9	18	17	210	17	1.0	1.9129448523039945	0.8706187214704887	38.15294117647058	648.5999999999998	0.11507936507936507:0.17857142857142858:0.015873015873015872:0.1984126984126984:0.27380952380952384:0.05555555555555555:0.07539682539682539:0.06746031746031746:0.01984126984126984	['True1:2:1:2:5:2:3:2:1:2:5:6:9:6:5:4:5:2:1:2:5:6:9:6:5:4:5:2:1:2:5:4:7:8 ', 'True1:2:5:4:5:4:5:4:7:4:5:2:1:2:5:4:7:8 ', 'True1:2:3:2:5:4:7:8 ', 'True1:2:3:2:1:2:1:2:5:4:7:8 ', 'True1:2:5:4:7:8 ', 'True1:2:5:2:5:4:5:4:7:8 ', 'True1:2:1:2:1:2:5:4:5:4:7:8 ', 'True1:2:1:2:5:4:5:4:7:8 ', 'True1:2:5:4:7:4:5:4:5:4:7:8 ', 'True1:2:1:2:5:4:7:8 ', 'True1:2:5:4:5:6:5:2:5:4:5:4:5:2:5:6:9:6:5:2:5:4:7:8 ', 'T…
9	18	8	244	7	0.875	2.0449723465097716	0.9307070235801617	66.638	646.466	0.11875:0.24375:0.075:0.09375:0.19375:0.11875:0.05625:0.04375:0.05625	['False1:2:3:2:5:6:9:6:5:4:7:4:5:2:1:2:5:6:9:6:5:2:3:2:1:2:5:4:7:4:5:6:9:6:5:2:3:2:1:2 ', 'True1:2:5:6:9:6:5:2:3:2:1:2:5:6:5:4:7:8 ', 'True1:2:3:2:5:4:5:6:9:6:5:2:1:2:1:2:5:4:7:8 ', 'True1:2:1:2:3:2:1:2:5:6:9:6:5:4:5:2:5:6:9:6:5:4:7:8 ', 'True1:2:3:2:5:4:5:4:7:8 ', 'True1:2:5:4:7:8 ', 'True1:2:3:2:1:2:3:2:5:6:9:6:5:2:1:2:3:2:5:4:7:8 ', 'True1:2:5:6:9:6:5:4:5:2:1:2:3:2:3:2:5:4:7:8 ']
