# Supplementary material for: Intrinsic motivation in cognitive architecture: intellectual curiosity originated from pattern discovery
Source: Front Artif Intell. 2024 Oct 17;7:1397860. doi: 10.3389/frai.2024.1397860 (PMC11525000; doi:10.3389/frai.2024.1397860)
Supplement: Supplementary file 4 [file Data_Sheet_4.zip › data/instance_ct_9_9_10_2_4_5_180.csv]

map_no	reward	round	skill	goal_time	goal_rate	entropy	entropy_n	achivenmt_time	giveup_time	probability	path
0	2	3	214	1	0.3333333333333333	1.9914819170305975	0.8014312800042209	106.584	466.584	0.25:0.10344827586206896:0.017241379310344827:0.25862068965517243:0.14655172413793102:0.0603448275862069:0.034482758620689655:0.008620689655172414:0.008620689655172414:0.06896551724137931:0.034482758620689655:0.008620689655172414	['True1:4:10:11:10:4:1:2:1:4:1:2:1:4:5:7:5:4:1:2:1:4:10:11:12 ', 'False1:4:10:11:8:11:10:4:5:7:5:4:1:4:10:4:1:2:1:2:1:4:5:7:5:4:1:2:1:4:1:2:1:4:5:4:1:4:5:6:5:7:5 ', 'False1:4:1:2:1:4:5:6:3:6:5:4:1:2:1:2:1:4:1:2:1:4:5:4:1:4:10:4:5:6:5:4:1:2:1:4:10:4:5:6:9:6:3:6:5:4:1:4 ']
0	2	2	96	2	1.0	2.3053652601037973	0.9277472295792195	84.3685	168.737	0.13157894736842105:0.05263157894736842:0.02631578947368421:0.15789473684210525:0.18421052631578946:0.07894736842105263:0.07894736842105263:0.02631578947368421:0.02631578947368421:0.07894736842105263:0.10526315789473684:0.05263157894736842	['True1:4:5:7:5:4:1:2:1:2:1:4:5:7:5:4:10:11:8:11:12 ', 'True1:4:5:7:5:6:3:6:9:6:5:4:10:11:10:11:12 ']
0	2	3	173	2	0.6666666666666666	2.1588351247903943	0.8687791651950286	107.32	394.64	0.24731182795698925:0.0967741935483871:0.03225806451612903:0.21505376344086022:0.11827956989247312:0.07526881720430108:0.03225806451612903:0.03225806451612903:0.021505376344086023:0.043010752688172046:0.06451612903225806:0.021505376344086023	['False1:2:1:4:1:4:5:7:5:6:3:6:5:4:10:11:8:11:10:4:1:2:1:4:5:6:3:6:9:6:5:4:1:4:5:6:3:6:9 ', 'True1:4:5:7:5:4:1:2:1:4:1:2:1:4:1:4:1:2:1:4:5:7:5:4:10:11:8:11:12 ', 'True1:4:5:4:1:4:1:2:1:2:1:2:1:4:1:4:1:2:1:4:10:11:8:11:12 ']
0	2	3	183	2	0.6666666666666666	2.106100456492997	0.8475571734948991	79.7285	339.457	0.2:0.075:0.025:0.25:0.125:0.1:0.025:0.0:0.0375:0.1:0.0375:0.025	['True1:4:10:4:1:2:1:4:1:4:1:2:1:2:1:2:1:2:1:4:10:11:12 ', 'False1:4:1:4:10:4:1:2:1:4:10:4:5:4:5:6:3:6:9:6:5:7:5:4:1:4:5:6:9:6:3:6:5:4:10:11:10:4:1:4:10:4:5:4 ', 'True1:4:5:6:9:6:5:7:5:4:10:11:12 ']
0	2	4	129	4	1.0	2.1499217791695635	0.8651921710431191	46.999249999999996	187.99699999999999	0.15384615384615385:0.038461538461538464:0.0:0.19230769230769232:0.1346153846153846:0.038461538461538464:0.038461538461538464:0.057692307692307696:0.0:0.11538461538461539:0.15384615384615385:0.07692307692307693	['True1:4:1:2:1:4:10:11:8:11:12 ', 'True1:4:5:6:5:4:10:11:8:11:10:4:5:7:5:4:10:11:12 ', 'True1:2:1:4:5:7:5:6:5:4:1:4:10:11:12 ', 'True1:4:10:11:8:11:12 ']
0	2	4	149	4	1.0	2.311457811787539	0.9301990527429836	60.20975	240.839	0.16666666666666666:0.07575757575757576:0.030303030303030304:0.15151515151515152:0.09090909090909091:0.09090909090909091:0.015151515151515152:0.045454545454545456:0.030303030303030304:0.10606060606060606:0.13636363636363635:0.06060606060606061	['True1:4:5:4:1:2:1:2:1:4:5:7:5:6:9:6:3:6:5:4:10:11:8:11:12 ', 'True1:2:1:4:1:2:1:2:1:4:10:11:12 ', 'True1:4:10:11:8:11:12 ', 'True1:4:10:11:10:4:5:6:9:6:3:6:5:4:10:11:8:11:10:11:12 ']
0	2	3	194	0	0.0	1.9280532237476113	0.7759056960598915	0.0	540.0	0.29770992366412213:0.15267175572519084:0.015267175572519083:0.22137404580152673:0.11450381679389313:0.06870229007633588:0.030534351145038167:0.0:0.022900763358778626:0.05343511450381679:0.015267175572519083:0.007633587786259542	['False1:2:1:4:5:7:5:6:9:6:5:4:10:4:1:2:1:4:10:11:10:4:5:4:1:2:1:2:1:4:1:4:10:4:1:4:1:2:1:2:1:4:5:7:5 ', 'False1:2:1:4:5:7:5:6:9:6:5:4:1:4:1:2:1:4:10:4:1:2:1:2:1:2:1:4:5:6:3:6:5:4:1:2:1:4:10:11:12 ', 'False1:2:1:2:1:2:1:4:1:2:1:4:1:2:1:4:1:2:1:2:1:2:1:4:5:4:1:4:1:4:10:4:5:6:3:6:9:6:5:7:5:4:1:4:1 ']
0	2	4	87	4	1.0	1.7094939530355635	0.6879509752132575	38.2975	153.19	0.17391304347826086:0.043478260869565216:0.0:0.2826086956521739:0.021739130434782608:0.0:0.0:0.0:0.0:0.2608695652173913:0.13043478260869565:0.08695652173913043	['True1:2:1:4:5:4:10:11:12 ', 'True1:4:10:4:10:4:1:4:10:11:10:4:10:4:10:11:10:4:1:2:1:4:10:11:12 ', 'True1:4:10:11:12 ', 'True1:4:10:4:10:11:12 ']
0	2	2	115	2	1.0	1.9932930417752261	0.802160130218688	91.71549999999999	183.43099999999998	0.20833333333333334:0.10416666666666667:0.0:0.22916666666666666:0.125:0.041666666666666664:0.020833333333333332:0.0:0.0:0.14583333333333334:0.08333333333333333:0.041666666666666664	['True1:2:1:2:1:2:1:4:10:11:10:4:5:4:1:2:1:4:1:4:1:2:1:4:5:6:5:4:10:11:12 ', 'True1:4:5:7:5:6:5:4:10:11:10:4:10:4:10:11:12 ']
0	2	3	117	3	1.0	2.059421357303587	0.8287721220752041	69.18833333333333	207.565	0.2553191489361702:0.1276595744680851:0.0:0.19148936170212766:0.10638297872340426:0.02127659574468085:0.0425531914893617:0.02127659574468085:0.0:0.0851063829787234:0.0851063829787234:0.06382978723404255	['True1:4:10:11:12 ', 'True1:4:5:7:5:6:5:4:1:2:1:2:1:4:10:4:1:2:1:4:5:7:5:4:10:11:8:11:12 ', 'True1:2:1:4:1:2:1:2:1:4:10:11:12 ']
0	6	5	120	4	0.8	1.8876386693293674	0.7596416829140891	19.229499999999998	256.918	0.2753623188405797:0.11594202898550725:0.0:0.2318840579710145:0.028985507246376812:0.0:0.014492753623188406:0.028985507246376812:0.0:0.14492753623188406:0.10144927536231885:0.057971014492753624	['False1:2:1:4:10:4:1:2:1:4:1:4:10:4:1:2:1:4:5:7:5:4:1:2:1:2:1:4:10:4:1:4:10:4:1:4:10:11:8:11:10 ', 'True1:4:10:11:8:11:12 ', 'True1:2:1:2:1:4:10:11:12 ', 'True1:4:10:11:12 ', 'True1:2:1:4:10:11:12 ']
0	6	2	110	2	1.0	2.152948480022801	0.8664102050700696	104.971	209.942	0.2727272727272727:0.13636363636363635:0.022727272727272728:0.18181818181818182:0.06818181818181818:0.06818181818181818:0.022727272727272728:0.022727272727272728:0.022727272727272728:0.06818181818181818:0.06818181818181818:0.045454545454545456	['True1:2:1:4:5:6:3:6:9:6:5:7:5:4:1:4:1:2:1:2:1:4:10:4:1:2:1:2:1:4:10:11:12 ', 'True1:2:1:4:1:4:10:11:8:11:12 ']
0	6	5	186	4	0.8	2.225281016279228	0.8955189590196789	53.806749999999994	395.227	0.16346153846153846:0.04807692307692308:0.028846153846153848:0.20192307692307693:0.11538461538461539:0.09615384615384616:0.009615384615384616:0.028846153846153848:0.028846153846153848:0.11538461538461539:0.125:0.038461538461538464	['False1:4:1:4:10:4:5:4:1:2:1:4:5:6:3:6:9:6:5:4:10:4:1:4:5:6:9:6:5:4:1:2:1:4:1:2 ', 'True1:2:1:2:1:4:5:4:10:11:12 ', 'True1:4:5:4:1:4:5:6:3:6:5:7:5:4:1:4:1:4:10:11:10:11:8:11:10:11:8:11:10:11:10:11:10:11:8:11:10:11:12 ', 'True1:4:5:6:3:6:9:6:5:4:10:11:12 ', 'True1:4:10:11:12 ']
0	6	3	142	3	1.0	2.097374245645912	0.8440454879159542	104.80766666666666	314.423	0.2028985507246377:0.08695652173913043:0.014492753623188406:0.2318840579710145:0.10144927536231885:0.028985507246376812:0.043478260869565216:0.014492753623188406:0.0:0.14492753623188406:0.08695652173913043:0.043478260869565216	['True1:2:1:4:10:4:1:2:1:2:1:4:10:11:12 ', 'True1:4:5:7:5:4:10:4:1:4:10:11:10:4:5:7:5:4:1:2:1:2:1:2:1:4:10:11:12 ', 'True1:4:10:4:1:4:5:6:3:6:5:7:5:4:10:11:8:11:10:4:1:4:10:11:12 ']
0	6	4	190	4	1.0	2.1650910265245784	0.871296725254968	96.637	386.548	0.1836734693877551:0.07142857142857142:0.01020408163265306:0.24489795918367346:0.10204081632653061:0.07142857142857142:0.02040816326530612:0.02040816326530612:0.030612244897959183:0.1326530612244898:0.07142857142857142:0.04081632653061224	['True1:2:1:4:5:4:10:4:1:2:1:4:1:2:1:4:5:4:10:4:1:4:1:2:1:4:10:11:8:11:12 ', 'True1:2:1:4:10:4:10:4:5:7:5:6:9:6:3:6:5:4:10:4:10:11:8:11:12 ', 'True1:2:1:4:10:4:5:6:9:6:5:4:1:4:5:6:9:6:5:7:5:4:10:4:1:2:1:4:10:11:10:4:1:4:10:11:12 ', 'True1:4:10:11:12 ']
0	6	4	203	2	0.5	2.0624672412554137	0.8299978759489307	60.986000000000004	481.972	0.18803418803418803:0.06837606837606838:0.03418803418803419:0.24786324786324787:0.1794871794871795:0.1111111111111111:0.042735042735042736:0.0:0.02564102564102564:0.06837606837606838:0.017094017094017096:0.017094017094017096	['False1:4:5:6:3:6:5:7:5:4:10:4:1:4:10:4:5:4:1:4:5:6:5:7:5:4:1:2:1:4:5:6:3:6:9:6:5:4:10 ', 'False1:2:1:4:1:4:5:7:5:6:3:6:9:6:5:4:1:4:5:6:3:6:5:4:10:4:1:4:10:4:5:7:5:4:1:4:10:4:1:2:1:2:1:2:1:4:5:4 ', 'True1:2:1:2:1:4:10:11:12 ', 'True1:2:1:4:5:7:5:6:9:6:5:4:1:4:5:4:1:4:10:11:12 ']
0	6	5	149	4	0.8	2.0965734230317645	0.8437232131881629	35.6985	322.794	0.22077922077922077:0.06493506493506493:0.025974025974025976:0.24675324675324675:0.11688311688311688:0.09090909090909091:0.012987012987012988:0.0:0.025974025974025976:0.09090909090909091:0.05194805194805195:0.05194805194805195	['True1:4:10:11:12 ', 'True1:2:1:4:10:11:12 ', 'True1:4:5:4:10:4:1:4:1:4:10:11:12 ', 'True1:2:1:2:1:4:1:4:5:4:10:11:12 ', 'False1:4:1:4:10:4:5:7:5:6:3:6:5:4:1:2:1:4:10:4:5:6:9:6:5:4:1:4:1:2:1:4:5:6:9:6:3:6:5 ']
0	6	4	112	4	1.0	1.7929823933619242	0.7215491952242522	54.18875	216.755	0.3225806451612903:0.16129032258064516:0.0:0.20967741935483872:0.03225806451612903:0.0:0.0:0.016129032258064516:0.0:0.0967741935483871:0.0967741935483871:0.06451612903225806	['True1:2:1:2:1:4:10:11:12 ', 'True1:2:1:4:1:4:1:2:1:4:1:2:1:2:1:4:5:4:1:4:10:11:12 ', 'True1:2:1:4:5:4:1:2:1:2:1:4:10:11:12 ', 'True1:4:10:11:10:4:1:2:1:4:10:11:8:11:12 ']
0	6	3	154	1	0.3333333333333333	2.1243711808348453	0.854909853863559	19.474	379.474	0.22093023255813954:0.11627906976744186:0.023255813953488372:0.19767441860465115:0.16279069767441862:0.09302325581395349:0.05813953488372093:0.011627906976744186:0.03488372093023256:0.046511627906976744:0.023255813953488372:0.011627906976744186	['False1:4:5:6:9:6:3:6:5:7:5:4:1:4:5:6:9:6:5:4:1:2:1:2:1:2:1:2:1:2:1:4:5:7:5:4:10:11:8 ', 'False1:2:1:4:10:4:1:2:1:4:5:7:5:4:1:4:1:2:1:2:1:4:5:7:5:4:1:2:1:4:5:6:3:6:9:6:5:7:5:4:10:4 ', 'True1:4:10:11:12 ']
0	6	4	123	4	1.0	2.0232257851988242	0.8142059523127099	70.71175000000001	282.84700000000004	0.28125:0.125:0.0:0.21875:0.078125:0.03125:0.015625:0.015625:0.015625:0.078125:0.078125:0.0625	['True1:2:1:4:5:7:5:6:9:6:5:4:1:4:1:2:1:2:1:2:1:4:1:4:1:2:1:4:1:2:1:4:10:11:8:11:12 ', 'True1:4:5:4:10:11:12 ', 'True1:2:1:4:10:4:1:2:1:4:5:4:10:11:12 ', 'True1:4:10:11:12 ']
0	10	6	203	6	1.0	2.2165083343765657	0.8919885721122228	72.6265	435.75899999999996	0.15178571428571427:0.044642857142857144:0.03571428571428571:0.19642857142857142:0.16964285714285715:0.125:0.05357142857142857:0.0:0.03571428571428571:0.08035714285714286:0.05357142857142857:0.05357142857142857	['True1:2:1:4:10:4:1:2:1:4:10:11:12 ', 'True1:2:1:4:1:4:10:11:12 ', 'True1:4:1:4:5:6:5:7:5:4:1:2:1:4:5:6:9:6:3:6:5:7:5:4:10:4:5:6:9:6:3:6:5:7:5:4:5:7:5:4:10:11:12 ', 'True1:4:10:4:5:6:9:6:5:7:5:4:5:6:3:6:5:7:5:4:1:2:1:4:10:11:12 ', 'True1:4:5:6:9:6:3:6:5:4:1:4:10:11:12 ', 'True1:4:10:11:12 ']
0	10	7	132	7	1.0	2.1686573093563926	0.8727319030440888	39.21	274.47	0.16455696202531644:0.02531645569620253:0.012658227848101266:0.20253164556962025:0.10126582278481013:0.05063291139240506:0.02531645569620253:0.02531645569620253:0.012658227848101266:0.13924050632911392:0.1518987341772152:0.08860759493670886	['True1:4:5:6:9:6:3:6:5:4:1:2:1:4:10:11:12 ', 'True1:2:1:4:5:4:1:4:10:11:12 ', 'True1:4:10:4:1:4:5:7:5:4:10:11:12 ', 'True1:4:10:11:12 ', 'True1:4:5:6:5:7:5:4:10:11:10:11:10:11:8:11:8:11:10:11:12 ', 'True1:4:10:11:12 ', 'True1:4:1:4:10:11:12 ']
0	10	10	316	7	0.7	2.1793285792949786	0.8770263379837259	46.18857142857143	863.3199999999999	0.19626168224299065:0.0794392523364486:0.028037383177570093:0.22429906542056074:0.12149532710280374:0.08878504672897196:0.02336448598130841:0.014018691588785047:0.018691588785046728:0.10747663551401869:0.06542056074766354:0.03271028037383177	['False1:2:1:2:1:4:10:4:5:7:5:6:3:6:5:4:1:2:1:2:1:4:10:11:10:4:5:6:9:6:5:4:1:2:1:4:10:4:5:7:5:4 ', 'False1:4:5:4:10:4:1:2:1:4:1:4:5:6:5:4:1:4:5:7:5:6:3:6:9:6:5:4:1:2:1:2:1:4:10:4:1:4:1:2:1 ', 'False1:4:10:11:10:4:5:6:3:6:5:7:5:4:1:2:1:4:5:6:3:6:5:4:10:4:1:2:1:4:10:4:5:7:5:4:1:4:10:11 ', 'True1:4:5:6:9:6:3:6:5:4:10:4:1:4:10:4:1:2:1:4:10:11:8:11:12 ', 'True1:2:1:4:5:6:9:6:5:4:10:4:1:2:1:4:10:11:12 …
0	10	6	139	6	1.0	2.104926536084453	0.8470847531693132	54.1105	324.663	0.2261904761904762:0.08333333333333333:0.011904761904761904:0.21428571428571427:0.14285714285714285:0.03571428571428571:0.047619047619047616:0.011904761904761904:0.0:0.07142857142857142:0.08333333333333333:0.07142857142857142	['True1:4:1:2:1:4:5:7:5:4:10:11:12 ', 'True1:4:5:4:1:4:5:6:3:6:5:4:1:2:1:4:1:2:1:4:5:7:5:4:10:11:8:11:12 ', 'True1:4:10:11:12 ', 'True1:4:5:7:5:4:10:11:12 ', 'True1:2:1:4:5:6:5:7:5:4:1:2:1:2:1:2:1:4:1:4:10:11:12 ', 'True1:4:10:11:12 ']
0	10	7	209	7	1.0	2.2723185567352284	0.9144482578164822	58.382428571428576	408.677	0.1941747572815534:0.06796116504854369:0.02912621359223301:0.18446601941747573:0.08737864077669903:0.08737864077669903:0.02912621359223301:0.019417475728155338:0.02912621359223301:0.10679611650485436:0.0970873786407767:0.06796116504854369	['True1:4:10:4:1:2:1:4:1:2:1:2:1:4:10:11:8:11:12 ', 'True1:4:10:11:8:11:10:4:1:4:5:6:3:6:9:6:5:7:5:4:10:4:5:7:5:6:9:6:3:6:5:4:1:2:1:4:10:11:12 ', 'True1:4:10:11:12 ', 'True1:4:10:11:12 ', 'True1:4:10:11:12 ', 'True1:4:10:11:12 ', 'True1:2:1:4:5:6:3:6:9:6:5:7:5:4:1:2:1:4:1:2:1:4:10:11:12 ']
0	10	7	132	7	1.0	1.997741854857167	0.8039504643072223	46.18828571428571	323.318	0.2823529411764706:0.1411764705882353:0.011764705882352941:0.17647058823529413:0.03529411764705882:0.023529411764705882:0.011764705882352941:0.011764705882352941:0.0:0.11764705882352941:0.10588235294117647:0.08235294117647059	['True1:4:10:4:1:2:1:2:1:4:1:2:1:2:1:4:5:7:5:6:3:6:5:4:10:11:8:11:12 ', 'True1:4:10:11:12 ', 'True1:4:10:11:12 ', 'True1:2:1:2:1:2:1:4:1:2:1:4:10:11:12 ', 'True1:4:10:11:10:11:12 ', 'True1:2:1:4:1:4:10:4:10:11:12 ', 'True1:2:1:2:1:4:1:2:1:4:10:11:12 ']
0	10	8	227	7	0.875	2.231055743109312	0.8978428800533228	50.95114285714285	536.6579999999999	0.17777777777777778:0.05925925925925926:0.022222222222222223:0.2074074074074074:0.14814814814814814:0.1037037037037037:0.02962962962962963:0.014814814814814815:0.037037037037037035:0.07407407407407407:0.07407407407407407:0.05185185185185185	['False1:4:1:2:1:4:1:2:1:4:5:6:3:6:9:6:5:7:5:4:10:4:1:2:1:2:1:4:5:7:5:6:9:6:3:6:5:4:1:4 ', 'True1:4:5:6:9:6:5:4:10:11:10:4:1:4:1:4:5:6:9:6:3:6:5:7:5:4:10:11:8:11:12 ', 'True1:2:1:4:5:7:5:4:1:2:1:2:1:4:5:4:10:11:12 ', 'True1:4:10:11:12 ', 'True1:2:1:4:5:6:5:4:1:4:5:4:10:11:8:11:12 ', 'True1:4:5:4:10:11:12 ', 'True1:4:5:6:9:6:5:4:10:11:12 ', 'True1:4:10:11:12 ']
0	10	3	173	2	0.6666666666666666	2.0534337493548054	0.8263625313771823	96.33500000000001	372.67	0.21739130434782608:0.09782608695652174:0.010869565217391304:0.2391304347826087:0.14130434782608695:0.05434782608695652:0.05434782608695652:0.0:0.010869565217391304:0.10869565217391304:0.043478260869565216:0.021739130434782608	['False1:4:10:11:10:4:1:4:5:7:5:6:5:4:1:2:1:4:10:4:5:7:5:4:1:4:10:4:5:6:5:7:5:4:1:2:1:2:1:2:1:4 ', 'True1:4:5:7:5:4:10:4:1:2:1:4:1:2:1:2:1:4:5:6:9:6:3:6:5:7:5:4:10:4:1:2:1:4:10:11:12 ', 'True1:4:10:4:1:2:1:4:10:11:10:11:12 ']
0	10	4	128	3	0.75	1.8947754143723696	0.7625137203983186	65.468	376.404	0.3258426966292135:0.14606741573033707:0.0:0.2247191011235955:0.07865168539325842:0.056179775280898875:0.011235955056179775:0.0:0.02247191011235955:0.056179775280898875:0.0449438202247191:0.033707865168539325	['True1:4:10:4:5:6:9:6:5:4:1:2:1:2:1:4:10:11:12 ', 'True1:4:1:2:1:2:1:4:10:11:12 ', 'False1:2:1:4:5:6:5:4:1:4:1:2:1:4:1:4:1:2:1:4:1:4:5:7:5:6:9:6:5:4:1:4:1:2:1:4:10:11 ', 'True1:4:1:2:1:4:1:2:1:2:1:4:1:2:1:2:1:4:10:11:12 ']
0	10	10	383	7	0.7	2.204272364596602	0.8870644556344437	65.34628571428571	997.424	0.16872427983539096:0.07407407407407407:0.024691358024691357:0.2139917695473251:0.13580246913580246:0.08641975308641975:0.037037037037037035:0.012345679012345678:0.0205761316872428:0.12757201646090535:0.06995884773662552:0.02880658436213992	['False1:2:1:4:5:6:9:6:3:6:5:7:5:4:10:11:8:11:10:4:1:4:1:2:1:2:1:2:1:4:5:6:3:6:9:6:5:7:5:4:10 ', 'False1:2:1:4:5:7:5:6:3:6:9:6:5:4:1:2:1:2:1:4:5:6:5:4:10:11:10:4:1:4:5:6:5:7:5:4:10:4:1:2 ', 'True1:2:1:4:10:11:10:4:5:7:5:6:5:4:1:4:1:4:5:6:9:6:5:4:1:4:5:7:5:6:3:6:5:4:10:11:12 ', 'True1:2:1:2:1:4:10:11:12 ', 'True1:4:10:4:10:11:10:4:10:11:10:4:10:4:10:11:12 ', 'True1:2:1:4:10:11:12 ', 'True1:4:10:4:…
0	14	9	252	7	0.7777777777777778	2.1999191091448473	0.885312576765221	43.51157142857143	664.581	0.19230769230769232:0.0641025641025641:0.02564102564102564:0.21794871794871795:0.1282051282051282:0.09615384615384616:0.02564102564102564:0.00641025641025641:0.03205128205128205:0.08974358974358974:0.07051282051282051:0.05128205128205128	['False1:4:10:4:5:4:1:2:1:4:5:4:1:4:5:7:5:6:9:6:3:6:5:4:1:4:10:11:10:4:1:2:1:2:1:4 ', 'False1:2:1:4:5:6:3:6:9:6:5:4:1:4:5:6:5:7:5:4:10:11:10:4:1:4:5:6:9:6:5:7:5:4:1:2:1:4:10:11:12 ', 'True1:2:1:4:5:6:9:6:3:6:5:4:10:11:8:11:12 ', 'True1:4:10:4:5:4:1:4:10:11:12 ', 'True1:4:10:11:12 ', 'True1:2:1:2:1:4:1:4:1:4:10:11:12 ', 'True1:4:5:4:10:11:12 ', 'True1:4:5:7:5:6:3:6:9:6:5:4:10:11:12 ', 'True1:4:1:2…
0	14	16	308	15	0.9375	2.228218887315887	0.8967012452986866	41.766666666666666	806.5	0.18303571428571427:0.049107142857142856:0.017857142857142856:0.20089285714285715:0.10267857142857142:0.05803571428571429:0.03571428571428571:0.03125:0.013392857142857142:0.12053571428571429:0.12053571428571429:0.06696428571428571	['False1:2:1:4:5:6:3:6:5:7:5:4:10:4:1:2:1:2:1:2:1:4:1:2:1:4:5:7:5:4:1:4:10:11:10:4:1:4:1 ', 'True1:2:1:4:1:4:5:6:3:6:9:6:5:7:5:4:1:2:1:4:1:4:5:6:9:6:5:7:5:4:10:11:12 ', 'True1:4:10:11:8:11:12 ', 'True1:2:1:4:1:4:10:4:5:7:5:6:5:4:1:4:10:11:12 ', 'True1:4:10:11:8:11:12 ', 'True1:4:1:2:1:4:10:11:12 ', 'True1:4:10:11:10:11:8:11:10:4:1:4:10:11:8:11:12 ', 'True1:4:5:7:5:6:3:6:9:6:5:4:1:4:10:11:12 ', 'T…
0	14	4	192	2	0.5	2.145339704077202	0.8633482083764522	109.3965	578.793	0.23076923076923078:0.1:0.023076923076923078:0.2230769230769231:0.12307692307692308:0.07692307692307693:0.03076923076923077:0.015384615384615385:0.023076923076923078:0.07692307692307693:0.05384615384615385:0.023076923076923078	['False1:2:1:4:1:4:5:6:5:4:1:2:1:4:10:4:5:4:1:2:1:2:1:4:5:7:5:6:9:6:5:4:1:2:1:4:10:11:12 ', 'True1:4:5:6:3:6:9:6:5:4:1:2:1:4:5:6:3:6:5:7:5:4:10:11:8:11:12 ', 'False1:2:1:4:1:4:5:4:1:2:1:2:1:4:1:4:10:4:1:2:1:2:1:4:1:4:10:4:1:4:10:11:10:4:5:7:5:6:3:6:9 ', 'True1:4:5:7:5:4:10:11:8:11:10:4:1:2:1:4:1:2:1:4:10:11:12 ']
0	14	7	155	7	1.0	1.9759083346072508	0.7951640093907855	51.56285714285714	360.94	0.25773195876288657:0.10309278350515463:0.0:0.23711340206185566:0.07216494845360824:0.020618556701030927:0.020618556701030927:0.0:0.010309278350515464:0.12371134020618557:0.08247422680412371:0.07216494845360824	['True1:2:1:4:10:11:12 ', 'True1:2:1:4:10:11:12 ', 'True1:4:5:7:5:4:1:2:1:2:1:2:1:2:1:4:10:11:12 ', 'True1:4:1:2:1:4:10:11:12 ', 'True1:4:10:11:10:4:1:4:5:7:5:4:1:2:1:2:1:4:5:4:10:4:1:4:10:4:1:4:10:4:5:6:9:6:5:4:1:4:10:11:12 ', 'True1:4:1:4:10:11:12 ', 'True1:2:1:4:10:11:12 ']
0	14	9	197	9	1.0	2.141005829258547	0.8616041288477403	53.14333333333333	478.28999999999996	0.19858156028368795:0.07092198581560284:0.014184397163120567:0.20567375886524822:0.10638297872340426:0.05673758865248227:0.028368794326241134:0.0:0.014184397163120567:0.1347517730496454:0.10638297872340426:0.06382978723404255	['True1:2:1:4:1:4:10:11:12 ', 'True1:4:5:6:3:6:9:6:5:7:5:4:10:4:1:2:1:2:1:4:1:4:1:2:1:2:1:4:5:6:9:6:3:6:5:7:5:4:10:11:12 ', 'True1:4:10:11:12 ', 'True1:4:10:4:5:7:5:4:1:2:1:4:1:4:10:11:10:4:10:11:12 ', 'True1:4:10:4:5:7:5:4:1:4:10:11:10:11:12 ', 'True1:4:5:6:5:4:1:2:1:2:1:4:5:4:1:4:10:11:10:11:10:11:10:11:12 ', 'True1:4:10:11:10:11:12 ', 'True1:2:1:2:1:4:10:11:12 ', 'True1:4:5:6:5:4:10:11:12 ']
0	14	6	154	6	1.0	2.159046435677489	0.8688642029517238	61.2355	367.413	0.21739130434782608:0.08695652173913043:0.010869565217391304:0.21739130434782608:0.11956521739130435:0.06521739130434782:0.021739130434782608:0.010869565217391304:0.021739130434782608:0.08695652173913043:0.07608695652173914:0.06521739130434782	['True1:2:1:4:5:6:5:4:10:4:1:4:10:4:1:2:1:4:5:7:5:4:10:11:8:11:12 ', 'True1:4:5:6:3:6:9:6:5:4:10:11:12 ', 'True1:4:5:7:5:4:1:2:1:2:1:4:1:4:1:2:1:4:10:11:12 ', 'True1:2:1:2:1:4:10:11:12 ', 'True1:4:5:6:9:6:5:4:1:2:1:4:10:11:12 ', 'True1:4:5:4:10:11:12 ']
0	14	6	187	6	1.0	2.0766419150835813	0.8357021843298419	74.41416666666667	446.48500000000007	0.20833333333333334:0.08333333333333333:0.008333333333333333:0.23333333333333334:0.10833333333333334:0.025:0.03333333333333333:0.016666666666666666:0.0:0.13333333333333333:0.1:0.05	['True1:4:10:4:5:4:1:2:1:4:10:4:5:7:5:6:5:4:1:2:1:4:1:2:1:4:5:7:5:4:10:11:12 ', 'True1:2:1:2:1:4:5:7:5:4:10:4:1:4:10:11:10:11:10:4:10:11:12 ', 'True1:4:10:11:12 ', 'True1:4:1:2:1:4:10:4:10:11:12 ', 'True1:2:1:4:1:4:5:6:3:6:5:7:5:4:1:2:1:4:10:4:5:4:1:2:1:4:10:11:8:11:10:11:8:11:10:11:12 ', 'True1:4:5:4:1:2:1:4:10:11:12 ']
0	14	22	361	20	0.9090909090909091	2.152480157600037	0.8662217382627536	30.701299999999993	974.0260000000001	0.17940199335548174:0.05647840531561462:0.009966777408637873:0.22591362126245848:0.08637873754152824:0.04318936877076412:0.023255813953488372:0.023255813953488372:0.013289036544850499:0.15614617940199335:0.11627906976744186:0.0664451827242525	['False1:4:5:7:5:4:1:2:1:4:5:7:5:4:1:2:1:4:5:4:10:4:1:2:1:2:1:4:10:4:5:7:5:6:5:4:1:4:1:4:5:6 ', 'True1:2:1:4:10:4:5:6:9:6:3:6:5:4:1:2:1:2:1:4:5:4:1:2:1:4:10:11:12 ', 'False1:4:10:4:10:11:10:4:5:6:9:6:3:6:5:7:5:4:1:2:1:2:1:4:10:4:5:7:5:4:10:4:10:11:8:11:10:4:1:2:1 ', 'True1:4:5:4:10:11:8:11:10:4:1:2:1:4:10:11:12 ', 'True1:4:10:11:8:11:8:11:12 ', 'True1:4:10:11:12 ', 'True1:4:10:11:10:11:8:11:12 ',…
0	14	11	185	11	1.0	2.138871836806329	0.8607453471094404	36.912363636363644	406.03600000000006	0.1794871794871795:0.05128205128205128:0.017094017094017096:0.18803418803418803:0.07692307692307693:0.05982905982905983:0.017094017094017096:0.0:0.017094017094017096:0.1623931623931624:0.13675213675213677:0.09401709401709402	['True1:2:1:4:5:7:5:6:3:6:9:6:5:4:1:4:5:6:3:6:9:6:5:7:5:4:1:4:5:6:5:4:10:11:12 ', 'True1:4:10:11:12 ', 'True1:4:1:4:1:2:1:2:1:4:10:11:12 ', 'True1:4:10:11:10:11:10:11:12 ', 'True1:4:10:11:10:11:10:11:12 ', 'True1:4:10:11:12 ', 'True1:4:10:4:5:4:10:11:12 ', 'True1:4:10:4:10:11:10:4:10:11:12 ', 'True1:2:1:4:10:11:12 ', 'True1:4:10:11:12 ', 'True1:2:1:2:1:4:10:11:12 ']
0	14	12	156	12	1.0	2.119788617293524	0.8530656946305705	35.195	422.34	0.2265625:0.09375:0.0078125:0.1875:0.078125:0.046875:0.0234375:0.0:0.015625:0.125:0.1015625:0.09375	['True1:4:1:4:1:4:5:6:5:7:5:4:10:11:12 ', 'True1:4:10:4:1:2:1:4:10:11:12 ', 'True1:2:1:4:10:11:12 ', 'True1:2:1:2:1:2:1:2:1:4:10:11:12 ', 'True1:4:10:11:12 ', 'True1:2:1:4:10:4:10:11:12 ', 'True1:4:5:7:5:6:9:6:3:6:5:4:10:4:1:2:1:4:5:4:10:11:12 ', 'True1:4:10:11:12 ', 'True1:2:1:4:10:11:12 ', 'True1:2:1:4:10:11:12 ', 'True1:2:1:4:10:11:10:11:12 ', 'True1:4:5:6:9:6:5:7:5:4:1:2:1:4:10:11:12 ']
0	18	9	177	8	0.8888888888888888	2.1201371098887516	0.8532059383677978	37.019375000000004	476.1550000000001	0.25396825396825395:0.1111111111111111:0.015873015873015872:0.1984126984126984:0.07142857142857142:0.05555555555555555:0.015873015873015872:0.007936507936507936:0.015873015873015872:0.10317460317460317:0.0873015873015873:0.06349206349206349	['False1:2:1:4:5:7:5:6:5:4:1:4:1:2:1:4:5:6:9:6:3:6:5:4:1:2:1:4:1:2:1:4:10:4 ', 'True1:4:5:7:5:6:3:6:9:6:5:4:1:2:1:2:1:4:10:11:12 ', 'True1:4:10:11:10:11:12 ', 'True1:4:1:2:1:2:1:4:10:4:1:4:10:11:12 ', 'True1:2:1:4:10:11:12 ', 'True1:2:1:4:5:4:1:4:10:11:12 ', 'True1:2:1:4:10:11:12 ', 'True1:4:10:11:8:11:10:4:10:11:12 ', 'True1:2:1:4:1:2:1:2:1:4:10:11:12 ']
0	18	41	390	40	0.975609756097561	1.9471982430903876	0.7836102186198877	26.012924999999996	1220.5169999999996	0.13416815742397137:0.028622540250447227:0.0035778175313059034:0.27191413237924866:0.0626118067978533:0.026833631484794274:0.012522361359570662:0.01073345259391771:0.007155635062611807:0.24686940966010734:0.12343470483005367:0.07155635062611806	['False1:2:1:4:10:4:5:7:5:4:1:2:1:4:5:4:1:2:1:4:5:7:5:4:10:4:1:4:10:4:5:4:1:2:1:2:1:4:5 ', 'True1:2:1:4:10:11:10:4:5:7:5:4:1:2:1:2:1:2:1:4:5:7:5:6:5:4:10:11:12 ', 'True1:4:1:2:1:4:5:6:5:4:10:4:1:2:1:4:10:11:8:11:12 ', 'True1:2:1:4:1:4:5:6:9:6:5:4:10:11:8:11:10:11:10:11:8:11:8:11:10:11:12 ', 'True1:4:10:4:5:6:9:6:5:4:1:4:10:4:1:4:5:7:5:6:5:4:5:6:5:4:10:11:12 ', 'True1:4:10:4:10:11:12 ', 'True1:4:1…
0	18	20	246	20	1.0	2.091343056911725	0.841618359019703	33.35615000000001	667.1230000000002	0.21634615384615385:0.07211538461538461:0.004807692307692308:0.20192307692307693:0.0625:0.02403846153846154:0.014423076923076924:0.028846153846153848:0.004807692307692308:0.1346153846153846:0.13942307692307693:0.09615384615384616	['True1:2:1:4:1:2:1:4:10:11:8:11:12 ', 'True1:2:1:2:1:4:5:4:10:4:1:4:10:11:8:11:10:11:8:11:12 ', 'True1:2:1:4:1:4:10:11:12 ', 'True1:4:5:7:5:4:10:11:12 ', 'True1:4:10:11:12 ', 'True1:2:1:4:10:11:12 ', 'True1:4:10:11:12 ', 'True1:2:1:2:1:2:1:4:10:4:5:6:5:4:1:2:1:4:10:11:8:11:10:4:10:11:8:11:12 ', 'True1:4:10:11:12 ', 'True1:4:5:4:1:4:5:7:5:6:9:6:3:6:5:4:1:4:1:4:10:11:12 ', 'True1:2:1:2:1:4:10:11:1…
0	18	26	454	23	0.8846153846153846	2.1892711309528403	0.8810275151139452	38.27756521739131	1420.3839999999998	0.15267175572519084:0.04580152671755725:0.017811704834605598:0.20610687022900764:0.12213740458015267:0.06615776081424936:0.035623409669211195:0.01272264631043257:0.010178117048346057:0.15521628498727735:0.11704834605597965:0.058524173027989825	['False1:4:1:2:1:2:1:4:10:4:1:2:1:4:5:7:5:6:5:4:10:4:1:2:1:4:5:7:5:6:9:6 ', 'False1:4:10:4:5:7:5:4:1:2:1:4:1:2:1:4:5:7:5:6:5:4:1:2:1:4:5:7:5:6:3:6:5:4:1:2:1:4:10:4:5:6 ', 'False1:4:5:7:5:6:3:6:5:4:1:2:1:4:5:7:5:4:1:2:1:4:10:4:5:6:5:7:5:4:1:4:5:4:10:4 ', 'True1:2:1:4:10:4:5:6:3:6:5:4:1:2:1:4:10:11:12 ', 'True1:4:1:2:1:2:1:4:5:6:9:6:5:7:5:4:10:11:8:11:12 ', 'True1:4:5:6:5:4:10:11:8:11:10:11:12 ', '…
0	18	15	384	10	0.6666666666666666	2.1356908281551816	0.8594652150564239	46.0596	1360.5959999999998	0.21306818181818182:0.08806818181818182:0.017045454545454544:0.23579545454545456:0.12215909090909091:0.06534090909090909:0.036931818181818184:0.014204545454545454:0.014204545454545454:0.10795454545454546:0.056818181818181816:0.028409090909090908	['False1:4:5:7:5:4:10:4:1:2:1:2:1:4:5:6:9:6:5:7:5:4:10:11:10:4:1:2:1:2:1:4:10:4:5:7:5:4:1:4:1 ', 'False1:4:10:4:1:2:1:2:1:4:5:7:5:6:5:4:1:4:5:6:3:6:9:6:5:4:10:4:1:4:1:2:1:4:10:4:1:2:1:4:10:4:1 ', 'True1:2:1:2:1:4:10:4:5:7:5:4:1:2:1:2:1:4:10:11:8:11:12 ', 'False1:2:1:4:10:4:1:4:5:6:3:6:5:7:5:4:1:2:1:2:1:4:10:4:5:7:5:4:1:4:10:11:8:11:10:4:5:6:5:7 ', 'False1:4:10:11:8:11:10:4:5:7:5:6:9:6:3:6:5:4:1:2…
0	18	21	405	16	0.7619047619047619	2.1440463806372874	0.8628277367361895	34.972375	1459.558	0.21957671957671956:0.08994708994708994:0.015873015873015872:0.23015873015873015:0.1111111111111111:0.05555555555555555:0.0291005291005291:0.013227513227513227:0.015873015873015872:0.10582010582010581:0.07142857142857142:0.042328042328042326	['False1:4:1:2:1:4:10:4:1:4:10:4:1:2:1:2:1:4:1:4:5:6:9:6:5:4:1:4:5:7:5:6:9:6:3:6:5:4:1:2:1:4:5 ', 'False1:2:1:4:5:7:5:4:10:11:10:4:1:4:10:4:5:4:1:2:1:4:5:7:5:4:1:2:1:4:10:4:5:4:1:4:5:6:3:6:9 ', 'False1:4:1:2:1:4:1:2:1:4:5:7:5:6:9:6:3:6:5:4:1:4:5:6:9:6:3:6:5:7:5:4:10:4:1:2 ', 'False1:4:10:4:5:4:1:2:1:4:1:4:5:4:1:2:1:2:1:2:1:4:1:2:1:2:1:4:10:11:10:4:5:6:3:6:5:4:1:2 ', 'False1:4:10:4:1:2:1:2:1:2:1:4…
0	18	5	113	5	1.0	2.188735053844742	0.880811781815415	45.4932	227.466	0.2033898305084746:0.0847457627118644:0.03389830508474576:0.1864406779661017:0.0847457627118644:0.0847457627118644:0.01694915254237288:0.0:0.01694915254237288:0.11864406779661017:0.0847457627118644:0.0847457627118644	['True1:4:10:4:5:6:3:6:5:4:1:4:10:4:1:4:5:6:3:6:9:6:5:7:5:4:10:11:12 ', 'True1:2:1:4:10:11:12 ', 'True1:2:1:4:10:11:12 ', 'True1:2:1:2:1:4:10:11:12 ', 'True1:2:1:4:10:11:12 ']
0	18	8	205	7	0.875	2.1778919399778136	0.8764481917916798	48.21957142857143	517.5369999999999	0.21212121212121213:0.08333333333333333:0.015151515151515152:0.20454545454545456:0.10606060606060606:0.05303030303030303:0.030303030303030304:0.022727272727272728:0.007575757575757576:0.11363636363636363:0.09848484848484848:0.05303030303030303	['False1:4:10:11:8:11:10:4:5:7:5:6:3:6:5:4:1:2:1:2:1:4:5:6:5:7:5:4:1:2:1:4:10:4:5:7:5:4:1 ', 'True1:2:1:4:1:2:1:4:10:4:5:4:1:4:1:2:1:4:5:6:9:6:5:7:5:4:10:4:1:4:10:11:12 ', 'True1:2:1:4:10:11:10:11:12 ', 'True1:2:1:4:10:11:8:11:12 ', 'True1:4:10:11:12 ', 'True1:4:10:11:8:11:10:11:12 ', 'True1:4:10:11:12 ', 'True1:2:1:2:1:4:10:4:5:6:3:6:5:4:1:4:1:2:1:4:10:11:12 ']
0	18	58	439	58	1.0	1.8955914037746435	0.7628420986906553	20.128155172413788	1167.4329999999998	0.14285714285714285:0.01914580265095729:0.004418262150220913:0.25184094256259204:0.041237113402061855:0.017673048600883652:0.013254786450662739:0.007363770250368188:0.004418262150220913:0.2533136966126657:0.15905743740795286:0.08541973490427099	['True1:2:1:2:1:4:10:11:12 ', 'True1:4:10:11:8:11:10:4:10:11:8:11:10:4:10:11:8:11:12 ', 'True1:4:10:4:1:4:10:11:8:11:12 ', 'True1:4:5:7:5:6:5:4:1:2:1:4:10:11:12 ', 'True1:4:10:11:12 ', 'True1:4:10:11:12 ', 'True1:4:10:11:12 ', 'True1:4:10:11:12 ', 'True1:4:10:11:12 ', 'True1:4:1:4:10:4:5:6:9:6:3:6:5:7:5:4:1:4:10:11:12 ', 'True1:4:10:11:8:11:10:4:10:11:12 ', 'True1:4:10:11:10:11:12 ', 'True1:4:1:2…
0	18	20	276	20	1.0	2.1076515630162365	0.8481813846794006	35.810700000000004	716.214	0.17272727272727273:0.045454545454545456:0.00909090909090909:0.20454545454545456:0.05454545454545454:0.031818181818181815:0.013636363636363636:0.031818181818181815:0.00909090909090909:0.17727272727272728:0.1590909090909091:0.09090909090909091	['True1:4:5:7:5:4:1:2:1:2:1:4:10:11:10:4:1:2:1:4:10:11:12 ', 'True1:4:10:11:8:11:12 ', 'True1:4:10:11:10:11:8:11:12 ', 'True1:4:10:11:10:11:8:11:10:11:10:4:10:11:12 ', 'True1:4:10:11:12 ', 'True1:4:10:11:8:11:10:11:8:11:12 ', 'True1:4:10:4:10:11:12 ', 'True1:4:1:4:10:4:5:7:5:4:1:2:1:4:10:11:8:11:12 ', 'True1:4:10:11:12 ', 'True1:4:5:4:10:4:5:7:5:6:3:6:5:4:1:4:10:4:10:11:12 ', 'True1:4:1:2:1:4:10:…
1	2	3	99	3	1.0	2.184974093759397	0.9112049715205067	53.612	160.836	0.2127659574468085:0.1276595744680851:0.0425531914893617:0.0425531914893617:0.02127659574468085:0.14893617021276595:0.1276595744680851:0.1276595744680851:0.06382978723404255:0.02127659574468085:0.06382978723404255	['True1:2:1:6:7:4:5:4:7:8:3:8:11 ', 'True1:2:1:2:1:6:7:6:9:6:1:2:1:6:9:10:9:6:7:8:11 ', 'True1:2:1:2:1:6:7:8:3:8:7:8:11 ']
1	2	2	36	2	1.0	1.7481554572476756	0.729037450917345	18.055	36.11	0.25:0.08333333333333333:0.0:0.0:0.0:0.16666666666666666:0.16666666666666666:0.16666666666666666:0.0:0.0:0.16666666666666666	['True1:6:7:8:11 ', 'True1:2:1:6:7:8:11 ']
1	2	3	78	3	1.0	1.9137723132450122	0.7981050444340793	32.25633333333333	96.76899999999999	0.10344827586206896:0.0:0.06896551724137931:0.06896551724137931:0.034482758620689655:0.13793103448275862:0.2413793103448276:0.2413793103448276:0.0:0.0:0.10344827586206896	['True1:6:7:8:3:8:11 ', 'True1:6:7:8:7:8:7:4:5:4:7:8:3:8:11 ', 'True1:6:7:6:7:8:11 ']
1	2	2	143	1	0.5	2.029883331461414	0.8465271000315696	101.148	281.148	0.21875:0.09375:0.0:0.109375:0.046875:0.21875:0.171875:0.03125:0.0625:0.03125:0.015625	['True1:2:1:2:1:6:7:4:5:4:7:6:1:6:7:4:5:4:7:8:11 ', 'False1:2:1:2:1:6:9:10:9:6:7:8:7:4:7:6:1:6:1:6:7:6:1:2:1:2:1:6:7:6:1:6:9:10:9:6:1:6:7:4:5:4:7 ']
1	2	5	156	5	1.0	1.9521803360455665	0.8141224340324714	56.753600000000006	283.76800000000003	0.28:0.14666666666666667:0.013333333333333334:0.0:0.0:0.2:0.09333333333333334:0.08:0.08:0.04:0.06666666666666667	['True1:2:1:2:1:2:1:2:1:6:7:6:1:2:1:6:7:8:3:8:11 ', 'True1:2:1:6:9:10:9:6:7:6:1:6:1:2:1:2:1:2:1:6:9:10:9:6:1:2:1:6:9:10:9:6:1:2:1:6:7:8:11 ', 'True1:6:7:8:11 ', 'True1:6:7:8:11 ', 'True1:6:7:8:11 ']
1	2	3	165	3	1.0	2.0518885334604056	0.8557039820449825	105.62233333333334	316.867	0.2077922077922078:0.1038961038961039:0.05194805194805195:0.012987012987012988:0.0:0.2077922077922078:0.15584415584415584:0.12987012987012986:0.06493506493506493:0.025974025974025976:0.03896103896103896	['True1:2:1:6:1:2:1:2:1:2:1:6:7:6:1:6:7:8:3:8:11 ', 'True1:2:1:6:9:10:9:6:1:2:1:6:7:8:3:8:11 ', 'True1:2:1:6:1:2:1:6:7:8:3:8:7:6:9:6:1:6:7:6:9:10:9:6:7:4:7:8:3:8:7:6:7:8:7:6:7:8:11 ']
1	2	4	74	4	1.0	2.0120240421745823	0.8390791979111447	24.27275	97.091	0.20588235294117646:0.058823529411764705:0.029411764705882353:0.0:0.0:0.17647058823529413:0.14705882352941177:0.17647058823529413:0.058823529411764705:0.029411764705882353:0.11764705882352941	['True1:2:1:6:9:10:9:6:1:6:7:8:3:8:11 ', 'True1:6:7:8:11 ', 'True1:2:1:6:7:8:7:8:11 ', 'True1:6:7:8:11 ']
1	2	2	130	1	0.5	1.7712430039667963	0.7386657057377388	92.654	272.654	0.3333333333333333:0.2222222222222222:0.015873015873015872:0.0:0.0:0.19047619047619047:0.047619047619047616:0.031746031746031744:0.09523809523809523:0.047619047619047616:0.015873015873015872	['False1:2:1:2:1:6:7:6:1:2:1:6:9:10:9:6:1:2:1:6:7:6:9:10:9:6:1:6:9:10:9:6:1:2:1:2:1:6:1:2:1:2:1:6 ', 'True1:2:1:2:1:2:1:2:1:2:1:2:1:6:7:8:3:8:11 ']
1	2	3	141	3	1.0	2.0858273382851515	0.8698575629831271	79.88133333333333	239.644	0.16393442622950818:0.03278688524590164:0.03278688524590164:0.06557377049180328:0.01639344262295082:0.26229508196721313:0.16393442622950818:0.09836065573770492:0.09836065573770492:0.01639344262295082:0.04918032786885246	['True1:2:1:6:7:8:11 ', 'True1:6:9:6:1:6:7:6:7:4:7:8:3:8:7:6:9:6:1:6:1:6:9:6:7:4:7:6:9:10:9:6:7:4:5:4:7:8:3:8:11 ', 'True1:6:1:6:9:6:1:2:1:6:7:8:11 ']
1	2	3	157	2	0.6666666666666666	1.8680916011359805	0.7790547078212873	78.51050000000001	337.021	0.25842696629213485:0.11235955056179775:0.0:0.06741573033707865:0.02247191011235955:0.2696629213483146:0.15730337078651685:0.033707865168539325:0.056179775280898875:0.0:0.02247191011235955	['False1:6:7:6:1:2:1:6:1:6:9:6:7:6:1:2:1:6:7:4:7:6:9:6:1:2:1:6:9:6:1:2:1:6:9:6:7:4:7:6:1:2:1:2:1:6:7:4:5 ', 'True1:6:7:8:7:4:5:4:7:6:1:2:1:2:1:6:9:6:1:6:7:4:7:8:11 ', 'True1:6:1:2:1:6:7:6:1:2:1:6:7:8:11 ']
1	6	4	151	3	0.75	2.0661865555806385	0.8616667204024201	61.59533333333332	364.786	0.22727272727272727:0.11363636363636363:0.022727272727272728:0.03409090909090909:0.0:0.2159090909090909:0.125:0.07954545454545454:0.10227272727272728:0.03409090909090909:0.045454545454545456	['False1:2:1:6:9:6:1:2:1:6:9:6:1:2:1:6:1:2:1:2:1:6:7:6:1:2:1:2:1:6:9:6:7:4:7:6:1:6:7:8:11 ', 'True1:2:1:2:1:6:9:10:9:6:1:6:7:4:7:8:11 ', 'True1:2:1:6:9:10:9:6:7:8:3:8:7:6:9:10:9:6:7:4:7:8:3:8:11 ', 'True1:6:7:8:11 ']
1	6	4	114	4	1.0	2.136023677067813	0.8907910621864021	55.36	221.44	0.23076923076923078:0.09615384615384616:0.038461538461538464:0.07692307692307693:0.038461538461538464:0.17307692307692307:0.11538461538461539:0.11538461538461539:0.038461538461538464:0.0:0.07692307692307693	['True1:6:9:6:1:2:1:6:1:2:1:2:1:6:9:6:1:2:1:6:7:4:5:4:7:8:3:8:11 ', 'True1:6:7:8:3:8:11 ', 'True1:6:7:4:5:4:7:8:11 ', 'True1:2:1:6:7:8:11 ']
1	6	2	39	2	1.0	1.8734517375545654	0.7812900583302899	33.268	66.536	0.25:0.125:0.0625:0.0:0.0:0.125:0.125:0.1875:0.0:0.0:0.125	['True1:2:1:6:7:8:11 ', 'True1:2:1:6:7:8:3:8:11 ']
1	6	4	68	4	1.0	1.9185897643907484	0.8001140776059551	27.025000000000002	108.10000000000001	0.21875:0.03125:0.0:0.09375:0.03125:0.1875:0.1875:0.125:0.0:0.0:0.125	['True1:6:1:6:1:2:1:6:7:4:5:4:7:8:11 ', 'True1:6:7:4:7:8:11 ', 'True1:6:7:8:11 ', 'True1:6:7:8:11 ']
1	6	5	183	5	1.0	2.221426464931336	0.9264067910434247	73.9144	369.572	0.15730337078651685:0.06741573033707865:0.056179775280898875:0.0898876404494382:0.033707865168539325:0.15730337078651685:0.1797752808988764:0.1348314606741573:0.0449438202247191:0.02247191011235955:0.056179775280898875	['True1:6:9:10:9:6:7:4:5:4:7:6:1:2:1:2:1:6:9:10:9:6:7:4:7:6:1:2:1:6:7:8:3:8:11 ', 'True1:6:7:8:3:8:7:4:5:4:7:6:7:8:3:8:11 ', 'True1:6:7:8:3:8:11 ', 'True1:2:1:2:1:2:1:6:7:4:5:4:7:6:1:6:7:8:3:8:7:4:7:8:11 ', 'True1:6:7:8:11 ']
1	6	4	194	2	0.5	1.8088158437544832	0.754334796966998	155.8015	671.6030000000001	0.3181818181818182:0.18181818181818182:0.006493506493506494:0.025974025974025976:0.006493506493506494:0.24025974025974026:0.08441558441558442:0.032467532467532464:0.07792207792207792:0.012987012987012988:0.012987012987012988	['False1:2:1:6:9:6:7:6:1:2:1:2:1:6:1:2:1:2:1:2:1:2:1:6:1:2:1:6:1:6:1:2:1:2:1:6 ', 'True1:2:1:6:7:4:7:6:1:6:7:6:9:6:1:2:1:2:1:6:1:2:1:6:7:6:9:6:1:2:1:6:9:6:7:8:3:8:11 ', 'True1:6:9:10:9:6:7:4:5:4:7:8:7:6:1:2:1:2:1:6:1:2:1:2:1:6:9:6:1:6:9:6:7:8:11 ', 'False1:2:1:2:1:6:9:6:1:6:1:2:1:2:1:6:9:10:9:6:1:2:1:2:1:6:9:6:7:4:7:8:7:6:1:6:1:2:1:2:1:2:1:6 ']
1	6	4	210	0	0.0	1.864402497138001	0.7775162319587972	0.0	720.0	0.2865853658536585:0.16463414634146342:0.006097560975609756:0.07926829268292683:0.036585365853658534:0.23170731707317074:0.10975609756097561:0.018292682926829267:0.06097560975609756:0.006097560975609756:0.0	['False1:2:1:6:1:2:1:2:1:2:1:6:1:6:9:10:9:6:7:4:5:4:7:6:1:2:1:6:7:6:9:6:1:2:1:6:9:6 ', 'False1:6:9:6:7:8:3:8:7:4:5:4:7:6:1:2:1:6:1:2:1:6:9:6:1:2:1:6:7:6:9:6:1:2:1:6:7:4:5:4 ', 'False1:2:1:6:7:4:5:4:7:6:9:6:1:2:1:2:1:6:1:2:1:6:7:6:1:2:1:2:1:6:1:2:1:6:1:2:1:2:1:2:1:2:1:6 ', 'False1:2:1:6:9:6:7:4:7:6:1:2:1:2:1:6:7:4:5:4:7:6:1:2:1:2:1:6:1:2:1:6:7:4:5:4:7:8:7:6:9:6 ']
1	6	2	130	0	0.0	1.8217828008061512	0.7597424380757506	0.0	360.0	0.32098765432098764:0.16049382716049382:0.024691358024691357:0.024691358024691357:0.0:0.2345679012345679:0.09876543209876543:0.04938271604938271:0.06172839506172839:0.024691358024691357:0.0	['False1:2:1:6:7:8:3:8:7:6:9:6:1:2:1:6:7:6:9:10:9:6:1:6:1:2:1:2:1:6:7:4:7:6:1:6:1:2:1:2:1:6 ', 'False1:2:1:6:7:4:7:8:3:8:7:6:1:2:1:2:1:6:1:6:9:10:9:6:1:2:1:2:1:6:1:6:1:2:1:2:1:6:1 ']
1	6	5	184	5	1.0	2.0943720409164106	0.8734209807554502	73.578	367.89	0.13978494623655913:0.03225806451612903:0.010752688172043012:0.053763440860215055:0.021505376344086023:0.25806451612903225:0.17204301075268819:0.08602150537634409:0.12903225806451613:0.043010752688172046:0.053763440860215055	['True1:6:7:4:7:8:7:6:9:10:9:6:1:2:1:6:9:6:7:6:1:6:7:4:5:4:7:6:9:10:9:6:1:6:7:8:11 ', 'True1:6:7:6:7:6:9:10:9:6:7:4:5:4:7:8:7:6:9:6:1:6:7:8:11 ', 'True1:6:7:8:11 ', 'True1:6:9:6:7:8:3:8:11 ', 'True1:6:9:10:9:6:1:2:1:2:1:6:9:6:7:8:11 ']
1	6	2	124	0	0.0	1.6948790623623606	0.7068194685518595	0.0	360.0	0.3291139240506329:0.189873417721519:0.0:0.012658227848101266:0.0:0.24050632911392406:0.08860759493670886:0.02531645569620253:0.08860759493670886:0.02531645569620253:0.0	['False1:6:7:6:1:2:1:2:1:2:1:6:9:6:1:6:9:10:9:6:1:2:1:6:1:6:1:2:1:2:1:2:1:6:9:6:1:2 ', 'False1:6:7:4:7:8:7:6:1:2:1:2:1:6:1:2:1:2:1:6:7:6:9:6:1:2:1:2:1:6:7:8:7:6:1:2:1:6:9:10:9 ']
1	10	6	120	6	1.0	1.9383773863539167	0.808366156913854	50.78900000000001	304.73400000000004	0.2682926829268293:0.12195121951219512:0.012195121951219513:0.024390243902439025:0.012195121951219513:0.23170731707317074:0.13414634146341464:0.08536585365853659:0.036585365853658534:0.0:0.07317073170731707	['True1:6:7:4:5:4:7:6:1:2:1:2:1:6:7:8:3:8:11 ', 'True1:2:1:6:1:2:1:6:7:8:11 ', 'True1:6:9:6:7:6:1:6:7:6:1:2:1:6:7:8:11 ', 'True1:2:1:2:1:6:7:8:11 ', 'True1:6:7:8:11 ', 'True1:2:1:6:7:6:9:6:1:2:1:6:9:6:1:2:1:6:7:8:11 ']
1	10	6	258	3	0.5	2.0483372064406566	0.8542229636452071	109.64266666666667	868.928	0.23943661971830985:0.12206572769953052:0.014084507042253521:0.06572769953051644:0.023474178403755867:0.22535211267605634:0.13145539906103287:0.046948356807511735:0.0892018779342723:0.028169014084507043:0.014084507042253521	['False1:2:1:2:1:6:9:6:7:4:7:6:1:2:1:6:1:6:1:2:1:2:1:6:7:6:9:10:9:6:1:6:7:4:5:4:7:6:9 ', 'True1:6:1:2:1:6:9:6:7:4:7:8:11 ', 'False1:2:1:6:9:10:9:6:7:8:3:8:7:4:7:6:1:6:9:10:9:6:7:8:3:8:7:4:7:6:1:2:1:2:1:6:7:4:5:4 ', 'False1:6:7:4:7:8:3:8:7:6:1:2:1:6:9:6:1:2:1:6:7:6:1:2:1:6:9:10:9:6:7:6:1:2:1:6:9:6:1:2:1:2:1:2:1:6:7:8:7:4:5 ', 'True1:2:1:2:1:6:1:2:1:2:1:2:1:6:1:6:9:6:7:6:1:6:7:8:11 ', 'True1:6:9:10…
1	10	9	212	7	0.7777777777777778	2.066704755654997	0.861882826618666	40.19128571428571	641.339	0.2585034013605442:0.1360544217687075:0.013605442176870748:0.04081632653061224:0.013605442176870748:0.20408163265306123:0.09523809523809523:0.06802721088435375:0.09523809523809523:0.027210884353741496:0.047619047619047616	['True1:2:1:6:7:4:5:4:7:8:11 ', 'False1:2:1:2:1:6:9:6:1:2:1:6:1:2:1:2:1:6:9:10:9:6:1:6:7:6:9:6:1:2:1:6:1:2 ', 'True1:6:9:6:1:2:1:6:7:8:3:8:11 ', 'False1:2:1:6:9:6:1:2:1:2:1:6:9:6:1:2:1:2:1:2:1:6:9:10:9:6:1:2:1:6:7:8:3:8:7:4:7:6:1:2 ', 'True1:6:7:4:7:8:11 ', 'True1:6:9:10:9:6:7:8:11 ', 'True1:6:9:10:9:6:1:2:1:2:1:6:9:6:7:4:5:4:7:8:11 ', 'True1:6:7:8:11 ', 'True1:2:1:6:7:8:11 ']
1	10	4	162	2	0.5	2.035115183681445	0.8487089518744673	28.32	416.64	0.23958333333333334:0.13541666666666666:0.010416666666666666:0.07291666666666667:0.010416666666666666:0.20833333333333334:0.14583333333333334:0.041666666666666664:0.08333333333333333:0.03125:0.020833333333333332	['False1:2:1:2:1:2:1:6:9:6:7:4:7:6:1:6:7:6:1:2:1:6:9:10:9:6:7:4:7:6:1:2:1:2:1:2:1:6:7:4 ', 'False1:6:9:10:9:6:1:2:1:6:7:6:9:10:9:6:1:2:1:2:1:6:1:6:9:6:7:8:7:4:5:4:7:6:1:2:1:2 ', 'True1:2:1:6:7:4:7:8:3:8:11 ', 'True1:6:7:4:7:8:11 ']
1	10	4	150	3	0.75	2.028001645440708	0.845742376010445	55.63333333333333	346.90000000000003	0.24705882352941178:0.11764705882352941:0.0:0.058823529411764705:0.023529411764705882:0.21176470588235294:0.15294117647058825:0.07058823529411765:0.058823529411764705:0.023529411764705882:0.03529411764705882	['False1:2:1:6:1:2:1:6:7:6:9:10:9:6:1:2:1:6:7:8:7:4:7:6:1:2:1:2:1:6:1:6:7:6:9:6:1:2:1:6:7:8 ', 'True1:2:1:6:7:4:5:4:7:8:11 ', 'True1:6:7:8:7:6:9:10:9:6:1:2:1:6:7:4:5:4:7:8:11 ', 'True1:2:1:6:1:2:1:6:7:8:11 ']
1	10	4	175	2	0.5	1.9191222615836787	0.8003361461837495	103.8425	567.685	0.2644628099173554:0.09090909090909091:0.0:0.05785123966942149:0.024793388429752067:0.2809917355371901:0.10743801652892562:0.01652892561983471:0.09917355371900827:0.04132231404958678:0.01652892561983471	['False1:6:7:6:1:2:1:2:1:6:1:2:1:6:7:4:5:4:7:6:1:2:1:6:7:4:7:6:9:10:9:6 ', 'True1:6:1:6:7:8:11 ', 'False1:6:1:2:1:6:1:2:1:6:1:2:1:6:7:6:1:6:1:6:9:10:9:6:7:4:5:4:7:6:1:6:9:6:1:6:9:10:9:6:7 ', 'True1:6:9:10:9:6:1:2:1:6:9:10:9:6:1:6:1:2:1:6:7:6:9:6:1:6:1:2:1:6:1:2:1:6:7:4:5:4:7:8:11 ']
1	10	4	91	4	1.0	2.0738130988710464	0.8648472359891194	46.963750000000005	187.85500000000002	0.2391304347826087:0.10869565217391304:0.0:0.043478260869565216:0.021739130434782608:0.1956521739130435:0.13043478260869565:0.08695652173913043:0.06521739130434782:0.021739130434782608:0.08695652173913043	['True1:6:1:2:1:2:1:2:1:6:9:6:7:8:11 ', 'True1:6:9:10:9:6:7:4:5:4:7:6:1:2:1:6:7:8:11 ', 'True1:2:1:6:7:8:11 ', 'True1:6:7:8:11 ']
1	10	4	172	2	0.5	1.9764156086256583	0.8242293277133655	56.48950000000001	472.979	0.25:0.10714285714285714:0.026785714285714284:0.03571428571428571:0.008928571428571428:0.26785714285714285:0.125:0.0625:0.08035714285714286:0.017857142857142856:0.017857142857142856	['False1:2:1:6:7:4:7:6:9:6:1:6:1:2:1:2:1:6:7:6:1:6:1:6:1:6:7:8:3:8:7:6:9:6:1:6:9:6:1:2 ', 'True1:6:7:4:7:6:1:6:9:10:9:6:1:6:7:8:3:8:11 ', 'False1:2:1:2:1:6:9:10:9:6:1:6:1:2:1:2:1:6:9:6:7:6:1:6:7:6:1:2:1:2:1:6:7:8:3:8:7:6:7:4:5:4 ', 'True1:2:1:2:1:6:9:6:7:8:11 ']
1	10	6	172	5	0.8333333333333334	1.8956549866987595	0.7905495324182815	64.73780000000001	503.68899999999996	0.25806451612903225:0.10483870967741936:0.008064516129032258:0.0:0.0:0.2661290322580645:0.10483870967741936:0.06451612903225806:0.11290322580645161:0.04032258064516129:0.04032258064516129	['False1:6:7:6:1:2:1:6:7:6:9:10:9:6:1:2:1:2:1:6:7:8:7:6:9:10:9:6:1:2:1:2:1:6:9:6:1:6:1 ', 'True1:6:9:6:1:2:1:6:7:8:11 ', 'True1:6:9:6:7:8:3:8:11 ', 'True1:2:1:2:1:6:7:6:1:2:1:6:1:6:9:10:9:6:7:8:11 ', 'True1:6:7:8:7:8:11 ', 'True1:2:1:6:1:2:1:6:1:6:9:10:9:6:7:6:1:2:1:6:7:6:9:6:1:6:1:2:1:6:9:10:9:6:7:8:11 ']
1	10	2	103	2	1.0	1.9146138834527828	0.7984560064703772	134.972	269.944	0.2413793103448276:0.10344827586206896:0.0:0.017241379310344827:0.0:0.25862068965517243:0.08620689655172414:0.034482758620689655:0.15517241379310345:0.06896551724137931:0.034482758620689655	['True1:2:1:6:9:10:9:6:7:6:1:2:1:6:7:6:9:6:1:6:9:10:9:6:1:2:1:6:9:10:9:6:1:2:1:6:1:6:7:8:11 ', 'True1:2:1:6:9:10:9:6:1:2:1:6:7:4:7:8:11 ']
1	14	14	180	14	1.0	2.0059062911963244	0.8365278975905437	25.510357142857142	357.145	0.20967741935483872:0.06451612903225806:0.0:0.04032258064516129:0.008064516129032258:0.20161290322580644:0.18548387096774194:0.12096774193548387:0.04032258064516129:0.016129032258064516:0.11290322580645161	['True1:2:1:2:1:6:7:8:11 ', 'True1:2:1:6:7:4:7:8:11 ', 'True1:2:1:6:7:8:11 ', 'True1:6:7:8:11 ', 'True1:6:7:8:11 ', 'True1:2:1:6:7:8:11 ', 'True1:2:1:6:7:4:5:4:7:6:9:6:1:6:7:8:11 ', 'True1:2:1:6:7:8:11 ', 'True1:6:7:6:9:10:9:6:7:4:7:6:1:6:7:8:11 ', 'True1:6:7:8:11 ', 'True1:6:1:6:7:4:7:8:11 ', 'True1:6:7:8:11 ', 'True1:6:7:8:11 ', 'True1:6:7:8:7:6:1:2:1:6:9:10:9:6:7:8:11 ']
1	14	14	293	14	1.0	2.0537964013611685	0.8564996247581593	50.978785714285706	713.7029999999999	0.21:0.05:0.015:0.03:0.01:0.255:0.14:0.1:0.09:0.03:0.07	['True1:6:1:2:1:6:1:6:1:6:9:10:9:6:7:4:5:4:7:8:3:8:11 ', 'True1:6:1:6:9:10:9:6:7:6:1:2:1:6:9:6:1:2:1:6:7:8:3:8:11 ', 'True1:2:1:6:9:10:9:6:7:8:7:8:7:6:1:6:9:6:7:4:7:8:11 ', 'True1:6:7:8:11 ', 'True1:2:1:6:7:8:3:8:7:6:1:6:9:6:1:6:7:8:11 ', 'True1:2:1:6:7:6:1:2:1:6:9:6:7:6:1:2:1:6:1:6:7:8:11 ', 'True1:6:7:4:7:6:1:2:1:6:9:6:7:4:5:4:7:8:11 ', 'True1:6:7:8:11 ', 'True1:6:9:10:9:6:7:8:11 ', 'True1:6:1:…
1	14	7	155	7	1.0	1.920977469459664	0.8011098279608607	60.06685714285714	420.46799999999996	0.30303030303030304:0.15151515151515152:0.010101010101010102:0.010101010101010102:0.0:0.20202020202020202:0.09090909090909091:0.08080808080808081:0.06060606060606061:0.020202020202020204:0.0707070707070707	['True1:2:1:2:1:6:9:6:7:8:11 ', 'True1:2:1:2:1:6:7:8:11 ', 'True1:2:1:6:9:6:1:6:7:8:11 ', 'True1:6:1:2:1:2:1:6:1:6:9:10:9:6:7:8:11 ', 'True1:6:1:2:1:6:1:2:1:6:1:2:1:2:1:2:1:6:1:6:7:8:3:8:11 ', 'True1:2:1:6:7:6:1:2:1:6:9:10:9:6:7:4:7:8:11 ', 'True1:2:1:6:7:8:11 ']
1	14	13	271	12	0.9230769230769231	2.013464885680293	0.8396800763239993	54.484583333333326	833.8149999999998	0.2024793388429752:0.08677685950413223:0.004132231404958678:0.049586776859504134:0.008264462809917356:0.23140495867768596:0.19834710743801653:0.09090909090909091:0.06198347107438017:0.01652892561983471:0.049586776859504134	['True1:2:1:6:7:4:7:6:9:6:1:2:1:6:9:6:1:6:7:8:11 ', 'False1:2:1:6:7:4:7:8:7:6:1:2:1:2:1:6:9:6:7:6:1:2:1:2:1:6:9:10:9:6:1:2:1:6:9:6:1:2:1:6 ', 'True1:6:9:6:1:2:1:6:9:6:1:2:1:6:7:6:1:6:7:4:7:8:3:8:11 ', 'True1:2:1:2:1:6:9:10:9:6:1:2:1:6:7:8:11 ', 'True1:6:1:2:1:2:1:6:7:8:7:4:7:6:7:6:9:10:9:6:7:4:7:6:1:6:7:6:7:8:11 ', 'True1:2:1:6:1:6:7:8:7:8:11 ', 'True1:6:7:8:11 ', 'True1:6:7:8:11 ', 'True1:2:1:2:…
1	14	11	119	11	1.0	1.9377783661410983	0.808116346081991	22.563090909090906	248.19399999999996	0.18823529411764706:0.03529411764705882:0.011764705882352941:0.047058823529411764:0.011764705882352941:0.18823529411764706:0.21176470588235294:0.16470588235294117:0.011764705882352941:0.0:0.12941176470588237	['True1:6:7:4:7:8:11 ', 'True1:2:1:6:7:8:11 ', 'True1:6:7:8:11 ', 'True1:6:7:8:11 ', 'True1:2:1:2:1:6:7:8:11 ', 'True1:6:7:8:11 ', 'True1:6:7:8:7:6:1:6:9:6:7:4:7:8:11 ', 'True1:6:7:8:3:8:11 ', 'True1:6:7:8:11 ', 'True1:6:7:4:5:4:7:6:1:6:7:8:7:8:11 ', 'True1:6:7:8:11 ']
1	14	5	190	5	1.0	2.0894840927422615	0.871382548039227	91.8852	459.426	0.22018348623853212:0.11009174311926606:0.009174311926605505:0.05504587155963303:0.01834862385321101:0.22018348623853212:0.14678899082568808:0.06422018348623854:0.08256880733944955:0.027522935779816515:0.045871559633027525	['True1:2:1:6:7:4:5:4:7:6:1:2:1:6:7:4:7:8:3:8:7:6:1:6:7:8:11 ', 'True1:2:1:6:7:6:9:10:9:6:1:6:7:4:5:4:7:6:9:6:1:2:1:6:7:6:9:10:9:6:1:6:7:4:7:6:7:8:11 ', 'True1:2:1:2:1:2:1:6:9:6:7:8:11 ', 'True1:2:1:2:1:6:9:6:1:2:1:6:1:2:1:6:9:10:9:6:7:8:11 ', 'True1:2:1:6:7:8:11 ']
1	14	6	115	6	1.0	2.0524540226134995	0.8559398093388219	39.45266666666667	236.71600000000004	0.21621621621621623:0.06756756756756757:0.013513513513513514:0.04054054054054054:0.013513513513513514:0.22972972972972974:0.16216216216216217:0.10810810810810811:0.05405405405405406:0.013513513513513514:0.08108108108108109	['True1:6:9:6:7:4:7:6:1:2:1:6:7:4:5:4:7:8:3:8:7:6:1:2:1:6:1:2:1:2:1:6:9:6:1:6:7:8:11 ', 'True1:6:9:10:9:6:1:2:1:6:7:6:7:8:11 ', 'True1:6:7:8:11 ', 'True1:6:7:8:11 ', 'True1:6:7:8:11 ', 'True1:6:7:8:11 ']
1	14	25	260	25	1.0	2.0356480694097425	0.848931182484095	27.280119999999997	682.0029999999999	0.19730941704035873:0.053811659192825115:0.004484304932735426:0.026905829596412557:0.004484304932735426:0.19730941704035873:0.17040358744394618:0.14349775784753363:0.06726457399103139:0.02242152466367713:0.11210762331838565	['True1:2:1:6:9:6:1:6:9:6:1:2:1:6:7:8:11 ', 'True1:6:7:6:9:10:9:6:7:4:7:8:7:8:11 ', 'True1:2:1:6:9:6:7:4:7:8:11 ', 'True1:6:7:4:7:8:11 ', 'True1:6:7:8:11 ', 'True1:2:1:6:1:6:7:8:11 ', 'True1:6:7:8:11 ', 'True1:6:9:10:9:6:7:8:11 ', 'True1:6:7:8:11 ', 'True1:6:7:8:11 ', 'True1:6:7:8:11 ', 'True1:6:7:8:11 ', 'True1:6:7:8:11 ', 'True1:6:9:6:1:2:1:2:1:6:7:8:11 ', 'True1:6:7:8:11 ', 'True1:6:7:8:11 ', …
1	14	20	325	19	0.95	2.060946666456794	0.8594815169103054	36.799263157894735	879.1860000000001	0.18631178707224336:0.060836501901140684:0.011406844106463879:0.06463878326996197:0.015209125475285171:0.19771863117870722:0.20912547528517111:0.12927756653992395:0.04182509505703422:0.011406844106463879:0.07224334600760456	['False1:2:1:6:7:6:9:6:1:2:1:2:1:6:7:8:3:8:7:4:5:4:7:6:9:10:9:6:1:6:1:6:9:10:9:6:7:4:7:6:1:2:1:6 ', 'True1:2:1:6:7:8:11 ', 'True1:6:7:4:5:4:7:6:7:8:7:4:7:6:9:10:9:6:7:4:7:8:11 ', 'True1:6:7:4:5:4:7:6:1:6:7:8:7:4:7:8:3:8:7:6:9:6:7:4:5:4:7:8:7:8:11 ', 'True1:6:7:8:11 ', 'True1:6:7:6:1:2:1:6:7:8:11 ', 'True1:6:9:6:1:6:7:4:7:6:1:6:7:4:7:8:11 ', 'True1:2:1:2:1:6:7:8:11 ', 'True1:6:7:8:11 ', 'True1:6:7…
1	14	2	133	1	0.5	2.062673016672838	0.8602014608693379	114.81	294.81	0.22388059701492538:0.08955223880597014:0.014925373134328358:0.05970149253731343:0.014925373134328358:0.23880597014925373:0.13432835820895522:0.04477611940298507:0.1044776119402985:0.05970149253731343:0.014925373134328358	['True1:6:7:6:9:10:9:6:1:6:7:4:7:6:1:2:1:2:1:6:1:6:7:8:11 ', 'False1:6:1:2:1:2:1:6:9:10:9:6:7:8:3:8:7:4:5:4:7:6:1:2:1:6:9:10:9:6:7:4:7:6:1:6:1:2:1:6:9:10 ']
1	18	37	384	36	0.972972972972973	2.1249325576447258	0.8861657061298202	31.74463888888889	1322.807	0.1875:0.06:0.015:0.055:0.0175:0.1975:0.1725:0.1225:0.0625:0.02:0.09	['False1:2:1:2:1:6:9:6:7:4:5:4:7:6:1:6:9:10:9:6:7:4:7:8:3:8:7:6:1:2:1:6:7:6:9:6 ', 'True1:2:1:2:1:6:9:6:1:6:9:10:9:6:7:4:7:8:3:8:11 ', 'True1:6:1:6:7:8:7:4:7:8:11 ', 'True1:6:7:8:3:8:11 ', 'True1:2:1:2:1:2:1:6:9:6:1:6:7:8:7:8:11 ', 'True1:6:7:8:11 ', 'True1:6:7:8:11 ', 'True1:6:7:8:11 ', 'True1:2:1:2:1:6:7:8:11 ', 'True1:2:1:6:9:10:9:6:7:8:11 ', 'True1:6:7:4:7:4:5:4:7:6:7:8:3:8:11 ', 'True1:6:7:4…
1	18	22	315	21	0.9545454545454546	1.9047061246024732	0.7943241501033779	33.24857142857143	878.22	0.13043478260869565:0.04106280193236715:0.00966183574879227:0.028985507246376812:0.012077294685990338:0.24154589371980675:0.28743961352657005:0.15217391304347827:0.033816425120772944:0.012077294685990338:0.050724637681159424	['False1:6:1:2:1:6:9:6:7:6:1:2:1:6:7:8:3:8:7:4:5:4:7:6:9:6:1:2:1:6:1:2:1:6:1:2:1:6:9:10 ', 'True1:6:1:2:1:6:7:4:7:6:1:2:1:2:1:6:9:6:7:4:7:8:3:8:11 ', 'True1:6:7:8:3:8:11 ', 'True1:6:7:8:11 ', 'True1:6:7:8:7:8:11 ', 'True1:6:7:8:11 ', 'True1:2:1:6:7:8:7:4:5:4:7:6:7:8:3:8:7:6:7:8:11 ', 'True1:6:7:6:7:6:9:6:7:4:5:4:7:8:7:6:1:6:7:6:7:6:7:8:11 ', 'True1:6:7:8:11 ', 'True1:6:7:8:7:8:11 ', 'True1:6:7:8:…
1	18	11	209	10	0.9090909090909091	2.1211379802478145	0.8845832444435419	41.3531	593.5310000000001	0.23026315789473684:0.10526315789473684:0.013157894736842105:0.046052631578947366:0.013157894736842105:0.18421052631578946:0.14473684210526316:0.09868421052631579:0.06578947368421052:0.03289473684210526:0.06578947368421052	['False1:6:1:2:1:2:1:6:7:8:7:6:1:2:1:2:1:6:9:10:9:6:7:8:7:6:1:2:1:2:1:6:7:8:3:8 ', 'True1:6:1:6:9:10:9:6:7:4:7:8:11 ', 'True1:2:1:6:7:4:7:8:11 ', 'True1:2:1:6:7:4:5:4:7:6:9:10:9:6:7:4:7:6:1:6:7:8:11 ', 'True1:2:1:6:9:10:9:6:1:2:1:2:1:6:7:8:11 ', 'True1:6:7:8:11 ', 'True1:6:7:8:11 ', 'True1:2:1:6:9:10:9:6:7:8:11 ', 'True1:2:1:6:7:8:11 ', 'True1:2:1:6:1:6:7:4:5:4:7:8:11 ', 'True1:2:1:6:1:2:1:6:7:8:…
1	18	27	261	26	0.9629629629629629	2.0219638251929672	0.8432244093935398	24.36019230769231	813.3649999999998	0.22267206477732793:0.0728744939271255:0.020242914979757085:0.02834008097165992:0.012145748987854251:0.20242914979757085:0.15789473684210525:0.13765182186234817:0.032388663967611336:0.004048582995951417:0.10931174089068826	['True1:2:1:2:1:6:9:6:1:2:1:6:7:8:3:8:11 ', 'False1:2:1:2:1:6:9:10:9:6:1:2:1:6:7:6:1:6:1:6:7:6:1:2:1:6:9:6:1:6:7:4:5:4:7:8:11 ', 'True1:6:7:8:3:8:11 ', 'True1:6:7:8:11 ', 'True1:6:1:2:1:6:7:8:11 ', 'True1:2:1:6:7:8:7:6:9:6:7:4:7:8:11 ', 'True1:6:7:8:11 ', 'True1:2:1:6:7:8:11 ', 'True1:6:1:2:1:6:7:8:11 ', 'True1:2:1:2:1:2:1:6:7:4:5:4:7:8:7:6:1:6:7:8:11 ', 'True1:6:7:8:11 ', 'True1:6:7:8:11 ', 'Tru…
1	18	7	168	6	0.8571428571428571	2.12514555426171	0.8862545326183664	51.223333333333336	487.34000000000003	0.22807017543859648:0.12280701754385964:0.02631578947368421:0.05263157894736842:0.02631578947368421:0.18421052631578946:0.14912280701754385:0.09649122807017543:0.043859649122807015:0.017543859649122806:0.05263157894736842	['False1:2:1:2:1:2:1:6:7:4:5:4:7:8:7:6:9:10:9:6:1:2:1:6:7:6:9:6:1:2:1:6:7:4:5:4:7:6 ', 'True1:6:1:2:1:6:7:8:3:8:11 ', 'True1:6:7:8:3:8:11 ', 'True1:2:1:6:7:8:7:6:7:8:11 ', 'True1:2:1:6:7:6:7:8:11 ', 'True1:2:1:6:7:4:5:4:7:8:11 ', 'True1:2:1:2:1:2:1:2:1:6:7:6:1:2:1:6:9:10:9:6:1:6:7:8:3:8:11 ']
1	18	19	250	18	0.9473684210526315	2.0049370822474297	0.8361237060647965	38.91138888888889	880.405	0.2441860465116279:0.10077519379844961:0.003875968992248062:0.015503875968992248:0.007751937984496124:0.22868217054263565:0.12403100775193798:0.09689922480620156:0.08527131782945736:0.023255813953488372:0.06976744186046512	['False1:6:9:6:1:6:9:10:9:6:1:2:1:2:1:2:1:2:1:6:9:10:9:6:1:2:1:6:9:10:9:6:1:6:9:6:7:8 ', 'True1:2:1:6:1:6:9:6:7:6:1:2:1:6:9:10:9:6:7:4:5:4:7:6:1:2:1:2:1:2:1:6:9:6:7:8:11 ', 'True1:6:9:10:9:6:1:6:7:8:7:8:11 ', 'True1:6:9:6:1:2:1:6:7:8:11 ', 'True1:2:1:6:7:8:11 ', 'True1:2:1:6:7:6:7:8:7:8:11 ', 'True1:6:7:8:11 ', 'True1:6:7:8:11 ', 'True1:6:7:8:11 ', 'True1:6:7:8:7:8:3:8:7:6:7:8:11 ', 'True1:6:7:8:…
1	18	12	158	12	1.0	2.055559625242199	0.8572349462298818	32.9735	395.682	0.24193548387096775:0.08064516129032258:0.0:0.04838709677419355:0.024193548387096774:0.20967741935483872:0.12903225806451613:0.0967741935483871:0.056451612903225805:0.016129032258064516:0.0967741935483871	['True1:6:1:2:1:6:9:10:9:6:7:8:11 ', 'True1:6:7:6:9:6:1:6:7:4:5:4:7:4:5:4:7:4:5:4:7:8:11 ', 'True1:2:1:6:7:8:11 ', 'True1:6:7:8:11 ', 'True1:6:7:8:11 ', 'True1:6:1:6:7:8:11 ', 'True1:2:1:6:7:8:11 ', 'True1:2:1:6:9:10:9:6:1:6:1:2:1:2:1:6:7:8:11 ', 'True1:6:7:8:11 ', 'True1:6:7:8:11 ', 'True1:2:1:6:9:6:1:2:1:6:7:8:11 ', 'True1:6:9:6:1:6:1:2:1:2:1:6:7:8:11 ']
1	18	10	297	7	0.7	2.037632729832054	0.8497588501661766	73.31528571428571	1053.207	0.24701195219123506:0.13147410358565736:0.00796812749003984:0.0796812749003984:0.035856573705179286:0.20318725099601595:0.14741035856573706:0.05976095617529881:0.05179282868525897:0.00796812749003984:0.027888446215139442	['False1:6:9:6:7:8:7:6:1:6:7:8:7:4:5:4:7:6:1:6:7:8:7:6:9:6:1:2:1:2:1:6:9:6:7:4:5:4:7 ', 'False1:2:1:2:1:6:7:6:9:6:1:6:1:2:1:2:1:6:9:6:1:2:1:2:1:2:1:6:1:2:1:2:1:6:7:8:3 ', 'True1:2:1:2:1:6:1:6:7:4:5:4:7:6:9:6:1:6:1:6:7:4:7:6:1:2:1:6:9:6:1:2:1:2:1:6:7:8:11 ', 'False1:6:7:8:7:4:5:4:7:4:5:4:7:6:1:2:1:6:7:4:5:4:7:8:7:6:1:2:1:6:1:6:9:10:9:6:1:2:1:6:7:4 ', 'True1:2:1:2:1:2:1:6:9:6:1:2:1:2:1:2:1:2:1:6:7:…
1	18	52	357	52	1.0	1.7704234144683384	0.7383239103692107	21.44034615384616	1114.8980000000004	0.24313725490196078:0.03529411764705882:0.00130718954248366:0.01699346405228758:0.006535947712418301:0.29150326797385623:0.20130718954248367:0.11895424836601307:0.011764705882352941:0.00522875816993464:0.06797385620915032	['True1:2:1:6:7:8:11 ', 'True1:2:1:6:7:8:3:8:11 ', 'True1:6:1:2:1:6:9:10:9:6:1:2:1:6:7:8:11 ', 'True1:2:1:6:1:2:1:6:7:8:11 ', 'True1:2:1:6:7:8:11 ', 'True1:6:7:8:11 ', 'True1:6:7:8:11 ', 'True1:2:1:6:7:8:11 ', 'True1:2:1:2:1:6:7:6:1:6:7:4:7:8:11 ', 'True1:6:7:8:11 ', 'True1:6:1:2:1:6:7:8:11 ', 'True1:6:7:8:7:6:7:8:11 ', 'True1:6:9:10:9:6:1:6:7:8:7:6:7:8:11 ', 'True1:6:7:8:11 ', 'True1:6:7:4:5:4:7…
1	18	58	458	57	0.9827586206896551	1.1976812281811005	0.4994718667522927	28.24294736842105	1789.8479999999997	0.008376511226252159:0.0016407599309153714:0.00025906735751295336:0.0015544041450777201:0.0005181347150259067:0.3121761658031088:0.3687392055267703:0.3:0.0014680483592400691:0.0003454231433506045:0.004922279792746114	['True1:6:1:2:1:2:1:6:7:6:1:2:1:6:9:10:9:6:7:6:1:6:9:10:9:6:7:4:7:8:7:6:1:6:7:8:3:8:11 ', 'True1:2:1:6:7:8:11 ', 'True1:6:7:8:7:6:7:8:7:8:11 ', 'True1:2:1:2:1:6:7:4:5:4:7:8:11 ', 'True1:2:1:2:1:6:7:4:5:4:7:6:9:6:1:6:7:8:11 ', 'True1:2:1:6:7:6:9:6:1:2:1:6:7:6:1:2:1:6:7:4:5:4:7:8:11 ', 'True1:6:7:8:11 ', 'True1:2:1:2:1:6:7:4:7:6:7:8:11 ', 'True1:6:7:8:11 ', 'True1:6:9:6:7:8:11 ', 'True1:6:7:6:7:4:7…
2	2	3	111	0	0.0	1.5682348102761092	0.5942405239467603	0.0	540.0	0.30952380952380953:0.007936507936507936:0.023809523809523808:0.0:0.05555555555555555:0.05555555555555555:0.023809523809523808:0.3888888888888889:0.12698412698412698:0.0:0.007936507936507936:0.0:0.0:0.0	['False1:8:1:8:1:8:1:8:1:8:1:8:1:8:1:8:1:8:1:8:1:8:9:5:9:8:1:8:1:8:1:8:1:8:1:8:9:5:6 ', 'False1:8:9:8:1:8:1:8:1:8:9:5:6:7:6:3:6:5:9:8:1:8:9:8:1:8:1:8:1:8:9:8:1:8:1:8:9:5:9:8:1:8 ', 'False1:8:9:5:9:8:1:8:9:8:1:8:1:8:1:8:1:8:1:8:1:8:9:8:1:8:1:8:1:8:9:8:1:8:9:5:6:3:2:3:6:7:11:7:6 ']
2	2	2	100	0	0.0	1.6607194018782396	0.6292850796539353	0.0	360.0	0.24719101123595505:0.0:0.0:0.0:0.0898876404494382:0.033707865168539325:0.02247191011235955:0.3595505617977528:0.19101123595505617:0.011235955056179775:0.033707865168539325:0.0:0.0:0.011235955056179775	['False1:8:1:8:1:8:9:5:9:8:1:8:9:5:9:8:1:8:1:8:9:8:1:8:9:8:1:8:9:5:9:8:1:8:1:8:1:8:1:8:9:8 ', 'False1:8:9:8:1:8:1:8:1:8:1:8:1:8:1:8:9:5:6:5:9:8:1:8:9:5:9:8:1:8:9:5:6:7:11:14:11:10:11:7:6:5:9:8:1:8:9 ']
2	2	3	131	0	0.0	1.8197818209644523	0.6895575175813834	0.0	540.0	0.2318840579710145:0.007246376811594203:0.036231884057971016:0.014492753623188406:0.10869565217391304:0.06521739130434782:0.021739130434782608:0.32608695652173914:0.16666666666666666:0.0:0.014492753623188406:0.0:0.0:0.007246376811594203	['False1:8:1:8:1:8:1:8:9:5:9:8:1:8:9:8:1:8:9:5:6:3:2:3:4:3:6:7:6:5:9:8:1:8:1:8:9:5 ', 'False1:8:1:8:1:8:1:8:1:8:1:8:9:8:1:8:9:8:1:8:1:8:1:8:9:8:1:8:9:5:6:5:9:8:1:8:1:8:9:5:6:7:11:14:11:7:6:5 ', 'False1:8:1:8:9:5:6:5:9:8:1:8:1:8:9:5:9:8:1:8:9:5:9:8:1:8:1:8:1:8:1:8:9:5:6:3:4:3:6:5:9:8:1:8:9:8:1:8:9:5:9:8 ']
2	2	3	118	0	0.0	1.6586645410559668	0.6285064452532296	0.0	540.0	0.27972027972027974:0.013986013986013986:0.03496503496503497:0.0:0.06293706293706294:0.04895104895104895:0.013986013986013986:0.3776223776223776:0.14685314685314685:0.0:0.013986013986013986:0.0:0.0:0.006993006993006993	['False1:8:1:8:9:5:6:3:6:5:9:8:1:8:1:8:1:8:9:5:9:8:1:8:9:8:1:8:1:8:9:8:1:8:1:8:1:8:9:5:9:8:1:8:9 ', 'False1:8:1:8:9:8:1:8:1:8:1:8:1:8:1:8:1:8:1:8:9:8:1:8:9:8:1:8:1:8:1:8:9:5:9:8:1:8:9:8:1:8:1:8:1:8:1:8 ', 'False1:8:9:8:1:8:1:8:9:5:6:7:11:14:11:7:6:3:2:3:6:5:9:8:1:8:9:5:6:3:2:3:6:5:9:8:1:8:9:8:1:8:1:8:1:8:1:8:1:8 ']
2	2	3	175	1	0.3333333333333333	2.1582296208440357	0.817803234747719	138.141	498.14099999999996	0.18699186991869918:0.024390243902439025:0.07317073170731707:0.016260162601626018:0.11382113821138211:0.08943089430894309:0.032520325203252036:0.24390243902439024:0.14634146341463414:0.008130081300813009:0.032520325203252036:0.008130081300813009:0.008130081300813009:0.016260162601626018	['False1:8:1:8:1:8:1:8:1:8:1:8:1:8:9:5:9:8:1:8:1:8:9:5:9:8:1:8:1:8:1:8:9:5:6:3:2:3:6:5:9 ', 'True1:8:9:5:6:5:9:8:1:8:9:5:9:8:1:8:1:8:9:5:9:8:1:8:1:8:1:8:9:5:6:7:11:10:13:12 ', 'False1:8:9:5:9:8:1:8:1:8:9:8:1:8:9:5:9:5:6:3:2:3:4:3:6:5:6:3:4:3:6:5:6:3:2:3:6:7:6:7:11:14:11:7:11:14 ']
2	2	2	79	0	0.0	1.4499870341524903	0.5494337003902375	0.0	360.0	0.2988505747126437:0.0:0.0:0.0:0.05747126436781609:0.011494252873563218:0.011494252873563218:0.41379310344827586:0.1724137931034483:0.011494252873563218:0.011494252873563218:0.0:0.011494252873563218:0.0	['False1:8:1:8:9:8:1:8:1:8:1:8:1:8:9:8:1:8:1:8:9:5:9:8:1:8:1:8:1:8:1:8:9:5:6:7:11:10:13 ', 'False1:8:1:8:9:8:1:8:1:8:1:8:9:5:9:8:1:8:9:8:1:8:1:8:1:8:9:8:1:8:1:8:9:5:9:8:1:8:9:8:1:8:9:5:9:8:1:8 ']
2	2	3	137	2	0.6666666666666666	2.3558042899159366	0.892668856973783	89.8455	359.69100000000003	0.17708333333333334:0.010416666666666666:0.052083333333333336:0.020833333333333332:0.052083333333333336:0.08333333333333333:0.0625:0.21875:0.08333333333333333:0.07291666666666667:0.0625:0.03125:0.0625:0.010416666666666666	['False1:8:9:8:1:8:9:8:1:8:1:8:1:8:9:8:1:8:1:8:1:8:1:8:1:8:9:5:6:3:4:3:2:3:6:7:11:14:11:10:13:12 ', 'True1:8:1:8:9:5:6:7:11:10:13:12 ', 'True1:8:1:8:1:8:1:8:9:5:6:3:4:3:6:5:9:8:1:8:9:5:6:7:11:10:11:7:6:7:6:7:11:10:13:10:13:10:13:10:13:12 ']
2	2	2	83	0	0.0	1.4277172729174281	0.5409951716075723	0.0	360.0	0.2967032967032967:0.01098901098901099:0.02197802197802198:0.0:0.054945054945054944:0.03296703296703297:0.0:0.4175824175824176:0.16483516483516483:0.0:0.0:0.0:0.0:0.0	['False1:8:9:8:1:8:1:8:9:5:6:5:9:8:1:8:1:8:1:8:1:8:9:5:9:8:1:8:1:8:1:8:1:8:9:8:1:8:1:8:1 ', 'False1:8:1:8:1:8:1:8:9:8:1:8:9:8:1:8:1:8:1:8:9:8:1:8:9:8:1:8:9:5:6:3:2:3:6:5:9:8:1:8:9:8:1:8:9:8:1:8:9:8 ']
2	2	3	137	1	0.3333333333333333	1.8372038377102373	0.6961591235981519	159.694	519.694	0.2248062015503876:0.007751937984496124:0.03875968992248062:0.015503875968992248:0.09302325581395349:0.05426356589147287:0.015503875968992248:0.3333333333333333:0.18604651162790697:0.007751937984496124:0.007751937984496124:0.007751937984496124:0.007751937984496124:0.0	['False1:8:9:5:6:3:2:3:4:3:6:5:9:8:1:8:9:5:6:5:9:8:1:8:9:5:6:7:6:5:9:8:1:8:1:8:9:8:1:8:1:8:9:8:1:8 ', 'False1:8:9:5:9:8:1:8:1:8:1:8:9:8:1:8:1:8:9:8:1:8:1:8:9:8:1:8:9:8:1:8:9:5:9:8:1:8:1:8:9:5:9:8:1:8:9 ', 'True1:8:1:8:9:5:9:8:1:8:1:8:1:8:1:8:9:5:9:8:1:8:1:8:9:5:6:3:4:3:6:7:11:10:13:12 ']
2	2	3	106	0	0.0	1.6984545121025958	0.6435837876815693	0.0	540.0	0.23529411764705882:0.007352941176470588:0.014705882352941176:0.007352941176470588:0.08088235294117647:0.051470588235294115:0.03676470588235294:0.3602941176470588:0.19117647058823528:0.0:0.014705882352941176:0.0:0.0:0.0	['False1:8:9:5:6:5:9:8:1:8:9:8:1:8:9:8:1:8:1:8:9:8:1:8:9:8:1:8:1:8:9:8:1:8:9:5:6:7:6:3:2:3:4 ', 'False1:8:1:8:9:5:6:7:11:7:6:5:9:8:1:8:1:8:1:8:9:8:1:8:1:8:9:8:1:8:9:5:9:8:1:8:1:8:1:8:1:8:9:8 ', 'False1:8:1:8:9:8:1:8:9:8:1:8:1:8:1:8:9:5:9:8:1:8:9:5:9:8:1:8:9:5:9:8:1:8:9:5:6:7:11:7:6:5:9:8:1:8:1:8:9 ']
2	6	4	138	0	0.0	1.7696674173885014	0.6705680083298898	0.0	720.0	0.2568306010928962:0.00546448087431694:0.01639344262295082:0.00546448087431694:0.07650273224043716:0.04371584699453552:0.02185792349726776:0.3551912568306011:0.16939890710382513:0.01092896174863388:0.02185792349726776:0.0:0.00546448087431694:0.01092896174863388	['False1:8:1:8:9:8:1:8:1:8:9:5:6:7:6:3:2:3:4:3:6:5:9:8:1:8:1:8:1:8:9:8:1:8:9:8:1:8:9 ', 'False1:8:1:8:1:8:1:8:9:5:9:8:1:8:9:8:1:8:1:8:1:8:1:8:1:8:9:5:6:5:9:8:1:8:9:8:1:8:9:8:1:8:9:5:6:7:11:14 ', 'False1:8:1:8:9:5:9:8:1:8:1:8:9:8:1:8:9:5:9:8:1:8:1:8:9:5:6:7:11:14:11:10:13:10:11:7:6:5:9:8:1:8:1:8:9:8:1:8:9 ', 'False1:8:9:5:9:8:1:8:1:8:1:8:1:8:9:5:6:5:9:8:1:8:1:8:9:5:9:8:1:8:1:8:1:8:1:8:1:8:9:8:1:8:…
2	6	3	120	0	0.0	1.7201961280660527	0.6518221899775235	0.0	540.0	0.216:0.0:0.008:0.0:0.104:0.056:0.024:0.336:0.216:0.008:0.024:0.0:0.0:0.008	['False1:8:1:8:9:8:1:8:9:8:1:8:1:8:9:5:9:8:1:8:9:5:9:8:1:8:1:8:9:8:1:8:1:8:1:8:1:8:9 ', 'False1:8:9:8:1:8:9:5:6:7:6:5:9:8:1:8:9:8:1:8:9:5:6:7:11:10:11:14:11:7:6:3:6:5:9:8:1:8:9:5:9 ', 'False1:8:9:5:6:5:9:8:1:8:9:8:1:8:1:8:1:8:9:5:6:5:9:8:1:8:9:8:1:8:9:5:9:8:1:8:1:8:9:5:9:8:1:8:9 ']
2	6	4	185	0	0.0	2.084002119806417	0.7896767138856504	0.0	720.0	0.17714285714285713:0.017142857142857144:0.06285714285714286:0.017142857142857144:0.09142857142857143:0.09142857142857143:0.05714285714285714:0.26857142857142857:0.15428571428571428:0.005714285714285714:0.045714285714285714:0.0:0.0:0.011428571428571429	['False1:8:9:8:1:8:1:8:9:8:1:8:1:8:9:5:6:5:9:8:1:8:1:8:9:5:6:7:11:10:11:14:11:7:6:3:6:5:9 ', 'False1:8:9:8:1:8:1:8:9:5:6:5:9:8:1:8:9:8:1:8:9:5:9:8:1:8:1:8:1:8:9:8:1:8:9:8:1:8:9:5:6:3:2:3:6:7:11:7 ', 'False1:8:1:8:9:8:1:8:1:8:1:8:9:8:1:8:1:8:9:8:1:8:9:5:6:3:4:3:6:7:11:7:6:5:9:8:1:8:1:8:9:5 ', 'False1:8:9:5:6:3:2:3:4:3:6:7:11:7:6:5:9:8:1:8:9:5:6:7:11:14:11:7:6:3:4:3:2:3:6:5:9:8:1:8:1:8:9:5:9:8 ']
2	6	3	99	0	0.0	1.5519205065712351	0.5880586560798533	0.0	540.0	0.2631578947368421:0.0:0.015037593984962405:0.0:0.09774436090225563:0.03759398496240601:0.015037593984962405:0.3684210526315789:0.19548872180451127:0.0:0.007518796992481203:0.0:0.0:0.0	['False1:8:1:8:9:5:9:8:1:8:9:5:9:8:1:8:9:5:6:3:6:5:9:8:1:8:1:8:1:8:1:8:1:8:9:5:9 ', 'False1:8:1:8:9:8:1:8:1:8:9:5:6:7:11:7:6:3:6:5:9:8:1:8:9:5:9:8:1:8:1:8:1:8:9:5:9:8:1:8:9:5 ', 'False1:8:1:8:9:8:1:8:1:8:9:5:9:8:1:8:9:5:9:8:1:8:1:8:9:5:9:8:1:8:1:8:9:8:1:8:1:8:9:8:1:8:1:8:1:8:1:8:1:8:9:8:1:8 ']
2	6	3	118	0	0.0	1.993596720505387	0.7554200123405537	0.0	540.0	0.225:0.008333333333333333:0.041666666666666664:0.016666666666666666:0.09166666666666666:0.075:0.03333333333333333:0.3:0.14166666666666666:0.025:0.025:0.0:0.016666666666666666:0.0	['False1:8:1:8:1:8:1:8:1:8:9:5:9:8:1:8:1:8:1:8:1:8:9:5:6:5:9:8:1:8:9:5:6:7:11:10:13 ', 'False1:8:1:8:1:8:9:8:1:8:1:8:9:8:1:8:9:5:9:8:1:8:1:8:1:8:9:5:6:3:4:3:6:7:6:5:9:8:1:8:9:5:6 ', 'False1:8:1:8:1:8:1:8:9:5:9:8:1:8:9:5:6:3:2:3:4:3:6:7:11:10:13:10:11:7:6:5:9:8:1:8:9:8:1:8 ']
2	6	4	179	3	0.75	2.426568476700341	0.9194830477798315	68.66466666666666	385.99399999999997	0.0707070707070707:0.020202020202020204:0.0707070707070707:0.020202020202020204:0.15151515151515152:0.1414141414141414:0.0707070707070707:0.1111111111111111:0.1414141414141414:0.04040404040404041:0.08080808080808081:0.030303030303030304:0.030303030303030304:0.020202020202020204	['True1:8:9:8:1:8:9:5:6:7:11:10:13:12 ', 'False1:8:9:5:6:3:2:3:6:5:9:5:9:8:9:5:6:5:9:8:1:8:9:5:6:3:4:3:2:3:6:5:9:5:6:5:9:8:9:5:6:3:4 ', 'True1:8:9:5:6:7:11:14:11:7:6:7:11:14:11:10:13:12 ', 'True1:8:1:8:9:5:6:7:6:3:6:5:9:5:6:7:11:10:11:7:11:10:13:12 ']
2	6	3	130	1	0.3333333333333333	1.9055872034822716	0.7220711661311588	99.368	459.368	0.24107142857142858:0.008928571428571428:0.03571428571428571:0.008928571428571428:0.08035714285714286:0.07142857142857142:0.03571428571428571:0.32142857142857145:0.15178571428571427:0.008928571428571428:0.017857142857142856:0.008928571428571428:0.008928571428571428:0.0	['False1:8:1:8:9:5:6:7:6:5:9:8:1:8:1:8:9:8:1:8:9:8:1:8:9:8:1:8:9:5:6:3:6:7:6:5:9:8:1:8:1 ', 'False1:8:1:8:1:8:9:8:1:8:9:5:9:8:1:8:9:5:9:8:1:8:9:5:9:8:1:8:1:8:1:8:1:8:1:8:9:8:1:8:1:8:9:5:6:7:11 ', 'True1:8:1:8:1:8:1:8:1:8:9:5:6:3:2:3:4:3:6:7:11:10:13:12 ']
2	6	2	78	0	0.0	1.5604956219695831	0.5913079660899537	0.0	360.0	0.24242424242424243:0.0:0.0:0.0:0.09090909090909091:0.020202020202020204:0.010101010101010102:0.37373737373737376:0.2222222222222222:0.010101010101010102:0.020202020202020204:0.0:0.0:0.010101010101010102	['False1:8:9:5:9:8:1:8:9:5:9:8:1:8:1:8:9:8:1:8:9:5:9:8:1:8:1:8:9:5:9:8:1:8:1:8:1:8:1:8:9:8:1:8:1 ', 'False1:8:9:8:1:8:1:8:9:5:9:8:1:8:9:8:1:8:9:8:1:8:9:8:1:8:9:5:6:5:9:8:1:8:9:5:9:8:1:8:9:8:1:8:1:8:9:5:6:7:11:10:11:14 ']
2	6	3	136	1	0.3333333333333333	1.7475706345976139	0.662195025089655	143.983	503.983	0.25:0.0:0.0078125:0.0:0.078125:0.0390625:0.0234375:0.359375:0.171875:0.0234375:0.0234375:0.0078125:0.015625:0.0	['False1:8:1:8:9:5:9:8:1:8:9:8:1:8:9:5:9:8:1:8:1:8:1:8:1:8:9:5:9:8:1:8:9:8:1:8:9:8:1:8:1:8 ', 'False1:8:1:8:1:8:9:5:6:7:11:10:13:10:11:7:6:3:6:5:9:8:1:8:9:5:9:8:1:8:9:8:1:8:1:8:1:8:1:8:9:5:9:8:1:8 ', 'True1:8:9:8:1:8:1:8:1:8:1:8:9:8:1:8:9:5:6:5:9:8:1:8:1:8:1:8:9:8:1:8:9:5:6:7:11:10:13:12 ']
2	6	4	129	0	0.0	1.6483367457561593	0.624593004198384	0.0	720.0	0.26857142857142857:0.005714285714285714:0.017142857142857144:0.005714285714285714:0.05714285714285714:0.02857142857142857:0.022857142857142857:0.38857142857142857:0.17142857142857143:0.005714285714285714:0.022857142857142857:0.0:0.0:0.005714285714285714	['False1:8:9:8:1:8:1:8:9:5:6:7:11:7:6:3:2:3:4:3:6:5:9:8:1:8:9:5:9:8:1:8:9:8:1:8:9:5 ', 'False1:8:1:8:9:8:1:8:9:8:1:8:1:8:1:8:1:8:9:8:1:8:9:8:1:8:1:8:1:8:9:5:9:8:1:8:9:5:9:8:1:8:9:8:1:8:1:8:1:8 ', 'False1:8:1:8:9:5:6:7:11:14:11:10:11:7:6:5:9:8:1:8:9:5:9:8:1:8:1:8:1:8:1:8:1:8:9:8:1:8 ', 'False1:8:1:8:1:8:9:8:1:8:1:8:1:8:9:8:1:8:9:8:1:8:9:8:1:8:1:8:1:8:1:8:9:8:1:8:9:5:9:8:1:8:9:8:1:8:9:8:1 ']
2	10	3	128	0	0.0	1.8291987131740546	0.6931257963390772	0.0	540.0	0.20967741935483872:0.0:0.016129032258064516:0.008064516129032258:0.12096774193548387:0.06451612903225806:0.03225806451612903:0.3064516129032258:0.20161290322580644:0.008064516129032258:0.024193548387096774:0.0:0.0:0.008064516129032258	['False1:8:9:5:9:8:1:8:9:8:1:8:1:8:1:8:9:5:9:8:1:8:1:8:9:5:6:7:6:5:9:8:1:8:1:8:9:5:9:8 ', 'False1:8:9:5:9:8:1:8:1:8:1:8:9:5:9:8:1:8:9:5:9:8:1:8:1:8:9:5:9:8:1:8:1:8:9:5:6:5:9:8:1:8:1:8:9 ', 'False1:8:1:8:1:8:1:8:9:5:6:7:6:5:9:8:1:8:9:8:1:8:9:5:6:3:4:3:6:7:11:14:11:10:11:7:6:5:9 ']
2	10	5	117	0	0.0	1.5889007172006346	0.6020713151511099	0.0	900.0	0.24782608695652175:0.004347826086956522:0.021739130434782608:0.004347826086956522:0.1:0.05217391304347826:0.008695652173913044:0.3652173913043478:0.1956521739130435:0.0:0.0:0.0:0.0:0.0	['False1:8:1:8:9:5:6:3:6:5:9:8:1:8:9:5:9:8:1:8:1:8:1:8:9:5:6:3:2:3:6:5:9:8:1:8:1:8:1:8:9:5 ', 'False1:8:9:8:1:8:9:8:1:8:1:8:9:5:6:5:9:8:1:8:1:8:9:5:9:8:1:8:1:8:9:8:1:8:9:8:1:8:9:5:6:7:6:5:9:8 ', 'False1:8:1:8:9:5:6:5:9:8:1:8:1:8:1:8:1:8:9:8:1:8:9:5:9:8:1:8:1:8:9:8:1:8:1:8:9:8:1:8:9 ', 'False1:8:9:5:6:3:4:3:6:5:9:8:1:8:9:8:1:8:1:8:9:8:1:8:1:8:1:8:1:8:9:8:1:8:1:8:9:8:1:8:9:5:9:8:1:8:1:8:9:8 ', 'Fal…
2	10	4	129	0	0.0	1.8073228870985385	0.6848365387204467	0.0	720.0	0.25:0.005681818181818182:0.056818181818181816:0.022727272727272728:0.08522727272727272:0.07954545454545454:0.017045454545454544:0.32954545454545453:0.14204545454545456:0.0:0.005681818181818182:0.0:0.0:0.005681818181818182	['False1:8:1:8:1:8:1:8:1:8:1:8:1:8:1:8:1:8:9:8:1:8:9:5:9:8:1:8:9:5:6:3:4:3:6:7:11:14 ', 'False1:8:9:5:6:3:2:3:4:3:6:7:6:5:9:8:1:8:1:8:9:5:6:5:9:8:1:8:9:5:6:3:4:3:6:5:9:8:1:8:9 ', 'False1:8:9:5:6:3:6:5:9:8:1:8:9:5:6:3:4:3:6:7:6:5:9:8:1:8:1:8:1:8:1:8:1:8:1:8:1:8:9:5:9:8:1:8:9:8:1:8:9 ', 'False1:8:1:8:1:8:9:8:1:8:9:8:1:8:9:8:1:8:1:8:1:8:1:8:1:8:9:5:6:5:9:8:1:8:9:8:1:8:1:8:1:8:1:8:1:8:1:8 ']
2	10	4	96	0	0.0	1.4090356326702531	0.5339162650459257	0.0	720.0	0.2983425414364641:0.0:0.0:0.0:0.07734806629834254:0.027624309392265192:0.011049723756906077:0.40331491712707185:0.17679558011049723:0.0:0.0055248618784530384:0.0:0.0:0.0	['False1:8:9:8:1:8:1:8:1:8:9:5:9:8:1:8:1:8:1:8:1:8:1:8:1:8:9:8:1:8:9:8:1:8:9:8:1:8:9 ', 'False1:8:1:8:9:8:1:8:9:5:9:8:1:8:1:8:1:8:1:8:1:8:9:5:9:8:1:8:1:8:9:8:1:8:1:8:9:8:1:8:1:8:1:8:9:5:6 ', 'False1:8:1:8:1:8:1:8:9:5:9:8:1:8:9:5:6:5:9:8:1:8:9:5:9:8:1:8:1:8:1:8:9:5:9:8:1:8:9:5:6:7:11:7:6:5:9:8:1 ', 'False1:8:1:8:9:8:1:8:1:8:1:8:1:8:1:8:1:8:9:8:1:8:9:5:9:8:1:8:1:8:1:8:9:8:1:8:1:8:9:5:6:5:9:8:1:8 ']
2	10	8	331	3	0.375	2.039355465790153	0.7727590616939972	137.42499999999998	1312.275	0.18484848484848485:0.00909090909090909:0.04242424242424243:0.012121212121212121:0.09090909090909091:0.0696969696969697:0.03333333333333333:0.29393939393939394:0.18787878787878787:0.01818181818181818:0.030303030303030304:0.00909090909090909:0.012121212121212121:0.006060606060606061	['False1:8:9:5:9:8:1:8:1:8:9:8:1:8:9:5:6:7:6:3:6:5:9:8:1:8:9:8:1:8:9:8:1:8:1:8:9:5:6 ', 'True1:8:9:8:1:8:9:5:6:3:2:3:4:3:6:5:9:8:1:8:9:5:6:3:6:5:9:8:1:8:9:5:6:7:11:10:13:12 ', 'False1:8:9:8:1:8:9:8:1:8:9:8:1:8:1:8:9:5:9:8:1:8:1:8:1:8:9:5:9:8:1:8:9:5:9:8:1:8:1:8:9:8:1:8:1:8 ', 'True1:8:1:8:9:8:9:5:6:7:11:14:11:10:13:10:11:7:11:10:13:12 ', 'False1:8:1:8:1:8:9:5:9:8:1:8:9:5:9:8:1:8:1:8:9:5:9:8:1:8:1…
2	10	4	117	0	0.0	1.6853640518696429	0.638623508840313	0.0	720.0	0.2529411764705882:0.0058823529411764705:0.023529411764705882:0.0:0.08823529411764706:0.07058823529411765:0.023529411764705882:0.35294117647058826:0.17058823529411765:0.0:0.0058823529411764705:0.0:0.0:0.0058823529411764705	['False1:8:1:8:1:8:9:5:9:8:1:8:1:8:9:8:1:8:1:8:1:8:1:8:9:8:1:8:9:8:1:8:9:5:6:7:6:5 ', 'False1:8:9:8:1:8:1:8:1:8:1:8:1:8:9:5:9:8:1:8:9:5:9:8:1:8:9:5:9:8:1:8:1:8:9:5:6:3:2:3:6:7:6:5:9 ', 'False1:8:9:8:1:8:1:8:9:8:1:8:1:8:9:8:1:8:9:8:1:8:9:8:1:8:1:8:1:8:1:8:9:5:6:7:6:5:9 ', 'False1:8:1:8:1:8:1:8:9:5:6:3:6:5:9:8:1:8:1:8:1:8:9:5:6:3:6:5:9:8:1:8:9:8:1:8:1:8:9:8:1:8:9:5:6:7:11:14 ']
2	10	2	63	0	0.0	1.2429468902279477	0.47098139031680447	0.0	360.0	0.2823529411764706:0.0:0.0:0.0:0.07058823529411765:0.0:0.0:0.4235294117647059:0.2235294117647059:0.0:0.0:0.0:0.0:0.0	['False1:8:9:8:1:8:1:8:1:8:9:5:9:8:1:8:9:8:1:8:1:8:9:5:9:8:1:8:9:5:9:8:1:8:9:5:9 ', 'False1:8:1:8:1:8:1:8:9:5:9:8:1:8:1:8:9:5:9:8:1:8:1:8:9:8:1:8:9:8:1:8:1:8:1:8:9:8:1:8:9:8:1:8:1:8:9:8 ']
2	10	3	137	0	0.0	2.110429485424338	0.7996906553492766	0.0	540.0	0.1732283464566929:0.015748031496062992:0.05511811023622047:0.007874015748031496:0.09448818897637795:0.11023622047244094:0.047244094488188976:0.2677165354330709:0.14960629921259844:0.015748031496062992:0.03937007874015748:0.0:0.007874015748031496:0.015748031496062992	['False1:8:1:8:9:8:1:8:9:8:1:8:9:8:1:8:9:5:6:3:2:3:6:5:9:8:1:8:1:8:9:5:6:7 ', 'False1:8:1:8:9:8:1:8:1:8:9:8:1:8:1:8:9:8:1:8:1:8:9:8:1:8:9:5:6:3:2:3:6:7:11:14:11:10:13:10:11:7:6:5 ', 'False1:8:9:5:6:3:4:3:6:7:6:5:9:8:1:8:9:8:1:8:9:5:6:3:6:7:11:14:11:7:6:5:9:8:1:8:1:8:9:5:6:5:9:8:1:8:9:5:6 ']
2	10	2	86	0	0.0	1.563931890524352	0.592610047903868	0.0	360.0	0.30120481927710846:0.012048192771084338:0.03614457831325301:0.012048192771084338:0.08433734939759036:0.03614457831325301:0.0:0.37349397590361444:0.14457831325301204:0.0:0.0:0.0:0.0:0.0	['False1:8:1:8:1:8:1:8:1:8:9:5:9:8:1:8:1:8:1:8:1:8:9:8:1:8:1:8:9:5:9:8:1:8:1:8:9:5:9:8 ', 'False1:8:1:8:9:5:6:5:9:8:1:8:9:5:6:3:4:3:2:3:6:5:9:8:1:8:1:8:1:8:1:8:1:8:1:8:9:8:1:8:1:8:1 ']
2	10	3	100	0	0.0	1.632897099782285	0.6187425644217971	0.0	540.0	0.26153846153846155:0.007692307692307693:0.03076923076923077:0.007692307692307693:0.08461538461538462:0.046153846153846156:0.007692307692307693:0.36923076923076925:0.17692307692307693:0.0:0.007692307692307693:0.0:0.0:0.0	['False1:8:1:8:1:8:1:8:1:8:9:5:9:8:1:8:1:8:1:8:1:8:1:8:9:5:6:3:6:5:9:8:1:8:1:8:1:8 ', 'False1:8:9:5:9:8:1:8:9:8:1:8:9:8:1:8:9:8:1:8:1:8:9:5:9:8:1:8:9:8:1:8:1:8:1:8:9:8:1:8:9:5:9:8:1:8:9 ', 'False1:8:9:5:6:3:2:3:4:3:6:5:9:8:1:8:1:8:1:8:9:8:1:8:9:8:1:8:1:8:9:5:6:5:9:8:1:8:1:8:9:5:6:7:11 ']
2	14	5	152	0	0.0	1.7413601664931275	0.6598417347557191	0.0	900.0	0.2383177570093458:0.009345794392523364:0.02336448598130841:0.004672897196261682:0.07476635514018691:0.04672897196261682:0.028037383177570093:0.3598130841121495:0.18691588785046728:0.004672897196261682:0.018691588785046728:0.0:0.0:0.004672897196261682	['False1:8:9:5:6:7:11:7:6:5:9:8:1:8:9:5:6:7:6:3:2:3:6:5:9:8:1:8:1:8:1:8:9:8:1:8:1:8:1 ', 'False1:8:1:8:1:8:9:8:1:8:1:8:9:8:1:8:9:8:1:8:1:8:1:8:9:8:1:8:9:5:6:7:6:5:9:8:1:8:9:5:9:8:1 ', 'False1:8:9:5:9:8:1:8:9:5:9:8:1:8:1:8:9:5:9:8:1:8:9:5:9:8:1:8:9:8:1:8:1:8:1:8:9:8:1:8:1:8 ', 'False1:8:9:8:1:8:9:8:1:8:9:5:9:8:1:8:1:8:1:8:9:8:1:8:9:5:9:8:1:8:9:8:1:8:1:8:9:8:1:8:1:8:9:8:1:8 ', 'False1:8:1:8:9:8:1:8…
2	14	4	106	0	0.0	1.5399299682069354	0.5835151631326774	0.0	720.0	0.2737430167597765:0.00558659217877095:0.0223463687150838:0.00558659217877095:0.07262569832402235:0.03910614525139665:0.0111731843575419:0.39106145251396646:0.1787709497206704:0.0:0.0:0.0:0.0:0.0	['False1:8:1:8:9:5:6:3:2:3:4:3:6:5:9:8:1:8:9:8:1:8:1:8:9:8:1:8:9:8:1:8:1:8:9:8:1:8 ', 'False1:8:9:8:1:8:1:8:1:8:9:5:9:8:1:8:1:8:9:8:1:8:1:8:1:8:1:8:9:5:9:8:1:8:9:5:6:7:6:5:9:8:1:8 ', 'False1:8:9:8:1:8:9:8:1:8:1:8:1:8:1:8:9:8:1:8:1:8:9:8:1:8:1:8:1:8:1:8:1:8:9:5:9:8:1:8:9:8:1:8:9:5:9 ', 'False1:8:1:8:1:8:9:5:9:8:1:8:9:8:1:8:1:8:1:8:1:8:9:8:1:8:9:5:6:7:6:5:9:8:1:8:1:8:9:5:9:8:1:8:1:8:9:5:6:3 ']
2	14	5	190	0	0.0	2.1359969706692197	0.8093787682060781	0.0	900.0	0.17733990147783252:0.014778325123152709:0.054187192118226604:0.014778325123152709:0.10344827586206896:0.09852216748768473:0.04433497536945813:0.2561576354679803:0.15270935960591134:0.024630541871921183:0.03940886699507389:0.0:0.009852216748768473:0.009852216748768473	['False1:8:9:5:6:3:2:3:4:3:6:7:6:5:9:8:1:8:1:8:1:8:1:8:9:5:9:8:1:8:1:8:9:5:9 ', 'False1:8:9:5:6:5:9:8:1:8:9:8:1:8:1:8:9:8:1:8:9:8:1:8:9:5:6:3:2:3:4:3:6:5:9:8:1:8:9:8:1:8:9:5 ', 'False1:8:9:5:6:7:11:10:13:10:11:7:6:3:6:5:9:8:1:8:1:8:1:8:9:5:9:8:1:8:9:8:1:8:9:8:1 ', 'False1:8:9:5:6:7:11:10:13:10:11:14:11:7:6:5:9:8:1:8:1:8:9:8:1:8:1:8:9:5:6:3:4:3:2:3:6:7:6:5:9:8 ', 'False1:8:1:8:9:5:6:7:11:14:11:10:…
2	14	5	134	0	0.0	1.659778112367211	0.628928403237525	0.0	900.0	0.2420091324200913:0.0045662100456621:0.0273972602739726:0.0091324200913242:0.091324200913242:0.0410958904109589:0.0091324200913242:0.3607305936073059:0.2009132420091324:0.0045662100456621:0.0091324200913242:0.0:0.0:0.0	['False1:8:1:8:1:8:9:8:1:8:9:5:6:3:6:5:9:8:1:8:9:8:1:8:9:8:1:8:1:8:9:8:1:8:9:5:9 ', 'False1:8:9:8:1:8:1:8:1:8:9:8:1:8:1:8:9:5:6:7:11:10:11:7:6:5:9:8:1:8:1:8:1:8:9:8:1:8:9:8:1:8:9:5:9 ', 'False1:8:1:8:1:8:1:8:9:5:9:8:1:8:1:8:9:5:9:8:1:8:9:5:6:3:2:3:4:3:6:5:9:8:1:8:9:5 ', 'False1:8:9:8:1:8:1:8:1:8:9:5:6:5:9:8:1:8:1:8:9:8:1:8:9:5:9:8:1:8:9:5:6:3:4:3:6:5:9:8:1:8:1:8:1:8:9:8:1:8:9:8:1 ', 'False1:8:9:8…
2	14	6	127	0	0.0	1.5864990452748138	0.6011612659836024	0.0	1080.0	0.24444444444444444:0.003703703703703704:0.014814814814814815:0.0:0.08518518518518518:0.037037037037037035:0.018518518518518517:0.37407407407407406:0.2111111111111111:0.003703703703703704:0.007407407407407408:0.0:0.0:0.0	['False1:8:1:8:9:5:9:8:1:8:9:5:9:8:1:8:9:8:1:8:9:8:1:8:1:8:9:5:9:8:1 ', 'False1:8:9:8:1:8:1:8:9:8:1:8:1:8:1:8:9:8:1:8:9:5:9:8:1:8:9:5:9:8:1:8:1:8:9:5:9:8:1:8:1:8:1:8:9:8:1:8:9:8:1:8:9:8 ', 'False1:8:9:8:1:8:9:5:9:8:1:8:9:5:9:8:1:8:9:5:9:8:1:8:9:5:6:7:6:5:9:8:1:8:1:8:9:8:1:8:9:5:6:7:11:10:11:7:6:3 ', 'False1:8:1:8:9:5:9:8:1:8:1:8:9:8:1:8:1:8:9:8:1:8:9:5:6:3:6:7:6:5:9:8:1:8:9:5:9 ', 'False1:8:1:8:9…
2	14	5	167	0	0.0	2.018403448043756	0.7648198564667081	0.0	900.0	0.2087378640776699:0.019417475728155338:0.06310679611650485:0.014563106796116505:0.0970873786407767:0.0825242718446602:0.02912621359223301:0.28640776699029125:0.14563106796116504:0.009708737864077669:0.03398058252427184:0.0:0.0:0.009708737864077669	['False1:8:1:8:9:8:1:8:1:8:9:5:9:8:1:8:1:8:1:8:1:8:9:5:9:8:1:8:1:8:9:5:6:5:9:8 ', 'False1:8:9:5:9:8:1:8:1:8:9:5:6:3:4:3:2:3:6:5:9:8:1:8:1:8:1:8:1:8:9:5:6:7:11:14:11:10:11:7:6:5 ', 'False1:8:1:8:9:5:9:8:1:8:9:5:6:3:6:5:9:8:1:8:9:5:9:8:1:8:1:8:1:8:1:8:9:5:6:3:4:3:2:3:6:7:11:14:11 ', 'False1:8:9:8:1:8:1:8:9:5:6:7:6:3:2:3:4:3:6:5:9:8:1:8:9:8:1:8:1:8:1:8:1:8:9:5:6:3:2:3:6:5:9 ', 'False1:8:1:8:1:8:9:8:…
2	14	8	192	1	0.125	1.8401225003711685	0.6972650725399115	58.402	1318.402	0.23867069486404835:0.012084592145015106:0.03927492447129909:0.00906344410876133:0.07854984894259819:0.0513595166163142:0.021148036253776436:0.34441087613293053:0.1691842900302115:0.006042296072507553:0.015105740181268883:0.006042296072507553:0.006042296072507553:0.0030211480362537764	['False1:8:9:5:6:5:9:8:1:8:1:8:9:5:9:8:1:8:9:8:1:8:9:5:9:8:1:8:9:5:9:8:1:8:1:8:9:5 ', 'False1:8:9:8:1:8:1:8:9:8:1:8:9:8:1:8:1:8:1:8:1:8:9:5:6:7:6:3:2:3:6:5:9:8:1:8:9:5:9:8:1 ', 'False1:8:1:8:1:8:9:8:1:8:9:5:6:7:6:3:2:3:4:3:6:5:9:8:1:8:1:8:9:8:1:8:1:8:9:5:6:3:4:3:6:7:11:10:13:12 ', 'False1:8:1:8:9:8:1:8:9:5:9:8:1:8:9:8:1:8:9:8:1:8:1:8:1:8:1:8:1:8:1:8:9:5:9:8:1:8:9:8:1:8:9:5:6:5 ', 'True1:8:1:8:1:8…
2	14	6	133	0	0.0	1.649258096723676	0.6249421254384486	0.0	1080.0	0.23636363636363636:0.007272727272727273:0.01818181818181818:0.0036363636363636364:0.10181818181818182:0.04:0.007272727272727273:0.36363636363636365:0.20363636363636364:0.0036363636363636364:0.01090909090909091:0.0:0.0:0.0036363636363636364	['False1:8:1:8:9:5:6:3:4:3:2:3:6:5:9:8:1:8:1:8:1:8:1:8:9:8:1:8:1:8:9:8:1:8:1:8:9:8:1:8:9:5 ', 'False1:8:1:8:1:8:9:8:1:8:9:8:1:8:1:8:9:8:1:8:1:8:1:8:1:8:9:5:9:8:1:8:9:5:6:5:9:8:1:8:9:5:9:8:1:8:1:8:9:8:1:8:9 ', 'False1:8:9:5:6:5:9:8:1:8:1:8:9:8:1:8:9:8:1:8:9:8:1:8:9:5:9:8:1:8:1:8:1:8:9:5:9:8:1:8:1:8:9:5:6:3:2:3 ', 'False1:8:9:5:6:5:9:8:1:8:9:5:9:8:1:8:1:8:9:5:6:5:9:8:1:8:9:5:9:8:1:8:9:5:9:8:1:8:9:8…
2	14	6	201	0	0.0	1.9793050301631552	0.7500045595643476	0.0	1080.0	0.19784172661870503:0.014388489208633094:0.046762589928057555:0.014388489208633094:0.09712230215827339:0.06474820143884892:0.03237410071942446:0.29856115107913667:0.18345323741007194:0.01079136690647482:0.02877697841726619:0.0:0.0035971223021582736:0.007194244604316547	['False1:8:1:8:9:8:1:8:9:8:1:8:9:8:1:8:9:8:1:8:9:8:1:8:9:5:6:5:9:8:1:8:9:5:9:8:1:8:1:8:9:5 ', 'False1:8:9:8:1:8:1:8:9:5:6:3:2:3:6:5:9:8:1:8:1:8:9:8:1:8:1:8:9:5:9:8:1:8:9:5:9:8:1:8:1:8:9:8:1:8:1:8:9 ', 'False1:8:1:8:9:8:1:8:1:8:9:5:6:7:11:14:11:7:6:3:4:3:2:3:6:5:9:8:1:8:9:5:6:7:11:7:6:5:9 ', 'False1:8:9:5:6:5:9:8:1:8:9:8:1:8:1:8:1:8:9:5:9:8:1:8:1:8:9:5:9:8:1:8:9:5:9:8:1:8:9:5:9:8:1:8:9:8:1:8:9:5:9…
2	14	5	132	0	0.0	1.7039547917871962	0.6456679711598428	0.0	900.0	0.2535211267605634:0.004694835680751174:0.018779342723004695:0.004694835680751174:0.07981220657276995:0.051643192488262914:0.023474178403755867:0.3615023474178404:0.1784037558685446:0.009389671361502348:0.009389671361502348:0.0:0.004694835680751174:0.0	['False1:8:9:8:1:8:1:8:9:8:1:8:9:5:9:8:1:8:9:8:1:8:9:5:6:7:11:10:13:10:11:7:6:5:9:8:1:8:9:5:9 ', 'False1:8:9:8:1:8:1:8:9:8:1:8:9:8:1:8:9:5:6:3:4:3:2:3:6:7:6:5:9:8:1:8:1:8:9:8:1:8:1:8:9:5:6 ', 'False1:8:9:8:1:8:9:5:9:8:1:8:1:8:1:8:9:5:9:8:1:8:1:8:1:8:1:8:1:8:9:8:1:8:1:8:1 ', 'False1:8:1:8:9:8:1:8:9:5:9:8:1:8:1:8:1:8:1:8:1:8:9:5:9:8:1:8:9:8:1:8:1:8:1:8:1:8:9:8:1:8:1:8:9:8:1:8 ', 'False1:8:9:8:1:8:1…
2	18	7	169	0	0.0	1.8925091377054448	0.7171155838366532	0.0	1260.0	0.21035598705501618:0.022653721682847898:0.06796116504854369:0.016181229773462782:0.09061488673139159:0.08090614886731391:0.025889967637540454:0.3074433656957929:0.16828478964401294:0.0:0.006472491909385114:0.0:0.0:0.003236245954692557	['False1:8:1:8:1:8:9:5:9:8:1:8:1:8:9:5:6:3:2:3:6:5:9:8:1:8:1:8:9:8:1:8:1:8:1:8:9 ', 'False1:8:9:5:6:7:6:5:9:8:1:8:9:8:1:8:1:8:9:8:1:8:1:8:9:8:1:8:1:8:9:5:9:8:1:8:9:5 ', 'False1:8:9:5:9:8:1:8:1:8:1:8:9:8:1:8:1:8:1:8:1:8:9:5:6:5:9:8:1:8:1:8:1:8:9:5:6:7:6:3:2:3:6:5:9 ', 'False1:8:1:8:1:8:9:8:1:8:9:8:1:8:9:5:6:7:6:3:2:3:4:3:6:5:9:8:1:8:9:5:6:7:6:3:4:3:6:5:9:8 ', 'False1:8:9:5:6:3:4:3:2:3:6:5:9:8:1:8:…
2	18	2	74	0	0.0	1.671738333327167	0.6334604082173863	0.0	360.0	0.24444444444444444:0.0:0.022222222222222223:0.011111111111111112:0.08888888888888889:0.05555555555555555:0.022222222222222223:0.35555555555555557:0.18888888888888888:0.0:0.011111111111111112:0.0:0.0:0.0	['False1:8:9:5:6:3:6:7:11:7:6:5:9:8:1:8:9:8:1:8:1:8:9:8:1:8:1:8:9:5:6:5:9:8:1:8:9:5:6:3:4 ', 'False1:8:1:8:9:5:9:8:1:8:1:8:9:8:1:8:9:5:9:8:1:8:1:8:1:8:9:8:1:8:1:8:1:8:9:5:9:8:1:8:9:8:1:8:1:8:1:8:9 ']
2	18	6	137	0	0.0	1.5546063229918847	0.5890763741834009	0.0	1080.0	0.26666666666666666:0.00784313725490196:0.027450980392156862:0.00784313725490196:0.058823529411764705:0.0392156862745098:0.011764705882352941:0.39215686274509803:0.18823529411764706:0.0:0.0:0.0:0.0:0.0	['False1:8:9:8:1:8:9:8:1:8:9:8:1:8:9:8:1:8:1:8:1:8:9:5:9:8:1:8:1:8:1:8:9:8:1:8:1:8:1 ', 'False1:8:9:8:1:8:9:8:1:8:9:8:1:8:1:8:9:8:1:8:1:8:9:8:1:8:1:8:9:8:1:8:9:5:9:8:1:8:1:8:9:8:1:8:9 ', 'False1:8:1:8:9:5:6:3:4:3:2:3:6:5:9:8:1:8:9:8:1:8:9:5:9:8:1:8:9:8:1:8:9:8:1:8:9:5:9:8:1 ', 'False1:8:9:8:1:8:1:8:9:8:1:8:9:8:1:8:9:5:9:8:1:8:9:5:6:7:6:3:6:5:9:8:1:8:9:8:1:8:1:8:9:8:1:8:9:5:6:7:6:5 ', 'False1:8:9:…
2	18	9	181	0	0.0	1.707149114666564	0.6468783741486378	0.0	1620.0	0.26631853785900783:0.010443864229765013:0.031331592689295036:0.005221932114882507:0.06527415143603134:0.04960835509138381:0.018276762402088774:0.3681462140992167:0.16449086161879894:0.005221932114882507:0.010443864229765013:0.0:0.0026109660574412533:0.0026109660574412533	['False1:8:1:8:1:8:9:8:1:8:1:8:1:8:9:5:9:8:1:8:1:8:9:5:9:8:1:8:1:8:9:8:1:8:1:8:9 ', 'False1:8:9:5:6:3:2:3:6:7:6:5:9:8:1:8:1:8:1:8:9:5:9:8:1:8:9:8:1:8:9:5:6:3:6:5 ', 'False1:8:9:5:6:5:9:8:1:8:9:5:9:8:1:8:1:8:1:8:1:8:9:5:6:3:2:3:6:7:11:10:13:10:11:14:11:7:6 ', 'False1:8:9:8:1:8:1:8:1:8:9:8:1:8:9:8:1:8:9:5:9:8:1:8:9:8:1:8:9:5:6:7:6:3:6:5:9:8:1:8:1 ', 'False1:8:9:8:1:8:1:8:9:8:1:8:1:8:1:8:9:8:1:8:9:8…
2	18	6	162	1	0.16666666666666666	1.8842870171277435	0.7140000317471121	75.553	975.553	0.22727272727272727:0.022727272727272728:0.06363636363636363:0.01818181818181818:0.09090909090909091:0.06363636363636363:0.013636363636363636:0.31363636363636366:0.16818181818181818:0.004545454545454545:0.004545454545454545:0.004545454545454545:0.004545454545454545:0.0	['False1:8:9:8:1:8:9:5:9:8:1:8:9:5:9:8:1:8:9:8:1:8:1:8:1:8:9:5:6:5:9:8:1:8:1:8:9 ', 'False1:8:9:5:6:7:6:5:9:8:1:8:9:5:6:5:9:8:1:8:1:8:1:8:1:8:1:8:1:8:9:8:1:8:1:8:1 ', 'False1:8:1:8:1:8:1:8:1:8:1:8:9:8:1:8:9:5:9:8:1:8:1:8:9:8:1:8:9:5:9:8:1:8:9:5:6:3:4:3:2:3:6:5:9 ', 'False1:8:9:8:1:8:1:8:9:8:1:8:9:5:9:8:1:8:9:8:1:8:9:5:9:8:1:8:9:8:1:8:1:8:9:5:6:7:6:3:4:3:2:3 ', 'False1:8:9:5:6:3:4:3:2:3:6:5:9:8:1:…
2	18	5	130	1	0.2	1.6394096535552403	0.6212103220183722	151.661	871.6610000000001	0.26865671641791045:0.0:0.014925373134328358:0.004975124378109453:0.07960199004975124:0.05472636815920398:0.014925373134328358:0.373134328358209:0.1691542288557214:0.004975124378109453:0.004975124378109453:0.004975124378109453:0.004975124378109453:0.0	['False1:8:1:8:1:8:1:8:9:8:1:8:1:8:1:8:1:8:1:8:1:8:9:5:9:8:1:8:1:8:1:8:1:8:9 ', 'False1:8:9:8:1:8:9:8:1:8:9:8:1:8:9:5:9:8:1:8:1:8:1:8:9:8:1:8:9:8:1:8:1:8:1:8:1:8:9:8:1:8:9:5:6:5 ', 'False1:8:9:5:6:7:6:3:6:5:9:8:1:8:9:8:1:8:9:5:9:8:1:8:1:8:9:8:1:8:9:5:9:8:1:8:1:8:9:5:6:7:6:3:4 ', 'False1:8:1:8:9:5:6:5:9:8:1:8:9:8:1:8:9:5:6:3:6:5:9:8:1:8:1:8:1:8:1:8:1:8:9:8:1:8:9:5:6 ', 'True1:8:1:8:1:8:9:8:1:8:1:8…
2	18	16	444	8	0.5	2.223763888768776	0.8426356880594833	70.235625	2001.885	0.17777777777777778:0.014141414141414142:0.048484848484848485:0.010101010101010102:0.08282828282828283:0.09090909090909091:0.05656565656565657:0.25252525252525254:0.13333333333333333:0.030303030303030304:0.05656565656565657:0.01616161616161616:0.020202020202020204:0.010101010101010102	['False1:8:1:8:9:5:9:8:1:8:9:5:6:7:6:3:4:3:6:5:9:8:1:8:1:8:9:5:6:7:6:5:9:8:1:8:9:8:1:8:9 ', 'False1:8:1:8:9:5:6:3:6:7:6:5:9:8:1:8:1:8:9:8:1:8:1:8:9:8:1:8:1:8:9:8:1:8:9:5:9:8 ', 'False1:8:9:8:1:8:9:8:1:8:1:8:1:8:9:5:6:7:11:7:6:3:2:3:6:5:9:8:1:8:9:8:1:8:1:8:1:8 ', 'False1:8:9:8:1:8:1:8:9:8:1:8:1:8:1:8:9:5:6:7:6:3:2:3:4:3:6:5:9:8:1:8:1:8:1:8:9:5:6:7:11 ', 'False1:8:9:5:9:8:1:8:9:5:6:3:2:3:4:3:6:5:9:…
2	18	5	146	0	0.0	1.8144765311086435	0.6875472202694329	0.0	900.0	0.2222222222222222:0.004830917874396135:0.024154589371980676:0.00966183574879227:0.09178743961352658:0.06280193236714976:0.033816425120772944:0.3333333333333333:0.18357487922705315:0.00966183574879227:0.024154589371980676:0.0:0.0:0.0	['False1:8:9:8:1:8:1:8:9:8:1:8:1:8:9:8:1:8:9:5:9:8:1:8:9:5:6:5:9:8:1:8:1:8:9 ', 'False1:8:9:5:6:7:6:5:9:8:1:8:1:8:9:8:1:8:9:5:6:3:6:7:11:10:11:7:6:5:9:8:1:8:9:5:6:5:9:8 ', 'False1:8:1:8:1:8:9:8:1:8:9:8:1:8:9:5:9:8:1:8:9:8:1:8:9:8:1:8:9:8:1:8:9:5:6:7:11:7:6:5:9:8:1:8:1:8:9:8 ', 'False1:8:1:8:9:5:9:8:1:8:9:5:9:8:1:8:1:8:1:8:1:8:9:5:9:8:1:8:9:5:9:8:1:8:9:8:1:8:1:8:1:8:9 ', 'False1:8:1:8:1:8:1:8:1:8:…
2	18	5	142	0	0.0	1.643306688994239	0.6226869990860762	0.0	900.0	0.26991150442477874:0.004424778761061947:0.022123893805309734:0.004424778761061947:0.07079646017699115:0.05309734513274336:0.022123893805309734:0.37610619469026546:0.16371681415929204:0.0:0.008849557522123894:0.0:0.0:0.004424778761061947	['False1:8:9:8:1:8:9:8:1:8:9:8:1:8:1:8:1:8:1:8:9:5:6:7:6:3:6:5:9:8:1:8 ', 'False1:8:9:8:1:8:1:8:1:8:1:8:9:5:9:8:1:8:1:8:9:8:1:8:1:8:1:8:1:8:1:8:1:8:9:8:1:8:1:8:1:8:9:8:1:8:9:5:6:7:6 ', 'False1:8:9:8:1:8:9:8:1:8:1:8:1:8:1:8:9:8:1:8:1:8:9:5:9:8:1:8:1:8:9:5:9:8:1:8:9:8:1:8:9:5:9:8:1:8:9:5:9:8 ', 'False1:8:1:8:1:8:9:8:1:8:1:8:1:8:1:8:1:8:1:8:9:5:9:8:1:8:9:5:6:3:6:7:6:5:9:8:1:8:1:8:1:8:1:8:9:8:1 ', 'F…
2	18	11	237	7	0.6363636363636364	2.0281644418361404	0.7685185232909743	58.715428571428575	1131.0079999999998	0.22772277227722773:0.0:0.006600660066006601:0.0033003300330033004:0.0627062706270627:0.052805280528052806:0.0429042904290429:0.3069306930693069:0.132013201320132:0.0429042904290429:0.056105610561056105:0.0231023102310231:0.0297029702970297:0.013201320132013201	['False1:8:1:8:1:8:1:8:9:5:9:8:1:8:1:8:1:8:9:8:1:8:1:8:1:8:9:5:9:8:1:8:9:5 ', 'False1:8:1:8:9:5:9:8:1:8:1:8:9:8:1:8:9:8:1:8:1:8:1:8:1:8:1:8:1:8:9:8:1:8:9:8:1:8:1:8:1:8:1:8:1:8 ', 'False1:8:1:8:9:8:1:8:1:8:9:8:1:8:1:8:9:5:6:5:9:8:1:8:9:8:1:8:1:8:9:8:1:8:1:8:1:8:1 ', 'False1:8:1:8:9:8:1:8:1:8:1:8:1:8:1:8:1:8:9:8:1:8:9:8:1:8:1:8:9:5:6:7:6:5:9:8:1:8:1:8:9:8:1:8:9:8:1:8:9:5:6:7 ', 'True1:8:9:8:1:8:1:8…
3	2	3	165	0	0.0	1.8969646368595958	0.718803875752161	0.0	540.0	0.18382352941176472:0.0:0.0:0.007352941176470588:0.0:0.022058823529411766:0.007352941176470588:0.27941176470588236:0.22058823529411764:0.11029411764705882:0.022058823529411766:0.029411764705882353:0.09558823529411764:0.022058823529411766	['False1:8:1:8:1:8:9:13:12:13:9:10:9:8:1:8:9:8:1:8:9:10:11:10:9:13:9:8:1:8:9:10:11:10:9:8:1:8:9:10:9:8:1:8 ', 'False1:8:9:10:6:10:9:13:12:13:14:13:9:8:1:8:9:8:1:8:1:8:9:10:6:10:9:8:1:8:9:10:9:13:14:13:12:13:9:8:1:8:1:8:1 ', 'False1:8:1:8:9:13:14:13:9:8:1:8:9:13:12:13:9:8:1:8:1:8:1:8:9:10:9:8:1:8:9:8:1:8:9:10:11:10:9:8:1:8:9:10:6:7:4 ']
3	2	2	141	0	0.0	2.109375183908741	0.7992911560645262	0.0	360.0	0.14736842105263157:0.010526315789473684:0.0:0.010526315789473684:0.010526315789473684:0.042105263157894736:0.021052631578947368:0.23157894736842105:0.2:0.08421052631578947:0.021052631578947368:0.021052631578947368:0.14736842105263157:0.05263157894736842	['False1:8:1:8:1:8:9:8:1:8:9:13:12:13:14:13:9:8:1:8:1:8:9:13:14:13:9:8:1:8:9:13:14:13:9:10:11:10:6:7:4:7:6:5:2 ', 'False1:8:9:13:9:8:1:8:9:13:9:10:11:10:6:10:9:8:1:8:1:8:9:13:12:13:14:13:9:8:1:8:9:10:9:8:1:8:9:10:6:10:9:13:14:13:9:8:1:8 ']
3	2	3	169	0	0.0	2.0815012537801594	0.7887290777740006	0.0	540.0	0.2:0.014814814814814815:0.0:0.0:0.02962962962962963:0.044444444444444446:0.014814814814814815:0.26666666666666666:0.15555555555555556:0.08148148148148149:0.022222222222222223:0.02962962962962963:0.1037037037037037:0.037037037037037035	['False1:8:1:8:9:10:6:5:2:5:6:7:6:10:9:8:1:8:1:8:1:8:9:10:6:10:11:10:9:13:14:13:9:8:1:8:9:10:9:8:1:8 ', 'False1:8:1:8:1:8:1:8:9:13:14:13:12:13:9:8:1:8:9:10:9:13:14:13:12:13:9:8:1:8:1:8:9:13:14:13:9:10:11:10:6:5:2:5:6:7 ', 'False1:8:1:8:1:8:1:8:1:8:1:8:9:10:11:10:9:13:12:13:9:8:1:8:1:8:9:8:1:8:1:8:9:8:1:8:9:8:1:8:1:8:9:13:14:13:12 ']
3	2	2	156	0	0.0	2.2136813845986993	0.8388151934999557	0.0	360.0	0.15:0.0125:0.0:0.0125:0.0375:0.0625:0.025:0.2125:0.1625:0.075:0.0125:0.05:0.15:0.0375	['False1:8:9:13:12:13:9:8:1:8:1:8:1:8:1:8:1:8:9:13:12:13:9:10:6:5:2:5:6:10:9:8:1:8:1:8 ', 'False1:8:9:13:14:13:12:13:9:8:1:8:9:13:14:13:9:10:9:8:1:8:9:10:6:7:4:7:6:5:6:10:11:10:9:13:14:13:12:13:9:8:1:8 ']
3	2	3	165	0	0.0	2.079296535714577	0.7878936589898607	0.0	540.0	0.20300751879699247:0.007518796992481203:0.0:0.007518796992481203:0.03759398496240601:0.06766917293233082:0.022556390977443608:0.2706766917293233:0.15789473684210525:0.09022556390977443:0.022556390977443608:0.022556390977443608:0.07518796992481203:0.015037593984962405	['False1:8:9:10:6:5:6:7:4:7:6:10:11:10:9:8:1:8:1:8:9:8:1:8:1:8:9:8:1:8:9:13:9:8:1:8:9:13:12:13 ', 'False1:8:1:8:1:8:1:8:9:13:14:13:12:13:9:8:1:8:1:8:1:8:1:8:1:8:9:13:14:13:12:13:9:10:9:8:1:8:1:8:1:8:1:8:9:10:6:5 ', 'False1:8:9:10:6:7:6:5:6:10:11:10:9:8:1:8:1:8:9:8:1:8:9:13:9:10:9:8:1:8:1:8:9:10:11:10:6:5:2:5:6:10:9:8:1 ']
3	2	4	140	4	1.0	2.298954199312909	0.8711270397631217	63.06675	252.267	0.08823529411764706:0.014705882352941176:0.058823529411764705:0.058823529411764705:0.04411764705882353:0.10294117647058823:0.058823529411764705:0.14705882352941177:0.20588235294117646:0.14705882352941177:0.014705882352941176:0.014705882352941176:0.04411764705882353:0.0	['True1:8:9:13:9:10:9:8:1:8:9:10:6:5:2:5:6:10:9:8:1:8:9:10:6:5:6:7:4:3 ', 'True1:8:9:10:6:7:4:3 ', 'True1:8:9:13:12:13:9:8:9:10:11:10:6:7:4:3 ', 'True1:8:9:10:9:8:9:10:9:10:6:7:4:3 ']
3	2	3	173	0	0.0	1.9652512360547945	0.7446792511859921	0.0	540.0	0.17985611510791366:0.007194244604316547:0.0:0.0:0.014388489208633094:0.02877697841726619:0.007194244604316547:0.2733812949640288:0.20863309352517986:0.07194244604316546:0.02158273381294964:0.02877697841726619:0.12949640287769784:0.02877697841726619	['False1:8:9:13:14:13:12:13:9:8:1:8:9:10:11:10:9:13:12:13:9:8:1:8:1:8:9:10:9:13:9:8:1:8:1:8:9:13:12:13:9 ', 'False1:8:1:8:1:8:9:8:1:8:9:8:1:8:9:13:9:8:1:8:1:8:9:13:14:13:12:13:9:8:1:8:1:8:9:10:11:10:6:10:9:13:9:8:1:8:9:13 ', 'False1:8:9:8:1:8:9:8:1:8:1:8:1:8:9:8:1:8:9:13:14:13:9:10:11:10:6:7:6:5:2:5:6:10:9:8:1:8:1:8:9:10:9:8:1:8:9:13:14:13 ']
3	2	4	162	4	1.0	2.399563613182495	0.9092502789745464	72.05324999999999	288.21299999999997	0.0975609756097561:0.012195121951219513:0.04878048780487805:0.04878048780487805:0.036585365853658534:0.12195121951219512:0.06097560975609756:0.13414634146341464:0.15853658536585366:0.13414634146341464:0.012195121951219513:0.024390243902439025:0.08536585365853659:0.024390243902439025	['True1:8:1:8:9:10:9:13:9:8:1:8:1:8:9:10:6:7:4:3 ', 'True1:8:9:10:9:13:12:13:14:13:9:8:1:8:9:13:12:13:14:13:9:10:11:10:9:8:9:10:6:5:2:5:6:7:4:3 ', 'True1:8:9:10:6:10:6:10:6:7:6:7:4:3 ', 'True1:8:9:10:6:5:6:10:6:7:4:3 ']
3	2	4	213	0	0.0	2.004576053556731	0.7595803361532026	0.0	720.0	0.16842105263157894:0.0:0.0:0.0:0.015789473684210527:0.05263157894736842:0.015789473684210527:0.2631578947368421:0.20526315789473684:0.08947368421052632:0.02631578947368421:0.015789473684210527:0.11052631578947368:0.03684210526315789	['False1:8:1:8:9:8:1:8:9:10:6:10:9:13:14:13:9:8:1:8:9:10:11:10:9:8:1:8:1:8:1:8:9:8:1:8:9:10:9:13:12:13:14:13 ', 'False1:8:9:13:12:13:9:8:1:8:9:13:12:13:14:13:9:8:1:8:9:10:9:13:14:13:9:8:1:8:1:8:9:8:1:8:9:10:11:10:9:13:14:13:9:8:1:8 ', 'False1:8:1:8:9:10:6:5:6:7:6:10:11:10:9:13:14:13:9:8:1:8:9:8:1:8:9:8:1:8:9:13:9:8:1:8:9:13:9:8:1:8:9:13:14:13:9:10:11 ', 'False1:8:9:8:1:8:9:10:6:5:6:7:6:10:9:8:1:8…
3	2	2	130	0	0.0	1.9478415219902239	0.7380823069403327	0.0	360.0	0.20930232558139536:0.0:0.0:0.011627906976744186:0.023255813953488372:0.10465116279069768:0.046511627906976744:0.26744186046511625:0.16279069767441862:0.12790697674418605:0.011627906976744186:0.011627906976744186:0.023255813953488372:0.0	['False1:8:9:10:9:8:1:8:1:8:1:8:9:10:6:7:6:10:9:8:1:8:1:8:9:10:9:13:12:13:9:8:1:8:1:8:1 ', 'False1:8:1:8:9:10:6:5:6:7:6:10:9:8:1:8:1:8:9:10:6:10:9:8:1:8:1:8:1:8:1:8:9:10:11:10:6:5:6:7:4:7:6:10:9:8:1:8:9 ']
3	6	7	168	7	1.0	2.381739974287382	0.9024964890151174	50.17371428571429	351.216	0.11538461538461539:0.009615384615384616:0.0673076923076923:0.0673076923076923:0.028846153846153848:0.10576923076923077:0.07692307692307693:0.16346153846153846:0.15384615384615385:0.09615384615384616:0.009615384615384616:0.019230769230769232:0.0673076923076923:0.019230769230769232	['True1:8:9:13:9:8:1:8:1:8:9:10:11:10:6:7:4:3 ', 'True1:8:1:8:9:8:9:8:9:8:9:10:9:13:12:13:14:13:9:8:9:13:14:13:12:13:9:10:6:5:2:5:6:7:4:3 ', 'True1:8:9:10:6:7:4:3 ', 'True1:8:9:10:6:7:4:3 ', 'True1:8:9:10:6:7:4:3 ', 'True1:8:9:10:6:7:4:3 ', 'True1:8:1:8:1:8:9:10:6:7:6:5:6:10:6:7:4:3 ']
3	6	3	130	0	0.0	1.7806765051795108	0.6747396069031631	0.0	540.0	0.22962962962962963:0.0:0.0:0.0:0.0:0.014814814814814815:0.007407407407407408:0.31851851851851853:0.1925925925925926:0.08888888888888889:0.022222222222222223:0.007407407407407408:0.08148148148148149:0.037037037037037035	['False1:8:9:8:1:8:1:8:9:8:1:8:1:8:1:8:9:10:9:8:1:8:1:8:1:8:1:8:9:10:9:8:1:8:1:8:9:13 ', 'False1:8:9:10:9:8:1:8:9:10:11:10:6:7:6:10:9:13:14:13:9:8:1:8:1:8:1:8:9:8:1:8:1:8:1:8:9:10:11:10:9:8:1:8:1:8 ', 'False1:8:1:8:1:8:9:10:11:10:9:13:14:13:9:8:1:8:1:8:1:8:9:13:14:13:9:10:9:8:1:8:9:13:14:13:12:13:9:8:1:8:9:8:1:8:9:10:9:13:14 ']
3	6	4	213	1	0.25	2.234334265148083	0.8466410487087906	76.016	616.0160000000001	0.18571428571428572:0.02142857142857143:0.007142857142857143:0.02142857142857143:0.04285714285714286:0.1:0.04285714285714286:0.22857142857142856:0.12142857142857143:0.11428571428571428:0.014285714285714285:0.02142857142857143:0.06428571428571428:0.014285714285714285	['False1:8:1:8:1:8:9:10:9:8:1:8:1:8:1:8:1:8:9:13:14:13:12:13:9:10:11:10:6:5:2:5:6:10:9:8 ', 'True1:8:1:8:1:8:1:8:1:8:1:8:9:10:6:7:4:3 ', 'False1:8:1:8:1:8:9:10:11:10:6:5:2:5:6:7:4:7:6:10:9:13:14:13:12:13:9:8:1:8:9:10:6:5:2:5:6:10:9:8 ', 'False1:8:1:8:9:8:1:8:1:8:9:13:12:13:9:10:6:10:6:7:4:7:6:10:9:8:1:8:1:8:1:8:1:8:1:8:9:13:9:10:6:10:6:10:6:7 ']
3	6	2	107	0	0.0	1.680856587519755	0.6369155261074995	0.0	360.0	0.2564102564102564:0.0:0.0:0.0:0.0:0.02564102564102564:0.0:0.3333333333333333:0.1794871794871795:0.07692307692307693:0.0:0.02564102564102564:0.08974358974358974:0.01282051282051282	['False1:8:1:8:9:8:1:8:1:8:9:13:14:13:12:13:9:10:6:10:9:8:1:8:1:8:1:8:1:8:1:8:9:10:6:10:9:13 ', 'False1:8:1:8:9:13:12:13:9:8:1:8:9:10:9:8:1:8:9:8:1:8:1:8:1:8:9:8:1:8:1:8:1:8:1:8:9:10:9:13 ']
3	6	5	239	4	0.8	2.381508407650008	0.9024087430481105	77.90325000000001	491.61300000000006	0.08661417322834646:0.015748031496062992:0.031496062992125984:0.031496062992125984:0.03937007874015748:0.07874015748031496:0.031496062992125984:0.13385826771653545:0.1889763779527559:0.15748031496062992:0.047244094488188976:0.023622047244094488:0.10236220472440945:0.031496062992125984	['True1:8:9:10:6:7:4:3 ', 'False1:8:1:8:1:8:9:8:9:8:1:8:9:13:12:13:14:13:9:10:11:10:9:8:9:13:9:10:11:10:9:8:9:10:9:13:9:10:9:10:11:10:9:10:9:10:11 ', 'True1:8:9:8:1:8:1:8:9:10:6:5:2:5:6:7:4:3 ', 'True1:8:9:10:11:10:6:10:9:13:14:13:12:13:9:8:1:8:9:13:14:13:12:13:9:10:6:5:2:5:6:10:6:5:6:10:11:10:6:7:4:3 ', 'True1:8:9:13:14:13:9:10:6:7:4:3 ']
3	6	2	111	1	0.5	2.2979010335265957	0.8707279708325248	56.218	236.21800000000002	0.16:0.02:0.02:0.02:0.06:0.1:0.04:0.22:0.14:0.1:0.02:0.02:0.06:0.02	['False1:8:9:10:9:8:1:8:1:8:9:8:1:8:1:8:1:8:9:10:11:10:6:5:2:5:6:7:6:10:9:13:12:13:14:13:9:8 ', 'True1:8:1:8:9:10:6:5:6:7:4:3 ']
3	6	3	169	0	0.0	2.005646940306999	0.7599861199678437	0.0	540.0	0.20512820512820512:0.0:0.0:0.0:0.017094017094017096:0.05128205128205128:0.008547008547008548:0.2564102564102564:0.1623931623931624:0.08547008547008547:0.017094017094017096:0.03418803418803419:0.1282051282051282:0.03418803418803419	['False1:8:1:8:1:8:1:8:9:10:6:7:6:5:6:10:11:10:9:13:14:13:12:13:9:8:1:8:1:8:1:8:1:8:1 ', 'False1:8:9:10:9:13:12:13:14:13:9:8:1:8:1:8:1:8:9:13:9:8:1:8:1:8:9:13:12:13:9:10:6:5:6:10:9:8:1:8:1:8 ', 'False1:8:1:8:9:8:1:8:9:13:9:8:1:8:1:8:1:8:9:13:14:13:9:10:11:10:6:10:9:8:1:8:9:10:9:13:12:13:14:13 ']
3	6	3	172	3	1.0	2.3646399171500287	0.8960168809575515	157.285	471.855	0.1509433962264151:0.018867924528301886:0.02830188679245283:0.04716981132075472:0.03773584905660377:0.11320754716981132:0.09433962264150944:0.18867924528301888:0.11320754716981132:0.09433962264150944:0.02830188679245283:0.009433962264150943:0.05660377358490566:0.018867924528301886	['True1:8:1:8:1:8:9:8:1:8:1:8:1:8:1:8:1:8:9:8:1:8:9:13:9:10:6:7:4:3 ', 'True1:8:1:8:9:8:1:8:9:8:1:8:1:8:9:13:12:13:14:13:9:10:6:7:4:7:6:7:6:5:2:5:6:7:4:3 ', 'True1:8:1:8:9:10:11:10:6:7:6:10:11:10:9:10:6:5:2:5:6:7:6:10:9:13:14:13:9:10:11:10:6:7:6:7:4:7:4:3 ']
3	6	3	199	1	0.3333333333333333	2.1814078794729794	0.8265860142534309	165.913	525.913	0.16393442622950818:0.01639344262295082:0.00819672131147541:0.00819672131147541:0.03278688524590164:0.05737704918032787:0.01639344262295082:0.23770491803278687:0.18032786885245902:0.09016393442622951:0.02459016393442623:0.01639344262295082:0.10655737704918032:0.040983606557377046	['False1:8:9:10:6:5:2:5:6:10:11:10:9:13:12:13:14:13:9:8:1:8:9:13:14:13:12:13:9:10:11:10:6:10:9:8:1:8:9:8:1:8:9:13:14 ', 'False1:8:1:8:1:8:9:13:14:13:9:10:6:5:2:5:6:7:6:10:11:10:9:8:1:8:9:13:14:13:9:8:1:8:9:8:1:8:9:8:1:8:1 ', 'True1:8:9:13:9:8:1:8:1:8:1:8:1:8:9:10:9:8:1:8:9:13:9:8:1:8:1:8:9:10:6:7:4:3 ']
3	6	3	136	0	0.0	1.775400917131411	0.6727405642946916	0.0	540.0	0.23015873015873015:0.0:0.0:0.0:0.0:0.015873015873015872:0.007936507936507936:0.3253968253968254:0.18253968253968253:0.03968253968253968:0.007936507936507936:0.031746031746031744:0.11904761904761904:0.03968253968253968	['False1:8:1:8:9:8:1:8:9:13:9:8:1:8:9:8:1:8:1:8:1:8:9:8:1:8:9:10:6:7:6:10:9:13:14:13:9:8 ', 'False1:8:1:8:1:8:9:10:11:10:9:8:1:8:1:8:1:8:9:8:1:8:9:10:9:13:12:13:9:8:1:8:9:8:1:8:9:8:1:8:9:13:14:13:12 ', 'False1:8:1:8:1:8:1:8:1:8:9:13:12:13:14:13:9:8:1:8:1:8:1:8:9:13:14:13:9:8:1:8:9:13:12:13:14:13:9:8:1:8:1 ']
3	10	6	200	5	0.8333333333333334	2.2925227299546425	0.8686900069309459	73.5304	547.652	0.10687022900763359:0.0:0.03816793893129771:0.05343511450381679:0.007633587786259542:0.10687022900763359:0.08396946564885496:0.16793893129770993:0.16793893129770993:0.1450381679389313:0.03816793893129771:0.015267175572519083:0.05343511450381679:0.015267175572519083	['False1:8:9:10:6:10:9:8:1:8:9:13:14:13:12:13:9:8:1:8:9:8:1:8:9:10:11:10:6:10:9:8:1:8:9 ', 'True1:8:9:10:9:13:9:8:1:8:1:8:9:10:9:13:14:13:12:13:9:8:1:8:9:8:1:8:9:10:11:10:6:7:4:3 ', 'True1:8:9:10:6:5:6:7:6:10:11:10:11:10:11:10:6:10:9:10:6:7:4:3 ', 'True1:8:9:8:9:10:6:7:4:3 ', 'True1:8:9:10:6:7:6:7:4:7:6:7:6:7:4:7:4:3 ', 'True1:8:9:10:6:7:4:3 ']
3	10	7	281	4	0.5714285714285714	2.31520829670699	0.8772860940631851	90.2475	900.99	0.13333333333333333:0.017777777777777778:0.017777777777777778:0.017777777777777778:0.044444444444444446:0.08:0.02666666666666667:0.20444444444444446:0.16444444444444445:0.12:0.04:0.02666666666666667:0.08444444444444445:0.022222222222222223	['False1:8:1:8:9:8:1:8:9:13:12:13:14:13:9:8:1:8:9:8:1:8:1:8:1:8:9:8:1:8:9:8:1:8:1:8 ', 'False1:8:1:8:1:8:9:10:6:5:6:10:11:10:9:13:14:13:12:13:9:8:1:8:9:8:1:8:9:10:6:5:6:10:9:8:1:8:1:8:9:13 ', 'False1:8:9:8:1:8:1:8:9:13:9:8:1:8:9:13:14:13:12:13:9:10:11:10:9:8:1:8:9:8:1:8:1:8:9:13:12:13:14:13:9:10:11 ', 'True1:8:1:8:9:10:6:7:4:3 ', 'True1:8:9:8:9:13:12:13:14:13:9:10:11:10:9:8:9:8:1:8:9:10:6:5:2:5:6…
3	10	4	189	0	0.0	2.1667336630268825	0.8210256134688689	0.0	720.0	0.17647058823529413:0.01764705882352941:0.0058823529411764705:0.0058823529411764705:0.047058823529411764:0.08235294117647059:0.011764705882352941:0.23529411764705882:0.1588235294117647:0.11764705882352941:0.01764705882352941:0.029411764705882353:0.07647058823529412:0.01764705882352941	['False1:8:9:13:12:13:14:13:9:8:1:8:1:8:1:8:1:8:1:8:1:8:9:10:11:10:6:5:2:5:6:10:9:8:1:8:1:8:9:13:14 ', 'False1:8:9:10:9:13:12:13:9:8:1:8:1:8:9:13:12:13:9:10:6:10:9:8:1:8:1:8:1:8:9:13:12:13:9:10:6:10:9:8:1 ', 'False1:8:9:8:1:8:1:8:1:8:9:10:6:5:2:5:6:10:9:8:1:8:9:13:12:13:14:13:9:10:6:10:11:10:9:8:1:8:1:8:9:10:6:5:6:7:4:3 ', 'False1:8:1:8:9:10:9:8:1:8:9:10:6:5:2:5:6:10:9:8:1:8:1:8:9:10:11:10:6:5:6:…
3	10	4	175	0	0.0	1.9490227537971432	0.7385299030549239	0.0	720.0	0.20382165605095542:0.006369426751592357:0.0:0.0:0.012738853503184714:0.025477707006369428:0.006369426751592357:0.2802547770700637:0.1910828025477707:0.07006369426751592:0.025477707006369428:0.025477707006369428:0.12101910828025478:0.03184713375796178	['False1:8:9:13:9:10:11:10:9:8:1:8:9:8:1:8:9:13:14:13:12:13:9:10:11:10:6:7:6:10:9:8:1:8:1:8:9:8:1 ', 'False1:8:1:8:9:13:14:13:12:13:9:8:1:8:1:8:1:8:1:8:1:8:1:8:9:8:1:8:9:8:1:8:1:8:9:10:9:13:14:13:9 ', 'False1:8:9:13:14:13:12:13:9:8:1:8:1:8:9:13:14:13:9:10:11:10:9:8:1:8:1:8:9:10:11:10:6:5:2:5:6:10:9:13 ', 'False1:8:1:8:9:13:9:8:1:8:1:8:9:8:1:8:9:13:12:13:9:8:1:8:1:8:9:13:9:8:1:8:9:8:1:8:1 ']
3	10	4	165	0	0.0	1.9352262488335925	0.7333020874979341	0.0	720.0	0.21637426900584794:0.011695906432748537:0.0:0.0:0.023391812865497075:0.03508771929824561:0.0:0.2982456140350877:0.17543859649122806:0.08771929824561403:0.023391812865497075:0.017543859649122806:0.08187134502923976:0.029239766081871343	['False1:8:1:8:9:10:6:5:2:5:6:10:9:8:1:8:1:8:1:8:9:8:1:8:9:13:14:13:9:8:1:8:1:8:9:13:14:13 ', 'False1:8:1:8:9:8:1:8:9:10:6:5:2:5:6:10:11:10:9:8:1:8:1:8:1:8:9:10:11:10:9:13:9:8:1:8:9:10:9:13:14:13:12 ', 'False1:8:1:8:1:8:1:8:9:8:1:8:9:13:14:13:12:13:9:8:1:8:1:8:9:8:1:8:1:8:1:8:1:8:1:8:9:8:1:8:1:8:9:13:9:10:11 ', 'False1:8:1:8:9:8:1:8:9:10:6:10:9:8:1:8:9:8:1:8:9:13:9:10:11:10:6:10:9:8:1:8:1:8:1:8:9…
3	10	5	229	0	0.0	2.0784870897345415	0.7875869411436996	0.0	900.0	0.18446601941747573:0.0048543689320388345:0.0:0.0048543689320388345:0.019417475728155338:0.05825242718446602:0.024271844660194174:0.25728155339805825:0.17475728155339806:0.07766990291262135:0.014563106796116505:0.02912621359223301:0.11650485436893204:0.03398058252427184	['False1:8:1:8:9:10:9:13:12:13:14:13:9:8:1:8:9:8:1:8:1:8:9:10:9:13:12:13:14:13:9:8:1:8:9:8:1 ', 'False1:8:9:13:14:13:12:13:9:8:1:8:1:8:9:10:6:5:6:7:6:10:9:13:14:13:12:13:9:8:1:8:9:10:11:10:9:13:14:13:9 ', 'False1:8:1:8:1:8:1:8:9:8:1:8:1:8:9:13:14:13:9:10:6:7:6:10:11:10:9:8:1:8:9:10:6:7:6:5:2:5:6:10 ', 'False1:8:1:8:1:8:9:10:11:10:6:10:9:13:12:13:9:8:1:8:1:8:1:8:1:8:9:13:12:13:9:10:6:7:4:7:6:5:6:1…
3	10	4	189	0	0.0	2.068830764840605	0.7839279357914573	0.0	720.0	0.16463414634146342:0.012195121951219513:0.0:0.0:0.036585365853658534:0.07317073170731707:0.018292682926829267:0.25:0.20121951219512196:0.0975609756097561:0.012195121951219513:0.024390243902439025:0.09146341463414634:0.018292682926829267	['False1:8:9:8:1:8:9:13:9:8:1:8:1:8:1:8:9:13:14:13:9:10:11:10:9:8:1:8:1:8:1:8:1:8:9:10:6 ', 'False1:8:9:10:6:7:6:5:2:5:6:10:9:13:12:13:14:13:9:8:1:8:9:10:9:8:1:8:9:13:14:13:12:13:9:10:6:7:6:5:2:5 ', 'False1:8:1:8:1:8:9:13:9:10:6:5:6:10:9:8:1:8:9:8:1:8:9:10:11:10:6:10:9:13:12:13:9:8:1:8:1:8:9:8 ', 'False1:8:9:10:9:13:9:8:1:8:1:8:1:8:9:10:9:8:1:8:9:8:1:8:9:8:1:8:9:13:12:13:9:8:1:8:9:10:6:7:6:5:6:10…
3	10	4	201	0	0.0	2.146783834284839	0.8134661608877641	0.0	720.0	0.17341040462427745:0.011560693641618497:0.0:0.005780346820809248:0.03468208092485549:0.06936416184971098:0.017341040462427744:0.24277456647398843:0.1676300578034682:0.10982658959537572:0.028901734104046242:0.023121387283236993:0.08670520231213873:0.028901734104046242	['False1:8:9:10:11:10:6:5:2:5:6:10:9:8:1:8:9:13:14:13:9:8:1:8:9:8:1:8:1:8:9:13:12:13:14:13:9:8:1:8:9 ', 'False1:8:1:8:1:8:9:13:14:13:9:8:1:8:1:8:9:13:12:13:14:13:9:10:9:8:1:8:1:8:1:8:9:10:6:5:6:10:9:8:1:8:1:8:9 ', 'False1:8:1:8:1:8:1:8:1:8:1:8:9:10:6:10:9:8:1:8:1:8:1:8:9:10:11:10:6:7:6:5:6:10:9:8:1:8:1:8:9 ', 'False1:8:9:10:11:10:9:8:1:8:9:13:12:13:14:13:9:10:6:10:11:10:9:8:1:8:9:10:6:5:2:5:6:7:4…
3	10	9	258	8	0.8888888888888888	2.3642584845000227	0.8958723472842108	62.32225000000001	678.578	0.11538461538461539:0.005494505494505495:0.04945054945054945:0.06043956043956044:0.02197802197802198:0.1043956043956044:0.07692307692307693:0.14285714285714285:0.13736263736263737:0.16483516483516483:0.04945054945054945:0.01098901098901099:0.04395604395604396:0.016483516483516484	['False1:8:9:10:11:10:6:5:2:5:6:10:9:13:12:13:14:13:9:8:1:8:1:8:1:8:9:8:1:8:1:8:9:10:6:5:6:7:4:3 ', 'True1:8:1:8:9:10:6:7:4:7:4:3 ', 'True1:8:1:8:1:8:9:13:14:13:9:10:6:7:4:3 ', 'True1:8:9:10:11:10:6:7:4:7:4:3 ', 'True1:8:9:10:9:10:11:10:9:8:9:10:6:7:6:10:11:10:6:7:6:5:6:7:4:3 ', 'True1:8:9:10:6:7:6:10:9:10:11:10:9:13:14:13:12:13:9:8:1:8:9:10:11:10:6:7:4:3 ', 'True1:8:9:10:9:10:11:10:6:7:4:3 ', 'T…
3	10	7	240	6	0.8571428571428571	2.275858240903794	0.8623754457185612	84.2015	685.2090000000001	0.09259259259259259:0.0:0.037037037037037035:0.043209876543209874:0.006172839506172839:0.05555555555555555:0.05555555555555555:0.16666666666666666:0.21604938271604937:0.09259259259259259:0.018518518518518517:0.037037037037037035:0.1419753086419753:0.037037037037037035	['False1:8:9:10:9:13:9:8:1:8:1:8:1:8:9:8:1:8:9:13:9:8:1:8:9:13:14:13:12:13:9:8 ', 'True1:8:9:13:12:13:14:13:9:8:1:8:9:10:9:13:14:13:9:8:1:8:9:10:6:7:4:3 ', 'True1:8:1:8:9:8:9:10:11:10:9:10:9:8:9:13:12:13:14:13:9:10:9:8:9:10:6:7:6:7:4:3 ', 'True1:8:9:10:9:13:14:13:12:13:9:10:11:10:6:7:4:7:6:7:4:3 ', 'True1:8:9:10:6:5:6:7:4:3 ', 'True1:8:9:13:12:13:9:8:9:13:14:13:12:13:9:8:9:8:9:10:6:7:4:3 ', 'True…
3	14	4	113	4	1.0	2.224364309273168	0.8428632013073595	69.7165	278.866	0.16666666666666666:0.0:0.05555555555555555:0.05555555555555555:0.0:0.06944444444444445:0.05555555555555555:0.20833333333333334:0.1388888888888889:0.1388888888888889:0.041666666666666664:0.013888888888888888:0.041666666666666664:0.013888888888888888	['True1:8:9:10:6:10:9:8:1:8:1:8:9:10:11:10:6:7:4:3 ', 'True1:8:1:8:9:10:9:13:14:13:12:13:9:8:1:8:1:8:9:8:1:8:9:10:11:10:6:7:4:3 ', 'True1:8:9:10:11:10:6:7:4:3 ', 'True1:8:1:8:1:8:9:10:6:7:4:3 ']
3	14	11	283	9	0.8181818181818182	2.33195871649321	0.883633216423222	50.85166666666666	817.665	0.11914893617021277:0.00425531914893617:0.03829787234042553:0.03829787234042553:0.01702127659574468:0.14042553191489363:0.0851063829787234:0.15319148936170213:0.14042553191489363:0.13617021276595745:0.02127659574468085:0.01702127659574468:0.06808510638297872:0.02127659574468085	['False1:8:1:8:1:8:9:10:11:10:9:8:1:8:9:10:11:10:6:5:6:7:6:10:9:8:1:8:1:8:1:8:1:8:1:8:9:10:9 ', 'False1:8:1:8:1:8:1:8:9:8:1:8:9:13:12:13:14:13:9:10:6:10:9:8:1:8:1:8:9:13:14:13:12:13:9:8:1:8:1:8:9:13:14:13 ', 'True1:8:9:10:11:10:6:7:4:3 ', 'True1:8:9:10:9:10:6:7:4:3 ', 'True1:8:9:13:12:13:14:13:9:13:9:8:9:10:6:10:9:10:6:7:6:10:9:10:6:5:2:5:6:7:6:10:6:10:6:10:11:10:6:10:6:7:4:3 ', 'True1:8:9:10:6:7…
3	14	5	251	2	0.4	2.2865548011673122	0.8664286203667517	112.46350000000001	764.927	0.14534883720930233:0.005813953488372093:0.011627906976744186:0.023255813953488372:0.029069767441860465:0.06395348837209303:0.023255813953488372:0.19186046511627908:0.1569767441860465:0.11627906976744186:0.029069767441860465:0.040697674418604654:0.12790697674418605:0.03488372093023256	['False1:8:9:13:9:10:11:10:6:5:6:10:9:8:1:8:9:8:1:8:1:8:1:8:1:8:9:8:1:8:1:8 ', 'False1:8:1:8:9:13:14:13:9:10:6:10:11:10:9:8:1:8:1:8:9:10:6:5:6:10:9:8:1:8:1:8:1:8:1:8:9:13:14:13:12:13 ', 'True1:8:1:8:1:8:9:13:14:13:12:13:9:8:1:8:9:10:6:10:11:10:9:8:1:8:1:8:9:10:6:7:4:3 ', 'False1:8:9:13:14:13:12:13:9:10:9:8:9:10:6:5:2:5:6:10:11:10:9:13:12:13:9:10:11:10:9:13:12:13:14:13:9:10:9:13:12:13 ', 'True1:8:…
3	14	13	306	9	0.6923076923076923	2.287596105991671	0.8668231949039069	56.672999999999995	1230.057	0.15047021943573669:0.0:0.03134796238244514:0.050156739811912224:0.012539184952978056:0.06896551724137931:0.06269592476489028:0.21003134796238246:0.15673981191222572:0.0877742946708464:0.0219435736677116:0.02821316614420063:0.09404388714733543:0.025078369905956112	['False1:8:9:13:12:13:14:13:9:8:1:8:1:8:9:10:11:10:9:8:1:8:1:8:1:8:1:8:9:8:1:8:9:13:9:8:1:8 ', 'False1:8:9:13:12:13:14:13:9:10:11:10:9:8:1:8:1:8:9:13:12:13:9:8:1:8:9:13:12:13:14:13:9:8:1:8 ', 'False1:8:9:8:1:8:9:10:6:7:4:7:6:5:6:10:11:10:9:13:14:13:12:13:9:8:1:8:9:13:14:13:12:13:9:10:6:5:6:10:11 ', 'False1:8:1:8:9:10:9:13:9:8:1:8:1:8:1:8:1:8:9:8:1:8:1:8:1:8:1:8:9:8:1:8:1:8:1:8:1:8:9:10:6:7:4:3 ',…
3	14	22	409	19	0.8636363636363636	2.4095342858999786	0.9130283980042444	28.758473684210525	1086.4109999999996	0.08579881656804733:0.01775147928994083:0.05621301775147929:0.07692307692307693:0.04437869822485207:0.15384615384615385:0.1242603550295858:0.10059171597633136:0.1242603550295858:0.12130177514792899:0.01775147928994083:0.011834319526627219:0.05029585798816568:0.014792899408284023	['True1:8:9:13:9:10:11:10:6:7:4:3 ', 'False1:8:9:10:6:7:6:7:4:7:6:7:6:10:6:7:6:5:6:7:4:7:6:10:9:13:14:13:9:10:11:10:6:5:6:7:4:7:6:7:6 ', 'True1:8:9:10:6:7:6:7:4:3 ', 'True1:8:9:10:6:7:4:3 ', 'True1:8:9:10:6:7:6:7:4:7:6:7:4:3 ', 'False1:8:9:10:11:10:6:7:6:7:6:7:4:7:6:5:2:5:6:10:9:8:1:8:9:10:6:5:2:5:6:10:9:13:9:10:6:5:2:5:6:5:2 ', 'True1:8:9:10:6:5:2:5:6:5:6:7:4:3 ', 'True1:8:9:8:9:10:11:10:6:7:4:3…
3	14	14	419	12	0.8571428571428571	2.3849169509746537	0.9037003191296131	62.697916666666664	1112.375	0.10638297872340426:0.015197568389057751:0.0364741641337386:0.05167173252279635:0.0364741641337386:0.12462006079027356:0.08206686930091185:0.1519756838905775:0.14893617021276595:0.13069908814589665:0.02127659574468085:0.02127659574468085:0.060790273556231005:0.0121580547112462	['False1:8:1:8:1:8:1:8:1:8:9:13:12:13:9:8:1:8:1:8:1:8:9:10:6:7:6:10:9:8:1:8:9:10:9:13:9:8:1:8 ', 'True1:8:9:8:1:8:9:13:14:13:12:13:9:10:9:8:1:8:9:10:11:10:9:13:12:13:9:8:1:8:1:8:9:10:6:7:4:3 ', 'False1:8:9:10:9:13:12:13:9:8:1:8:9:10:11:10:6:7:6:5:2:5:6:10:9:13:14:13:12:13:9:8:9:10:9:8:1:8:9:13:12 ', 'True1:8:9:10:11:10:9:8:1:8:9:8:9:8:9:13:12:13:14:13:9:13:9:10:6:5:2:5:6:10:11:10:9:10:6:7:4:3 ', …
3	14	7	297	0	0.0	2.1349956767565645	0.808999354730888	0.0	1260.0	0.18421052631578946:0.003289473684210526:0.0:0.006578947368421052:0.02631578947368421:0.06907894736842106:0.023026315789473683:0.24013157894736842:0.15460526315789475:0.10526315789473684:0.029605263157894735:0.03289473684210526:0.10197368421052631:0.023026315789473683	['False1:8:9:10:11:10:6:10:9:8:1:8:1:8:1:8:9:13:9:10:6:5:2:5:6:10:11:10:9:8:1:8:9:10:9:8:1:8:9:13:12 ', 'False1:8:9:10:9:13:9:8:1:8:9:13:12:13:14:13:9:10:11:10:6:5:6:10:9:8:1:8:1:8:1:8:9:13:12:13:9:8:1:8 ', 'False1:8:1:8:9:13:12:13:9:10:6:5:6:7:4:7:6:10:11:10:9:8:1:8:1:8:1:8:1:8:1:8:9:10:6:7:4:7:6:5:6:10:11:10 ', 'False1:8:9:13:12:13:14:13:9:8:1:8:9:13:9:10:9:8:1:8:1:8:9:13:14:13:12:13:9:8:1:8:1:…
3	14	6	252	1	0.16666666666666666	2.1243107286941902	0.8049505802149013	161.868	1061.868	0.15853658536585366:0.008130081300813009:0.0040650406504065045:0.008130081300813009:0.02032520325203252:0.04878048780487805:0.02032520325203252:0.23170731707317074:0.2032520325203252:0.12195121951219512:0.032520325203252036:0.016260162601626018:0.0975609756097561:0.028455284552845527	['False1:8:1:8:1:8:1:8:9:10:6:7:6:5:6:10:9:8:1:8:9:13:12:13:9:10:9:8:1:8:9:8:1:8:1:8:1:8 ', 'False1:8:1:8:1:8:1:8:9:10:6:10:11:10:9:8:1:8:9:10:6:7:6:10:11:10:9:13:9:8:1:8:9:10:9:13:14:13:9 ', 'False1:8:1:8:9:13:14:13:9:10:9:8:1:8:9:10:11:10:9:13:9:8:1:8:1:8:9:10:9:13:14:13:9:8:1:8:9:10 ', 'False1:8:1:8:1:8:9:13:12:13:14:13:9:10:6:7:4:7:6:10:9:8:1:8:9:13:12:13:14:13:9:8:1:8:9:10:6:5:2:5 ', 'False1…
3	14	14	343	13	0.9285714285714286	2.4113098726793893	0.9137012089960653	49.71384615384615	826.2799999999997	0.07251908396946564:0.007633587786259542:0.04961832061068702:0.061068702290076333:0.030534351145038167:0.1297709923664122:0.08778625954198473:0.08778625954198473:0.14122137404580154:0.17938931297709923:0.04580152671755725:0.019083969465648856:0.0648854961832061:0.022900763358778626	['True1:8:9:13:14:13:9:10:6:7:4:3 ', 'False1:8:9:10:9:13:14:13:12:13:9:10:11:10:9:13:12:13:14:13:9:13:14:13:12:13:9:10:9:8:9:10:11:10:6:7:4:7:6:10:9:10:6:10:6:7:4:7:6:5 ', 'True1:8:9:10:6:7:6:10:11:10:9:10:6:10:9:10:11:10:6:5:2:5:6:10:11:10:6:5:2:5:6:10:11:10:6:7:4:3 ', 'True1:8:1:8:1:8:1:8:9:10:9:10:9:10:11:10:9:8:1:8:9:13:12:13:14:13:9:8:1:8:9:10:9:10:6:7:4:3 ', 'True1:8:9:10:6:7:4:3 ', 'True1:…
3	14	5	172	1	0.2	1.9075384947479708	0.7228105556259614	79.616	799.616	0.21468926553672316:0.0:0.005649717514124294:0.005649717514124294:0.0:0.022598870056497175:0.011299435028248588:0.3050847457627119:0.1807909604519774:0.0847457627118644:0.02824858757062147:0.03389830508474576:0.0903954802259887:0.01694915254237288	['False1:8:1:8:9:13:12:13:9:10:11:10:9:8:1:8:1:8:9:8:1:8:9:13:14:13:12:13:9:8:1:8:9:13:12:13:9:8 ', 'False1:8:1:8:9:10:11:10:9:8:1:8:1:8:9:10:11:10:9:8:1:8:1:8:1:8:9:13:14:13:9:10:9:8:1:8:1:8:9 ', 'False1:8:9:8:1:8:9:13:12:13:9:8:1:8:1:8:9:8:1:8:1:8:9:8:1:8:1:8:9:10:11:10:6:7:6:10:9:8:1:8:1:8 ', 'False1:8:1:8:9:8:1:8:9:8:1:8:1:8:9:10:11:10:6:10:9:13:12:13:9:8:1:8:1:8:1:8:1:8:1:8:9:8:1:8:9:10 ', '…
3	18	6	195	1	0.16666666666666666	1.9095899179306142	0.7235878874253211	108.278	1008.278	0.22065727699530516:0.0:0.004694835680751174:0.004694835680751174:0.0:0.023474178403755867:0.009389671361502348:0.29107981220657275:0.1784037558685446:0.08450704225352113:0.028169014084507043:0.014084507042253521:0.10328638497652583:0.03755868544600939	['False1:8:1:8:1:8:9:13:14:13:9:8:1:8:9:10:6:10:11:10:9:8:1:8:1:8:9:13:14:13:9:8:1:8:1:8:1:8:1 ', 'False1:8:1:8:1:8:9:8:1:8:9:8:1:8:1:8:9:10:9:8:1:8:9:10:11:10:9:13:12:13:14:13:9:8:1 ', 'False1:8:9:8:1:8:9:8:1:8:9:10:11:10:9:13:9:8:1:8:1:8:1:8:1:8:1:8:9:13:12:13:14:13:9:8:1:8 ', 'False1:8:1:8:1:8:9:8:1:8:9:13:14:13:9:8:1:8:1:8:9:13:12:13:14:13:9:8:1:8:1:8:1:8:9:10 ', 'False1:8:9:13:9:10:11:10:6:1…
3	18	8	266	0	0.0	2.067354765244022	0.7833686453281469	0.0	1440.0	0.18559556786703602:0.008310249307479225:0.0:0.0:0.024930747922437674:0.055401662049861494:0.0110803324099723:0.2520775623268698:0.1745152354570637:0.09695290858725762:0.024930747922437674:0.027700831024930747:0.11080332409972299:0.027700831024930747	['False1:8:1:8:9:13:12:13:9:10:6:10:9:8:1:8:9:13:12:13:9:8:1:8:9:10:11:10:6:5:6:7:6:10:9:13:9:8:1:8:9:10 ', 'False1:8:9:13:9:8:1:8:9:8:1:8:1:8:1:8:9:13:14:13:9:8:1:8:1:8:9:13:12:13:9:8:1:8:1:8:9:10:11:10:9:13 ', 'False1:8:1:8:1:8:1:8:9:10:6:10:9:13:9:8:1:8:1:8:9:13:12:13:9:10:11:10:6:7:6:5:2:5:6:10:9:8:1:8:1:8:1:8:9:13:14:13 ', 'False1:8:1:8:9:13:12:13:14:13:9:10:9:8:1:8:9:13:14:13:9:10:11:10:9:8…
3	18	6	223	0	0.0	2.0329008739902066	0.7703132672326517	0.0	1080.0	0.17154811715481172:0.0041841004184100415:0.0:0.0:0.012552301255230125:0.029288702928870293:0.0:0.2384937238493724:0.1799163179916318:0.1087866108786611:0.03347280334728033:0.04184100418410042:0.13389121338912133:0.04602510460251046	['False1:8:1:8:1:8:9:13:14:13:12:13:9:10:6:5:2:5:6:10:9:8:1:8:1:8:1:8:9:10 ', 'False1:8:9:10:6:10:9:13:14:13:9:8:1:8:1:8:1:8:1:8:9:13:12:13:14:13:9:10:6:10:11:10:9:8:1:8 ', 'False1:8:9:10:11:10:9:13:12:13:9:8:1:8:1:8:1:8:9:8:1:8:1:8:1:8:9:10:11:10:9:8:1:8:9:13:14:13:12:13:9:10:11:10:9 ', 'False1:8:1:8:1:8:9:13:14:13:9:10:9:8:1:8:1:8:9:13:12:13:14:13:9:8:1:8:1:8:9:10:9:8:1:8:9 ', 'False1:8:1:8:1:8…
3	18	5	228	0	0.0	2.1454461607423365	0.8129592853729767	0.0	900.0	0.17370892018779344:0.014084507042253521:0.0:0.004694835680751174:0.03755868544600939:0.07511737089201878:0.018779342723004695:0.23943661971830985:0.1596244131455399:0.13145539906103287:0.04225352112676056:0.018779342723004695:0.06572769953051644:0.018779342723004695	['False1:8:1:8:9:10:11:10:9:8:1:8:1:8:1:8:9:13:9:10:11:10:6:10:9:8:1:8:9:8:1:8:1:8:9:10:9:13 ', 'False1:8:1:8:1:8:1:8:9:8:1:8:9:10:11:10:6:5:6:10:9:8:1:8:1:8:9:10:11:10:6:7:6:10:9:13:12:13:14:13:9:8:1:8:9:8:1 ', 'False1:8:9:10:11:10:9:8:1:8:1:8:1:8:9:10:6:5:2:5:6:10:9:8:1:8:9:10:6:7:4:7:6:10:11:10:9:8:1:8:1 ', 'False1:8:9:13:14:13:12:13:9:10:11:10:6:5:2:5:6:7:6:10:9:8:1:8:1:8:1:8:1:8:1:8:9:13:12:…
3	18	15	240	15	1.0	2.3451765300283287	0.8886417523829337	53.3124	799.6859999999999	0.14227642276422764:0.0040650406504065045:0.06097560975609756:0.06910569105691057:0.02032520325203252:0.10975609756097561:0.08536585365853659:0.16260162601626016:0.12601626016260162:0.12195121951219512:0.024390243902439025:0.012195121951219513:0.04878048780487805:0.012195121951219513	['True1:8:9:13:9:10:11:10:6:7:6:10:9:8:1:8:9:13:9:10:6:5:6:7:4:3 ', 'True1:8:9:10:9:13:9:8:1:8:1:8:9:10:9:10:11:10:6:7:4:3 ', 'True1:8:1:8:9:10:6:7:4:3 ', 'True1:8:1:8:1:8:9:10:6:7:4:3 ', 'True1:8:9:13:12:13:14:13:9:8:1:8:1:8:9:10:11:10:9:10:6:5:6:7:4:3 ', 'True1:8:9:10:11:10:6:7:4:3 ', 'True1:8:9:10:6:7:4:3 ', 'True1:8:9:10:6:7:6:5:6:7:4:3 ', 'True1:8:1:8:1:8:9:13:12:13:14:13:9:10:6:7:6:10:6:7:4…
3	18	6	246	0	0.0	2.0810774012851727	0.788568470238033	0.0	1080.0	0.1422924901185771:0.003952569169960474:0.0:0.0:0.015810276679841896:0.04743083003952569:0.007905138339920948:0.22134387351778656:0.20553359683794467:0.12648221343873517:0.039525691699604744:0.03162055335968379:0.1225296442687747:0.03557312252964427	['False1:8:9:13:9:10:6:7:6:5:6:10:11:10:9:8:1:8:9:13:12:13:14:13:9:8:1:8:1:8:9:13:9:10:11:10:6:5:6:7:6:10 ', 'False1:8:9:10:6:10:11:10:9:8:1:8:9:10:11:10:9:8:1:8:9:8:1:8:9:13:9:8:1:8:9:8:1:8:9:13:14:13 ', 'False1:8:9:13:12:13:9:8:1:8:9:10:11:10:6:10:9:8:1:8:9:13:14:13:12:13:9:10:6:10:11:10:9:8:1:8:9:10:11:10:9 ', 'False1:8:1:8:1:8:1:8:1:8:9:13:12:13:9:10:11:10:6:10:9:8:1:8:9:10:6:5:2:5:6:10:9:13:…
3	18	3	139	0	0.0	2.0518495942786736	0.7774933766133105	0.0	540.0	0.1826086956521739:0.0:0.0:0.008695652173913044:0.008695652173913044:0.034782608695652174:0.017391304347826087:0.24347826086956523:0.17391304347826086:0.0782608695652174:0.017391304347826087:0.05217391304347826:0.14782608695652175:0.034782608695652174	['False1:8:1:8:9:13:14:13:9:8:1:8:1:8:9:13:12:13:14:13:9:10:9:8:1:8:9:13:12:13:9:10:9:8:1:8 ', 'False1:8:9:13:14:13:12:13:9:8:1:8:1:8:1:8:1:8:1:8:9:13:12:13:9:8:1:8:1:8:1:8:1:8:9:10:9:13:12 ', 'False1:8:1:8:9:10:6:5:6:7:4:7:6:10:11:10:9:13:9:8:1:8:1:8:9:10:11:10:6:10:9:13:12:13:14:13:9:8:1:8 ']
3	18	3	135	0	0.0	2.0062664131394254	0.7602208525844772	0.0	540.0	0.1951219512195122:0.0:0.0:0.008130081300813009:0.008130081300813009:0.032520325203252036:0.016260162601626018:0.2764227642276423:0.17886178861788618:0.0975609756097561:0.032520325203252036:0.032520325203252036:0.0975609756097561:0.024390243902439025	['False1:8:9:8:1:8:1:8:9:13:12:13:14:13:9:10:9:8:1:8:1:8:9:10:11:10:9:8:1:8:9:8:1:8:1:8:9:13 ', 'False1:8:1:8:9:8:1:8:9:13:12:13:9:10:6:7:4:7:6:5:6:10:11:10:9:8:1:8:1:8:9:8:1:8:9:10:11:10:6:10 ', 'False1:8:1:8:1:8:1:8:9:10:11:10:9:8:1:8:9:13:12:13:14:13:9:8:1:8:1:8:9:13:12:13:14:13:9:10:9:8:1:8:1:8:1:8:9 ']
3	18	4	147	0	0.0	1.8484209742849604	0.7004095566784967	0.0	720.0	0.2155688622754491:0.0:0.0:0.005988023952095809:0.005988023952095809:0.023952095808383235:0.011976047904191617:0.31137724550898205:0.20958083832335328:0.08383233532934131:0.017964071856287425:0.017964071856287425:0.07784431137724551:0.017964071856287425	['False1:8:1:8:9:8:1:8:9:10:9:8:1:8:1:8:1:8:9:8:1:8:1:8:9:13:9:8:1:8:1:8 ', 'False1:8:9:10:6:7:4:7:6:10:9:13:9:8:1:8:9:10:6:5:6:10:11:10:9:8:1:8:1:8:1:8:1:8:9:10:9:13:12:13:14:13:9:8:1 ', 'False1:8:9:8:1:8:9:8:1:8:9:8:1:8:1:8:1:8:1:8:1:8:9:10:9:8:1:8:9:10:11:10:9:13:14:13:12:13:9:8:1:8:1:8:9:13:9 ', 'False1:8:9:8:1:8:9:13:9:8:1:8:1:8:9:10:9:13:14:13:12:13:9:8:1:8:9:8:1:8:9:10:11:10:9:8:1:8:1:8:9:…
3	18	10	277	6	0.6	2.2492689575697464	0.8523001498787681	58.40666666666666	1070.44	0.16165413533834586:0.0037593984962406013:0.03007518796992481:0.03007518796992481:0.018796992481203006:0.08270676691729323:0.045112781954887216:0.21804511278195488:0.16165413533834586:0.11278195488721804:0.022556390977443608:0.018796992481203006:0.07518796992481203:0.018796992481203006	['False1:8:9:8:1:8:9:10:6:10:9:13:12:13:9:8:1:8:9:10:6:7:6:5:6:10:11:10:9:13:14:13:9:8:1:8:1:8 ', 'False1:8:1:8:9:8:1:8:1:8:9:8:1:8:1:8:1:8:1:8:9:13:14:13:9:10:6:5:6:10:9:8:1:8:9:10:11:10:6:7 ', 'False1:8:9:13:9:8:1:8:9:10:9:8:1:8:1:8:9:13:12:13:14:13:9:8:1:8:9:13:12:13:9:10:6:5:2:5:6:7:4:3 ', 'False1:8:1:8:1:8:1:8:1:8:1:8:1:8:9:13:9:8:1:8:1:8:9:10:11:10:9:13:14:13:12:13:9:8:1:8:9:10:6:7:4:3 ', '…
4	2	4	221	0	0.0	2.036461955472615	0.7520030295759471	0.0	720.0	0.14130434782608695:0.28804347826086957:0.15760869565217392:0.04891304347826087:0.08695652173913043:0.13043478260869565:0.04891304347826087:0.016304347826086956:0.005434782608695652:0.0:0.0:0.05434782608695652:0.021739130434782608:0.0:0.0	['False1:2:1:2:1:2:6:5:12:13:12:5:6:2:3:7:3:2:1:2:1:2:6:2:3:2:1:2:6:5:12:5:6:2:3:4:3:7:8:7 ', 'False1:2:6:5:12:13:12:5:6:2:3:4:3:2:1:2:3:4:3:2:6:5:6:2:1:2:6:2:3:4:3:2:1:2:3:7:3:4:3:2:1:2:6 ', 'False1:2:3:4:3:2:6:2:1:2:3:4:3:2:1:2:6:5:12:5:6:2:1:2:3:2:6:5:12:13:9:13:12:5:6:2:1:2:3:4:3:7:8:7:3:2:1:2:6:5 ', 'False1:2:6:2:3:7:3:4:3:2:1:2:3:7:8:7:3:2:1:2:6:5:12:5:6:2:3:2:1:2:1:2:1:2:1:2:6:5:12:5:6:2:1…
4	2	3	186	0	0.0	2.046193491415148	0.7555965877524433	0.0	540.0	0.16153846153846155:0.2846153846153846:0.17692307692307693:0.06153846153846154:0.038461538461538464:0.09230769230769231:0.07692307692307693:0.046153846153846156:0.0:0.023076923076923078:0.03076923076923077:0.0:0.0:0.007692307692307693:0.0	['False1:2:3:2:6:2:1:2:6:5:6:2:3:7:8:11:10:11:8:7:3:4:3:2:1:2:3:4:3:7:8:11:10:14:10:11:8:7 ', 'False1:2:3:2:1:2:6:5:6:2:1:2:3:4:3:7:3:2:1:2:3:7:8:7:3:4:3:2:1:2:1:2:1:2:6:5:6:2:3:2:1:2:6:5 ', 'False1:2:1:2:6:2:1:2:1:2:6:5:6:2:1:2:1:2:6:2:3:7:8:7:3:4:3:2:1:2:1:2:3:4:3:7:3:2:1:2:3:4:3:2:1:2:3:4 ']
4	2	3	202	0	0.0	1.989319868617371	0.7345949007177537	0.0	540.0	0.13934426229508196:0.3114754098360656:0.18032786885245902:0.040983606557377046:0.04918032786885246:0.11475409836065574:0.08196721311475409:0.03278688524590164:0.0:0.00819672131147541:0.01639344262295082:0.02459016393442623:0.0:0.0:0.0	['False1:2:6:5:12:5:6:2:1:2:6:2:3:4:3:7:8:7:3:2:1:2:1:2:1:2:3:7:8:11:10:11:8:7:3:2 ', 'False1:2:6:2:3:4:3:2:1:2:3:2:6:2:1:2:6:2:3:7:8:7:3:4:3:2:1:2:1:2:6:2:3:7:3:2:1:2:3:7:3:4:3:2 ', 'False1:2:6:5:12:5:6:2:1:2:3:2:6:5:12:5:6:2:1:2:1:2:6:2:3:7:3:2:1:2:6:2:1:2:3:4:3:7:3:2:6:2 ']
4	2	2	146	0	0.0	1.8988383499358563	0.7011828470399128	0.0	360.0	0.175:0.3125:0.1625:0.0375:0.0625:0.125:0.075:0.025:0.0:0.0:0.0:0.025:0.0:0.0:0.0	['False1:2:3:4:3:7:8:7:3:2:6:2:1:2:1:2:1:2:3:7:3:2:6:2:1:2:6:5:6:2:1:2:1:2:1:2:3 ', 'False1:2:3:4:3:2:6:5:12:5:6:2:1:2:6:2:1:2:1:2:3:7:3:2:6:5:12:5:6:2:1:2:6:2:3:4:3:7:8:7:3:2:1 ']
4	2	3	197	0	0.0	2.146194148136324	0.7925237675663458	0.0	540.0	0.14285714285714285:0.2781954887218045:0.15789473684210525:0.03759398496240601:0.07518796992481203:0.12781954887218044:0.06766917293233082:0.03007518796992481:0.007518796992481203:0.007518796992481203:0.007518796992481203:0.03007518796992481:0.015037593984962405:0.007518796992481203:0.007518796992481203	['False1:2:1:2:6:5:12:5:6:2:3:7:3:2:1:2:6:2:1:2:6:5:12:5:6:2:1:2:3:2:1:2:3:7:8:11:10:14:15 ', 'False1:2:6:5:6:2:1:2:6:5:12:13:9:13:12:5:6:2:3:7:3:4:3:2:1:2:1:2:3:7:8:7:3:4:3:2:6:2:1:2:3:2:6:5:6 ', 'False1:2:6:5:6:2:1:2:3:2:1:2:6:2:3:4:3:2:1:2:1:2:3:4:3:7:8:7:3:2:1:2:3:4:3:2:1:2:6:5:6:2:3:7:8:7:3:2:1 ']
4	2	2	148	0	0.0	2.0966561491962623	0.7742309017546636	0.0	360.0	0.13253012048192772:0.27710843373493976:0.1686746987951807:0.03614457831325301:0.07228915662650602:0.10843373493975904:0.07228915662650602:0.024096385542168676:0.012048192771084338:0.0:0.0:0.060240963855421686:0.03614457831325301:0.0:0.0	['False1:2:6:2:1:2:6:5:12:5:6:2:3:7:8:7:3:2:1:2:3:4:3:7:3:2:6:2:1:2:3:7:3:4:3:2:1:2 ', 'False1:2:1:2:3:4:3:7:3:2:1:2:6:5:12:13:12:5:6:2:1:2:3:2:6:2:1:2:6:5:12:13:9:13:12:5:6:2:3:2:1:2:3:7:8 ']
4	2	3	164	2	0.6666666666666666	2.122411041892145	0.7837413948339278	145.539	471.07800000000003	0.16964285714285715:0.30357142857142855:0.10714285714285714:0.026785714285714284:0.026785714285714284:0.11607142857142858:0.05357142857142857:0.07142857142857142:0.0:0.017857142857142856:0.0625:0.008928571428571428:0.0:0.017857142857142856:0.017857142857142856	['True1:2:6:2:1:2:3:7:3:4:3:2:6:2:1:2:6:2:1:2:3:2:6:2:1:2:6:2:3:4:3:7:8:11:10:14:15 ', 'False1:2:1:2:6:5:12:5:6:2:1:2:6:2:1:2:1:2:3:2:6:2:1:2:1:2:1:2:6:2:1:2:1:2:6:5:6:2:3:7:8:11:8:11 ', 'True1:2:3:4:3:7:8:7:3:2:6:2:1:2:1:2:1:2:3:7:8:11:8:11:8:11:8:11:10:14:15 ']
4	2	2	145	0	0.0	2.1340787246604482	0.7880499127349454	0.0	360.0	0.13580246913580246:0.2716049382716049:0.13580246913580246:0.037037037037037035:0.09876543209876543:0.13580246913580246:0.037037037037037035:0.024691358024691357:0.012345679012345678:0.0:0.012345679012345678:0.06172839506172839:0.037037037037037035:0.0:0.0	['False1:2:6:5:6:2:3:2:1:2:6:2:3:4:3:7:8:11:8:7:3:2:1:2:1:2:3:4:3:2:6:2:1:2:6:5 ', 'False1:2:6:5:12:13:9:13:12:5:6:2:3:4:3:2:1:2:3:7:3:2:1:2:1:2:6:5:12:13:12:5:6:2:3:2:1:2:1:2:6:5:12:5:6 ']
4	2	3	184	0	0.0	2.18539101693721	0.8069979707347111	0.0	540.0	0.15384615384615385:0.27692307692307694:0.14615384615384616:0.038461538461538464:0.06923076923076923:0.1:0.05384615384615385:0.038461538461538464:0.015384615384615385:0.007692307692307693:0.023076923076923078:0.046153846153846156:0.03076923076923077:0.0:0.0	['False1:2:1:2:1:2:3:4:3:7:3:2:1:2:3:7:8:11:10:11:8:7:3:4:3:2:1:2:1:2:1:2:1:2:3:2:6:5:12 ', 'False1:2:3:4:3:2:6:2:1:2:3:7:3:4:3:2:1:2:6:5:6:2:1:2:6:2:3:2:1:2:6:5:12:13:9:13:12:5:6:2:3:7:8 ', 'False1:2:6:5:12:13:9:13:12:5:6:2:1:2:1:2:3:7:8:11:8:7:3:4:3:2:1:2:6:5:6:2:1:2:1:2:3:2:1:2:6:5:12:5:6:2:3:2 ']
4	2	3	201	0	0.0	2.1523839859727247	0.7948094851035914	0.0	540.0	0.11678832116788321:0.26277372262773724:0.15328467153284672:0.0364963503649635:0.0948905109489051:0.145985401459854:0.06569343065693431:0.0364963503649635:0.0072992700729927005:0.0072992700729927005:0.021897810218978103:0.0364963503649635:0.014598540145985401:0.0:0.0	['False1:2:6:5:12:5:6:2:1:2:3:2:6:5:6:2:1:2:3:2:6:5:12:5:6:2:1:2:6:5:12:13:9:13:12:5:6:2:3:4:3:7:8:7:3 ', 'False1:2:3:4:3:2:1:2:6:5:6:2:1:2:6:2:3:7:3:4:3:2:1:2:6:5:6:2:1:2:3:7:8:11:8:7:3:2:6:5:6:2:1:2 ', 'False1:2:6:2:3:2:1:2:3:7:3:4:3:2:1:2:1:2:6:5:12:5:6:2:3:7:3:4:3:2:1:2:3:7:8:11:10:11:8:7:3:2:6:2:1:2:6:5 ']
4	6	4	215	0	0.0	2.086607331726129	0.7705201812273842	0.0	720.0	0.16666666666666666:0.2988505747126437:0.14942528735632185:0.028735632183908046:0.06321839080459771:0.10344827586206896:0.06896551724137931:0.040229885057471264:0.0:0.017241379310344827:0.022988505747126436:0.028735632183908046:0.005747126436781609:0.005747126436781609:0.0	['False1:2:6:2:1:2:3:4:3:7:3:2:6:5:6:2:1:2:1:2:6:5:12:5:6:2:3:4:3:2:1:2:6:5:12:5:6:2:3:2 ', 'False1:2:6:2:1:2:3:7:8:11:10:14:10:11:8:7:3:2:1:2:1:2:1:2:3:7:8:11:10:11:8:7:3:4:3:2:1:2:3:2:6:2:1 ', 'False1:2:6:5:12:13:12:5:6:2:3:7:3:2:1:2:1:2:1:2:6:5:6:2:3:2:1:2:1:2:3:2:1:2:1:2:6:2:3:7:8:7:3:4:3:2 ', 'False1:2:1:2:3:7:8:7:3:4:3:2:1:2:1:2:6:5:6:2:3:7:8:7:3:2:1:2:1:2:1:2:1:2:3:2:6:5:12:5:6:2:1:2:3 ']
4	6	3	165	0	0.0	1.942952664610961	0.717472912363351	0.0	540.0	0.16666666666666666:0.31746031746031744:0.15873015873015872:0.03968253968253968:0.07142857142857142:0.11904761904761904:0.031746031746031744:0.0:0.007936507936507936:0.0:0.0:0.05555555555555555:0.031746031746031744:0.0:0.0	['False1:2:3:2:6:2:1:2:3:4:3:2:1:2:3:2:6:5:12:13:12:5:6:2:1:2:6:5:12:5:6:2:1:2:1:2 ', 'False1:2:3:4:3:7:3:2:1:2:6:2:3:2:1:2:1:2:3:4:3:7:3:2:1:2:3:4:3:7:3:2:6:2:1:2:3:2:6:5:12:13:12:5:6:2:1 ', 'False1:2:1:2:6:2:1:2:3:2:1:2:1:2:3:4:3:2:6:5:6:2:1:2:1:2:3:7:3:2:6:2:1:2:6:5:12:13:9:13:12:5:6 ']
4	6	3	160	0	0.0	1.8933959626542247	0.6991731401004269	0.0	540.0	0.1484375:0.3125:0.2109375:0.0546875:0.015625:0.1015625:0.09375:0.0390625:0.0:0.0078125:0.0078125:0.0:0.0:0.0078125:0.0	['False1:2:1:2:3:4:3:7:8:7:3:2:6:5:6:2:1:2:3:4:3:7:8:7:3:2:6:2:1:2:3:7:8:7:3:2:6 ', 'False1:2:6:2:3:7:8:7:3:2:1:2:3:4:3:2:6:2:1:2:6:2:3:7:3:2:1:2:1:2:3:4:3:2:1:2:6:2:3:2:1 ', 'False1:2:1:2:6:2:3:2:1:2:1:2:3:4:3:2:6:5:6:2:1:2:3:7:3:4:3:2:1:2:3:7:3:2:6:2:1:2:6:2:1:2:3:4:3:7:8:11:10:14 ']
4	6	3	164	0	0.0	1.8635937071011714	0.688168079876313	0.0	540.0	0.203125:0.3359375:0.15625:0.046875:0.0625:0.1015625:0.046875:0.015625:0.0:0.0:0.0078125:0.0234375:0.0:0.0:0.0	['False1:2:1:2:6:2:1:2:1:2:1:2:3:7:3:2:1:2:1:2:3:4:3:2:1:2:3:4:3:2:1:2:6:5:12:5 ', 'False1:2:6:2:1:2:1:2:6:5:6:2:3:7:8:11:8:7:3:4:3:2:1:2:3:2:6:5:12:5:6:2:1:2:6:2:1:2:3:7:3:4:3:2:1:2 ', 'False1:2:1:2:6:5:12:5:6:2:3:2:1:2:3:2:1:2:1:2:3:4:3:7:3:2:6:5:6:2:1:2:1:2:6:2:1:2:1:2:1:2:3:7:3:4 ']
4	6	3	177	0	0.0	2.0739456880695233	0.765844624012288	0.0	540.0	0.1440677966101695:0.2796610169491525:0.1440677966101695:0.05084745762711865:0.1016949152542373:0.13559322033898305:0.0423728813559322:0.01694915254237288:0.00847457627118644:0.0:0.00847457627118644:0.05084745762711865:0.01694915254237288:0.0:0.0	['False1:2:1:2:6:5:12:5:6:2:1:2:6:5:6:2:1:2:3:2:1:2:6:5:6:2:3:7:3:4:3:2:1:2:6:2:3:4 ', 'False1:2:1:2:6:5:12:5:6:2:3:4:3:7:3:2:1:2:3:7:3:4:3:2:6:5:12:5:6:2:1:2:3:4 ', 'False1:2:3:7:8:11:8:7:3:2:6:2:1:2:1:2:6:2:1:2:3:4:3:2:6:5:12:5:6:2:1:2:1:2:1:2:3:2:6:5:12:13:9:13:12:5 ']
4	6	3	170	0	0.0	1.9588183597540116	0.7233316276621269	0.0	540.0	0.15503875968992248:0.31007751937984496:0.13953488372093023:0.031007751937984496:0.06976744186046512:0.16279069767441862:0.06201550387596899:0.031007751937984496:0.0:0.0:0.007751937984496124:0.023255813953488372:0.007751937984496124:0.0:0.0	['False1:2:1:2:6:5:12:5:6:2:3:7:8:7:3:2:1:2:6:5:6:2:1:2:6:2:1:2:3:4:3:7:3:2:1 ', 'False1:2:1:2:6:2:3:7:8:11:8:7:3:4:3:2:1:2:3:2:6:5:12:13:12:5:6:2:1:2:6:5:6:2:1:2:6:2:1:2:1 ', 'False1:2:6:5:6:2:3:2:1:2:6:2:3:4:3:2:1:2:6:5:6:2:1:2:6:5:6:2:3:7:8:7:3:2:1:2:3:2:6:2:1:2:3:4:3:7:3:2:6:2:1:2:6 ']
4	6	4	227	0	0.0	2.167424665028445	0.8003635472290271	0.0	720.0	0.15168539325842698:0.2808988764044944:0.15168539325842698:0.03932584269662921:0.05056179775280899:0.10112359550561797:0.06741573033707865:0.03932584269662921:0.0056179775280898875:0.011235955056179775:0.028089887640449437:0.0449438202247191:0.028089887640449437:0.0:0.0	['False1:2:1:2:3:7:8:11:8:7:3:2:6:2:1:2:6:2:3:7:8:11:10:11:8:7:3:4:3:2:1:2:1:2:1:2:6:2:1:2 ', 'False1:2:6:2:1:2:3:7:8:7:3:2:1:2:1:2:3:2:1:2:1:2:3:4:3:2:6:5:12:13:12:5:6:2:1:2:3:4:3:7:3:2:1 ', 'False1:2:3:4:3:2:1:2:6:5:12:13:12:5:6:2:3:4:3:7:3:2:1:2:3:4:3:7:8:11:10:11:8:7:3:2:6:5:12:13:12:5:6:2:1 ', 'False1:2:1:2:6:2:3:7:3:2:1:2:6:2:1:2:3:2:6:2:1:2:3:7:3:2:6:2:1:2:6:5:6:2:1:2:6:5:12:13:9:13:12:5:6…
4	6	3	148	0	0.0	1.8215381687092314	0.6726382575802482	0.0	540.0	0.18699186991869918:0.34959349593495936:0.14634146341463414:0.032520325203252036:0.06504065040650407:0.13008130081300814:0.04878048780487805:0.024390243902439025:0.0:0.0:0.0:0.016260162601626018:0.0:0.0:0.0	['False1:2:1:2:1:2:1:2:6:2:3:2:1:2:1:2:6:5:6:2:1:2:3:7:8:7:3:4:3:2:1:2:3:2:6:5:6 ', 'False1:2:6:5:6:2:1:2:1:2:3:7:8:7:3:2:6:2:1:2:3:2:6:5:12:5:6:2:1:2:3:4:3:2:1:2:1:2:1:2:3:2:6:5 ', 'False1:2:3:7:8:7:3:2:1:2:6:5:12:5:6:2:1:2:6:2:3:4:3:2:1:2:6:2:3:2:1:2:1:2:3:4:3:2:1:2:6:2 ']
4	6	3	162	0	0.0	1.8725045837015568	0.6914585936920313	0.0	540.0	0.18604651162790697:0.34108527131782945:0.13953488372093023:0.023255813953488372:0.06201550387596899:0.13178294573643412:0.05426356589147287:0.023255813953488372:0.0:0.0:0.0:0.031007751937984496:0.007751937984496124:0.0:0.0	['False1:2:1:2:1:2:6:2:1:2:6:5:6:2:1:2:6:5:12:5:6:2:3:4:3:7:8:7:3:2:1:2:3:2:1:2:1:2:3 ', 'False1:2:1:2:3:4:3:2:6:5:6:2:1:2:3:2:6:2:1:2:6:5:12:5:6:2:3:2:1:2:3:2:1:2:6:2:3:7:3:2:1 ', 'False1:2:1:2:1:2:1:2:6:2:3:2:1:2:6:2:3:7:8:7:3:4:3:2:1:2:6:2:1:2:1:2:3:7:8:7:3:2:6:5:12:13:12:5:6:2:1:2:6 ']
4	6	4	223	1	0.25	2.1786783444352804	0.804519186368307	147.9	687.9	0.08670520231213873:0.17341040462427745:0.1676300578034682:0.017341040462427744:0.017341040462427744:0.06936416184971098:0.1907514450867052:0.12716763005780346:0.0:0.046242774566473986:0.06936416184971098:0.0:0.0:0.028901734104046242:0.005780346820809248	['False1:2:3:2:6:5:6:2:1:2:6:2:1:2:3:7:8:11:8:7:3:2:6:2:1:2:6:5:6:2:1:2:6:2:1:2:3:7:8:11 ', 'True1:2:6:2:1:2:6:5:6:2:1:2:6:2:1:2:3:2:1:2:6:2:1:2:3:7:8:11:10:14:15 ', 'False1:2:3:7:8:11:10:14:10:11:8:7:3:4:3:2:3:7:8:7:3:7:3:7:3:7:8:7:3:7:3:4:3:7:8:7:8:7:3:7:3:7:3:7:8:11:10:14:10:14 ', 'False1:2:3:7:8:11:10:14:10:11:8:7:3:4:3:2:3:7:3:7:3:2:1:2:3:7:3:7:3:7:8:7:8:11:8:7:8:7:3:7:8:11:8:7:8:11:10:11:8:…
4	10	3	144	0	0.0	1.9542595116291863	0.7216481846731565	0.0	540.0	0.18181818181818182:0.32231404958677684:0.1322314049586777:0.04132231404958678:0.08264462809917356:0.12396694214876033:0.03305785123966942:0.024793388429752067:0.0:0.0:0.008264462809917356:0.04132231404958678:0.008264462809917356:0.0:0.0	['False1:2:3:7:8:11:8:7:3:4:3:2:6:2:1:2:6:5:12:5:6:2:1:2:6:5:6:2:1:2:6:2:3:2:1:2:3:4:3 ', 'False1:2:1:2:3:4:3:2:1:2:1:2:1:2:3:4:3:2:6:5:12:5:6:2:1:2:1:2:1:2:6:2:1:2:3:2:1:2:6:5 ', 'False1:2:6:5:12:5:6:2:1:2:3:7:8:7:3:2:1:2:3:2:6:2:1:2:1:2:6:5:12:13:12:5:6:2:1:2:3:2:1:2:3:4 ']
4	10	4	191	0	0.0	1.9550669591149026	0.7219463502999929	0.0	720.0	0.1676300578034682:0.31213872832369943:0.1676300578034682:0.057803468208092484:0.057803468208092484:0.11560693641618497:0.057803468208092484:0.023121387283236993:0.0:0.0:0.005780346820809248:0.028901734104046242:0.005780346820809248:0.0:0.0	['False1:2:6:2:3:7:3:4:3:2:1:2:6:5:6:2:3:7:8:11:8:7:3:4:3:2:1:2:1:2:6:2:3:2:1:2:6:5:12 ', 'False1:2:3:4:3:2:1:2:3:4:3:7:3:2:1:2:1:2:3:4:3:2:6:2:1:2:1:2:6:2:1:2:6:5:12:5:6:2:1:2:3:2 ', 'False1:2:6:2:1:2:3:7:3:4:3:2:1:2:6:5:12:13:12:5:6:2:1:2:3:7:8:7:3:4:3:2:1:2:1:2:1:2:6:5:6:2:3:4 ', 'False1:2:1:2:3:4:3:2:6:5:6:2:1:2:1:2:1:2:3:2:1:2:6:5:12:5:6:2:1:2:3:7:3:4:3:2:6:2:1:2:6:2:1:2:3:7:8:7 ']
4	10	6	218	4	0.6666666666666666	2.1312381504339535	0.7870009756711722	69.76825000000001	639.073	0.15060240963855423:0.29518072289156627:0.18072289156626506:0.04216867469879518:0.030120481927710843:0.09036144578313253:0.06626506024096386:0.03614457831325301:0.0:0.024096385542168676:0.024096385542168676:0.006024096385542169:0.006024096385542169:0.024096385542168676:0.024096385542168676	['False1:2:6:2:1:2:1:2:3:7:3:4:3:2:6:2:1:2:3:7:8:7:3:2:6:2:1:2:6:5:6:2:3:2:1:2:6:5:12:13 ', 'False1:2:3:4:3:2:1:2:1:2:6:2:3:7:8:7:3:2:1:2:6:5:6:2:1:2:3:2:1:2:3:4:3:2:1:2:3:7 ', 'True1:2:6:5:6:2:1:2:1:2:3:7:8:11:10:14:15 ', 'True1:2:3:4:3:2:1:2:3:2:1:2:3:2:3:7:8:11:10:14:15 ', 'True1:2:3:2:6:2:1:2:3:4:3:2:3:7:3:4:3:2:1:2:3:4:3:2:6:5:6:2:1:2:3:7:8:11:10:14:15 ', 'True1:2:6:2:1:2:3:7:8:11:10:14:15 ']
4	10	4	192	0	0.0	2.067616454228342	0.7635074317997489	0.0	720.0	0.1402439024390244:0.29878048780487804:0.1524390243902439:0.04878048780487805:0.042682926829268296:0.13414634146341464:0.06707317073170732:0.04878048780487805:0.0:0.012195121951219513:0.03048780487804878:0.018292682926829267:0.006097560975609756:0.0:0.0	['False1:2:1:2:6:2:1:2:6:2:3:7:3:4:3:2:1:2:3:4:3:2:6:2:1:2:3:2:6:2:1:2:1:2:6 ', 'False1:2:3:7:3:4:3:2:1:2:3:4:3:7:8:11:8:7:3:2:6:2:1:2:1:2:6:5:6:2:3:7:8:7:3:2:1:2 ', 'False1:2:3:4:3:7:8:11:8:7:3:2:6:2:1:2:6:2:3:4:3:2:1:2:6:2:1:2:6:5:12:5:6:2:3:4:3:7:8:11:10 ', 'False1:2:6:2:1:2:1:2:6:5:6:2:3:7:8:11:10:11:8:7:3:2:1:2:6:5:6:2:1:2:6:5:12:13:12:5:6:2:1:2:6:2:1:2:6:2:3:4:3:2 ']
4	10	5	235	0	0.0	2.042095437687904	0.7540833020217814	0.0	900.0	0.1509433962264151:0.28773584905660377:0.18867924528301888:0.05660377358490566:0.05188679245283019:0.10849056603773585:0.07547169811320754:0.02358490566037736:0.0047169811320754715:0.0047169811320754715:0.009433962264150943:0.02358490566037736:0.014150943396226415:0.0:0.0	['False1:2:6:5:12:13:9:13:12:5:6:2:3:4:3:7:3:2:1:2:6:2:1:2:1:2:1:2:1:2:6:5:6:2:1:2:1:2:6 ', 'False1:2:6:5:12:5:6:2:3:7:3:2:1:2:6:2:3:4:3:2:1:2:3:7:3:4:3:2:1:2:3:4:3:2:6:2:1:2:1:2:6:2:3:7:8:7 ', 'False1:2:1:2:3:4:3:2:6:5:6:2:1:2:1:2:3:7:3:4:3:2:6:5:12:13:12:5:6:2:1:2:3:4:3:2:6:5:6 ', 'False1:2:3:7:3:2:1:2:6:5:6:2:1:2:3:4:3:7:8:7:3:2:6:5:6:2:1:2:6:2:1:2:3:7:8:7:3:4:3:2:1:2 ', 'False1:2:6:2:3:7:8:11…
4	10	4	186	0	0.0	2.1032886992883086	0.7766800993690013	0.0	720.0	0.13450292397660818:0.26900584795321636:0.18128654970760233:0.05847953216374269:0.06432748538011696:0.1111111111111111:0.07602339181286549:0.03508771929824561:0.005847953216374269:0.0:0.011695906432748537:0.03508771929824561:0.017543859649122806:0.0:0.0	['False1:2:6:2:3:2:1:2:1:2:6:5:12:5:6:2:1:2:3:7:8:11:8:7:3:4:3:2:1:2:3:7:3:4:3:2 ', 'False1:2:3:7:3:4:3:2:1:2:6:2:1:2:1:2:1:2:6:5:12:5:6:2:1:2:3:7:3:2:6:5:6:2:1:2:1:2:3:7:3:4:3:2:6:5:6:2 ', 'False1:2:6:2:1:2:6:5:12:13:9:13:12:5:6:2:1:2:1:2:3:4:3:2:6:2:1:2:3:7:3:4:3:2:1:2:3:4:3:2:6:5:12:13:12 ', 'False1:2:3:7:8:11:8:7:3:2:1:2:6:5:6:2:3:7:8:7:3:4:3:2:1:2:3:4:3:2:1:2:6:5:6:2:3:7:8:7:3:4 ']
4	10	5	219	0	0.0	2.0129556785830913	0.7433228814457699	0.0	900.0	0.15668202764976957:0.3087557603686636:0.15668202764976957:0.027649769585253458:0.06912442396313365:0.12903225806451613:0.059907834101382486:0.02304147465437788:0.009216589861751152:0.0:0.004608294930875576:0.03225806451612903:0.02304147465437788:0.0:0.0	['False1:2:6:5:6:2:1:2:3:7:3:2:1:2:3:7:8:11:8:7:3:2:1:2:3:4:3:7:8:7:3:2:6:5:6:2:1 ', 'False1:2:3:2:6:5:6:2:1:2:3:7:3:2:1:2:3:2:6:5:12:5:6:2:1:2:6:5:12:13:9:13:12:5:6:2:3:7:8:7:3:4:3 ', 'False1:2:6:2:3:2:1:2:3:7:3:2:1:2:6:2:3:2:1:2:6:5:6:2:1:2:6:5:6:2:1:2:3:7:3:4:3:2:6:2:1:2:3:4:3:2 ', 'False1:2:3:2:6:5:6:2:1:2:1:2:6:2:3:7:8:7:3:4:3:2:1:2:1:2:1:2:3:2:1:2:6:5:6:2:3:4:3:2:1:2:6:5:12:13:9:13:12 ', 'F…
4	10	5	244	1	0.2	1.9824510152682873	0.7320584435478357	155.219	875.219	0.11707317073170732:0.2731707317073171:0.25853658536585367:0.06341463414634146:0.024390243902439025:0.06341463414634146:0.1073170731707317:0.04878048780487805:0.0:0.004878048780487805:0.01951219512195122:0.00975609756097561:0.0:0.004878048780487805:0.004878048780487805	['False1:2:1:2:1:2:3:4:3:2:6:2:1:2:1:2:3:7:3:4:3:2:6:2:1:2:1:2:6:5:12:5:6:2:3:7:3 ', 'True1:2:3:7:8:11:8:7:3:4:3:2:6:5:12:5:6:2:1:2:3:7:3:2:1:2:3:7:8:11:10:14:15 ', 'False1:2:3:2:3:2:3:2:3:4:3:7:8:11:8:7:3:2:6:2:1:2:3:2:6:5:6:2:1:2:3:7:3:2:1:2:3:7:8:7:3:2:1:2:3:7:8:7:3:4 ', 'False1:2:3:4:3:7:8:11:8:7:3:2:6:2:1:2:3:4:3:7:8:7:3:2:6:2:1:2:1:2:3:7:3:2:1:2:3:4 ', 'False1:2:3:4:3:2:3:4:3:2:3:7:3:4:3:2:…
4	10	5	229	3	0.6	2.360639721198551	0.8717119498884257	104.22233333333334	672.667	0.13636363636363635:0.22727272727272727:0.12337662337662338:0.032467532467532464:0.03896103896103896:0.07142857142857142:0.06493506493506493:0.07142857142857142:0.0:0.06493506493506493:0.08441558441558442:0.025974025974025976:0.006493506493506494:0.032467532467532464:0.01948051948051948	['False1:2:3:4:3:2:6:2:1:2:1:2:3:4:3:2:1:2:6:5:12:5:6:2:1:2:1:2:3:7:8:7:3:2:6:5:12:13:12 ', 'False1:2:1:2:6:2:1:2:1:2:6:2:3:4:3:2:1:2:1:2:3:2:1:2:6:5:12:5:6:2:1:2:3:2:6:5:6:2:1:2 ', 'True1:2:6:2:1:2:3:7:8:11:10:14:15 ', 'True1:2:1:2:3:7:3:4:3:7:8:11:10:11:8:7:3:2:3:4:3:7:8:11:8:11:10:14:10:11:10:14:15 ', 'True1:2:1:2:3:7:8:11:8:7:3:7:8:11:10:11:8:11:10:11:10:14:10:11:8:11:10:14:15 ']
4	10	5	203	0	0.0	1.9711026623867536	0.7278678443939075	0.0	900.0	0.15492957746478872:0.28169014084507044:0.2112676056338028:0.0892018779342723:0.04225352112676056:0.0892018779342723:0.07042253521126761:0.023474178403755867:0.0:0.0:0.004694835680751174:0.023474178403755867:0.009389671361502348:0.0:0.0	['False1:2:1:2:6:5:12:5:6:2:3:7:3:4:3:2:1:2:6:5:12:13:12:5:6:2:3:7:3:4:3:2:1:2:1:2:3:7:3:4 ', 'False1:2:3:4:3:2:6:2:1:2:6:2:1:2:3:4:3:7:8:11:8:7:3:2:1:2:1:2:6:2:1:2:3:7:3:4:3 ', 'False1:2:1:2:6:2:1:2:6:5:12:13:12:5:6:2:1:2:1:2:3:4:3:7:3:2:6:2:1:2:6:5:6:2:3:4:3:7:8:7 ', 'False1:2:6:5:6:2:3:4:3:2:1:2:6:5:6:2:1:2:1:2:3:4:3:2:1:2:1:2:3:4:3:2:1:2:6:2:1:2:3:4 ', 'False1:2:3:4:3:2:1:2:3:4:3:2:1:2:3:7:8:…
4	14	9	296	0	0.0	1.9857444677297549	0.7332746146735138	0.0	1620.0	0.17525773195876287:0.3170103092783505:0.17010309278350516:0.04896907216494845:0.05154639175257732:0.11082474226804123:0.05412371134020619:0.01804123711340206:0.002577319587628866:0.007731958762886598:0.010309278350515464:0.023195876288659795:0.007731958762886598:0.002577319587628866:0.0	['False1:2:6:5:12:5:6:2:3:4:3:7:8:7:3:2:1:2:3:4:3:2:1:2:6:5:12:5:6:2:3:2:1:2:6:2:1:2:6:2:1:2:1 ', 'False1:2:3:7:3:2:1:2:6:2:3:7:8:7:3:2:1:2:3:7:8:11:10:14:10:11:8:7:3:4:3:2:1:2:6:2:3:4:3:7:3 ', 'False1:2:6:2:1:2:1:2:3:4:3:2:1:2:1:2:1:2:1:2:1:2:3:4:3:2:1:2:3:7:3:2:1:2:6:2:3:2:1:2:1 ', 'False1:2:1:2:3:7:3:2:1:2:1:2:1:2:3:4:3:2:6:2:1:2:1:2:1:2:6:5:6:2:3:7:3:4:3:2:1:2:3:4:3:7 ', 'False1:2:6:2:1:2:3:7…
4	14	4	171	0	0.0	1.9515522435605466	0.7206484734907206	0.0	720.0	0.17058823529411765:0.3235294117647059:0.14705882352941177:0.029411764705882353:0.06470588235294118:0.12941176470588237:0.058823529411764705:0.01764705882352941:0.0058823529411764705:0.0:0.0:0.03529411764705882:0.01764705882352941:0.0:0.0	['False1:2:3:4:3:2:6:5:12:5:6:2:1:2:1:2:6:2:3:4:3:2:1:2:3:2:1:2:1:2:6:2:3:2:1:2:3 ', 'False1:2:6:5:12:5:6:2:3:7:8:7:3:2:1:2:3:2:1:2:1:2:3:4:3:2:1:2:3:7:3:2:1:2:6:2:1:2:3:7:8:7:3 ', 'False1:2:6:5:12:13:9:13:12:5:6:2:1:2:6:5:6:2:1:2:6:5:12:13:12:5:6:2:1:2:6:2:3:7:3:4:3:2:1:2:6:2:3:7 ', 'False1:2:1:2:6:5:6:2:3:7:3:2:1:2:6:2:3:7:8:7:3:4:3:2:1:2:1:2:6:2:1:2:1:2:1:2:1:2:6:2:1:2:6:5:6:2 ']
4	14	5	201	0	0.0	1.9833197731294816	0.7323792492185874	0.0	900.0	0.1568627450980392:0.29411764705882354:0.19117647058823528:0.058823529411764705:0.04411764705882353:0.10294117647058823:0.07352941176470588:0.04411764705882353:0.0:0.004901960784313725:0.0196078431372549:0.00980392156862745:0.0:0.0:0.0	['False1:2:6:5:12:5:6:2:1:2:6:2:1:2:3:4:3:7:8:7:3:2:1:2:6:2:3:7:3:4:3:2:1:2 ', 'False1:2:3:7:8:11:8:7:3:2:1:2:6:5:6:2:1:2:1:2:3:7:3:4:3:2:1:2:6:5:12:5:6:2:3:7:8:11:10:11:8 ', 'False1:2:3:7:3:4:3:2:1:2:3:2:1:2:3:7:3:4:3:2:1:2:3:4:3:2:1:2:3:7:3:4:3:2:1:2:6:2:3:7:8:7:3 ', 'False1:2:3:2:1:2:3:4:3:2:6:5:6:2:1:2:6:2:1:2:6:5:6:2:3:4:3:2:1:2:1:2:6:5:6:2:1:2:3:4:3:7:8:11:8 ', 'False1:2:1:2:3:4:3:7:8:7:3:2…
4	14	6	267	0	0.0	2.1661293287719032	0.7998852192216604	0.0	1080.0	0.14615384615384616:0.2692307692307692:0.15384615384615385:0.05:0.06538461538461539:0.11538461538461539:0.06923076923076923:0.04230769230769231:0.0038461538461538464:0.007692307692307693:0.023076923076923078:0.03461538461538462:0.015384615384615385:0.0038461538461538464:0.0	['False1:2:1:2:6:5:6:2:3:4:3:2:1:2:3:4:3:7:3:2:6:5:12:13:12:5:6:2:1:2:6:5:12:13:12:5:6 ', 'False1:2:6:5:12:5:6:2:3:4:3:7:3:2:1:2:1:2:1:2:6:2:1:2:1:2:3:4:3:2:1:2:3:7:3:4:3:2 ', 'False1:2:6:5:6:2:1:2:3:7:8:7:3:4:3:2:6:2:1:2:6:5:6:2:1:2:3:7:8:11:10:14:10:11:8:7:3:2:6:2:1:2:6:5:12 ', 'False1:2:1:2:3:7:3:2:1:2:3:4:3:7:8:11:8:7:3:2:1:2:6:2:1:2:1:2:1:2:6:5:6:2:1:2:3:4 ', 'False1:2:6:2:3:7:3:2:1:2:3:4:3:…
4	14	6	200	0	0.0	1.9526979882042856	0.721071561897011	0.0	1080.0	0.1732283464566929:0.33070866141732286:0.14566929133858267:0.01968503937007874:0.05905511811023622:0.13385826771653545:0.05511811023622047:0.023622047244094488:0.007874015748031496:0.0:0.007874015748031496:0.027559055118110236:0.015748031496062992:0.0:0.0	['False1:2:1:2:3:4:3:2:1:2:1:2:1:2:3:2:1:2:6:5:6:2:3:7:3:2:1:2:6:2:3:7:8:7:3:2:1 ', 'False1:2:6:2:3:7:3:2:1:2:3:2:1:2:6:2:1:2:6:5:6:2:3:2:1:2:6:2:3:7:3:2:1:2:1:2:6:5:12:5:6:2:3 ', 'False1:2:6:2:1:2:1:2:6:5:6:2:1:2:3:7:3:4:3:2:6:2:1:2:6:5:6:2:3:7:8:7:3:2:1:2:3:7:8:11:8 ', 'False1:2:6:5:6:2:3:2:1:2:3:2:6:2:1:2:3:7:8:11:8:7:3:4:3:2:6:2:1:2:6:5:12:5:6:2:1:2:1:2:6:5:12 ', 'False1:2:3:2:6:5:6:2:1:2:6:2…
4	14	6	216	0	0.0	1.982913881057055	0.7322293657074689	0.0	1080.0	0.1626984126984127:0.31746031746031744:0.15873015873015872:0.03968253968253968:0.047619047619047616:0.1349206349206349:0.05952380952380952:0.027777777777777776:0.0:0.007936507936507936:0.01984126984126984:0.015873015873015872:0.007936507936507936:0.0:0.0	['False1:2:1:2:1:2:1:2:6:2:1:2:6:5:6:2:1:2:3:7:8:11:8:7:3:2:6:2:1:2:3:2:6:2:1:2:6 ', 'False1:2:1:2:3:7:3:2:6:2:1:2:3:7:8:11:10:11:8:7:3:2:1:2:1:2:6:2:1:2:3:7:8:11:10:11:8:7:3:2:6:5 ', 'False1:2:3:4:3:2:6:5:6:2:1:2:1:2:3:7:3:4:3:2:1:2:3:4:3:2:6:2:1:2:6:2:3:4:3:7:3:2:1:2:1:2:6:5:6 ', 'False1:2:3:4:3:7:3:2:6:5:6:2:1:2:6:2:1:2:1:2:6:2:3:7:3:4:3:2:1:2:1:2:6:2:1 ', 'False1:2:6:5:6:2:1:2:1:2:6:2:1:2:6:5…
4	14	4	222	0	0.0	2.227668697328895	0.8226098232677541	0.0	720.0	0.13548387096774195:0.2709677419354839:0.16129032258064516:0.04516129032258064:0.03870967741935484:0.1032258064516129:0.07096774193548387:0.04516129032258064:0.012903225806451613:0.01935483870967742:0.03225806451612903:0.03225806451612903:0.025806451612903226:0.0064516129032258064:0.0	['False1:2:6:2:3:7:8:7:3:4:3:2:1:2:6:2:3:4:3:7:3:2:1:2:6:2:1:2:6:2:1:2:1 ', 'False1:2:3:4:3:7:8:11:10:14:10:11:8:7:3:2:6:5:12:13:9:13:12:5:6:2:1:2:3:7:3:4:3:2:6:2:1:2:6:5:12 ', 'False1:2:6:5:12:13:9:13:12:5:6:2:3:4:3:7:3:2:1:2:1:2:6:2:1:2:3:2:1:2:3:4:3:2:6:2:1:2:6 ', 'False1:2:3:4:3:2:6:2:1:2:1:2:1:2:3:2:1:2:3:7:8:11:10:11:8:7:3:2:1:2:6:5:6:2:3:7:8:11:8:7:3:2 ']
4	14	7	286	0	0.0	2.086539725951953	0.7704952164855383	0.0	1260.0	0.1509433962264151:0.29559748427672955:0.14465408805031446:0.040880503144654086:0.06918238993710692:0.1289308176100629:0.05345911949685535:0.025157232704402517:0.009433962264150943:0.0031446540880503146:0.006289308176100629:0.0440251572327044:0.02830188679245283:0.0:0.0	['False1:2:3:4:3:2:1:2:6:2:3:7:8:7:3:4:3:2:1:2:3:2:6:5:12:13:9:13:12:5:6:2:1:2:1:2:6:5:6:2:3:4 ', 'False1:2:6:5:12:5:6:2:1:2:3:2:6:5:12:13:12:5:6:2:1:2:3:7:3:2:6:2:1:2:3:2:6:2:1:2:6:5:12:13:9:13:12 ', 'False1:2:6:2:3:2:1:2:6:2:1:2:3:4:3:7:8:7:3:2:1:2:6:5:6:2:1:2:3:2:1:2:6:2:1:2:6:5:6:2:3:7 ', 'False1:2:3:4:3:2:1:2:1:2:1:2:6:5:12:13:12:5:6:2:1:2:6:5:6:2:3:4:3:7:8:7:3:2:1:2:6:5:6:2:1:2:6 ', 'False1…
4	14	7	248	0	0.0	2.021935715229117	0.746638933948183	0.0	1260.0	0.1465798045602606:0.2964169381107492:0.1758957654723127:0.035830618892508145:0.06514657980456026:0.1237785016286645:0.0749185667752443:0.02280130293159609:0.003257328990228013:0.003257328990228013:0.006514657980456026:0.03257328990228013:0.013029315960912053:0.0:0.0	['False1:2:3:4:3:7:3:2:1:2:6:2:3:2:1:2:6:2:1:2:3:7:3:2:1:2:6:5:6:2:1:2:1:2:3:2:6 ', 'False1:2:6:5:12:13:9:13:12:5:6:2:1:2:6:5:6:2:3:2:1:2:3:2:6:5:6:2:1:2:3:2:6:5:12:13:12:5:6:2 ', 'False1:2:6:5:12:5:6:2:3:4:3:7:8:7:3:2:1:2:3:4:3:7:3:2:1:2:3:7:8:7:3:4:3:2:6:5:6:2:1:2:3:7:8 ', 'False1:2:3:4:3:7:8:7:3:2:1:2:1:2:6:2:1:2:3:7:3:2:1:2:6:5:6:2:1:2:6:2:3:4:3:7:3:2:1:2:1:2:3:7 ', 'False1:2:3:7:8:11:10:11:8…
4	14	9	311	4	0.4444444444444444	2.2683362155381164	0.8376270922211395	41.738749999999996	1066.955	0.13653136531365315:0.26199261992619927:0.16236162361623616:0.033210332103321034:0.04428044280442804:0.09225092250922509:0.06642066420664207:0.05166051660516605:0.0036900369003690036:0.033210332103321034:0.05166051660516605:0.01845018450184502:0.01107011070110701:0.01845018450184502:0.014760147601476014	['False1:2:1:2:3:2:6:5:12:13:9:13:12:5:6:2:1:2:6:5:12:5:6:2:1:2:3:4:3:2:6:2:1:2:3:4:3:2:1:2:3 ', 'False1:2:3:2:6:5:12:13:12:5:6:2:1:2:3:2:1:2:6:2:3:7:3:2:1:2:6:2:3:7:8:11:8:7:3:4:3 ', 'False1:2:3:7:8:11:10:11:8:7:3:4:3:2:6:5:6:2:1:2:3:4:3:7:8:11:10:11:8:7:3:2:6:5:6:2:1:2:3:2:6:2:1 ', 'False1:2:6:5:6:2:1:2:1:2:6:2:3:7:3:2:1:2:3:7:3:4:3:2:6:2:1:2:6:5:6:2:1:2:3:7:8:11:10:11:8:7:3:4:3:2:1:2:3:2:1:2 '…
4	18	9	293	0	0.0	2.1020447192406304	0.776220735636685	0.0	1620.0	0.14536340852130325:0.2907268170426065:0.16040100250626566:0.045112781954887216:0.06265664160401002:0.12030075187969924:0.05764411027568922:0.02756892230576441:0.010025062656641603:0.002506265664160401:0.012531328320802004:0.040100250626566414:0.02506265664160401:0.0:0.0	['False1:2:6:2:1:2:3:4:3:2:1:2:6:5:12:13:12:5:6:2:1:2:3:7:8:7:3:2:1:2:3:4:3:2:1 ', 'False1:2:3:4:3:7:3:2:6:5:6:2:1:2:3:7:3:2:1:2:3:7:3:2:6:2:1:2:3:4:3:2:1:2:6:2:3:4:3:7:3:2 ', 'False1:2:3:7:8:11:8:7:3:2:6:5:6:2:1:2:3:4:3:2:1:2:3:7:8:11:8:7:3:4:3:2:6:5:12:13:9:13:12:5:6:2:1 ', 'False1:2:1:2:6:5:12:13:9:13:12:5:6:2:3:4:3:7:8:7:3:2:1:2:6:2:1:2:6:2:3:2:1:2:6:2:1:2:1:2:6:5:6:2:3:4:3 ', 'False1:2:6:5:1…
4	18	4	197	0	0.0	2.0639717733326166	0.7621615627703483	0.0	720.0	0.14673913043478262:0.2826086956521739:0.1793478260869565:0.04891304347826087:0.07608695652173914:0.10326086956521739:0.06521739130434782:0.02717391304347826:0.0:0.005434782608695652:0.010869565217391304:0.043478260869565216:0.010869565217391304:0.0:0.0	['False1:2:3:7:8:7:3:4:3:2:6:5:12:13:12:5:6:2:1:2:3:2:1:2:1:2:3:4:3:7:8:11:10:11:8:7:3:2 ', 'False1:2:3:2:1:2:6:5:12:5:6:2:3:4:3:7:3:2:1:2:6:2:1:2:6:5:12:5:6:2:1:2:6:5:12:13:12:5:6:2:1:2 ', 'False1:2:3:4:3:7:3:2:1:2:1:2:6:5:12:5:6:2:1:2:1:2:1:2:3:4:3:2:1:2:1:2:3:2:6:2:1:2:6:5:12:5:6:2:3:7:8:7:3 ', 'False1:2:3:2:1:2:3:7:3:4:3:2:1:2:3:7:8:7:3:2:6:2:1:2:3:7:3:4:3:2:6:5:6:2:1:2:3:4:3:2:6:5:6:2:1:2:1:…
4	18	12	414	3	0.25	2.1499319261692067	0.7939040145172189	106.58066666666666	1939.742	0.13900414937759337:0.2842323651452282:0.16804979253112035:0.04771784232365145:0.06431535269709543:0.12240663900414937:0.05394190871369295:0.029045643153526972:0.004149377593360996:0.012448132780082987:0.02074688796680498:0.029045643153526972:0.01037344398340249:0.008298755186721992:0.006224066390041493	['False1:2:3:4:3:7:3:2:6:2:1:2:6:5:6:2:3:7:8:7:3:4:3:2:1:2:3:4:3:7:3:2:6:2:1:2:3:7:3:2:6:2:1:2:6 ', 'False1:2:6:5:12:5:6:2:3:4:3:2:1:2:6:5:6:2:3:4:3:7:8:7:3:2:1:2:3:4:3:2:6:2:1:2:1 ', 'False1:2:1:2:1:2:1:2:3:2:6:5:12:13:12:5:6:2:1:2:3:7:8:11:10:14:10:11:8:7:3:2:6:2:1:2:6:2:3:4:3 ', 'False1:2:1:2:3:2:6:5:6:2:1:2:1:2:1:2:6:5:12:13:9:13:12:5:6:2:1:2:6:2:3:7:3:4:3:2:1:2 ', 'False1:2:3:4:3:7:3:2:6:5:1…
4	18	6	224	4	0.6666666666666666	2.276558323828748	0.8406632649949253	111.352	805.408	0.15306122448979592:0.27040816326530615:0.11224489795918367:0.02040816326530612:0.04081632653061224:0.11224489795918367:0.05612244897959184:0.04081632653061224:0.00510204081632653:0.05102040816326531:0.0663265306122449:0.015306122448979591:0.01020408163265306:0.025510204081632654:0.02040816326530612	['False1:2:6:2:1:2:1:2:3:7:3:4:3:2:1:2:3:2:6:5:12:13:9:13:12:5:6:2:1:2:6:2:1:2:6:2:3:7:8:11 ', 'True1:2:6:2:3:2:1:2:6:2:1:2:6:5:12:5:6:2:1:2:3:7:3:2:6:2:1:2:1:2:1:2:3:7:8:11:10:14:15 ', 'False1:2:1:2:1:2:6:5:6:2:1:2:6:2:1:2:1:2:1:2:1:2:6:2:1:2:6:2:3:7:3:2:3:4:3:7:8:11:10:11 ', 'True1:2:6:5:6:2:3:4:3:2:1:2:3:7:3:2:6:2:1:2:1:2:1:2:6:5:6:2:3:7:3:7:8:11:10:14:15 ', 'True1:2:3:7:8:11:10:11:8:11:10:11:…
4	18	11	329	0	0.0	2.0206421404075217	0.7461612563847949	0.0	1980.0	0.14730290456431536:0.2925311203319502:0.17842323651452283:0.056016597510373446:0.058091286307053944:0.12448132780082988:0.06639004149377593:0.024896265560165973:0.004149377593360996:0.0:0.006224066390041493:0.026970954356846474:0.014522821576763486:0.0:0.0	['False1:2:3:4:3:7:3:2:6:5:12:5:6:2:1:2:1:2:6:5:6:2:3:7:3:4:3:2:1:2:1:2:6:2:1:2:1:2:6:5 ', 'False1:2:1:2:6:2:3:4:3:2:1:2:1:2:1:2:3:7:3:4:3:2:1:2:1:2:3:7:3:4:3:2:1:2:6:2:1:2:6 ', 'False1:2:3:7:8:7:3:2:1:2:6:5:12:13:9:13:12:5:6:2:3:4:3:7:3:2:1:2:6:5:6:2:1:2:6:2:1:2:3:4:3:7 ', 'False1:2:3:4:3:2:1:2:6:2:3:4:3:2:1:2:3:4:3:7:8:11:8:7:3:2:6:5:6:2:1:2:1:2:6:2:1:2:6:5:6 ', 'False1:2:1:2:3:4:3:7:8:7:3:2:1:…
4	18	8	281	0	0.0	2.048590737524856	0.756481817320467	0.0	1440.0	0.12835820895522387:0.28059701492537314:0.1880597014925373:0.056716417910447764:0.06865671641791045:0.1253731343283582:0.06567164179104477:0.023880597014925373:0.0029850746268656717:0.0:0.005970149253731343:0.03582089552238806:0.01791044776119403:0.0:0.0	['False1:2:6:2:1:2:6:2:3:7:3:2:1:2:6:5:12:5:6:2:3:4:3:7:3:2:1:2:6:5:12:5:6:2:1:2:3:4:3 ', 'False1:2:3:7:3:4:3:2:6:5:6:2:1:2:3:4:3:7:3:2:1:2:6:5:12:13:9:13:12:5:6:2:3:2:1:2:6:5:6 ', 'False1:2:1:2:3:7:8:11:8:7:3:2:6:5:12:13:12:5:6:2:1:2:6:5:6:2:1:2:1:2:3:2:1:2:3:7:3:4 ', 'False1:2:6:2:3:4:3:2:1:2:6:2:1:2:3:4:3:2:6:2:1:2:3:7:3:2:6:2:1:2:3:7:8:7:3:4:3 ', 'False1:2:3:7:3:4:3:2:1:2:3:4:3:7:8:7:3:2:6:2:…
4	18	10	350	0	0.0	2.169689784466757	0.8011999864639385	0.0	1800.0	0.14473684210526316:0.28728070175438597:0.16666666666666666:0.043859649122807015:0.05263157894736842:0.10526315789473684:0.05701754385964912:0.02850877192982456:0.013157894736842105:0.013157894736842105:0.021929824561403508:0.03070175438596491:0.02850877192982456:0.006578947368421052:0.0	['False1:2:3:4:3:2:1:2:3:2:1:2:3:4:3:2:6:2:1:2:3:7:3:4:3:2:1:2:3:2:1:2:6:2:3:4:3:2 ', 'False1:2:6:2:1:2:3:4:3:2:6:5:12:13:9:13:12:5:6:2:1:2:6:5:6:2:3:7:3:4:3:2:1:2:3:7:8:11:10:14:10:11 ', 'False1:2:1:2:3:4:3:2:1:2:3:7:3:2:6:2:1:2:3:4:3:7:8:7:3:2:6:5:6:2:1:2:3:7:3:4:3:2:6:5:6:2:1:2 ', 'False1:2:3:4:3:7:8:11:10:14:10:11:8:7:3:2:1:2:6:5:6:2:3:2:1:2:3:4:3:2:6:2:1:2:3:2:1:2:6:2:3:7:8:11 ', 'False1:2:1…
4	18	6	231	0	0.0	2.004373775417583	0.7401538474441051	0.0	1080.0	0.15648854961832062:0.2900763358778626:0.17938931297709923:0.04198473282442748:0.0648854961832061:0.12595419847328243:0.07633587786259542:0.019083969465648856:0.003816793893129771:0.003816793893129771:0.007633587786259542:0.022900763358778626:0.007633587786259542:0.0:0.0	['False1:2:6:5:12:5:6:2:3:7:3:2:1:2:6:2:3:2:1:2:6:5:12:5:6:2:1:2:3:7:8:7:3:2:6:5:6:2:1 ', 'False1:2:3:4:3:7:8:11:10:11:8:7:3:2:1:2:1:2:6:5:6:2:3:4:3:7:3:2:1:2:3:7:3:2:1:2:1:2:6:2:3 ', 'False1:2:3:7:3:2:1:2:6:5:6:2:1:2:1:2:3:7:3:4:3:2:6:5:6:2:1:2:1:2:3:4:3:2:6:5:6:2:1:2:6:2:1 ', 'False1:2:6:2:1:2:1:2:3:4:3:7:8:7:3:2:6:2:1:2:1:2:6:5:12:5:6:2:3:7:8:7:3:2:1:2:6:2:1:2:1:2:1:2:1:2:1:2:6 ', 'False1:2:3:…
4	18	9	260	0	0.0	1.973519500029104	0.7287603085149075	0.0	1620.0	0.15566037735849056:0.3089622641509434:0.18632075471698112:0.049528301886792456:0.04716981132075472:0.10849056603773585:0.07311320754716981:0.025943396226415096:0.0047169811320754715:0.0:0.0023584905660377358:0.02358490566037736:0.014150943396226415:0.0:0.0	['False1:2:3:2:6:5:6:2:1:2:1:2:1:2:3:4:3:2:6:5:6:2:1:2:1:2:3:4:3:2:1:2:3:2:1:2:3:4:3 ', 'False1:2:1:2:6:2:3:2:1:2:3:7:8:7:3:2:6:2:1:2:1:2:6:2:1:2:6:5:12:13:9:13:12:5:6:2:1:2:3:2:1 ', 'False1:2:6:5:6:2:3:7:8:7:3:2:1:2:3:7:8:7:3:2:6:5:6:2:1:2:6:2:1:2:3:2:1:2:3:7:3:4:3:2:6:5:6:2 ', 'False1:2:6:5:12:13:12:5:6:2:3:7:3:4:3:2:1:2:3:4:3:7:8:7:3:2:1:2:3:2:1:2:6:5:12:13:9:13:12:5:6:2:3:4:3:2:1 ', 'False1:2…
4	18	14	417	6	0.42857142857142855	2.2533999956721433	0.8321116036752131	61.07316666666667	1806.439	0.13894736842105262:0.27578947368421053:0.14947368421052631:0.03368421052631579:0.056842105263157895:0.10947368421052632:0.061052631578947365:0.04:0.00631578947368421:0.023157894736842106:0.02736842105263158:0.029473684210526315:0.014736842105263158:0.018947368421052633:0.014736842105263158	['False1:2:3:7:3:4:3:2:6:2:1:2:6:2:1:2:1:2:3:2:1:2:3:2:1:2:3:2:1:2:1:2:1:2:6:2:3:2:1 ', 'False1:2:6:2:1:2:3:2:1:2:6:5:12:5:6:2:3:4:3:2:1:2:1:2:3:7:3:2:6:5:6:2:1:2:3:2:1:2 ', 'False1:2:6:5:12:13:9:13:12:5:6:2:3:4:3:2:1:2:3:2:6:2:1:2:3:7:8:11:10:11:8:7:3:2:1:2:6:5:6:2:3:4:3:7:3 ', 'False1:2:6:2:3:4:3:2:1:2:3:7:8:11:10:14:10:11:8:7:3:2:6:2:1:2:3:4:3:7:3:2:6:5:12:5:6:2:1 ', 'False1:2:6:2:3:2:1:2:6:2:…
5	2	3	140	3	1.0	2.1736378065530113	0.874736202560549	74.229	222.687	0.18032786885245902:0.14754098360655737:0.03278688524590164:0.18032786885245902:0.04918032786885246:0.0:0.16393442622950818:0.04918032786885246:0.08196721311475409:0.04918032786885246:0.04918032786885246:0.01639344262295082	['True1:2:1:2:3:2:11:12:11:2:1:4:5:4:1:2:11:2:1:4:5:4:7:9:7:8:7:4:1:2:3:2:1:4:7:8:7:9:10 ', 'True1:2:1:4:7:9:7:4:5:4:1:4:7:8:7:9:10 ', 'True1:4:7:9:10 ']
5	2	2	108	1	0.5	1.9579487283326118	0.7879365321428288	20.267	200.267	0.2391304347826087:0.2391304347826087:0.08695652173913043:0.1956521739130435:0.06521739130434782:0.0:0.06521739130434782:0.021739130434782608:0.021739130434782608:0.021739130434782608:0.043478260869565216:0.0	['True1:4:7:9:10 ', 'False1:4:5:4:1:4:5:4:1:2:1:2:3:2:1:2:3:2:1:4:1:2:11:2:3:2:1:4:7:8:7:4:5:4:1:2:11:2:1:2:3 ']
5	2	3	115	3	1.0	2.2457342558317386	0.9037499481211229	56.108000000000004	168.324	0.18604651162790697:0.11627906976744186:0.023255813953488372:0.20930232558139536:0.046511627906976744:0.023255813953488372:0.11627906976744186:0.023255813953488372:0.06976744186046512:0.06976744186046512:0.06976744186046512:0.046511627906976744	['True1:4:7:4:1:4:1:2:11:12:6:12:11:2:1:2:11:2:3:2:1:4:5:4:1:4:7:8:7:9:10 ', 'True1:4:7:9:10 ', 'True1:4:5:4:7:9:10 ']
5	2	3	150	3	1.0	2.21370039440395	0.8908585739399152	81.42533333333334	244.276	0.1746031746031746:0.15873015873015872:0.06349206349206349:0.1746031746031746:0.031746031746031744:0.0:0.14285714285714285:0.047619047619047616:0.06349206349206349:0.047619047619047616:0.06349206349206349:0.031746031746031744	['True1:2:11:12:11:2:3:2:1:4:7:9:7:8:7:4:5:4:1:4:7:8:7:9:10 ', 'True1:4:1:2:3:2:1:4:7:9:10 ', 'True1:4:5:4:1:2:3:2:11:12:11:2:1:4:7:8:7:4:1:2:3:2:1:4:7:9:10 ']
5	2	2	160	1	0.5	2.2182705015766127	0.8926977203613924	133.423	313.423	0.16129032258064516:0.14516129032258066:0.03225806451612903:0.1935483870967742:0.06451612903225806:0.016129032258064516:0.16129032258064516:0.06451612903225806:0.04838709677419355:0.016129032258064516:0.06451612903225806:0.03225806451612903	['False1:2:1:4:5:4:7:8:7:9:7:4:1:2:11:2:1:4:5:4:1:4:7:8:7:4:5:4:1:2:11:12:6:12:11 ', 'True1:2:11:2:3:2:1:4:5:4:7:9:7:8:7:4:1:2:3:2:1:4:7:8:7:9:10 ']
5	2	3	181	3	1.0	2.189984315629996	0.8813145217414241	124.26166666666667	372.785	0.21348314606741572:0.15730337078651685:0.033707865168539325:0.21348314606741572:0.07865168539325842:0.02247191011235955:0.07865168539325842:0.02247191011235955:0.0449438202247191:0.033707865168539325:0.056179775280898875:0.0449438202247191	['True1:4:1:2:1:4:5:4:7:9:7:8:7:4:1:2:1:4:5:4:7:9:10 ', 'True1:4:5:4:1:2:11:12:6:12:11:2:3:2:1:2:3:2:1:4:1:2:11:2:1:2:3:2:1:4:5:4:7:8:7:9:10 ', 'True1:4:5:4:1:4:1:4:5:4:1:2:1:2:11:12:6:12:11:2:1:4:1:4:5:4:7:9:10 ']
5	2	4	186	3	0.75	2.126405532699157	0.8557285372794874	54.13066666666668	342.39199999999994	0.18604651162790697:0.16279069767441862:0.046511627906976744:0.20930232558139536:0.05813953488372093:0.0:0.1511627906976744:0.046511627906976744:0.046511627906976744:0.03488372093023256:0.046511627906976744:0.011627906976744186	['False1:2:3:2:1:2:11:2:3:2:1:4:7:9:7:8:7:4:5:4:1:4:5:4:7:8:7:4:1:2:3:2:11:12:11:2:1:4:5:4:7 ', 'True1:2:1:4:1:2:1:4:7:8:7:4:5:4:1:4:7:8:7:9:10 ', 'True1:4:7:4:1:2:11:2:3:2:1:2:1:4:7:9:10 ', 'True1:4:5:4:7:9:10 ']
5	2	3	228	0	0.0	2.1022937975491	0.8460252612420902	0.0	540.0	0.208955223880597:0.22388059701492538:0.05223880597014925:0.16417910447761194:0.029850746268656716:0.022388059701492536:0.08208955223880597:0.029850746268656716:0.022388059701492536:0.0:0.1044776119402985:0.05970149253731343	['False1:4:1:4:5:4:1:4:1:2:3:2:1:2:11:12:6:12:11:2:1:4:5:4:7:9:7:8:7:4:1:2:3:2:11:2:1:2:1:4 ', 'False1:4:1:2:3:2:1:4:1:2:3:2:11:12:11:2:1:4:5:4:7:8:7:9:7:4:1:2:11:12:6:12:11:2:1:2:3:2:1:4:5:4:7:8:7:9 ', 'False1:4:7:8:7:4:1:2:1:2:11:2:1:4:7:4:1:4:1:2:3:2:11:12:11:2:1:4:1:2:11:12:6:12:11:2:1:4:1:2:11:2:1:2:11:2:3:2 ']
5	2	2	120	2	1.0	2.084477388055017	0.8388554106178815	113.073	226.146	0.18:0.24:0.06:0.14:0.02:0.0:0.1:0.0:0.06:0.04:0.12:0.04	['True1:2:3:2:1:2:11:2:3:2:1:4:7:9:10 ', 'True1:4:7:9:7:4:1:2:11:12:11:2:3:2:1:2:11:2:1:4:5:4:7:4:1:2:11:12:11:2:1:4:7:9:10 ']
5	2	2	155	0	0.0	1.970146086420099	0.79284511013248	0.0	360.0	0.21951219512195122:0.25609756097560976:0.07317073170731707:0.17073170731707318:0.06097560975609756:0.024390243902439025:0.024390243902439025:0.0:0.012195121951219513:0.0:0.10975609756097561:0.04878048780487805	['False1:2:11:12:6:12:11:2:1:4:5:4:1:4:1:2:3:2:11:2:1:4:7:9:7:4:5:4:1:2:11:2:3:2:1 ', 'False1:2:11:12:6:12:11:2:3:2:1:4:1:4:5:4:1:2:11:2:1:2:11:2:3:2:1:2:3:2:1:4:5:4:1:4:5:4:1:2:11:2:1:4:1:2:3 ']
5	6	4	160	3	0.75	2.1668173207308845	0.8719914371494585	63.61666666666667	370.85	0.21348314606741572:0.16853932584269662:0.0449438202247191:0.20224719101123595:0.033707865168539325:0.011235955056179775:0.11235955056179775:0.033707865168539325:0.0449438202247191:0.033707865168539325:0.06741573033707865:0.033707865168539325	['False1:4:7:4:1:4:1:4:7:8:7:9:7:4:5:4:1:2:11:2:1:2:3:2:1:4:7:4:1:4:1:2:3:2:1:4:7:8 ', 'True1:2:3:2:11:2:1:4:5:4:1:2:1:4:1:2:3:2:11:12:11:2:1:4:5:4:7:9:10 ', 'True1:4:7:9:10 ', 'True1:4:1:2:11:12:6:12:11:2:1:4:7:8:7:9:10 ']
5	6	3	205	0	0.0	2.1427291255991907	0.8622976343123383	0.0	540.0	0.16666666666666666:0.19298245614035087:0.07017543859649122:0.18421052631578946:0.05263157894736842:0.008771929824561403:0.14035087719298245:0.043859649122807015:0.043859649122807015:0.0:0.07017543859649122:0.02631578947368421	['False1:2:3:2:1:4:7:8:7:9:7:4:5:4:1:4:1:2:3:2:11:2:1:4:5:4:7:9:7:8:7:4:1:2 ', 'False1:2:3:2:11:2:1:2:3:2:11:2:1:4:5:4:7:9:7:8:7:4:1:4:5:4:7:9:7:4:1:2:11:12:11:2:3:2:1:2:3:2:11 ', 'False1:4:5:4:7:8:7:9:7:4:1:2:11:12:6:12:11:2:3:2:1:2:1:4:5:4:7:8:7:4:1:4:1:4:1:2:3 ']
5	6	2	150	0	0.0	2.168224131293211	0.8725575793674957	0.0	360.0	0.16091954022988506:0.22988505747126436:0.08045977011494253:0.14942528735632185:0.04597701149425287:0.022988505747126436:0.10344827586206896:0.022988505747126436:0.034482758620689655:0.0:0.09195402298850575:0.05747126436781609	['False1:2:1:4:7:4:5:4:1:4:7:8:7:9:7:4:1:2:3:2:11:2:1:4:5:4:1:2:11:12:6:12:11:2:3:2:1:4:7:9:7:8:7 ', 'False1:2:3:2:1:2:3:2:11:2:1:4:5:4:7:4:1:2:3:2:1:2:3:2:11:12:11:2:1:2:3:2:11:12:6:12:11:2:1:4:5:4:7:9 ']
5	6	7	184	6	0.8571428571428571	2.11477461592603	0.8510479120438798	32.289833333333334	373.739	0.22330097087378642:0.1553398058252427:0.038834951456310676:0.18446601941747573:0.02912621359223301:0.0:0.13592233009708737:0.019417475728155338:0.08737864077669903:0.05825242718446602:0.04854368932038835:0.019417475728155338	['True1:4:7:4:1:2:3:2:1:2:1:4:5:4:1:4:7:9:10 ', 'False1:2:3:2:11:2:1:4:1:2:11:12:11:2:3:2:1:2:1:4:5:4:1:2:1:4:7:9:7:8:7:4:1:2:11:12:11:2:3:2:1 ', 'True1:4:1:4:7:9:10 ', 'True1:4:5:4:7:9:10 ', 'True1:2:1:4:7:9:10 ', 'True1:4:7:9:10 ', 'True1:2:1:4:7:9:7:8:7:9:7:4:1:4:7:9:10 ']
5	6	4	150	3	0.75	2.1270491595583527	0.8559875517818031	30.607	271.821	0.19696969696969696:0.13636363636363635:0.030303030303030304:0.22727272727272727:0.07575757575757576:0.0:0.13636363636363635:0.045454545454545456:0.045454545454545456:0.045454545454545456:0.045454545454545456:0.015151515151515152	['True1:4:7:9:10 ', 'False1:2:1:4:1:2:3:2:11:2:1:4:7:8:7:4:5:4:1:2:1:2:11:12:11:2:1:2:3:2:1:4:7:4:5:4:1:4:5 ', 'True1:4:5:4:7:8:7:4:5:4:1:4:7:9:10 ', 'True1:4:7:8:7:9:10 ']
5	6	3	102	3	1.0	1.9542916319999208	0.7864648083124777	63.859	191.577	0.24489795918367346:0.20408163265306123:0.08163265306122448:0.20408163265306123:0.04081632653061224:0.0:0.08163265306122448:0.0:0.061224489795918366:0.061224489795918366:0.02040816326530612:0.0	['True1:2:1:4:7:4:5:4:1:4:1:4:5:4:7:9:10 ', 'True1:2:3:2:1:4:1:2:3:2:1:4:1:4:7:9:10 ', 'True1:2:3:2:1:2:3:2:11:2:1:4:7:9:10 ']
5	6	3	115	2	0.6666666666666666	2.1183161520438714	0.8524731310226866	35.957499999999996	251.915	0.21052631578947367:0.21052631578947367:0.05263157894736842:0.17543859649122806:0.07017543859649122:0.017543859649122806:0.03508771929824561:0.0:0.03508771929824561:0.03508771929824561:0.10526315789473684:0.05263157894736842	['False1:4:5:4:1:2:11:12:11:2:1:4:5:4:1:2:3:2:11:2:1:2:11:12:6:12:11:2:3:2:1:4:1:2:11:2:1:2:3 ', 'True1:2:1:4:7:9:10 ', 'True1:4:5:4:1:4:5:4:7:9:10 ']
5	6	4	107	4	1.0	2.1862854005040724	0.8798259687906567	61.21475	244.859	0.16176470588235295:0.17647058823529413:0.058823529411764705:0.16176470588235295:0.029411764705882353:0.0:0.14705882352941177:0.014705882352941176:0.08823529411764706:0.058823529411764705:0.07352941176470588:0.029411764705882353	['True1:2:1:2:3:2:11:2:1:2:3:2:1:4:5:4:7:9:10 ', 'True1:2:3:2:11:12:11:2:1:4:5:4:1:2:3:2:11:12:11:2:1:4:7:4:7:9:10 ', 'True1:4:1:4:7:4:7:9:10 ', 'True1:4:7:9:7:8:7:4:7:9:7:9:10 ']
5	6	2	129	1	0.5	2.0525958942714704	0.8260253536874664	94.82	274.82	0.16393442622950818:0.11475409836065574:0.03278688524590164:0.2459016393442623:0.08196721311475409:0.0:0.18032786885245902:0.06557377049180328:0.06557377049180328:0.01639344262295082:0.03278688524590164:0.0	['False1:4:1:4:5:4:1:2:11:2:3:2:1:4:7:9:7:4:5:4:1:4:7:8:7:4:5:4:1:2:3:2:11:2:1:4:7:9:7:8 ', 'True1:4:7:8:7:9:7:4:5:4:1:2:1:4:5:4:7:8:7:9:10 ']
5	6	2	124	1	0.5	2.1361460968516623	0.8596484286578361	65.509	245.50900000000001	0.2037037037037037:0.2037037037037037:0.037037037037037035:0.18518518518518517:0.05555555555555555:0.018518518518518517:0.07407407407407407:0.018518518518518517:0.018518518518518517:0.018518518518518517:0.1111111111111111:0.05555555555555555	['False1:2:3:2:11:2:1:4:5:4:7:4:1:2:1:2:11:12:11:2:1:4:7:4:1:4:5:4:1:2:3:2:11:12:6:12:11 ', 'True1:2:11:2:1:4:1:2:1:4:5:4:7:8:7:9:10 ']
5	10	6	132	6	1.0	2.1385307372356164	0.8606080785441437	41.23866666666667	247.432	0.17105263157894737:0.11842105263157894:0.039473684210526314:0.17105263157894737:0.013157894736842105:0.0:0.19736842105263158:0.05263157894736842:0.10526315789473684:0.07894736842105263:0.039473684210526314:0.013157894736842105	['True1:2:3:2:11:12:11:2:1:4:7:8:7:4:1:4:5:4:7:8:7:4:1:2:3:2:1:4:7:8:7:9:10 ', 'True1:4:7:8:7:9:10 ', 'True1:4:1:4:7:9:10 ', 'True1:4:7:9:10 ', 'True1:2:3:2:11:2:1:2:1:4:7:9:10 ', 'True1:4:7:9:7:4:7:9:7:9:10 ']
5	10	11	301	8	0.7272727272727273	2.139857438144698	0.8611419822661185	33.77475	810.198	0.21100917431192662:0.1743119266055046:0.05045871559633028:0.2018348623853211:0.045871559633027525:0.0045871559633027525:0.11926605504587157:0.022935779816513763:0.05504587155963303:0.03669724770642202:0.05504587155963303:0.022935779816513763	['False1:4:7:8:7:4:5:4:1:2:11:12:6:12:11:2:1:2:11:2:3:2:1:4:7:9:7:4:5:4:1:2:3:2:1:2:3:2:11:12 ', 'False1:2:1:4:1:2:3:2:11:12:11:2:1:4:5:4:1:2:1:4:7:8:7:9:7:4:1:4:1:2:11:2:3:2:1:2:1 ', 'True1:4:5:4:7:9:10 ', 'False1:4:5:4:7:4:1:2:1:4:5:4:1:4:5:4:1:2:11:2:3:2:1:2:1:4:1:4:5:4:1:2:3:2:1:2:1:2:3:2:1:4:1:2:3:2:11 ', 'True1:4:1:4:7:9:7:4:5:4:1:4:1:4:7:9:10 ', 'True1:4:7:8:7:4:7:9:10 ', 'True1:2:1:4:7:9:…
5	10	6	192	6	1.0	2.2479686315894	0.904649127073319	65.43516666666666	392.611	0.19:0.12:0.02:0.19:0.04:0.02:0.13:0.03:0.08:0.06:0.07:0.05	['True1:4:1:2:11:12:11:2:1:2:11:2:3:2:1:2:3:2:11:12:6:12:11:2:1:4:5:4:7:8:7:9:10 ', 'True1:4:1:4:5:4:7:9:10 ', 'True1:2:11:12:6:12:11:2:1:4:1:4:5:4:1:2:1:4:7:8:7:4:1:4:5:4:7:9:10 ', 'True1:4:7:8:7:9:7:4:1:4:7:9:10 ', 'True1:4:1:4:7:9:10 ', 'True1:2:1:4:7:9:7:9:10 ']
5	10	6	177	5	0.8333333333333334	2.214827593892972	0.8913121923843416	44.03959999999999	400.19800000000004	0.19607843137254902:0.14705882352941177:0.0392156862745098:0.17647058823529413:0.0196078431372549:0.00980392156862745:0.13725490196078433:0.0392156862745098:0.06862745098039216:0.049019607843137254:0.0784313725490196:0.0392156862745098	['False1:4:1:2:11:12:11:2:3:2:1:4:5:4:1:4:7:8:7:9:7:4:1:2:11:12:11:2:3:2:1:2:1:4:7:8:7:9:7:4:1:2:11 ', 'True1:4:1:4:7:4:1:2:1:2:3:2:11:12:6:12:11:2:1:4:5:4:7:9:10 ', 'True1:4:1:4:7:8:7:9:10 ', 'True1:4:7:8:7:9:10 ', 'True1:4:7:9:10 ', 'True1:2:3:2:11:2:1:4:1:4:7:9:10 ']
5	10	8	173	7	0.875	2.2261767422903893	0.8958794256839852	28.393571428571427	378.75499999999994	0.18627450980392157:0.14705882352941177:0.049019607843137254:0.17647058823529413:0.0196078431372549:0.00980392156862745:0.13725490196078433:0.029411764705882353:0.06862745098039216:0.06862745098039216:0.06862745098039216:0.0392156862745098	['False1:2:11:12:6:12:11:2:3:2:1:4:1:2:11:12:11:2:3:2:1:4:7:8:7:4:1:2:3:2:11:2:1:4:1:2:11:12:11:2:3 ', 'True1:4:7:9:10 ', 'True1:2:3:2:1:4:5:4:7:8:7:4:1:4:7:9:10 ', 'True1:2:1:4:7:9:10 ', 'True1:4:7:9:10 ', 'True1:4:7:4:7:8:7:4:7:9:10 ', 'True1:4:7:9:10 ', 'True1:4:5:4:1:2:1:4:7:9:10 ']
5	10	7	312	6	0.8571428571428571	2.1078695101803384	0.8482690930704263	118.26866666666668	889.6120000000001	0.22535211267605634:0.18779342723004694:0.046948356807511735:0.2112676056338028:0.046948356807511735:0.009389671361502348:0.0892018779342723:0.014084507042253521:0.03755868544600939:0.028169014084507043:0.07042253521126761:0.03286384976525822	['False1:4:7:8:7:4:1:2:11:2:1:2:1:2:11:2:3:2:1:4:1:2:1:4:1:2:1:2:11:12:11:2:1:4:5:4:7 ', 'True1:4:1:2:3:2:1:4:5:4:7:9:7:4:1:2:3:2:1:2:11:12:6:12:11:2:1:4:7:9:10 ', 'True1:4:1:2:3:2:11:2:1:4:5:4:1:4:5:4:1:2:3:2:1:4:1:4:7:9:10 ', 'True1:4:5:4:1:4:1:4:5:4:1:4:7:4:5:4:1:4:1:4:7:9:10 ', 'True1:4:1:4:5:4:1:2:3:2:11:12:11:2:1:4:1:2:3:2:1:4:5:4:7:9:10 ', 'True1:4:7:9:7:4:1:2:11:2:1:4:7:8:7:4:5:4:7:8:7:4:…
5	10	4	162	3	0.75	2.315484035879688	0.9318193245115399	82.83633333333334	428.509	0.16161616161616163:0.15151515151515152:0.04040404040404041:0.15151515151515152:0.04040404040404041:0.030303030303030304:0.13131313131313133:0.050505050505050504:0.06060606060606061:0.030303030303030304:0.08080808080808081:0.0707070707070707	['False1:4:7:9:7:8:7:4:5:4:1:4:7:9:7:8:7:4:5:4:1:4:1:4:5:4:1:2:3:2:11:12:6:12:11:2:1:4:7:8 ', 'True1:4:5:4:7:8:7:9:10 ', 'True1:2:11:12:6:12:11:2:3:2:1:2:3:2:1:4:7:9:7:8:7:9:10 ', 'True1:2:3:2:1:2:1:4:1:2:11:12:6:12:11:2:1:2:11:12:11:2:1:4:7:9:10 ']
5	10	8	163	8	1.0	2.015323103939431	0.8110256794199363	44.654250000000005	357.23400000000004	0.18627450980392157:0.09803921568627451:0.0196078431372549:0.20588235294117646:0.029411764705882353:0.0:0.20588235294117646:0.029411764705882353:0.12745098039215685:0.0784313725490196:0.0196078431372549:0.0	['True1:2:1:4:7:8:7:9:7:4:1:2:11:2:1:4:5:4:7:9:7:4:1:2:3:2:1:4:5:4:7:8:7:9:10 ', 'True1:4:7:4:5:4:1:4:7:8:7:4:1:2:1:2:11:2:1:4:7:4:1:4:7:9:7:9:10 ', 'True1:4:7:9:7:9:10 ', 'True1:4:7:9:10 ', 'True1:4:7:9:7:9:10 ', 'True1:4:7:9:10 ', 'True1:2:3:2:1:4:7:9:10 ', 'True1:4:7:9:10 ']
5	10	4	201	3	0.75	2.1879324166998835	0.8804887768667474	109.46566666666666	508.39699999999993	0.18181818181818182:0.2396694214876033:0.05785123966942149:0.1322314049586777:0.04132231404958678:0.01652892561983471:0.0743801652892562:0.024793388429752067:0.03305785123966942:0.024793388429752067:0.11570247933884298:0.05785123966942149	['False1:4:5:4:1:2:1:2:3:2:1:4:5:4:1:2:3:2:11:12:6:12:11:2:1:2:11:12:11:2:1:4:5:4:1:2:11:12:11:2:3:2 ', 'True1:2:1:4:1:4:5:4:7:8:7:9:7:4:1:2:11:2:1:2:11:2:1:4:7:8:7:9:10 ', 'True1:4:7:9:10 ', 'True1:2:1:4:7:8:7:4:5:4:1:2:11:12:6:12:11:2:3:2:1:2:3:2:11:2:1:2:3:2:11:2:1:2:11:12:11:2:3:2:1:4:7:9:10 ']
5	10	4	196	2	0.5	2.0356567304091127	0.8192085326757786	96.7165	553.433	0.20149253731343283:0.12686567164179105:0.029850746268656716:0.27611940298507465:0.08208955223880597:0.0:0.12686567164179105:0.029850746268656716:0.04477611940298507:0.014925373134328358:0.05223880597014925:0.014925373134328358	['False1:4:5:4:7:4:1:2:1:2:3:2:11:2:1:2:3:2:11:12:11:2:1:4:5:4:7:4:1:2:11:2:1:4:1:4:5:4 ', 'False1:4:5:4:7:8:7:9:7:4:1:2:1:4:5:4:1:4:7:8:7:4:5:4:1:2:11:2:1:2:3:2:1:4:5:4:1:4:1:4:5:4 ', 'True1:4:7:8:7:9:7:4:1:2:3:2:11:12:11:2:1:4:5:4:7:9:10 ', 'True1:4:7:9:7:4:1:4:7:9:7:4:1:4:1:4:1:4:1:4:1:4:5:4:5:4:7:8:7:9:10 ']
5	14	6	194	6	1.0	2.220063404577587	0.8934192376067696	73.90066666666667	443.404	0.1864406779661017:0.1271186440677966:0.03389830508474576:0.22033898305084745:0.059322033898305086:0.01694915254237288:0.1271186440677966:0.025423728813559324:0.059322033898305086:0.05084745762711865:0.05084745762711865:0.0423728813559322	['True1:4:5:4:7:9:10 ', 'True1:2:3:2:1:4:7:4:1:4:7:8:7:4:5:4:1:2:1:4:1:4:5:4:1:2:1:2:3:2:11:12:6:12:11:2:1:2:1:4:7:9:10 ', 'True1:4:7:9:7:8:7:4:5:4:1:2:1:4:5:4:7:8:7:4:1:4:5:4:7:4:1:4:1:2:11:12:6:12:11:2:3:2:1:4:7:9:10 ', 'True1:2:11:12:11:2:3:2:1:4:5:4:7:9:10 ', 'True1:4:7:9:10 ', 'True1:4:7:9:10 ']
5	14	22	326	19	0.8636363636363636	2.1519204750548084	0.8659965054374977	26.21621052631579	1038.108	0.19736842105263158:0.14144736842105263:0.03618421052631579:0.19736842105263158:0.03289473684210526:0.006578947368421052:0.15789473684210525:0.03289473684210526:0.07894736842105263:0.0625:0.04276315789473684:0.013157894736842105	['False1:4:1:2:3:2:11:2:1:4:7:8:7:4:1:2:11:12:6:12:11:2:1:4:5:4:7:4:1:4:5:4:1:2:11:2:3:2:1 ', 'False1:4:1:2:3:2:11:2:1:2:3:2:1:4:1:2:11:12:6:12:11:2:1:4:5:4:7:9:7:8:7:4:1:2:11:2:1:4:1 ', 'True1:4:5:4:7:8:7:9:10 ', 'False1:2:3:2:11:2:1:2:3:2:11:2:1:4:7:4:7:8:7:9:7:4:1:2:11:2:3:2:1:4:5:4:7:8:7:4:1:4:5:4:7:9:7:4:1:2:3:2:1 ', 'True1:4:1:4:7:4:1:4:7:8:7:4:5:4:7:9:10 ', 'True1:4:7:4:7:8:7:4:1:2:1:2:1:4…
5	14	18	233	18	1.0	2.1414959951377313	0.8618013861085819	32.70933333333334	588.7680000000001	0.17777777777777778:0.13333333333333333:0.05:0.16666666666666666:0.03333333333333333:0.0:0.15:0.011111111111111112:0.12777777777777777:0.1:0.03888888888888889:0.011111111111111112	['True1:2:3:2:1:4:1:4:7:9:10 ', 'True1:4:7:9:10 ', 'True1:4:5:4:7:8:7:9:10 ', 'True1:4:7:9:10 ', 'True1:4:7:9:10 ', 'True1:4:5:4:1:4:7:9:10 ', 'True1:2:3:2:1:2:11:2:3:2:1:4:5:4:7:9:7:4:1:2:3:2:1:4:5:4:7:8:7:9:10 ', 'True1:4:7:9:10 ', 'True1:2:3:2:11:2:1:4:7:9:10 ', 'True1:4:7:9:10 ', 'True1:4:7:9:10 ', 'True1:2:1:4:7:9:10 ', 'True1:4:7:9:10 ', 'True1:4:7:9:10 ', 'True1:2:3:2:1:4:7:9:7:9:10 ', 'Tr…
5	14	6	265	4	0.6666666666666666	2.1859786631263844	0.8797025285891046	61.631	606.524	0.17857142857142858:0.1357142857142857:0.03571428571428571:0.2357142857142857:0.07142857142857142:0.014285714285714285:0.12142857142857143:0.02142857142857143:0.04285714285714286:0.02857142857142857:0.07142857142857142:0.04285714285714286	['True1:2:11:12:11:2:1:2:3:2:11:12:11:2:1:4:7:9:10 ', 'False1:4:1:2:11:12:6:12:11:2:3:2:1:4:5:4:7:8:7:9:7:4:1:2:3:2:11:2:1:4:7:4:5:4:5:4:1:4:5:4:7:4:7 ', 'False1:4:1:2:11:12:6:12:11:2:3:2:1:4:5:4:7:4:1:2:11:2:1:4:5:4:1:4:7:8:7:4:5:4:7:4:5:4:1:4:5:4:1 ', 'True1:2:1:4:7:8:7:9:7:4:1:4:5:4:1:2:3:2:1:4:7:9:10 ', 'True1:4:1:4:7:9:10 ', 'True1:4:7:9:10 ']
5	14	7	203	7	1.0	2.2421611766149643	0.9023120352654914	66.15542857142857	463.08799999999997	0.1794871794871795:0.17094017094017094:0.03418803418803419:0.17094017094017094:0.05128205128205128:0.008547008547008548:0.10256410256410256:0.02564102564102564:0.05982905982905983:0.05982905982905983:0.09401709401709402:0.042735042735042736	['True1:2:3:2:11:12:11:2:1:4:5:4:1:2:11:2:1:4:7:9:10 ', 'True1:2:11:2:1:4:7:4:5:4:1:4:7:9:10 ', 'True1:4:5:4:7:8:7:9:10 ', 'True1:4:5:4:7:8:7:9:10 ', 'True1:4:7:9:10 ', 'True1:2:1:2:11:12:11:2:3:2:1:4:5:4:1:4:7:8:7:4:1:2:11:12:11:2:3:2:1:4:7:9:10 ', 'True1:2:11:2:1:2:1:4:5:4:1:2:3:2:11:12:6:12:11:2:1:4:7:9:10 ']
5	14	5	220	4	0.8	2.1204570184879343	0.8533346790588053	106.87349999999999	607.494	0.21678321678321677:0.1958041958041958:0.04195804195804196:0.20279720279720279:0.06993006993006994:0.006993006993006993:0.08391608391608392:0.02097902097902098:0.03496503496503497:0.027972027972027972:0.06993006993006994:0.027972027972027972	['False1:4:5:4:1:4:1:2:11:12:11:2:1:2:11:2:3:2:1:4:5:4:1:2:1:4:5:4:1:2:3:2:1:4:5:4:7:8:7 ', 'True1:2:11:12:6:12:11:2:1:4:5:4:7:4:1:2:1:4:7:8:7:4:5:4:1:4:7:9:10 ', 'True1:2:3:2:11:2:1:4:5:4:1:2:11:2:1:4:7:8:7:9:10 ', 'True1:2:1:4:5:4:1:2:1:4:5:4:1:2:1:4:1:2:11:12:11:2:3:2:1:2:11:2:1:4:7:9:10 ', 'True1:2:3:2:1:4:7:9:7:4:1:2:3:2:1:4:5:4:7:9:10 ']
5	14	11	336	9	0.8181818181818182	2.0700675423487507	0.8330564621111052	69.52299999999998	985.7070000000001	0.11788617886178862:0.06097560975609756:0.02032520325203252:0.25203252032520324:0.056910569105691054:0.008130081300813009:0.25609756097560976:0.056910569105691054:0.08943089430894309:0.036585365853658534:0.024390243902439025:0.02032520325203252	['True1:2:1:2:1:4:5:4:7:8:7:9:10 ', 'False1:2:3:2:1:4:7:8:7:9:7:4:7:4:5:4:1:4:7:4:7:9:7:8:7:4:7:4:1:4:5:4:7:8:7:4:7:8:7:4:7:8 ', 'True1:4:7:4:5:4:1:4:7:8:7:4:1:4:7:9:7:4:5:4:7:4:7:8:7:9:7:4:7:9:10 ', 'True1:4:7:9:7:9:7:8:7:8:7:9:7:4:5:4:7:4:7:4:7:9:10 ', 'True1:4:1:4:7:9:7:4:5:4:1:4:7:9:7:4:7:4:5:4:1:4:7:9:10 ', 'True1:4:7:9:10 ', 'False1:4:1:2:3:2:11:12:6:12:11:2:1:2:3:2:11:12:6:12:11:2:1:4:5:4:…
5	14	6	239	4	0.6666666666666666	2.258458437212425	0.9088705354002353	61.1945	604.778	0.18248175182481752:0.1678832116788321:0.043795620437956206:0.1678832116788321:0.029197080291970802:0.029197080291970802:0.10948905109489052:0.0364963503649635:0.043795620437956206:0.029197080291970802:0.0948905109489051:0.06569343065693431	['False1:4:5:4:7:8:7:9:7:4:1:2:3:2:11:2:1:4:1:4:1:2:11:12:11:2:3:2:1:2:3:2:1:4:1:2:11:12:6:12:11 ', 'True1:4:5:4:7:8:7:4:1:2:11:2:1:4:1:4:7:8:7:9:10 ', 'False1:4:7:9:7:8:7:4:5:4:1:2:3:2:1:4:1:2:3:2:11:12:6:12:11:2:1:4:7:8:7:4:1:4:1:2:11:2 ', 'True1:4:1:4:5:4:7:9:10 ', 'True1:2:11:12:6:12:11:2:3:2:1:4:7:9:10 ', 'True1:2:11:12:6:12:11:2:1:4:7:9:10 ']
5	14	3	168	0	0.0	2.022997241431333	0.8141139795347744	0.0	540.0	0.21367521367521367:0.2222222222222222:0.06837606837606838:0.20512820512820512:0.05128205128205128:0.008547008547008548:0.08547008547008547:0.008547008547008548:0.02564102564102564:0.0:0.07692307692307693:0.03418803418803419	['False1:4:1:2:1:4:7:9:7:4:1:2:1:2:11:2:3:2:1:4:1:2:3:2:1:2:3:2:1:4:5:4:1:4:5:4 ', 'False1:2:3:2:11:2:1:4:5:4:1:4:7:9:7:4:1:4:7:8:7:4:5:4:1:2:1:2:3:2:11:12:11:2:1:2:3:2:11:12:6 ', 'False1:2:1:4:5:4:1:2:1:4:7:9:7:4:1:2:11:12:11:2:3:2:1:4:5:4:7:4:1:2:3:2:11:12:11:2:1:4:7:4 ']
5	14	4	190	1	0.25	2.058896110327384	0.8285607471423679	66.826	606.826	0.2158273381294964:0.23741007194244604:0.05755395683453238:0.17266187050359713:0.04316546762589928:0.007194244604316547:0.07194244604316546:0.02877697841726619:0.014388489208633094:0.007194244604316547:0.1079136690647482:0.03597122302158273	['False1:4:1:4:7:8:7:4:5:4:1:2:3:2:11:2:1:2:3:2:11:2:1:4:5:4:1:2:3:2:11:12:11:2:1:4:1:2:3:2:1 ', 'False1:2:3:2:11:12:11:2:1:4:1:4:1:2:3:2:11:12:11:2:1:4:7:8:7:4:5:4:1:2:11:2:1:4:7:9:7:8:7 ', 'True1:2:11:12:6:12:11:2:1:4:7:8:7:9:10 ', 'False1:4:7:4:5:4:1:2:11:2:1:4:5:4:1:2:3:2:11:2:1:4:1:4:1:2:11:2:1:2:3:2:1:4:5:4:1:2:11:2:1:2:1:4 ']
5	18	25	333	24	0.96	2.141990308468585	0.8620003124267581	32.70508333333332	964.9219999999999	0.19741100323624594:0.1262135922330097:0.03559870550161812:0.18446601941747573:0.02912621359223301:0.003236245954692557:0.15210355987055016:0.012944983818770227:0.11650485436893204:0.07766990291262135:0.045307443365695796:0.019417475728155338	['False1:2:3:2:1:4:7:4:5:4:1:2:3:2:1:4:1:2:11:12:11:2:3:2:1:4:5:4:1:4:5:4:7:4:1:2:1 ', 'True1:2:3:2:11:2:1:4:5:4:1:4:7:9:10 ', 'True1:4:7:9:10 ', 'True1:4:7:9:10 ', 'True1:4:1:4:1:4:5:4:7:8:7:9:7:4:1:2:3:2:11:12:6:12:11:2:1:2:1:4:7:8:7:9:10 ', 'True1:4:7:9:10 ', 'True1:4:1:2:3:2:1:4:5:4:1:2:11:12:11:2:1:4:7:9:7:9:7:9:10 ', 'True1:4:7:9:7:9:10 ', 'True1:4:7:4:7:9:10 ', 'True1:4:5:4:7:9:10 ', 'True…
5	18	13	274	10	0.7692307692307693	2.1598806681550458	0.8691999227976294	43.3674	973.674	0.20085470085470086:0.19658119658119658:0.05555555555555555:0.1794871794871795:0.042735042735042736:0.004273504273504274:0.10256410256410256:0.017094017094017096:0.05982905982905983:0.042735042735042736:0.07264957264957266:0.02564102564102564	['False1:4:5:4:1:4:5:4:1:2:3:2:11:2:1:2:1:2:3:2:1:4:5:4:7:4:1:2:11:12:11:2:3:2:1:4:1:4:7:8 ', 'False1:4:5:4:1:2:11:12:11:2:1:2:3:2:1:2:11:2:1:4:5:4:1:4:5:4:7:9:7:8:7:4:1:2:11:12 ', 'False1:2:3:2:1:2:3:2:11:12:6:12:11:2:1:2:3:2:1:2:3:2:1:4:7:9:7:8:7:4:1:2:11:2:3:2:1:4 ', 'True1:4:7:9:7:4:1:2:3:2:1:4:5:4:1:2:11:12:11:2:1:2:3:2:11:2:1:4:1:2:11:2:1:4:7:9:10 ', 'True1:4:5:4:7:9:7:4:1:2:11:2:3:2:1:2:1:…
5	18	30	434	27	0.9	2.161755505631256	0.8699544129014609	37.26844444444444	1546.2479999999998	0.20077220077220076:0.13513513513513514:0.03861003861003861:0.21621621621621623:0.023166023166023165:0.011583011583011582:0.14478764478764478:0.023166023166023165:0.06563706563706563:0.052123552123552123:0.055984555984555984:0.032818532818532815	['False1:4:5:4:1:2:11:2:1:4:7:8:7:4:5:4:1:2:11:12:6:12:11:2:3:2:1:2:3:2:1:2:11:12:11:2 ', 'False1:4:7:9:7:4:5:4:1:4:5:4:1:2:11:12:11:2:3:2:1:4:7:9:7:8:7:4:5:4:1:4:5:4:7:9:7:8:7:4:1:2 ', 'False1:4:7:8:7:4:1:4:5:4:7:8:7:4:1:2:11:2:3:2:1:2:11:2:3:2:1:2:11:12:11:2:1:2:3:2:11:2:1:4:7:8:7 ', 'True1:2:11:2:3:2:1:4:1:2:11:12:6:12:11:2:1:2:1:4:7:9:10 ', 'True1:4:5:4:1:4:7:8:7:9:10 ', 'True1:2:3:2:1:2:1:2:…
5	18	17	440	11	0.6470588235294118	2.2109110737190343	0.8897360687201904	59.1440909090909	1730.5850000000003	0.1939252336448598:0.17289719626168223:0.0397196261682243:0.18691588785046728:0.0514018691588785:0.016355140186915886:0.10981308411214953:0.028037383177570093:0.04672897196261682:0.02570093457943925:0.08177570093457943:0.04672897196261682	['False1:4:1:4:7:8:7:4:1:2:3:2:11:12:6:12:11:2:1:4:5:4:7:8:7:9:7:4:1:2:3:2:11:12:6:12:11 ', 'False1:2:1:4:1:4:5:4:1:2:11:12:11:2:3:2:1:4:5:4:1:4:7:8:7:4:5:4:1:4:5:4:1:2:3:2:1:2:11:2:1 ', 'False1:2:1:4:5:4:1:4:5:4:1:2:1:2:11:12:6:12:11:2:1:4:5:4:7:8:7:9:7:4:1:2:1:4:1:2:3:2:1:2:11:12 ', 'False1:4:5:4:1:2:11:12:11:2:1:2:3:2:1:2:1:4:5:4:7:8:7:9:7:4:1:2:11:12:6:12:11:2:1:4:5:4:7 ', 'False1:4:7:9:7:4:1…
5	18	9	326	4	0.4444444444444444	2.107976160974584	0.8483120125073617	83.428	1233.712	0.20357142857142857:0.22142857142857142:0.06785714285714285:0.18214285714285713:0.039285714285714285:0.007142857142857143:0.09285714285714286:0.02142857142857143:0.02857142857142857:0.014285714285714285:0.08571428571428572:0.03571428571428571	['True1:2:3:2:1:4:7:4:5:4:1:2:3:2:1:4:5:4:7:9:10 ', 'False1:2:11:12:11:2:1:4:7:9:7:4:5:4:1:2:3:2:11:12:6:12:11:2:1:2:3:2:11:2:1:4:7:8:7:9:7:4 ', 'False1:2:1:4:5:4:1:4:1:2:11:12:11:2:1:4:5:4:1:4:1:2:3:2:11:2:1:4:5:4:7:8:7:9:7:4:1:2:3 ', 'False1:4:5:4:7:8:7:4:1:2:3:2:1:2:3:2:1:4:5:4:1:4:5:4:7:8:7:4:1:2:11:2:1:2:11:2:3:2 ', 'False1:4:1:4:7:4:1:2:1:2:3:2:1:2:3:2:11:2:1:2:11:12:11:2:3:2:1:4:1:4:1:2:3:…
5	18	35	331	34	0.9714285714285714	2.156719051474403	0.8679275946476311	29.276588235294113	1175.404	0.2010443864229765:0.1227154046997389:0.02349869451697128:0.1906005221932115:0.03655352480417755:0.007832898172323759:0.13577023498694518:0.010443864229765013:0.10704960835509138:0.09138381201044386:0.04960835509138381:0.02349869451697128	['True1:4:1:4:5:4:7:9:10 ', 'True1:4:5:4:1:2:11:12:6:12:11:2:1:4:7:4:5:4:1:2:11:2:3:2:1:2:3:2:11:12:6:12:11:2:1:4:7:9:10 ', 'True1:4:7:9:10 ', 'False1:2:11:12:11:2:1:4:1:2:11:2:1:4:1:2:1:2:11:2:1:4:1:4:5:4:1:4:7:4:5:4:1:2:1:4:7:4:5:4:1:2:1:4:7:9:10 ', 'True1:4:5:4:1:4:5:4:1:4:7:9:10 ', 'True1:4:7:9:10 ', 'True1:4:7:9:10 ', 'True1:4:7:9:10 ', 'True1:4:7:9:7:8:7:9:10 ', 'True1:4:7:8:7:9:10 ', 'True…
5	18	12	345	9	0.75	2.214082965263148	0.8910125317794302	60.587444444444436	1085.287	0.18085106382978725:0.19148936170212766:0.06028368794326241:0.1773049645390071:0.03546099290780142:0.01773049645390071:0.11702127659574468:0.024822695035460994:0.04609929078014184:0.031914893617021274:0.07446808510638298:0.0425531914893617	['False1:2:3:2:11:12:11:2:1:4:7:4:5:4:1:4:7:8:7:4:1:4:7:4:5:4:1:2:3:2:1:2:11:2:3:2:1:4:5:4 ', 'False1:2:11:12:6:12:11:2:3:2:1:4:5:4:7:8:7:9:7:4:1:2:1:2:3:2:11:2:1:4:7:4:5:4:1:2:3:2:11 ', 'False1:2:3:2:1:4:5:4:7:9:7:8:7:4:1:4:5:4:7:8:7:4:1:2:11:12:11:2:3:2:1:2:1:4:7:4:1:4:7:8:7:9 ', 'True1:4:7:8:7:4:1:2:1:2:11:12:6:12:11:2:1:4:5:4:1:2:11:2:1:2:11:2:3:2:1:4:7:9:10 ', 'True1:4:5:4:1:4:1:2:3:2:1:4:7:…
5	18	33	332	33	1.0	2.046403995371312	0.8235335502627033	24.66493939393939	813.9429999999999	0.17525773195876287:0.06872852233676977:0.01718213058419244:0.2027491408934708:0.027491408934707903:0.0:0.1958762886597938:0.024054982817869417:0.140893470790378:0.1134020618556701:0.027491408934707903:0.006872852233676976	['True1:2:11:2:3:2:1:4:7:9:7:8:7:4:5:4:1:4:7:8:7:9:10 ', 'True1:4:5:4:7:9:7:9:7:4:5:4:1:2:3:2:1:4:7:9:10 ', 'True1:4:7:9:10 ', 'True1:2:1:4:1:4:7:8:7:9:10 ', 'True1:4:7:9:10 ', 'True1:4:7:8:7:4:7:9:10 ', 'True1:4:7:9:10 ', 'True1:2:3:2:11:12:11:2:1:4:7:9:10 ', 'True1:4:7:9:10 ', 'True1:2:11:2:1:4:7:9:10 ', 'True1:4:5:4:1:2:11:2:3:2:1:4:7:9:10 ', 'True1:4:7:9:7:9:10 ', 'True1:4:7:9:10 ', 'True1:4:…
5	18	29	393	26	0.896551724137931	2.1734463432376203	0.8746591520542825	31.580423076923083	1361.091	0.1919191919191919:0.12626262626262627:0.03535353535353535:0.20959595959595959:0.03787878787878788:0.007575757575757576:0.15151515151515152:0.027777777777777776:0.08080808080808081:0.06565656565656566:0.04292929292929293:0.022727272727272728	['False1:4:7:8:7:9:7:4:5:4:1:2:3:2:1:4:1:4:5:4:1:2:3:2:1:4:5:4:1:4:1:2:11:2:1:2:3:2:1:4:7:8 ', 'False1:2:11:2:1:4:5:4:7:9:7:8:7:4:1:2:11:12:11:2:1:2:3:2:11:12:6:12:11:2:1:4:5:4:7:8:7:4:1:2:3:2:1:4 ', 'False1:4:5:4:7:8:7:9:7:4:1:2:3:2:11:2:1:4:1:4:5:4:7:4:1:4:5:4:7:4:1:2:1:2:11:2:3:2:1:2:11:12:11:2 ', 'True1:2:1:2:1:4:7:9:7:4:1:4:7:8:7:4:1:2:1:2:3:2:1:4:1:4:7:8:7:9:10 ', 'True1:2:11:12:6:12:11:2:3…
5	18	14	327	10	0.7142857142857143	2.1931571105300556	0.8825913483378398	44.485699999999994	1164.8570000000002	0.19933554817275748:0.18272425249169436:0.059800664451827246:0.1893687707641196:0.04983388704318937:0.019933554817275746:0.07973421926910298:0.006644518272425249:0.04983388704318937:0.03322259136212625:0.07641196013289037:0.053156146179401995	['True1:2:3:2:1:4:5:4:1:2:3:2:1:4:5:4:1:2:3:2:11:12:6:12:11:2:1:2:1:4:7:9:10 ', 'True1:4:5:4:7:9:10 ', 'False1:2:3:2:1:4:5:4:1:4:7:4:5:4:1:2:11:2:3:2:1:2:11:12:6:12:11:2:1:4:1:4:5:4:1:4:5:4:1:2:3:2 ', 'False1:2:3:2:1:4:1:2:11:2:3:2:1:4:5:4:1:2:3:2:11:12:6:12:11:2:1:4:5:4:7:4:1:4:1:2:11:12:11:2:1:4 ', 'False1:2:11:12:6:12:11:2:1:4:1:2:11:2:3:2:1:2:1:4:1:4:7:4:1:2:3:2:11:12:6:12:11:2:1:4:5:4:1:4:7:…
6	2	2	116	1	0.5	2.049540375971181	0.7990568585726612	36.341	216.341	0.22448979591836735:0.24489795918367346:0.08163265306122448:0.12244897959183673:0.04081632653061224:0.14285714285714285:0.04081632653061224:0.0:0.04081632653061224:0.02040816326530612:0.0:0.02040816326530612:0.02040816326530612	['False1:4:1:2:6:7:6:9:6:2:3:2:1:2:3:2:1:4:1:2:1:4:5:4:1:2:6:7:6:2:3:2:1:2:3:2:6:9:6:2:1:4:1 ', 'True1:4:5:12:13:10 ']
6	2	3	178	1	0.3333333333333333	2.017037746387462	0.7863850179029154	25.856	385.856	0.23076923076923078:0.21978021978021978:0.06593406593406594:0.17582417582417584:0.07692307692307693:0.12087912087912088:0.03296703296703297:0.0:0.03296703296703297:0.01098901098901099:0.0:0.02197802197802198:0.01098901098901099	['False1:4:1:2:3:2:6:7:6:2:1:4:1:4:5:12:5:4:1:2:3:2:1:4:1:4:5:4:1:4:5:4:1:2:3:2:1:2 ', 'False1:4:1:2:3:2:6:9:6:2:1:2:1:4:5:4:1:4:1:2:6:9:6:7:6:2:3:2:1:4:5:4:1:2:6:2:1:2:1:2:6:7:6:9:6:2:3 ', 'True1:4:5:12:13:10 ']
6	2	2	168	0	0.0	1.9559950259649928	0.7625862164782816	0.0	360.0	0.23076923076923078:0.25274725274725274:0.06593406593406594:0.17582417582417584:0.07692307692307693:0.10989010989010989:0.01098901098901099:0.0:0.02197802197802198:0.0:0.01098901098901099:0.03296703296703297:0.01098901098901099	['False1:4:5:4:1:2:6:7:6:2:3:2:1:4:1:2:6:2:1:4:1:2:6:9:6:2:1:4:5:12:11:12:13:12:5:4:1:2:3:2 ', 'False1:2:3:2:6:9:6:2:1:4:5:4:1:2:3:2:6:2:1:4:5:4:1:4:1:4:1:2:6:2:1:2:1:4:5:4:1:4:5:4:1:2:3:2:6:2:1:2:3:2:1 ']
6	2	3	226	0	0.0	2.081827111268549	0.8116445282681445	0.0	540.0	0.2:0.2222222222222222:0.07407407407407407:0.14814814814814814:0.07407407407407407:0.14074074074074075:0.037037037037037035:0.0:0.044444444444444446:0.0:0.014814814814814815:0.037037037037037035:0.007407407407407408	['False1:2:3:2:6:9:6:2:1:4:5:4:1:2:3:2:6:7:6:2:1:4:1:2:3:2:1:4:1:2:6:9:6:7:6:2:1:4:5:12:11 ', 'False1:2:6:9:6:2:3:2:1:4:5:4:1:2:6:9:6:7:6:2:3:2:1:4:5:4:1:2:6:9:6:7:6:2:3:2:1:4:5:4:1:2:3:2:1:4:1 ', 'False1:4:5:12:11:12:13:12:5:4:1:2:3:2:1:4:5:4:1:2:3:2:1:4:5:12:5:4:1:4:1:2:6:7:6:9:6:2:1:2:6:2:1:4:1:2:3 ']
6	2	2	40	2	1.0	1.90853528164356	0.7440830268603773	28.438000000000002	56.876000000000005	0.14285714285714285:0.0:0.0:0.14285714285714285:0.14285714285714285:0.0:0.0:0.0:0.0:0.14285714285714285:0.07142857142857142:0.21428571428571427:0.14285714285714285	['True1:4:5:12:11:12:13:10 ', 'True1:4:5:12:13:10 ']
6	2	3	149	2	0.6666666666666666	2.133423673738213	0.8317605443288777	35.78	251.56	0.2033898305084746:0.1016949152542373:0.03389830508474576:0.23728813559322035:0.15254237288135594:0.05084745762711865:0.01694915254237288:0.0:0.01694915254237288:0.03389830508474576:0.01694915254237288:0.0847457627118644:0.05084745762711865	['False1:4:5:4:1:2:3:2:1:4:1:4:5:12:11:12:13:12:5:4:1:4:5:4:1:2:6:9:6:7:6:2:3:2:1:4:5:4:1 ', 'True1:2:1:4:5:12:13:10 ', 'True1:4:1:4:5:4:5:4:5:12:13:10 ']
6	2	3	164	2	0.6666666666666666	2.344645033461616	0.9141096788679095	66.17999999999999	312.36	0.14634146341463414:0.1951219512195122:0.04878048780487805:0.08536585365853659:0.08536585365853659:0.12195121951219512:0.024390243902439025:0.012195121951219513:0.036585365853658534:0.036585365853658534:0.036585365853658534:0.10975609756097561:0.06097560975609756	['False1:2:6:2:1:2:3:2:6:9:6:2:1:2:3:2:1:4:5:12:11:8:11:12:13:12:5:4:1:2:3:2:6:9:6:7:6:2:1:4:5:12:13:10 ', 'True1:2:6:7:6:9:6:2:1:4:5:12:13:12:5:4:1:2:1:2:6:2:3:2:1:4:5:12:11:12:13:10 ', 'True1:4:5:12:13:10 ']
6	2	3	121	3	1.0	2.2642883566081924	0.8827809211988105	71.38433333333334	214.15300000000002	0.21428571428571427:0.14285714285714285:0.03571428571428571:0.16071428571428573:0.08928571428571429:0.07142857142857142:0.03571428571428571:0.017857142857142856:0.0:0.05357142857142857:0.03571428571428571:0.08928571428571429:0.05357142857142857	['True1:2:1:4:1:4:5:12:13:10 ', 'True1:4:1:2:3:2:6:7:6:2:1:4:5:12:11:8:11:12:5:4:1:4:5:12:13:10 ', 'True1:2:1:4:1:4:1:2:3:2:6:7:6:2:1:4:5:12:13:10 ']
6	2	2	149	2	1.0	2.3627754363714293	0.9211782016272658	119.96849999999999	239.93699999999998	0.13333333333333333:0.16666666666666666:0.05:0.08333333333333333:0.1:0.1:0.016666666666666666:0.016666666666666666:0.03333333333333333:0.03333333333333333:0.06666666666666667:0.15:0.05	['True1:2:3:2:1:4:5:4:1:4:1:2:3:2:6:7:6:9:6:2:1:2:6:9:6:2:1:2:3:2:6:2:1:4:5:12:11:12:13:10 ', 'True1:4:5:12:5:12:13:12:11:12:5:12:11:8:11:12:5:12:13:10 ']
6	2	3	179	2	0.6666666666666666	2.337844853454386	0.9114584842205579	71.22749999999999	322.455	0.17333333333333334:0.17333333333333334:0.04:0.10666666666666667:0.06666666666666667:0.13333333333333333:0.02666666666666667:0.013333333333333334:0.05333333333333334:0.02666666666666667:0.05333333333333334:0.09333333333333334:0.04	['False1:2:1:4:5:12:13:12:11:8:11:12:5:4:1:2:1:4:5:4:1:4:1:2:3:2:6:9:6:2:1:2:3:2:6:9:6:7:6 ', 'True1:2:1:4:1:2:6:7:6:9:6:2:3:2:1:4:5:12:11:12:13:10 ', 'True1:2:6:9:6:2:1:4:5:12:11:12:13:10 ']
6	6	4	164	3	0.75	2.0586633698355863	0.8026136515509966	72.07833333333333	396.235	0.08411214953271028:0.04672897196261682:0.009345794392523364:0.16822429906542055:0.24299065420560748:0.018691588785046728:0.0:0.04672897196261682:0.0:0.028037383177570093:0.102803738317757:0.205607476635514:0.04672897196261682	['True1:4:5:12:11:12:13:10 ', 'False1:4:5:4:5:4:5:12:11:8:11:12:5:4:5:4:1:2:3:2:6:2:1:4:5:12:5:4:5:12:13:12:5:4:1:4:5:12:11:8:11:12:5:4:5 ', 'True1:4:5:4:1:2:6:2:1:4:5:12:11:8:11:12:5:4:5:4:5:4:5:12:5:12:5:12:5:12:11:8:11:12:13:12:5:12:11:8:11:12:5:12:13:10 ', 'True1:4:5:12:5:12:13:10 ']
6	6	5	174	4	0.8	2.258978488212239	0.8807107561951597	50.6405	382.562	0.18:0.16:0.04:0.15:0.1:0.11:0.03:0.0:0.03:0.04:0.01:0.09:0.06	['False1:2:3:2:6:9:6:2:1:4:1:2:6:9:6:7:6:2:3:2:1:4:5:4:1:2:1:4:5:4:1:4:5:4:1:2:1:4:5:12:11:12 ', 'True1:2:6:2:1:4:1:2:6:7:6:9:6:2:3:2:1:4:5:12:5:4:1:2:3:2:6:7:6:2:1:4:5:12:13:10 ', 'True1:4:5:12:13:12:13:12:13:10 ', 'True1:4:5:12:13:10 ', 'True1:4:5:12:13:10 ']
6	6	4	226	0	0.0	1.8702027592454722	0.7291382786194122	0.0	720.0	0.25:0.24444444444444444:0.07222222222222222:0.18333333333333332:0.07222222222222222:0.1111111111111111:0.016666666666666666:0.0:0.03888888888888889:0.0:0.0:0.011111111111111112:0.0	['False1:4:1:4:1:2:3:2:1:4:1:2:1:2:1:4:5:4:1:2:3:2:6:2:1:4:1:2:6:7:6:2:3:2:1:4 ', 'False1:4:5:4:1:2:6:9:6:2:1:2:3:2:1:4:5:12:5:4:1:4:1:2:6:9:6:7:6:2:3:2:1:2:3:2:1:4:5:4:1:2:3 ', 'False1:4:5:4:1:2:1:4:5:4:1:2:3:2:1:4:5:4:1:2:1:4:1:2:6:9:6:7:6:2:3:2:1:4:1:4:5:4:1:2:6:9:6:2:1:4:1:4:5:4:1 ', 'False1:2:1:2:3:2:1:4:1:2:6:9:6:2:1:4:5:4:1:4:5:12:5:4:1:2:3:2:6:9:6:2:1:2:3:2:6:9:6:2:1:4:1:2:3:2:6:2:1:2 ']
6	6	4	221	1	0.25	2.1369003159040743	0.8331159871393752	116.149	656.149	0.21656050955414013:0.21019108280254778:0.06369426751592357:0.1592356687898089:0.08280254777070063:0.10828025477707007:0.01910828025477707:0.006369426751592357:0.03184713375796178:0.006369426751592357:0.012738853503184714:0.05732484076433121:0.025477707006369428	['False1:2:6:2:1:4:1:4:1:4:1:4:5:12:13:12:5:4:1:2:6:2:3:2:1:4:5:12:13:12:5:4:1:2:3:2:6:9:6 ', 'False1:4:1:2:6:9:6:2:1:2:6:9:6:7:6:2:3:2:1:4:5:4:1:2:3:2:1:2:3:2:1:4:1:4:1:2:3:2:1:4:5:4:1:2:3 ', 'False1:4:5:4:1:2:6:9:6:7:6:2:1:2:3:2:1:2:6:7:6:2:1:4:5:4:1:4:1:2:1:4:1:2:6:2:3:2:1:4:1:4:5:12:5 ', 'True1:2:1:2:6:9:6:2:3:2:1:4:5:12:13:12:11:8:11:12:5:4:1:4:5:12:13:10 ']
6	6	3	177	0	0.0	2.1208301227113298	0.8268506809078913	0.0	540.0	0.2066115702479339:0.2644628099173554:0.0743801652892562:0.09090909090909091:0.03305785123966942:0.1487603305785124:0.04132231404958678:0.01652892561983471:0.04132231404958678:0.008264462809917356:0.03305785123966942:0.03305785123966942:0.008264462809917356	['False1:2:6:9:6:7:6:2:3:2:1:2:6:7:6:2:1:4:1:2:3:2:1:4:1:2:6:2:1:4:1:2:3:2:1:2:6:2:3 ', 'False1:2:3:2:1:4:1:4:1:2:1:2:1:2:6:9:6:2:3:2:1:2:6:9:6:7:6:2:3:2:1:2:3:2:1:4:5:4:1:4:1:2:6:7 ', 'False1:4:5:12:11:8:11:12:5:4:1:2:6:9:6:2:1:2:3:2:1:2:6:7:6:9:6:2:1:4:5:12:11:8:11:12:13:10 ']
6	6	4	224	0	0.0	2.0411606637767443	0.7957898497445688	0.0	720.0	0.2111111111111111:0.25555555555555554:0.09444444444444444:0.1388888888888889:0.06111111111111111:0.1111111111111111:0.022222222222222223:0.0:0.027777777777777776:0.0:0.016666666666666666:0.05:0.011111111111111112	['False1:2:3:2:1:4:5:4:1:4:1:4:1:2:1:4:1:2:3:2:6:2:1:2:3:2:6:7:6:2:1:4:5:12:13:12:5:4 ', 'False1:2:3:2:1:4:1:2:6:9:6:2:3:2:1:4:5:12:11:12:5:4:1:2:3:2:1:2:3:2:6:2:1:4:1:2:6:7:6:9:6:2:3 ', 'False1:4:1:2:3:2:1:2:3:2:1:4:5:4:1:2:3:2:6:7:6:2:1:4:1:2:1:4:1:2:3:2:1:4:5:4:1:2:3:2:6:2:1:2:3:2:1:4:5:12:11:12 ', 'False1:4:1:2:6:9:6:2:3:2:1:4:5:4:1:2:6:9:6:2:3:2:1:2:3:2:6:2:1:4:5:12:11:12:13:12:5:4:1:4:1:2:6…
6	6	4	158	2	0.5	2.170291800192003	0.8461343666994986	30.552	421.104	0.24210526315789474:0.2:0.06315789473684211:0.14736842105263157:0.08421052631578947:0.05263157894736842:0.021052631578947368:0.010526315789473684:0.010526315789473684:0.021052631578947368:0.031578947368421054:0.08421052631578947:0.031578947368421054	['False1:2:3:2:1:4:5:12:11:8:11:12:13:12:5:4:1:2:1:4:1:4:1:2:1:4:5:4:1:2:3:2:1:2:3:2:1:2:1:4:5:12 ', 'False1:2:1:4:1:4:1:2:3:2:1:4:5:12:11:12:5:4:1:2:3:2:1:4:1:2:6:7:6:9:6:2:3:2:1:2:6:7:6 ', 'True1:2:1:4:5:12:13:10 ', 'True1:4:5:12:13:10 ']
6	6	4	216	0	0.0	1.9737761820324016	0.7695185779362896	0.0	720.0	0.24157303370786518:0.24719101123595505:0.06741573033707865:0.1404494382022472:0.05056179775280899:0.1404494382022472:0.033707865168539325:0.0:0.033707865168539325:0.0:0.0056179775280898875:0.033707865168539325:0.0056179775280898875	['False1:2:1:4:5:12:13:12:5:4:1:2:6:9:6:2:1:4:1:2:6:2:1:4:1:2:3:2:1:4:1:2:3:2:1:4:1:4:1:2:6 ', 'False1:2:6:7:6:9:6:2:1:4:5:12:5:4:1:2:3:2:1:4:5:12:11:12:5:4:1:2:3:2:1:4:1:2:3:2:6:2:1:2:6:7:6:9:6 ', 'False1:2:6:9:6:7:6:2:3:2:1:4:5:4:1:4:1:2:6:2:1:4:1:2:3:2:1:4:1:2:3:2:6:2:1:2:1:4:1:2:1:4:1:2:3 ', 'False1:2:3:2:1:4:1:4:1:4:1:2:6:7:6:9:6:2:3:2:1:2:3:2:6:7:6:2:1:4:5:12:5:4:1:2:6:7:6:9:6:2:1:4:1:2:6 ']
6	6	4	245	0	0.0	2.123515509465276	0.8278976359856336	0.0	720.0	0.1927710843373494:0.20481927710843373:0.04819277108433735:0.13855421686746988:0.07228915662650602:0.16265060240963855:0.04819277108433735:0.0:0.05421686746987952:0.0:0.018072289156626505:0.04819277108433735:0.012048192771084338	['False1:4:1:2:1:2:6:2:3:2:1:4:1:2:1:2:6:9:6:7:6:2:1:2:3:2:6:7:6:2:1:2:3:2:6:9 ', 'False1:4:5:12:13:12:11:12:5:4:1:2:1:4:1:2:3:2:6:9:6:7:6:2:1:4:1:2:6:9:6:7:6:2:1:2:6:9:6:2:1:4 ', 'False1:4:5:4:1:4:5:4:1:4:5:4:1:2:3:2:1:2:6:7:6:9:6:2:1:4:1:2:3:2:1:4:5:12:11:12:13:12:5:4:1:4:5:12:11 ', 'False1:4:5:12:5:4:1:2:6:7:6:9:6:2:3:2:1:4:5:4:1:2:3:2:6:9:6:7:6:2:1:2:6:9:6:7:6:2:1:4:1:4:5 ']
6	6	4	199	1	0.25	2.0546363789455526	0.8010436435980836	71.072	611.072	0.2517482517482518:0.22377622377622378:0.055944055944055944:0.16783216783216784:0.06993006993006994:0.1048951048951049:0.027972027972027972:0.006993006993006993:0.027972027972027972:0.006993006993006993:0.013986013986013986:0.027972027972027972:0.013986013986013986	['False1:2:1:4:5:4:1:2:1:4:5:4:1:2:1:4:1:4:5:4:1:2:3:2:1:4:1:4:5:12:5:4:1:4:5:12:11:8:11:12:13 ', 'False1:4:1:2:3:2:6:9:6:7:6:2:1:4:1:4:1:4:1:4:1:2:6:7:6:2:3:2:1:2:3:2:6:7:6:9:6:2:1:2:1:4:5 ', 'False1:4:1:2:3:2:1:4:5:4:1:2:6:2:1:2:6:9:6:2:3:2:1:2:6:7:6:2:1:4:5:4:1:4:1:2:1:2:1:2:3 ', 'True1:2:6:9:6:2:1:2:3:2:1:2:1:4:5:12:13:10 ']
6	10	3	165	0	0.0	1.8872251895105707	0.7357748347040692	0.0	540.0	0.26495726495726496:0.24786324786324787:0.05128205128205128:0.17094017094017094:0.05128205128205128:0.1282051282051282:0.017094017094017096:0.0:0.03418803418803419:0.0:0.008547008547008548:0.02564102564102564:0.0	['False1:4:1:2:6:2:1:4:1:2:3:2:6:7:6:9:6:2:1:4:5:12:11:12:5:4:1:4:1:2:1:4:5:4:1:4:1:2 ', 'False1:4:1:2:1:2:3:2:6:2:1:4:1:2:3:2:6:2:1:4:5:4:1:2:6:9:6:2:1:2:6:9:6:2:3:2:1:4:1:2:3 ', 'False1:2:6:2:3:2:1:4:1:4:1:2:6:2:1:2:1:4:1:4:5:4:1:2:6:7:6:9:6:2:1:4:1:2:1:4:5:12 ']
6	10	8	333	0	0.0	2.0517573577347896	0.7999211960135386	0.0	1440.0	0.23177083333333334:0.23177083333333334:0.06770833333333333:0.16145833333333334:0.07291666666666667:0.10677083333333333:0.033854166666666664:0.005208333333333333:0.0234375:0.0:0.018229166666666668:0.0390625:0.0078125	['False1:2:1:4:5:4:1:4:5:4:1:2:3:2:1:2:3:2:6:7:6:2:1:4:1:2:6:7:6:2:3:2:1:4:5:12:5:4:1:4:5 ', 'False1:4:5:4:1:2:1:4:5:12:13:12:11:12:5:4:1:2:3:2:6:7:6:2:1:2:3:2:6:2:1:2:6:9:6:7:6:2:3:2:1:4:5:12 ', 'False1:2:1:4:1:2:3:2:6:9:6:2:1:4:1:2:1:2:6:7:6:2:3:2:1:2:1:2:3:2:1:4:5:4:1:2:6:9:6:7:6:2:3 ', 'False1:4:1:2:1:4:5:4:1:2:6:2:3:2:1:4:1:2:1:4:1:4:1:2:1:2:3:2:1:4:5:4:1:2:6:7:6:2:3:2:1:4:5:12:13:12:11:8:11…
6	10	8	335	4	0.5	2.157352683324476	0.841089777093904	112.08024999999999	1168.321	0.19642857142857142:0.225:0.060714285714285714:0.12142857142857143:0.05357142857142857:0.16071428571428573:0.05:0.0035714285714285713:0.04285714285714286:0.014285714285714285:0.014285714285714285:0.039285714285714285:0.017857142857142856	['False1:2:3:2:1:4:1:4:5:12:5:4:1:2:3:2:6:9:6:7:6:2:1:4:5:4:1:4:1:2:3:2:6:9:6:7:6:2:1:4:5 ', 'True1:2:1:4:1:2:1:4:1:2:3:2:1:4:5:12:11:12:13:10 ', 'True1:4:1:2:1:2:6:7:6:9:6:2:3:2:1:4:1:2:6:2:1:4:5:12:13:10 ', 'False1:2:6:7:6:2:3:2:1:4:1:2:3:2:6:9:6:7:6:2:1:2:3:2:6:9:6:7:6:2:1:2:1:4:1:4:5:4:1:2 ', 'True1:4:1:2:6:7:6:9:6:2:1:2:3:2:6:9:6:2:1:4:1:2:6:7:6:9:6:2:3:2:1:4:5:12:13:10 ', 'True1:2:3:2:6:2:1…
6	10	4	236	0	0.0	2.1097016107976874	0.8225119941103258	0.0	720.0	0.1901840490797546:0.2147239263803681:0.06134969325153374:0.147239263803681:0.07975460122699386:0.15337423312883436:0.049079754601226995:0.006134969325153374:0.04294478527607362:0.0:0.012269938650306749:0.03680981595092025:0.006134969325153374	['False1:4:1:2:6:7:6:9:6:2:3:2:1:2:1:4:5:4:1:2:6:9:6:7:6:2:3:2:1:2:1:4:5:4:1:2 ', 'False1:2:3:2:6:7:6:2:1:4:5:4:1:2:3:2:6:9:6:7:6:2:1:4:5:12:5:4:1:4:1:2:3:2:6:7:6:9:6:2:1 ', 'False1:4:5:12:13:12:11:8:11:12:5:4:1:2:6:9:6:7:6:2:3:2:1:4:5:4:1:2:3:2:6:7:6:2:1:4:1:4:5:4 ', 'False1:2:3:2:6:9:6:2:1:4:1:4:5:12:5:4:1:2:1:2:6:7:6:9:6:2:3:2:1:4:1:4:1:2:6:2:1:2:3:2:1:4:5:12:5:4 ']
6	10	5	231	0	0.0	1.9161635268940012	0.747057060335249	0.0	900.0	0.25125628140703515:0.23618090452261306:0.06030150753768844:0.17587939698492464:0.07537688442211055:0.12060301507537688:0.03015075376884422:0.0:0.02512562814070352:0.0:0.0:0.020100502512562814:0.005025125628140704	['False1:2:1:4:5:4:1:4:5:12:5:4:1:2:6:9:6:2:1:2:3:2:1:4:5:4:1:4:1:2:1:2:6:2:3 ', 'False1:4:1:2:6:7:6:9:6:2:3:2:1:2:6:9:6:2:1:4:1:2:1:4:5:4:1:4:1:2:6:2:1:2:6:9:6:7:6 ', 'False1:2:1:4:1:4:1:2:3:2:6:7:6:2:1:4:5:12:13:12:5:4:1:4:5:4:1:4:1:2:3:2:1:2:3:2:6:7:6:2:1:4:5 ', 'False1:4:1:2:3:2:1:4:1:2:6:9:6:2:3:2:1:4:1:2:3:2:1:2:1:4:5:4:1:2:1:4:5:12:5:4:1:2:6:2:1 ', 'False1:2:3:2:6:7:6:2:1:4:1:4:5:4:1:2:6:7…
6	10	6	134	6	1.0	2.1997200479708154	0.8576075943065874	53.975	323.85	0.14864864864864866:0.08108108108108109:0.013513513513513514:0.14864864864864866:0.17567567567567569:0.04054054054054054:0.013513513513513514:0.0:0.013513513513513514:0.08108108108108109:0.02702702702702703:0.16216216216216217:0.0945945945945946	['True1:4:5:12:13:10 ', 'True1:2:1:2:6:9:6:7:6:2:1:4:5:12:5:4:5:12:5:4:5:12:11:12:13:10 ', 'True1:2:3:2:1:4:5:12:13:10 ', 'True1:2:1:4:5:12:13:10 ', 'True1:4:1:4:5:4:5:12:13:10 ', 'True1:4:5:4:5:12:13:12:11:12:5:12:13:10 ']
6	10	3	175	0	0.0	2.0886478154288084	0.8143037246925954	0.0	540.0	0.21951219512195122:0.23577235772357724:0.07317073170731707:0.13821138211382114:0.056910569105691054:0.13008130081300814:0.032520325203252036:0.008130081300813009:0.032520325203252036:0.0:0.024390243902439025:0.04065040650406504:0.008130081300813009	['False1:2:3:2:1:4:1:4:1:2:6:7:6:9:6:2:1:4:1:2:6:7:6:9:6:2:3:2:1:4:1:4:1:4:1:2:3:2:6 ', 'False1:2:3:2:1:4:5:4:1:2:3:2:1:2:1:2:1:4:5:12:11:8:11:12:5:4:1:2:3:2:6:2:1:2:6:9:6:2:1:2:6 ', 'False1:2:3:2:6:7:6:2:1:4:5:4:1:4:1:4:5:12:11:12:13:12:5:4:1:2:3:2:1:4:5:4:1:2:3:2:6:9:6:7:6:2:1 ']
6	10	7	130	7	1.0	2.322325246300768	0.9054078356537661	40.335	282.345	0.15625:0.09375:0.020833333333333332:0.11458333333333333:0.10416666666666667:0.07291666666666667:0.020833333333333332:0.010416666666666666:0.020833333333333332:0.07291666666666667:0.03125:0.16666666666666666:0.11458333333333333	['True1:4:1:4:1:2:3:2:6:9:6:7:6:2:1:4:5:12:13:10 ', 'True1:2:6:9:6:7:6:2:3:2:1:4:5:12:13:10 ', 'True1:4:5:12:11:8:11:12:5:12:5:12:13:12:13:10 ', 'True1:2:6:2:1:4:1:4:5:12:13:12:13:10 ', 'True1:4:5:12:13:10 ', 'True1:4:1:2:1:4:5:12:13:12:13:12:11:12:5:12:13:10 ', 'True1:4:5:12:13:10 ']
6	10	6	278	2	0.3333333333333333	1.9835639379770666	0.7733345425346518	137.01350000000002	994.027	0.22957198443579765:0.26459143968871596:0.07003891050583658:0.13618677042801555:0.042801556420233464:0.14396887159533073:0.038910505836575876:0.0:0.0311284046692607:0.007782101167315175:0.0038910505836575876:0.019455252918287938:0.011673151750972763	['False1:4:1:2:3:2:6:2:1:4:5:4:1:2:1:4:1:2:6:7:6:9:6:2:3:2:1:4:5:12:13:12:5:4:1:2:1:4:1:2 ', 'False1:2:3:2:6:7:6:9:6:2:1:2:3:2:6:2:1:4:1:2:1:2:6:2:3:2:1:2:3:2:1:4:5:4:1:4:1:2:3:2:6:2 ', 'False1:4:5:4:1:2:6:7:6:2:1:4:1:4:1:2:6:2:3:2:1:2:3:2:6:9:6:7:6:2:1:4:1:2:6:9:6:7:6:2:3:2:1:2:3 ', 'True1:2:3:2:1:4:1:4:5:4:1:2:6:2:1:4:5:4:1:2:3:2:6:9:6:7:6:2:1:2:3:2:1:4:5:4:1:4:1:4:5:12:11:12:13:10 ', 'True1:4:…
6	10	6	302	2	0.3333333333333333	2.2057619844291954	0.859963171597345	149.3745	1018.749	0.21138211382113822:0.2073170731707317:0.04878048780487805:0.14227642276422764:0.08130081300813008:0.10569105691056911:0.024390243902439025:0.012195121951219513:0.032520325203252036:0.012195121951219513:0.032520325203252036:0.06910569105691057:0.02032520325203252	['False1:2:3:2:1:4:1:2:6:9:6:7:6:2:1:2:3:2:1:4:1:2:3:2:6:7:6:2:1:2:1:2:1:4:1:4 ', 'False1:4:1:2:1:4:5:12:5:4:1:4:5:12:11:12:13:12:5:4:1:2:1:4:5:12:5:4:1:4:1:2:3:2:6:2:1:4:5:12:13:10 ', 'False1:2:6:7:6:9:6:2:1:4:5:4:1:2:3:2:1:4:1:4:5:12:11:8:11:12:5:4:1:2:3:2:6:9:6:2:1:2:6:7:6:2 ', 'False1:2:1:4:1:2:1:2:1:2:6:2:1:4:1:2:1:4:5:4:1:4:5:4:1:4:1:2:3:2:1:4:1:2:3:2:6:9:6:2:1:4:1:2:6:9 ', 'True1:4:1:2:3:2…
6	14	24	340	23	0.9583333333333334	2.2841885325259423	0.8905394275645833	34.990478260869565	984.781	0.18151815181518152:0.12211221122112212:0.039603960396039604:0.14521452145214522:0.1188118811881188:0.0627062706270627:0.0165016501650165:0.0033003300330033004:0.019801980198019802:0.07590759075907591:0.0165016501650165:0.11551155115511551:0.08250825082508251	['True1:2:3:2:6:9:6:2:1:4:5:4:1:2:1:2:3:2:1:4:5:12:13:10 ', 'True1:2:3:2:1:4:1:4:1:2:1:2:6:7:6:9:6:2:3:2:1:2:3:2:1:4:5:12:13:10 ', 'True1:4:1:4:1:4:5:12:13:10 ', 'True1:4:5:12:5:4:5:12:13:10 ', 'True1:4:5:12:13:10 ', 'True1:4:5:12:13:10 ', 'True1:4:5:12:13:10 ', 'True1:4:5:12:13:10 ', 'True1:2:1:2:3:2:6:9:6:7:6:2:1:4:5:12:13:10 ', 'True1:2:3:2:1:4:1:4:5:4:5:12:11:12:13:12:5:4:1:2:6:2:3:2:1:4:5:12…
6	14	18	456	15	0.8333333333333334	2.2802891216194054	0.8890191593787052	44.50586666666667	1207.5880000000002	0.18495297805642633:0.10344827586206896:0.02821316614420063:0.1724137931034483:0.12225705329153605:0.050156739811912224:0.01567398119122257:0.01567398119122257:0.012539184952978056:0.047021943573667714:0.0438871473354232:0.13166144200626959:0.07210031347962383	['False1:2:1:4:5:4:1:2:3:2:6:9:6:2:1:4:1:4:5:4:1:2:6:7:6:2:1:2:1:4:1:4:1:4:5:12:11:8:11:12 ', 'False1:4:1:2:6:9:6:2:3:2:1:4:5:12:5:4:1:2:3:2:6:7:6:2:1:2:3:2:6:7:6:9:6:2:1:4:5:12:11:12:13 ', 'True1:2:6:7:6:2:1:4:5:12:11:12:13:10 ', 'True1:4:5:12:13:12:11:8:11:12:5:4:5:12:13:12:13:10 ', 'True1:4:1:2:1:4:5:12:11:12:13:10 ', 'False1:2:1:4:1:4:5:4:1:2:1:4:5:12:13:12:5:4:1:2:3:2:1:4:1:2:6:9:6:7:6:2:3:2…
6	14	11	244	11	1.0	2.2480789410312565	0.876461336163035	54.95363636363636	604.49	0.20224719101123595:0.1797752808988764:0.05056179775280899:0.1348314606741573:0.0898876404494382:0.07303370786516854:0.016853932584269662:0.0056179775280898875:0.011235955056179775:0.06179775280898876:0.016853932584269662:0.0898876404494382:0.06741573033707865	['True1:4:1:2:6:2:3:2:1:2:6:2:3:2:1:4:5:12:11:8:11:12:5:4:1:4:5:12:11:12:13:10 ', 'True1:4:5:12:13:10 ', 'True1:2:6:7:6:2:1:4:5:12:13:12:13:10 ', 'True1:4:5:12:5:4:5:12:13:10 ', 'True1:2:3:2:6:9:6:2:1:4:5:12:13:10 ', 'True1:4:1:2:1:4:5:12:13:10 ', 'True1:2:1:4:5:12:13:10 ', 'True1:4:1:2:6:2:3:2:1:4:1:2:3:2:1:4:1:2:3:2:6:7:6:2:1:4:5:12:13:10 ', 'True1:4:5:12:13:10 ', 'True1:2:1:4:1:4:5:4:1:2:3:2:1…
6	14	21	318	20	0.9523809523809523	2.337287722767034	0.9112412749857123	45.28245	1085.649	0.1608187134502924:0.11695906432748537:0.03216374269005848:0.12573099415204678:0.09649122807017543:0.07017543859649122:0.023391812865497075:0.011695906432748537:0.017543859649122806:0.05847953216374269:0.03216374269005848:0.14619883040935672:0.10818713450292397	['True1:4:5:12:13:10 ', 'True1:2:1:4:5:12:11:8:11:12:13:10 ', 'True1:2:1:4:5:12:13:10 ', 'True1:2:3:2:6:9:6:7:6:2:1:4:1:2:3:2:6:9:6:2:1:4:5:12:13:10 ', 'True1:4:5:12:13:10 ', 'True1:4:1:2:6:7:6:2:1:2:6:9:6:7:6:2:3:2:1:2:3:2:6:2:1:2:3:2:1:4:5:4:5:12:13:10 ', 'True1:4:5:12:13:10 ', 'True1:4:5:12:13:10 ', 'True1:2:6:7:6:2:1:4:5:12:13:12:13:10 ', 'False1:2:6:9:6:7:6:2:3:2:1:4:1:4:1:4:5:12:13:12:13:12…
6	14	6	275	1	0.16666666666666666	2.0469630181925864	0.7980520208860623	118.904	1018.904	0.23412698412698413:0.23809523809523808:0.06349206349206349:0.15079365079365079:0.05952380952380952:0.12698412698412698:0.03571428571428571:0.007936507936507936:0.03571428571428571:0.003968253968253968:0.015873015873015872:0.023809523809523808:0.003968253968253968	['False1:4:5:12:11:8:11:12:5:4:1:2:6:9:6:2:3:2:1:4:5:12:11:8:11:12:5:4:1:2:3:2:1:4:1:2:6:7 ', 'False1:2:3:2:1:4:1:2:3:2:1:4:5:4:1:2:3:2:1:4:1:2:1:4:1:2:3:2:6:9:6:7:6:2:1:2:6:2:1:4:1:4:5:12 ', 'False1:2:6:9:6:7:6:2:3:2:1:4:5:4:1:2:6:7:6:9:6:2:1:2:6:7:6:9:6:2:1:2:6:2:3:2:1:4:5:4:1:2:1:4 ', 'False1:4:1:4:1:2:1:4:1:4:1:2:3:2:1:2:1:2:3:2:6:7:6:9:6:2:1:4:1:4:1:2:3:2:1:4:5:4:1:2:6:2:1:4:1:4:1:2:1 ', 'Fa…
6	14	4	161	4	1.0	2.247325033078962	0.8761674091308691	83.1615	332.646	0.17045454545454544:0.11363636363636363:0.03409090909090909:0.19318181818181818:0.1590909090909091:0.056818181818181816:0.011363636363636364:0.011363636363636364:0.022727272727272728:0.045454545454545456:0.022727272727272728:0.10227272727272728:0.056818181818181816	['True1:2:6:7:6:9:6:2:3:2:1:4:1:2:1:4:1:4:5:12:13:10 ', 'True1:4:5:4:5:12:13:12:11:8:11:12:5:4:1:2:1:4:5:4:1:2:3:2:6:9:6:2:1:4:5:12:13:10 ', 'True1:4:5:12:5:4:1:2:3:2:1:4:5:4:1:4:5:12:13:10 ', 'True1:4:5:12:5:4:5:4:5:12:13:10 ']
6	14	4	211	0	0.0	2.0187170204163363	0.7870397185596708	0.0	720.0	0.20987654320987653:0.2345679012345679:0.06790123456790123:0.15432098765432098:0.08641975308641975:0.12962962962962962:0.024691358024691357:0.0:0.043209876543209874:0.0:0.0:0.037037037037037035:0.012345679012345678	['False1:2:1:4:5:4:1:4:5:4:1:2:3:2:6:9:6:2:1:2:6:2:3:2:1:4:1:4:5:12:5:4:1:2:1:2:3:2 ', 'False1:2:3:2:6:7:6:9:6:2:1:2:6:9:6:2:3:2:1:4:5:4:1:2:1:2:6:9:6:2:3:2:1:2:3:2:1:4:5:4:1:4 ', 'False1:2:3:2:1:2:6:7:6:9:6:2:3:2:1:4:5:12:13:12:5:4:1:4:1:2:6:2:3:2:1:4:5:4:1:2:6:7:6:2:1 ', 'False1:4:1:2:1:4:5:4:1:4:5:12:13:12:5:4:1:2:6:9:6:2:1:4:5:12:5:4:1:4:1:2:3:2:6:9:6:7:6:2:1 ']
6	14	10	266	6	0.6	2.1615078426141356	0.842709754220381	19.208333333333332	835.2499999999999	0.23300970873786409:0.13106796116504854:0.014563106796116505:0.18932038834951456:0.12135922330097088:0.07281553398058252:0.019417475728155338:0.0048543689320388345:0.024271844660194174:0.03398058252427184:0.014563106796116505:0.0970873786407767:0.043689320388349516	['False1:2:6:7:6:9:6:2:1:4:1:4:1:2:1:4:5:4:1:2:6:9:6:2:3:2:1:4:1:2:1:4:1:4:1:2 ', 'False1:4:5:12:5:4:1:2:1:2:1:2:1:4:1:4:1:2:1:2:3:2:1:4:1:2:1:4:5:12:13:12:5:4:1:4:1:2:1:4 ', 'False1:4:5:4:1:4:5:12:5:4:1:2:1:4:1:2:6:7:6:9:6:2:3:2:1:4:1:4:5:12:5:4:1:2:1:4:1:4:5:12:11:12:13:10 ', 'True1:4:5:12:13:10 ', 'True1:4:5:12:13:10 ', 'False1:4:5:12:5:12:5:4:1:2:6:2:1:4:5:12:11:12:13:12:5:4:1:2:6:9:6:7:6:2:1…
6	14	7	256	4	0.5714285714285714	2.160188309954406	0.8421953063791824	55.89150000000001	763.566	0.19021739130434784:0.2391304347826087:0.07065217391304347:0.10869565217391304:0.059782608695652176:0.14673913043478262:0.04891304347826087:0.0:0.03804347826086957:0.021739130434782608:0.010869565217391304:0.043478260869565216:0.021739130434782608	['False1:4:5:12:5:4:1:2:6:7:6:9:6:2:1:2:6:9:6:7:6:2:1:4:5:4:1:2:6:7:6:2:3:2:1:4 ', 'False1:2:6:9:6:2:3:2:1:4:1:2:3:2:1:2:3:2:1:2:3:2:1:2:1:4:1:4:5:4:1:2:3:2:1:2:1:2:1:4 ', 'True1:2:6:7:6:9:6:2:3:2:1:2:3:2:6:2:1:4:5:12:11:12:13:10 ', 'True1:4:5:12:11:12:13:10 ', 'False1:2:3:2:1:4:1:2:6:9:6:7:6:2:1:2:3:2:6:7:6:2:1:2:6:7:6:2:3:2:1:2:3:2:1:2:6:9:6:7:6:2:1:4 ', 'True1:4:1:4:5:12:5:4:5:12:13:10 ', 'Tru…
6	14	10	294	9	0.9	2.363723898320133	0.9215479796682805	70.72066666666667	816.4860000000001	0.13145539906103287:0.107981220657277:0.023474178403755867:0.13145539906103287:0.14084507042253522:0.0892018779342723:0.028169014084507043:0.018779342723004695:0.023474178403755867:0.04225352112676056:0.056338028169014086:0.14553990610328638:0.06103286384976526	['True1:2:6:7:6:2:1:4:5:12:11:12:13:12:5:4:1:4:5:12:13:10 ', 'True1:4:5:4:5:4:5:4:1:4:5:12:11:12:5:4:5:12:13:12:5:4:5:12:5:12:13:10 ', 'False1:2:3:2:6:7:6:9:6:2:1:2:6:2:1:2:6:2:3:2:1:4:5:4:1:4:5:12:11:8:11:12:5:12:5:4:5:12:11:8:11:12:13 ', 'True1:4:5:12:11:12:5:4:1:2:3:2:1:4:5:4:5:12:11:8:11:12:13:10 ', 'True1:4:1:2:6:9:6:7:6:2:3:2:1:4:5:12:13:10 ', 'True1:4:1:4:1:4:5:12:5:12:11:12:13:12:5:12:5:1…
6	18	9	275	5	0.5555555555555556	2.13557436822835	0.8325990382679026	74.2116	1091.058	0.23507462686567165:0.19402985074626866:0.04477611940298507:0.16044776119402984:0.06343283582089553:0.13059701492537312:0.041044776119402986:0.0037313432835820895:0.041044776119402986:0.022388059701492536:0.007462686567164179:0.033582089552238806:0.022388059701492536	['False1:2:6:7:6:9:6:2:1:2:3:2:6:9:6:7:6:2:1:4:5:4:1:2:6:9:6:7:6:2:3:2:1:2:3:2:1:2:6:7:6 ', 'False1:2:1:4:5:4:1:4:1:4:5:4:1:4:1:2:6:9:6:2:1:4:5:12:5:4:1:2:1:4:5:12:5:4:1:2:3:2:6:9:6:7 ', 'True1:2:6:2:1:4:5:4:1:4:1:4:5:12:11:8:11:12:13:10 ', 'False1:2:6:7:6:9:6:2:3:2:1:4:5:4:1:2:1:2:3:2:1:4:1:2:1:4:1:4:1:2:6:7:6:2:3:2:1:4:1:2:1:2:3 ', 'True1:2:1:4:1:4:5:12:13:10 ', 'False1:2:1:4:1:2:3:2:1:4:5:4:1:…
6	18	23	357	21	0.9130434782608695	2.2948218197285515	0.894685040487379	37.31695238095238	1143.6559999999997	0.1484593837535014:0.0896358543417367:0.01680672268907563:0.16246498599439776:0.15126050420168066:0.07563025210084033:0.0196078431372549:0.008403361344537815:0.025210084033613446:0.058823529411764705:0.028011204481792718:0.13445378151260504:0.08123249299719888	['True1:4:1:2:6:9:6:2:3:2:1:2:6:7:6:9:6:2:1:4:5:12:13:10 ', 'False1:4:1:2:3:2:1:2:6:7:6:9:6:2:3:2:1:4:5:12:5:4:1:2:6:9:6:2:3:2:1:4:5:12:11:12:13:12:5:4:5:12:11:8 ', 'False1:4:1:4:5:12:5:4:1:2:1:4:5:12:11:12:5:4:5:4:1:4:5:12:11:12:13:12:5:4:1:4:5:12:11:12:5:12:5:4:1:4:5:12:13 ', 'True1:4:5:12:5:4:1:4:5:4:1:2:6:9:6:7:6:2:1:4:5:4:5:4:5:12:11:12:13:12:5:4:5:4:5:12:13:10 ', 'True1:4:5:12:13:12:11:8:11…
6	18	17	393	9	0.5294117647058824	2.148806260727468	0.8377577726735648	36.86233333333334	1771.7609999999995	0.21136363636363636:0.18181818181818182:0.04318181818181818:0.16363636363636364:0.09545454545454546:0.12727272727272726:0.038636363636363635:0.0:0.04090909090909091:0.020454545454545454:0.0022727272727272726:0.05:0.025	['False1:4:1:4:1:2:1:4:1:2:1:4:1:4:1:2:1:4:5:4:1:4:1:2:3:2:6:9:6:2:1:2:6:9:6 ', 'False1:2:6:7:6:2:3:2:1:4:1:2:6:7:6:2:1:4:5:12:5:4:1:2:6:9:6:7:6:2:3:2:1:4:5:4:1:4:5:12 ', 'False1:4:5:4:1:2:6:7:6:9:6:2:3:2:1:4:5:4:1:2:6:7:6:9:6:2:3:2:1:4:5:12:5:4:1:2:6:7:6:9 ', 'False1:2:6:7:6:9:6:2:3:2:1:4:1:2:3:2:6:9:6:2:1:4:5:4:1:4:5:12:5:4:1:4:1:2:3:2:6:7:6:9:6:2:1:2:6:7 ', 'False1:4:5:4:1:2:6:7:6:9:6:2:3:2:1:…
6	18	16	486	8	0.5	2.263444956948668	0.8824521039233073	85.377875	2123.0229999999997	0.1791044776119403:0.1958955223880597:0.061567164179104475:0.13059701492537312:0.09888059701492537:0.1044776119402985:0.029850746268656716:0.007462686567164179:0.026119402985074626:0.018656716417910446:0.03171641791044776:0.08768656716417911:0.027985074626865673	['False1:2:3:2:6:7:6:2:1:4:5:12:5:4:1:2:1:2:6:2:1:4:5:4:1:2:3:2:1:2:6:2:3:2:1:2:1:2:3 ', 'False1:2:3:2:1:4:5:4:1:4:1:4:5:12:5:4:1:2:1:2:1:2:3:2:6:9:6:2:1:4:5:12:11:8:11:12:5:4 ', 'False1:4:1:4:5:4:1:2:1:2:3:2:6:7:6:2:1:4:5:12:13:12:11:8:11:12:5:4:1:2:3:2:1:2:3:2:1:4:5 ', 'False1:2:3:2:1:4:5:4:1:2:6:9:6:2:3:2:1:2:6:7:6:2:1:4:5:4:1:2:3:2:6:9:6:2:1:2:3:2 ', 'False1:2:6:9:6:7:6:2:3:2:1:2:3:2:6:9:6:7:…
6	18	15	412	9	0.6	2.2000021775908287	0.8577175885328643	67.67277777777777	1689.055	0.20853080568720378:0.1895734597156398:0.052132701421800945:0.15639810426540285:0.08767772511848342:0.11611374407582939:0.035545023696682464:0.004739336492890996:0.02843601895734597:0.02132701421800948:0.014218009478672985:0.05924170616113744:0.026066350710900472	['False1:2:3:2:6:2:1:2:1:4:5:4:1:4:5:4:1:4:5:4:1:2:3:2:6:7:6:9:6:2:1:2:1:4:1:2:3:2:1 ', 'False1:4:5:4:1:4:5:12:11:8:11:12:13:12:5:4:1:4:1:2:6:2:3:2:1:4:1:2:1:4:5:12:11:8:11:12:5 ', 'True1:2:1:4:1:4:5:4:1:2:6:7:6:9:6:2:3:2:1:2:6:2:1:4:1:4:5:12:13:10 ', 'True1:4:1:4:5:4:1:4:5:12:5:12:5:12:5:12:5:4:5:12:13:12:5:12:5:4:5:12:13:10 ', 'True1:4:5:12:5:4:1:4:1:2:6:7:6:2:3:2:1:4:5:12:11:12:11:12:13:10 ', …
6	18	18	247	17	0.9444444444444444	2.276888234199649	0.8876932511654054	33.33082352941177	746.6239999999999	0.18614718614718614:0.1341991341991342:0.030303030303030304:0.13852813852813853:0.09956709956709957:0.09090909090909091:0.025974025974025976:0.0:0.021645021645021644:0.0735930735930736:0.012987012987012988:0.1038961038961039:0.08225108225108226	['False1:4:5:4:1:2:1:2:1:2:6:9:6:2:1:2:6:7:6:9:6:2:3:2:1:4:5:4:1:2:6:2:3:2:1:4:1 ', 'True1:2:3:2:1:4:1:4:1:2:3:2:1:4:5:12:13:10 ', 'True1:2:6:9:6:2:1:4:5:4:5:4:1:4:5:12:13:10 ', 'True1:2:6:7:6:2:1:2:6:7:6:9:6:2:3:2:1:4:1:4:1:4:5:12:13:10 ', 'True1:4:5:12:13:10 ', 'True1:2:6:7:6:2:3:2:1:2:6:2:3:2:1:4:5:12:13:10 ', 'True1:4:5:12:13:10 ', 'True1:4:5:12:13:10 ', 'True1:4:5:12:13:12:13:10 ', 'True1:4:…
6	18	10	372	9	0.9	2.3474481427664586	0.9152025305831639	96.53266666666667	1048.794	0.16044776119402984:0.13059701492537312:0.029850746268656716:0.1417910447761194:0.11940298507462686:0.0708955223880597:0.022388059701492536:0.029850746268656716:0.014925373134328358:0.033582089552238806:0.06343283582089553:0.12686567164179105:0.055970149253731345	['False1:2:6:2:1:4:1:2:6:7:6:9:6:2:1:4:1:4:1:2:1:4:1:4:5:4:1:2:1:4:5:4:1:2:1:4 ', 'True1:2:3:2:6:9:6:7:6:2:1:4:5:12:13:10 ', 'True1:4:1:2:6:7:6:9:6:2:3:2:1:2:6:7:6:2:3:2:1:4:5:4:5:12:11:8:11:12:5:4:5:12:5:4:5:12:13:10 ', 'True1:2:3:2:6:2:1:2:1:4:1:2:6:2:1:4:5:12:13:10 ', 'True1:4:5:12:11:8:11:12:13:12:11:12:5:4:5:12:13:12:13:10 ', 'True1:2:3:2:1:2:3:2:6:7:6:2:1:4:1:4:5:12:13:10 ', 'True1:4:5:12:5…
6	18	22	525	17	0.7727272727272727	2.2899917962306313	0.8928019532116519	61.38552941176471	1943.5539999999992	0.16270566727605118:0.13893967093235832:0.03656307129798903:0.15722120658135283:0.13711151736745886:0.08409506398537477:0.025594149908592323:0.009140767824497258:0.018281535648994516:0.031078610603290677:0.029250457038391225:0.1170018281535649:0.05301645338208409	['False1:2:3:2:1:4:1:4:5:4:1:4:1:2:3:2:6:9:6:7:6:2:1:2:3:2:1:4:5:4:1:4:5:12:11:12:5:4:1:2:6:7 ', 'False1:4:5:4:1:2:3:2:1:2:3:2:1:4:5:4:1:4:5:4:1:4:5:4:1:2:3:2:1:2:6:7:6:9:6:2:1:4 ', 'False1:4:1:4:1:4:1:4:1:2:6:7:6:2:1:4:5:4:1:2:6:7:6:2:1:4:1:4:1:4:1:4:5:12:13:12:11:8:11:12:5 ', 'False1:4:1:2:6:2:1:4:1:4:5:12:5:4:1:4:1:2:3:2:6:2:1:2:1:4:1:4:1:2:6:7:6:9:6:2:3:2:1:4:5:12:13 ', 'True1:2:1:4:5:12:5:4:…
6	18	10	359	5	0.5	2.1821347964810967	0.8507516104102338	46.74079999999999	1133.704	0.21455938697318008:0.17624521072796934:0.0421455938697318:0.17624521072796934:0.09195402298850575:0.1111111111111111:0.03065134099616858:0.0038314176245210726:0.03065134099616858:0.019157088122605363:0.01532567049808429:0.06130268199233716:0.02681992337164751	['False1:2:6:2:3:2:1:4:5:12:11:8:11:12:5:4:1:4:1:2:1:4:1:2:3:2:1:4:1:4:5:4:1:2:3:2 ', 'True1:2:1:4:5:4:1:4:5:12:13:10 ', 'False1:4:5:4:1:4:1:4:5:4:1:2:3:2:6:9:6:7:6:2:1:4:5:4:5:4:1:2:1:4:5:4:1:4:1:2:3:2:6:7:6:2:1 ', 'False1:4:1:2:6:9:6:2:1:4:5:12:11:12:5:4:1:2:3:2:1:4:1:2:6:2:1:2:3:2:6:9:6:7:6:2:1:4:5:12 ', 'False1:4:5:4:1:2:3:2:6:7:6:9:6:2:1:4:1:2:1:4:1:2:1:4:1:4:5:12:11:12:13:12:5:4:1:2:6:7:6:9…
6	18	9	253	6	0.6666666666666666	2.2300292709035388	0.8694242887939668	45.614000000000004	813.684	0.1932367149758454:0.21256038647342995:0.06280193236714976:0.13526570048309178:0.07729468599033816:0.1111111111111111:0.024154589371980676:0.004830917874396135:0.028985507246376812:0.028985507246376812:0.01932367149758454:0.06280193236714976:0.03864734299516908	['False1:2:3:2:1:2:6:9:6:7:6:2:3:2:1:4:5:4:1:2:6:2:1:4:1:2:6:7:6:2:1:4:5:12:13:12:11:12 ', 'False1:4:1:2:3:2:6:7:6:9:6:2:1:4:5:4:1:2:6:2:1:4:5:4:1:2:3:2:1:4:1:2:6:2:1:2:6:9:6:2:3:2 ', 'True1:2:6:2:3:2:1:4:1:2:3:2:6:9:6:7:6:2:1:4:1:4:5:12:11:12:13:10 ', 'True1:4:5:4:5:12:13:10 ', 'True1:4:5:12:11:8:11:12:13:10 ', 'True1:2:1:4:5:4:1:2:3:2:6:2:1:4:5:12:13:10 ', 'True1:4:5:4:5:12:13:10 ', 'True1:4:5:…
7	2	2	144	0	0.0	2.088102507915379	0.8140911249732898	0.0	360.0	0.13414634146341464:0.04878048780487805:0.14634146341463414:0.07317073170731707:0.24390243902439024:0.13414634146341464:0.12195121951219512:0.04878048780487805:0.0:0.024390243902439025:0.024390243902439025:0.0:0.0	['False1:5:6:5:7:8:7:5:1:5:1:5:1:5:6:3:2:3:4:10:4:3:6:5:1:5:6:5:1:5:1:5:6:3:4:3:6 ', 'False1:5:6:3:4:10:4:3:2:3:6:5:7:8:7:11:7:5:1:5:1:5:6:3:2:3:6:5:7:8:7:5:1:5:7:11:7:8:7:5:6:3:2:3:4 ']
7	2	4	221	3	0.75	2.280215360946516	0.8889904022133153	91.74933333333333	455.24800000000005	0.12389380530973451:0.008849557522123894:0.07079646017699115:0.05309734513274336:0.23893805309734514:0.11504424778761062:0.1415929203539823:0.035398230088495575:0.02654867256637168:0.07964601769911504:0.04424778761061947:0.02654867256637168:0.035398230088495575	['False1:5:1:5:6:5:1:5:6:3:6:5:7:11:7:8:7:5:1:5:6:3:6:5:7:5:1:5:6:5:7:11:7:8:7:5:1:5:6:5:7 ', 'True1:5:1:5:7:8:7:11:7:5:6:3:4:3:2:3:6:5:1:5:1:5:7:11:7:8:7:5:1:5:6:3:4:10:9:10:13:12 ', 'True1:5:6:5:1:5:7:11:7:5:6:3:4:10:9:10:9:10:4:10:13:10:4:10:13:12 ', 'True1:5:6:3:4:10:13:12 ']
7	2	2	135	1	0.5	1.862526376686957	0.7261454777922988	128.616	308.616	0.1388888888888889:0.0:0.013888888888888888:0.013888888888888888:0.3055555555555556:0.06944444444444445:0.2638888888888889:0.06944444444444445:0.0:0.013888888888888888:0.08333333333333333:0.013888888888888888:0.013888888888888888	['False1:5:6:5:7:11:7:8:7:5:1:5:7:8:7:11:7:5:1:5:7:11:7:5:1:5:7:11:7:5:1:5:7:11:7:5:6:5:1:5 ', 'True1:5:7:8:7:5:1:5:6:5:7:11:7:8:7:5:1:5:7:8:7:5:6:5:1:5:6:3:4:10:13:12 ']
7	2	2	137	0	0.0	1.857545836778708	0.724203708496246	0.0	360.0	0.16279069767441862:0.03488372093023256:0.06976744186046512:0.011627906976744186:0.32558139534883723:0.10465116279069768:0.19767441860465115:0.046511627906976744:0.0:0.0:0.046511627906976744:0.0:0.0	['False1:5:6:3:2:3:4:3:6:5:1:5:1:5:7:11:7:5:1:5:6:5:7:8:7:5:1:5:1:5:7:5:1:5:7:11:7:8:7:5:6 ', 'False1:5:7:8:7:5:1:5:6:5:7:5:1:5:6:5:7:11:7:5:1:5:7:5:1:5:1:5:6:3:2:3:6:5:7:8:7:11:7:5:1:5:6:3:2 ']
7	2	2	139	0	0.0	1.9129205645438498	0.7457927225654924	0.0	360.0	0.19101123595505617:0.02247191011235955:0.06741573033707865:0.033707865168539325:0.34831460674157305:0.10112359550561797:0.14606741573033707:0.02247191011235955:0.011235955056179775:0.02247191011235955:0.033707865168539325:0.0:0.0	['False1:5:7:11:7:5:6:5:1:5:7:11:7:8:7:5:6:5:1:5:7:5:1:5:1:5:1:5:6:3:2:3:4:10:9:10:4:3:6:5:7:5:1:5 ', 'False1:5:6:5:1:5:7:8:7:5:6:5:1:5:1:5:1:5:6:5:7:5:1:5:1:5:7:11:7:5:1:5:1:5:6:3:4:3:2:3:6:5:1:5:7 ']
7	2	2	138	0	0.0	1.8059739114842432	0.704097297761687	0.0	360.0	0.18888888888888888:0.022222222222222223:0.044444444444444446:0.022222222222222223:0.36666666666666664:0.1111111111111111:0.16666666666666666:0.022222222222222223:0.0:0.011111111111111112:0.044444444444444446:0.0:0.0	['False1:5:6:5:7:8:7:5:1:5:7:5:6:5:1:5:7:5:6:5:1:5:7:11:7:5:1:5:6:5:1:5:7:5:6:5:1:5:7:11:7:5:1:5:6:3:2 ', 'False1:5:6:5:1:5:6:3:4:10:4:3:2:3:6:5:1:5:1:5:1:5:1:5:7:8:7:11:7:5:1:5:6:5:7:11:7:5:1:5:7:5:1 ']
7	2	3	158	0	0.0	1.868574337856293	0.7285034039446191	0.0	540.0	0.16535433070866143:0.015748031496062992:0.05511811023622047:0.015748031496062992:0.3228346456692913:0.12598425196850394:0.1889763779527559:0.06299212598425197:0.0:0.007874015748031496:0.03937007874015748:0.0:0.0	['False1:5:7:8:7:5:1:5:7:8:7:11:7:5:6:5:1:5:1:5:6:5:1:5:6:5:1:5:6:3:2:3:6:5:7:11:7:8:7 ', 'False1:5:7:8:7:11:7:5:1:5:6:5:7:8:7:5:1:5:6:3:4:10:4:3:6:5:1:5:7:8:7:11:7:5:6:5:1:5:7:5:1:5:1 ', 'False1:5:1:5:6:5:7:5:1:5:6:3:2:3:6:5:1:5:6:3:6:5:1:5:7:5:6:5:1:5:1:5:7:8:7:5:6:5:1:5:7:8:7:11:7 ']
7	2	2	136	0	0.0	2.073822976595153	0.8085239463158685	0.0	360.0	0.15463917525773196:0.020618556701030927:0.10309278350515463:0.030927835051546393:0.27835051546391754:0.14432989690721648:0.13402061855670103:0.05154639175257732:0.010309278350515464:0.020618556701030927:0.041237113402061855:0.0:0.010309278350515464	['False1:5:6:5:1:5:1:5:7:11:7:8:7:5:6:3:6:5:1:5:6:3:2:3:4:3:6:5:1:5:6:5:1:5:7:11:7:8:7:5:6:3:4:10:9:10:13 ', 'False1:5:6:3:6:5:1:5:6:3:6:5:1:5:1:5:7:8:7:5:1:5:6:3:2:3:4:3:6:5:1:5:1:5:1:5:7:11:7:8:7:5:1:5:6:5:7:8:7:11 ']
7	2	4	222	0	0.0	2.1020431480455275	0.8195261797004307	0.0	720.0	0.1358695652173913:0.02717391304347826:0.09782608695652174:0.03804347826086957:0.2717391304347826:0.11956521739130435:0.16847826086956522:0.043478260869565216:0.005434782608695652:0.03260869565217391:0.04891304347826087:0.0:0.010869565217391304	['False1:5:7:8:7:5:6:5:1:5:6:3:2:3:4:10:13:10:9:10:4:3:6:5:7:11:7:8:7:5:1:5:7:5:1:5 ', 'False1:5:6:3:4:3:6:5:7:11:7:8:7:5:1:5:1:5:1:5:6:3:2:3:6:5:1:5:7:5:6:5:1:5:6:5:7:11:7:8:7:5:1:5:1:5:6:3:6:5:7:8:7 ', 'False1:5:6:5:7:11:7:8:7:5:1:5:6:3:4:10:4:3:2:3:6:5:1:5:1:5:1:5:7:11:7:8:7:5:6:3:4:10:13:10:4:3 ', 'False1:5:7:11:7:5:1:5:7:11:7:5:1:5:6:3:6:5:7:11:7:5:1:5:7:8:7:11:7:5:1:5:1:5:6:3:2:3:6:5:1:5:6:…
7	2	2	143	0	0.0	1.9852607450666304	0.7739960788276113	0.0	360.0	0.14772727272727273:0.03409090909090909:0.07954545454545454:0.011363636363636364:0.29545454545454547:0.125:0.18181818181818182:0.056818181818181816:0.011363636363636364:0.011363636363636364:0.045454545454545456:0.0:0.0	['False1:5:7:5:1:5:1:5:1:5:6:5:7:8:7:5:1:5:7:8:7:11:7:5:6:5:1:5:6:5:1:5:6:3:2:3:4:10:9 ', 'False1:5:7:8:7:11:7:5:1:5:7:11:7:8:7:5:6:5:1:5:7:5:6:3:6:5:1:5:7:8:7:11:7:5:6:3:2:3:6:5:1:5:1:5:6:3:2:3:6 ']
7	6	3	140	0	0.0	1.7361512448838767	0.6768754477874371	0.0	540.0	0.1774193548387097:0.008064516129032258:0.056451612903225805:0.016129032258064516:0.3709677419354839:0.12903225806451613:0.1693548387096774:0.016129032258064516:0.0:0.0:0.056451612903225805:0.0:0.0	['False1:5:1:5:1:5:6:5:7:5:1:5:6:5:1:5:1:5:6:5:7:11:7:5:1:5:6:3:4:3:6:5:7:11 ', 'False1:5:6:5:1:5:1:5:7:5:1:5:6:5:1:5:7:5:1:5:6:5:7:5:1:5:7:11:7:5:1:5:7:5:6:3:2:3:4:3:6:5 ', 'False1:5:7:11:7:8:7:5:1:5:7:5:1:5:6:5:1:5:7:5:6:3:6:5:1:5:7:11:7:5:6:3:6:5:1:5:6:5:7:11:7:8:7:5:1:5:7:11 ']
7	6	3	166	0	0.0	2.032448099736493	0.7923930715528644	0.0	540.0	0.1532258064516129:0.016129032258064516:0.07258064516129033:0.04032258064516129:0.2903225806451613:0.07258064516129033:0.20967741935483872:0.04838709677419355:0.008064516129032258:0.03225806451612903:0.04838709677419355:0.0:0.008064516129032258	['False1:5:7:11:7:5:1:5:7:8:7:11:7:5:1:5:1:5:1:5:7:8:7:5:6:5:1:5:7:11:7:5:6:3:4:10:13:10:9:10:4:3:6 ', 'False1:5:7:8:7:5:6:3:2:3:4:3:6:5:1:5:7:8:7:11:7:5:1:5:1:5:6:5:7:8:7:11:7:5:1:5:1:5:7 ', 'False1:5:1:5:7:5:1:5:7:11:7:5:6:3:2:3:4:10:4:3:6:5:1:5:7:5:1:5:7:8:7:5:1:5:7:5:1:5:7:5:6:3 ']
7	6	3	171	0	0.0	1.8854050134193194	0.7350652003847965	0.0	540.0	0.15447154471544716:0.016260162601626018:0.08130081300813008:0.024390243902439025:0.3008130081300813:0.10569105691056911:0.21138211382113822:0.06504065040650407:0.0:0.0:0.04065040650406504:0.0:0.0	['False1:5:1:5:6:5:1:5:1:5:7:5:1:5:6:5:1:5:7:5:1:5:1:5:7:8:7:5:1:5:7:5:6:5:1:5:7 ', 'False1:5:7:11:7:8:7:5:1:5:7:8:7:5:6:3:2:3:4:3:6:5:1:5:6:3:4:3:2:3:6:5:7:8:7:5:1 ', 'False1:5:6:3:6:5:7:8:7:5:1:5:6:3:4:3:6:5:7:11:7:8:7:5:1:5:6:3:6:5:7:11:7:5:1:5:7:8:7:11:7:5:1:5:7:11:7:8:7 ']
7	6	3	195	0	0.0	2.1783852655797524	0.8492897761286186	0.0	540.0	0.12598425196850394:0.03937007874015748:0.12598425196850394:0.06299212598425197:0.2283464566929134:0.11811023622047244:0.14960629921259844:0.047244094488188976:0.0:0.03937007874015748:0.047244094488188976:0.0:0.015748031496062992	['False1:5:1:5:1:5:6:5:7:8:7:5:1:5:7:11:7:5:6:3:2:3:4:10:4:3:6:5:1:5:7:8:7:11:7:5:6:3:2:3:6 ', 'False1:5:1:5:6:3:4:3:2:3:6:5:1:5:6:3:4:3:6:5:1:5:7:8:7:11:7:5:6:5:1:5:1:5:1:5:7:11:7:8:7 ', 'False1:5:7:11:7:8:7:5:1:5:6:3:2:3:4:10:13:10:4:3:6:5:1:5:7:11:7:8:7:5:6:3:4:10:13:10:4:3:6:5:1:5:6:3:2 ']
7	6	4	205	0	0.0	1.9959253177730703	0.7781538890687438	0.0	720.0	0.16279069767441862:0.011627906976744186:0.06395348837209303:0.029069767441860465:0.3023255813953488:0.11046511627906977:0.18023255813953487:0.05232558139534884:0.005813953488372093:0.023255813953488372:0.05232558139534884:0.0:0.005813953488372093	['False1:5:6:3:4:3:6:5:7:5:1:5:1:5:7:11:7:8:7:5:6:5:1:5:7:8:7:11:7:5:1:5:6:5:7:11:7:5:1 ', 'False1:5:7:8:7:5:6:5:1:5:6:5:1:5:6:3:2:3:6:5:1:5:6:3:6:5:1:5:1:5:1:5:6:3:6:5:7:8:7:11:7:5 ', 'False1:5:7:11:7:8:7:5:1:5:1:5:1:5:1:5:1:5:7:8:7:11:7:5:6:5:1:5:7:8:7:11:7:5:6:5:1:5:7:5:1:5:6:5:1:5:7:11:7 ', 'False1:5:7:5:6:3:2:3:4:10:4:3:6:5:1:5:1:5:7:8:7:11:7:5:6:3:4:10:13:10:9:10:4:3:6:5:1:5:1:5:7:8 ']
7	6	2	120	1	0.5	2.1291315925553773	0.8300871852934061	116.313	296.313	0.15625:0.078125:0.171875:0.03125:0.25:0.140625:0.0625:0.015625:0.015625:0.03125:0.015625:0.015625:0.015625	['False1:5:1:5:6:3:4:3:2:3:6:5:1:5:1:5:6:3:2:3:6:5:7:5:1:5:6:5:1:5:1:5:1:5:6:3:2:3 ', 'True1:5:6:3:2:3:6:5:7:11:7:8:7:5:1:5:6:3:2:3:4:10:9:10:13:12 ']
7	6	3	202	1	0.3333333333333333	2.1286545068525453	0.8299011832963513	167.48	527.48	0.15151515151515152:0.007575757575757576:0.07575757575757576:0.05303030303030303:0.2878787878787879:0.10606060606060606:0.15151515151515152:0.030303030303030304:0.015151515151515152:0.05303030303030303:0.03787878787878788:0.007575757575757576:0.022727272727272728	['False1:5:1:5:7:11:7:5:6:3:6:5:1:5:7:11:7:5:6:3:6:5:1:5:1:5:7:5:1:5:7:5:1:5:1:5:7:8:7:11:7:5:6:5:1 ', 'True1:5:1:5:1:5:7:8:7:11:7:5:6:5:1:5:6:5:1:5:6:5:1:5:6:5:1:5:7:8:7:5:1:5:7:5:1:5:6:3:4:10:13:12 ', 'False1:5:7:5:6:3:4:10:13:10:9:10:4:3:4:3:4:3:6:5:7:11:7:5:1:5:7:8:7:5:6:3:2:3:4:10:9:10:13:10:4:3:6 ']
7	6	4	170	2	0.5	2.111482930476768	0.8232064794317997	63.0165	486.033	0.1559633027522936:0.009174311926605505:0.03669724770642202:0.027522935779816515:0.30275229357798167:0.10091743119266056:0.1651376146788991:0.045871559633027525:0.01834862385321101:0.05504587155963303:0.03669724770642202:0.01834862385321101:0.027522935779816515	['True1:5:6:3:4:10:13:12 ', 'False1:5:6:5:1:5:7:5:6:5:1:5:1:5:6:3:6:5:1:5:6:5:7:11:7:5:1:5:7:8:7:5:6:5:1:5:6:5:7 ', 'False1:5:6:5:7:8:7:11:7:5:1:5:7:5:1:5:7:8:7:5:1:5:1:5:1:5:6:5:7:11:7:5:1:5:1:5:7:11:7:8 ', 'True1:5:7:8:7:5:6:3:2:3:4:10:9:10:13:10:4:10:9:10:13:12 ']
7	6	4	201	0	0.0	2.0281627966456623	0.7907223551005631	0.0	720.0	0.19135802469135801:0.012345679012345678:0.06172839506172839:0.030864197530864196:0.30864197530864196:0.10493827160493827:0.14814814814814814:0.043209876543209874:0.006172839506172839:0.030864197530864196:0.043209876543209874:0.006172839506172839:0.012345679012345678	['False1:5:1:5:1:5:1:5:7:8:7:11:7:5:1:5:6:5:7:11:7:5:1:5:1:5:7:8:7:5:6:5:1:5:6:3:4:10 ', 'False1:5:6:5:1:5:6:3:2:3:6:5:7:8:7:11:7:5:1:5:1:5:1:5:6:3:4:3:6:5:1:5:7:11:7:5:6:3:4:10:13:12 ', 'False1:5:1:5:1:5:1:5:1:5:1:5:1:5:1:5:6:5:1:5:7:8:7:11:7:5:6:5:1:5:7:11:7:8:7:5:6:5:1:5:1 ', 'False1:5:6:5:1:5:7:5:6:3:6:5:1:5:6:3:2:3:4:10:9:10:13:10:4:3:6:5:7:8:7:5:1:5:7:8:7:11:7:5:1 ']
7	6	5	211	2	0.4	1.9849672664552347	0.7738816599559318	77.2645	694.529	0.1588235294117647:0.011764705882352941:0.058823529411764705:0.023529411764705882:0.3058823529411765:0.10588235294117647:0.19411764705882353:0.047058823529411764:0.0:0.011764705882352941:0.058823529411764705:0.011764705882352941:0.011764705882352941	['False1:5:7:8:7:5:1:5:6:3:4:3:2:3:6:5:1:5:7:11:7:8:7:5:1:5:6:5:7:5:1:5:1:5:1:5:1:5:7:11 ', 'False1:5:7:8:7:11:7:5:1:5:7:8:7:11:7:5:1:5:6:5:7:8:7:11:7:5:1:5:6:3:4:3:6:5:7:5:1:5:6:5:7 ', 'False1:5:6:3:6:5:7:11:7:5:1:5:6:5:1:5:6:3:6:5:1:5:1:5:6:5:7:11:7:8:7:5:1:5:7:11:7:8:7:5:6:5:1:5:1:5:1 ', 'True1:5:7:5:6:5:1:5:7:11:7:8:7:5:1:5:6:5:7:11:7:5:1:5:6:3:2:3:4:10:13:12 ', 'True1:5:7:5:6:3:4:10:13:12 ']
7	10	5	237	0	0.0	1.9702938563895829	0.7681609193015535	0.0	900.0	0.1493212669683258:0.03619909502262444:0.12217194570135746:0.049773755656108594:0.3031674208144796:0.13122171945701358:0.13574660633484162:0.03619909502262444:0.0:0.00904977375565611:0.027149321266968326:0.0:0.0	['False1:5:1:5:1:5:7:5:6:5:1:5:6:3:4:3:2:3:6:5:7:11:7:5:1:5:7:11:7:5:1:5:1:5:6:5:1:5:6:5:1 ', 'False1:5:7:8:7:5:6:3:2:3:4:3:6:5:1:5:1:5:7:8:7:5:6:3:4:3:6:5:1:5:6:5:7:5:1:5:7:5:1:5 ', 'False1:5:7:11:7:5:6:5:1:5:6:5:1:5:7:8:7:5:6:3:4:10:4:3:2:3:6:5:1:5:1:5:6:3:2:3:4:3:6:5:1:5:6:3 ', 'False1:5:7:11:7:8:7:5:6:3:2:3:4:3:6:5:1:5:7:11:7:8:7:5:6:5:1:5:1:5:7:8:7:5:6:5:1:5:7:5:1:5:1:5:7:8 ', 'False1:5:6:5:…
7	10	4	190	0	0.0	1.9984832676111641	0.7791511601574118	0.0	720.0	0.1402439024390244:0.012195121951219513:0.07317073170731707:0.03048780487804878:0.3048780487804878:0.12195121951219512:0.18292682926829268:0.04878048780487805:0.006097560975609756:0.018292682926829267:0.054878048780487805:0.0:0.006097560975609756	['False1:5:6:3:6:5:7:5:1:5:6:5:7:11:7:8:7:5:1:5:6:5:1:5:1:5:6:5:1:5:7:11:7:8:7:5 ', 'False1:5:6:5:7:5:1:5:7:11:7:8:7:5:6:5:1:5:7:11:7:5:6:3:4:3:6:5:1:5:7:8:7:5:1:5:6:3:4:3:6:5 ', 'False1:5:7:5:6:5:1:5:7:8:7:11:7:5:6:5:1:5:7:8:7:11:7:5:6:3:2:3:4:3:6:5:1:5:7:11:7:5:1:5:6:3:6:5 ', 'False1:5:1:5:6:5:1:5:1:5:7:8:7:11:7:5:6:3:4:10:13:10:9:10:4:3:2:3:6:5:1:5:7:8:7:11:7:5:1:5:1:5 ']
7	10	5	185	4	0.8	2.3057051533953783	0.8989281393365499	58.33	413.31999999999994	0.08928571428571429:0.026785714285714284:0.14285714285714285:0.13392857142857142:0.1875:0.10714285714285714:0.08928571428571429:0.008928571428571428:0.017857142857142856:0.09821428571428571:0.026785714285714284:0.03571428571428571:0.03571428571428571	['True1:5:7:5:6:5:1:5:6:5:7:5:1:5:7:11:7:5:6:3:4:10:9:10:13:12 ', 'True1:5:7:5:6:3:4:10:4:10:13:12 ', 'True1:5:6:3:4:3:4:3:4:10:13:12 ', 'False1:5:7:8:7:11:7:5:1:5:7:5:6:3:4:10:4:10:9:10:4:3:2:3:6:5:1:5:6:3:4:3:2:3:6:5:1:5:6:5:7:11 ', 'True1:5:6:3:4:3:2:3:6:3:4:10:4:3:4:10:4:10:13:12 ']
7	10	5	196	0	0.0	1.8611748321689845	0.7256185494480643	0.0	900.0	0.15865384615384615:0.014423076923076924:0.0625:0.019230769230769232:0.3317307692307692:0.1346153846153846:0.1778846153846154:0.057692307692307696:0.0:0.004807692307692308:0.038461538461538464:0.0:0.0	['False1:5:6:5:1:5:7:5:6:5:1:5:7:8:7:11:7:5:6:3:6:5:1:5:6:5:1:5:1:5:6:5:7:8 ', 'False1:5:1:5:7:8:7:5:1:5:6:5:7:8:7:5:1:5:1:5:7:11:7:8:7:5:6:5:1:5:6:3:2:3:4:3:6:5:7:11:7 ', 'False1:5:1:5:7:8:7:5:1:5:1:5:6:5:7:8:7:11:7:5:1:5:7:5:6:5:1:5:6:3:2:3:4:10:4:3:6:5:1:5:7 ', 'False1:5:6:3:6:5:1:5:7:11:7:8:7:5:1:5:7:11:7:8:7:5:1:5:7:5:6:3:2:3:4:3:6:5:1:5:6:3:6:5:7:8 ', 'False1:5:6:5:1:5:1:5:6:5:1:5:7:8:7:11:…
7	10	5	202	0	0.0	1.9908364094146933	0.7761698700300937	0.0	900.0	0.16037735849056603:0.018867924528301886:0.07075471698113207:0.02830188679245283:0.3160377358490566:0.1179245283018868:0.16981132075471697:0.0330188679245283:0.009433962264150943:0.02830188679245283:0.04245283018867924:0.0:0.0047169811320754715	['False1:5:1:5:6:5:7:8:7:5:1:5:7:11:7:5:1:5:6:3:4:10:9:10:4:3:2:3:6:5:1:5:7:8:7:5:6:5:1 ', 'False1:5:1:5:7:8:7:5:6:5:1:5:1:5:7:5:6:5:1:5:7:11:7:5:1:5:6:3:2:3:4:10:4:3:6:5 ', 'False1:5:1:5:6:3:2:3:6:5:1:5:7:5:1:5:6:3:6:5:1:5:6:3:6:5:7:11:7:5:1:5:7:8:7:11:7:5:1:5:6:3:6:5:7 ', 'False1:5:7:8:7:5:6:5:1:5:6:5:1:5:7:11:7:5:6:5:1:5:1:5:7:5:6:5:1:5:1:5:7:11:7:8:7:5:1:5:6:5:7 ', 'False1:5:1:5:7:5:1:5:7:5:1…
7	10	4	217	0	0.0	1.9944357565056068	0.7775731519625197	0.0	720.0	0.13855421686746988:0.03614457831325301:0.0963855421686747:0.030120481927710843:0.28313253012048195:0.10843373493975904:0.18674698795180722:0.060240963855421686:0.0:0.006024096385542169:0.05421686746987952:0.0:0.0	['False1:5:6:3:2:3:6:5:7:5:1:5:1:5:7:11:7:8:7:5:6:3:2:3:6:5:1:5:1:5:6:5:7:8:7:11 ', 'False1:5:6:3:4:3:2:3:6:5:7:8:7:11:7:5:1:5:7:8:7:11:7:5:6:3:4:3:2:3:6:5:1:5:1:5:7:11:7:5:6:5 ', 'False1:5:6:5:7:11:7:8:7:5:1:5:6:5:1:5:6:3:2:3:4:10:4:3:6:5:7:8:7:5:1:5:1:5:7:8:7:11:7:5:1:5 ', 'False1:5:7:11:7:8:7:5:1:5:6:5:7:11:7:5:1:5:7:5:6:3:2:3:4:3:6:5:1:5:7:8:7:5:1:5:1:5:1:5:6:5:1:5:7:8 ']
7	10	3	181	0	0.0	2.0551848227462424	0.8012574660656089	0.0	540.0	0.12903225806451613:0.024193548387096774:0.07258064516129033:0.03225806451612903:0.2903225806451613:0.11290322580645161:0.1935483870967742:0.04838709677419355:0.008064516129032258:0.024193548387096774:0.056451612903225805:0.0:0.008064516129032258	['False1:5:6:3:4:10:9:10:4:3:2:3:6:5:7:11:7:8:7:5:1:5:7:8:7:11:7:5:6:5:1:5:6:5:1:5:7 ', 'False1:5:6:3:2:3:6:5:7:8:7:5:1:5:7:11:7:5:1:5:6:5:7:11:7:8:7:5:1:5:7:5:6:3:2:3:4:3:6:5:1:5 ', 'False1:5:6:5:7:8:7:5:1:5:6:5:1:5:1:5:7:11:7:5:1:5:6:5:7:8:7:11:7:5:1:5:7:11:7:5:6:5:1:5:6:3:4:10:13 ']
7	10	3	184	1	0.3333333333333333	2.2705453816377137	0.8852203553386384	86.335	446.335	0.10891089108910891:0.0297029702970297:0.1188118811881188:0.07920792079207921:0.22772277227722773:0.10891089108910891:0.13861386138613863:0.0297029702970297:0.019801980198019802:0.06930693069306931:0.039603960396039604:0.009900990099009901:0.019801980198019802	['False1:5:7:11:7:5:1:5:6:3:4:3:2:3:6:5:7:5:1:5:6:5:7:8:7:11:7:5:1:5:7:5:6:3:4:10:9:10:4 ', 'False1:5:6:3:4:10:9:10:13:10:4:3:6:5:7:11:7:5:1:5:1:5:6:3:2:3:4:10:4:3:6:5:7:8:7:5 ', 'True1:5:1:5:6:3:6:5:7:8:7:11:7:5:1:5:1:5:6:3:2:3:4:10:13:12 ']
7	10	5	285	4	0.8	2.3151735308868173	0.9026195874596464	122.04074999999999	668.163	0.10909090909090909:0.030303030303030304:0.11515151515151516:0.07272727272727272:0.21818181818181817:0.12121212121212122:0.12727272727272726:0.04242424242424243:0.01818181818181818:0.06060606060606061:0.03636363636363636:0.024242424242424242:0.024242424242424242	['True1:5:1:5:1:5:7:11:7:8:7:5:1:5:6:5:1:5:7:11:7:8:7:5:6:3:4:10:13:12 ', 'False1:5:6:3:2:3:4:3:6:5:7:8:7:5:7:8:7:5:6:3:2:3:4:3:6:5:1:5:1:5:1:5:1:5:6:3:4:3:6:5:7:8:7:11:7 ', 'True1:5:6:3:2:3:4:3:6:5:1:5:7:11:7:5:1:5:6:5:7:8:7:11:7:5:1:5:6:3:2:3:4:10:13:12 ', 'True1:5:6:3:4:10:4:10:9:10:4:3:4:10:9:10:4:10:13:12 ', 'True1:5:6:3:2:3:6:5:6:5:7:11:7:8:7:5:6:5:6:5:1:5:6:5:1:5:6:3:4:10:9:10:13:12 ']
7	10	3	142	1	0.3333333333333333	2.0367908849617553	0.7940861986364963	101.882	461.882	0.19:0.02:0.08:0.04:0.32:0.12:0.11:0.02:0.01:0.03:0.04:0.01:0.01	['False1:5:6:3:2:3:6:5:1:5:1:5:1:5:6:5:1:5:6:5:1:5:1:5:1:5:6:5:7:11:7:5:1:5:7:5:1:5:7:8:7:11 ', 'False1:5:1:5:7:11:7:5:6:5:1:5:6:3:4:3:6:5:7:8:7:5:1:5:6:3:4:10:9:10:4:3:2:3:6:5 ', 'True1:5:6:5:1:5:7:11:7:5:1:5:1:5:1:5:6:3:4:10:13:12 ']
7	14	6	228	5	0.8333333333333334	2.265790239474366	0.8833664621420673	82.1926	590.963	0.1095890410958904:0.0684931506849315:0.19863013698630136:0.07534246575342465:0.18493150684931506:0.1232876712328767:0.0684931506849315:0.0136986301369863:0.0136986301369863:0.06164383561643835:0.00684931506849315:0.03424657534246575:0.0410958904109589	['True1:5:6:3:4:10:13:12 ', 'False1:5:7:5:6:5:1:5:1:5:6:3:4:3:6:3:2:3:4:3:6:5:7:5:6:3:6:3:2:3:2:3:6:3:6:3:6:5:7:8:7:5:1:5:6:3:2:3 ', 'True1:5:1:5:7:5:6:3:2:3:4:10:13:10:4:3:2:3:4:10:13:12 ', 'True1:5:1:5:7:5:1:5:1:5:6:3:2:3:4:10:13:12 ', 'True1:5:1:5:6:3:6:5:7:8:7:11:7:5:6:3:4:3:2:3:4:3:2:3:6:3:4:10:9:10:13:12 ', 'True1:5:7:5:1:5:1:5:6:3:2:3:4:10:9:10:13:12 ']
7	14	6	227	3	0.5	2.0401271706757096	0.7953869205023097	113.616	880.8480000000001	0.15763546798029557:0.024630541871921183:0.09852216748768473:0.029556650246305417:0.30049261083743845:0.12315270935960591:0.15270935960591134:0.034482758620689655:0.0:0.014778325123152709:0.034482758620689655:0.014778325123152709:0.014778325123152709	['False1:5:7:5:1:5:1:5:6:3:2:3:4:3:6:5:7:5:1:5:6:5:7:8:7:5:1:5:1:5:7:11:7:5 ', 'True1:5:6:5:7:11:7:8:7:5:1:5:6:3:4:10:13:12 ', 'False1:5:1:5:1:5:7:5:1:5:7:8:7:5:1:5:6:3:4:3:2:3:6:5:7:5:1:5:1:5:6:3:2:3:4:3:6:5:1:5:7:11:7:5 ', 'True1:5:1:5:7:11:7:8:7:5:6:5:1:5:7:5:6:3:6:5:1:5:7:11:7:8:7:5:6:3:6:5:1:5:1:5:1:5:6:3:4:10:13:12 ', 'False1:5:7:8:7:11:7:5:6:3:6:5:1:5:7:5:1:5:6:3:6:5:1:5:6:5:1:5:6:3:6:5:7:…
7	14	7	240	2	0.2857142857142857	1.9085946786262387	0.7441061840359784	140.35500000000002	1180.71	0.16494845360824742:0.010309278350515464:0.048109965635738834:0.006872852233676976:0.31958762886597936:0.12027491408934708:0.19243986254295534:0.054982817869415807:0.0:0.010309278350515464:0.054982817869415807:0.006872852233676976:0.010309278350515464	['False1:5:6:3:6:5:1:5:7:8:7:11:7:5:6:5:1:5:6:5:1:5:6:5:7:5:1:5:7:8:7:11:7:5 ', 'True1:5:1:5:7:11:7:8:7:5:6:5:1:5:1:5:7:8:7:5:6:3:6:5:1:5:6:5:1:5:6:3:4:10:13:12 ', 'False1:5:1:5:7:11:7:5:6:3:2:3:6:5:1:5:7:8:7:11:7:5:1:5:7:8:7:5:1:5:7:8:7:11:7:5:1:5:6:3:6:5:7:11 ', 'True1:5:1:5:6:5:7:8:7:5:1:5:7:11:7:5:6:3:6:5:1:5:6:5:1:5:6:5:1:5:6:3:4:10:13:10:13:12 ', 'False1:5:7:8:7:5:6:5:1:5:7:11:7:5:1:5:7:5:1…
7	14	5	228	0	0.0	2.0123011728221063	0.784538364068766	0.0	900.0	0.15207373271889402:0.009216589861751152:0.06451612903225806:0.03225806451612903:0.3087557603686636:0.12903225806451613:0.16589861751152074:0.03686635944700461:0.009216589861751152:0.03225806451612903:0.05069124423963134:0.0:0.009216589861751152	['False1:5:6:3:2:3:6:5:7:11:7:5:1:5:6:5:1:5:6:3:6:5:7:5:1:5:6:3:4:10:9:10:4:3 ', 'False1:5:7:5:1:5:1:5:6:5:1:5:7:5:6:3:6:5:1:5:7:11:7:8:7:5:6:5:1:5:1:5:1:5:6:5:1:5:6 ', 'False1:5:1:5:7:8:7:5:6:5:1:5:6:5:7:5:1:5:1:5:1:5:6:5:1:5:1:5:6:5:1:5:6:5:7:11:7:5:1:5:7:11:7:5:1:5:7 ', 'False1:5:6:3:4:10:13:10:4:3:6:5:7:11:7:8:7:5:1:5:6:3:4:3:2:3:6:5:7:8:7:11:7:5:1:5:7:5:6:5:1:5:7:8:7:11:7:5:6 ', 'False1:5:1:…
7	14	9	241	8	0.8888888888888888	2.2880517023918694	0.8920455664108294	70.12100000000001	740.968	0.12307692307692308:0.02564102564102564:0.11794871794871795:0.08205128205128205:0.2205128205128205:0.14358974358974358:0.06153846153846154:0.010256410256410256:0.02564102564102564:0.08717948717948718:0.020512820512820513:0.041025641025641026:0.041025641025641026	['False1:5:6:3:4:3:6:5:1:5:1:5:1:5:6:3:4:10:9:10:4:3:2:3:6:5:7:5:1:5:1:5:7:11:7:5:1 ', 'True1:5:6:5:1:5:1:5:1:5:6:3:2:3:4:10:13:12 ', 'True1:5:7:8:7:11:7:5:6:3:4:10:9:10:4:10:4:10:9:10:13:12 ', 'True1:5:6:5:6:3:6:5:6:5:6:3:4:10:9:10:4:3:2:3:6:3:4:10:13:12 ', 'True1:5:1:5:6:5:6:3:4:10:9:10:13:12 ', 'True1:5:6:5:7:11:7:5:1:5:6:3:4:10:13:12 ', 'True1:5:7:5:1:5:1:5:6:3:4:10:13:12 ', 'True1:5:7:11:7:8…
7	14	6	270	4	0.6666666666666666	2.2781645735379326	0.8881908591725852	108.073	792.292	0.12169312169312169:0.047619047619047616:0.14814814814814814:0.05291005291005291:0.21693121693121692:0.13227513227513227:0.10052910052910052:0.031746031746031744:0.010582010582010581:0.0582010582010582:0.021164021164021163:0.021164021164021163:0.037037037037037035	['False1:5:1:5:7:8:7:5:6:5:1:5:1:5:7:5:6:3:4:10:9:10:4:3:2:3:6:5:1:5:7:11:7:8:7:5:1:5:1:5:6:5 ', 'False1:5:6:3:6:5:1:5:7:11:7:8:7:5:1:5:7:8:7:11:7:5:6:3:2:3:4:10:9:10:13:10:4:3:6:5:1 ', 'True1:5:6:3:4:3:2:3:6:5:1:5:7:8:7:5:1:5:1:5:7:5:1:5:6:3:4:10:13:12 ', 'True1:5:6:3:6:3:4:3:6:5:1:5:6:3:2:3:6:3:4:10:13:12 ', 'True1:5:7:5:6:3:4:10:13:10:13:10:13:12 ', 'True1:5:1:5:6:3:2:3:6:5:1:5:6:3:2:3:6:5:6:3…
7	14	7	228	0	0.0	1.9154903410327198	0.7467946045252256	0.0	1260.0	0.1758957654723127:0.019543973941368076:0.06840390879478828:0.019543973941368076:0.32247557003257327:0.11400651465798045:0.1758957654723127:0.05537459283387622:0.003257328990228013:0.009771986970684038:0.03257328990228013:0.0:0.003257328990228013	['False1:5:6:3:2:3:6:5:7:5:1:5:7:8:7:5:6:5:1:5:7:11:7:5:6:3:6:5:1:5:1:5:7:8:7:5:6 ', 'False1:5:6:5:1:5:7:8:7:5:1:5:7:8:7:5:1:5:1:5:6:3:4:10:9:10:4:3:6:5:7:8:7:5:1:5:6:3:2:3:6 ', 'False1:5:6:5:7:8:7:5:1:5:1:5:6:5:1:5:1:5:7:8:7:5:1:5:6:5:7:8:7:5:1:5:7:8:7:11:7:5:6:3:2:3:4:10:13 ', 'False1:5:6:5:7:8:7:11:7:5:1:5:1:5:7:11:7:5:1:5:6:3:2:3:4:3:6:5:7:8:7:11:7:5:1:5:1:5:1:5:7:5:1 ', 'False1:5:1:5:1:5:7:5…
7	14	6	235	3	0.5	2.189171674148642	0.8534950866691607	109.27266666666668	867.818	0.16145833333333334:0.026041666666666668:0.078125:0.041666666666666664:0.2760416666666667:0.09895833333333333:0.13541666666666666:0.046875:0.010416666666666666:0.052083333333333336:0.03125:0.015625:0.026041666666666668	['False1:5:1:5:1:5:1:5:1:5:7:8:7:5:6:3:2:3:6:5:1:5:6:5:1:5:6:5:1:5:1:5:1:5:7:8:7:11 ', 'False1:5:7:11:7:5:6:3:2:3:4:10:4:3:6:5:1:5:1:5:1:5:7:8:7:5:6:3:2:3:4:10:4:3:6:5:1:5:7:11:7:8 ', 'False1:5:6:5:1:5:1:5:6:3:2:3:6:5:7:5:1:5:1:5:6:5:7:5:1:5:1:5:7:5:6:5:1:5:7:8 ', 'True1:5:1:5:6:3:6:5:7:8:7:11:7:5:1:5:7:11:7:8:7:5:1:5:6:3:2:3:4:10:13:12 ', 'True1:5:7:5:6:3:4:10:13:10:9:10:4:10:13:12 ', 'True1:5:7…
7	14	10	283	0	0.0	1.9370577744435291	0.7552031266459719	0.0	1800.0	0.1513859275053305:0.021321961620469083:0.08315565031982942:0.023454157782515993:0.31343283582089554:0.13219616204690832:0.17270788912579957:0.03837953091684435:0.0021321961620469083:0.006396588486140725:0.053304904051172705:0.0:0.0021321961620469083	['False1:5:6:3:2:3:6:5:7:5:1:5:1:5:6:5:7:11:7:8:7:5:1:5:6:5:7:11:7:5:1:5:6:5:7:11 ', 'False1:5:6:3:4:3:2:3:6:5:1:5:6:3:6:5:1:5:7:8:7:11:7:5:6:5:1:5:7:11:7:5:1:5:6:3:4:3:2:3:6:5 ', 'False1:5:1:5:6:5:7:8:7:11:7:5:1:5:6:5:7:8:7:5:1:5:6:5:7:8:7:5:1:5:6:5:1:5:7:5:1:5:6:3:2:3:4:10:13 ', 'False1:5:7:8:7:11:7:5:6:5:1:5:1:5:6:3:2:3:4:3:6:5:1:5:7:8:7:5:1:5:6:5:7:5:1:5:7:11:7:5:6 ', 'False1:5:6:5:1:5:6:3:6:…
7	14	6	239	0	0.0	1.9553947534980525	0.7623521875041056	0.0	1080.0	0.14068441064638784:0.019011406844106463:0.07984790874524715:0.026615969581749048:0.30038022813688214:0.13307984790874525:0.18631178707224336:0.049429657794676805:0.0:0.0076045627376425855:0.053231939163498096:0.0:0.0038022813688212928	['False1:5:7:11:7:8:7:5:6:5:1:5:6:3:6:5:7:5:1:5:6:5:1:5:6:5:7:11:7:5:1:5:7:8:7:11:7:5:1 ', 'False1:5:6:5:1:5:6:3:2:3:6:5:1:5:7:11:7:8:7:5:6:5:1:5:7:8:7:5:1:5:1:5:7:11:7:8:7:5:6 ', 'False1:5:1:5:6:3:6:5:7:8:7:11:7:5:1:5:6:5:1:5:1:5:6:5:1:5:6:3:2:3:4:3:6:5:7:11:7:8:7:5:1:5:7:5:6:3:4 ', 'False1:5:6:5:7:5:1:5:6:5:7:8:7:11:7:5:1:5:7:5:1:5:1:5:7:11:7:5:6:5:1:5:6:3:6:5:1:5:7:5:6:3:6:5:1:5:7 ', 'False1:5…
7	18	5	191	0	0.0	1.9055690793925557	0.7429265898951111	0.0	900.0	0.19158878504672897:0.009345794392523364:0.056074766355140186:0.03271028037383177:0.34579439252336447:0.1261682242990654:0.13551401869158877:0.037383177570093455:0.004672897196261682:0.02336448598130841:0.03271028037383177:0.0:0.004672897196261682	['False1:5:6:5:7:8:7:5:1:5:6:5:7:8:7:11:7:5:1:5:7:8:7:11:7:5:6:3:4:3:6:5:1:5:6:5:7:5:1 ', 'False1:5:1:5:6:5:7:8:7:11:7:5:1:5:1:5:1:5:1:5:1:5:1:5:7:5:1:5:7:11:7:5:6:5:1:5:6:5:1:5 ', 'False1:5:6:3:4:10:9:10:4:3:2:3:6:5:7:5:1:5:1:5:6:3:4:3:2:3:6:5:1:5:6:5:1:5:7:8:7:5:6:3:6:5:1 ', 'False1:5:6:5:1:5:6:5:1:5:1:5:7:11:7:8:7:5:1:5:7:8:7:5:6:5:1:5:6:5:1:5:6:5:1:5:6:5:7:11:7:5:1:5:1:5:6:3:4:10 ', 'False1:5…
7	18	9	333	1	0.1111111111111111	1.924424438522506	0.7502777522387649	86.415	1526.415	0.16666666666666666:0.008064516129032258:0.051075268817204304:0.021505376344086023:0.31989247311827956:0.11021505376344086:0.1935483870967742:0.053763440860215055:0.002688172043010753:0.013440860215053764:0.051075268817204304:0.002688172043010753:0.005376344086021506	['False1:5:6:5:1:5:7:11:7:5:1:5:7:11:7:5:1:5:1:5:7:11:7:5:1:5:6:5:7:11:7:8:7:5:1:5:6:5:1:5:6:3:2 ', 'False1:5:6:3:6:5:1:5:7:11:7:8:7:5:1:5:6:5:1:5:1:5:7:8:7:5:6:5:1:5:6:5:1:5:6:3:6:5:7:8:7:5:1 ', 'False1:5:1:5:7:8:7:5:1:5:7:5:1:5:7:8:7:11:7:5:1:5:7:11:7:8:7:5:1:5:7:8:7:11:7:5:6:3:4:3:6 ', 'False1:5:7:5:6:5:1:5:7:8:7:5:6:3:4:3:2:3:6:5:1:5:1:5:6:5:7:8:7:11:7:5:1:5:7:8:7:11:7:5:1:5 ', 'False1:5:6:3:…
7	18	13	309	7	0.5384615384615384	2.1209716338207825	0.8269058520203505	61.425285714285714	1509.9769999999999	0.16153846153846155:0.01282051282051282:0.06153846153846154:0.035897435897435895:0.29743589743589743:0.11282051282051282:0.14871794871794872:0.038461538461538464:0.01282051282051282:0.041025641025641026:0.038461538461538464:0.017948717948717947:0.020512820512820513	['False1:5:7:11:7:5:6:5:1:5:6:5:7:5:1:5:6:5:1:5:7:11:7:8:7:5:1:5:6:3:6:5:1:5:7:8:7:11:7 ', 'False1:5:7:8:7:5:6:5:1:5:7:8:7:5:1:5:1:5:7:11:7:5:6:5:1:5:6:5:1:5:6:5:1:5:7:8:7:11:7:5:1:5:6:5:1:5 ', 'False1:5:1:5:1:5:1:5:6:5:1:5:6:5:7:11:7:5:1:5:6:5:1:5:1:5:1:5:7:8:7:5:1:5:6:5:1:5:1:5:7:11 ', 'False1:5:6:3:2:3:6:5:7:11:7:5:1:5:6:5:1:5:6:5:1:5:7:5:6:5:1:5:7:11:7:5:6:5:1:5:6:3:2:3:6:5:1:5:1:5:7 ', 'Fals…
7	18	4	188	0	0.0	2.063020098886669	0.8043122149313646	0.0	720.0	0.14035087719298245:0.023391812865497075:0.0935672514619883:0.03508771929824561:0.27485380116959063:0.11695906432748537:0.18128654970760233:0.05847953216374269:0.005847953216374269:0.023391812865497075:0.04093567251461988:0.0:0.005847953216374269	['False1:5:7:8:7:11:7:5:6:5:1:5:7:8:7:5:1:5:1:5:1:5:1:5:7:5:6:3:2:3:6:5:1:5:7:11:7:8:7 ', 'False1:5:7:11:7:8:7:5:1:5:7:8:7:5:1:5:1:5:7:8:7:11:7:5:6:3:4:3:2:3:6:5:1:5:7:11:7:5:1:5:6:3:6 ', 'False1:5:6:3:6:5:1:5:7:11:7:8:7:5:6:5:1:5:6:5:7:11:7:8:7:5:1:5:6:3:6:5:1:5:6:3:4:10:9:10:4 ', 'False1:5:7:5:1:5:6:3:2:3:4:10:13:10:4:3:6:5:7:8:7:5:1:5:7:8:7:5:1:5:6:3:6:5:7:5:1:5:1:5:6:3:2:3:4:3:6:5 ']
7	18	9	278	1	0.1111111111111111	2.0201945412306745	0.7876157614394416	58.03	1498.03	0.16358839050131926:0.021108179419525065:0.07387862796833773:0.021108179419525065:0.3034300791556728:0.10554089709762533:0.17678100263852242:0.047493403693931395:0.0079155672823219:0.021108179419525065:0.047493403693931395:0.002638522427440633:0.0079155672823219	['False1:5:1:5:1:5:6:5:1:5:7:8:7:11:7:5:1:5:7:11:7:8:7:5:1:5:6:3:6:5:1:5:1:5:6:5 ', 'False1:5:6:5:7:5:1:5:6:3:6:5:7:11:7:5:1:5:1:5:1:5:6:3:6:5:7:5:1:5:7:8:7:5:6:5:1:5:1:5:7:11:7:5:1:5 ', 'False1:5:6:3:4:10:13:10:9:10:4:3:2:3:6:5:7:5:1:5:6:5:7:11:7:8:7:5:1:5:7:8:7:5:6:3:4:3:6:5:1:5:6:3 ', 'False1:5:7:11:7:8:7:5:1:5:6:3:2:3:6:5:1:5:7:8:7:11:7:5:1:5:7:11:7:5:1:5:6:3:4:10:9:10:13:10:4 ', 'False1:5:6:…
7	18	36	467	35	0.9722222222222222	2.277738555623928	0.8880247670379529	36.260799999999996	1449.128	0.07973421926910298:0.03488372093023256:0.15614617940199335:0.08637873754152824:0.11129568106312292:0.12458471760797342:0.02823920265780731:0.008305647840531562:0.011627906976744186:0.15946843853820597:0.006644518272425249:0.05813953488372093:0.1345514950166113	['True1:5:6:3:4:3:2:3:6:5:7:8:7:11:7:5:1:5:1:5:6:3:4:10:13:12 ', 'True1:5:6:3:2:3:6:3:2:3:6:3:6:5:6:3:4:10:13:10:4:10:9:10:13:12 ', 'True1:5:6:3:4:3:6:3:4:10:9:10:13:12 ', 'True1:5:6:3:2:3:4:10:9:10:13:10:4:3:4:3:2:3:6:3:2:3:6:5:6:3:6:5:6:3:4:10:4:10:13:12 ', 'True1:5:6:3:6:3:4:10:13:10:13:10:13:12 ', 'True1:5:6:3:2:3:2:3:6:3:6:3:2:3:6:3:6:3:4:10:13:12 ', 'True1:5:1:5:6:3:4:3:2:3:6:3:2:3:4:10:13:…
7	18	14	436	7	0.5	2.1388757700100456	0.833886159891607	87.53757142857144	1872.7630000000001	0.1518987341772152:0.0189873417721519:0.08649789029535865:0.046413502109704644:0.2848101265822785:0.11392405063291139:0.14556962025316456:0.03375527426160337:0.006329113924050633:0.03164556962025317:0.04430379746835443:0.014767932489451477:0.02109704641350211	['False1:5:6:5:7:11:7:5:1:5:7:11:7:5:6:5:1:5:6:3:4:3:6:5:1:5:6:3:2:3:6:5:1:5:7:5:6:5:1:5:7:8 ', 'False1:5:7:11:7:5:1:5:7:8:7:11:7:5:6:5:1:5:1:5:6:5:7:5:1:5:6:3:6:5:7:8:7:11:7:5:1:5:1:5:6 ', 'False1:5:1:5:1:5:6:3:2:3:6:5:7:11:7:5:1:5:6:3:4:3:6:5:1:5:6:3:4:3:2:3:6:5:1:5:6:5:7:11 ', 'False1:5:1:5:7:8:7:5:6:5:1:5:6:5:1:5:1:5:1:5:1:5:7:11:7:5:6:5:1:5:7:11:7:8:7:5:6:5:1:5:1:5:6:3:2 ', 'True1:5:6:3:2:3:…
7	18	9	295	0	0.0	2.01918372653198	0.7872216738541432	0.0	1620.0	0.1641025641025641:0.023076923076923078:0.09487179487179487:0.038461538461538464:0.3:0.12307692307692308:0.14871794871794872:0.038461538461538464:0.005128205128205128:0.020512820512820513:0.038461538461538464:0.0:0.005128205128205128	['False1:5:6:3:4:3:2:3:6:5:1:5:6:3:4:3:2:3:6:5:1:5:7:5:1:5:1:5:6:3:2:3:4:10:4:3:6 ', 'False1:5:7:11:7:5:6:3:4:3:2:3:6:5:1:5:1:5:7:5:1:5:7:11:7:5:1:5:1:5:7:11:7:8:7:5:1:5:7:11:7:8 ', 'False1:5:1:5:1:5:6:5:1:5:6:5:1:5:1:5:6:3:2:3:4:3:6:5:1:5:7:8:7:11:7:5:6:3:4:10:9:10:4:3:2:3:6 ', 'False1:5:7:5:6:3:6:5:1:5:6:5:7:5:1:5:7:8:7:5:1:5:7:5:6:5:1:5:7:8:7:11:7:5:6:5:1:5:1 ', 'False1:5:7:11:7:8:7:5:6:3:6:5:…
7	18	38	450	35	0.9210526315789473	2.353706592261918	0.917642520081301	32.786857142857144	1687.5399999999997	0.10420168067226891:0.020168067226890758:0.13109243697478992:0.09747899159663866:0.16638655462184873:0.1226890756302521:0.06890756302521009:0.020168067226890758:0.013445378151260505:0.10252100840336134:0.018487394957983194:0.058823529411764705:0.07563025210084033	['False1:5:1:5:7:5:1:5:7:11:7:8:7:5:1:5:6:5:1:5:1:5:6:5:7:5:1:5:6:3:6:5:7:11:7 ', 'False1:5:6:3:4:3:2:3:6:5:1:5:7:11:7:8:7:5:6:5:1:5:7:11:7:8:7:5:6:5:1:5:7:11:7:5:1:5:6 ', 'False1:5:1:5:1:5:6:3:4:3:2:3:6:5:7:11:7:8:7:5:1:5:7:8:7:11:7:5:1:5:6:3:2:3:6:5:7:5:1:5:6:3:2 ', 'True1:5:7:8:7:5:6:3:4:10:9:10:13:12 ', 'True1:5:6:5:6:5:1:5:7:11:7:8:7:5:6:3:6:5:6:3:4:3:4:10:4:3:4:3:4:3:4:10:9:10:13:12 ', 'Tru…
7	18	9	201	8	0.8888888888888888	2.297634113126032	0.8957814728162666	65.13275	701.062	0.14754098360655737:0.01639344262295082:0.08196721311475409:0.060109289617486336:0.22950819672131148:0.08196721311475409:0.1366120218579235:0.03278688524590164:0.01092896174863388:0.07103825136612021:0.03825136612021858:0.04371584699453552:0.04918032786885246	['False1:5:7:11:7:5:1:5:6:3:2:3:6:5:7:11:7:5:1:5:7:5:1:5:6:3:4:3:6:5:7:8:7:5:1:5:6 ', 'True1:5:1:5:7:11:7:5:1:5:1:5:1:5:1:5:6:3:2:3:4:10:13:12 ', 'True1:5:7:11:7:8:7:5:6:3:4:10:9:10:13:12 ', 'True1:5:7:8:7:5:1:5:1:5:6:5:1:5:6:3:4:10:13:12 ', 'True1:5:7:5:1:5:1:5:6:3:4:10:13:12 ', 'True1:5:7:11:7:8:7:5:6:3:4:10:9:10:13:12 ', 'True1:5:7:8:7:11:7:5:1:5:7:8:7:11:7:5:1:5:6:3:6:3:4:10:13:10:4:10:13:12 …
8	2	3	188	0	0.0	1.7043451717720073	0.685878953206316	0.0	540.0	0.2846715328467153:0.13138686131386862:0.0:0.0:0.0:0.32116788321167883:0.10218978102189781:0.0072992700729927005:0.0948905109489051:0.029197080291970802:0.021897810218978103:0.0072992700729927005	['False1:2:1:6:7:10:11:12:11:8:11:10:7:6:9:6:1:2:1:2:1:2:1:6:9:6:1:2:1:2:1:6:9:6:1:6:9:6:1:6:9:6:7:6 ', 'False1:6:7:6:1:2:1:6:1:6:7:6:9:6:1:2:1:6:1:2:1:2:1:6:9:6:1:6:9:6:7:10:7:6:1:6:7:6:1:2:1:2 ', 'False1:6:1:2:1:6:7:6:9:6:1:2:1:6:9:6:1:6:7:6:1:2:1:2:1:6:1:2:1:6:7:10:7:6:9:6:1:2:1:6:9:6:7:6:1:6:1:6:7:6:9 ']
8	2	3	170	0	0.0	1.7181772618101387	0.6914453957281352	0.0	540.0	0.32116788321167883:0.1897810218978102:0.0:0.0:0.0:0.25547445255474455:0.072992700729927:0.0072992700729927005:0.08029197080291971:0.0364963503649635:0.029197080291970802:0.0072992700729927005	['False1:2:1:2:1:6:1:6:9:6:1:2:1:2:1:6:1:2:1:6:1:6:9:6:1:2:1:2:1:2:1:6:9:6:7:10:11:8:11:12:11 ', 'False1:2:1:6:1:2:1:2:1:6:9:6:7:10:7:6:1:2:1:2:1:2:1:6:9:6:1:2:1:2:1:6:9:6:1:2:1:6:1:2:1:2:1:6:7:6:9:6 ', 'False1:2:1:2:1:6:7:6:1:6:9:6:1:2:1:2:1:6:9:6:7:10:11:10:7:6:1:6:1:2:1:2:1:6:7:10:7:6:9:6:1:2:1:6:7:6:9:6 ']
8	2	4	175	3	0.75	2.252894339983847	0.9066313779537966	56.20233333333332	348.60699999999997	0.17582417582417584:0.07692307692307693:0.03296703296703297:0.01098901098901099:0.054945054945054944:0.18681318681318682:0.14285714285714285:0.02197802197802198:0.04395604395604396:0.10989010989010989:0.08791208791208792:0.054945054945054944	['False1:6:7:6:1:2:1:2:1:6:7:6:1:2:1:2:1:6:9:6:7:10:11:8:11:10:7:6:1:2:1:6:1:6:7:10:11:8:11:12:5:4:5 ', 'True1:6:1:2:1:2:1:6:7:10:11:12:5:3 ', 'True1:6:7:6:9:6:9:6:7:10:7:10:7:10:7:10:7:10:11:12:11:12:5:3 ', 'True1:6:9:6:7:10:11:12:5:3 ']
8	2	2	124	0	0.0	1.5036063295165925	0.6050957003333999	0.0	360.0	0.3333333333333333:0.1827956989247312:0.0:0.0:0.0:0.3010752688172043:0.10752688172043011:0.0:0.06451612903225806:0.010752688172043012:0.0:0.0	['False1:6:9:6:7:10:7:6:1:2:1:2:1:2:1:6:7:6:1:2:1:2:1:6:1:6:9:6:7:6:1:2:1:2:1:2:1:6:7:6:1:2:1:6 ', 'False1:6:9:6:7:6:1:2:1:6:9:6:7:6:1:6:9:6:1:2:1:6:1:6:1:2:1:2:1:2:1:6:7:6:1:2:1:2:1:6:7:6:1:2:1:6:9:6:7 ']
8	2	3	217	0	0.0	1.992538006178144	0.80185628154206	0.0	540.0	0.23255813953488372:0.11627906976744186:0.0:0.007751937984496124:0.015503875968992248:0.26356589147286824:0.11627906976744186:0.007751937984496124:0.08527131782945736:0.06976744186046512:0.05426356589147287:0.031007751937984496	['False1:6:7:10:11:8:11:12:11:10:7:6:9:6:1:6:1:2:1:2:1:2:1:2:1:6:7:10:11:12:5:4:5:12:11:10:7 ', 'False1:2:1:6:7:6:9:6:1:6:1:2:1:2:1:6:9:6:7:10:7:6:1:2:1:2:1:2:1:6:9:6:1:6:7:10:7:6:9:6 ', 'False1:2:1:6:9:6:7:6:1:6:9:6:1:6:9:6:1:2:1:6:9:6:7:10:7:6:1:2:1:6:7:6:9:6:1:2:1:6:7:10:11:12:11:10:7:6:9:6:1:2:1:6 ']
8	2	4	193	3	0.75	2.035805909370317	0.8192685667061183	71.18866666666668	393.56600000000003	0.23214285714285715:0.08928571428571429:0.026785714285714284:0.0:0.026785714285714284:0.25:0.14285714285714285:0.008928571428571428:0.05357142857142857:0.09821428571428571:0.044642857142857144:0.026785714285714284	['False1:6:9:6:7:6:1:2:1:6:7:10:7:6:9:6:1:2:1:6:1:2:1:6:7:10:7:6:9:6:1:2:1:6:1:2:1:6:1:2:1:2:1:2:1:6:7:10 ', 'True1:2:1:6:7:10:11:8:11:12:5:3 ', 'True1:6:9:6:1:6:7:10:11:12:5:3 ', 'True1:6:7:6:7:10:7:6:1:6:1:6:1:6:9:6:1:6:7:10:7:6:9:6:1:2:1:6:7:10:7:10:7:10:11:10:11:12:5:3 ']
8	2	2	134	0	0.0	1.9733341497465078	0.7941280811956709	0.0	360.0	0.26136363636363635:0.14772727272727273:0.0:0.011363636363636364:0.011363636363636364:0.22727272727272727:0.125:0.011363636363636364:0.056818181818181816:0.07954545454545454:0.045454545454545456:0.022727272727272728	['False1:6:9:6:1:2:1:2:1:6:7:10:7:6:9:6:1:6:7:6:1:2:1:2:1:2:1:2:1:6:1:2:1:2:1:6:7:10:11:12:5:4 ', 'False1:6:7:10:7:6:9:6:1:2:1:6:7:10:7:6:1:2:1:6:7:10:11:12:11:8:11:10:7:6:9:6:1:2:1:2:1:2:1:6:1:6:9:6:7:10 ']
8	2	2	158	0	0.0	1.94427134693458	0.7824323489578393	0.0	360.0	0.21951219512195122:0.08536585365853659:0.0:0.0:0.012195121951219513:0.3048780487804878:0.10975609756097561:0.012195121951219513:0.0975609756097561:0.06097560975609756:0.06097560975609756:0.036585365853658534	['False1:6:9:6:7:10:11:12:5:12:11:10:7:6:1:2:1:6:7:10:11:8:11:12:11:10:7:6:9:6:1:2:1:6:7:10:7:6 ', 'False1:6:1:2:1:6:7:6:9:6:1:6:9:6:1:2:1:6:9:6:1:6:9:6:1:2:1:6:9:6:7:6:1:2:1:6:1:2:1:6:9:6:7:6 ']
8	2	2	142	0	0.0	1.7824282324197476	0.7173018884117097	0.0	360.0	0.26881720430107525:0.11827956989247312:0.0:0.0:0.0:0.2903225806451613:0.11827956989247312:0.0:0.08602150537634409:0.07526881720430108:0.03225806451612903:0.010752688172043012	['False1:2:1:2:1:6:1:2:1:6:9:6:1:6:7:10:11:10:7:6:9:6:1:2:1:6:7:6:9:6:1:2:1:6:7:6:9:6:1:2:1:2:1:6:7:10 ', 'False1:6:9:6:1:6:7:10:11:12:11:10:7:6:1:2:1:2:1:6:9:6:1:6:1:2:1:6:7:10:7:6:1:6:1:2:1:6:9:6:1:6:7:10:7:6:9 ']
8	2	3	197	0	0.0	1.930903134724155	0.7770525846067053	0.0	540.0	0.25196850393700787:0.12598425196850394:0.0:0.0:0.007874015748031496:0.25984251968503935:0.11811023622047244:0.007874015748031496:0.07086614173228346:0.07086614173228346:0.05511811023622047:0.031496062992125984	['False1:2:1:6:1:6:1:2:1:2:1:6:7:10:7:6:1:6:9:6:7:6:1:2:1:6:9:6:1:2:1:2:1:2:1:6:9 ', 'False1:6:9:6:7:10:11:12:5:12:11:10:7:6:1:2:1:2:1:6:1:2:1:6:7:10:11:12:11:8:11:10:7:6:1:2:1:6 ', 'False1:6:9:6:7:10:11:12:11:10:7:6:1:6:7:6:9:6:1:2:1:6:9:6:7:6:1:2:1:6:9:6:7:6:1:6:7:10:7:6:9:6:1:2:1:2:1:2:1:6:7:10 ']
8	6	3	144	3	1.0	2.2977427773164734	0.9246797168467094	80.98666666666666	242.95999999999998	0.16176470588235295:0.058823529411764705:0.04411764705882353:0.04411764705882353:0.14705882352941177:0.17647058823529413:0.07352941176470588:0.014705882352941176:0.04411764705882353:0.04411764705882353:0.07352941176470588:0.11764705882352941	['True1:2:1:6:9:6:1:6:7:6:9:6:1:2:1:2:1:6:7:6:1:6:1:2:1:6:7:10:11:8:11:12:5:3 ', 'True1:6:9:6:7:10:11:12:5:4:5:12:5:12:5:4:5:12:5:12:11:12:5:4:5:3 ', 'True1:6:7:10:11:12:5:3 ']
8	6	6	325	1	0.16666666666666666	1.9339482222506943	0.7782780179753187	90.149	990.149	0.24897959183673468:0.12244897959183673:0.004081632653061225:0.0:0.0163265306122449:0.27755102040816326:0.11020408163265306:0.00816326530612245:0.08979591836734693:0.05714285714285714:0.036734693877551024:0.02857142857142857	['False1:6:9:6:7:10:7:6:1:2:1:2:1:6:7:6:9:6:1:2:1:2:1:6:9:6:1:2:1:2:1:2:1:2:1:6:7:10 ', 'False1:6:1:2:1:6:9:6:1:6:1:2:1:2:1:2:1:6:7:10:7:6:9:6:1:6:7:10:7:6:9:6:1:2:1:2:1:6:7:6:9:6:1:6:7:6:9:6 ', 'True1:6:7:6:9:6:1:2:1:6:9:6:1:2:1:6:7:10:11:12:5:3 ', 'False1:6:7:10:11:8:11:12:5:12:11:10:7:6:9:6:7:6:1:6:9:6:7:6:9:6:1:2:1:6:9:6:7:10:11:12:5:12:11:10:7:6:1 ', 'False1:2:1:6:9:6:1:6:1:2:1:2:1:2:1:6:7:1…
8	6	4	192	0	0.0	1.7725467138455606	0.7133252728012078	0.0	720.0	0.292817679558011:0.143646408839779:0.0:0.0:0.0:0.281767955801105:0.09392265193370165:0.011049723756906077:0.08839779005524862:0.049723756906077346:0.03314917127071823:0.0055248618784530384	['False1:6:7:6:1:2:1:6:9:6:1:6:9:6:7:6:1:2:1:6:7:10:7:6:9:6:1:2:1:6:1:2:1:2:1:6:9:6:1:2:1:2 ', 'False1:6:9:6:7:10:7:6:1:2:1:2:1:6:1:6:7:10:11:12:11:8:11:10:7:6:9:6:1:2:1:6:9:6:1:2:1:6:1:2:1:6:7:6:9 ', 'False1:2:1:2:1:6:9:6:1:6:1:2:1:2:1:6:1:6:1:2:1:6:1:2:1:6:9:6:7:6:1:2:1:6:1:6:9:6:1:6:1:2:1:6:9 ', 'False1:2:1:6:9:6:7:10:7:6:1:2:1:2:1:2:1:6:7:10:11:10:7:6:9:6:1:6:7:10:11:8:11:10:7:6:1:2:1:2:1:6:9…
8	6	4	189	0	0.0	1.6716883391558885	0.6727368769762472	0.0	720.0	0.28901734104046245:0.1329479768786127:0.0:0.0:0.0:0.3179190751445087:0.07514450867052024:0.005780346820809248:0.12138728323699421:0.04046242774566474:0.017341040462427744:0.0	['False1:2:1:2:1:6:9:6:1:2:1:2:1:6:7:6:9:6:1:2:1:6:9:6:1:2:1:6:9:6:1:6:1:2:1:6:9:6:1:6:7:10 ', 'False1:6:9:6:1:2:1:6:9:6:7:10:11:8:11:10:7:6:1:2:1:6:9:6:7:6:1:6:9:6:1:2:1:6:7:6:9 ', 'False1:6:1:2:1:2:1:2:1:6:9:6:1:6:7:10:11:10:7:6:1:2:1:6:9:6:1:6:7:6:1:2:1:2:1:2:1:6:9:6:1:2:1:6:9:6 ', 'False1:6:9:6:1:2:1:6:9:6:7:10:7:6:1:2:1:6:9:6:1:6:9:6:1:6:9:6:7:10:7:6:1:2:1:6:9:6:1:2:1:2:1:6:9:6:1:6 ']
8	6	3	162	1	0.3333333333333333	1.7421363411859407	0.7010872385626925	57.386	417.38599999999997	0.3106796116504854:0.13592233009708737:0.009708737864077669:0.0:0.009708737864077669:0.3106796116504854:0.08737864077669903:0.009708737864077669:0.07766990291262135:0.019417475728155338:0.019417475728155338:0.009708737864077669	['False1:6:7:6:1:2:1:2:1:6:9:6:1:2:1:6:7:6:9:6:1:6:1:2:1:2:1:6:1:6:1:6:1:2:1:2:1:6:7:6:9 ', 'True1:2:1:6:9:6:7:10:11:8:11:12:5:3 ', 'False1:6:1:2:1:6:9:6:7:6:1:2:1:6:9:6:1:2:1:6:9:6:1:6:1:6:9:6:1:2:1:6:7:10:7:6:1:2:1:6:7:6:1:2:1:6:7:6 ']
8	6	4	182	0	0.0	1.6965169650439853	0.6827286510697388	0.0	720.0	0.2958579881656805:0.14792899408284024:0.0:0.0:0.0:0.3076923076923077:0.10059171597633136:0.005917159763313609:0.08284023668639054:0.029585798816568046:0.023668639053254437:0.005917159763313609	['False1:6:7:6:9:6:1:2:1:6:1:2:1:6:7:6:1:6:1:6:9:6:1:2:1:6:9:6:1:6:9:6:1:2:1:6:1:2 ', 'False1:6:9:6:7:6:1:2:1:2:1:6:1:2:1:2:1:6:7:6:1:6:7:10:11:12:11:8:11:10:7:6:1:2:1:2:1:2:1:6:7:10:11 ', 'False1:2:1:6:9:6:7:6:1:2:1:6:9:6:1:2:1:6:1:2:1:6:1:6:9:6:7:10:7:6:1:2:1:2:1:6:7:6:9:6 ', 'False1:2:1:6:7:6:9:6:1:2:1:2:1:6:9:6:7:6:1:2:1:6:1:2:1:6:7:6:9:6:1:6:9:6:7:6:1:6:9:6:7:10:7:6:1:2:1:2 ']
8	6	3	148	0	0.0	1.496574015277228	0.6022656888961636	0.0	540.0	0.328125:0.1796875:0.0:0.0:0.0:0.3125:0.09375:0.0:0.078125:0.0078125:0.0:0.0	['False1:6:1:2:1:2:1:6:9:6:7:6:1:2:1:2:1:6:7:6:9:6:1:2:1:6:1:6:1:2:1:6:9:6:1:2:1:6:1:2 ', 'False1:2:1:6:7:10:7:6:9:6:1:6:1:2:1:6:7:6:1:2:1:6:7:6:9:6:1:2:1:2:1:6:1:6:7:6:1:2 ', 'False1:2:1:6:1:2:1:6:7:6:9:6:1:2:1:2:1:6:7:6:9:6:1:6:7:6:9:6:1:2:1:2:1:6:7:6:9:6:1:2:1:2:1:2:1:6:9:6:7:6 ']
8	6	3	172	0	0.0	1.8090444191931563	0.7280130299250859	0.0	540.0	0.3046875:0.1640625:0.0:0.0:0.0:0.25:0.0859375:0.0078125:0.0625:0.0625:0.046875:0.015625	['False1:2:1:2:1:6:7:6:1:2:1:6:1:6:7:6:1:2:1:6:9:6:7:10:11:10:7:6:1:2:1:2:1:6:9:6:1:2:1:6:7:10 ', 'False1:2:1:2:1:6:7:6:1:2:1:2:1:6:9:6:1:2:1:6:9:6:1:6:9:6:1:2:1:6:1:2:1:2:1:6:9:6:1:2 ', 'False1:6:1:2:1:6:1:2:1:2:1:6:9:6:1:6:9:6:7:10:11:12:11:10:7:6:1:6:7:10:7:6:1:2:1:2:1:6:7:10:11:12:11:8:11:10 ']
8	6	4	217	0	0.0	1.901373564630494	0.7651690113963474	0.0	720.0	0.2742857142857143:0.14285714285714285:0.005714285714285714:0.0:0.011428571428571429:0.26285714285714284:0.09714285714285714:0.005714285714285714:0.08:0.05714285714285714:0.04:0.022857142857142857	['False1:2:1:6:9:6:1:2:1:2:1:6:7:10:11:8:11:10:7:6:1:2:1:6:1:2:1:2:1:6:7:6:9:6:1:6:9:6:1:6 ', 'False1:2:1:2:1:2:1:2:1:2:1:6:7:10:11:12:11:10:7:6:1:2:1:6:9:6:7:10:7:6:1:6:9:6:1:2:1:6:9:6:1:2:1 ', 'False1:2:1:6:7:10:11:12:5:12:11:10:7:6:9:6:1:2:1:6:9:6:1:2:1:6:1:6:9:6:1:6:9:6:1:2:1:2:1:6:7:10:11:12:5:3 ', 'False1:6:9:6:1:2:1:2:1:2:1:6:7:6:1:6:7:6:1:6:9:6:7:6:1:2:1:2:1:6:7:10:7:6:9:6:1:6:9:6:7:10:7:…
8	6	4	197	0	0.0	1.7125473910392275	0.6891797690610766	0.0	720.0	0.30113636363636365:0.14772727272727273:0.0:0.0:0.0:0.2840909090909091:0.10795454545454546:0.0:0.07386363636363637:0.056818181818181816:0.022727272727272728:0.005681818181818182	['False1:2:1:6:9:6:7:6:1:6:7:6:1:6:9:6:1:6:7:10:7:6:1:2:1:2:1:6:9:6:1:2:1:2:1:2:1:6:9 ', 'False1:6:1:2:1:6:9:6:7:10:11:10:7:6:1:2:1:2:1:6:7:10:11:10:7:6:1:2:1:6:7:10:7:6:9:6:1:2:1:6:1:2 ', 'False1:6:1:6:9:6:1:6:7:6:1:2:1:6:1:2:1:2:1:6:9:6:1:2:1:6:9:6:1:6:1:2:1:2:1:2:1:6:1:2:1:6:7:6:1:2:1:6:9:6:7 ', 'False1:6:9:6:1:2:1:2:1:6:7:6:9:6:1:2:1:6:7:10:11:12:11:10:7:6:1:6:1:2:1:6:9:6:7:10:7:6:1:2:1:6:7:1…
8	10	4	173	0	0.0	1.6625487232448888	0.6690588249609816	0.0	720.0	0.28160919540229884:0.1206896551724138:0.0:0.0:0.0:0.3275862068965517:0.1206896551724138:0.005747126436781609:0.09195402298850575:0.040229885057471264:0.011494252873563218:0.0	['False1:6:9:6:1:2:1:6:7:6:1:6:7:6:9:6:1:6:7:10:7:6:1:2:1:6:9:6:1:6:9:6:1:2:1:6:9:6:1:2 ', 'False1:2:1:6:7:6:1:2:1:6:9:6:1:2:1:2:1:6:7:6:9:6:1:2:1:6:7:6:9:6:1:2:1:6:1:2:1:6:9:6:7:10:7:6:1:2:1:6:7:6:1:6:9 ', 'False1:2:1:6:7:6:9:6:1:2:1:6:9:6:1:2:1:6:9:6:1:6:9:6:1:2:1:6:7:10:7:6:1:2:1:2:1:6:7:10 ', 'False1:6:7:10:11:8:11:10:7:6:1:6:9:6:7:6:1:2:1:6:7:6:1:2:1:6:7:6:1:6:7:10:7:6:1:2:1:6:9:6:1 ']
8	10	5	202	0	0.0	1.6581747185106785	0.667298595966229	0.0	900.0	0.31221719457013575:0.1493212669683258:0.0:0.0:0.0:0.3076923076923077:0.08597285067873303:0.00904977375565611:0.08597285067873303:0.027149321266968326:0.02262443438914027:0.0	['False1:6:1:2:1:6:7:6:9:6:1:2:1:2:1:6:7:6:9:6:1:2:1:6:7:6:9:6:1:2:1:6:1:6:7:6:1:2:1 ', 'False1:2:1:6:9:6:7:6:1:2:1:6:9:6:1:6:9:6:1:2:1:6:9:6:7:6:1:6:9:6:7:10:11:8:11:10:7:6:1:2 ', 'False1:6:7:6:9:6:1:2:1:2:1:6:1:6:1:2:1:6:9:6:1:2:1:6:9:6:1:2:1:2:1:6:7:6:9:6:1:2:1:2:1:6 ', 'False1:6:1:2:1:2:1:6:1:2:1:2:1:6:9:6:1:6:9:6:1:6:7:10:11:8:11:10:7:6:1:2:1:6:1:2:1:2:1:6:9:6:7:6:1 ', 'False1:6:1:2:1:6:7:6:…
8	10	5	214	1	0.2	1.8816343294734321	0.7572253588012908	60.807	780.807	0.2736842105263158:0.1368421052631579:0.005263157894736842:0.005263157894736842:0.015789473684210527:0.26842105263157895:0.12105263157894737:0.0:0.06842105263157895:0.05789473684210526:0.02631578947368421:0.021052631578947368	['False1:2:1:6:7:10:7:6:9:6:1:6:1:2:1:6:7:10:7:6:9:6:1:2:1:2:1:6:1:2:1:2:1:2:1:6:1:2:1:2:1:6:7 ', 'False1:6:9:6:7:10:7:6:1:6:9:6:1:2:1:6:9:6:7:6:1:2:1:6:7:10:11:12:11:10:7:6:1:6:1:6:9:6 ', 'False1:6:1:2:1:6:7:6:1:6:7:10:7:6:1:6:7:6:1:2:1:6:7:6:9:6:1:2:1:2:1:6:1:2:1:6:7:10:7:6:9:6:1:2:1:2 ', 'False1:6:9:6:7:10:11:12:5:4:5:12:11:10:7:6:1:2:1:6:9:6:1:2:1:6:9:6:7:6:1:2:1:6:9:6:1:2:1:6:7:10:7 ', 'True…
8	10	5	201	0	0.0	1.657237727455057	0.6669215230264058	0.0	900.0	0.3080357142857143:0.15178571428571427:0.0:0.0:0.0:0.29464285714285715:0.08928571428571429:0.0:0.09375:0.044642857142857144:0.017857142857142856:0.0	['False1:2:1:6:7:6:1:2:1:6:9:6:1:2:1:6:9:6:1:6:9:6:7:10:11:10:7:6:1:2:1:6:9:6:7:6:1 ', 'False1:2:1:2:1:6:1:2:1:2:1:6:1:2:1:2:1:6:9:6:7:10:11:10:7:6:1:2:1:6:9:6:7:10:11:10:7:6:1:6:9:6:7 ', 'False1:6:1:2:1:2:1:2:1:6:7:6:9:6:1:6:9:6:1:2:1:6:7:10:7:6:1:2:1:6:1:2:1:6:9:6:1:6:9 ', 'False1:6:1:2:1:2:1:6:1:2:1:6:9:6:7:10:11:10:7:6:1:2:1:6:9:6:7:6:1:2:1:2:1:6:9:6:7:6:1:2:1:6:9:6:7:6:1:2:1:6:9:6:7:10:7:6:1…
8	10	7	264	6	0.8571428571428571	2.296883812009903	0.9243340437782086	75.35733333333333	632.1440000000001	0.109375:0.015625:0.03125:0.036458333333333336:0.09895833333333333:0.16145833333333334:0.10416666666666667:0.03125:0.036458333333333336:0.13020833333333334:0.15104166666666666:0.09375	['True1:6:1:2:1:6:7:10:11:12:5:3 ', 'False1:6:1:6:1:6:9:6:7:6:1:6:7:10:11:12:5:4:5:12:11:8:11:10:7:6:1:6:7:10:7:6:9:6:1:6:9:6:1:6:1:2:1:6:7:10:7:6:9:6 ', 'True1:6:9:6:7:10:7:6:7:10:11:8:11:12:11:10:7:10:11:12:5:3 ', 'True1:6:9:6:7:10:11:8:11:10:7:6:1:6:7:10:11:10:11:8:11:12:11:10:11:10:11:10:11:10:11:12:5:12:11:8:11:12:5:3 ', 'True1:6:7:10:11:12:5:4:5:12:5:12:5:4:5:12:11:8:11:10:7:10:11:12:5:4:5:…
8	10	2	121	0	0.0	1.6497110349028556	0.6638925591203197	0.0	360.0	0.2727272727272727:0.1590909090909091:0.0:0.0:0.0:0.2840909090909091:0.13636363636363635:0.0:0.10227272727272728:0.045454545454545456:0.0:0.0	['False1:2:1:6:9:6:7:6:1:2:1:6:7:10:7:6:9:6:1:2:1:2:1:6:7:10:7:6:1:2:1:6:9:6:7:10:7 ', 'False1:2:1:2:1:2:1:6:9:6:7:6:1:2:1:6:9:6:1:2:1:2:1:6:7:10:7:6:9:6:1:2:1:6:9:6:1:2:1:2:1:6:7:6:9:6:1:6:7:6:9 ']
8	10	5	199	3	0.6	1.9945453455330153	0.802664094324501	66.09266666666667	558.278	0.2440944881889764:0.10236220472440945:0.023622047244094488:0.0:0.023622047244094488:0.2755905511811024:0.11811023622047244:0.007874015748031496:0.07086614173228346:0.06299212598425197:0.047244094488188976:0.023622047244094488	['False1:6:7:10:7:6:9:6:1:2:1:6:7:10:11:8:11:10:7:6:9:6:1:6:7:6:9:6:1:2:1:6:9:6:7:6:1 ', 'True1:6:1:2:1:6:9:6:7:10:11:12:5:3 ', 'False1:6:1:2:1:6:9:6:7:6:1:2:1:6:7:10:11:10:7:6:1:2:1:6:7:6:1:2:1:2:1:6:9:6:1:2:1:2 ', 'True1:6:7:10:11:12:5:3 ', 'True1:2:1:6:9:6:7:6:1:2:1:6:7:6:1:6:1:6:9:6:1:2:1:6:7:10:11:12:5:3 ']
8	10	3	163	0	0.0	1.9695707707326453	0.7926135860679834	0.0	540.0	0.2231404958677686:0.10743801652892562:0.0:0.0:0.008264462809917356:0.2727272727272727:0.10743801652892562:0.01652892561983471:0.09917355371900827:0.0743801652892562:0.06611570247933884:0.024793388429752067	['False1:6:1:6:1:2:1:6:9:6:7:6:1:6:9:6:1:2:1:2:1:6:9:6:7:6:1:2:1:6:9:6:7:10:11:10 ', 'False1:6:7:10:11:8:11:12:11:10:7:6:9:6:1:6:7:6:9:6:1:2:1:6:9:6:7:10:7:6:1:6:9:6:1:2:1:6:9:6:7:10:11:12:5 ', 'False1:2:1:6:9:6:1:2:1:2:1:6:9:6:7:10:11:8:11:12:11:10:7:6:1:2:1:2:1:2:1:6:7:10:7:6:9:6:1:2 ']
8	10	3	156	0	0.0	1.68931193591136	0.6798291340463367	0.0	540.0	0.2773722627737226:0.12408759124087591:0.0:0.0:0.0:0.32116788321167883:0.10948905109489052:0.0:0.10218978102189781:0.043795620437956206:0.014598540145985401:0.0072992700729927005	['False1:6:7:6:1:2:1:6:9:6:1:2:1:6:7:10:11:12:11:10:7:6:9:6:1:2:1:6:9:6:1:6:9:6:1:2:1:2:1:2 ', 'False1:2:1:6:9:6:1:6:1:6:9:6:1:6:7:10:7:6:1:2:1:2:1:6:9:6:1:2:1:6:7:10:7:6:1:6:9:6:7:6:1:6:7 ', 'False1:6:7:6:1:6:9:6:7:10:7:6:1:2:1:2:1:2:1:6:9:6:1:6:9:6:7:6:1:2:1:6:9:6:1:6:7:10:7:6:9:6:1:2:1:2:1:2:1:6:1:6:9:6 ']
8	10	6	281	2	0.3333333333333333	2.10083178438431	0.8454369038625826	77.0635	874.127	0.24378109452736318:0.11940298507462686:0.009950248756218905:0.009950248756218905:0.029850746268656716:0.22885572139303484:0.09950248756218906:0.014925373134328358:0.06467661691542288:0.06965174129353234:0.06965174129353234:0.03980099502487562	['True1:2:1:6:1:6:7:10:11:12:5:4:5:3 ', 'False1:2:1:6:7:10:7:6:9:6:1:6:1:2:1:2:1:6:7:6:1:6:9:6:7:10:7:6:1:6:9:6:7:10:11:10:7:6 ', 'False1:6:9:6:7:10:11:12:11:12:11:10:11:12:5:4:5:12:11:8:11:10:7:6:1:2:1:2:1:6:9:6:1:6:7:10:11:8:11:12:5 ', 'False1:6:9:6:7:6:1:2:1:6:1:6:7:6:1:2:1:2:1:6:1:2:1:2:1:6:9:6:1:6:7:10:7:6:9:6:1:2:1:2:1:6:1:2:1:6:9 ', 'True1:2:1:6:9:6:7:10:11:12:11:8:11:10:7:10:11:12:5:3 ', …
8	14	2	119	0	0.0	1.8733180816135089	0.7538786544650806	0.0	360.0	0.24675324675324675:0.1038961038961039:0.0:0.0:0.012987012987012988:0.3116883116883117:0.09090909090909091:0.012987012987012988:0.11688311688311688:0.03896103896103896:0.03896103896103896:0.025974025974025976	['False1:2:1:6:9:6:1:2:1:6:9:6:1:6:9:6:1:2:1:2:1:6:1:2:1:6:1:6:9:6:1:6:9:6:7:10:7 ', 'False1:2:1:6:9:6:7:10:11:12:5:12:11:8:11:10:7:6:1:6:7:6:9:6:1:2:1:6:7:6:9:6:1:6:7:6:9:6:1:2 ']
8	14	4	168	0	0.0	1.6103262771578797	0.6480429666423343	0.0	720.0	0.31952662721893493:0.1834319526627219:0.0:0.0:0.0:0.2781065088757396:0.08875739644970414:0.0:0.08875739644970414:0.03550295857988166:0.005917159763313609:0.0	['False1:2:1:6:9:6:1:2:1:6:7:10:7:6:9:6:1:6:1:6:7:6:1:2:1:2:1:6:7:6:9:6:1:2:1:2:1:6 ', 'False1:6:7:6:1:2:1:2:1:6:9:6:7:6:1:6:1:2:1:6:9:6:1:2:1:6:9:6:7:10:7:6:1:2:1:2:1:6:9 ', 'False1:2:1:2:1:6:9:6:1:2:1:2:1:2:1:2:1:2:1:6:9:6:1:6:7:10:11:10:7:6:1:2:1:2:1:6:7:6:9:6:1:2:1:6:1:2:1:2 ', 'False1:2:1:2:1:6:9:6:1:2:1:2:1:6:9:6:1:2:1:6:7:10:7:6:9:6:1:6:9:6:7:6:1:2:1:6:9:6:1:2:1:6:7:10 ']
8	14	13	376	2	0.15384615384615385	1.8722608292551473	0.7534531848167734	82.9845	2145.969	0.26929982046678635:0.11669658886894076:0.003590664272890485:0.005385996409335727:0.012567324955116697:0.3052064631956912:0.09694793536804308:0.010771992818671455:0.08797127468581688:0.03770197486535009:0.03770197486535009:0.01615798922800718	['False1:2:1:2:1:6:7:6:9:6:1:6:1:2:1:2:1:6:1:6:7:10:11:12:11:10:7:6:1:6:9:6:7:10:11:12:11:8:11:10:7:6:1:2 ', 'False1:6:7:6:1:2:1:2:1:6:7:6:1:6:9:6:7:6:1:6:9:6:1:2:1:2:1:6:9:6:1:2:1:6:1:6:7:6:1:6:1:2 ', 'False1:6:7:6:9:6:1:2:1:2:1:6:1:2:1:6:1:2:1:6:9:6:1:6:1:2:1:6:9:6:1:6:9:6:1:2:1:6:9:6:1:6:9:6:7:6:1:2:1:6:7 ', 'False1:2:1:2:1:6:1:6:9:6:1:2:1:6:9:6:7:10:11:8:11:12:11:10:7:6:1:2:1:6:9:6:7:10:11:8:…
8	14	3	164	0	0.0	1.8145086411559266	0.730211994607818	0.0	540.0	0.2966101694915254:0.1271186440677966:0.0:0.0:0.0:0.2711864406779661:0.11016949152542373:0.01694915254237288:0.05084745762711865:0.06779661016949153:0.05084745762711865:0.00847457627118644	['False1:6:1:2:1:2:1:6:1:2:1:6:9:6:1:2:1:2:1:6:1:6:7:10:11:8:11:12:11:10:7:6:9:6:1:2:1 ', 'False1:6:1:2:1:2:1:6:9:6:1:6:7:6:1:2:1:6:7:10:11:10:7:6:1:6:7:6:1:2:1:2:1:6:1:6:9:6:7:10:7:6 ', 'False1:2:1:2:1:6:1:6:1:2:1:6:7:10:11:8:11:10:7:6:9:6:1:6:7:10:7:6:1:2:1:6:9:6:7:6:1:6:1 ']
8	14	8	261	0	0.0	1.6890182365820265	0.6797109407414259	0.0	1440.0	0.29315068493150687:0.1589041095890411:0.0:0.0:0.0:0.29315068493150687:0.10684931506849316:0.0027397260273972603:0.08767123287671233:0.038356164383561646:0.01643835616438356:0.0027397260273972603	['False1:2:1:2:1:6:9:6:7:10:7:6:1:2:1:6:9:6:1:2:1:6:9:6:7:10:7:6:1:2:1:6:7:6:9:6:1:2:1:6 ', 'False1:2:1:6:7:6:9:6:1:6:9:6:1:6:7:6:9:6:1:6:9:6:7:6:1:2:1:6:9:6:1:2:1:2:1:6:1:2 ', 'False1:2:1:2:1:6:9:6:7:6:1:2:1:2:1:6:9:6:1:6:9:6:1:6:9:6:7:6:1:2:1:6:9:6:7:10:7:6:1:2:1:2:1:2:1:6:7:6:1:6:9:6:1:2 ', 'False1:6:7:10:7:6:1:2:1:2:1:2:1:2:1:6:7:6:1:2:1:2:1:6:1:2:1:6:9:6:1:2:1:2:1:6:7:10:7:6:9:6:1:2:1:2:1:2:…
8	14	21	369	21	1.0	2.2851706468672126	0.9196203193637764	44.54252380952381	935.3929999999999	0.13580246913580246:0.027777777777777776:0.06481481481481481:0.018518518518518517:0.09567901234567901:0.17592592592592593:0.11419753086419752:0.012345679012345678:0.033950617283950615:0.09876543209876543:0.12037037037037036:0.10185185185185185	['True1:6:7:6:9:6:1:2:1:6:1:2:1:6:9:6:7:6:1:6:7:10:11:12:5:4:5:3 ', 'True1:2:1:6:9:6:7:6:1:6:7:10:11:12:11:10:11:8:11:12:5:3 ', 'True1:6:7:6:9:6:9:6:1:2:1:6:7:6:9:6:1:6:7:10:11:12:5:3 ', 'True1:6:7:10:11:12:5:4:5:12:5:3 ', 'True1:6:7:10:11:12:5:3 ', 'True1:6:7:10:11:12:5:3 ', 'True1:6:7:10:11:12:11:8:11:12:11:8:11:10:11:12:5:3 ', 'True1:6:7:10:11:12:5:3 ', 'True1:6:7:10:11:12:5:3 ', 'True1:6:7:10…
8	14	4	165	0	0.0	1.72662382967234	0.6948445446913053	0.0	720.0	0.29518072289156627:0.13253012048192772:0.0:0.0:0.0:0.2891566265060241:0.13253012048192772:0.006024096385542169:0.05421686746987952:0.06626506024096386:0.018072289156626505:0.006024096385542169	['False1:2:1:6:9:6:1:2:1:6:1:6:7:10:7:6:9:6:1:2:1:6:7:6:1:2:1:6:1:6:7:10:7:6:9:6:1:2 ', 'False1:6:1:6:1:2:1:6:1:6:7:10:7:6:1:6:7:6:1:2:1:2:1:2:1:2:1:6:7:10:7:6:9:6:1:6:1:2:1:6:7:10 ', 'False1:6:7:10:7:6:9:6:1:2:1:6:9:6:7:10:7:6:1:6:1:2:1:2:1:6:1:6:7:10:7:6:1:2:1:2:1:6:9:6:1:6:9:6:7:10 ', 'False1:6:1:2:1:6:7:6:1:2:1:2:1:6:1:6:7:6:1:2:1:6:7:10:11:12:11:8:11:10:7:6:1:6:9:6:1:2:1:2 ']
8	14	4	157	0	0.0	1.6538573874877276	0.6655611741506774	0.0	720.0	0.28901734104046245:0.14450867052023122:0.0:0.0:0.0:0.3063583815028902:0.12138728323699421:0.0:0.08092485549132948:0.046242774566473986:0.011560693641618497:0.0	['False1:2:1:6:9:6:7:6:1:6:1:2:1:2:1:2:1:6:9:6:7:6:1:6:9:6:7:6:1:2:1:6:9:6:1:6:7:10:11:10:7:6 ', 'False1:2:1:6:7:6:9:6:1:6:7:6:1:6:1:2:1:6:9:6:7:6:1:2:1:6:9:6:7:10:7:6:1:2:1:2:1:6:7:10 ', 'False1:6:9:6:1:2:1:6:9:6:1:2:1:6:7:6:1:2:1:6:9:6:1:2:1:2:1:2:1:2:1:2:1:6:9:6:1:2:1:6:7:10:11:10:7:6 ', 'False1:2:1:6:9:6:7:10:7:6:1:2:1:6:9:6:1:2:1:6:7:10:7:6:1:2:1:6:7:6:1:6:1:2:1:6:7:6:1:2:1:6:9:6:7 ']
8	14	32	417	30	0.9375	2.2416195483344135	0.9020940680108274	28.914666666666673	1227.4400000000003	0.1673913043478261:0.041304347826086954:0.06521739130434782:0.010869565217391304:0.08695652173913043:0.1956521739130435:0.1108695652173913:0.002173913043478261:0.043478260869565216:0.09565217391304348:0.09130434782608696:0.0891304347826087	['True1:6:1:2:1:6:1:2:1:6:9:6:7:10:11:12:5:3 ', 'False1:6:9:6:7:6:1:6:7:10:7:10:11:10:7:6:1:6:7:10:7:10:7:6:9:6:7:10:11:12:5:4:5:12:11:8:11:10:7:6:1:6:9:6:1:6:7:10 ', 'False1:6:7:6:9:6:1:6:9:6:7:6:1:6:1:6:9:6:7:6:1:6:7:10:7:6:1:2:1:6:1:2:1:2:1:6:9:6 ', 'True1:6:9:6:7:6:9:6:9:6:1:2:1:6:7:10:11:12:5:3 ', 'True1:6:7:10:7:10:11:12:5:4:5:3 ', 'True1:6:9:6:1:6:9:6:1:6:1:6:1:6:1:6:7:10:11:12:5:12:5:3 ',…
8	14	7	260	0	0.0	1.8521767400246305	0.7453707527333668	0.0	1260.0	0.25163398692810457:0.11764705882352941:0.0:0.0032679738562091504:0.006535947712418301:0.29411764705882354:0.13071895424836602:0.00980392156862745:0.0784313725490196:0.06535947712418301:0.03594771241830065:0.006535947712418301	['False1:6:9:6:7:6:1:6:9:6:7:10:7:6:1:2:1:6:9:6:7:10:11:10:7:6:1:2:1:2:1:6:7:6:1:2 ', 'False1:6:1:6:7:10:7:6:9:6:1:2:1:2:1:6:1:2:1:6:7:10:11:8:11:10:7:6:9:6:1:2:1:6:7:6:9:6:1:6:9:6:7 ', 'False1:2:1:6:9:6:1:2:1:2:1:2:1:6:9:6:1:6:1:2:1:6:7:10:11:10:7:6:9:6:1:2:1:2:1:6:1:6:7:10:7:6 ', 'False1:6:9:6:7:6:1:2:1:6:9:6:7:6:1:2:1:6:1:2:1:6:9:6:1:6:9:6:7:6:1:6:7:6:1:6:9:6:1:2:1:2:1:2:1:6:7 ', 'False1:2:1:2…
8	18	6	229	3	0.5	1.9689418225653041	0.7923604787058235	127.00466666666667	921.014	0.27941176470588236:0.15196078431372548:0.0196078431372549:0.004901960784313725:0.029411764705882353:0.24509803921568626:0.09803921568627451:0.004901960784313725:0.058823529411764705:0.049019607843137254:0.03431372549019608:0.024509803921568627	['False1:6:1:2:1:2:1:6:7:6:1:6:9:6:1:2:1:2:1:6:1:2:1:2:1:6:7:6:9:6:1:2 ', 'False1:2:1:6:1:6:9:6:7:6:1:2:1:6:7:10:11:10:7:6:9:6:1:2:1:2:1:6:9:6:1:2:1:2:1:6:1:6 ', 'False1:2:1:2:1:2:1:2:1:6:7:10:7:6:1:2:1:6:7:10:11:10:7:6:9:6:1:2:1:6:7:6:1:2:1:6:7:10:11:8:11:12:5:3 ', 'True1:6:1:2:1:6:7:6:1:2:1:6:1:2:1:2:1:6:9:6:1:2:1:6:7:10:11:12:5:3 ', 'True1:6:9:6:1:2:1:6:7:6:9:6:1:2:1:2:1:6:9:6:7:10:7:6:7:10:11…
8	18	10	331	6	0.6	2.1225696739541684	0.854184874162277	99.55833333333334	1317.3500000000001	0.22153846153846155:0.10153846153846154:0.018461538461538463:0.006153846153846154:0.03076923076923077:0.24:0.12615384615384614:0.027692307692307693:0.046153846153846156:0.07076923076923076:0.07692307692307693:0.033846153846153845	['False1:6:9:6:7:6:1:2:1:6:9:6:7:6:1:2:1:6:7:10:11:12:11:8:11:10:7:6:1:2:1:2:1:6:7:6:9:6 ', 'False1:6:1:2:1:6:9:6:1:2:1:6:1:2:1:2:1:2:1:6:9:6:1:2:1:6:1:6:1:6:1:2:1:6:7:6:9:6 ', 'False1:2:1:6:7:10:7:6:1:6:1:2:1:6:9:6:7:6:1:6:1:2:1:6:7:10:11:12:11:10:7:6:1:6:7:10:7 ', 'False1:2:1:2:1:6:9:6:1:2:1:2:1:6:7:6:9:6:1:2:1:6:9:6:7:6:1:2:1:6:7:10:7:6:9:6:1:2:1:6:9:6 ', 'True1:2:1:6:9:6:7:10:11:12:5:4:5:3 ',…
8	18	17	415	11	0.6470588235294118	2.200643498643049	0.8856040925444008	67.25863636363637	1819.8449999999998	0.19919517102615694:0.09054325955734406:0.022132796780684104:0.004024144869215292:0.03219315895372234:0.2112676056338028:0.0925553319919517:0.03420523138832998:0.06438631790744467:0.09054325955734406:0.11468812877263582:0.04426559356136821	['False1:2:1:6:9:6:7:6:1:6:9:6:1:6:9:6:1:2:1:2:1:2:1:6:9:6:1:6:1:2:1:6:7:10:7:6:9 ', 'False1:6:7:6:9:6:1:2:1:2:1:6:1:2:1:6:1:6:9:6:1:6:7:6:9:6:1:2:1:6:7:10:11:12:11:8:11:10:7:6:9:6:1:2 ', 'False1:2:1:2:1:6:1:6:7:10:11:10:7:6:1:2:1:6:9:6:1:6:9:6:7:6:1:2:1:6:9:6:7:10:11:10:7:6:1 ', 'False1:6:9:6:7:6:1:2:1:6:9:6:1:2:1:2:1:2:1:2:1:2:1:6:7:6:9:6:1:2:1:2:1:2:1:6:1:2:1:6:9:6:7:6 ', 'False1:2:1:6:9:6:7:6…
8	18	5	207	0	0.0	1.911930010013407	0.7694172375354716	0.0	900.0	0.2727272727272727:0.15789473684210525:0.0:0.004784688995215311:0.009569377990430622:0.24880382775119617:0.09569377990430622:0.014354066985645933:0.08133971291866028:0.05741626794258373:0.0430622009569378:0.014354066985645933	['False1:2:1:6:9:6:1:2:1:6:9:6:1:2:1:6:1:6:7:10:7:6:9:6:1:6:1:2:1:6:7:6:9:6:1:2 ', 'False1:6:7:10:7:6:9:6:1:2:1:2:1:2:1:6:7:6:9:6:1:6:7:6:9:6:1:2:1:2:1:2:1:6:7:6:9:6:1:2:1:2 ', 'False1:2:1:2:1:6:9:6:7:6:1:6:9:6:7:6:1:2:1:6:9:6:7:10:7:6:1:2:1:6:7:10:11:10:7:6:9:6:1:2:1:6:1:2:1:6:1:2:1:6:9 ', 'False1:2:1:6:1:2:1:2:1:2:1:2:1:6:7:10:11:8:11:12:11:10:7:6:9:6:1:2:1:2:1:2:1:6:7:10:11:8:11:10 ', 'False1:…
8	18	6	220	0	0.0	1.7949027901906947	0.7223220197603104	0.0	1080.0	0.2727272727272727:0.13257575757575757:0.0:0.0:0.0:0.2878787878787879:0.125:0.011363636363636364:0.07575757575757576:0.05303030303030303:0.03409090909090909:0.007575757575757576	['False1:6:9:6:7:6:1:2:1:2:1:6:1:6:9:6:1:2:1:2:1:2:1:2:1:6:9:6:7:6:1:2:1:6:9:6:7:10:11:8 ', 'False1:6:1:2:1:6:7:6:9:6:1:2:1:6:1:6:9:6:7:6:1:6:9:6:7:6:1:2:1:6:7:10:7:6:9:6:1:2:1 ', 'False1:6:9:6:7:6:1:2:1:2:1:2:1:6:7:6:1:6:9:6:1:2:1:2:1:6:7:6:1:2:1:6:1:2:1:6:1:6:7:6:1:6:7:6:9:6:1:2:1:2:1 ', 'False1:2:1:6:1:6:7:10:7:6:9:6:1:2:1:6:7:10:7:6:9:6:1:2:1:6:7:10:11:10:7:6:1:6:9:6:1:6:7:10:11:12:11:8:11 ',…
8	18	9	296	3	0.3333333333333333	1.9985982186195412	0.8042950904373215	128.41166666666666	1465.2350000000001	0.25:0.1111111111111111:0.008333333333333333:0.002777777777777778:0.019444444444444445:0.26666666666666666:0.1111111111111111:0.016666666666666666:0.07222222222222222:0.06666666666666667:0.05277777777777778:0.022222222222222223	['False1:6:1:2:1:6:1:2:1:6:9:6:7:10:11:8:11:10:7:6:1:2:1:6:1:2:1:6:7:6:9:6:1:2:1:6:7:6:1 ', 'False1:6:7:10:11:10:7:6:9:6:1:2:1:6:1:2:1:2:1:6:9:6:1:2:1:6:9:6:1:6:7:10:11:8:11:10:7 ', 'False1:6:7:6:9:6:1:6:1:2:1:6:7:10:11:10:7:6:9:6:1:2:1:6:7:10:7:6:9:6:1:2:1:6:7:10:11:10:7:6:1:2 ', 'False1:6:9:6:1:2:1:6:7:10:11:12:5:12:11:8:11:10:7:6:9:6:1:6:7:10:7:6:1:2:1:2:1:6:9:6:1:2:1:6:9:6:7:10:11:8 ', 'False…
8	18	9	315	1	0.1111111111111111	1.8898492589017377	0.7605312896011487	126.901	1566.901	0.26525198938992045:0.129973474801061:0.002652519893899204:0.0:0.007957559681697613:0.27851458885941643:0.10875331564986737:0.013262599469496022:0.07692307692307693:0.05570291777188329:0.04509283819628647:0.015915119363395226	['False1:2:1:2:1:2:1:6:1:6:7:6:1:2:1:6:1:2:1:2:1:6:1:2:1:6:9:6:7:6:1:6:9:6:7:10:7 ', 'False1:6:7:6:9:6:1:2:1:6:1:6:9:6:7:6:1:2:1:2:1:2:1:6:9:6:1:6:9:6:7:6:1:2:1:2 ', 'False1:2:1:2:1:6:9:6:7:10:11:8:11:10:7:6:1:6:7:6:9:6:1:2:1:2:1:6:7:10:7:6:1:6:1:2:1:2:1:6:7:10 ', 'False1:2:1:6:1:6:9:6:1:2:1:6:1:2:1:6:7:6:9:6:1:2:1:6:9:6:1:2:1:6:7:6:9:6:1:6:9:6:7:6:1:2:1:2:1:6 ', 'False1:2:1:2:1:6:7:6:1:2:1:6:9:6…
8	18	8	236	0	0.0	1.6409042507662688	0.6603484484643568	0.0	1440.0	0.29971988795518206:0.14565826330532214:0.0:0.0:0.0:0.30532212885154064:0.12324929971988796:0.0028011204481792717:0.07563025210084033:0.0392156862745098:0.008403361344537815:0.0	['False1:6:7:6:1:2:1:2:1:6:1:2:1:6:1:6:7:10:7:6:9:6:1:2:1:2:1:6:1:6:9:6:7:6:1:6:9 ', 'False1:2:1:2:1:6:9:6:1:6:9:6:7:6:1:2:1:6:9:6:7:6:1:6:7:6:1:2:1:6:7:6:9:6:1:6:7:10:7:6:9 ', 'False1:2:1:6:1:2:1:6:9:6:7:6:1:2:1:6:9:6:7:10:7:6:1:6:7:10:7:6:9:6:1:2:1:6:7:6:1:2:1:2:1:6:7:10 ', 'False1:6:1:6:7:6:1:2:1:6:1:2:1:2:1:6:9:6:7:10:7:6:1:2:1:2:1:2:1:6:9:6:1:6:9:6:1:2:1:6:1:2:1:2:1 ', 'False1:6:7:10:7:6:9:6…
8	18	4	186	0	0.0	1.8804169195042912	0.756735436989039	0.0	720.0	0.2345679012345679:0.10493827160493827:0.0:0.0:0.0:0.30246913580246915:0.10493827160493827:0.018518518518518517:0.10493827160493827:0.05555555555555555:0.05555555555555555:0.018518518518518517	['False1:2:1:6:7:6:9:6:1:2:1:6:9:6:7:6:1:6:9:6:1:2:1:6:9:6:1:2:1:6:9:6:7:10:11:8:11:12:11:10 ', 'False1:6:9:6:1:2:1:2:1:6:9:6:1:6:7:6:1:2:1:2:1:6:9:6:7:10:7:6:1:2:1:6:9:6:7:6 ', 'False1:6:7:6:9:6:1:2:1:6:7:10:11:8:11:12:11:10:7:6:1:2:1:6:9:6:1:2:1:6:9:6:7:10:11:12:11:8:11:10 ', 'False1:6:7:10:7:6:9:6:1:2:1:6:9:6:7:6:1:2:1:6:9:6:7:10:7:6:1:2:1:6:7:6:1:6:9:6:1:6:9:6:1:2:1:2:1:6 ']
8	18	17	330	15	0.8823529411764706	2.27399502283491	0.9151229174057367	50.83493333333334	1122.524	0.20923076923076922:0.1076923076923077:0.046153846153846156:0.009230769230769232:0.06153846153846154:0.15692307692307692:0.08:0.021538461538461538:0.043076923076923075:0.08307692307692308:0.1076923076923077:0.07384615384615385	['False1:6:1:2:1:2:1:2:1:2:1:6:1:6:9:6:1:2:1:2:1:6:1:2:1:2:1:2:1:6:9:6:1:6:9:6:7:6 ', 'True1:2:1:6:7:10:11:12:5:4:5:3 ', 'True1:6:7:10:11:8:11:10:11:12:11:12:5:4:5:12:11:10:7:10:11:12:5:3 ', 'True1:2:1:6:1:6:7:10:11:12:11:12:11:12:11:12:5:4:5:12:11:8:11:10:11:8:11:10:11:12:11:8:11:12:5:3 ', 'True1:2:1:6:7:10:11:12:5:3 ', 'False1:2:1:6:9:6:1:2:1:6:7:6:1:6:7:10:11:8:11:10:7:6:1:2:1:6:7:10:7:10:11:1…
9	2	3	209	0	0.0	1.9012471478557327	0.8257011450480405	0.0	540.0	0.18045112781954886:0.07518796992481203:0.2932330827067669:0.12781954887218044:0.18045112781954886:0.045112781954887216:0.03759398496240601:0.0:0.045112781954887216:0.015037593984962405	['False1:3:5:7:5:3:4:9:4:3:1:3:5:6:5:3:4:3:1:2:1:3:4:9:4:3:5:7:5:3:1:3:4:9:4:3:1:2:1:3:5:6:5 ', 'False1:3:5:7:5:3:4:9:4:3:1:3:4:3:5:6:5:3:1:3:5:7:5:3:4:3:1:3:5:7:5:6:5:3:1:2:1:2:1:3:1:3:5:3 ', 'False1:3:4:9:4:3:5:6:5:3:1:3:4:3:5:3:1:2:1:3:5:3:1:2:10:2:1:3:4:9:4:3:1:2:1:3:5:6:5:3:4:3:1:2:10:2 ']
9	2	3	106	3	1.0	1.8141224053371228	0.7878633501349667	63.39066666666667	190.172	0.26666666666666666:0.2222222222222222:0.17777777777777778:0.1111111111111111:0.0:0.0:0.0:0.06666666666666667:0.06666666666666667:0.08888888888888889	['True1:2:10:2:1:3:4:3:1:3:4:3:1:2:1:3:4:9:8 ', 'True1:2:10:2:1:3:1:2:1:3:4:9:8 ', 'True1:2:10:2:1:2:10:2:1:3:4:9:8 ']
9	2	2	142	1	0.5	1.9169580706017932	0.8325243121022629	151.091	331.091	0.2714285714285714:0.18571428571428572:0.21428571428571427:0.04285714285714286:0.12857142857142856:0.02857142857142857:0.04285714285714286:0.014285714285714285:0.014285714285714285:0.05714285714285714	['False1:2:1:3:5:7:5:6:5:3:1:3:5:7:5:6:5:3:4:3:1:3:1:2:10:2:1:3:1:2:1:2:10 ', 'True1:2:10:2:1:3:1:2:1:2:1:2:1:3:1:2:10:2:1:3:5:3:4:3:1:3:5:7:5:3:1:2:1:3:4:9:8 ']
9	2	3	168	2	0.6666666666666666	2.0497987974956513	0.8902163067642823	79.7425	339.485	0.20512820512820512:0.1282051282051282:0.20512820512820512:0.05128205128205128:0.19230769230769232:0.038461538461538464:0.07692307692307693:0.02564102564102564:0.038461538461538464:0.038461538461538464	['True1:2:1:3:4:3:5:7:5:6:5:3:1:2:10:2:1:2:1:3:5:7:5:3:1:3:4:9:8 ', 'False1:3:5:7:5:3:1:2:1:2:10:2:1:3:1:3:5:6:5:7:5:3:1:2:10:2:1:2:1:3:5:7:5:6:5:3:1:3:4:9 ', 'True1:3:5:7:5:3:4:9:8 ']
9	2	3	209	1	0.3333333333333333	1.9607924494200335	0.8515613409406815	112.971	472.971	0.23275862068965517:0.16379310344827586:0.2413793103448276:0.08620689655172414:0.1206896551724138:0.02586206896551724:0.02586206896551724:0.008620689655172414:0.034482758620689655:0.0603448275862069	['False1:3:4:9:4:3:1:2:1:3:5:6:5:7:5:3:1:2:10:2:1:3:4:9:4:3:1:3:5:7:5:6:5:3:4:3:1:2:10:2 ', 'False1:3:5:3:1:2:10:2:1:3:4:3:1:2:1:3:5:3:1:2:1:3:5:3:4:9:4:3:1:2:10:2:1:3:5:3:1:3:5:3:1:2:10:2:1:2:10 ', 'True1:3:4:3:5:7:5:6:5:3:1:2:1:3:1:2:10:2:1:2:1:2:1:3:1:3:4:9:8 ']
9	2	2	154	0	0.0	1.9070033955781849	0.8282010516703697	0.0	360.0	0.25:0.20454545454545456:0.2159090909090909:0.06818181818181818:0.10227272727272728:0.022727272727272728:0.03409090909090909:0.0:0.022727272727272728:0.07954545454545454	['False1:3:5:7:5:6:5:3:1:2:1:2:1:3:4:3:1:2:10:2:1:2:10:2:1:3:5:3:4:9:4:3:1:2:1:3:4:3:1:2:10:2 ', 'False1:2:10:2:1:3:4:9:4:3:1:2:10:2:1:3:5:6:5:7:5:3:1:2:10:2:1:3:1:3:1:3:1:2:1:3:1:2:10:2:1:3:5:7:5:3 ']
9	2	3	155	3	1.0	2.046408209416261	0.8887437930709962	92.74966666666667	278.249	0.2318840579710145:0.15942028985507245:0.21739130434782608:0.07246376811594203:0.11594202898550725:0.028985507246376812:0.028985507246376812:0.043478260869565216:0.043478260869565216:0.057971014492753624	['True1:3:4:3:5:7:5:3:1:2:10:2:1:2:10:2:1:3:1:2:1:2:1:2:1:2:10:2:1:3:4:9:8 ', 'True1:3:1:3:4:3:5:3:1:2:10:2:1:3:5:6:5:7:5:3:1:3:5:6:5:3:4:9:8 ', 'True1:3:1:3:4:9:8 ']
9	2	4	103	4	1.0	1.9428081851399606	0.843750874202756	51.199749999999995	204.79899999999998	0.21153846153846154:0.19230769230769232:0.17307692307692307:0.1346153846153846:0.019230769230769232:0.0:0.0:0.07692307692307693:0.09615384615384616:0.09615384615384616	['True1:3:5:3:4:9:8 ', 'True1:2:10:2:1:2:10:2:1:3:4:3:4:9:8 ', 'True1:2:10:2:1:3:4:3:1:3:1:2:10:2:1:2:10:2:1:3:4:9:8 ', 'True1:3:4:9:4:9:8 ']
9	2	3	78	3	1.0	1.8870649708643845	0.8195419038393228	37.836333333333336	113.509	0.22857142857142856:0.08571428571428572:0.2857142857142857:0.11428571428571428:0.08571428571428572:0.0:0.0:0.08571428571428572:0.08571428571428572:0.02857142857142857	['True1:3:4:9:8 ', 'True1:3:5:3:1:3:4:9:8 ', 'True1:3:5:3:4:3:1:2:1:3:5:3:1:2:10:2:1:3:4:9:8 ']
9	2	2	131	1	0.5	1.9420952281121477	0.8434412408997427	70.862	250.862	0.2222222222222222:0.1111111111111111:0.24074074074074073:0.18518518518518517:0.07407407407407407:0.018518518518518517:0.018518518518518517:0.018518518518518517:0.09259259259259259:0.018518518518518517	['False1:2:1:3:5:6:5:3:4:9:4:3:1:2:10:2:1:3:4:9:4:3:1:3:4:9:4:3:1:3:5:7:5:3:1:3:4 ', 'True1:2:1:3:4:9:4:3:1:2:1:2:1:3:4:9:8 ']
9	6	4	219	2	0.5	1.9595547161696354	0.8510238002199654	84.033	528.066	0.1935483870967742:0.08064516129032258:0.28225806451612906:0.10483870967741936:0.1774193548387097:0.04032258064516129:0.056451612903225805:0.016129032258064516:0.024193548387096774:0.024193548387096774	['True1:2:1:3:5:3:4:3:1:3:4:3:5:7:5:6:5:3:1:2:1:3:4:9:8 ', 'True1:3:4:3:5:3:1:2:1:3:4:9:8 ', 'False1:3:1:3:4:3:5:6:5:7:5:3:5:7:5:3:4:3:4:3:5:7:5:3:1:3:5:6:5:7:5:3:1:3:5:6:5:3:4:3:1 ', 'False1:2:10:2:1:3:4:3:1:2:1:3:4:9:4:3:1:3:5:7:5:6:5:3:4:3:1:3:1:3:5:7:5:3:1:2:10:2:1:2:1:3:1:2:10 ']
9	6	5	114	5	1.0	2.1275162496373095	0.9239685673769845	48.7548	243.77400000000003	0.20634920634920634:0.1111111111111111:0.19047619047619047:0.1111111111111111:0.1111111111111111:0.031746031746031744:0.031746031746031744:0.07936507936507936:0.09523809523809523:0.031746031746031744	['True1:3:5:7:5:3:1:2:10:2:1:2:1:3:5:7:5:6:5:3:1:2:1:3:4:9:8 ', 'True1:3:1:3:4:9:4:3:4:9:8 ', 'True1:2:10:2:1:3:4:9:8 ', 'True1:3:4:9:8 ', 'True1:2:1:3:5:6:5:3:4:9:8 ']
9	6	4	184	3	0.75	2.0115631718585316	0.8736107855379628	92.66199999999999	457.986	0.24324324324324326:0.17117117117117117:0.21621621621621623:0.06306306306306306:0.11711711711711711:0.036036036036036036:0.036036036036036036:0.02702702702702703:0.02702702702702703:0.06306306306306306	['True1:2:1:3:4:3:1:3:5:6:5:7:5:3:1:2:1:3:1:2:10:2:1:3:4:9:8 ', 'False1:3:1:2:10:2:1:2:10:2:1:3:5:6:5:7:5:3:4:3:1:2:10:2:1:3:1:2:1:2:1:3:1:2:10:2:1:2:1:3:1:3 ', 'True1:3:4:9:8 ', 'True1:2:10:2:1:2:10:2:1:3:4:3:5:6:5:7:5:3:1:3:1:3:5:7:5:3:4:3:1:3:5:6:5:3:4:9:8 ']
9	6	3	208	0	0.0	1.9961354204774442	0.8669105982449812	0.0	540.0	0.2153846153846154:0.16153846153846155:0.23076923076923078:0.09230769230769231:0.13076923076923078:0.023076923076923078:0.038461538461538464:0.007692307692307693:0.038461538461538464:0.06153846153846154	['False1:3:5:7:5:3:1:2:10:2:1:2:10:2:1:3:4:9:4:3:5:3:1:2:1:3:5:3:4:3:1:2:10:2:1:3:1:2:1:3 ', 'False1:3:4:9:4:3:1:2:10:2:1:3:4:3:5:7:5:6:5:3:1:3:5:7:5:3:4:9:4:3:1:2:1:3:1:2:10:2:1:3:4 ', 'False1:2:10:2:1:3:5:7:5:3:1:3:5:6:5:3:1:2:1:3:5:7:5:3:4:9:4:3:1:2:1:2:10:2:1:3:5:6:5:3:1:2:10:2:1:3:4:9:8 ']
9	6	3	159	1	0.3333333333333333	2.0669816109557737	0.8976787078335864	22.932	382.932	0.2073170731707317:0.17073170731707318:0.18292682926829268:0.06097560975609756:0.14634146341463414:0.036585365853658534:0.06097560975609756:0.012195121951219513:0.036585365853658534:0.08536585365853659	['False1:3:1:2:1:2:10:2:1:3:5:7:5:6:5:3:4:9:4:3:1:2:10:2:1:3:1:3:5:7:5:6:5:3:1:2:10 ', 'False1:3:5:7:5:3:1:2:10:2:1:2:10:2:1:3:4:9:4:3:5:6:5:7:5:3:1:2:10:2:1:3:1:2:10:2:1:3:5:7 ', 'True1:3:4:9:8 ']
9	6	2	100	2	1.0	2.0760939357474135	0.9016361402079058	111.363	222.726	0.2:0.14:0.22:0.06:0.16:0.04:0.04:0.04:0.04:0.06	['True1:3:5:6:5:7:5:3:1:3:1:3:5:6:5:7:5:3:1:2:10:2:1:3:5:3:1:2:1:2:10:2:1:3:5:3:4:9:8 ', 'True1:2:10:2:1:3:4:3:4:9:8 ']
9	6	6	212	5	0.8333333333333334	2.0657672234710085	0.8971513060500605	49.6676	428.338	0.22807017543859648:0.13157894736842105:0.21052631578947367:0.10526315789473684:0.11403508771929824:0.017543859649122806:0.043859649122807015:0.043859649122807015:0.07017543859649122:0.03508771929824561	['False1:3:5:6:5:7:5:3:1:2:1:3:1:2:10:2:1:2:1:2:1:3:5:7:5:3:1:2:1:3:4:9:4:3:5:6:5:7:5 ', 'True1:2:10:2:1:3:5:7:5:3:4:9:8 ', 'True1:3:1:3:1:2:10:2:1:3:4:9:4:3:1:2:1:3:5:3:4:9:4:3:1:2:10:2:1:3:5:7:5:3:1:3:4:9:8 ', 'True1:3:4:9:8 ', 'True1:3:4:9:8 ', 'True1:2:1:2:1:3:4:3:1:3:4:9:8 ']
9	6	4	174	3	0.75	2.046759037932256	0.8888961559595873	90.34066666666666	451.02199999999993	0.22115384615384615:0.16346153846153846:0.21153846153846154:0.11538461538461539:0.09615384615384616:0.019230769230769232:0.038461538461538464:0.028846153846153848:0.04807692307692308:0.057692307692307696	['False1:3:1:2:1:2:10:2:1:3:1:2:1:3:1:2:10:2:1:3:4:3:1:2:1:2:10:2:1:3:5:7:5:6:5 ', 'True1:3:4:9:4:3:1:2:10:2:1:2:1:2:10:2:1:2:10:2:1:3:4:9:8 ', 'True1:3:4:9:8 ', 'True1:3:4:3:5:6:5:7:5:3:1:3:4:3:5:7:5:3:1:3:4:9:4:3:4:3:5:7:5:3:1:2:1:3:4:3:4:9:8 ']
9	6	4	219	2	0.5	1.976414254779462	0.8583458048056479	121.19250000000001	602.385	0.24647887323943662:0.19718309859154928:0.20422535211267606:0.07042253521126761:0.11267605633802817:0.028169014084507043:0.035211267605633804:0.014084507042253521:0.028169014084507043:0.06338028169014084	['False1:3:1:3:4:3:1:2:10:2:1:2:1:3:4:9:4:3:1:2:10:2:1:3:5:7:5:3:1:2:10:2:1:3:1:2:10:2 ', 'False1:2:10:2:1:2:1:2:1:3:4:9:4:3:1:2:1:3:4:3:1:2:1:3:5:6:5:3:1:3:5:7:5:3:1:2:1:3:1:2:1:2:1:2 ', 'True1:2:10:2:1:3:5:6:5:3:4:3:1:3:4:3:5:7:5:3:1:2:10:2:1:2:1:3:5:6:5:7:5:3:4:9:8 ', 'True1:3:1:2:10:2:1:3:5:6:5:7:5:3:1:2:10:2:1:3:4:9:8 ']
9	6	3	165	1	0.3333333333333333	1.951255977354312	0.8474197037457142	33.212	393.212	0.23655913978494625:0.1935483870967742:0.22580645161290322:0.08602150537634409:0.0967741935483871:0.021505376344086023:0.021505376344086023:0.010752688172043012:0.03225806451612903:0.07526881720430108	['False1:2:10:2:1:3:5:7:5:6:5:3:1:3:4:9:4:3:5:7:5:3:1:2:10:2:1:2:10:2:1:2:10:2:1:3:1:3:1:3 ', 'False1:2:1:3:5:6:5:3:4:3:1:2:1:3:1:2:10:2:1:2:1:2:10:2:1:3:5:3:4:3:1:2:10:2:1:3:4:3:1:2:1:3:4:9:4:3 ', 'True1:3:5:3:4:9:8 ']
9	10	18	213	18	1.0	1.9743030264445838	0.8574289099897725	26.083000000000002	469.494	0.1686746987951807:0.04216867469879518:0.22289156626506024:0.19879518072289157:0.06626506024096386:0.018072289156626505:0.012048192771084338:0.10843373493975904:0.15060240963855423:0.012048192771084338	['True1:2:1:3:1:3:4:9:8 ', 'True1:3:1:3:4:9:8 ', 'True1:3:5:7:5:3:4:3:1:2:1:2:10:2:1:3:5:6:5:3:4:9:4:9:4:9:4:9:8 ', 'True1:3:4:9:8 ', 'True1:3:4:9:8 ', 'True1:3:4:9:8 ', 'True1:3:4:9:8 ', 'True1:3:5:3:4:9:4:3:1:3:4:9:4:3:5:3:5:6:5:3:4:9:4:9:8 ', 'True1:3:4:3:4:9:8 ', 'True1:3:4:9:8 ', 'True1:3:4:9:8 ', 'True1:3:4:9:8 ', 'True1:3:4:9:8 ', 'True1:3:5:7:5:6:5:3:4:9:4:9:8 ', 'True1:3:4:3:4:9:8 ', 'Tr…
9	10	6	194	4	0.6666666666666666	2.0295836451301605	0.8814369776411163	70.10074999999999	640.4029999999999	0.23943661971830985:0.18309859154929578:0.19014084507042253:0.06338028169014084:0.13380281690140844:0.04225352112676056:0.028169014084507043:0.028169014084507043:0.04225352112676056:0.04929577464788732	['False1:2:1:2:10:2:1:3:4:3:1:3:5:6:5:3:1:2:1:2:1:3:5:6:5:3:1:3:5:6:5:3:1:2:10:2 ', 'False1:2:1:2:10:2:1:3:1:2:1:2:1:3:5:7:5:6:5:3:1:2:10:2:1:2:10:2:1:3:5:3:1:2:1:3:5:6:5:7 ', 'True1:3:4:9:8 ', 'True1:3:4:9:4:3:5:7:5:3:1:3:1:2:10:2:1:2:10:2:1:3:4:9:4:3:5:6:5:7:5:3:4:9:8 ', 'True1:2:1:2:1:3:4:9:8 ', 'True1:2:1:3:5:3:1:2:1:2:1:3:5:3:4:9:8 ']
9	10	6	284	3	0.5	2.007773807277676	0.8719650854105776	75.362	766.086	0.21354166666666666:0.11979166666666667:0.24479166666666666:0.078125:0.16666666666666666:0.041666666666666664:0.046875:0.015625:0.03125:0.041666666666666664	['False1:3:4:3:5:6:5:3:1:2:1:2:10:2:1:3:5:6:5:7:5:3:1:3:1:2:10:2:1:3:5:7:5:3:1:2:1 ', 'False1:3:5:3:4:9:4:3:1:2:10:2:1:3:5:6:5:7:5:3:1:3:5:6:5:3:4:9:4:3:1:2:1:3:4:3:1:2:10:2:1:3:5 ', 'True1:2:1:3:5:7:5:3:1:3:5:6:5:7:5:3:4:3:1:2:1:2:10:2:1:2:10:2:1:2:10:2:1:3:5:6:5:7:5:3:1:3:5:3:4:9:8 ', 'True1:3:4:9:8 ', 'False1:3:4:3:1:3:1:3:1:2:1:3:5:7:5:3:1:3:1:2:10:2:1:3:4:3:5:6:5:7:5:3:1:3:1:2:1:3:5:3:4:9:4 …
9	10	5	222	1	0.2	1.9664571980773666	0.8540215100239301	42.395	762.395	0.23157894736842105:0.1736842105263158:0.22105263157894736:0.05789473684210526:0.14736842105263157:0.03684210526315789:0.042105263157894736:0.010526315789473684:0.015789473684210527:0.06315789473684211	['False1:3:5:3:1:2:1:2:10:2:1:3:1:3:1:3:5:6:5:7:5:3:4:3:1:2:10:2:1:2:1:2:1:3:5:7:5:3:4:9:8 ', 'False1:2:10:2:1:3:5:7:5:6:5:3:1:2:1:2:10:2:1:3:5:6:5:3:1:2:10:2:1:3:1:2:10:2:1:2:1:3:1:3:4 ', 'False1:2:10:2:1:2:1:3:4:3:5:7:5:3:1:3:5:7:5:6:5:3:1:2:1:3:1:2:10:2:1:3:4:3:5:3:1:2:10:2:1:3:1:3:5:3:1:3 ', 'False1:3:5:7:5:6:5:3:4:3:1:2:1:3:1:2:1:3:5:7:5:6:5:3:4:3:1:2:10:2:1:2:10:2:1:2:10:2:1:3:5:3:4:3:1:3:4…
9	10	7	125	7	1.0	2.0397417534771725	0.8858485880427989	45.49257142857143	318.44800000000004	0.22105263157894736:0.17894736842105263:0.16842105263157894:0.12631578947368421:0.042105263157894736:0.010526315789473684:0.010526315789473684:0.07368421052631578:0.09473684210526316:0.07368421052631578	['True1:2:1:3:4:9:4:3:5:7:5:3:1:3:4:9:8 ', 'True1:2:1:2:10:2:1:3:5:6:5:3:1:2:10:2:1:3:1:2:10:2:1:3:4:9:8 ', 'True1:3:4:9:4:3:4:9:8 ', 'True1:3:4:3:4:9:8 ', 'True1:3:4:9:8 ', 'True1:2:10:2:1:3:1:2:10:2:1:2:10:2:1:2:10:2:1:3:4:9:8 ', 'True1:2:1:3:4:9:8 ']
9	10	7	294	2	0.2857142857142857	2.0181674851509204	0.8764790023576075	50.9725	1001.945	0.2139917695473251:0.14814814814814814:0.23045267489711935:0.09053497942386832:0.13580246913580246:0.03292181069958848:0.04526748971193416:0.00823045267489712:0.037037037037037035:0.05761316872427984	['True1:2:10:2:1:3:5:3:4:3:1:2:10:2:1:3:4:9:8 ', 'False1:2:10:2:1:3:1:2:1:2:10:2:1:3:5:6:5:3:4:3:1:3:5:7:5:3:1:2:1:3:5:7:5:6:5:3 ', 'False1:3:4:3:1:3:1:2:10:2:1:3:5:6:5:7:5:3:1:3:1:2:1:3:1:2:10:2:1:3:5:3:1:3:5:6:5:7:5:3 ', 'False1:2:1:3:5:7:5:6:5:3:4:3:1:3:4:9:4:3:1:2:1:2:10:2:1:3:4:3:5:7:5:6:5:3:1:2:1:3:4:9:4:3 ', 'False1:3:1:3:4:9:4:3:1:3:1:2:10:2:1:2:10:2:1:3:1:2:10:2:1:3:4:9:4:3:5:6:5:7:5:3:1…
9	10	6	228	2	0.3333333333333333	1.8998417470213467	0.8250907872208044	34.747	789.494	0.27225130890052357:0.193717277486911:0.225130890052356:0.06806282722513089:0.09947643979057591:0.015706806282722512:0.03664921465968586:0.010471204188481676:0.020942408376963352:0.05759162303664921	['False1:2:1:2:1:3:1:3:1:2:10:2:1:2:10:2:1:2:1:3:5:7:5:3:1:3:4:9:4:3:5:7:5:3:1:2:10:2:1:3:4:3 ', 'False1:3:4:3:1:2:1:2:1:3:1:2:1:3:1:3:5:7:5:6:5:3:4:3:1:3:4:3:5:7:5:6:5:3:1:2:10:2:1:3:5 ', 'False1:2:1:2:1:2:1:3:1:3:1:2:1:3:5:7:5:3:1:2:1:3:5:7:5:6:5:3:4:3:1:2:1:2:1:3:4:9:4:3 ', 'False1:2:1:3:5:7:5:3:1:3:1:2:10:2:1:3:1:2:10:2:1:2:10:2:1:3:1:2:10:2:1:2:10:2:1:3:4:3:1:2:1:3:1:3:4:3:5:3 ', 'True1:2:10…
9	10	11	257	10	0.9090909090909091	2.0831580873730324	0.90470406227824	39.1293	571.293	0.20754716981132076:0.10062893081761007:0.22641509433962265:0.11949685534591195:0.11320754716981132:0.025157232704402517:0.031446540880503145:0.06289308176100629:0.08176100628930817:0.031446540880503145	['False1:2:1:3:4:3:5:7:5:6:5:3:1:3:1:2:1:3:1:2:10:2:1:3:5:3:1:2:10:2:1:3:4:3:5:3:1:2:1:2:10 ', 'True1:3:1:2:1:3:5:7:5:3:4:3:1:2:10:2:1:3:4:9:8 ', 'True1:2:10:2:1:3:5:7:5:3:1:3:4:9:4:3:4:9:8 ', 'True1:3:4:3:1:2:1:3:5:6:5:3:4:9:8 ', 'True1:3:4:9:4:9:4:3:5:7:5:3:4:9:8 ', 'True1:3:4:9:8 ', 'True1:3:4:9:8 ', 'True1:3:4:9:8 ', 'True1:3:5:7:5:6:5:3:1:2:1:3:4:9:8 ', 'True1:3:4:9:8 ', 'True1:3:5:6:5:3:1:2…
9	10	6	117	6	1.0	2.0770452483434245	0.9020492900189184	40.599	243.594	0.16666666666666666:0.1111111111111111:0.18055555555555555:0.16666666666666666:0.06944444444444445:0.0:0.027777777777777776:0.08333333333333333:0.1388888888888889:0.05555555555555555	['True1:2:10:2:1:3:4:9:8 ', 'True1:3:4:9:8 ', 'True1:3:4:3:5:3:4:9:4:9:4:9:8 ', 'True1:3:5:7:5:3:1:2:10:2:1:2:10:2:1:3:4:9:4:9:8 ', 'True1:2:10:2:1:3:4:9:4:3:4:9:8 ', 'True1:3:5:7:5:3:1:3:4:9:8 ']
9	10	4	202	1	0.25	1.9446556763412928	0.8445532294368594	83.777	623.777	0.23529411764705882:0.15441176470588236:0.25:0.08088235294117647:0.1323529411764706:0.03676470588235294:0.029411764705882353:0.007352941176470588:0.022058823529411766:0.051470588235294115	['False1:3:5:3:1:3:5:3:1:2:1:3:4:3:5:7:5:3:1:2:10:2:1:2:1:3:1:3:5:6:5:7:5:3:4:3 ', 'False1:3:5:6:5:3:1:2:10:2:1:3:4:3:1:3:5:7:5:6:5:3:1:2:1:2:1:3:4:3:1:2:1:3:1:3:4:3:1 ', 'False1:2:1:2:10:2:1:3:4:9:4:3:1:2:10:2:1:2:1:3:4:9:4:3:5:7:5:6:5:3:1:2:10:2:1:3:5:6:5:3:1:3 ', 'True1:2:10:2:1:3:5:3:4:3:1:2:10:2:1:3:4:9:8 ']
9	14	18	270	17	0.9444444444444444	2.059675961546134	0.8945059046082603	31.797294117647056	720.5539999999997	0.21182266009852216:0.09852216748768473:0.2315270935960591:0.12807881773399016:0.08866995073891626:0.029556650246305417:0.014778325123152709:0.08374384236453201:0.08374384236453201:0.029556650246305417	['False1:3:4:3:1:3:5:6:5:3:4:3:1:2:1:2:1:3:5:6:5:3:1:3:4:3:1:2:10:2:1:3:4:3:1:2:10:2 ', 'True1:3:4:3:5:3:1:2:1:3:4:9:8 ', 'True1:3:4:9:8 ', 'True1:3:1:2:1:3:4:9:8 ', 'True1:3:4:9:8 ', 'True1:2:10:2:1:3:5:6:5:3:4:9:8 ', 'True1:2:1:3:1:3:5:7:5:6:5:3:1:2:10:2:1:3:5:7:5:3:4:3:1:2:1:3:4:9:8 ', 'True1:3:5:6:5:7:5:3:4:9:8 ', 'True1:3:4:9:8 ', 'True1:3:1:3:4:3:4:3:5:3:1:2:1:3:4:3:4:9:8 ', 'True1:3:4:9:8 …
9	14	8	176	7	0.875	2.11504978005978	0.9185544484306487	39.494142857142855	456.45900000000006	0.20168067226890757:0.13445378151260504:0.19327731092436976:0.13445378151260504:0.09243697478991597:0.025210084033613446:0.03361344537815126:0.058823529411764705:0.08403361344537816:0.04201680672268908	['True1:2:10:2:1:3:5:6:5:7:5:3:4:9:8 ', 'False1:3:4:3:1:3:4:3:1:2:1:3:4:3:1:2:1:3:5:6:5:7:5:3:4:3:1:2:10:2:1:3:5:3:1:2:1:3:5:7 ', 'True1:3:4:9:8 ', 'True1:2:1:2:10:2:1:2:1:2:10:2:1:2:10:2:1:3:4:9:4:9:4:3:4:9:8 ', 'True1:3:4:9:4:3:5:6:5:7:5:3:4:9:8 ', 'True1:3:4:9:8 ', 'True1:2:1:3:4:9:8 ', 'True1:3:4:9:8 ']
9	14	10	285	7	0.7	2.071226630566674	0.8995222964261717	37.56614285714286	802.9630000000001	0.21100917431192662:0.13761467889908258:0.22018348623853212:0.11467889908256881:0.11467889908256881:0.03669724770642202:0.027522935779816515:0.03211009174311927:0.05963302752293578:0.045871559633027525	['False1:2:1:3:1:3:4:9:4:3:5:3:1:2:1:3:5:6:5:7:5:3:1:3:1:2:10:2:1:2:1:3:5:7:5:6:5:3:1:3:4:9:4:3 ', 'False1:2:1:2:10:2:1:2:10:2:1:3:5:7:5:3:1:2:1:2:1:3:5:6:5:3:4:9:4:3:1:3:4:3:1:2:10 ', 'False1:3:4:3:5:6:5:3:1:2:10:2:1:3:1:3:4:3:5:6:5:3:1:2:1:2:10:2:1:3:4:3:1:2:1:2:10:2:1:2:10:2:1:2:10:2:1:3:4:3 ', 'True1:3:5:3:4:3:1:3:5:6:5:7:5:3:1:3:4:9:8 ', 'True1:3:4:9:8 ', 'True1:3:4:9:4:3:4:9:8 ', 'True1:3:4…
9	14	4	168	2	0.5	1.9866295320470833	0.8627822433540875	56.443	472.886	0.24761904761904763:0.13333333333333333:0.23809523809523808:0.09523809523809523:0.12380952380952381:0.047619047619047616:0.02857142857142857:0.01904761904761905:0.0380952380952381:0.02857142857142857	['False1:3:1:3:1:2:1:2:1:2:10:2:1:3:1:3:1:3:4:9:4:3:1:2:1:2:10:2:1:3:1:2:1:3:5:6 ', 'False1:2:10:2:1:3:4:3:1:2:1:3:5:6:5:7:5:3:4:3:1:2:1:3:4:3:5:6:5:7:5:3:1:3:5:6:5:3:4:9:4 ', 'True1:3:5:6:5:7:5:3:4:3:1:2:1:3:4:9:8 ', 'True1:2:1:3:5:3:1:3:4:9:8 ']
9	14	6	202	4	0.6666666666666666	2.035785288540309	0.8841303171528755	98.16449999999999	752.6579999999999	0.2254335260115607:0.15606936416184972:0.21965317919075145:0.08670520231213873:0.12716763005780346:0.028901734104046242:0.04046242774566474:0.023121387283236993:0.04046242774566474:0.05202312138728324	['False1:2:1:2:10:2:1:3:5:6:5:7:5:3:4:9:4:3:1:2:1:3:5:7:5:3:4:3:1:3:5:3:1:2:1:3:5:7 ', 'False1:2:10:2:1:3:1:2:10:2:1:3:4:3:1:3:5:3:4:3:1:2:1:3:4:9:4:3:5:6:5:3:1:2:10:2:1:2:10 ', 'True1:2:1:3:5:3:1:2:1:3:1:2:1:3:4:9:8 ', 'True1:2:1:3:4:9:4:3:5:6:5:7:5:3:1:2:1:2:10:2:1:3:5:7:5:3:1:3:4:9:8 ', 'True1:2:10:2:1:3:4:3:1:2:10:2:1:3:5:7:5:6:5:3:4:3:1:3:1:2:10:2:1:3:4:9:8 ', 'True1:2:1:3:5:6:5:7:5:3:1:3:4:…
9	14	6	173	4	0.6666666666666666	2.007875048619135	0.8720090539665136	49.8215	559.286	0.22627737226277372:0.145985401459854:0.24817518248175183:0.08029197080291971:0.11678832116788321:0.029197080291970802:0.029197080291970802:0.029197080291970802:0.029197080291970802:0.06569343065693431	['False1:3:1:2:10:2:1:3:4:3:1:3:5:6:5:7:5:3:4:3:1:2:10:2:1:3:1:3:5:6:5:3:1:2:10:2:1:3:1:3 ', 'False1:3:5:7:5:3:1:2:10:2:1:3:5:6:5:3:1:3:1:2:1:3:4:3:1:2:10:2:1:3:5:7:5:3:4:3:1:2:1:3:4:3:5 ', 'True1:2:10:2:1:3:1:2:10:2:1:2:10:2:1:2:10:2:1:3:4:3:5:7:5:6:5:3:1:3:4:9:8 ', 'True1:3:4:9:8 ', 'True1:3:5:3:4:3:1:3:4:9:8 ', 'True1:3:4:9:8 ']
9	14	12	212	10	0.8333333333333334	2.107123172269148	0.9151119664069659	27.8661	638.6610000000001	0.21965317919075145:0.13872832369942195:0.19653179190751446:0.10404624277456648:0.08670520231213873:0.028901734104046242:0.023121387283236993:0.06358381502890173:0.08092485549132948:0.057803468208092484	['False1:3:1:2:10:2:1:3:5:7:5:6:5:3:4:3:1:2:10:2:1:2:10:2:1:2:10:2:1:3:4:3:5:6:5:7 ', 'False1:2:1:3:5:7:5:3:1:2:10:2:1:3:4:9:4:3:1:2:10:2:1:2:1:2:10:2:1:3:1:2:1:3:5:3:1:3:1:3:4:9:8 ', 'True1:3:1:2:10:2:1:3:5:6:5:3:4:9:4:3:1:3:5:6:5:3:4:9:8 ', 'True1:3:4:9:8 ', 'True1:3:5:6:5:7:5:3:1:2:10:2:1:2:1:3:1:3:4:9:8 ', 'True1:2:10:2:1:3:4:9:8 ', 'True1:3:4:9:4:9:8 ', 'True1:3:4:9:8 ', 'True1:3:1:3:4:9:8 '…
9	14	10	146	10	1.0	1.9798115707155903	0.8598212403699904	34.76729999999999	347.67299999999994	0.21296296296296297:0.08333333333333333:0.23148148148148148:0.16666666666666666:0.037037037037037035:0.009259259259259259:0.009259259259259259:0.09259259259259259:0.12037037037037036:0.037037037037037035	['True1:2:10:2:1:3:4:9:4:3:1:3:1:3:4:9:8 ', 'True1:3:4:9:4:3:5:3:4:9:8 ', 'True1:2:10:2:1:3:1:3:4:9:8 ', 'True1:3:1:3:4:9:8 ', 'True1:3:4:3:1:2:10:2:1:3:4:9:4:3:1:3:4:9:8 ', 'True1:2:10:2:1:3:4:9:8 ', 'True1:3:4:9:8 ', 'True1:3:4:3:1:3:5:6:5:7:5:3:1:3:4:9:8 ', 'True1:2:1:3:4:9:8 ', 'True1:3:4:9:8 ']
9	14	5	84	5	1.0	2.0287934267757337	0.88109379017029	32.8394	164.197	0.2127659574468085:0.1276595744680851:0.1702127659574468:0.14893617021276595:0.0425531914893617:0.02127659574468085:0.0:0.10638297872340426:0.1276595744680851:0.0425531914893617	['True1:2:1:3:4:9:4:3:1:3:4:9:8 ', 'True1:2:10:2:1:3:4:9:8 ', 'True1:2:10:2:1:3:5:6:5:3:4:9:8 ', 'True1:3:4:9:8 ', 'True1:2:1:3:4:9:8 ']
9	14	7	270	5	0.7142857142857143	2.0472250748371077	0.8890985532157275	66.00520000000002	690.0260000000001	0.21818181818181817:0.12121212121212122:0.24242424242424243:0.10909090909090909:0.11515151515151516:0.030303030303030304:0.030303030303030304:0.03636363636363636:0.05454545454545454:0.04242424242424243	['True1:2:10:2:1:3:5:3:4:9:4:3:1:3:4:9:8 ', 'False1:2:10:2:1:3:1:3:1:2:1:2:10:2:1:3:4:9:4:3:5:7:5:6:5:3:1:2:1:3:4:3:1:2:1 ', 'True1:3:1:3:5:7:5:3:4:3:1:3:5:3:1:3:1:2:1:3:5:7:5:6:5:3:4:9:8 ', 'True1:3:1:2:1:3:1:2:10:2:1:2:10:2:1:3:1:2:1:3:4:9:8 ', 'True1:3:5:7:5:6:5:3:1:3:4:9:8 ', 'False1:3:4:9:4:3:1:3:4:3:4:3:5:6:5:3:4:3:5:3:1:2:10:2:1:3:4:3:5:6:5:7:5:3:1:2:10:2:1:3:4:9:8 ', 'True1:3:4:9:8 ']
9	18	7	253	4	0.5714285714285714	1.975783916165345	0.8580720522238063	83.02799999999999	872.112	0.23529411764705882:0.1715686274509804:0.23529411764705882:0.08823529411764706:0.10784313725490197:0.029411764705882353:0.024509803921568627:0.0196078431372549:0.024509803921568627:0.06372549019607843	['False1:2:10:2:1:3:1:3:5:3:1:2:10:2:1:3:4:3:5:7:5:6:5:3:1:2:1:3:5:7:5:6:5:3:4:3:1:2:10:2:1:3:4 ', 'False1:3:1:2:10:2:1:2:10:2:1:2:1:3:4:3:5:3:1:2:10:2:1:3:1:2:1:3:4:3:1:2 ', 'True1:3:1:2:1:2:1:2:10:2:1:3:4:3:1:2:1:3:4:9:8 ', 'False1:2:10:2:1:3:5:6:5:3:4:3:1:3:5:3:1:2:10:2:1:2:1:3:5:7:5:3:1:2:10:2:1:3:5:7:5:3:1:2:10:2:1:2:10 ', 'True1:3:4:3:5:6:5:3:1:3:4:3:1:3:5:7:5:6:5:3:1:3:4:3:1:3:4:9:8 ', 'Tr…
9	18	6	142	5	0.8333333333333334	2.122183473432165	0.9216525720978654	35.8206	359.103	0.20689655172413793:0.11494252873563218:0.20689655172413793:0.06896551724137931:0.14942528735632185:0.04597701149425287:0.04597701149425287:0.05747126436781609:0.05747126436781609:0.04597701149425287	['False1:3:5:6:5:7:5:3:1:2:10:2:1:3:1:3:1:3:1:2:1:3:1:2:10:2:1:3:5:3:1:3:5:7:5:6:5:3 ', 'True1:2:1:3:4:9:8 ', 'True1:3:4:9:8 ', 'True1:2:10:2:1:3:4:9:8 ', 'True1:2:10:2:1:3:4:3:5:6:5:7:5:3:4:9:8 ', 'True1:3:5:7:5:6:5:3:4:9:8 ']
9	18	27	339	27	1.0	1.9670799116030913	0.8542919510719588	37.33148148148148	1007.9499999999999	0.15160349854227406:0.037900874635568516:0.24489795918367346:0.21574344023323616:0.08454810495626822:0.02040816326530612:0.02040816326530612:0.07871720116618076:0.13702623906705538:0.008746355685131196	['True1:2:1:3:4:3:1:3:1:3:1:2:1:3:4:9:8 ', 'True1:3:4:3:4:3:5:6:5:3:1:3:4:9:8 ', 'True1:3:1:3:4:9:4:3:5:7:5:6:5:3:4:9:8 ', 'True1:3:4:3:4:3:5:7:5:6:5:3:1:3:4:9:8 ', 'True1:2:1:3:4:9:8 ', 'True1:3:4:9:8 ', 'True1:3:4:9:4:3:4:9:8 ', 'True1:3:4:3:4:9:8 ', 'True1:3:4:9:8 ', 'True1:3:5:3:1:3:5:3:4:9:8 ', 'True1:3:1:3:4:9:8 ', 'True1:3:4:9:4:9:8 ', 'True1:3:4:3:1:3:4:9:8 ', 'True1:3:4:9:4:3:4:9:8 ', 'T…
9	18	27	337	24	0.8888888888888888	2.0811037709460174	0.9038118839899042	35.23650000000001	1385.6759999999995	0.2325:0.15:0.1875:0.105:0.08:0.02:0.0225:0.0625:0.0875:0.0525	['False1:3:5:6:5:3:1:2:1:3:1:2:10:2:1:2:1:2:10:2:1:3:1:2:10:2:1:3:1:3:1:2:10:2:1:3:5:7:5 ', 'False1:3:1:2:1:3:1:2:10:2:1:3:5:6:5:3:1:2:10:2:1:3:1:2:1:3:5:7:5:6:5:3:4:9:4:3:1:2:10:2:1:3:4:9 ', 'False1:2:1:3:4:3:1:2:1:3:4:9:4:3:1:2:10:2:1:3:1:2:1:3:4:3:1:2:10:2:1:3:1:2:1:3:5:7:5:3:1:3:4:9:8 ', 'True1:2:10:2:1:2:10:2:1:2:1:3:1:3:4:9:4:3:5:7:5:3:1:3:5:7:5:3:1:2:10:2:1:3:5:3:4:9:8 ', 'True1:2:10:2:1:2…
9	18	18	280	17	0.9444444444444444	2.0966217475430815	0.9105512555963129	38.909294117647065	841.4580000000001	0.17083333333333334:0.1:0.2:0.175:0.0875:0.020833333333333332:0.025:0.07083333333333333:0.11666666666666667:0.03333333333333333	['False1:2:1:3:5:7:5:6:5:3:4:3:1:2:10:2:1:2:10:2:1:3:4:9:4:3:5:6:5:7:5:3:1:3:5:3:4:3:1:2:10 ', 'True1:2:1:3:4:3:5:3:1:2:1:2:10:2:1:3:4:3:5:6:5:7:5:3:1:2:10:2:1:3:4:9:8 ', 'True1:3:4:3:5:6:5:7:5:3:1:3:5:3:4:9:4:3:4:3:4:9:4:9:8 ', 'True1:2:1:2:10:2:1:2:1:3:5:3:4:9:4:3:4:9:4:9:8 ', 'True1:3:4:9:8 ', 'True1:3:4:9:8 ', 'True1:3:4:9:4:3:4:9:4:3:4:9:8 ', 'True1:3:4:9:4:9:4:3:4:9:8 ', 'True1:3:5:7:5:6:5:…
9	18	8	207	6	0.75	1.9937667572607467	0.8658819008804823	48.822333333333326	652.934	0.25:0.20238095238095238:0.18452380952380953:0.09523809523809523:0.06547619047619048:0.017857142857142856:0.011904761904761904:0.03571428571428571:0.05952380952380952:0.07738095238095238	['False1:2:10:2:1:3:1:2:1:2:10:2:1:3:1:3:5:3:1:2:10:2:1:3:1:2:10:2:1:3:4:3:5:6:5:3:1:2:1 ', 'False1:2:10:2:1:3:5:6:5:3:4:9:4:3:1:2:10:2:1:3:5:7:5:3:1:2:1:3:4:9:4:3:1:2:10:2:1:2:10:2:1:3:4:9:4 ', 'True1:2:1:3:1:2:1:3:5:6:5:7:5:3:4:9:8 ', 'True1:3:4:3:5:3:1:2:10:2:1:2:1:2:10:2:1:3:4:9:4:3:1:2:1:3:4:9:8 ', 'True1:3:1:2:10:2:1:2:1:3:1:2:10:2:1:3:4:9:8 ', 'True1:2:10:2:1:3:4:9:8 ', 'True1:3:4:9:8 ', '…
9	18	27	352	27	1.0	2.0754986858024647	0.9013776264414614	38.8985925925926	1050.2620000000002	0.18461538461538463:0.08:0.2246153846153846:0.15692307692307692:0.08923076923076922:0.021538461538461538:0.024615384615384615:0.08307692307692308:0.1076923076923077:0.027692307692307693	['True1:3:5:7:5:6:5:3:4:3:1:2:10:2:1:2:10:2:1:3:4:9:8 ', 'True1:3:1:2:1:3:4:9:8 ', 'True1:3:4:9:4:9:4:9:4:3:4:9:8 ', 'True1:3:5:3:4:3:1:2:10:2:1:3:4:9:4:9:8 ', 'True1:2:1:3:4:3:4:9:8 ', 'True1:2:10:2:1:3:4:9:8 ', 'True1:2:10:2:1:2:1:3:4:9:8 ', 'True1:2:1:2:10:2:1:3:5:3:4:3:1:2:1:3:4:9:8 ', 'True1:3:4:9:8 ', 'True1:2:10:2:1:3:4:9:4:9:8 ', 'True1:2:10:2:1:3:4:9:8 ', 'True1:3:4:3:5:6:5:7:5:3:1:3:4:9…
9	18	8	212	6	0.75	2.108784205669984	0.9158333440472061	35.362166666666674	572.173	0.20689655172413793:0.12413793103448276:0.21379310344827587:0.09655172413793103:0.12413793103448276:0.034482758620689655:0.034482758620689655:0.04827586206896552:0.06896551724137931:0.04827586206896552	['False1:3:4:3:5:7:5:6:5:3:1:3:1:3:1:3:5:7:5:3:1:2:10:2:1:3:1:3:1:2:1:3:4:9:4:3:1:3:4:9 ', 'True1:2:10:2:1:3:4:9:8 ', 'False1:2:10:2:1:3:5:6:5:7:5:3:1:3:1:2:1:2:10:2:1:3:5:7:5:6:5:3:1:2:10:2:1:3:5:7:5:3:4:9:8 ', 'True1:2:10:2:1:3:5:6:5:3:4:9:4:3:5:6:5:3:1:2:10:2:1:3:4:9:8 ', 'True1:2:1:3:4:9:8 ', 'True1:3:4:3:4:9:8 ', 'True1:3:4:9:8 ', 'True1:2:1:3:5:3:4:9:8 ']
9	18	29	253	29	1.0	1.9565637714343989	0.8497248494257745	28.83144827586207	836.112	0.22491349480968859:0.11072664359861592:0.2041522491349481:0.1695501730103806:0.020761245674740483:0.006920415224913495:0.006920415224913495:0.10034602076124567:0.12110726643598616:0.03460207612456748	['True1:3:1:2:10:2:1:3:5:7:5:6:5:3:4:3:1:2:10:2:1:2:1:3:4:9:8 ', 'True1:3:4:3:1:2:10:2:1:3:4:9:8 ', 'True1:3:1:2:1:3:4:3:1:2:1:2:1:3:4:9:8 ', 'True1:3:4:3:1:2:1:3:4:3:4:3:4:9:8 ', 'True1:3:4:9:4:9:8 ', 'True1:2:1:3:1:2:1:2:10:2:1:3:4:9:8 ', 'True1:3:4:9:8 ', 'True1:3:4:9:8 ', 'True1:3:4:9:8 ', 'True1:2:10:2:1:3:4:3:4:9:8 ', 'True1:3:5:7:5:6:5:3:4:9:4:9:8 ', 'True1:2:10:2:1:3:4:9:8 ', 'True1:3:4:9…
9	18	7	185	7	1.0	2.0827348540194746	0.9045202543682324	59.99157142857143	419.94100000000003	0.1794871794871795:0.10256410256410256:0.23931623931623933:0.15384615384615385:0.09401709401709402:0.02564102564102564:0.02564102564102564:0.05982905982905983:0.07692307692307693:0.042735042735042736	['True1:2:1:3:4:9:8 ', 'True1:3:4:3:5:7:5:3:4:3:4:3:4:3:4:9:8 ', 'True1:3:1:3:5:6:5:3:4:3:4:9:8 ', 'True1:3:5:7:5:6:5:3:1:2:10:2:1:3:4:9:4:3:1:3:4:9:8 ', 'True1:2:1:3:4:9:8 ', 'True1:3:4:3:5:7:5:3:4:9:4:3:1:2:10:2:1:3:4:9:8 ', 'True1:2:10:2:1:2:10:2:1:3:1:2:10:2:1:3:5:6:5:3:4:3:1:3:1:3:4:9:8 ']
