# Supplementary material for: Intrinsic motivation in cognitive architecture: intellectual curiosity originated from pattern discovery
Source: Front Artif Intell. 2024 Oct 17;7:1397860. doi: 10.3389/frai.2024.1397860 (PMC11525000; doi:10.3389/frai.2024.1397860)
Supplement: Supplementary file 4 [file Data_Sheet_4.zip › data/random_11_11_10_15_9_1_180.csv]

map_no	reward	round	skill	goal_time	goal_rate	entropy	entropy_n	achivenmt_time	giveup_time
0	15	27	856	9	0.333333333	2.235844862	0.734382783	55.03777778	3600
0	15	46	879	35	0.760869565	2.580946523	0.84773444	51.06197143	3600
0	15	29	911	14	0.482758621	2.257846013	0.741609254	69.9635	3600
0	15	37	1264	26	0.702702703	2.49669965	0.820062818	68.66057692	3600
0	15	29	926	15	0.517241379	2.234775169	0.734031433	75.25213333	3600
0	15	30	1146	17	0.566666667	2.299187649	0.755188275	65.99682353	3461.946
0	15	45	1073	32	0.711111111	2.284819807	0.750469032	43.30059375	3600
0	15	43	1002	32	0.744186047	2.387907271	0.78432901	53.60534375	3600
0	15	23	1115	6	0.260869565	2.183611866	0.717226399	99.79816667	3600
0	15	29	938	15	0.517241379	2.351766378	0.772458218	79.9078	3600
