# Supplementary material for: Intrinsic motivation in cognitive architecture: intellectual curiosity originated from pattern discovery
Source: Front Artif Intell. 2024 Oct 17;7:1397860. doi: 10.3389/frai.2024.1397860 (PMC11525000; doi:10.3389/frai.2024.1397860)
Supplement: Supplementary file 4 [file Data_Sheet_4.zip › data/random_n_11_11_10_2_4_5_180.csv]

map_no	reward	round	skill	goal_time	goal_rate	entropy	entropy_n	achivenmt_time	giveup_time	probability	path
0	2	5	1214	1	0.2	2.3618834593001816	0.7757812621234309	165.455	885.455	0.036744692433315185:0.04300489929232444:0.0010887316276537834:0.003810560696788242:0.026673924877517692:0.18617310832879694:0.09417528579205225:0.08764289602612955:0.22482308111050625:0.08056614044637997:0.038649972781709306:0.018780620577027764:0.07757212847033207:0.04790419161676647:0.0008165487207403375:0.004082743603701687:0.008982035928143712:0.017691888949373978:0.0:0.0005443658138268917:0…	['False1:5:1:5:1:2:6:7:6:7:6:9:6:7:6:2:6:9:6:7:6:2:6:7:11:7:6:7:6:9:8:9:6:9:10:9:6:9:6:7:6:9:8:13:14:13:14:13:8:9:6:7:11:7:6:7:11:12:17:12:4:12:11:12:11:12:17:12:4:3:4:3:3:4:3:4:4:12:17:12:17:12:17:12:17:12:17:12:17:12:4:12:17:12:17:12:4:12:12:11:17:12:17:12:11:16:15:16:15:16:15:16:11:12:11:7:6:9:6:9:10:9:8:9:6:7:6:7:11:7:6:9:6:7:6:9:10:9:6:9:6:7:6:7:11:7:6:9:6:9:10:9:6:7:6:7:6:9:6:9:8:9:8:9:6:7:…
0	2	3	326	3	1.0	2.229643536334051	0.7323459038131751	82.26633333333332	246.79899999999998	0.07511045655375552:0.0780559646539028:0.0:0.0:0.03240058910162003:0.05743740795287187:0.017673048600883652:0.048600883652430045:0.06332842415316642:0.035346097201767304:0.007363770250368188:0.0029455081001472753:0.2812960235640648:0.060382916053019146:0.0:0.005891016200294551:0.0014727540500736377:0.21207658321060383:0.005891016200294551:0.010309278350515464:0.004418262150220913	['True1:2:6:2:1:2:6:2:1:2:1:5:1:2:1:5:1:5:1:2:1:5:1:2:1:2:6:2:1:2:1:5:1:5:1:5:1:5:1:5:1:5:1:5:1:5:1:2:6:2:6:9:10:9:10:9:10:9:8:9:8:13:18:13:18:13:18:13:18:13:18:13:8:13:18:13:18:13:14:13:18:13:18:13:18:13:18:13:8:9:8:13:14:13:14:13:14:13:18:13:18:13:18:13:14:13:14:13:18:13:14:13:14:13:18:13:8:9:10:9:6:2:6:2:1:2:6:9:10:9:6:2:1:2:1:5:1:1:2:5:1:2:6:2:1:2:1:2:6:2:1:5:1:5:1:1:5:2:1:2:1:5:1:2:1:2:6:7:6…
0	2	5	114	5	1.0	2.4689017751624704	0.8109323631750339	21.017000000000003	105.08500000000001	0.1865671641791045:0.06716417910447761:0.007462686567164179:0.022388059701492536:0.12686567164179105:0.08955223880597014:0.08955223880597014:0.0:0.0:0.0:0.06716417910447761:0.04477611940298507:0.0:0.0:0.05223880597014925:0.11194029850746269:0.022388059701492536:0.0:0.014925373134328358:0.05970149253731343:0.03731343283582089	['True1:5:1:5:1:5:1:5:1:5:1:2:1:5:1:5:1:5:1:2:6:2:6:7:6:7:11:12:4:12:17:12:17:12:4:3:4:12:17:12:11:16:11:16:20:21 ', 'True1:5:1:5:1:5:5:1:1:2:6:7:6:7:11:16:15:16:15:16:11:16:20:21 ', 'True1:5:1:5:1:2:1:5:1:5:1:2:6:7:6:7:6:7:6:7:11:16:20:21 ', 'True1:2:1:5:1:2:6:7:6:7:11:7:11:16:20:21 ', 'True1:2:6:7:11:16:15:16:20:19:20:19:20:16:15:16:15:16:15:16:15:16:20:21 ']
0	2	3	453	1	0.3333333333333333	2.7356177409703957	0.898537552909607	39.606	399.606	0.06361323155216285:0.11323155216284987:0.05979643765903308:0.10178117048346055:0.024173027989821884:0.10559796437659033:0.043256997455470736:0.04961832061068702:0.03435114503816794:0.006361323155216285:0.031806615776081425:0.07888040712468193:0.12086513994910941:0.044529262086514:0.005089058524173028:0.02544529262086514:0.02544529262086514:0.04580152671755725:0.003816793893129771:0.0152671755725…	['True1:5:1:5:1:5:1:5:1:2:6:2:1:2:6:2:6:2:1:2:6:2:6:2:6:2:6:9:6:2:1:2:1:2:6:2:6:7:11:16:20:16:20:21 ', 'False1:2:6:2:1:5:1:5:1:5:1:5:1:2:6:2:6:7:6:2:6:7:6:7:6:2:6:6:2:7:6:7:6:2:6:2:6:2:6:2:1:5:1:2:1:5:1:2:1:2:2:1:5:1:2:1:2:1:2:2:1:2:1:2:1:2:5:1:2:1:2:6:2:6:7:11:12:4:3:4:3:4:3:4:12:4:12:4:4:12:3:4:3:4:3:4:3:4:12:17:12:4:12:17:12:11:16:11:16:20:19:20:19:20:19:20:16:15:16:20:16:11:16:20:16:11:16:15:…
0	2	4	666	2	0.5	2.6164020598688675	0.8593801206554131	66.277	492.554	0.05286024619840695:0.05503258508327299:0.023171614771904415:0.026792179580014484:0.022447501810282405:0.0890658942795076:0.07603186097031137:0.1325126719768284:0.10065170166545981:0.018102824040550327:0.0832729905865315:0.017378711078928313:0.1564083997103548:0.01882693700217234:0.005068790731354091:0.03982621288921072:0.005068790731354091:0.07168718320057929:0.001448225923244026:0.0028964518464…	['True1:5:1:2:6:2:6:2:1:5:1:5:1:2:1:5:1:2:6:7:11:7:6:2:1:5:1:5:1:2:1:2:1:5:1:2:6:9:6:2:1:5:1:5:1:2:1:5:1:5:1:2:6:7:11:16:15:16:11:7:11:7:6:9:6:9:6:7:11:12:17:12:11:16:11:7:6:7:11:12:17:12:11:16:20:19:20:21 ', 'True1:5:1:2:6:2:6:7:6:2:6:7:6:9:8:13:8:9:8:9:8:13:18:13:18:13:18:18:13:18:13:13:18:13:18:13:8:13:18:18:13:18:13:13:14:13:8:9:6:7:11:16:11:7:11:16:11:16:7:11:7:11:16:11:7:11:16:11:12:17:12:1…
0	2	6	352	6	1.0	2.6503633118725234	0.8705349906550084	48.568333333333335	291.41	0.07180385288966724:0.06129597197898424:0.014010507880910683:0.024518388791593695:0.017513134851138354:0.07005253940455342:0.08581436077057793:0.017513134851138354:0.03852889667250438:0.005253940455341506:0.14535901926444833:0.07880910683012259:0.03502626970227671:0.014010507880910683:0.10157618213660245:0.15586690017513136:0.008756567425569177:0.008756567425569177:0.008756567425569177:0.02626970…	['True1:2:1:2:6:2:1:5:1:2:6:7:6:9:6:9:6:9:8:13:8:13:14:13:18:13:14:13:14:13:8:13:8:9:8:9:8:13:14:13:18:13:14:13:14:13:18:13:14:13:8:13:8:13:14:13:18:13:8:13:18:13:8:9:10:9:6:2:1:2:1:2:1:2:1:2:1:2:1:2:1:2:1:2:1:5:1:5:1:5:1:5:1:2:1:5:1:5:1:5:1:2:1:2:1:2:6:7:6:9:9:6:9:6:9:6:6:7:6:7:11:7:11:16:11:7:11:7:11:7:11:7:11:16:15:16:11:12:17:12:11:7:11:7:16:15:16:15:16:15:16:11:12:4:12:11:16:15:16:20:16:11:1…
0	2	3	541	1	0.3333333333333333	2.5114419855801873	0.8249050670351267	58.062	418.062	0.18680297397769516:0.12732342007434944:0.01486988847583643:0.020446096654275093:0.10408921933085502:0.1171003717472119:0.08736059479553904:0.032527881040892194:0.09200743494423792:0.017657992565055763:0.07434944237918216:0.022304832713754646:0.039962825278810406:0.010223048327137546:0.0027881040892193307:0.01486988847583643:0.007434944237918215:0.020446096654275093:0.0018587360594795538:0.004646…	['False1:5:1:2:1:2:6:9:10:9:8:9:6:9:8:9:6:7:6:7:11:16:15:16:11:7:11:7:6:2:1:2:6:9:8:9:6:9:6:9:6:9:6:9:8:13:18:13:18:13:14:13:18:13:14:13:18:13:8:9:10:9:6:2:1:2:6:9:6:9:6:9:6:9:6:9:8:9:8:13:8:9:10:9:10:9:6:2:1:2:6:9:10:9:6:9:8:13:14:13:8:13:8:9:6:2:1:2:6:9:6:7:11:12:4:3:4:3:4:3:4:3:4:12:17:12:4:3:4:3:4:12:11:7:11:12:11:7:11:12:11:16:11:16:15:16:15:16:11:7:11:12:11:12:11:12:11:7:6:9:6:9:6:7:11:16:2…
0	2	4	422	4	1.0	2.4848831036671104	0.8161815701792662	84.25225	337.009	0.24210526315789474:0.20526315789473684:0.017543859649122806:0.03508771929824561:0.037719298245614034:0.04035087719298246:0.011403508771929825:0.03245614035087719:0.08421052631578947:0.04649122807017544:0.021929824561403508:0.062280701754385964:0.03508771929824561:0.011403508771929825:0.014912280701754385:0.03245614035087719:0.037719298245614034:0.017543859649122806:0.0:0.010526315789473684:0.003…	['True1:2:1:5:1:5:1:2:1:2:1:2:1:2:1:2:1:2:2:1:1:2:1:2:1:2:2:1:2:1:2:2:1:2:1:2:1:2:1:2:1:2:1:2:2:1:2:1:1:2:2:1:2:2:1:1:2:2:1:1:2:1:2:1:2:1:2:1:2:1:2:1:2:1:2:1:2:1:2:2:1:1:2:1:2:1:2:1:1:2:1:2:1:2:2:1:1:2:2:1:1:2:1:2:1:2:1:2:1:2:1:5:1:1:2:1:1:2:1:2:2:1:2:1:1:2:1:2:2:1:1:2:1:5:1:1:2:1:2:1:2:1:2:1:2:2:1:2:1:2:1:1:2:1:2:1:2:1:2:1:2:1:2:1:1:2:1:2:1:2:1:2:2:2:1:2:1:2:1:2:1:1:2:1:2:1:2:1:2:2:2:1:2:1:2:1:2…
0	2	5	100	5	1.0	2.5146089142798993	0.8259452724415549	20.132	100.66000000000001	0.1111111111111111:0.09523809523809523:0.007936507936507936:0.023809523809523808:0.015873015873015872:0.03968253968253968:0.047619047619047616:0.0:0.0:0.0:0.07936507936507936:0.07142857142857142:0.0:0.0:0.07142857142857142:0.15873015873015872:0.047619047619047616:0.0:0.06349206349206349:0.12698412698412698:0.03968253968253968	['True1:2:1:2:6:7:11:16:11:7:11:16:20:19:20:19:20:19:20:16:20:21 ', 'True1:2:1:5:1:2:6:7:11:16:20:19:20:21 ', 'True1:2:6:7:11:16:15:16:15:16:15:16:15:16:15:16:11:16:11:16:15:16:20:19:20:19:20:16:20:21 ', 'True1:2:1:2:1:2:1:2:6:7:11:16:15:16:15:16:20:16:20:21 ', 'True1:5:1:2:1:2:1:2:6:7:11:12:17:12:17:12:17:12:17:12:4:12:17:12:17:12:4:3:4:12:11:16:15:16:20:19:20:19:20:21 ']
0	2	5	1125	1	0.2	2.6121037414492747	0.8579683004085547	164.977	884.977	0.07409879839786382:0.0520694259012016:0.06041388518024032:0.0911214953271028:0.050066755674232306:0.07810413885180241:0.017690253671562083:0.10347129506008011:0.11081441922563418:0.03404539385847797:0.009679572763684913:0.04773030707610147:0.1451935914552737:0.07309746328437917:0.0006675567423230974:0.002336448598130841:0.006675567423230975:0.03938584779706275:0.0013351134846461949:0.00166889185…	['False1:2:6:2:6:2:1:5:1:5:1:5:1:5:1:5:1:2:1:5:1:5:1:5:1:2:6:7:6:9:8:9:6:9:6:2:6:2:6:2:6:7:11:12:11:12:4:3:4:3:4:3:4:3:4:3:4:12:4:3:4:3:4:12:4:3:4:12:4:3:4:12:11:7:6:9:10:9:10:9:8:9:10:9:8:9:10:9:8:13:14:13:14:13:8:9:10:9:8:13:18:13:14:13:8:9:8:9:6:2:6:2:6:7:11:16:15:16:15:16:11:7:6:9:10:9:8:13:14:13:14:13:18:13:18:13:18:13:14:13:8:9:10:9:8:9:6:7:6:2:6:2:1:5:1:2:6:7:11:12:4:3:4:12:4:12:4:12:4:12:…
0	6	5	270	4	0.8	2.6261770600230854	0.8625908048773784	87.20175	528.807	0.125:0.09722222222222222:0.020061728395061727:0.05401234567901234:0.07561728395061729:0.10802469135802469:0.06327160493827161:0.007716049382716049:0.04938271604938271:0.009259259259259259:0.09567901234567901:0.11265432098765432:0.0015432098765432098:0.0:0.024691358024691357:0.06635802469135803:0.05092592592592592:0.0:0.007716049382716049:0.024691358024691357:0.006172839506172839	['True1:5:1:5:1:2:1:5:1:5:1:5:1:2:6:2:1:5:1:5:1:2:6:2:1:5:1:5:1:5:1:5:1:2:6:2:6:9:6:2:1:5:1:5:1:2:6:2:1:5:1:2:6:2:1:2:6:7:11:7:11:7:11:7:6:9:6:2:1:5:1:2:1:2:6:2:1:5:1:2:6:9:8:13:8:9:6:7:11:12:17:12:4:3:4:12:17:12:17:12:4:3:4:12:4:3:4:12:4:12:4:12:17:12:17:12:11:12:17:12:11:12:17:12:17:12:17:12:11:12:4:12:11:7:11:16:15:16:20:19:20:19:20:19:20:16:20:21 ', 'False1:5:1:5:1:5:1:2:1:5:1:2:6:9:10:9:6:2:…
0	6	8	786	1	0.125	2.2195275400442784	0.7290232164306057	178.364	1438.364	0.15044187161745565:0.07056244433787764:0.000959101185175036:0.0018496951428375694:0.12331300952250462:0.0067137082962252514:0.001438651777762554:0.14318010550113036:0.08241419469754059:0.06795916969240255:0.0011646228677125437:0.0026032746454750975:0.17092553264369392:0.0719325888881277:0.00013701445502500514:0.0004110433650750154:0.0010276084126875386:0.10282934849626636:0.0:6.850722751250257e-…	['False1:5:1:2:1:2:1:5:1:5:1:5:1:5:1:5:1:2:1:2:1:5:1:5:1:2:6:7:6:9:8:9:8:9:8:13:8:9:8:9:8:13:8:9:10:9:6:9:8:9:8:9:10:9:8:9:10:9:8:13:18:13:14:13:14:13:8:13:8:13:8:13:8:9:8:13:8:13:18:13:18:13:14:13:8:9:8:13:8:9:10:9:10:9:8:9:6:2:1:5:1:2:6:2:6:9:10:9:6:7:6:9:8:9:8:9:8:9:10:9:8:9:10:9:8:9:8:9:10:9:10:9:10:9:10:9:6:7:6:2:1:2:1:2:6:9:8:13:18:13:14:13:18:13:18:13:14:13:14:13:8:9:10:9:8:13:8:13:8:9:6:7…
0	6	4	341	2	0.5	2.634751940500558	0.8654072993039672	141.245	642.49	0.1905940594059406:0.14356435643564355:0.01485148514851485:0.02599009900990099:0.08044554455445545:0.08787128712871287:0.03712871287128713:0.043316831683168314:0.06188118811881188:0.012376237623762377:0.04084158415841584:0.034653465346534656:0.09034653465346534:0.039603960396039604:0.008663366336633664:0.028465346534653466:0.011138613861386138:0.028465346534653466:0.0049504950495049506:0.01237623…	['False1:2:6:9:6:7:11:16:11:12:4:12:11:16:11:12:4:12:4:3:4:3:4:3:4:3:4:3:4:3:4:12:17:12:4:12:11:16:11:12:11:7:6:9:8:13:14:13:8:9:6:7:6:7:6:2:6:9:8:9:6:2:6:7:6:2:1:2:1:2:6:9:6:7:6:9:8:9:10:9:8:13:14:13:14:13:18:13:14:13:14:13:18:13:8:13:8:13:18:13:18:13:18:13:8:13:18:13:8:13:18:13:14:13:14:13:14:13:14:13:18:13:18:13:18:13:14:13:14:13:18:13:14:13:8:13:8:9:10:9:10:9:8:13:8:9:8:13:8:13:14:13:14:13:18…
0	6	4	221	3	0.75	2.709061649076001	0.889814972459764	78.15633333333334	414.469	0.16341463414634147:0.1:0.03414634146341464:0.05121951219512195:0.0951219512195122:0.07073170731707316:0.041463414634146344:0.04878048780487805:0.06585365853658537:0.03170731707317073:0.04390243902439024:0.04390243902439024:0.0951219512195122:0.01707317073170732:0.004878048780487805:0.01707317073170732:0.012195121951219513:0.04878048780487805:0.0:0.007317073170731708:0.007317073170731708	['False1:2:1:2:6:7:6:7:11:7:11:12:11:7:11:16:11:12:17:12:4:3:4:3:4:3:4:12:4:3:4:12:4:3:4:12:11:7:6:2:1:5:1:5:1:2:1:5:1:5:1:5:1:5:1:5:1:2:1:5:1:2:1:2:6:2:1:5:1:5:1:2:1:5:1:2:6:7:11:7:6:9:10:9:8:9:10:9:10:9:10:9:6:7:6:2:1:5:1:2:6:9:8:13:18:13:8:9:10:9:8:13:18:13:8:9:10:9:10:9:6:2:1:2:1:2:6:7:6:2:6:2:6:7:6:9:8:13:18:13:14:13:14:13:18:13:18:13:14:13:18:13:8:13:18:13:18:13:8:13:14:13 ', 'True1:5:1:5:1…
0	6	7	791	3	0.42857142857142855	1.9720692222438716	0.6477433694719325	89.57133333333333	988.7139999999999	0.008169934640522876:0.013666072489601902:0.0017825311942959:0.0023767082590612004:0.0037136066547831252:0.030897207367795602:0.018270944741532978:0.27718360071301246:0.23544266191325014:0.13116458704693998:0.007278669043374926:0.0010398098633392751:0.15062388591800357:0.04337492572786691:0.0010398098633392751:0.0023767082590612004:0.0:0.06981580510992276:0.00029708853238265005:0.0010398098633392…	['True1:2:1:5:1:5:1:5:1:2:6:7:6:2:1:5:1:5:1:2:6:2:1:2:1:5:1:5:1:2:1:2:1:5:1:5:1:5:1:2:6:7:11:16:15:16:11:16:20:21 ', 'False1:5:1:2:1:2:6:2:6:7:6:9:10:9:8:9:6:7:6:2:1:2:6:9:6:7:6:7:6:2:1:2:1:5:1:2:1:2:6:7:6:7:11:16:15:16:11:7:6:2:1:2:6:7:6:7:6:9:6:9:6:9:8:9:6:2:6:9:8:13:18:13:18:13:18:13:14:13:14:13:14:13:18:13:8:13:14:13:8:9:6:7:11:7:6:2:6:9:8:13:18:13:8:13:14:13:14:13:8:13:8:9:10:9:8:9:8:9:8:9:8…
0	6	7	305	5	0.7142857142857143	1.165838588191782	0.38292987226711045	61.47180000000001	667.3589999999999	0.4605876393110436:0.008308004052684904:0.0052684903748733535:0.006889564336372847:0.4541033434650456:0.008915906788247214:0.005673758865248227:0.004052684903748734:0.004863221884498481:0.0014184397163120568:0.00425531914893617:0.004863221884498481:0.007700101317122594:0.0028368794326241137:0.0022289766970618034:0.005065856129685917:0.002026342451874367:0.0028368794326241137:0.0026342451874366768…	['True1:5:1:2:6:2:6:7:11:12:17:12:11:12:17:12:11:7:11:16:15:16:20:19:20:16:15:16:20:21 ', 'False1:2:6:7:6:7:6:7:6:7:6:9:8:9:8:13:14:13:8:13:14:13:14:13:18:13:14:13:18:13:18:13:8:9:8:13:14:13:18:13:18:13:14:13:14:13:8:9:10:9:6:7:6:9:10:9:10:9:6:2:1:5:1:5:1:5:1:2:1:2:1:5:1:2:1:5:1:5:1:5:1:5:1:5:1:2:6:2:1:5:1:2:6:2:1:5:1:5:1:5:1:5:1:2:1:2:1:2:6:7:6:9:10:9:8:13:8:13:18:13:14:13:18:13:18:13:14:13:18:1…
0	6	9	704	7	0.7777777777777778	2.2153729800792323	0.7276586149044129	121.81257142857145	1212.6879999999999	0.01379654255319149:0.010638297872340425:0.1085438829787234:0.16090425531914893:0.00980718085106383:0.18733377659574468:0.08494015957446809:0.004488031914893617:0.15475398936170212:0.0028257978723404257:0.02992021276595745:0.14544547872340424:0.003989361702127659:0.0018284574468085107:0.0014960106382978723:0.005485372340425532:0.06848404255319149:0.0004986702127659574:0.0006648936170212766:0.0029…	['True1:5:1:5:1:2:1:5:1:2:6:9:6:7:6:9:6:9:6:9:10:9:6:2:1:2:1:5:1:5:1:2:6:9:10:9:6:9:6:9:6:9:8:9:6:9:8:9:8:9:10:9:6:7:6:9:10:9:6:7:11:12:17:12:4:3:4:12:4:12:11:16:20:19:20:21 ', 'True1:2:6:7:6:7:11:12:4:3:4:3:4:3:4:12:17:12:11:16:20:16:11:16:15:16:11:16:11:12:4:3:4:3:4:12:4:3:4:12:11:7:11:12:11:7:6:9:8:13:14:13:8:13:14:13:18:13:8:9:6:9:6:9:10:9:10:9:10:9:8:9:6:9:10:9:6:9:10:9:8:9:6:9:6:7:6:7:11:12…
0	6	16	379	13	0.8125	1.4722504852654916	0.48357353751887083	22.120153846153848	827.5620000000002	0.11070381231671554:0.03787878787878788:0.0:0.00012218963831867058:0.0793010752688172:0.010386119257086998:0.0030547409579667643:0.36852394916911047:0.002932551319648094:0.0004887585532746823:0.0020772238514173997:0.00024437927663734115:0.3737781036168133:0.0004887585532746823:0.00036656891495601173:0.002565982404692082:0.0:0.0009775171065493646:0.0012218963831867058:0.0032991202346041057:0.00158…	['True1:2:1:5:1:5:1:2:1:5:1:5:1:5:1:5:1:5:1:5:1:2:1:5:1:5:1:5:1:5:1:2:1:5:1:5:1:5:1:5:1:5:1:5:1:5:1:5:1:5:1:5:1:5:1:5:1:2:1:5:1:5:1:5:1:5:1:5:1:5:1:2:1:5:1:5:1:5:1:5:1:2:1:5:1:5:1:2:1:5:1:5:1:5:1:5:1:5:1:5:1:5:1:5:1:2:6:2:6:9:10:9:6:2:6:2:6:7:6:7:11:7:11:12:4:12:11:16:15:16:20:16:20:19:20:19:20:19:20:16:20:21 ', 'True1:5:1:2:1:5:1:5:1:2:6:2:1:5:1:5:1:5:1:5:1:2:1:2:6:7:11:16:20:19:20:19:20:19:20:2…
0	6	6	273	5	0.8333333333333334	2.85336536150869	0.9372127878427879	55.18500000000002	455.92500000000007	0.06609808102345416:0.06396588486140725:0.023454157782515993:0.07036247334754797:0.029850746268656716:0.08102345415778252:0.07249466950959488:0.053304904051172705:0.042643923240938165:0.010660980810234541:0.07462686567164178:0.09594882729211088:0.11087420042643924:0.042643923240938165:0.008528784648187633:0.03624733475479744:0.023454157782515993:0.03837953091684435:0.01279317697228145:0.031982942…	['True1:2:1:5:1:5:1:5:1:2:6:2:6:7:11:7:11:7:6:7:11:16:11:16:20:21 ', 'False1:2:6:7:6:9:8:13:14:13:18:13:14:13:18:13:8:13:14:13:8:13:14:13:18:13:14:13:18:13:18:13:18:13:14:13:8:9:8:13:14:13:8:13:14:13:18:13:18:13:18:13:8:13:8:13:14:13:14:13:14:13:8:9:8:13:18:13:8:13:18:13:18:13:18:13:8:9:8:9:6:7:11:12:4:3:4:3:4:3:4:12:4:12:4:3:4:3:4:12:11:16:15:16:20:19:20:19:20:16:20:19:20:19:20:16:20:16:11:12:4:…
0	6	3	230	2	0.6666666666666666	2.467274290111475	0.8103978014878446	94.60300000000001	369.206	0.2059447983014862:0.05732484076433121:0.0021231422505307855:0.004246284501061571:0.17197452229299362:0.11040339702760085:0.04883227176220807:0.05732484076433121:0.11040339702760085:0.03184713375796178:0.029723991507430998:0.010615711252653927:0.059447983014861996:0.014861995753715499:0.010615711252653927:0.025477707006369428:0.0:0.021231422505307854:0.006369426751592357:0.016985138004246284:0.00…	['False1:5:1:5:1:2:6:2:1:2:6:7:6:2:6:9:10:9:6:7:11:7:6:7:6:7:6:9:8:9:10:9:8:9:10:9:6:7:11:12:11:12:11:7:6:2:6:2:1:5:1:2:1:5:1:5:1:5:1:5:1:5:1:5:1:5:1:5:1:5:1:5:1:5:1:5:1:2:1:5:1:5:1:5:1:5:1:5:1:5:1:5:1:5:1:5:1:5:1:5:1:5:1:5:1:5:1:5:1:5:1:5:1:5:1:5:1:5:1:2:1:5:1:5:1:5:1:5:1:5:1:5:1:5:1:5:1:5:1:5:1:5:1:5:1:5:1:5:1:5:1:5:1:5:1:1:5:1:5:1:5:1:5:1:5:1:5:1:2:6:9:6:2:6:7:6:7:6:9:6:9:6:2:1:2:6:7:6:9:10:9:…
0	10	8	259	6	0.75	1.1502555313084	0.37781148105727774	58.80516666666666	712.8309999999999	0.4590799926103824:0.008498060225383337:0.0011084426380934787:0.0022168852761869575:0.4548309624976907:0.013301311657121744:0.005542213190467393:0.007574358026972104:0.013855532976168483:0.0038795492333271752:0.005911694069831886:0.003694808793644929:0.007389617587289858:0.0012931830777757251:0.0009237021984112322:0.004064289673009422:0.0011084426380934787:0.002401625715869204:0.00036948087936449…	['True1:2:6:7:6:7:6:7:11:12:17:12:11:16:11:12:4:3:4:12:17:12:4:12:17:12:11:16:11:7:6:9:6:2:6:7:11:12:11:7:6:7:11:7:11:16:20:21 ', 'True1:2:6:9:8:9:6:9:10:9:6:2:6:7:6:9:6:2:6:7:11:12:11:7:6:2:6:9:8:13:8:9:10:9:6:9:8:13:18:13:18:13:8:9:6:9:10:9:6:9:6:7:6:7:6:9:10:9:8:9:6:7:6:7:11:16:20:19:20:21 ', 'True1:2:6:9:6:7:11:12:4:12:11:16:20:21 ', 'True1:5:1:2:1:2:6:9:10:9:6:2:6:2:1:5:1:5:1:5:1:5:1:5:1:5:1…
0	10	23	1122	3	0.13043478260869565	2.6118579667490582	0.8578875735605042	58.714333333333336	3599.9999999999995	0.04146631863351193:0.08900032055685304:0.007120941521271237:0.06949214635710034:0.03569629527865549:0.13364931080276596:0.11739249896963869:0.043687319686770164:0.004098548335394056:0.0023583825617071942:0.13238998030865046:0.09094655859321335:0.06587443330127765:0.05955488391262536:0.01435636763291661:0.018752575903283417:0.04256537070110363:0.023881485552044696:0.0002747630168979255:0.00737280…	['False1:5:1:2:6:9:6:9:8:13:14:13:8:13:8:13:18:13:14:13:8:13:8:9:10:9:8:13:8:9:8:13:18:13:18:13:8:13:14:13:14:13:8:9:8:13:14:13:14:13:14:13:18:13:14:13:14:13:14:13:8:13:18:13:14:13:18:13:18:13:14:13:18:13:18:13:18:13:14:13:14:13:8:13:14:13:14:13:14:13:14:13:14:13:14:13:14:13:14:13:14:13:8:13:14:13:14:13:14:13:14:13:8:13:18:13:18:13:18:13:18:13:14:13:14:13:14:13:14:13:14:13:14:13:14:13:14:13:14:13…
0	10	40	1346	29	0.725	2.3754744927049116	0.7802453558138991	61.20717241379311	3599.9999999999995	0.013901236563485008:0.01693202941889598:0.0007273902852986341:0.001980117998868504:0.003839004283520569:0.031964761981734424:0.008082114281095934:0.08397316738058676:0.04728036854441122:0.012971793421158975:0.008567041137961692:0.0034348985694657723:0.21898488644629435:0.05204881597025782:0.028974379697728925:0.11913036450335408:0.0008890325709205528:0.15893477733775155:0.08385193566637032:0.102…	['True1:2:1:2:1:5:1:5:1:5:1:2:1:2:6:7:6:9:10:9:10:9:6:9:10:9:8:13:18:13:18:13:8:9:8:13:18:13:18:13:18:13:8:13:18:13:18:13:18:13:18:13:18:13:8:9:6:2:1:2:1:5:1:5:1:2:1:2:1:2:1:5:1:5:1:2:6:7:6:7:11:16:11:7:11:12:11:16:11:16:20:21 ', 'True1:2:6:7:11:16:15:16:15:16:15:16:15:16:11:7:6:2:6:2:1:2:1:5:1:2:1:2:1:5:1:2:1:2:6:9:6:9:8:13:8:9:10:9:8:13:18:13:8:9:8:9:10:9:10:9:10:9:6:2:6:9:8:13:18:13:8:9:6:7:6:…
0	10	24	1496	8	0.3333333333333333	2.437511719590342	0.8006220251124245	100.44775000000001	3600.0	0.14901032125463562:0.19422724632500782:0.005182967695813413:0.04383182163442206:0.02908717215495286:0.17313792949376702:0.03078504088289174:0.04249139895447031:0.07921898038514812:0.06014029757383495:0.04338501407443814:0.04901478933023547:0.04240203744247353:0.003619141235869711:0.000536169071980698:0.012510611679549618:0.005719136767794111:0.034180778338769494:0.000268084535990349:0.0008936151…	['True1:5:1:2:6:7:11:16:11:16:20:21 ', 'True1:2:6:7:11:12:17:12:17:12:11:12:11:12:4:12:4:3:4:12:11:16:15:16:20:19:20:19:20:19:20:16:20:19:20:19:20:21 ', 'False1:2:1:5:1:2:1:2:6:9:8:13:18:13:8:9:6:2:1:5:1:2:6:9:6:2:1:2:1:2:1:2:6:9:6:2:1:5:1:2:1:2:1:2:1:5:1:2:1:2:1:5:1:5:1:5:1:5:1:5:1:5:1:2:1:5:1:5:1:5:1:2:6:2:1:5:1:2:6:2:6:2:6:7:6:7:6:9:10:9:6:9:10:9:10:9:6:7:11:7:6:7:11:12:17:12:11:7:11:12:11:12:…
0	10	10	383	9	0.9	2.8706400926844053	0.9428868242570615	83.32644444444445	929.938	0.09266802443991853:0.08044806517311609:0.026476578411405296:0.06109979633401222:0.04684317718940937:0.08859470468431772:0.04786150712830957:0.06008146639511202:0.07026476578411406:0.024439918533604887:0.06517311608961303:0.0835030549898167:0.08044806517311609:0.025458248472505093:0.010183299389002037:0.03971486761710794:0.025458248472505093:0.018329938900203666:0.014256619144602852:0.02953156822…	['True1:1:5:1:5:1:2:6:9:8:13:8:13:14:13:14:13:14:13:8:13:18:13:18:13:14:13:8:9:8:9:6:7:6:7:11:7:6:7:11:12:11:16:11:12:11:16:11:12:17:12:4:12:4:12:4:12:11:12:11:12:17:12:4:12:11:12:17:12:4:3:4:12:4:12:17:12:4:3:4:3:4:3:4:12:11:7:11:16:15:16:20:21 ', 'False1:2:6:9:10:9:6:2:1:5:1:2:1:5:1:5:1:5:1:5:1:5:1:5:1:2:6:7:6:2:6:7:6:2:1:5:1:2:6:7:6:2:1:2:1:5:1:5:1:5:1:5:1:2:1:2:6:7:11:7:11:12:4:3:4:3:4:3:4:3:…
0	10	37	1152	22	0.5945945945945946	2.5248031685071854	0.8292936643275772	49.03372727272728	3600.0000000000005	0.05115251026207768:0.07150443493986279:0.006315124723713293:0.00912822573700376:0.010879237592215173:0.07549444556075437:0.03091540603381462:0.10655337715647156:0.11674369205155438:0.007606854780836467:0.0026695754513878923:0.009443981973189425:0.12756551941900854:0.003645549272325401:0.0002870511238051497:0.07968539196830955:0.005568791801819904:0.07216465252461464:0.0667106811723168:0.14533398…	['True1:5:1:2:6:2:6:7:6:9:6:9:8:9:6:2:6:9:10:9:6:9:8:13:14:13:14:13:14:13:8:9:6:7:11:16:15:16:11:7:6:7:6:7:6:7:11:16:11:16:20:19:20:21 ', 'True1:2:1:2:1:5:1:5:1:2:6:7:11:16:11:16:20:16:20:21 ', 'False1:5:1:5:1:2:6:7:6:9:8:9:8:13:14:13:18:13:8:9:6:9:8:9:6:2:1:5:1:5:1:2:6:2:1:5:1:5:1:5:1:5:1:5:1:2:1:5:1:2:6:2:6:9:10:9:8:13:14:13:18:13:8:13:18:13:8:9:8:13:18:13:18:13:8:9:10:9:8:13:14:13:18:13:8:13:1…
0	10	19	683	12	0.631578947368421	1.9790918477654624	0.6500500121934892	62.51058333333334	2010.1270000000002	0.023923444976076555:0.02196049564470617:0.010305483989694516:0.022328548644338118:0.013249907986750091:0.03152987363513679:0.02208317997791682:0.021347073978652927:0.029198871304134462:0.007729112992270887:0.027603974972396025:0.03496503496503497:0.34915961231750703:0.008710587657956079:0.008833271991166729:0.015703594650963073:0.013863329652803336:0.33014354066985646:0.001594896331738437:0.0042…	['True1:1:2:1:2:1:5:1:2:1:2:1:5:1:2:6:9:6:9:8:9:8:13:14:13:14:13:14:13:14:13:14:13:18:13:18:13:8:13:8:9:8:9:10:9:6:7:11:7:11:7:11:16:15:16:20:16:15:16:15:16:11:12:4:12:17:12:11:16:20:19:20:19:20:16:11:7:11:12:11:12:11:12:11:16:15:16:20:21 ', 'True1:2:6:9:10:9:6:7:6:7:11:7:6:2:6:9:10:9:6:7:11:7:6:7:11:12:11:7:11:16:11:16:11:7:6:7:11:7:11:16:11:16:20:16:20:16:11:16:11:16:20:16:15:16:20:21 ', 'False…
0	10	37	816	29	0.7837837837837838	2.462718930369535	0.8089015537724406	34.74451724137931	2447.590999999999	0.10036847604905681:0.09624374415662981:0.12990155639883408:0.1336963097398669:0.0219435736677116:0.09629874058186218:0.024968377055491393:0.004784688995215311:0.13760105593136446:0.12852664576802508:0.024968377055491393:0.02122862013969092:0.007534510256833306:0.0012649177803442776:0.02172358796678216:0.029258098223615466:0.009734367266127702:0.003684760490568113:0.0008799428037177583:0.00379475…	['False1:2:6:9:10:9:10:9:8:13:18:13:18:13:14:13:8:9:8:13:8:13:8:9:10:9:10:9:6:2:6:7:11:7:6:9:10:9:8:9:8:9:10:9:6:2:1:2:1:5:1:5:1:5:1:5:1:2:1:2:6:2:1:2:1:5:1:2:1:5:1:2:1:5:1:2:1:2:1:5:1:5:1:2:6:7:11:12:11:16:20:19:20:16:11:12:4:12:11:7:11:7:11:7:6:9:8:13:18:13:14:13:8:9:10:9:10:9:10:9:8:9:8:9:6:9:6:7:11:12:11:7:6:2:6:2:1:5:1:2:1:2:6:7:6:2:6:9:8:13:18:13:8:9:6:2:1:5:1:5 ', 'True1:5:1:2:6:9:10:9:8:1…
0	10	27	759	22	0.8148148148148148	2.2025824137449055	0.7234574416183026	54.40663636363636	2096.946	0.12861415752741776:0.12357663850553602:0.002886078606286404:0.006296898777352154:0.03384583092826783:0.005142467334837592:0.005194941491315527:0.008238442567035735:0.003463294327543685:0.0008920606601248885:0.009392874009550297:0.00944534816602823:0.18271501285616834:0.1531195886026132:0.0016791730072939078:0.14614052579104791:0.0029385527627643388:0.03195676129506218:0.0010494831295586923:0.142…	['True1:5:1:2:1:2:1:2:6:9:6:9:8:13:18:13:18:13:14:13:18:13:18:13:14:13:14:13:18:13:18:13:14:13:14:13:8:13:14:13:14:13:8:9:6:9:6:2:1:5:1:5:1:5:1:2:6:9:10:9:6:7:11:16:15:16:20:19:20:21 ', 'True1:2:6:9:10:9:8:13:14:13:18:13:14:13:14:13:8:13:8:9:10:9:10:9:10:9:10:9:6:2:1:5:1:5:1:2:6:9:8:13:8:9:6:9:10:9:10:9:6:7:6:7:6:9:8:9:10:9:10:9:10:9:10:9:6:7:11:7:6:9:8:13:8:13:18:13:18:13:18:13:18:13:18:13:8:9:1…
0	10	23	647	22	0.9565217391304348	2.2354861611102597	0.7342649649781758	68.64359090909092	1690.1590000000003	0.020218228498074454:0.04797817715019256:0.030648267008985878:0.042682926829268296:0.013318356867779204:0.07573812580231065:0.018292682926829267:0.022143774069319642:0.06306161745827984:0.025994865211810013:0.011874197689345315:0.017329910141206675:0.28321566110397944:0.006578947368421052:0.0139602053915276:0.021662387676508344:0.002246469833119384:0.27053915275994866:0.0016046213093709885:0.0073…	['True1:5:1:2:6:9:10:9:6:2:6:9:8:13:18:13:8:9:10:9:8:9:8:13:18:13:14:13:18:13:18:13:18:13:18:13:14:13:14:13:14:13:8:13:8:9:8:9:10:9:10:9:10:9:6:7:11:7:6:9:10:9:10:9:6:2:6:9:10:9:10:9:6:2:1:5:1:2:6:9:10:9:8:9:10:9:6:7:11:12:4:12:17:12:4:3:4:3:4:12:4:12:17:12:4:12:4:12:4:3:4:3:4:3:4:3:4:12:11:16:15:16:20:21 ', 'True1:5:1:2:1:5:1:5:1:2:1:2:6:9:8:9:10:9:10:9:10:9:10:9:10:9:6:9:6:2:1:5:1:5:1:2:1:2:1:5…
0	14	25	1154	8	0.32	2.111128691400141	0.6934186673226695	85.00574999999998	3600.0	0.010333374338787059:0.05982695698527904:0.0030754090294009104:0.005084676261942839:0.005084676261942839:0.06999630950916472:0.0060278016976257846:0.1762004346578095:0.17451921105507032:0.01853446508385615:0.0059047853364497475:0.0045105999097880016:0.2165087956698241:0.08660351826792964:0.0005330708984294911:0.0026243490384221103:0.0008201090745069094:0.152048222413581:0.0003280436298027638:0.00…	['True1:5:1:5:1:2:6:9:8:9:8:9:8:13:18:13:18:13:14:13:18:13:18:13:8:13:18:13:14:13:18:13:14:13:8:13:14:13:14:13:14:13:14:13:18:13:18:13:8:9:8:13:8:13:18:13:14:13:8:9:6:7:11:16:15:16:20:21 ', 'True1:2:1:5:1:2:6:9:6:7:11:7:11:16:20:16:11:7:6:7:6:7:6:2:6:2:6:2:6:9:6:9:6:2:1:5:1:2:1:5:1:5:1:2:1:5:1:5:1:2:6:9:10:9:10:9:6:7:6:2:6:7:6:7:11:7:11:16:15:16:20:16:15:16:15:16:20:16:20:16:20:16:15:16:15:16:20:…
0	14	31	1114	16	0.5161290322580645	1.9625348927062716	0.6446117356171565	58.08375000000001	3599.9999999999995	0.0044474985206818226:0.0037603313672717555:0.04334879459428506:0.06499455992670217:0.0018897096718776842:0.005898184733436409:0.0028250205195747198:0.14489682948710608:0.009639428124224551:0.004390234591230983:0.00230964515451717:0.06346752180801313:0.29000362671553187:0.18946725457634236:0.00041993548263948537:0.0015652140716562637:0.0014888621657218118:0.16316402298192367:0.0005535513180247762…	['False1:1:2:1:5:1:2:6:9:6:7:11:7:11:7:6:2:6:2:6:9:8:13:18:13:8:13:14:13:14:13:8:13:14:13:14:13:14:13:18:13:18:13:8:9:8:13:14:13:8:9:6:2:1:2:6:2:6:2:6:2:1:5:1:5:1:2:1:2:6:7:11:7:11:12:17:12:17:12:17:12:11:16:11:12:17:12:4:12:17:12:17:12:4:3:4:12:17:12:11:7:6:7:6:9:10:9:10:9:6:7:6:2:1:5:1:2:1:5:1:5:1:2:1:5:1:5:1:5:1:5:1:2:6:9:8:13:14:13:8:9:10:9:10:9:8:9:10:9:8:9:8:9:6:2:6:7:11:12:11:7:6:7:6:2:1:2…
0	14	41	935	27	0.6585365853658537	2.5528535065995293	0.8385070429989852	45.321185185185186	3600.0000000000005	0.09934593732712896:0.03481826169015001:0.11470502098857831:0.1399563958218086:0.0909179655722235:0.03901597735185969:0.008883537795711171:0.0358595554977059:0.03436269564934431:0.018059939474797435:0.014187628127948977:0.09114574859262634:0.12990140249259705:0.023754514984868698:0.0014317789853893462:0.005564413784126777:0.008655754775308321:0.10191663141453255:0.002765936676320328:0.00387231134…	['True1:1:2:1:5:1:2:1:2:1:5:1:5:1:5:1:2:6:2:6:2:6:7:6:9:10:9:8:9:6:2:6:2:1:5:1:5:1:2:1:2:6:7:6:7:11:12:17:12:4:12:17:12:17:12:4:3:4:12:17:12:17:12:17:12:4:3:4:12:11:16:20:19:20:21 ', 'True1:5:1:2:1:5:1:2:6:2:6:7:11:16:15:16:11:7:11:12:4:12:4:3:4:12:11:12:11:16:20:21 ', 'False1:2:6:9:10:9:6:7:6:9:6:9:10:9:6:9:10:9:10:9:6:2:6:2:1:5:1:5:1:5:1:2:6:9:6:2:6:2:6:9:10:9:10:9:8:9:8:9:6:2:1:5:1:2:1:5:1:5:1…
0	14	35	668	21	0.6	2.5484699114164604	0.8370672128539505	54.64328571428572	3600.0	0.09787487784274428:0.004505325228164908:0.039421595746442946:0.03967005118181969:0.09606943501233996:0.053384791214615805:0.09883557219286768:0.002733009789144154:0.055885909264075:0.05227502360326636:0.12985937422357677:0.11556490484156826:0.002600500223609892:0.0008116210888973548:0.045020124890265516:0.08792009673198284:0.07554701605022113:0.00066254782767131:0.0002318917396849585:0.000778493…	['True1:1:5:1:5:1:5:1:5:1:2:6:7:6:7:6:9:10:9:8:9:6:9:10:9:10:9:8:13:14:13:14:13:18:13:8:9:8:13:14:13:14:13:8:9:6:9:10:9:8:13:8:13:18:13:14:13:14:13:8:9:10:9:10:9:8:9:8:13:14:13:18:13:8:13:14:13:8:9:10:9:6:9:10:9:10:9:8:9:8:9:6:2:1:2:6:7:6:2:1:5:1:2:6:2:6:2:6:7:11:16:15:16:20:16:20:19:20:21 ', 'True1:5:1:5:1:5:1:2:6:9:10:9:6:9:6:2:6:7:6:7:6:7:11:16:11:7:11:16:20:16:20:19:20:21 ', 'True1:5:1:5:1:2:…
0	14	29	921	12	0.41379310344827586	2.1649107042266444	0.7110838394232633	58.82133333333334	3599.9999999999995	0.2193999437886453:0.10353428892636313:0.0008783024170882518:0.09000843170320405:0.21124929735806633:0.140774311410905:0.0066399662731871836:0.008115514333895447:0.05136312535132097:0.0021079258010118043:0.004461776278808319:0.09317032040472176:0.027930016863406407:0.003407813378302417:0.0007026419336706015:0.002037661607644744:0.0009134345137717819:0.022379145587408656:0.005023889825744801:0.005…	['True1:1:5:1:5:1:2:6:9:8:9:6:2:6:9:10:9:8:13:18:13:14:13:18:13:18:13:18:13:18:13:18:13:18:13:8:9:6:2:1:5:1:5:1:2:1:5:1:5:1:5:1:5:1:5:1:5:1:5:1:5:1:2:6:7:6:7:6:9:10:9:8:13:14:13:8:9:6:2:1:2:6:7:11:16:20:21 ', 'True1:5:1:2:6:9:8:13:18:13:8:13:18:13:18:13:18:13:8:9:6:9:6:9:10:9:8:13:18:13:14:13:8:9:8:9:10:9:10:9:10:9:8:13:18:13:18:13:18:13:18:13:18:13:18:13:8:9:10:9:6:9:6:2:6:7:11:12:4:3:4:3:4:12:1…
0	14	22	838	4	0.18181818181818182	2.1064076951972335	0.6918680148642046	114.078	3600.0	0.1660046918913897:0.06865955914802685:0.00041808933175388474:0.001114904884677026:0.09797226674099366:0.02085801221749936:0.0013471767356514064:0.07757879822544306:0.09016793254825448:0.002740807841497689:0.0013239495505539683:0.0015562214015283488:0.21362042134113768:0.07035514366013983:0.00037163496155900866:0.0009290874038975216:0.0004413165168513228:0.18388962441641699:0.00013936311058462825…	['True1:1:5:1:2:1:2:6:7:6:7:6:9:6:9:10:9:10:9:10:9:8:9:8:9:8:9:6:2:6:7:6:9:8:9:8:9:8:13:14:13:14:13:18:13:14:13:14:13:8:13:8:13:14:13:18:13:14:13:8:13:18:13:18:13:18:13:8:13:18:13:14:13:8:13:18:13:14:13:14:13:18:13:14:13:18:13:8:9:10:9:6:7:6:7:6:7:11:16:20:21 ', 'False1:5:1:2:1:2:6:9:8:13:18:13:18:13:18:13:18:13:8:13:8:9:8:13:14:13:8:9:6:7:6:2:6:2:6:2:6:2:1:5:1:5:1:5:1:2:6:2:6:7:11:12:4:3:4:12:17…
0	14	41	937	33	0.8048780487804879	2.1787492236946426	0.7156292220739315	68.67963636363635	3599.999999999999	0.03991424427769721:0.01727725581688631:0.017151144460558675:0.1000693612459802:0.032599785610694244:0.02150198625386216:0.01784475692036068:0.011728356138470269:0.019358093196292326:0.004855287218614036:0.24862853899993695:0.3099817138533325:0.009584463080900435:0.001261113563276373:0.016709754713411944:0.034113121886625894:0.06784790970426886:0.0015763919540954664:0.005738066712907497:0.0201778…	['True1:1:5:1:2:6:2:1:2:6:9:10:9:8:13:18:13:14:13:18:13:18:13:8:13:14:13:8:9:6:2:6:2:6:2:6:7:6:7:11:12:4:12:4:3:4:3:4:3:4:3:4:3:4:3:4:12:17:12:4:3:4:12:4:3:4:12:4:3:4:12:17:12:4:12:11:7:6:2:6:2:6:9:6:9:8:9:6:7:6:7:11:12:4:12:17:12:4:3:4:12:17:12:17:12:17:12:11:12:4:3:4:3:4:3:4:12:17:12:4:3:4:12:11:7:6:2:6:9:10:9:10:9:8:9:6:7:11:7:11:7:11:16:20:16:11:7:11:16:20:21 ', 'True1:5:1:5:1:5:1:2:6:7:11:12…
0	14	48	1275	36	0.75	2.0092587367058132	0.6599585904869402	42.494111111111096	3600.0000000000014	0.0048934283556110215:0.006535518407829485:0.0003941016125324313:0.0008867286281979704:0.0019376662616177871:0.015074386679365497:0.0037768071201024662:0.18135242536700713:0.09087326348976978:0.06433708824591941:0.006634043810962593:0.001313672041774771:0.22805346645210023:0.18059706394298664:0.008900128083024072:0.012709777004170909:0.00036125981148806203:0.18466944727248844:0.001674931853262833…	['True1:1:2:1:2:1:2:6:7:11:16:11:16:20:21 ', 'True1:5:1:5:1:2:6:7:11:7:6:2:6:2:1:2:6:9:6:2:1:2:1:5:1:2:1:5:1:5:1:5:1:5:1:2:1:2:6:7:6:2:1:5:1:5:1:5:1:2:6:9:8:13:18:13:14:13:14:13:8:13:18:13:8:13:14:13:14:13:14:13:14:13:8:9:10:9:6:2:1:2:1:5:1:5:1:2:6:2:6:7:11:12:17:12:17:12:4:12:11:12:4:3:4:12:4:12:4:12:4:12:17:12:11:7:6:2:6:2:6:9:8:9:8:13:8:9:10:9:10:9:8:9:6:9:6:9:8:13:18:13:8:9:6:7:6:2:6:2:6:7:11…
0	14	12	484	7	0.5833333333333334	2.5745133787242227	0.8456214172786144	81.37671428571427	1469.6369999999997	0.1198517298187809:0.06260296540362438:0.019769357495881382:0.036243822075782535:0.07495881383855024:0.04942339373970346:0.023476112026359144:0.048187808896210875:0.19522240527182866:0.1528006589785832:0.02471169686985173:0.03418451400329489:0.06960461285008238:0.026771004942339374:0.006177924217462933:0.01688632619439868:0.009884678747940691:0.019769357495881382:0.0012355848434925864:0.005354200…	['True1:1:2:1:5:1:2:1:5:1:2:6:9:8:9:10:9:6:2:6:2:6:9:6:2:1:2:1:5:1:2:6:9:10:9:10:9:8:13:8:9:10:9:8:13:14:13:14:13:14:13:14:13:8:13:18:13:18:13:14:13:8:9:6:2:6:2:6:2:6:7:6:7:6:7:6:7:6:9:10:9:6:7:6:7:11:12:17:12:17:12:4:3:4:3:4:3:4:12:11:12:17:12:11:16:15:16:15:16:11:7:6:2:6:2:1:5:1:5:1:5:1:5:1:5:1:2:6:7:11:16:20:21 ', 'True1:5:1:2:1:5:1:5:1:2:6:9:8:13:18:13:14:13:8:9:8:9:6:9:8:13:14:13:18:13:18:13…
0	14	26	1036	11	0.4230769230769231	2.4337067733024647	0.7993722572536852	96.69581818181818	3600.0	0.1448124828907747:0.022892143443744867:0.0009238981658910484:0.002942786750615932:0.12818231590473583:0.12205721324938407:0.01830687106487818:0.009581166164796057:0.11374212975636463:0.006877908568300027:0.037811387900355875:0.006125102655351765:0.015808924171913496:0.006261976457705995:0.036305776074459346:0.07151656173008486:0.0010949904188338351:0.009410073911853271:0.09632493840678893:0.1486…	['True1:5:1:5:1:5:1:2:1:5:1:5:1:5:1:5:1:2:6:7:6:9:6:9:6:7:11:7:11:7:6:9:8:9:10:9:10:9:10:9:6:7:6:9:6:7:6:2:6:9:6:9:8:13:8:9:6:2:1:2:6:7:11:12:11:7:11:12:17:12:11:12:11:7:6:9:6:2:1:5:1:5:1:2:1:5:1:5:1:2:6:7:11:7:11:7:11:16:11:16:20:19:20:16:11:7:11:16:20:19:20:19:20:16:15:16:15:16:20:21 ', 'False1:2:6:2:1:2:1:5:1:5:1:2:6:2:1:5:1:5:1:5:1:2:1:5:1:2:1:2:6:7:6:9:6:7:6:9:10:9:10:9:6:9:10:9:10:9:8:9:8:9…
0	18	47	786	37	0.7872340425531915	2.5583044960138004	0.8402974681069529	52.5558108108108	3600.0000000000005	0.051300721519825246:0.021380816839875555:0.0040378632422056:0.0360097967829483:0.04057721586019726:0.13986893493082678:0.014695174422453168:0.03316343416959026:0.15628516581717083:0.019130204540941286:0.052095055272390285:0.056000529555835045:0.1486728006884226:0.008472893360693718:0.0124445621235189:0.031045210829416827:0.03289865625206858:0.13199179188455684:0.0012576951082279738:0.00622228106…	['True1:1:2:1:2:6:9:10:9:6:7:11:16:11:7:6:2:1:5:1:2:6:9:8:13:14:13:18:13:8:9:10:9:8:13:18:13:14:13:18:13:18:13:18:13:8:9:6:2:1:2:1:2:1:2:6:9:8:9:6:2:6:9:6:2:1:2:6:9:8:9:6:9:8:13:8:9:8:9:6:7:11:16:20:16:20:19:20:19:20:16:20:21 ', 'True1:2:6:9:6:9:8:9:6:7:11:7:6:9:8:13:8:9:10:9:6:2:6:2:1:5:1:2:6:7:11:16:11:16:20:16:20:16:11:16:20:19:20:21 ', 'False1:5:1:5:1:5:1:5:1:5:1:2:6:9:8:13:18:13:8:13:8:13:18…
0	18	36	849	23	0.6388888888888888	2.4950273438187938	0.8195135345050961	59.182434782608695	3599.9999999999995	0.17031545825444655:0.0811178368576838:0.004773206047838725:0.08855763846297432:0.14767606197168076:0.0645316124903336:0.06023839364283619:0.010026399296018772:0.010533052451934616:0.002479933868430175:0.006826484627076611:0.08839764272952721:0.04895869443481507:0.017919522146076106:0.08061118370176795:0.08445108130449855:0.0024532679128556572:0.02738593637503:0.0005066531559158422:0.001626623290…	['True1:1:5:1:2:6:7:6:2:1:5:1:5:1:2:1:2:1:2:6:7:11:12:4:3:4:12:11:7:6:9:8:13:18:13:18:13:14:13:14:13:18:13:8:13:14:13:14:13:14:13:18:13:18:13:14:13:14:13:18:13:8:13:14:13:8:13:18:13:8:9:6:9:10:9:10:9:6:2:1:5:1:2:1:5:1:5:1:5:1:2:1:2:1:2:1:5:1:2:1:2:6:2:1:2:6:2:6:9:6:7:6:9:10:9:8:9:6:7:11:12:11:7:11:16:20:21 ', 'True1:5:1:2:1:5:1:5:1:5:1:5:1:5:1:2:6:9:8:13:14:13:14:13:14:13:14:13:8:13:14:13:8:13:8:…
0	18	40	881	27	0.675	2.1517257037108184	0.7067531107833768	53.250481481481486	3600.000000000001	0.2575161401230088:0.22943805630897351:0.004469572525499484:0.009970584864575773:0.03243305191580395:0.0165794399663827:0.014822172135844443:0.006226840356037743:0.018260304847767125:0.009626771593383505:0.020208580051189976:0.017992894525728692:0.007372884593345303:0.0029033120678458187:0.006647056576383849:0.08602972074722084:0.00401115483057646:0.0024448943729227946:0.08878022691675899:0.16323…	['False1:1:5:1:5:1:2:6:7:11:7:6:2:6:9:10:9:8:13:18:13:18:13:14:13:18:13:18:13:18:13:18:13:8:13:14:13:18:13:8:9:6:9:8:13:14:13:18:13:14:13:18:13:14:13:18:13:14:13:18:13:14:13:18:13:18:13:14:13:18:13:14:13:14:13:8:13:8:9:10:9:6:7:6:9:10:9:10:9:10:9:10:9:10:9:10:9:8:13:14:13:18:13:18:13:14:13:14:13:8:9:6:9:8:9:10:9:8:9:10:9:6:2:1:5:1:5:1:5:1:5:1:2:1:5:1:5:1:2:6:9:6:7:6:7:6:9:6:2:6:7:6:9:6:7:6 ', 'Fa…
0	18	34	848	18	0.5294117647058824	2.2739368641512354	0.7468944344031828	48.37194444444445	3599.9999999999995	0.0554029304029304:0.06277472527472527:0.0026098901098901097:0.06955128205128205:0.04075091575091575:0.07435897435897436:0.0135989010989011:0.037866300366300364:0.2600732600732601:0.224496336996337:0.009706959706959707:0.07527472527472527:0.03498168498168498:0.010897435897435897:0.0020604395604395605:0.004899267399267399:0.004624542124542125:0.012866300366300366:0.0004120879120879121:0.0019688644…	['True1:1:5:1:2:1:2:1:2:6:7:6:2:1:2:1:2:1:2:1:2:6:2:6:2:6:2:6:2:6:9:10:9:10:9:6:9:10:9:6:2:6:9:10:9:10:9:6:7:6:9:10:9:6:7:6:2:6:2:6:9:6:7:6:7:11:7:6:2:6:9:8:9:10:9:8:13:8:9:10:9:10:9:8:13:14:13:18:13:14:13:14:13:8:13:8:9:8:9:10:9:10:9:6:2:6:2:6:2:6:2:6:7:11:16:20:21 ', 'False1:2:1:2:1:2:6:7:6:7:11:12:4:12:17:12:17:12:17:12:17:12:4:3:4:12:11:7:6:7:11:7:11:12:11:12:4:12:17:12:4:12:11:7:11:12:11:7:6…
0	18	23	983	7	0.30434782608695654	1.9395086862556563	0.63704857688812	116.50428571428573	3599.9999999999995	0.25058622894905136:0.24984011937753145:0.0006039934626589924:0.0011013998436722803:0.21264122788318054:0.09440062531087899:0.014709017267107227:0.031265543949406664:0.06402330704185319:0.014922191430398636:0.0021672706601293256:0.0017409223335465075:0.032722234065231295:0.009059901939884886:0.0004974063810132878:0.001634335251900803:0.0005684644354437575:0.01648546862786897:0.0001421161088609393…	['True1:1:2:6:9:8:9:10:9:6:9:8:13:14:13:8:9:10:9:6:2:6:7:6:7:6:9:6:9:10:9:6:7:6:7:11:12:4:3:4:3:4:12:17:12:11:16:20:16:20:19:20:16:11:12:17:12:17:12:11:12:11:7:11:16:20:16:20:19:20:16:11:12:11:12:4:12:11:16:11:12:17:12:11:7:11:12:17:12:4:12:17:12:17:12:11:12:17:12:17:12:4:12:11:16:15:16:11:16:20:19:20:21 ', 'True1:5:1:5:1:5:1:5:1:2:1:5:1:2:1:5:1:5:1:5:1:2:6:9:6:9:10:9:6:9:10:9:6:2:6:7:6:7:11:16:1…
0	18	32	876	17	0.53125	2.29574870519361	0.7540587242018432	62.030176470588245	3600.0000000000005	0.17560746064339494:0.16991786447638604:0.006930184804928132:0.012191991786447639:0.05047912388774812:0.026351813826146476:0.017582135523613963:0.010095824777549623:0.014245379876796714:0.0038073237508555783:0.14343771389459276:0.14194045174537986:0.10429500342231349:0.0032939767282683095:0.003037303216974675:0.007186858316221766:0.009069130732375086:0.09710814510609171:0.0006844626967830253:0.00…	['False1:1:5:1:5:1:5:1:5:1:2:1:5:1:2:1:2:1:2:6:7:6:7:11:7:6:2:6:9:6:7:6:7:6:2:1:2:1:2:1:5:1:2:1:2:1:2:1:5:1:5:1:5:1:5:1:5:1:5:1:2:6:9:8:13:14:13:8:9:8:9:6:2:6:9:8:13:14:13:8:13:8:13:18:13:8:13:14:13:8:13:18:13:14:13:8:13:14:13:8:9:6:7:6:2:6:9:10:9:6:7:11:16:11:7:6:2:1:2:1:2:6:7:11:16:15:16:15:16:11:7:11:7:6:7:6:9:10:9:10:9:8:9:8:13:18:13:8:13:8:13:14:13:8:9:6:7:11:7:11:12:11:7:11:12:17:12:11:7:11…
0	18	36	815	21	0.5833333333333334	2.5318145090949584	0.8315966004140053	51.03404761904761	3599.9999999999995	0.019061214207742042:0.018641363674531865:0.048870602065664626:0.06230581912839029:0.007389369384499118:0.03476362414980267:0.03887815937526241:0.022923839113275675:0.22730707867998992:0.2028717776471576:0.061214207742043836:0.07918381056343941:0.03879418926862037:0.020824586447224788:0.01049626333025443:0.032916281803677894:0.025442942312536736:0.01914518431438408:0.011000083970106642:0.01620623…	['True1:1:2:6:9:10:9:6:2:1:5:1:5:1:5:1:2:6:2:6:2:1:5:1:5:1:5:1:5:1:2:6:7:6:9:8:13:8:9:6:9:10:9:10:9:10:9:6:7:6:7:11:7:6:2:1:2:1:5:1:5:1:5:1:5:1:5:1:5:1:5:1:2:6:9:6:7:11:12:17:12:4:3:4:3:4:3:4:12:11:16:20:19:20:21 ', 'False1:2:1:5:1:2:1:2:1:2:6:2:1:2:1:5:1:2:6:9:10:9:6:2:6:9:8:13:8:13:14:13:8:13:14:13:8:9:8:9:6:2:6:9:8:13:8:13:14:13:14:13:8:9:8:9:6:7:6:9:10:9:8:9:10:9:8:9:10:9:8:9:8:13:14:13:14:13…
0	18	31	787	17	0.5483870967741935	2.3899291945949805	0.7849931289657626	65.73435294117648	3599.9999999999995	0.10434399003529167:0.00840772264895163:0.07883537471455263:0.11521694000415196:0.0984014947062487:0.010120406892256592:0.15027506746937927:0.04574942910525223:0.004593107743408761:0.0011677392567988375:0.15245484741540377:0.04691716836205107:0.10579717666597467:0.06142308490761885:0.0018424330496159436:0.006902636495744239:0.004074112518164833:0.0007006435540793024:0.00046709570271953496:0.00186…	['True1:1:5:1:2:1:2:1:2:6:7:11:12:11:7:11:12:17:12:4:3:4:12:4:12:11:7:11:16:15:16:15:16:20:19:20:16:20:16:20:21 ', 'False1:5:1:2:1:2:6:7:11:16:15:16:15:16:11:7:6:7:11:7:11:7:6:2:1:5:1:2:1:2:1:5:1:5:1:5:1:5:1:5:1:5:1:5:1:2:6:9:8:9:10:9:6:2:1:2:6:9:8:13:8:9:8:9:6:9:6:2:6:2:6:9:6:7:11:12:4:3:4:3:4:12:4:12:17:12:4:3:4:12:4:3:4:3:4:3:4:12:11:12:4:12:17:12:17:12:17:12:4:12:11:7:6:7:6:2:6:9:8:9:6:2:1:5:…
0	18	40	840	25	0.625	2.2773147289611795	0.7480039236183355	36.13172000000001	3600.0	0.131843599635875:0.012831072001387143:0.00013004464866270754:0.0006935714595344402:0.12794226017599375:0.07369196757553427:0.01397979973124106:0.06892366379123499:0.23804672937708612:0.1174303177424249:0.047401274437556894:0.039121765139364516:0.06307165460141315:0.05830335081711387:0.0005635268108717327:0.0017339286488361003:0.0003901339459881226:0.0021674108110451254:0.00021674108110451254:0.0…	['True1:1:5:1:5:1:5:1:2:1:5:1:5:1:2:1:2:1:5:1:5:1:5:1:5:1:2:6:9:10:9:8:9:10:9:6:7:6:2:1:2:6:9:6:9:6:9:6:7:6:9:10:9:10:9:8:9:6:2:6:2:6:7:6:2:1:2:1:5:1:5:1:5:1:2:1:5:1:2:1:5:1:2:6:7:6:9:10:9:8:9:8:9:6:7:6:7:6:7:11:16:20:16:15:16:11:16:20:19:20:21 ', 'True1:2:1:2:6:9:10:9:6:9:10:9:6:7:11:16:15:16:15:16:15:16:15:16:15:16:11:7:11:7:11:7:6:7:11:12:11:12:11:7:6:2:1:5:1:5:1:2:6:7:11:7:6:9:6:7:6:7:11:12:1…
0	18	46	827	36	0.782608695652174	2.217370077981566	0.7283145791625797	51.04472222222222	3600.0	0.2269003348293795:0.1340029920923274:0.005699223480800741:0.009724300064116264:0.11120609816912445:0.13571275913656763:0.11227470257177459:0.008263874047161075:0.015601624278692027:0.005449882453515708:0.010935385053786422:0.10397520837785852:0.007729571845836005:0.0021372088053002777:0.0010329842558951343:0.005200541426230676:0.09631687682553253:0.001531666310465199:0.0012823252831801668:0.0037…	['True1:1:5:1:5:1:2:6:7:11:7:11:12:17:12:4:12:11:12:4:12:4:12:4:12:17:12:4:12:11:16:15:16:15:16:11:7:6:9:10:9:6:7:6:2:1:2:1:5:1:2:1:2:1:2:1:5:1:2:6:2:6:2:6:7:6:7:11:16:15:16:20:21 ', 'True1:2:1:5:1:2:1:5:1:2:6:9:6:7:11:7:11:12:4:12:11:16:11:7:11:7:11:16:15:16:20:19:20:19:20:21 ', 'False1:5:1:2:1:2:6:7:11:7:6:9:10:9:10:9:6:9:8:9:6:2:1:5:1:5:1:5:1:5:1:2:6:7:11:16:11:7:6:2:1:5:1:2:6:2:1:2:6:9:10:9:6…
1	2	5	481	5	1.0	2.6818200300362918	0.88086722462839	65.43020000000001	327.15100000000007	0.03864168618266979:0.06440281030444965:0.01756440281030445:0.00702576112412178:0.00819672131147541:0.09016393442622951:0.06088992974238876:0.00585480093676815:0.15690866510538642:0.08665105386416862:0.05035128805620609:0.03044496487119438:0.06206088992974239:0.01873536299765808:0.00351288056206089:0.01405152224824356:0.05737704918032787:0.11475409836065574:0.08782201405152225:0.01873536299765808…	['True1:1:9:13:9:10:9:10:9:10:6:10:6:10:6:10:9:1:9:10:18:17:18:19:18:17:18:17:18:17:18:17:18:19:18:10:9:10:18:19:14:19:20:19:20:19:20:19:14:19:14:19:20:19:18:17:18:19:18:17:18:17:18:19:18:17:18:17:18:19:14:19:20:19:14:19:20:19:18:19:18:19:18:17:18:17:18:17:18:17:18:17:18:19:18:19:18:19:18:19:18:17:18:17:18:18:17:18:17:18:17:18:17:18:19:18:19:20:19:18:19:18:17:18:10:9:13:9:13:9:13:9:13:9:1:9:10:9:…
1	2	4	826	2	0.5	1.936403406929812	0.6360286207572772	129.5665	619.133	0.016966067864271458:0.28176979374584166:0.18962075848303392:0.00166333998669328:0.002328675981370592:0.25815036593479707:0.10246174318030606:0.0006653359946773121:0.024617431803060547:0.024617431803060547:0.036593479707252165:0.014304723885562209:0.003659347970725216:0.00033266799733865603:0.01330671989354624:0.015302727877578177:0.00033266799733865603:0.0083166999334664:0.0029940119760479044:0.…	['True1:9:1:9:1:9:1:9:1:9:1:9:1:9:1:9:1:9:10:6:2:6:10:6:7:6:2:3:2:3:2:3:2:3:2:6:2:3:2:3:2:3:2:6:2:3:2:6:7:11:7:6:2:3:2:3:2:3:2:3:2:6:2:3:2:6:2:3:2:3:6:2:3:2:3:2:3:2:6:2:6:7:11:7:11:7:6:2:3:2:3:2:3:2:3:2:6:2:3:2:6:2:6:2:3:2:6:2:6:3:2:6:2:6:7:6:10:18:19:14:19:20:19:18:10:9:10:18:19:20:19:18:10:9:10:6:7:6:2:6:3:2:6:7:6:7:6:2:6:6:2:3:6:2:3:2:3:2:6:7:11:12:11:7:11:12:11:12:5:4:8 ', 'False1:9:10:18:19:…
1	2	5	1157	1	0.2	2.063064917153444	0.6776317006538881	159.904	879.904	0.0919278252611586:0.010826210826210826:0.00949667616334283:0.0001899335232668566:0.0001899335232668566:0.009116809116809116:0.000949667616334283:0.0001899335232668566:0.2712250712250712:0.15916429249762584:0.0007597340930674264:0.0003798670465337132:0.18784425451092118:0.0547008547008547:0.0:0.0:0.023931623931623933:0.06096866096866097:0.09667616334283001:0.021462488129154796:0.0	['False1:9:13:9:13:9:1:9:13:9:1:9:13:9:13:9:13:9:13:9:13:9:10:9:13:9:10:9:13:9:10:9:1:9:1:9:1:9:1:9:10:9:13:9:13:9:10:9:10:9:1:9:13:9:1:9:13:9:10:18:19:20:19:18:19:14:19:14:19:14:19:14:19:14:19:14:19:14:19:20:19:14:19:14:19:20:19:20:19:18:17:18:17:18:10:9:13:9:1:9:1:9:13:9:13:9:10:6:2:3:2:3:2:3:2:3:2:3:2:6:10:9:13:9:13:9:13:9:13:9:10:9:10:9:13:9:1:9:1:9:1:9:13:9:13:9:13:9:13:9:10:9:1:9:13:9:10:9:…
1	2	3	202	3	1.0	2.7445896580275058	0.9014844574703823	57.824666666666666	173.474	0.028688524590163935:0.12295081967213115:0.06557377049180328:0.01639344262295082:0.040983606557377046:0.11885245901639344:0.08196721311475409:0.012295081967213115:0.05737704918032787:0.06147540983606557:0.0778688524590164:0.0942622950819672:0.02459016393442623:0.02459016393442623:0.004098360655737705:0.02459016393442623:0.012295081967213115:0.06557377049180328:0.05327868852459016:0.01229508196721…	['True1:9:1:9:13:9:13:9:13:9:13:9:10:18:10:6:7:11:7:11:7:6:7:11:12:16:12:5:4:8 ', 'True1:9:10:18:19:14:19:14:19:20:19:18:10:18:19:18:10:18:17:18:10:9:13:9:13:9:1:9:1:9:1:9:10:6:7:6:2:3:2:6:10:6:2:6:2:3:2:3:2:3:2:3:2:6:7:11:7:6:2:3:2:3:2:3:2:3:2:6:2:6:7:11:12:11:12:16:15:16:12:5:12:5:12:5:12:5:12:11:12:16:12:11:7:11:7:11:12:5:12:11:7:6:7:11:12:5:4:8 ', 'True1:9:10:18:10:18:19:18:19:20:19:20:19:14:…
1	2	4	548	3	0.75	2.037953679143827	0.6693836950887215	76.54866666666668	409.646	0.017077798861480076:0.002530044275774826:0.0006325110689437065:0.0018975332068311196:0.002530044275774826:0.013282732447817837:0.009487666034155597:0.0018975332068311196:0.036053130929791274:0.030360531309297913:0.003795066413662239:0.0056925996204933585:0.011385199240986717:0.043010752688172046:0.0031625553447185324:0.007590132827324478:0.16255534471853259:0.232764073371284:0.24541429475015814:…	['True1:9:13:9:13:9:10:18:17:18:17:18:17:18:17:18:17:18:17:17:18:18:17:18:17:18:10:9:10:18:19:18:17:18:19:20:19:20:19:18:17:18:17:18:17:18:17:18:17:18:17:18:17:18:10:18:10:18:19:20:19:20:19:20:19:20:19:20:19:20:19:20:19:20:19:20:20:19:19:20:19:20:19:20:19:20:19:14:19:20:19:14:19:14:19:20:19:18:17:18:19:20:19:20:19:20:19:20:19:20:19:14:19:20:19:18:10:18:19:17:18:18:17:17:18:18:17:17:18:18:17:18:10…
1	2	3	514	1	0.3333333333333333	2.681214930946434	0.8806684745445147	25.513	385.51300000000003	0.011299435028248588:0.05649717514124294:0.031638418079096044:0.0022598870056497176:0.011299435028248588:0.12768361581920903:0.08361581920903954:0.0011299435028248588:0.05649717514124294:0.08248587570621468:0.030508474576271188:0.0384180790960452:0.030508474576271188:0.022598870056497175:0.011299435028248588:0.0327683615819209:0.05649717514124294:0.14689265536723164:0.12316384180790961:0.03163841…	['False1:9:13:9:13:9:13:9:13:9:13:9:13:9:1:9:13:9:13:9:10:6:7:6:7:6:2:6:10:6:7:6:10:6:2:3:2:6:7:6:10:6:2:3:2:3:2:3:2:3:2:3:2:6:7:6:7:6:7:6:6:7:10:18:17:18:10:9:10:18:17:18:17:18:17:18:10:9:1:9:13:9:10:18:17:18:17:18:17:18:10:18:17:18:19:18:19:18:17:18:19:14:19:20:19:14:19:14:19:20:19:18:10:9:13:9:10:18:19:18:17:18:17:18:19:20:19:18:10:6:7:6:7:6:6:7:6:7:7:11:7:7:6:10:6:10:6:6:7:6:7:7:6:7:6:2:3:2:6…
1	2	2	173	2	1.0	2.542716528725153	0.8351774640316	71.068	142.136	0.00851063829787234:0.02127659574468085:0.01276595744680851:0.03829787234042553:0.0851063829787234:0.029787234042553193:0.00851063829787234:0.00851063829787234:0.01276595744680851:0.05531914893617021:0.03829787234042553:0.17446808510638298:0.0:0.00851063829787234:0.029787234042553193:0.14042553191489363:0.09787234042553192:0.1574468085106383:0.0425531914893617:0.01276595744680851:0.01702127659574…	['True1:9:10:18:17:18:17:18:17:18:17:18:17:18:19:20:19:20:19:18:17:18:18:17:18:17:18:10:18:19:18:17:18:18:17:18:17:17:18:10:6:10:6:10:18:17:18:18:17:18:17:18:19:20:19:14:19:18:10:9:10:18:10:6:10:18:17:18:18:17:17:18:17:18:18:17:18:17:10:18:18:17:17:18:19:14:19:18:10:18:19:18:10:6:7:11:12:16:12:16:21:16:15:16:12:5:4:5:4:5:12:16:21:16:12:5:12:16:12:16:21:16:12:5:4:8 ', 'True1:9:10:6:2:3:2:6:2:3:2:3…
1	2	4	348	4	1.0	1.8533780906880866	0.6087582300999469	72.9905	291.962	0.004419889502762431:0.3679558011049724:0.29171270718232045:0.022099447513812154:0.03535911602209945:0.13038674033149172:0.009944751381215469:0.004419889502762431:0.009944751381215469:0.028729281767955802:0.009944751381215469:0.026519337016574586:0.0011049723756906078:0.009944751381215469:0.0033149171270718232:0.008839779005524863:0.0011049723756906078:0.008839779005524863:0.01878453038674033:0.0…	['True1:9:10:18:10:6:2:6:2:6:2:3:2:3:2:3:2:3:2:3:2:3:2:3:2:3:2:6:2:3:2:3:2:3:2:3:2:3:2:3:2:3:2:3:2:6:2:3:2:3:3:2:2:3:2:3:2:3:2:6:2:3:2:3:2:3:2:3:2:3:2:3:2:3:2:3:2:3:2:3:2:3:2:6:2:6:2:3:2:3:2:3:2:3:2:6:2:3:2:6:2:3:2:3:2:3:2:2:3:3:2:3:2:3:2:2:3:6:2:3:2:6:2:3:2:3:2:3:2:3:2:6:2:3:2:3:2:3:2:3:2:6:2:3:2:3:2:3:2:3:2:3:2:2:3:3:2:3:2:2:3:2:3:2:3:2:3:2:3:2:3:2:3:2:3:2:3:2:3:2:3:2:2:3:2:3:2:3:3:2:6:7:6:2:3:…
1	2	4	748	3	0.75	2.3510615393288576	0.7722267079387634	103.303	489.909	0.11224489795918367:0.021482277121374866:0.001611170784103115:0.0026852846401718583:0.00322234156820623:0.06229860365198711:0.009129967776584319:0.001611170784103115:0.2121374865735768:0.14930182599355532:0.006981740064446832:0.004833512352309345:0.04779806659505908:0.03759398496240601:0.0:0.0026852846401718583:0.04296455424274973:0.10257787325456498:0.11815252416756176:0.06015037593984962:0.0005…	['False1:9:13:9:10:9:13:9:1:9:1:9:13:9:1:9:1:9:13:9:1:9:1:9:10:9:10:9:10:9:1:9:10:9:13:9:1:9:1:9:10:9:1:9:10:18:10:9:1:9:10:6:10:6:10:18:17:18:19:14:19:20:19:20:19:14:19:18:10:6:10:18:10:9:1:9:13:9:1:9:10:9:13:9:10:18:10:9:13:9:10:18:19:20:19:14:19:20:19:14:19:18:10:9:1:9:10:18:10:9:13:9:10:18:17:18:10:9:13:9:1:9:1:9:1:9:10:9:10:18:9:10:1:9:10:6:10:9:13:1:9:9:1:9:13:1:9:9:10:6:10:9:13:9:1:9:10:6:…
1	2	5	438	5	1.0	2.0241244083844423	0.6648413502572197	70.447	352.235	0.13834329632792486:0.0008539709649871904:0.0:0.007685738684884714:0.013663535439795047:0.005977796754910333:0.009393680614859094:0.004269854824935952:0.34500426985482496:0.024765157984628524:0.011101622544833475:0.018787361229718188:0.24508966695132364:0.03159692570452605:0.0025619128949615714:0.02391118701964133:0.006831767719897523:0.027327070879590094:0.05636208368915457:0.011955593509820665:…	['True1:9:1:9:13:9:13:9:13:9:10:13:9:9:13:9:1:9:1:9:13:13:9:13:9:9:1:9:10:9:10:9:13:9:1:9:13:9:13:9:13:9:10:6:2:6:7:6:7:11:12:5:12:5:4:8 ', 'True1:1:9:1:9:13:13:9:9:13:9:13:9:13:9:1:13:9:9:13:9:13:9:13:9:13:9:1:9:9:13:9:13:9:13:13:9:9:13:1:9:9:13:9:13:9:9:13:9:13:9:13:9:13:1:9:9:1:9:13:13:9:9:13:1:9:9:13:9:13:9:9:13:13:9:9:13:13:1:9:9:13:9:9:13:9:1:13:9:9:1:9:13:9:1:13:9:9:1:9:1:9:13:9:13:13:1:9:…
1	6	12	965	8	0.6666666666666666	2.6306554157598243	0.8640617599543552	108.179	1585.432	0.006326949384404925:0.012140902872777018:0.007694938440492476:0.04326265389876881:0.0704514363885089:0.018125854993160054:0.02137482900136799:0.0013679890560875513:0.01966484268125855:0.03180574555403557:0.0954172366621067:0.1273939808481532:0.005642954856361149:0.002222982216142271:0.010772913816689466:0.08088235294117647:0.06754445964432285:0.08926128590971272:0.12448700410396717:0.11679206566…	['True1:9:13:9:13:9:10:9:10:18:17:18:17:18:19:18:10:6:10:6:7:11:12:11:12:16:21:16:21:16:21:16:12:5:4:5:4:5:12:16:12:5:12:11:7:11:7:11:12:5:12:16:12:16:12:16:21:16:12:16:15:16:12:11:12:11:7:11:12:11:12:5:12:16:12:16:21:16:21:16:12:16:21:16:21:16:15:16:12:16:15:16:15:16:12:5:12:5:12:16:21:16:12:5:4:5:12:5:12:11:12:11:12:16:12:5:4:5:12:11:12:5:12:5:4:5:12:16:21:16:21:16:21:16:15:16:12:5:4:8 ', 'True…
1	6	5	388	3	0.6	2.575613727968084	0.845982836603441	113.26299999999999	699.789	0.16142557651991615:0.041928721174004195:0.019916142557651992:0.008385744234800839:0.013626834381551363:0.07966457023060797:0.03878406708595388:0.0031446540880503146:0.2190775681341719:0.09748427672955975:0.03039832285115304:0.023060796645702306:0.029350104821802937:0.012578616352201259:0.013626834381551363:0.033542976939203356:0.029350104821802937:0.07756813417190776:0.0440251572327044:0.0104821…	['False1:9:10:18:17:18:19:18:19:14:19:18:10:6:7:6:2:3:2:6:10:6:10:9:13:9:1:9:1:9:1:9:10:9:13:9:1:9:1:9:1:9:10:6:2:6:10:18:10:6:2:3:2:3:2:3:2:3:2:3:2:6:10:18:19:14:19:20:19:14:19:20:19:18:19:18:10:9:13:9:13:9:1:9:1:9:10:9:1:9:10:9:10:6:7:11:7:11:12:11:7:11:12:16:21:16:21:16:12:16:21:16:15:16:21:16:21:16:15:16:21:16:15:16:15:16:15:16:21:16:12:16:15:16:15:16:15:16:15:16:15:16:21:16:15:16:21:16:15:16…
1	6	5	318	2	0.4	1.773181972506115	0.5824171142690059	24.617	589.234	0.014691478942213516:0.030852105778648383:0.020078354554358472:0.002938295788442703:0.0053868756121449556:0.031341821743388835:0.015670910871694418:0.0009794319294809011:0.03281096963761019:0.03379040156709109:0.00930460333006856:0.00832517140058766:0.0053868756121449556:0.0039177277179236044:0.0034280117531831538:0.00930460333006856:0.004897159647404506:0.025465230166503428:0.3751224289911851:0.…	['True1:9:1:9:13:9:10:6:7:11:7:6:7:11:12:11:7:11:12:11:12:5:12:5:4:5:4:5:12:5:4:5:4:8 ', 'False1:9:10:9:10:9:13:9:1:9:13:9:1:9:1:9:1:9:13:9:10:6:2:3:2:3:2:3:2:6:2:3:2:6:10:18:10:18:19:14:19:18:17:18:19:20:19:14:19:20:19:20:19:18:10:6:7:6:7:6:2:6:7:11:7:11:12:11:12:16:21:16:15:16:15:16:21:16:21:16:15:16:15:16:21:16:15:16:12:11:12:16:12:11:7:11:7:6:2:6:7:6:7:6:2:6:2:6:2:6:7:6:2:3:2:3:2:3:2:6:7:6:2:…
1	6	6	411	2	0.3333333333333333	2.671101470263307	0.8773466200041062	72.5485	865.0970000000001	0.026503567787971458:0.11824668705402651:0.0672782874617737:0.0030581039755351682:0.00815494393476045:0.09887869520897044:0.040774719673802244:0.0020387359836901123:0.09378185524974515:0.10805300713557595:0.027522935779816515:0.0254841997961264:0.03058103975535168:0.022426095820591234:0.0061162079510703364:0.01834862385321101:0.05198776758409786:0.1304791029561672:0.0856269113149847:0.02956167176…	['False1:9:13:9:13:9:13:9:10:9:10:6:2:6:2:3:2:3:2:3:2:6:10:9:10:6:2:3:2:3:2:3:2:6:2:3:2:3:2:6:2:6:2:3:2:6:2:3:2:6:10:6:2:6:2:6:10:18:17:18:10:18:17:18:17:18:19:20:19:14:19:18:10:18:19:18:17:18:10:9:10:18:19:20:19:14:19:20:19:18:17:18:17:18:17:18:17:18:19:20:19:18:17:18:17:18:17:18:10:6:2:6:2:3:2:3:2:3:2:3:2:3:2:3:2:3:2:6:7:6:2:6:2:6:10:6:10:18:10:9:13:9:1:9:1:9:1:9:10:18:19:18:10:6:10:9:13:9:1:9:…
1	6	2	209	1	0.5	1.6305198607584663	0.5355584969765264	118.12	298.12	0.027522935779816515:0.020642201834862386:0.009174311926605505:0.0022935779816513763:0.0034403669724770644:0.02408256880733945:0.008027522935779817:0.0011467889908256881:0.4105504587155963:0.3577981651376147:0.005733944954128441:0.0034403669724770644:0.02981651376146789:0.0022935779816513763:0.0:0.0:0.01261467889908257:0.04357798165137615:0.027522935779816515:0.010321100917431193:0.0	['True1:9:1:9:1:9:13:9:1:9:13:9:10:18:17:18:10:9:10:9:1:9:10:18:19:20:19:20:19:18:10:18:10:6:10:9:1:9:1:9:13:9:10:9:13:9:10:6:7:11:12:5:4:5:12:11:7:11:7:6:2:6:7:6:2:6:10:9:1:9:10:9:13:9:1:9:13:9:10:18:10:9:13:9:10:9:13:9:10:18:17:18:17:18:10:6:2:3:2:3:2:6:2:6:10:6:2:6:2:3:2:6:7:11:7:11:12:5:4:8 ', 'False1:9:13:9:10:6:2:3:2:6:2:6:10:18:19:20:19:18:17:18:19:18:19:20:19:20:19:14:19:18:10:6:10:18:17:…
1	6	6	398	2	0.3333333333333333	1.4959932852941875	0.4913720676707622	54.0565	828.113	0.008201202843083653:0.004647348277747403:0.0024603608529250955:0.0016402405686167304:0.0019136139967195188:0.011755057408419901:0.007654455986878075:0.0005467468562055768:0.025423728813559324:0.030071077091306724:0.004920721705850191:0.003553854565336249:0.005467468562055768:0.011755057408419901:0.0008201202843083652:0.003553854565336249:0.3865500273373428:0.4245489338436304:0.04866047020229634:…	['False1:9:10:6:10:6:10:18:17:18:17:18:17:18:17:18:17:18:17:18:19:20:19:14:19:14:19:18:19:14:19:14:19:18:10:9:1:9:10:6:2:3:2:3:2:6:7:11:7:6:7:6:10:6:7:6:7:6:7:6:10:18:17:18:10:9:13:9:1:9:10:18:19:20:19:18:19:14:19:18:10:9:13:9:1:9:13:9:1:9:13:9:10:9:1:9:1:9:10:9:10:18:10:18:17:18:10:6:10:18:19:14:19:20:19:14:19:14:19:20:19:20:19:20:19:18:10:18:17:18:10:18:17:18:19:14:19:14:19:18:19:20:19:18:19:20…
1	6	9	1179	1	0.1111111111111111	1.9733285241280836	0.6481569981805301	72.199	1512.199	0.13997141495950452:0.0015245354930919486:0.0004764173415912339:9.528346831824679e-05:0.00028585040495474035:0.030585993330157216:0.0005717008099094807:9.528346831824679e-05:0.24535493091948546:0.24945212005717007:0.00028585040495474035:0.00038113387327298715:0.0429728442115293:0.0281086231538828:0.0:0.0:0.009528346831824679:0.13530252501191042:0.07584564078132444:0.03916150547879943:0.0	['False1:9:10:18:17:18:10:9:1:9:10:9:10:9:1:9:10:6:10:18:17:18:10:6:2:3:2:6:10:18:19:14:19:20:19:18:19:14:19:14:19:18:19:18:17:18:19:14:19:18:19:20:19:14:19:20:19:18:10:18:10:9:10:6:10:18:10:6:10:18:10:9:13:9:10:9:13:9:10:18:19:20:19:20:19:18:17:18:10:9:13:9:10:18:17:18:10:6:7:6:10:9:13:9:13:9:1:9:13:9:13:9:10:18:17:18:19:14:19:20:19:20:19:20:19:20:19:14:19:20:19:20:19:18:17:18:19:14:19:20:19:14:…
1	6	6	473	2	0.3333333333333333	2.1595065774131723	0.7093088067460487	98.26249999999999	916.525	0.005907837731390311:0.03465931469082316:0.0145726664040961:0.0023631350925561244:0.005513981882630957:0.04844426939740055:0.03387160299330445:0.0007877116975187081:0.01811736904293029:0.027176053564395432:0.027569909413154785:0.030326900354470263:0.00669554942890902:0.019692792437967704:0.2820007877116975:0.32178022843639226:0.016935801496652227:0.035447026388341865:0.034265458842063806:0.005513…	['False1:9:10:18:19:14:19:18:17:18:17:18:19:20:19:14:19:20:19:14:19:14:19:18:17:18:19:20:19:20:19:18:10:6:10:9:13:9:13:9:10:18:17:18:19:14:19:14:19:18:19:18:19:14:19:20:19:14:19:14:19:18:10:9:1:9:10:9:13:9:10:9:10:18:17:18:17:18:19:14:19:18:17:18:17:18:17:18:19:14:19:14:19:14:19:20:19:20:19:18:17:18:17:18:17:18:19:14:19:14:19:14:19:14:19:14:19:14:19:14:19:20:19:20:19:14:19:18:17:18:19:14:19:14:19…
1	6	4	264	3	0.75	2.7422543367915093	0.9007174008026237	89.06233333333334	447.187	0.027777777777777776:0.042735042735042736:0.017094017094017096:0.008547008547008548:0.017094017094017096:0.0876068376068376:0.07051282051282051:0.00641025641025641:0.11752136752136752:0.1111111111111111:0.07264957264957266:0.04700854700854701:0.05555555555555555:0.027777777777777776:0.004273504273504274:0.014957264957264958:0.03632478632478633:0.10042735042735043:0.09188034188034189:0.03846153846…	['True1:9:10:9:10:18:10:18:19:14:19:18:19:14:19:20:19:18:19:20:19:20:19:20:19:18:10:9:13:9:1:9:10:18:19:18:10:6:2:3:2:6:2:6:2:6:7:6:7:6:7:6:2:3:2:6:7:11:12:5:4:8 ', 'True1:9:13:9:13:9:1:9:13:9:1:9:10:18:10:9:1:9:10:9:13:9:13:9:13:9:13:9:10:9:13:9:10:9:10:18:19:20:19:14:19:20:19:18:17:18:17:18:17:18:19:18:10:6:2:6:7:6:2:6:7:11:7:6:7:11:12:11:12:11:12:11:7:11:12:5:4:8 ', 'True1:9:13:9:10:9:10:18:10…
1	6	7	298	7	1.0	2.886558703621224	0.9481154311280694	81.10014285714284	567.7009999999999	0.04946996466431095:0.030035335689045935:0.02120141342756184:0.019434628975265017:0.038869257950530034:0.0636042402826855:0.061837455830388695:0.012367491166077738:0.10777385159010601:0.07243816254416961:0.05653710247349823:0.08480565371024736:0.044169611307420496:0.014134275618374558:0.028268551236749116:0.09187279151943463:0.028268551236749116:0.07597173144876325:0.04946996466431095:0.017667844…	['True1:9:13:9:1:9:13:9:1:9:13:9:1:9:13:9:1:9:10:18:17:18:17:18:17:18:10:18:17:18:17:18:17:18:19:18:17:18:19:14:19:20:19:18:19:20:19:20:19:14:19:18:17:18:10:9:1:9:1:9:13:9:1:9:13:9:10:9:13:9:1:9:1:9:1:9:10:18:10:18:19:20:19:18:19:14:19:20:19:20:19:18:19:20:19:20:19:14:19:14:19:18:17:18:10:18:10:9:10:6:7:6:10:18:17:18:17:18:17:18:10:18:10:6:10:18:10:18:17:18:10:6:10:18:19:20:19:14:19:14:19:14:19:1…
1	10	13	1163	3	0.23076923076923078	1.5766896406404838	0.5178774907697746	82.83	2048.49	0.0017356224786565344:0.0024392532132470213:0.0016887137630171687:0.00023454357819682896:0.0006098133033117553:0.0024392532132470213:0.0012665353222628764:0.00014072614691809738:0.004597054132657848:0.015667511023548176:0.001172717890984145:0.001360352753541608:0.0015479876160990713:0.010132282578103011:0.0009381743127873159:0.0018763486255746317:0.1810207336523126:0.3107702411107984:0.3042499296…	['False1:9:10:18:19:18:19:18:19:18:17:18:17:18:19:20:19:14:19:20:19:20:19:18:10:6:10:6:10:6:10:18:17:18:19:14:19:14:19:18:17:18:19:20:19:20:19:14:19:18:10:9:10:9:1:9:1:9:10:9:13:9:13:9:10:6:2:6:7:6:2:3:2:6:10:18:10:18:17:18:17:18:19:20:19:20:19:20:19:14:19:20:19:14:19:18:19:14:19:20:19:20:19:18:19:20:19:14:19:18:17:18:19:18:10:9:13:9:1:9:13:9:10:6:2:3:2:6:10:9:10:6:2:3:2:3:2:6:2:6:2:6:7:11:7:6:7:…
1	10	24	1396	8	0.3333333333333333	1.9040116617487461	0.6253892689890941	98.060375	3600.0	0.24553258584442889:0.001751927119831815:0.0009927587012380284:0.00037958420929689327:0.0015767344078486335:0.09743634664797944:0.0040002335902826446:0.000233590282644242:0.2706435412286849:0.2073405746320953:0.0034746554543331:0.0041170287316047655:0.016088530717122167:0.0007299696332632562:0.0015475356225181033:0.004438215370240598:0.005635365568792339:0.032994627423499186:0.051010277972436346:…	['True1:9:10:6:2:3:2:6:10:9:1:9:10:18:19:14:19:18:17:18:10:9:1:9:1:9:10:18:17:18:10:9:13:9:1:9:1:9:13:9:1:9:1:9:1:9:1:9:10:18:19:18:17:18:17:18:19:14:19:20:19:20:19:18:10:18:10:18:19:14:19:20:19:18:10:6:7:11:12:5:12:5:12:5:4:8 ', 'False1:9:1:9:13:9:13:9:10:6:10:18:10:18:19:14:19:18:19:20:19:18:17:18:17:18:19:20:19:18:10:18:10:6:2:3:2:3:2:3:2:6:2:6:7:11:7:6:10:18:17:18:19:18:17:18:10:9:13:9:10:6:7…
1	10	23	1497	4	0.17391304347826086	2.067412449841139	0.679059685757176	70.27600000000001	3600.0	0.004565807566195395:0.09366075520925149:0.08738497338081302:0.00010577160385008638:0.00026442900962521593:0.19925607305292106:0.2047033106512005:7.051440256672426e-05:0.007650812678489581:0.13286676303635017:0.17214328526601558:0.017099742622430632:0.002503261291118711:0.00029968621090857805:0.00021154320770017275:0.0008109156295173289:0.03754891936678067:0.03781334837640588:0.000652258223742199…	['True1:1:9:13:9:1:9:1:9:10:6:7:6:7:6:10:6:10:6:7:11:12:16:21:16:12:16:21:16:21:16:15:16:15:16:15:16:12:11:12:16:21:16:12:11:7:6:7:6:10:9:1:9:10:9:10:6:7:6:2:3:2:6:10:9:1:9:10:18:17:18:10:9:1:9:1:9:13:9:1:9:10:6:7:6:2:6:7:11:7:11:12:5:4:8 ', 'True1:9:13:9:10:18:19:18:19:18:10:6:7:6:2:3:2:6:10:6:10:6:10:6:2:3:2:6:2:6:10:18:19:14:19:14:19:14:19:18:10:18:10:9:10:18:19:14:19:18:10:6:10:9:13:9:1:9:1:9…
1	10	21	1357	1	0.047619047619047616	2.270978893178308	0.745922862988147	20.811	3600.0	0.0478000979911808:0.0004899559039686428:0.0002939735423811857:3.919647231749143e-05:0.00011758941695247427:0.08286134247917687:0.0004311611954924057:1.9598236158745714e-05:0.10704556589906908:0.12284174424301812:0.0002939735423811857:0.00025477707006369424:0.07468887800097991:0.12160705536501715:0.00013718765311121999:0.00037236648701616856:0.05683488486036257:0.1261734443900049:0.13936305732484…	['False1:1:9:1:9:13:9:10:9:10:9:1:9:1:9:13:9:10:6:7:11:7:6:2:3:2:3:2:3:2:3:2:3:2:3:2:3:2:3:2:3:2:6:7:11:7:11:12:5:4:5:12:11:7:11:7:6:7:6:7:11:7:6:10:18:17:18:17:18:17:18:17:18:17:18:10:9:1:9:13:9:1:9:10:9:1:9:10:18:19:14:19:14:19:18:19:14:19:20:19:20:19:14:19:18:10:9:13:9:1:9:13:9:13:9:13:9:13:9:10:18:17:18:19:18:17:18:19:20:19:18:10:9:1:9:13:9:13:9:13:9:13:9:10:18:10:18:19:14:19:14:19:20:19:14 '…
1	10	27	1387	11	0.4074074074074074	2.4296203056357744	0.798030021237929	81.00818181818182	3600.0	0.18241245784236165:0.05396177707457218:0.04376066952575259:0.0007494691260357247:0.0013740267310654952:0.04888204188699671:0.04625889994587167:0.0004580089103551651:0.21888662197610026:0.0727817795728026:0.04355248365740934:0.002206770204438523:0.09160178207103302:0.04122080193196486:0.0006245576050297706:0.001790398467752009:0.010867302327518008:0.037431819128117584:0.0547112462006079:0.0457176…	['False1:1:9:1:9:1:9:1:9:13:9:13:9:13:9:10:9:10:9:13:9:1:9:10:18:10:18:19:20:19:14:19:20:19:18:17:18:10:9:1:9:1:9:13:9:10:9:13:9:1:9:1:9:10:18:10:18:10:18:10:18:19:20:19:20:19:20:19:18:17:18:17:18:19:20:19:20:19:18:19:20:19:14:19:14:19:20:19:20:19:18:10:9:1:9:10:6:10:9:10:6:10:9:1:9:1:9:13:9:1:9:13:9:10:6:10:18:17:18:10:9:1:9:10:9:13:9:10:18:19:20:19:18:17:18:19:14:19:18:10:18:17:18:19:14:19:20:1…
1	10	23	926	16	0.6956521739130435	2.4861931729037106	0.8166118738683991	69.52681249999999	2372.429	0.013954464379393558:0.06389675794774945:0.014059385164201028:0.0027279404049942294:0.004826356101143636:0.07166089602350226:0.02308257265764348:0.0016787325569195257:0.051306263770853004:0.025915433847445178:0.012800335746511383:0.16577483999580317:0.037351799391459446:0.009233029063057391:0.1146784177945651:0.22033364809568776:0.011226523974399329:0.029902423670129054:0.03179099779666352:0.0078…	['True1:1:9:10:18:10:9:10:9:1:9:13:9:10:9:1:9:10:9:13:9:10:6:7:6:2:3:2:6:7:6:10:9:13:9:1:9:13:9:10:6:2:6:7:11:12:11:7:11:7:11:7:11:7:11:12:11:7:6:2:6:2:3:2:6:2:6:2:6:10:6:7:11:12:5:4:5:12:16:15:16:21:16:12:5:12:16:15:16:12:16:21:16:21:16:21:16:15:16:15:16:15:16:15:16:21:16:21:16:12:5:4:5:4:5:4:5:4:8 ', 'False1:9:1:9:1:9:1:9:1:9:1:9:1:9:10:9:10:18:17:18:10:18:10:18:19:14:19:14:19:14:19:18:17:18:19…
1	10	9	545	5	0.5555555555555556	2.600918133172614	0.854294289621817	121.8712	1329.356	0.025594149908592323:0.18793418647166363:0.17074954296160877:0.006946983546617916:0.01243144424131627:0.0453382084095064:0.029616087751371114:0.0018281535648994515:0.05740402193784278:0.03290676416819013:0.02413162705667276:0.08811700182815356:0.020475319926873858:0.014259597806215722:0.012797074954296161:0.10310786106032907:0.012797074954296161:0.05082266910420475:0.0643510054844607:0.0186471663…	['True1:9:13:9:1:9:1:9:1:9:13:9:1:9:1:9:13:9:13:9:1:9:13:9:13:9:13:9:1:9:13:9:13:9:10:6:10:6:10:6:7:6:7:11:12:11:12:11:7:6:2:6:2:3:2:3:2:3:2:6:2:6:2:3:2:3:2:3:2:3:2:6:7:11:12:5:4:8 ', 'False1:9:13:9:1:9:13:9:1:9:1:9:10:6:10:18:17:18:10:9:10:6:10:6:2:6:7:6:7:6:7:11:12:11:12:16:12:5:4:5:4:5:4:5:4:5:12:5:12:5:12:11:7:11:12:16:21:16:15:16:21:16:21:16:12:5:12:5:12:11:7:6:7:6:7:11:7:6:2:3:2:6:7:11:7:6:…
1	10	23	1065	11	0.4782608695652174	2.388771869599189	0.7846129954573174	74.57627272727274	2980.339	0.04226961157654227:0.005102817974105103:0.0030464584920030465:0.002208682406702209:0.004417364813404418:0.11218583396801218:0.009215536938309215:0.0008377760853008378:0.05148514851485148:0.21073876618431073:0.011424219345011425:0.018507235338918508:0.008149276466108149:0.020792079207920793:0.010434120335110434:0.02856054836252856:0.11111957349581111:0.17456207159177456:0.09725818735719725:0.0677…	['True1:9:13:9:10:9:13:9:1:9:13:9:10:6:7:6:2:3:2:6:7:11:12:5:12:11:12:11:7:11:7:6:2:3:2:6:7:11:7:6:2:6:10:18:19:14:19:14:19:18:10:18:19:18:17:18:19:18:19:18:19:20:19:20:19:18:17:18:10:9:13:9:1:9:1:9:1:9:13:9:1:9:1:9:13:9:13:9:1:9:13:9:10:6:2:6:10:6:10:18:19:18:17:18:17:18:19:18:19:18:19:20:19:20:19:18:19:20:19:18:17:18:17:18:10:18:10:18:17:18:17:18:19:14:19:20:19:18:17:18:10:18:19:20:19:14:19:20:…
1	10	34	1424	21	0.6176470588235294	2.4286031977788265	0.79769594327406	62.72419047619048	3599.999999999999	0.008320517370558776:0.17946291257541702:0.03056114200086754:0.003943373161402263:0.005678457352419259:0.18699475531369533:0.0404195749043732:0.0008281083638944754:0.15883907094128316:0.05067234512401909:0.033715840529989355:0.029456997515674908:0.12437398951062739:0.006506565716313735:0.0003549035845262037:0.02472494972199219:0.017902914152766278:0.03781694861784771:0.029141527662762727:0.014787…	['False1:9:13:9:13:9:13:9:1:9:1:9:10:6:2:6:2:6:7:11:12:16:21:16:21:16:21:16:12:11:7:6:2:6:2:6:10:9:10:18:17:18:17:18:10:9:13:9:10:9:1:9:10:6:2:3:2:3:2:6:2:3:2:6:7:11:12:11:7:6:10:6:10:6:10:6:7:6:7:11:7:11:7:11:12:16:12:16:12:16:12:5:4:5:12:16:12:11:7:6:2:6:2:6:10:18:10:6:10:9:13:9:1:9:10:9:10:18:10:6:2:3:2:6:10:9:1:9:13:9:13:9:13:9:10:6:2:6:7:6:10:18:17:18:10:9:13:9:13:9:1:9:1:9:10:9:10:6:10:9:10…
1	10	5	319	3	0.6	2.308159710349046	0.7581352273018555	83.62400000000001	610.8720000000001	0.02553191489361702:0.03297872340425532:0.01702127659574468:0.009574468085106383:0.01276595744680851:0.045744680851063826:0.02021276595744681:0.0031914893617021275:0.07553191489361702:0.2734042553191489:0.019148936170212766:0.018085106382978722:0.02872340425531915:0.023404255319148935:0.007446808510638298:0.02021276595744681:0.02127659574468085:0.2691489361702128:0.05531914893617021:0.01382978723…	['True1:1:9:13:9:1:9:1:9:13:9:10:9:10:18:10:9:10:9:10:18:17:18:10:9:13:9:10:18:10:18:19:18:17:18:10:18:17:18:19:20:19:18:19:20:19:14:19:18:19:14:19:20:19:20:19:14:19:14:19:18:19:14:19:20:19:18:10:6:2:3:2:3:2:6:7:11:12:16:15:16:15:16:15:16:21:16:12:11:12:11:7:6:7:6:2:6:2:3:2:6:2:6:10:9:10:9:10:18:17:18:10:18:10:6:10:6:2:3:2:3:2:3:2:6:2:6:7:11:7:11:7:11:12:5:4:8 ', 'True1:9:10:9:10:9:10:18:17:18:10…
1	14	42	972	30	0.7142857142857143	2.173054836891756	0.7137588509666833	51.00093333333334	3599.9999999999995	0.0036165765287501242:0.008361259497660839:0.0035833969275689305:0.00235575168386476:0.004479246159461163:0.17067586847606092:0.007564949069312187:0.0010285676366170078:0.010551113175619629:0.2707123660373602:0.007896745081124125:0.007166793855137861:0.003152062112213411:0.09801254188924649:0.07253060818208965:0.07846975679352335:0.01151332160987425:0.11782076379441919:0.11128438236172401:0.00567…	['False1:9:10:6:7:6:10:6:2:3:2:3:2:6:7:6:10:18:17:18:17:18:17:18:10:9:1:9:10:18:10:6:2:3:2:6:10:6:2:6:10:9:1:9:10:9:10:6:2:3:2:3:2:3:2:3:2:6:7:6:2:6:2:3:2:3:2:6:10:9:1:9:10:18:19:20:19:14:19:18:19:14:19:20:19:14:19:20:19:14:19:14:19:18:10:18:17:18:10:18:17:18:17:18:17:18:19:18:19:14:19:20:19:20:19:20:19:18:19:14:19:18:17:18:19:14:19:14:19:18:19:14:19:14:19:14:19:20:19:18:10:9:10:18:10:9:13:9:13:9…
1	14	10	341	7	0.7	2.789609157849421	0.9162715056011819	51.24142857142857	898.6899999999999	0.033170731707317075:0.03902439024390244:0.023414634146341463:0.012682926829268294:0.025365853658536587:0.0624390243902439:0.042926829268292686:0.006829268292682927:0.15317073170731707:0.06731707317073171:0.0351219512195122:0.04682926829268293:0.08292682926829269:0.03804878048780488:0.01951219512195122:0.04682926829268293:0.013658536585365854:0.08:0.12390243902439024:0.03414634146341464:0.0126829…	['True1:1:9:13:9:1:9:13:9:10:9:1:9:10:6:10:6:7:11:7:6:7:6:2:6:10:6:2:3:2:6:2:6:7:11:12:5:4:5:12:5:12:11:7:11:12:5:4:8 ', 'True1:9:13:9:10:6:10:9:1:9:1:9:13:9:10:18:10:6:2:3:2:3:2:6:2:6:7:11:7:11:12:16:15:16:15:16:15:16:12:5:4:8 ', 'False1:9:13:9:1:9:10:9:1:9:13:9:13:9:1:9:1:9:1:9:1:9:10:18:10:6:10:18:10:18:17:18:19:18:19:18:17:18:19:20:19:18:10:9:13:9:1:9:13:9:10:9:10:18:19:18:10:9:10:18:10:18:19…
1	14	21	1160	2	0.09523809523809523	2.4379751351261962	0.8007742379948497	116.3995	3600.0	0.09916122781970223:0.08470579237201713:0.0819651233938405:2.5494595145829083e-05:3.824189271874363e-05:0.08646491943707933:0.07802620844380992:2.5494595145829083e-05:0.12655517030389557:0.06903936365490516:0.00019120946359371812:0.00012747297572914543:0.12335559861309403:0.00030593514174994904:1.2747297572914541e-05:3.824189271874363e-05:0.0798618192943096:0.09339944931674485:0.04238476442994085…	['False1:9:13:9:1:9:1:9:1:9:10:18:17:18:17:18:17:18:19:18:17:18:19:18:10:6:7:11:7:6:7:11:12:11:12:11:12:16:12:5:12:16:15:16:12:11:7:11:7:6:10:6:10:18:19:18:10:6:2:3:2:3:2:6:10:6:2:3:2:3:2:6:10:6:10:9:1:9:1:9:13:9:13:9:10:18:10:9:1:9:10:9:13:9:10:9:1:9:1:9:10:18:10:9:13:9:13:9:13:9:13:9:13:9:1:9:1:9:10:18:19:20:19:18:17:18:10:18:10:18:17:18:19:18:19:18:10:9:10:6:2:3:2:3:2:3:2:6:7:6:10:6:2:6:2:3:2:…
1	14	21	876	1	0.047619047619047616	2.201564288149713	0.7231230293694134	143.454	3599.9999999999995	0.1089588377723971:0.00914314625420115:0.00014455567200318022:0.00010841675400238517:0.00014455567200318022:0.013552094250298146:0.009432257598207509:3.6138918000795055e-05:0.12406490549672942:0.06765205449748835:0.0005059448520111307:0.00028911134400636044:0.010805536482237721:0.12402876657872863:0.0:0.00010841675400238517:0.08456506812186043:0.15160276101333525:0.17426186259983376:0.12055943045…	['True1:1:9:10:9:1:9:13:9:1:9:1:9:10:9:1:9:13:9:1:9:13:9:1:9:13:9:10:18:17:18:19:14:19:14:19:18:10:9:10:6:10:6:7:11:7:11:12:16:21:16:12:11:7:6:2:6:10:18:19:20:19:18:19:20:19:18:10:9:10:9:10:9:1:9:1:9:1:9:13:9:1:9:13:9:1:9:1:9:13:9:13:9:13:9:1:9:13:9:13:9:10:9:13:9:1:9:13:9:13:9:13:9:1:9:13:9:1:9:1:9:10:6:7:11:12:5:4:5:4:8 ', 'False1:9:10:18:19:20:19:20:19:18:19:18:10:9:10:6:10:9:10:6:10:6:7:11:7:…
1	14	32	969	17	0.53125	2.428843096848782	0.7977747402200056	61.76882352941175	3599.9999999999995	0.01530079981453576:0.21403732467833547:0.19589660368610176:0.014837139214095282:0.02324098759707894:0.043352266141184655:0.01889416946794946:0.000985278775936015:0.06572389011243769:0.07215718094354932:0.012402921061782776:0.029616320853135505:0.009910745334415208:0.004868436304625015:0.008403848382983655:0.017850933116958387:0.09974498666975774:0.11574127738495421:0.021850005795757507:0.0091572…	['False1:1:9:10:9:10:6:10:6:10:9:10:9:1:9:13:9:10:18:19:20:19:20:19:18:17:18:19:20:19:20:19:18:10:18:17:18:17:18:17:18:17:18:17:18:17:18:10:18:17:18:19:20:19:18:10:9:13:9:1:9:10:9:10:9:13:9:1:9:13:9:13:9:1:9:1:9:13:9:13:9:1:9:1:9:1:9:10:6:2:3:2:6:10:18:17:18:17:18:17:18:10:9:10:9:10:9:10:18:19:14:19:20:19:18:17:18:17:18:19:18:17:18:10:6:7:6:7:6:10:18:17:18:10:6:7:11:7:6:2:3:2:3:2:3:2:3:2:3:2:6:7:…
1	14	35	825	21	0.6	2.254363642788964	0.7404654388011969	51.83419047619048	3600.0000000000005	0.060846867749419956:0.0062645011600928075:0.003857308584686775:0.0421983758700696:0.10959976798143851:0.09504060324825986:0.00867169373549884:0.0006090487238979118:0.2373259860788863:0.18590487238979117:0.006902552204176334:0.08938515081206497:0.10301624129930395:0.0042633410672853825:0.0048433874709976794:0.01142691415313225:0.000986078886310905:0.005858468677494199:0.011803944315545243:0.00397…	['True1:1:9:13:9:13:9:13:9:1:9:13:9:13:9:10:6:10:6:7:6:2:3:2:3:2:3:2:3:2:6:7:11:7:11:12:5:4:5:12:11:7:6:10:6:7:6:7:6:2:3:2:6:7:11:7:11:12:5:12:16:12:11:12:5:4:5:4:5:4:5:4:8 ', 'True1:9:13:9:1:9:1:9:10:6:2:6:10:9:10:9:1:9:1:9:10:6:7:11:7:11:12:5:12:5:12:11:12:5:4:8 ', 'True1:9:13:9:13:9:10:6:2:6:10:9:10:9:13:9:13:9:13:9:13:9:13:9:10:18:10:6:10:6:7:11:7:11:7:11:12:16:21:16:15:16:21:16:21:16:15:16:2…
1	14	22	930	2	0.09090909090909091	1.689286294219354	0.5548608455921046	86.2895	3600.0	0.1861361745696551:0.0005279324246496448:0.000319959045242209:7.998976131055225e-05:0.0001599795226211045:0.04282651820566968:0.0002239713316695463:3.19959045242209e-05:0.28802713252703654:0.24800025596723618:0.00017597747488321496:0.00020797337940743586:0.1884558776476611:0.0036475331157611824:7.998976131055225e-05:0.00014398157035899406:0.00641517885710629:0.013966212324822423:0.012398413003135…	['False1:1:9:10:18:10:18:19:18:10:9:13:9:1:9:10:6:10:9:13:9:10:9:10:9:10:6:2:6:2:3:2:3:2:3:2:3:2:3:2:3:2:6:2:6:10:9:10:9:1:9:13:9:10:18:19:14:19:18:17:18:17:18:17:18:10:18:19:20:19:20:19:20:19:14:19:20:19:14:19:14:19:20:19:20:19:20:19:20:19:14:19:20:19:18:19:20:19:20:19:20:19:20:19:20:19:14:19:14:19:20:19:20:19:18:10:6:7:11:7:6:2:6:10:9:10:9:1:9:1:9:10:18:10:18:10:9:1:9:13:9:10:9:10:18:17:18:10:1…
1	14	40	1204	30	0.75	2.714437843230162	0.8915808304109312	62.947866666666656	3599.9999999999995	0.0511770726714432:0.031218014329580348:0.003172978505629478:0.009109518935516888:0.028966223132036846:0.10399181166837257:0.08178096212896623:0.0030706243602865915:0.10388945752302968:0.07123848515864893:0.03623336745138178:0.06131013306038895:0.04124872057318321:0.015353121801432957:0.014841351074718526:0.04861821903787104:0.010030706243602866:0.03480040941658137:0.13111566018423745:0.110542476…	['False1:1:9:13:9:10:18:19:20:19:20:19:20:19:18:19:14:19:18:10:18:17:18:19:14:19:18:17:18:19:14:19:14:19:14:19:14:19:18:17:18:19:14:19:18:17:18:17:18:10:9:13:9:1:9:13:9:10:9:10:9:10:6:10:9:10:9:13:9:1:9:10:6:10:18:19:14:19:20:19:18:10:6:7:11:7:6:10:6:2:6:2:6:2:3:2:6:10:9:1:9:13:9:13:9:1:9:1:9:1:9:10:18:17:18:17:18:19:20:19:18:10:18:17:18:19:20:19:20:19:14:19:18:17:18:17:18:17:18:10:18:10:9:13:9:1…
1	14	4	164	4	1.0	2.2983737172602425	0.7549209323544609	103.9615	415.846	0.20224719101123595:0.02696629213483146:0.008988764044943821:0.01348314606741573:0.017977528089887642:0.07191011235955057:0.051685393258426963:0.008988764044943821:0.30786516853932583:0.04269662921348315:0.02247191011235955:0.024719101123595506:0.09887640449438202:0.015730337078651686:0.0044943820224719105:0.015730337078651686:0.0044943820224719105:0.020224719101123594:0.029213483146067417:0.0089…	['True1:1:9:13:9:1:9:1:9:13:9:1:9:10:18:19:20:19:18:10:6:7:11:7:6:10:6:7:11:7:6:10:6:2:6:2:3:2:6:7:6:2:6:7:6:2:3:2:6:7:6:7:6:7:11:12:5:4:8 ', 'True1:9:13:9:1:9:1:9:1:9:13:9:13:9:1:9:13:9:13:9:1:9:1:9:13:9:10:6:10:6:2:3:2:6:2:6:7:6:2:3:2:6:7:6:10:18:19:14:19:20:19:14:19:14:19:14:19:20:19:14:19:14:19:20:19:14:19:18:10:18:17:18:10:6:10:9:10:6:7:11:12:16:15:16:12:16:12:5:4:8 ', 'True1:9:1:9:13:9:1:9:…
1	14	26	1094	12	0.46153846153846156	2.0582319655245898	0.6760442754574201	94.55291666666669	3599.9999999999995	0.026274586554457382:0.01022604951560818:0.004648204325276446:0.0009785693316371464:0.002103924063019865:0.019131030433506214:0.006311772189059595:0.0005871415989822879:0.040365984930032295:0.04383990605734416:0.0052353459242587335:0.006164986789314023:0.008562481651825032:0.23280164399647715:0.002984636461493297:0.00914962325080732:0.13602113709756336:0.17071141990410021:0.25902730208435265:0.01…	['True1:9:13:9:13:9:1:9:1:9:10:6:10:18:10:9:13:9:1:9:13:9:10:18:17:18:17:18:19:20:19:14:19:20:19:18:10:6:10:6:2:6:10:6:10:18:17:18:10:6:10:6:2:3:2:6:2:6:7:11:12:5:4:8 ', 'False1:9:13:9:13:9:10:6:7:6:10:18:17:18:17:18:17:18:10:9:13:9:13:9:10:6:10:6:7:11:12:16:12:16:12:5:12:16:15:16:12:5:12:16:21:16:12:5:12:5:12:11:7:6:2:6:2:3:2:3:2:6:2:6:10:6:10:18:10:18:17:18:17:18:10:9:1:9:10:18:10:9:13:9:13:9:1…
1	18	25	906	9	0.36	2.3600187344689627	0.7751687769572473	87.93144444444444	3600.0	0.005935543705077672:0.12098307442615348:0.009645258520751217:0.0009738001391143056:0.0015766287966612568:0.16225365175052167:0.007929515418502203:0.0004173429167632738:0.10962207280315325:0.11175515882216555:0.0044980292140041735:0.0030141432877347552:0.09371667053095294:0.024530489218641316:0.0013911430558775793:0.004590772084396012:0.07507535358219337:0.14268490609784373:0.09037792719684674:0.…	['False1:1:9:10:9:13:9:10:18:10:6:7:11:12:11:7:6:10:18:17:18:17:18:10:18:17:18:17:18:17:18:10:9:1:9:1:9:1:9:10:9:1:9:10:6:2:3:2:3:2:6:2:6:2:3:2:3:2:3:2:6:10:18:19:20:19:14:19:14:19:14:19:20:19:14:19:20:19:20:19:14:19:18:17:18:19:20:19:14:19:20:19:18:10:18:17:18:10:18:19:18:17:18:17:18:17:18:10:9:13:9:13:9:10:6:10:9:13:9:13:9:13:9:10:18:19:14:19:20:19:20:19:20:19:20:19:18:19:18:17:18:19:18:19:20:1…
1	18	44	918	35	0.7954545454545454	2.374284603672417	0.7798545263630298	61.068742857142844	3599.9999999999995	0.13613655287260615:0.018549357017300396:0.009945415857156074:0.13026181885465815:0.13299102599685447:0.13775557405865482:0.1313720048108058:0.0016190211860486632:0.15463965214173375:0.027985937644555463:0.01702285132759737:0.012905911740216486:0.004718290313627533:0.003423073364788602:0.003191784623924507:0.008603941160144324:0.009297807382736608:0.02812471088907392:0.019381996484411138:0.008650…	['True1:1:9:13:9:10:18:17:18:10:18:17:18:10:9:13:9:10:18:10:18:10:18:17:18:19:18:10:9:1:9:13:9:1:9:1:9:1:9:1:9:10:6:10:18:17:18:19:20:19:18:10:18:17:18:17:18:19:14:19:14:19:14:19:20:19:20:19:18:10:18:17:18:17:18:19:14:19:20:19:20:19:14:19:18:17:18:17:18:19:18:10:6:2:6:10:18:17:18:10:18:19:14:19:14:19:20:19:18:10:6:2:3:2:6:7:6:7:11:7:11:12:16:12:11:12:16:21:16:15:16:15:16:15:16:21:16:15:16:12:16:1…
1	18	10	362	1	0.1	1.3285768926585309	0.4363826904990688	56.432	1676.432	0.4220572640509014:0.0018381053375751148:0.0006362672322375398:0.00021208907741251324:0.0004241781548250265:0.0038176033934252387:0.003393425238600212:7.069635913750442e-05:0.4357016613644397:0.025662778366914104:0.0029692470837751855:0.002474372569812655:0.02318840579710145:0.006928243195475433:0.0009897490279250618:0.002757158006362672:0.020289855072463767:0.025874867444326616:0.014704842700600…	['True1:1:9:10:9:1:9:1:9:1:9:10:9:13:9:1:9:10:18:10:6:10:9:1:9:10:18:17:18:19:18:17:18:10:6:7:6:2:6:2:3:2:3:2:6:7:11:7:11:12:16:21:16:21:16:21:16:21:16:12:5:4:8 ', 'False1:9:13:9:13:9:1:9:1:9:13:9:1:9:13:9:1:9:10:9:10:9:1:9:10:18:19:14:19:20:19:18:17:18:19:18:10:18:17:18:17:18:17:18:10:6:7:6:7:11:7:6:2:6:2:3:2:6:2:6:10:9:13:9:1:9:1:9:10:9:13:9:10:18:17:18:10:9:13:9:13:9:13:9:1:9:13:9:10:18:10:9:1…
1	18	27	1038	10	0.37037037037037035	2.552540003031304	0.8384040700123714	71.6944	3600.0	0.04707139265962795:0.001885369532428356:0.0005970336852689794:0.0011312217194570137:0.034879336349924586:0.00496480643539467:0.003833584715937657:0.000314228255404726:0.06843891402714933:0.1478129713423831:0.04754273504273504:0.05643539467068879:0.036010558069381596:0.0988562091503268:0.022058823529411766:0.09627953745600805:0.0021681749622926095:0.10778029160382102:0.1184640522875817:0.01659125…	['False1:9:10:9:10:6:10:18:17:18:19:14:19:20:19:14:19:20:19:20:19:18:19:18:17:18:17:18:19:18:10:18:10:9:10:18:17:18:19:18:19:18:19:20:19:18:17:18:10:9:1:9:13:9:10:9:13:9:13:9:10:9:13:9:10:9:1:9:10:9:10:9:13:9:13:9:10:9:10:6:2:6:2:3:2:6:2:6:10:6:2:6:2:6:7:6:2:6:2:3:2:3:2:6:10:18:17:18:19:18:19:18:10:6:10:6:7:11:7:11:7:6:2:3:2:6:7:6:2:3:2:6:10:9:13:9:13:9:10:18:10:6:10:18:19:14:19:20:19:14:19:18:17…
1	18	42	821	27	0.6428571428571429	2.519930201659302	0.8276930957827361	39.010666666666665	3599.9999999999995	0.017271264083199206:0.027175931657793737:0.010709421815030333:0.0025380710659898475:0.007428500680945895:0.16305558994676242:0.15216045561470842:0.0016714126532128267:0.031633032066361276:0.04946143370063142:0.0364615575089761:0.040299616194131485:0.014609384672526928:0.13693202921876935:0.028475919276959267:0.05199950476662127:0.007676117370310759:0.028104494242911972:0.16113656060418471:0.0141…	['True1:1:9:10:18:19:18:19:20:19:14:19:14:19:20:19:14:19:20:19:20:19:20:19:18:17:18:10:9:10:6:7:6:7:6:10:6:7:11:7:11:7:11:12:5:4:5:4:8 ', 'True1:9:1:9:1:9:1:9:1:9:1:9:10:9:13:9:13:9:10:6:2:6:7:11:7:6:7:11:7:6:10:9:10:6:10:6:7:6:10:18:19:18:10:9:1:9:13:9:10:9:1:9:1:9:1:9:1:9:10:9:13:9:10:6:10:6:10:18:19:20:19:14:19:18:19:20:19:18:17:18:17:18:10:18:10:6:2:3:2:6:10:6:10:6:7:11:12:11:12:16:21:16:15:1…
1	18	31	974	16	0.5161290322580645	2.0673727017518235	0.6790466301498916	66.39987500000001	3600.000000000001	0.22230541590900987:0.0034228259706920528:0.0009983242414518486:0.0009983242414518486:0.0016757585481513174:0.02071522801012586:0.008770991549898384:0.0005704709951153421:0.3135451206902699:0.0493813955146718:0.0073804684993047385:0.09965415195921132:0.08200520554783043:0.00887795486148251:0.001782721859735444:0.09947587977323778:0.00606125432310051:0.0409669483367205:0.019966484829036974:0.00912…	['True1:1:9:13:9:1:9:1:9:1:9:10:18:10:6:7:6:10:9:1:9:13:9:1:9:13:9:1:9:10:9:13:9:1:9:13:9:10:6:7:11:7:11:12:16:12:16:12:16:21:16:15:16:21:16:21:16:21:16:21:16:12:16:15:16:21:16:12:16:12:5:4:8 ', 'False1:9:10:9:13:9:10:9:1:9:13:9:10:6:10:18:10:9:13:9:13:9:13:9:13:9:1:9:1:9:10:6:7:6:10:9:13:9:10:9:10:6:2:6:7:11:7:11:12:5:12:11:12:5:12:11:7:11:7:11:7:11:7:11:7:11:7:11:7:6:10:9:10:9:10:6:10:18:19:18:…
1	18	28	935	12	0.42857142857142855	2.1843792624066216	0.717478457488399	71.123	3600.0	0.0028077668367145173:0.003321864989915767:0.0008502392533712975:0.00047455214141653814:0.0008502392533712975:0.06517182742120457:0.004172104243287064:0.00023727607070826907:0.15660220666745758:0.25477518092300394:0.029857238897457193:0.05544350852216554:0.09453474117135287:0.0007118282121248073:0.0011468343417566338:0.027701981255190414:0.08739668604421244:0.14657729268003322:0.06414363111480208…	['True1:1:9:1:9:1:9:10:6:10:18:10:18:19:14:19:20:19:14:19:14:19:18:19:20:19:14:19:18:17:18:10:18:10:6:7:11:7:11:12:11:12:5:4:5:4:5:4:8 ', 'False1:9:10:18:19:18:17:18:17:18:10:6:2:6:7:6:7:6:7:11:12:11:7:11:7:6:10:18:17:18:10:9:1:9:10:6:10:18:17:18:17:18:10:9:1:9:13:9:13:9:10:18:19:18:10:9:10:18:10:6:7:6:2:6:7:6:10:9:1:9:13:9:1:9:10:9:1:9:1:9:10:9:13:9:10:18:10:18:17:18:19:18:19:20:19:14:19:20:19:1…
1	18	29	876	17	0.5862068965517241	2.1776635795778785	0.7152726327766045	85.07429411764707	3600.0	0.22966564619725074:0.022630409988594755:0.012725853892790684:0.0017408007683534425:0.003541629149408728:0.139804309982592:0.021850051023470797:0.0010204694159313284:0.25907917642115375:0.13302118974728375:0.019448946515397084:0.011225163575244612:0.027672729455549553:0.01308601956900174:0.00444204333993637:0.007203313524221142:0.010985053124437242:0.030313944414430638:0.03607659523380755:0.01320…	['True1:1:9:1:9:1:9:10:6:7:6:2:3:2:6:10:6:10:6:10:9:1:9:1:9:10:6:7:6:7:6:10:6:7:6:7:6:7:11:7:11:7:11:7:6:2:3:2:6:7:11:12:11:12:16:12:16:21:16:12:5:4:8 ', 'True1:9:1:9:1:9:10:18:17:18:19:20:19:18:10:9:10:6:10:6:10:6:2:3:2:6:2:3:2:6:2:3:2:6:7:11:7:11:7:11:12:11:7:11:12:5:12:16:15:16:15:16:15:16:12:16:15:16:15:16:12:5:4:5:4:5:12:5:12:5:4:5:4:8 ', 'False1:9:13:9:13:9:10:6:7:6:2:6:2:6:2:6:10:18:17:18:…
1	18	46	897	33	0.717391304347826	2.4893423689627907	0.8176462548340506	40.79481818181818	3600.0	0.00981253661394259:0.0421792618629174:0.022627416520210896:0.005858230814294083:0.007981839484475688:0.04811072056239016:0.01611013473930873:0.0024165202108963092:0.04913591095489162:0.056531927357937904:0.009299941417691858:0.016915641476274165:0.026654950205038077:0.011862917398945518:0.024531341534856473:0.0440099589923843:0.06092560046865846:0.09907732864674869:0.23345049794961922:0.19515231…	['False1:9:1:9:13:9:1:9:10:6:7:6:2:6:2:3:2:6:10:18:10:18:10:9:1:9:1:9:1:9:10:6:2:6:10:9:10:18:17:18:19:20:19:18:17:18:19:20:19:20:19:14:19:20:19:14:19:14:19:20:19:14:19:18:10:9:13:9:10:9:13:9:10:9:10:18:17:18:10:9:1:9:1:9:13:9:13:9:13:9:1:9:1:9:10:6:2:6:10:18:19:18:10:9:10:18:17:18:10:18:17:18:19:18:19:14:19:20:19:18:19:20:19:18:17:18:10:18:17:18:17:18:10:6:2:6:2:6:7:6:2:6:10:9:13:9:10:6:2:3:2:3:…
1	18	23	945	4	0.17391304347826086	2.0828763481056125	0.6841389382773305	89.9495	3600.0000000000005	0.046414112203585885:0.003990746096009254:0.0016483516483516484:0.0002891844997108155:0.0004626951995373048:0.006419895893580104:0.003094274146905726:0.0001156737998843262:0.07301908617698091:0.14034123770965876:0.0013880855986119144:0.0010410641989589359:0.05373048004626952:0.0967032967032967:0.0001156737998843262:0.0006362058993637941:0.08687102371312898:0.3137941006362059:0.12255639097744361:0…	['False1:1:9:10:18:19:20:19:18:19:18:17:18:19:14:19:14:19:18:10:18:19:18:19:20:19:18:19:20:19:14:19:18:19:18:10:18:17:18:17:18:19:14:19:14:19:18:19:18:17:18:17:18:17:18:17:18:17:18:10:6:2:3:2:6:2:3:2:6:10:18:17:18:19:20:19:18:19:18:17:18:17:18:19:20:19:20:19:18:17:18:19:14:19:14:19:14:19:18:10:9:13:9:10:9:1:9:1:9:1:9:10:18:17:18:17:18:19:14:19:18:10:18:10:18:17:18:17:18:17:18:10:6:2:3:2:3:2:3:2:3…
2	2	3	687	0	0.0	2.328124405432084	0.7771470187721785	0.0	540.0	0.022981732469063054:0.01060695344725987:0.13671184443134943:0.10548025928108426:0.019446081319976428:0.043606364172068354:0.1962286387743076:0.08131997642899234:0.0:0.0:0.17678255745433116:0.07071302298173247:0.0017678255745433118:0.015910430170889805:0.06776664702416028:0.0005892751915144372:0.002357100766057749:0.00883912787271656:0.0017678255745433118:0.037124337065409546	['False1:1:2:1:2:1:5:1:5:6:14:6:14:18:17:18:14:6:5:6:7:11:7:8:7:11:12:20:12:20:12:20:12:11:15:11:7:8:7:3:7:8:7:11:15:11:15:11:15:11:15:11:12:12:20:20:12:11:12:20:12:20:12:11:12:20:12:20:12:11:7:11:12:20:12:20:12:20:12:20:12:20:20:12:11:15:11:15:11:12:20:12:11:12:20:12:20:12:20:20:12:11:15:11:15:11:15:11:15:11:15:11:7:8:7:3:4:3:4:3:7:3:7:11:15:11:15:11:7:6:7:11:12:11:7:11:12:11:7:8:7:11:15:11:15:1…
2	2	5	447	5	1.0	2.170733142439772	0.7246085244675485	65.8874	329.437	0.0504364694471387:0.038797284190106696:0.2560620756547042:0.19204655674102813:0.015518913676042677:0.052376333656644035:0.20271580989330748:0.06886517943743937:0.005819592628516004:0.004849660523763337:0.03588748787584869:0.008729388942774006:0.02521823472356935:0.020368574199806012:0.004849660523763337:0.011639185257032008:0.0009699321047526673:0.0038797284190106693:0.0:0.0009699321047526673	['True1:2:1:5:1:2:1:2:1:2:1:2:1:2:1:2:1:2:1:2:1:2:1:2:1:2:1:2:1:2:1:2:1:2:1:2:1:2:1:5:6:14:6:5:6:7:6:5:6:7:3:7:6:5:1:2:1:2:2:1:2:1:1:2:1:2:1:2:1:2:1:2:1:2:1:2:1:5:1:5:6:7:8:7:8:7:8:7:8:7:8:7:8:7:8:7:11:12:11:15:11:7:8:7:3:4:3:4:3:4:3:4:3:7:8:7:3:7:8:7:8:7:11:12:11:15:11:7:3:7:3:7:3:4:3:4:3:4:3:4:3:4:3:4:3:4:3:4:3:4:3:4:3:4:3:4:3:4:3:3:4:4:3:3:4:4:3:3:4:4:3:3:4:4:3:3:4:4:3:4:4:3:4:3:3:7:3:4:3:4:3:…
2	2	2	185	2	1.0	2.5875288696565577	0.8637383562272871	70.812	141.624	0.08333333333333333:0.025:0.020833333333333332:0.008333333333333333:0.15833333333333333:0.14166666666666666:0.058333333333333334:0.016666666666666666:0.016666666666666666:0.008333333333333333:0.029166666666666667:0.0125:0.09583333333333334:0.09583333333333334:0.0125:0.0625:0.008333333333333333:0.10416666666666667:0.0375:0.004166666666666667	['True1:5:6:14:13:16:13:16:13:14:18:14:18:19:18:19:18:17:18:19:18:14:6:7:6:7:6:7:11:15:11:15:11:7:8:7:8:7:3:7:8:7:3:4:3:4:3:7:6:5:6:5:6:14:18:19:18:17:18:14:18:19:18:14:6:5:1:5:6:5:1:2:1:5:5:6:1:5:1:5:5:6:6:5:1:2:1:5:6:5:6:5:6:5:6:5:6:14:18:14:18:19:18:14:18:19:18:14:18:14:18:14:13:9:10 ', 'True1:5:6:7:3:7:8:7:11:12:11:12:20:12:11:15:11:7:6:5:5:6:1:5:6:5:6:5:6:5:6:14:18:14:13:16:13:16:13:16:13:16…
2	2	5	354	5	1.0	2.096269081962266	0.6997518104230838	59.309799999999996	296.549	0.29859484777517564:0.24473067915690866:0.00234192037470726:0.00117096018735363:0.06323185011709602:0.0351288056206089:0.02459016393442623:0.0117096018735363:0.02107728337236534:0.00585480093676815:0.00117096018735363:0.0:0.040983606557377046:0.05152224824355972:0.0:0.00585480093676815:0.06440281030444965:0.10421545667447307:0.0234192037470726:0.0	['True1:2:1:2:1:2:1:2:1:2:1:5:1:2:1:2:1:2:1:2:1:5:1:2:1:2:2:1:1:2:1:1:2:1:2:1:5:1:2:1:2:1:2:1:2:1:2:1:2:1:2:1:2:1:2:1:2:1:2:1:2:1:2:1:2:1:2:1:1:2:1:1:2:1:2:1:2:1:2:1:2:1:2:1:5:6:7:6:14:6:7:8:7:8:7:8:7:11:7:8:7:6:14:18:17:18:17:18:14:18:17:18:17:18:19:18:17:18:17:18:17:18:19:18:18:17:17:18:19:18:17:18:18:17:18:17:17:18:17:18:19:18:17:18:17:18:17:18:19:18:14:18:17:18:17:18:14:13:9:13:9:13:14:6:14:6…
2	2	5	1330	1	0.2	2.309045634298591	0.7707783685086291	129.254	849.254	0.08091674462114125:0.023386342376052385:0.024087932647333957:0.00608044901777362:0.07927970065481758:0.052619270346117866:0.13096351730589337:0.06594948550046772:0.0004677268475210477:0.00023386342376052386:0.2184284377923293:0.13447146866230122:0.0018709073900841909:0.005378858746492049:0.11552853133769879:0.00023386342376052386:0.0004677268475210477:0.003975678203928906:0.0025724976613657625:0…	['False1:5:6:5:1:5:1:2:1:5:1:2:1:2:1:2:1:5:6:5:6:5:6:5:1:5:1:5:6:5:6:7:3:7:8:7:8:7:3:7:8:7:8:7:6:7:6:7:11:15:11:15:11:12:20:12:11:12:11:15:11:7:3:4:3:7:3:7:6:7:8:7:8:7:11:12:11:12:11:15:11:15:11:15:11:12:20:12:11:15:11:15:11:15:11:12:11:12:20:12:11:15:11:12:20:12:11:15:11:15:11:12:20:12:11:15:11:12:11:15:11:12:20:12:11:12:11:15:11:20:12:12:20:12:11:7:11:12:11:7:8:7:8:7:8:7:8:7:8:7:8:7:8:7:8:7:8:7…
2	2	3	467	3	1.0	2.1791890445560385	0.7274311739382354	119.11633333333333	357.349	0.03728070175438596:0.020833333333333332:0.02631578947368421:0.01425438596491228:0.02850877192982456:0.03399122807017544:0.03728070175438596:0.0021929824561403508:0.006578947368421052:0.003289473684210526:0.021929824561403508:0.007675438596491228:0.01644736842105263:0.09649122807017543:0.005482456140350877:0.0043859649122807015:0.16666666666666666:0.33771929824561403:0.12938596491228072:0.0032894…	['True1:5:1:2:1:5:6:14:18:17:18:17:18:17:18:17:18:17:18:17:18:14:18:14:18:17:18:17:18:17:18:19:18:14:18:19:18:19:18:19:18:19:18:14:18:17:18:19:18:17:18:19:18:17:18:17:18:17:18:19:18:17:18:19:18:14:18:17:18:17:19:18:17:18:14:17:18:18:14:18:17:18:19:18:17:18:19:18:19:18:18:17:14:13:16:13:16:13:9:13:14:18:19:18:17:18:14:18:14:13:14:13:9:13:16:13:14:18:14:18:14:18:17:18:14:18:17:18:17:18:14:13:14:6:7…
2	2	3	220	3	1.0	2.4204395497856903	0.8079625710057857	64.759	194.27700000000002	0.047337278106508875:0.029585798816568046:0.05621301775147929:0.029585798816568046:0.07100591715976332:0.1242603550295858:0.2455621301775148:0.15680473372781065:0.01775147928994083:0.008875739644970414:0.023668639053254437:0.0:0.047337278106508875:0.0650887573964497:0.0029585798816568047:0.008875739644970414:0.011834319526627219:0.038461538461538464:0.014792899408284023:0.0	['True1:5:6:7:8:7:8:7:8:7:8:7:6:7:8:7:8:7:8:7:11:7:8:7:8:7:8:7:8:7:11:7:11:7:6:5:1:2:1:5:1:5:6:5:6:5:6:7:8:8:7:7:8:7:8:7:8:7:3:4:3:7:8:7:6:7:6:14:13:14:6:5:6:14:6:5:1:5:6:7:6:5:6:7:11:7:8:7:6:5:6:5:6:7:8:7:8:7:8:7:8:7:6:5:6:5:1:2:1:2:1:2:1:2:1:2:1:2:1:5:6:14:13:16:13:14:18:17:18:14:13:9:13:14:6:14:18:17:18:17:18:19:18:19:18:19:18:17:18:19:18:14:18:19:18:14:18:14:6:7:3:4:3:4:3:4:3:7:3:4:3:7:11:15:…
2	2	3	696	0	0.0	2.4458288245243702	0.816437719123264	0.0	540.0	0.10279263220439691:0.08615567439096851:0.047534165181224004:0.029114676173499703:0.038621509209744505:0.0368389780154486:0.10754604872251931:0.020202020202020204:0.0:0.0:0.20083184789067143:0.10635769459298872:0.0017825311942959:0.0196078431372549:0.1111111111111111:0.0:0.004753416518122401:0.017825311942959002:0.0029708853238265003:0.0659536541889483	['False1:2:1:2:1:2:1:2:1:2:1:2:1:2:1:2:1:2:1:2:1:2:1:2:1:2:1:2:1:2:2:1:1:2:1:2:1:2:1:2:1:2:1:2:1:2:1:2:1:2:1:5:1:5:6:5:6:5:6:7:11:15:11:7:3:4:3:7:11:7:11:12:11:12:20:12:20:12:20:12:20:12:11:15:11:15:11:15:11:15:11:12:20:12:11:15:11:7:3:7:11:7:11:12:20:12:11:15:11:7:11:7:11:12:20:12:20:12:11:12:11:15:11:15:11:12:11:15:11:7:8:7:8:7:11:7:8:7:6:5:1:2:1:2:1:2:1:2:2:1:1:2:1:2:1:5:6:5:6:5:1:2:1:5:1:2:1:…
2	2	5	916	4	0.8	2.5476884856549398	0.8504393093286958	102.2835	589.134	0.031055900621118012:0.012422360248447204:0.07745706978443552:0.02082572159298502:0.02959444647424187:0.0226525392765802:0.1556448666423091:0.0453050785531604:0.0047497259773474606:0.0014614541468761417:0.15527950310559005:0.09828279137742053:0.07891852393131166:0.08768724881256851:0.0763609791742784:0.005845816587504567:0.004384362440628425:0.011691633175009134:0.00401899890390939:0.076360979174…	['True1:2:1:5:1:5:1:5:1:5:1:2:1:1:5:5:1:5:1:5:1:5:2:1:5:6:14:13:14:18:19:18:17:18:17:18:19:18:19:18:19:18:19:18:17:18:19:18:14:13:14:13:14:13:14:13:14:13:14:13:14:14:13:14:13:14:13:14:13:14:13:14:13:14:13:14:13:14:13:13:14:13:13:14:13:14:13:14:13:14:14:13:14:13:14:14:13:14:14:13:14:13:14:13:13:14:13:14:14:13:14:13:14:13:14:14:13:14:13:14:13:14:13:9:13:14:13:14:13:14:13:14:13:14:13:14:13:14:13:14:…
2	2	4	319	3	0.75	2.605196922524573	0.8696360971649494	29.949	269.84700000000004	0.13799621928166353:0.07750472589792061:0.0:0.0:0.1001890359168242:0.08128544423440454:0.022684310018903593:0.005671077504725898:0.01890359168241966:0.005671077504725898:0.034026465028355386:0.09640831758034027:0.10396975425330812:0.08695652173913043:0.005671077504725898:0.04725897920604915:0.017013232514177693:0.06049149338374291:0.020793950850661626:0.07750472589792061	['True1:2:1:5:1:5:1:2:1:2:1:5:6:14:13:16:13:9:10 ', 'True1:5:1:5:1:5:1:2:1:5:1:5:1:5:1:5:1:5:6:5:6:14:18:14:13:9:13:16:13:16:13:14:13:16:13:14:13:14:13:16:13:9:10 ', 'False1:2:1:2:1:2:1:2:1:2:1:2:1:2:1:6:5:5:1:2:1:2:1:2:1:2:1:2:1:5:1:2:1:2:1:2:1:2:1:2:1:5:6:14:13:9:13:14:13:16:13:16:13:9:13:16:13:9:13:16:13:14:13:16:13:16:13:16:13:14:13:14:6:14:6:5:1:2:1:5:1:2:1:2:1:2:1:2:1:2:1:5:6:7:11:7:6:5:6:5…
2	6	4	389	1	0.25	2.224989483754279	0.7427197361380562	133.779	673.779	0.169052488070893:0.014314928425357873:0.03135650988411725:0.016359918200409:0.1983640081799591:0.06203135650988412:0.07566462167689161:0.03135650988411725:0.0013633265167007499:0.0006816632583503749:0.17586912065439672:0.15950920245398773:0.007498295841854124:0.008861622358554875:0.022494887525562373:0.0027266530334014998:0.0006816632583503749:0.002044989775051125:0.0006816632583503749:0.0190865…	['False1:5:6:14:13:16:13:16:13:14:6:5:1:5:6:7:6:7:8:7:11:15:11:15:11:15:11:7:11:15:11:12:11:15:11:12:11:15:11:15:11:7:3:7:6:7:6:5:1:5:6:5:1:5:1:2:1:2:1:2:1:2:1:2:1:2:1:5:1:5:6:5:6:5:1:5:1:5:6:14:6:5:1:5:6:5:1:5:1:5:1:5:1:5:6:5:1:2:1:2:1:5:6:5:6:5:1:5:6:7:8:7:8:7:8:7:3:7:3:4:3:7:3:7:3:4:3:4:3:7:8:7:6:7:11:7:11:7:8:7:8:7:8:7:8:7:6:7:11:12:11:12:11:15:11:12:20:12:11:12:11:12:20:12:20:12:20:12:11:15:…
2	6	5	284	3	0.6	2.843736819258467	0.9492626708877413	44.01866666666667	492.05600000000004	0.09404990403071017:0.06525911708253358:0.05182341650671785:0.03262955854126679:0.04990403071017274:0.06525911708253358:0.07677543186180422:0.019193857965451054:0.023032629558541268:0.005758157389635317:0.06333973128598848:0.07485604606525911:0.053742802303262956:0.061420345489443376:0.015355086372360844:0.015355086372360844:0.030710172744721688:0.10556621880998081:0.05182341650671785:0.044145873…	['False1:5:6:14:6:7:11:7:3:4:3:4:3:7:11:7:8:7:6:5:6:14:13:9:13:16:13:9:13:9:13:14:13:14:6:7:8:7:6:7:11:15:11:7:11:12:20:12:20:12:20:12:20:12:20:12:20:12:20:12:20:12:11:15:11:12:20:12:20:12:11:15:11:7:3:7:11:7:3:4:3:4:3:4:3:7:6:14:13:9:13:9:13:14:6:7:11:12:11:15:11:7:3:4:3:4:3:7:8:7:8:7:8:7:3:7:3:7:6:5:1:2:1:5:6:7:8:7:3:4:3:7:6:14:13:14:18:14:13:14:18:17:18:14:13:16:13:9:13:9:13:16:13:16:13:9:13:1…
2	6	3	178	2	0.6666666666666666	2.7378397078680132	0.9139133466756606	42.0565	264.113	0.088:0.04:0.064:0.048:0.112:0.136:0.068:0.004:0.016:0.008:0.044:0.028:0.08:0.092:0.02:0.028:0.02:0.064:0.024:0.016	['True1:5:6:5:6:7:6:7:11:15:11:7:8:7:6:5:6:14:13:9:10 ', 'False1:2:1:2:1:5:6:5:6:14:13:16:13:14:6:5:6:5:6:14:18:14:6:5:6:7:3:4:3:7:6:7:11:12:20:12:20:12:20:12:11:15:11:15:11:15:11:12:20:12:11:15:11:7:6:14:18:17:18:19:18:19:18:19:18:17:18:17:18:14:13:14:13:9:13:14:18:14:13:9:13:16:13:14:13:16:13:14:13:16:13:14:13:14:6:7:11:12:11:7:6:5:1:2:1:5:1:2:1:5:1:2:1:5:6:5:1:2:1:5:6:14:6:5:6:7:3:4:3:4:3:4:3:…
2	6	6	382	5	0.8333333333333334	2.539573385485917	0.8477304223428119	87.2148	616.0740000000001	0.06976744186046512:0.044573643410852716:0.06976744186046512:0.02616279069767442:0.035852713178294575:0.14147286821705427:0.07267441860465117:0.011627906976744186:0.015503875968992248:0.0048449612403100775:0.013565891472868217:0.0048449612403100775:0.040697674418604654:0.1569767441860465:0.0029069767441860465:0.006782945736434108:0.04941860465116279:0.14825581395348839:0.08236434108527131:0.00193…	['True1:2:1:2:1:5:6:14:13:16:13:9:13:9:13:14:13:14:13:9:10 ', 'True1:2:1:5:6:7:8:7:6:14:18:17:18:14:6:7:8:7:6:5:1:2:1:2:1:5:1:5:6:14:6:5:1:5:1:2:1:2:1:2:1:2:1:5:1:2:1:2:1:5:1:2:1:5:1:5:6:14:6:14:18:17:18:17:18:19:18:19:18:19:18:14:6:7:3:7:3:4:3:7:6:5:6:14:13:9:13:14:6:5:6:14:6:14:6:14:13:9:10 ', 'True1:2:1:2:1:2:1:2:1:2:1:2:1:2:1:2:1:5:1:2:1:2:1:5:1:2:1:5:1:5:6:14:18:14:18:17:18:17:18:19:18:19:18…
2	6	10	711	7	0.7	1.9075257472566682	0.636747737471771	104.06071428571428	1268.425	0.29250836892531457:0.1826157220362461:0.009350109661779984:0.0056562391781138175:0.2695371118550156:0.08276578552464504:0.012697679787602447:0.0036938704836661663:0.0015006348839893802:0.0008080341683019739:0.01004271037746739:0.00450190465196814:0.0036938704836661663:0.006810573704259495:0.005079071915040979:0.0009234676209165416:0.03924737388895302:0.05252222093962831:0.013736580861133557:0.00…	['True1:2:1:5:1:2:1:5:1:2:1:2:1:5:6:14:6:5:6:5:6:5:1:2:1:5:1:5:1:5:6:5:6:5:1:2:1:2:1:2:1:2:1:2:1:2:1:5:1:5:1:5:6:7:3:7:6:5:1:2:1:5:6:14:18:17:18:17:18:14:6:5:1:5:6:14:18:14:13:16:13:14:13:9:10 ', 'False1:2:1:2:1:5:1:5:6:7:6:7:8:7:3:7:11:7:6:5:6:5:6:5:6:14:18:14:18:17:18:17:18:19:18:17:18:17:18:19:18:14:6:5:1:5:6:5:6:5:1:5:6:5:1:5:1:2:1:2:1:5:1:5:1:5:6:7:6:5:1:2:1:2:1:2:1:2:1:5:6:14:18:17:18:19:18…
2	6	7	300	6	0.8571428571428571	2.804606279298075	0.936200575751326	67.34466666666667	584.0679999999999	0.06281833616298811:0.028862478777589132:0.06451612903225806:0.03735144312393888:0.05432937181663837:0.08828522920203735:0.11035653650254669:0.03225806451612903:0.02037351443123939:0.010186757215619695:0.07979626485568761:0.03735144312393888:0.06451612903225806:0.1035653650254669:0.023769100169779286:0.015280135823429542:0.023769100169779286:0.09168081494057725:0.03904923599320883:0.0118845500848…	['True1:2:1:5:1:5:6:14:6:7:3:7:8:7:3:7:3:7:6:14:13:9:13:14:18:14:13:16:13:14:6:5:6:5:6:5:1:2:1:5:6:5:6:5:1:5:1:2:1:5:6:5:1:2:1:5:1:5:6:7:3:4:3:4:3:4:3:7:6:5:1:2:1:5:1:5:1:5:6:14:6:5:6:7:3:4:3:7:8:7:6:14:6:5:6:14:18:17:18:19:18:14:18:14:18:19:18:19:18:17:18:14:13:14:13:14:6:14:13:14:13:9:10 ', 'True1:2:1:2:1:2:1:5:6:7:11:15:11:15:11:7:6:14:6:14:6:14:13:16:13:16:13:14:18:19:18:19:18:17:18:19:18:19:…
2	6	11	638	8	0.7272727272727273	1.8222137240514982	0.6082698845079746	84.38125000000001	1215.05	0.021457085828343315:0.007984031936127744:0.3468063872255489:0.2870924817032601:0.054224883566200935:0.04707252162341983:0.15535595475715236:0.009813705921490353:0.002328675981370592:0.0013306719893546241:0.012807717897538257:0.0053226879574184965:0.014637391882900865:0.007318695941450432:0.0074850299401197605:0.01081170991350632:0.00083166999334664:0.003659347970725216:0.000998003992015968:0.002…	['True1:5:1:5:6:14:18:19:18:14:6:7:8:7:3:4:3:4:3:4:3:4:3:4:3:7:3:7:8:7:6:5:6:7:6:14:13:9:10 ', 'True1:2:1:5:6:5:1:2:1:2:1:5:1:5:6:5:1:5:1:5:1:2:1:2:1:2:1:2:1:5:6:5:1:2:1:2:1:2:1:5:1:2:1:5:1:5:6:7:11:12:11:12:11:7:11:12:20:12:20:12:11:15:11:15:11:7:6:14:6:7:11:15:11:15:11:12:20:12:11:15:11:12:11:7:6:14:18:14:18:14:18:14:18:14:13:16:13:16:13:14:6:5:6:5:6:14:6:7:3:7:3:4:3:7:11:15:11:15:11:15:11:12:2…
2	6	5	324	4	0.8	2.440851858495488	0.814776367048241	103.78275000000001	595.131	0.12811791383219956:0.05895691609977324:0.02834467120181406:0.01473922902494331:0.07936507936507936:0.047619047619047616:0.06235827664399093:0.012471655328798186:0.006802721088435374:0.0045351473922902496:0.05895691609977324:0.21428571428571427:0.022675736961451247:0.032879818594104306:0.01473922902494331:0.006802721088435374:0.005668934240362812:0.015873015873015872:0.003401360544217687:0.181405…	['True1:2:1:2:1:5:1:5:1:2:1:2:1:5:1:2:1:2:1:5:1:5:6:7:11:12:11:7:3:7:3:7:11:12:20:12:11:15:11:12:20:12:11:7:6:5:1:2:1:5:6:5:1:2:1:5:1:2:1:2:1:2:1:5:1:5:6:14:6:7:8:7:8:7:8:7:6:14:13:9:13:16:13:14:18:14:13:9:13:14:13:9:10 ', 'True1:5:6:14:13:16:13:16:13:14:6:14:6:7:6:7:8:7:8:7:6:7:6:7:3:4:3:7:8:7:11:15:11:12:20:12:20:12:20:12:11:15:11:7:8:7:8:7:3:7:6:5:6:7:3:4:3:7:6:14:6:7:3:4:3:4:3:7:6:14:13:16:13…
2	6	8	542	6	0.75	1.8916382495179855	0.6314443604380702	112.44533333333334	1034.6719999999998	0.08719541328236981:0.029025322503583372:0.3029144768275203:0.30339225991399904:0.06414237935977067:0.006450071667462972:0.017080745341614908:0.003463927376970855:0.0013139034878165313:0.000716674629718108:0.08850931677018634:0.006330625895843287:0.0037028189202102245:0.004419493549928333:0.07095078834209269:0.00179168657429527:0.0013139034878165313:0.002866698518872432:0.00023889154323936931:0.0…	['True1:2:1:5:1:5:6:5:1:2:1:5:1:5:1:2:1:2:1:5:1:2:1:2:1:5:1:2:1:2:1:2:1:5:1:5:6:5:1:5:6:5:1:5:1:5:1:2:1:5:1:5:1:5:6:5:6:5:1:5:6:7:6:5:6:14:18:14:13:16:13:16:13:14:18:14:13:16:13:9:13:14:18:17:18:17:18:17:18:19:18:14:6:7:8:7:11:12:20:12:20:12:20:12:20:12:20:12:20:12:20:12:20:12:11:15:11:15:11:7:8:7:6:5:1:2:1:5:6:14:6:7:11:15:11:12:11:7:6:14:6:7:3:7:6:7:8:7:6:14:18:14:13:9:13:9:13:9:10 ', 'True1:2:…
2	6	5	259	4	0.8	2.599424280472549	0.8677091419083051	66.21425	444.857	0.17418032786885246:0.06967213114754098:0.04918032786885246:0.014344262295081968:0.13524590163934427:0.10245901639344263:0.125:0.030737704918032786:0.018442622950819672:0.00819672131147541:0.036885245901639344:0.014344262295081968:0.05327868852459016:0.05942622950819672:0.00819672131147541:0.018442622950819672:0.018442622950819672:0.045081967213114756:0.014344262295081968:0.004098360655737705	['True1:5:1:5:1:5:1:5:1:5:1:2:1:2:1:5:1:2:1:5:1:5:6:5:6:7:3:4:3:7:8:7:6:7:3:4:3:7:3:7:11:7:6:7:8:7:6:7:3:7:8:7:8:7:3:4:3:7:11:12:20:12:11:15:11:7:3:7:6:7:8:7:6:5:6:7:6:5:1:5:1:2:1:2:1:2:1:5:1:5:6:5:6:5:1:2:1:5:1:5:6:14:13:9:10 ', 'True1:2:1:5:1:5:1:5:1:5:1:5:6:7:3:7:6:14:13:9:10 ', 'False1:5:1:5:1:2:1:5:6:14:6:5:1:2:1:5:1:2:1:5:6:14:18:17:18:19:18:17:18:19:18:14:6:7:3:7:3:4:3:7:6:7:3:4:3:7:11:7:3…
2	10	11	562	3	0.2727272727272727	1.9746381827477997	0.6591504188073473	99.05066666666666	1737.152	0.004666355576294913:0.0013065795613625758:0.034904339710685954:0.016332244517032198:0.007932804479701353:0.011665888940737284:0.030611292580494633:0.0031731217918805413:0.0011199253383107793:0.0002799813345776948:0.0325711619225385:0.03499766682221185:0.36360242650489966:0.2690620625291647:0.022865142323845077:0.09594027064862343:0.005319645356976202:0.021838544097060195:0.013252449836677555:0.0…	['False1:5:6:7:3:7:8:7:11:7:11:12:11:12:20:12:20:12:20:12:20:12:20:12:20:12:20:12:11:15:11:7:3:7:3:7:8:7:8:7:6:5:6:5:1:2:1:5:6:7:11:15:11:15:11:7:11:15:11:15:11:12:11:15:11:7:6:14:18:19:18:19:18:17:18:17:18:19:18:14:18:17:18:17:18:14:18:17:18:14:6:14:18:19:18:19:18:17:18:19:18:17:18:17:18:17:18:19:18:14:6:7:6:14:18:14:6:7:6:5:6:5:6:14:18:14:6:5:1:5:6:14:6:7:6:14:13:14:6:14:6:7:6:5:1:2:1:2:1:2:1:2…
2	10	34	1358	19	0.5588235294117647	2.410344246182059	0.8045926758743844	56.80505263157895	3600.0	0.012080734665815449:0.007194421254235623:0.007759171045523744:0.004174237587781761:0.007194421254235623:0.1280754309286451:0.013038353877130088:0.003928694200265187:0.0009576192113146393:0.00046653243628149094:0.049010460148308205:0.030324608358296912:0.10047635417178215:0.20166478416736236:0.04439424446299661:0.0279673918381378:0.09001620586357609:0.1296960172862545:0.1143495555664686:0.0272307…	['True1:2:1:5:6:7:11:15:11:15:11:12:20:12:20:12:11:12:20:12:11:15:11:12:20:12:20:12:11:12:20:12:11:12:20:12:11:7:3:4:3:4:3:4:3:7:3:7:8:7:6:7:6:14:13:16:13:16:13:14:13:16:13:9:13:16:13:9:10 ', 'True1:2:1:2:1:2:1:5:1:2:1:5:1:5:1:5:6:5:6:5:1:5:1:5:1:5:1:5:6:14:13:14:18:19:18:19:18:19:18:14:6:7:11:12:11:12:20:12:11:7:6:14:18:19:18:14:13:16:13:16:13:9:10 ', 'False1:2:1:2:1:5:1:5:1:2:1:5:1:5:6:7:3:4:3:…
2	10	24	1804	7	0.2916666666666667	2.3111128501659297	0.7714684221177542	85.09671428571428	3599.9999999999995	0.007864345427906577:0.0012281306558648624:0.09088166853399983:0.08342669999138154:0.009264845298629665:0.06060932517452383:0.1652374385934672:0.0858398689993967:0.003210376626734465:0.00015082306300094803:0.1864819443247436:0.1241489270016375:0.007519606998190123:0.006851676290614496:0.08170300784279928:0.0027794535895888993:0.0006894768594329053:0.005321899508747737:0.0007541153150047401:0.0760…	['True1:1:5:6:7:8:7:11:7:6:14:6:14:13:16:13:9:13:9:13:16:13:16:13:9:13:9:10 ', 'True1:5:6:14:18:19:18:14:18:14:18:14:13:14:6:7:8:7:6:5:1:2:1:5:1:5:6:14:6:14:13:9:13:16:13:14:18:17:18:17:18:19:18:17:18:17:18:19:18:14:18:19:18:17:18:17:18:17:18:19:18:17:18:14:18:14:6:7:8:7:11:15:11:15:11:12:11:15:11:12:11:7:6:5:6:7:8:7:6:14:13:16:13:9:13:14:6:14:13:14:6:5:6:14:13:16:13:14:13:9:10 ', 'False1:5:6:5:1…
2	10	11	348	10	0.9090909090909091	2.793224275811589	0.9324011696471941	67.3434	853.4340000000001	0.08279569892473118:0.03870967741935484:0.05268817204301075:0.02795698924731183:0.06989247311827956:0.08172043010752689:0.11612903225806452:0.01827956989247312:0.02043010752688172:0.010752688172043012:0.12903225806451613:0.05161290322580645:0.04408602150537634:0.06344086021505377:0.046236559139784944:0.011827956989247311:0.023655913978494623:0.06451612903225806:0.023655913978494623:0.022580645161…	['True1:1:2:1:5:1:5:1:2:1:5:6:5:6:14:18:19:18:19:18:14:18:19:18:19:18:17:18:17:18:17:18:17:18:17:18:19:18:17:18:14:13:14:6:5:1:5:1:2:1:2:1:2:1:2:1:2:1:2:1:2:1:2:1:2:1:2:1:2:1:2:1:2:1:5:6:14:13:9:13:9:10 ', 'True1:2:1:5:1:5:6:5:6:14:6:14:6:7:6:14:18:19:18:14:13:9:10 ', 'True1:5:6:14:6:5:1:2:1:5:1:2:1:2:1:5:6:5:1:5:1:5:6:7:6:5:6:14:18:17:18:14:18:14:13:9:10 ', 'True1:5:6:5:6:14:6:14:13:14:13:16:13:…
2	10	12	690	4	0.3333333333333333	2.13253350145449	0.7118571710430439	45.494749999999996	1621.9789999999998	0.017914625612316305:0.01105668299510147:0.22029391182645205:0.1602519244226732:0.008257522743177047:0.010076976906927921:0.09783065080475857:0.01357592722183345:0.0013995801259622112:0.0005598320503848845:0.1815255423372988:0.12358292512246326:0.003219034289713086:0.005038488453463961:0.11504548635409377:0.001119664100769769:0.0015395381385584325:0.005598320503848845:0.0016794961511546536:0.0204…	['True1:2:1:2:1:2:1:2:1:5:1:5:1:5:1:5:6:7:3:7:8:7:3:4:3:4:3:4:3:7:3:7:3:7:8:7:6:14:18:14:13:9:13:16:13:9:10 ', 'False1:5:1:5:6:5:1:2:1:2:1:5:6:5:6:5:1:5:6:5:1:2:1:5:1:5:1:2:1:2:1:5:1:2:1:2:1:5:6:7:3:4:3:4:3:7:8:7:3:7:8:7:11:12:20:12:11:12:11:12:11:12:11:12:20:12:20:12:11:15:11:7:3:7:8:7:11:15:11:7:8:7:3:4:3:4:3:4:3:4:3:7:8:7:11:15:11:15:11:15:11:7:8:7:11:7:6:7:8:7:6:5:6:14:18:14:13:14:18:14:6:14:…
2	10	12	503	7	0.5833333333333334	2.2235077758667106	0.7422251298941508	68.30642857142858	1378.145	0.2596924409789907:0.019059995668182804:0.1251895170023825:0.10136452241715399:0.24041585445094216:0.02664067576348278:0.04396794455273988:0.007797270955165692:0.0028156811782542777:0.0015161360190599957:0.03075590210093134:0.0158111327701971:0.018843404808317088:0.03595408273770847:0.00649772579597141:0.00823045267489712:0.010829542993285684:0.0301061295213342:0.005631362356508555:0.008880225254…	['False1:2:1:2:1:2:1:5:6:5:6:7:11:12:20:12:20:12:11:7:8:7:6:14:6:7:3:4:3:7:11:7:6:5:1:5:1:2:1:2:1:2:1:5:1:5:6:5:1:5:6:7:6:7:3:7:6:7:8:7:3:7:11:12:11:12:11:7:8:7:6:7:11:12:20:12:20:12:20:12:20:12:20:12:20:12:11:15:11:12:11:12:20:12:11:7:11:15:11:7:6:7:8:7:8:7:6:7:6:14:13:16:13:14:13:14:18:14:18:14:18:14:6:5:1:5:6:14:6:5:1:5:1:5:6:7:3:4:3:7:3:4:3:4:3:7:3:4:3:7:11:7:3:7:8:7:11:15:11:12:20:12:20:12:1…
2	10	24	1397	9	0.375	2.3821858528458275	0.7951931732603456	110.29088888888889	3600.0000000000005	0.09070827005384509:0.0830687100188688:0.15334345805145197:0.007731602926963965:0.025633945418565052:0.12255511068157761:0.18486814855722766:0.028625339408164203:0.0009204289198766625:0.00041419301394449815:0.07851258686547931:0.008882139076809794:0.004648166045377146:0.11399512172672466:0.0507156334852041:0.0005062359059321644:0.013576326568180773:0.023332873118873394:0.006212895209167472:0.0017…	['False1:5:6:14:6:14:6:7:11:15:11:15:11:15:11:15:11:15:11:12:11:15:11:7:6:14:6:7:3:7:6:5:1:5:1:5:1:2:1:2:1:2:1:5:1:5:6:5:6:5:1:2:1:5:1:2:1:5:1:2:1:5:6:14:6:7:3:7:11:15:11:7:8:7:6:7:6:5:6:7:11:7:11:12:20:12:11:12:11:12:20:12:20:12:11:12:20:12:11:12:20:12:20:12:11:15:11:15:11:7:8:7:3:7:11:7:8:7:3:7:11:12:11:12:20:12:20:12:20:12:20:12:11:15:11:7:8:7:6:7:3:7:3:7:6:7:3:7:8:7:8:7:3:7:3:7:3:4:3:4:3:4:3:…
2	10	16	770	8	0.5	1.983255890402708	0.6620270802937506	80.734125	2085.8729999999996	0.01205408046913178:0.00504968235869034:0.141798338491611:0.118667535429223:0.010832383124287344:0.245316826844763:0.3016777976869197:0.05318455774556117:0.0017103762827822121:0.0006515719172503665:0.04316663951783678:0.016207851441602868:0.007248737579410328:0.010588043655318456:0.0024433946896888744:0.002199055220719987:0.005294021827659228:0.010995276103599934:0.002036162241407395:0.0088776673…	['False1:1:5:6:7:8:7:3:7:6:5:1:5:1:2:1:5:6:14:18:14:6:14:13:16:13:14:13:9:13:14:18:19:18:17:18:17:18:19:18:14:13:9:13:16:13:14:6:5:1:2:1:2:1:2:1:5:6:5:6:7:3:4:3:4:3:4:3:4:3:4:3:7:3:4:3:7:8:7:8:7:3:7:6:5:6:5:6:7:6:5:6:5:1:5:6:7:6:5:6:7:6:14:6:7:6:14:18:17:18:14:18:17:18:14:6:14:6:7:6:7:3:7:3:4:3:7:8:7:11:15:11:15:11:12:20:12:20:12:11:12:20:12:11:15:11:15:11:15:11:12:20:12:11:15:11:15:11:12:20:12:1…
2	10	3	93	3	1.0	2.7772837435637534	0.9270800892594181	40.701	122.103	0.09243697478991597:0.01680672268907563:0.025210084033613446:0.008403361344537815:0.10084033613445378:0.09243697478991597:0.09243697478991597:0.03361344537815126:0.025210084033613446:0.025210084033613446:0.09243697478991597:0.07563025210084033:0.05042016806722689:0.07563025210084033:0.03361344537815126:0.008403361344537815:0.04201680672268908:0.06722689075630252:0.008403361344537815:0.03361344537…	['True1:5:1:5:1:2:1:5:6:14:13:16:13:14:18:17:18:14:13:9:10 ', 'True1:2:1:5:6:5:6:14:6:14:18:19:18:17:18:17:18:17:18:17:18:14:13:14:13:9:10 ', 'True1:5:1:5:1:5:1:5:6:7:8:7:6:5:6:14:6:5:1:5:6:7:11:15:11:7:8:7:6:7:3:4:3:7:11:12:20:12:11:15:11:15:11:12:11:15:11:12:20:12:11:12:11:12:20:12:20:12:11:7:8:7:8:7:3:7:6:14:13:9:10 ']
2	10	33	1028	20	0.6060606060606061	2.2721120029098634	0.7584496194696131	70.16749999999999	3600.0000000000005	0.0790827101294442:0.076225496285622:0.15503490769957018:0.13905935551193818:0.005465974309920744:0.007726900047206142:0.19125941017168127:0.11928246664513405:0.0008695868220328455:0.0004969067554473403:0.09344331536187235:0.014907202663420209:0.0028820591815945738:0.006360406469725956:0.0832318815374295:0.0007702054709433774:0.0038510273547168873:0.009018857611369226:0.003254739248180079:0.00777…	['False1:5:6:14:6:7:8:7:8:7:8:7:8:7:11:7:11:12:11:7:3:4:3:4:3:7:8:7:6:5:1:2:1:2:1:5:1:2:1:2:1:5:6:14:6:7:8:7:8:7:6:14:18:17:18:14:18:14:6:14:18:17:18:17:18:17:18:19:18:19:18:17:18:17:18:14:6:7:8:7:11:12:11:12:20:12:20:12:11:12:20:12:20:12:11:12:11:12:11:12:11:15:11:15:11:15:11:7:6:7:3:7:3:7:11:15:11:12:20:12:20:12:11:12:20:12:20:12:11:15:11:7:3:7:3:4:3:4:3:7:6:7:11:12:11:7:3:7:6:7:11:7:11:7:8:7:3…
2	14	30	983	13	0.43333333333333335	2.260149294323651	0.7544563692410069	52.85546153846154	3600.0	0.08746944414921884:0.08489212456158997:0.008582208523753852:0.002471038367520459:0.007439685407588479:0.08651291316824317:0.024178977574662558:0.006536295036667021:0.000557976405569136:0.00034541396535232226:0.024178977574662558:0.013471144648740567:0.0014082261664363908:0.1971516633010947:0.011292379636518227:0.0006642576256775428:0.11061217982782443:0.17060792857902007:0.1538154958018918:0.007…	['True1:1:2:1:2:1:2:1:5:1:5:6:5:6:5:6:14:18:17:18:19:18:14:18:17:18:17:18:17:18:19:18:19:18:19:18:14:18:17:18:17:18:19:18:19:18:14:13:16:13:16:13:9:10 ', 'False1:2:1:2:1:5:6:5:1:5:1:2:1:5:1:5:1:5:1:2:1:2:1:2:1:5:1:2:1:2:1:5:1:2:1:2:1:5:1:2:1:2:1:2:1:2:1:2:1:2:1:2:1:2:1:5:6:14:18:17:18:19:18:17:18:17:18:19:18:17:18:14:18:19:18:19:18:14:18:14:18:19:18:17:18:17:18:14:13:14:6:5:6:7:11:15:11:12:20:12:…
2	14	40	895	24	0.6	2.3076940534484227	0.7703271997369401	30.326666666666668	3600.0	0.19733033677256784:0.19235877004801308:0.002485783362277386:0.001191813940817925:0.007014676337385501:0.02625395852487486:0.003881908264378384:0.000715088364490755:0.019818163244458065:0.0008172438451322913:0.007287090952429598:0.058841556849524974:0.05114584397452923:0.12582150032349235:0.004086219225661457:0.022678516702421086:0.02819491265706405:0.15081554125378827:0.042769094561923245:0.0564…	['False1:1:5:1:2:1:2:1:5:1:5:1:2:1:2:1:2:1:5:6:7:8:7:11:15:11:15:11:15:11:7:8:7:8:7:11:15:11:15:11:7:11:15:11:7:6:14:18:14:18:17:18:14:13:14:18:17:18:17:18:14:6:14:13:14:6:14:18:19:18:19:18:14:6:7:3:7:11:7:11:12:11:12:20:12:11:12:11:7:3:7:11:15:11:12:20:12:11:15:11:15:11:12:20:12:20:12:20:12:20:12:20:12:20:12:11:12:11:12:11:7:8:7:3:7:6:5:6:14:6:5:6:14:13:14:13:14:18:17:18:19:18:14:6:14:6:7:6:14:1…
2	14	22	1094	3	0.13636363636363635	2.3367526703128876	0.7800272043471622	91.709	3600.0	0.05936095210374826:0.00042042624753403835:0.0003557452863749555:0.00022638336405678987:0.11047508165971347:0.07929885838103554:0.12336276317066072:0.00017787264318747776:0.00012936192231816565:4.851072086931212e-05:0.04825199702467579:0.000549788169852204:0.13240192749264254:0.12688787555383074:0.0002587238446363313:0.0453736942530966:0.05839073768636202:0.14376960641635134:0.07001714045470715:0…	['True1:1:5:1:5:1:2:1:5:1:5:6:5:1:5:6:7:3:7:6:7:8:7:11:12:11:12:20:12:11:15:11:7:8:7:6:14:13:14:18:17:18:14:13:14:18:19:18:19:18:19:18:19:18:17:18:17:18:14:13:16:13:14:18:19:18:19:18:14:6:7:6:14:13:9:13:9:13:14:18:14:13:16:13:14:18:17:18:17:18:19:18:17:18:14:13:9:13:14:18:17:18:14:13:16:13:14:13:14:18:14:13:9:10 ', 'True1:5:1:2:1:5:1:5:6:14:18:17:18:17:18:19:18:14:6:14:18:17:18:19:18:19:18:19:18:…
2	14	20	1510	0	0.0	2.221964893784884	0.7417101032025313	0.0	3600.0	0.04652324692881914:0.00023511432434021042:0.056074766355140186:0.0007641215541056838:0.05613354493622524:0.14632927761123846:0.1586727796390995:0.011873273379180626:8.816787162757891e-05:0.0:0.0662434608828543:0.17495444659965909:0.00041145006759536827:0.06571445365308881:0.046023628989596194:5.8778581085052606e-05:0.00032328219596778934:0.0010874037500734732:0.00035267148651031563:0.16813613119…	['False1:1:5:6:7:11:12:20:12:11:15:11:7:11:12:20:12:20:12:20:12:20:12:20:12:20:12:20:12:20:12:20:12:20:12:20:12:11:7:11:12:11:7:11:7:11:12:20:12:20:12:11:7:11:15:11:7:11:12:20:12:11:15:11:15:11:15:11:12:11:12:20:12:11:7:8:7:8:7:8:7:3:4:3:4:3:4:3:4:3:7:3:7:8:7:8:7:6:7:11:15:11:15:11:7:3:4:3:7:6:14:18:14:6:7:8:7:8:7:11:12:11:12:20:12:11:12:20:12:11:7:8:7:3:4:3:7:3:7:11:15:11:7:8 ', 'False1:2:1:2:1:…
2	14	30	1125	15	0.5	2.4433971883660437	0.8156260190325073	65.16373333333334	3600.000000000001	0.22686503416856493:0.21049259681093394:0.03787015945330296:0.018507972665148063:0.08414009111617313:0.054954441913439636:0.088624715261959:0.022138382687927106:0.00412870159453303:0.0010677676537585422:0.05908314350797267:0.03352790432801822:0.013809794988610478:0.03125:0.02164009111617312:0.005765945330296128:0.011887813211845103:0.03673120728929385:0.01758257403189066:0.019931662870159454	['False1:1:2:1:5:6:14:6:14:13:9:13:16:13:14:6:7:6:5:6:5:1:5:1:5:1:5:1:2:1:5:1:5:1:2:1:5:6:7:11:7:3:4:3:7:6:7:11:7:3:4:3:7:3:7:3:4:3:7:8:7:6:5:6:5:6:7:6:14:6:7:3:7:3:7:11:12:11:12:20:12:20:12:20:12:20:12:20:12:11:12:11:7:6:14:6:7:8:7:8:7:11:15:11:15:11:15:11:15:11:7:3:4:3:7:11:12:20:12:11:12:20:12:11:15:11:12:11:7:11:7:3:4:3:4:3:7:11:7:8:7:8:7:3:7:6:5:1:2:1:2:1:2:1:5:1:2:1:5:6:14:18:19:18:19:18:17…
2	14	6	204	6	1.0	2.6702757867471307	0.8913599557343773	80.69566666666667	484.174	0.12684989429175475:0.06553911205073996:0.06553911205073996:0.03382663847780127:0.10570824524312897:0.11839323467230443:0.10359408033826638:0.02536997885835095:0.016913319238900635:0.012684989429175475:0.035940803382663845:0.004228329809725159:0.048625792811839326:0.08668076109936575:0.014799154334038054:0.014799154334038054:0.023255813953488372:0.07399577167019028:0.023255813953488372:0.0	['True1:1:2:1:5:1:2:1:5:1:5:1:5:1:5:6:14:6:7:3:4:3:4:3:4:3:4:3:7:8:7:6:14:6:7:8:7:8:7:11:15:11:12:11:15:11:7:3:4:3:7:3:4:3:7:6:14:18:17:18:19:18:19:18:14:13:9:10 ', 'True1:5:6:14:18:17:18:19:18:17:18:19:18:17:18:14:13:16:13:16:13:14:6:7:11:15:11:7:8:7:3:4:3:7:8:7:3:7:8:7:8:7:3:4:3:4:3:7:8:7:6:5:1:2:1:2:1:5:6:14:6:5:6:5:6:5:6:5:1:5:1:2:1:5:6:5:1:5:6:7:3:7:6:5:6:14:6:5:6:5:1:5:1:2:1:2:1:5:6:14:6:14…
2	14	31	1066	15	0.4838709677419355	2.2059127819195723	0.7363517766234112	50.61866666666666	3599.9999999999995	0.12863760929140022:0.09092392013571708:0.0033929270520683804:0.0013375962416808038:0.14475401278872504:0.10289703771368916:0.00903693070598982:0.002120579407542738:0.0008482317630170951:0.0004893644786637088:0.004730523293749184:0.0024468223933185435:0.06241028317891165:0.09092392013571708:0.0009787289573274175:0.002087955108965157:0.013734829701161425:0.17763930575492626:0.15953282004436906:0.0…	['True1:2:1:5:6:7:11:12:11:15:11:12:11:15:11:7:8:7:6:7:11:12:20:12:11:12:11:7:6:7:11:15:11:12:20:12:20:12:20:12:11:15:11:15:11:15:11:12:20:12:20:12:11:15:11:7:8:7:8:7:3:4:3:7:11:15:11:7:6:7:6:14:18:17:18:19:18:14:13:14:18:17:18:19:18:14:18:19:18:14:13:9:13:16:13:14:18:19:18:17:18:19:18:14:13:14:13:14:18:17:18:17:18:17:18:14:18:14:18:17:18:14:6:14:18:17:18:17:18:19:18:19:18:17:18:19:18:17:18:19:18…
2	14	39	1331	26	0.6666666666666666	2.0358852936056735	0.6795952066806018	51.307038461538475	3600.0	0.021220809135239774:0.0007351319561861355:0.003210076208679458:0.0018623342890048764:0.024283858952682008:0.1920899801514372:0.07045014580117132:0.0007596363547256733:0.003798181773628366:0.000637114362027984:0.028180058320468524:0.028719155088338357:0.25016540469014187:0.2614619324168688:0.0009066627459629003:0.004141243353181896:0.028523119900022053:0.045970251660173:0.030336445391947856:0.002…	['True1:1:2:1:2:1:5:1:2:1:5:6:14:13:14:13:14:13:9:10 ', 'False1:5:6:7:8:7:6:7:6:5:6:5:1:5:1:2:1:5:1:5:1:5:1:2:1:5:6:5:1:2:1:5:1:5:6:14:18:17:18:19:18:19:18:17:18:19:18:19:18:19:18:14:13:14:13:14:18:19:18:19:18:17:18:17:18:17:18:19:18:19:18:17:18:14:18:14:13:16:13:16:13:16:13:9:13:14:13:9:13:14:6:7:6:14:13:9:13:16:13:14:18:19:18:19:18:19:18:19:18:17:18:17:18:19:18:19:18:17:18:17:18:14:18:17:18:19:…
2	14	25	1698	8	0.32	1.8964510768341865	0.6330509216647485	73.47337499999999	3600.0000000000005	0.0033563422202520423:0.0022956114242289913:0.08766069279969603:0.0004591222848457982:0.0015515166867202837:0.23168260401494523:0.24257488442783864:0.1065163700842252:0.0003324678614400608:0.00012665442340573744:0.14715660819454118:0.1461433728072953:0.0008549173579887277:0.010923944018744854:0.0047812044835665885:0.0002533088468114749:0.00036413146729149517:0.01117725286555633:0.0006649357228801…	['False1:1:5:6:5:6:7:3:7:8:7:11:7:11:12:11:12:20:12:20:12:11:12:20:12:11:7:6:14:13:9:13:16:13:14:6:5:6:7:3:4:3:7:11:15:11:15:11:7:8:7:3:7:3:4:3:4:3:4:3:7:6:7:3:7:11:7:11:15:11:7:6:14:6:14:13:14:13:14:6:5:6:7:8:7:3:4:3:7:6:5:6:5:6:7:6:7:3:7:8:7:8:7:3:4:3:4:3:4:3:4:3:7:8:7:8:7:3:7:6:7:8:7:3:7:8:7:8:7:3:4:3:7:6:5:1:5:6:14:6:7:6:7:11:12:11:7:11:15:11:7:6:7:6:5:1:5:6:14:18:14:6:14:6:14:13:14:18:17:18:…
2	14	76	1147	69	0.9078947368421053	2.5256981784555426	0.8430987644497274	36.09479710144929	3600.0	0.15079067274189226:0.12334494773519164:0.010024122219244171:0.004985258643795229:0.08646475475743769:0.07252747252747253:0.1488072902707049:0.11819887429643527:0.004878048780487805:0.0036987402841061378:0.024658268560707585:0.01978021978021978:0.03650495845617797:0.0379522916108282:0.00825515947467167:0.024122219244170465:0.0036451353524524256:0.06566604127579738:0.04835164835164835:0.0073438756…	['True1:1:5:1:2:1:2:1:2:1:2:1:2:1:5:1:2:1:2:1:2:1:5:6:7:6:5:1:2:1:2:1:5:6:7:11:15:11:7:6:14:13:14:6:7:3:4:3:7:3:4:3:7:3:4:3:7:6:5:1:5:6:5:6:5:6:7:3:4:3:4:3:4:3:4:3:7:3:7:11:7:8:7:6:7:3:7:3:7:3:7:8:7:6:7:11:15:11:12:11:15:11:12:20:12:11:15:11:7:6:7:6:5:1:5:1:5:1:2:1:5:6:14:6:5:6:5:6:14:13:16:13:16:13:9:13:9:10 ', 'False1:5:6:5:1:5:1:2:1:2:1:5:6:14:6:14:18:14:6:5:6:5:6:5:1:2:1:2:1:5:1:5:6:7:6:5:6:7…
2	18	33	937	19	0.5757575757575758	2.339591052479043	0.7809746795909323	61.14073684210525	3599.9999999999995	0.10316526263627354:0.004738602576808721:0.013844152626362736:0.006256194251734391:0.09848860257680872:0.007495044598612488:0.020564915758176414:0.007835728444003964:0.1651077799801784:0.0005884539147670961:0.015950198216055502:0.00981788899900892:0.1882742814667988:0.14677279484638256:0.003375867195242815:0.10743929633300298:0.039085728444003966:0.04834613478691774:0.007030475718533201:0.0058225…	['True1:1:5:6:5:6:7:6:5:6:5:6:14:13:16:13:16:13:9:13:9:10 ', 'False1:5:6:14:13:14:6:7:11:7:11:7:8:7:8:7:3:4:3:4:3:4:3:4:3:4:3:7:11:15:11:7:8:7:11:7:6:14:18:17:18:17:18:19:18:17:18:14:18:14:18:14:13:16:13:9:13:14:6:5:1:2:1:2:1:2:1:2:1:5:1:2:1:5:6:5:6:7:6:7:11:7:6:14:6:7:11:15:11:7:6:7:11:15:11:12:11:15:11:15:11:12:20:12:11:7:8:7:8:7:3:4:3:4:3:4:3:4:3:7:6:7:8:7:11:15:11:12:20:12:11:15:11:7:11:15:11…
2	18	42	987	31	0.7380952380952381	2.1469805100047514	0.7166797009726368	56.437838709677415	3600.0	0.2441585240031559:0.07492261940887297:0.014414031680524367:0.004157310189961765:0.23490319839776658:0.08939734174910481:0.09507191843175335:0.009224980275535595:0.00148692116283304:0.0009407052254658008:0.014444377010378102:0.006584936578260606:0.004855252776597682:0.016295442131455968:0.003489712933179584:0.001122777204588214:0.08457243430236086:0.09246222006433209:0.004551799478060326:0.002943…	['True1:1:5:6:5:1:5:6:14:13:9:13:14:13:9:10 ', 'True1:2:1:5:1:5:1:2:1:5:6:5:6:14:6:5:1:5:6:14:6:7:3:7:3:4:3:4:3:4:3:4:3:7:6:14:13:14:18:19:18:17:18:19:18:17:18:19:18:19:18:14:18:19:18:19:18:19:18:19:18:14:18:17:18:17:18:14:13:16:13:9:13:16:13:14:13:9:10 ', 'True1:2:1:5:1:5:1:2:1:5:1:2:1:5:1:5:1:5:6:14:13:16:13:16:13:16:13:9:10 ', 'True1:2:1:2:1:5:6:5:6:14:6:7:11:15:11:7:3:4:3:7:11:12:11:15:11:7:6…
2	18	43	851	31	0.7209302325581395	2.268166218612505	0.75713248431298	51.744741935483866	3600.0	0.010424578957018257:0.002540663715655203:0.08164174022368317:0.002540663715655203:0.01050315618533749:0.013593860499227324:0.09526179313235024:0.009403074988868226:0.002671625762853925:0.0008119646926320753:0.08863511354409492:0.16427879200607665:0.20773199926661254:0.08007019565729852:0.005212289478509128:0.1305953534665654:0.0012310432436679851:0.0052908667068283614:0.0014405825191859398:0.086…	['True1:1:5:6:7:3:4:3:7:6:14:18:19:18:14:6:14:6:14:13:9:13:14:18:19:18:19:18:17:18:14:6:7:8:7:3:4:3:4:3:7:6:14:13:14:18:14:18:14:13:16:13:9:13:9:10 ', 'False1:5:6:5:1:5:6:5:1:5:6:14:18:17:18:17:18:17:18:14:13:14:18:14:13:9:13:14:13:16:13:16:13:16:13:16:13:14:6:5:1:5:6:7:3:4:3:7:8:7:8:7:8:7:3:7:6:5:1:2:1:2:1:2:1:2:1:2:1:2:1:2:1:2:1:2:1:5:1:5:1:5:6:14:6:7:11:12:20:12:20:12:20:12:11:12:20:12:11:12:2…
2	18	42	935	30	0.7142857142857143	2.39866893023056	0.800695359664065	49.996733333333324	3599.999999999999	0.018076178179470628:0.00627971125066025:0.02048242267738717:0.011620400258231117:0.0216562004812489:0.02957920065731557:0.04618815658195904:0.01273548917189976:0.00446035565467457:0.0017606667057925936:0.14936322554140502:0.1657961147954692:0.019073889312753094:0.13439755854216798:0.015259111450202477:0.013028933622865191:0.02500146722225483:0.15840131463114032:0.007453489054521979:0.13938611420…	['False1:1:2:1:5:1:5:1:2:1:2:1:2:1:5:1:5:1:2:1:5:6:5:6:5:6:7:3:4:3:4:3:7:11:7:8:7:11:15:11:12:20:12:20:12:11:7:11:12:20:12:11:15:11:12:11:7:3:7:8:7:8:7:11:12:11:7:11:7:11:12:11:12:20:12:20:12:20:12:20:12:20:12:11:7:8:7:3:7:11:15:11:15:11:7:8:7:8:7:11:7:8:7:3:7:11:12:11:15:11:15:11:15:11:15:11:12:20:12:11:12:20:12:20:12:20:12:11:12:11:12:11:12:20:12:11:7:6:5:6:5:6:7:11:15:11:12:11:15:11:7:11:7:3:4…
2	18	48	692	33	0.6875	2.396924611532641	0.8001130917780734	32.31175757575758	3600.0000000000014	0.006917833084587149:0.0031866403130168205:0.06258319551450123:0.06250252107619701:0.00671614698882659:0.006232100359001251:0.06268403856238151:0.0012504537937154613:0.0010285990883788473:0.0006655641160098422:0.12450082691299262:0.012161671574361663:0.1566092533580735:0.1259731354120447:0.06272437578153361:0.04402807470452987:0.09850348916945666:0.15205114759388488:0.0009882618692267356:0.008692…	['True1:1:2:1:2:1:2:1:5:1:5:6:7:11:7:8:7:11:12:20:12:11:7:11:7:3:7:6:14:13:9:13:16:13:9:13:16:13:14:18:17:18:19:18:19:18:17:18:17:18:14:18:14:18:19:18:17:18:14:13:14:13:14:18:14:6:5:6:7:8:7:8:7:6:5:6:5:1:2:1:2:1:2:1:2:1:5:1:5:1:5:6:14:6:5:6:7:3:4:3:7:3:4:3:4:3:4:3:7:6:14:13:9:13:9:10 ', 'True1:2:1:5:1:2:1:2:1:5:6:7:6:5:1:2:1:5:1:2:1:2:1:5:6:14:18:19:18:19:18:14:13:14:18:14:6:7:6:7:3:4:3:4:3:7:3:4…
2	18	34	773	19	0.5588235294117647	2.325593818982507	0.7763022882627412	54.934105263157896	3600.0	0.07879343677192287:0.0747285976304962:0.0811976404104496:0.07745501412779458:0.006716898825162345:0.007832251028602587:0.13795667476329748:0.003816983096217717:0.0008179249491895108:0.00047092648589699103:0.21494076240519505:0.02186090318742874:0.00354434144648788:0.07115947057948743:0.13210727209636644:0.0016358498983790215:0.001313637039607396:0.07197739552867695:0.0012392802260447133:0.010434…	['True1:1:2:1:2:1:2:1:5:6:5:6:14:13:16:13:16:13:14:13:9:10 ', 'False1:2:1:2:1:2:1:5:6:5:6:7:3:4:3:7:6:7:8:7:11:12:20:12:11:12:20:12:11:7:3:7:6:5:6:7:8:7:6:7:6:7:3:4:3:7:8:7:8:7:11:15:11:12:20:12:11:7:3:4:3:7:3:4:3:4:3:7:8:7:3:4:3:7:3:7:11:12:11:12:20:12:20:12:11:12:11:15:11:15:11:15:11:7:11:15:11:12:11:15:11:7:8:7:6:7:11:12:20:12:20:12:11:12:20:12:11:7:11:15:11:12:20:12:11:12:11:12:11:15:11:15:11…
2	18	90	785	80	0.8888888888888888	2.498368236372026	0.8339758056577211	23.540025000000014	3600.0	0.039509756490888566:0.03228511530398323:0.012159329140461216:0.008869537171423964:0.04034833091436865:0.12220609579100145:0.11391711014352524:0.009933881631994839:0.0029672633446218353:0.002580228995323335:0.004708917916465086:0.0783744557329463:0.10865989356555394:0.12478632478632479:0.001644895984518626:0.1060796645702306:0.003838090630543461:0.10801483631672311:0.003838090630543461:0.07527818…	['True1:1:2:1:5:6:7:8:7:8:7:3:7:11:12:20:12:20:12:20:12:20:12:11:15:11:12:11:7:3:4:3:4:3:4:3:4:3:7:11:7:3:7:6:14:18:14:18:19:18:14:18:14:13:16:13:9:10 ', 'True1:2:1:2:1:5:6:5:6:7:11:15:11:15:11:12:11:12:11:12:11:7:6:7:6:14:6:5:1:5:1:2:1:5:1:5:6:7:11:15:11:7:6:7:6:5:6:5:1:2:1:5:1:2:1:5:6:7:11:12:11:7:8:7:3:7:6:7:8:7:11:7:11:12:20:12:11:15:11:15:11:12:20:12:11:15:11:7:3:7:6:5:1:2:1:2:1:5:1:5:6:14:1…
2	18	18	571	5	0.2777777777777778	1.7094118183835385	0.5706156833419481	71.09100000000001	2695.455	0.3669649228742384:0.09090410056540595:0.007904704396991822:0.0048855464675852224:0.34648954273480814:0.012900038425646375:0.012076631717626393:0.0030191579294065983:0.0006038315858813197:0.00027446890267332713:0.05066695943349619:0.04808695174836691:0.0036778832958225833:0.010759180984794423:0.0027446890267332712:0.0021408574408519516:0.008288960860734478:0.018169841356974255:0.00631278476148652…	['True1:1:5:1:2:1:5:1:2:1:2:1:5:1:2:1:5:1:2:1:2:1:5:1:5:6:14:6:14:13:9:10 ', 'True1:2:1:5:6:5:1:5:1:5:1:2:1:5:1:5:6:5:6:7:6:5:6:5:6:5:1:2:1:2:1:2:1:5:6:5:6:14:6:5:1:2:1:2:1:5:6:5:6:5:6:7:6:14:18:19:18:19:18:19:18:14:13:14:6:5:6:7:11:15:11:7:6:7:3:7:11:7:11:12:11:7:3:7:8:7:3:7:3:4:3:4:3:4:3:4:3:7:3:4:3:7:6:7:6:7:6:7:6:5:1:2:1:2:1:2:1:2:1:5:1:5:1:2:1:2:1:2:1:2:1:5:6:5:6:14:18:17:18:19:18:14:6:7:3:4…
2	18	24	893	6	0.25	2.469339176637139	0.8242856674597411	67.68216666666667	3600.0	0.14768137803513212:0.13799815094156:0.019950367378716364:0.010461778015668338:0.017517395747165588:0.1667558756264902:0.03347768965013868:0.008272103547272638:0.0007785509220962483:0.00029195659578609316:0.035180769792224224:0.023648484258673545:0.059072551214052846:0.159846236192886:0.014451851491411611:0.05571505036251277:0.006617682837818111:0.05055715050362513:0.03693250936694078:0.014792467…	['True1:2:1:5:1:2:1:2:1:2:1:2:1:2:1:5:6:14:13:16:13:9:10 ', 'False1:5:1:2:1:2:1:2:1:5:6:5:6:7:11:7:6:5:6:14:13:16:13:14:18:17:18:14:6:7:6:7:6:14:13:16:13:16:13:9:13:14:18:14:18:19:18:19:18:19:18:19:18:19:18:17:18:14:18:17:18:14:18:17:18:17:18:17:18:14:18:19:18:17:18:19:18:19:18:19:18:19:18:19:18:14:18:14:18:14:18:14:18:14:6:14:13:9:13:14:18:14:18:19:18:17:18:17:18:19:18:14:6:5:1:5:6:7:3:7:11:12:1…
2	18	58	862	44	0.7586206896551724	2.51878579574608	0.8407913544149642	28.518886363636366	3600.0	0.037022273157606256:0.03169066719816633:0.13154616572823757:0.12252728088096068:0.009766306243460064:0.019731924859235635:0.03184015147740296:0.007125417310279536:0.013503413224375904:0.0021924360954706265:0.01474911555134785:0.1492849668643181:0.028651153520354775:0.031192386267377546:0.004584184563256764:0.014400318899795705:0.011161492849668643:0.10613383825800987:0.08854452140116598:0.144351…	['False1:1:5:6:7:6:5:1:5:6:5:1:5:6:5:1:2:1:2:1:2:1:2:1:2:1:5:6:5:1:2:1:5:6:14:18:14:18:17:18:19:18:19:18:14:18:19:18:17:18:14:6:5:6:7:11:15:11:7:3:4:3:7:6:7:3:4:3:7:6:5:1:5:1:5:1:2:1:5:1:2:1:2:1:2:1:2:1:5:1:5:1:2:1:5:6:14:6:7:3:7:3:7:11:7:3:4:3:7:11:12:11:15:11:7:8:7:3:7:8:7:6:5:1:2:1:2:1:5:1:5:1:2:1:2:1:2:1:2:1:2:1:5:6:5:6:5:1:5:1:2:1:2:1:2:1:2 ', 'True1:5:6:7:3:7:11:15:11:12:20:12:20:12:11:12:1…
3	2	3	521	1	0.3333333333333333	2.0866143470615466	0.7086627917323182	46.255	406.255	0.03397027600849257:0.05732484076433121:0.013446567586694975:0.006369426751592357:0.1394196744515216:0.21089879688605803:0.004953998584571833:0.0007077140835102619:0.1578202406227884:0.208067940552017:0.0007077140835102619:0.09907997169143666:0.004953998584571833:0.006369426751592357:0.0537862703467799:0.0:0.0007077140835102619:0.0007077140835102619:0.0007077140835102619	['False1:1:2:1:2:1:2:1:2:6:5:6:10:6:5:6:10:9:12:9:12:9:12:9:10:6:10:9:10:6:10:6:2:1:2:6:5:6:10:6:5:15:5:6:5:6:10:6:5:6:10:6:5:6:2:1:2:6:10:9:10:6:5:6:5:6:10:6:10:9:12:9:10:6:5:6:10:9:12:9:12:9:12:9:12:9:10:6:5:10:6:9:10:12:9:10:9:12:9:12:9:10:6:10:6:5:15:5:10:6:6:10:9:10:6:10:6:9:10:12:9:12:9:12:9:10:6:10:9:12:9:10:6:9:10:12:9:10:6:2:6:10:6:2:1:2:6:10:6:5:12:10:9:10:6:9:10:12:9:12:12:10:9:5:6:9:1…
3	2	3	328	3	1.0	2.382359167804591	0.8091046153991032	95.77066666666667	287.312	0.016304347826086956:0.059782608695652176:0.06340579710144928:0.019927536231884056:0.019927536231884056:0.057971014492753624:0.036231884057971016:0.012681159420289856:0.25905797101449274:0.09963768115942029:0.005434782608695652:0.20108695652173914:0.03260869565217391:0.02355072463768116:0.010869565217391304:0.02355072463768116:0.043478260869565216:0.009057971014492754:0.005434782608695652	['True1:2:3:4:3:7:8:7:3:4:3:2:6:10:6:5:15:5:6:2:1:2:1:2:6:5:6:2:6:10:9:10:9:12:9:12:9:12:9:12:9:12:9:12:9:10:9:12:9:10:6:10:9:12:9:12:9:10:6:2:6:10:9:12:9:12:9:10:6:2:6:2:1:2:3:4:3:4:3:2:3:7:8:7:3:7:3:4:3:2:3:2:1:2:3:2:3:4:3:4:3:7:14:7:8:7:14:13:17:16:17:13:14:13:17:13:14:18:19:11 ', 'True1:2:1:2:6:10:6:2:6:10:9:12:9:12:9:12:9:9:12:9:12:9:12:9:12:9:12:9:12:9:12:9:12:9:10:6:5:15:5:15:5:6:5:6:10:9:…
3	2	7	755	5	0.7142857142857143	2.6032393960431586	0.884120681210424	42.7084	573.5419999999999	0.02170374389582203:0.16440586001085186:0.16277807921866522:0.017905588714053174:0.020618556701030927:0.05914270211611503:0.04557786218122626:0.016820401519262073:0.09278350515463918:0.0716223548562127:0.0027129679869777536:0.05534454693434617:0.06673901247965273:0.0781334780249593:0.011394465545306565:0.005425935973955507:0.03798155181768855:0.04286489419424851:0.026044492674986434	['False1:2:3:2:3:2:3:2:3:2:3:4:3:2:1:2:3:2:3:2:3:2:3:2:6:10:9:12:9:10:9:12:9:10:9:12:9:12:9:12:9:10:9:10:9:12:9:10:6:10:10:9:9:10:9:12:9:10:9:12:9:12:9:10:6:10:6:2:3:2:3:2:3:2:3:2:3:2:3:2:3:2:3:4:3:2:1:2:3:2:3:2:6:2:3:4:3:2:3:2:3:2:3:2:3:2:3:2:1:2:3:2:3:3:2:1:2:3:2:3:3:2:2:6:2:3:7:3:4:3:4:4:3:3:2:2:6:10:9:12:9:10:9:12:9:12:9:12:9:10:9:12:9:10:9:12:9:12:9:10:9:12:9:12:9:9:12:12:9:10:9:9:12:10:9:10…
3	2	4	151	4	1.0	2.5030305334874945	0.8500874194363821	32.0185	128.074	0.0449438202247191:0.09550561797752809:0.06741573033707865:0.0056179775280898875:0.03932584269662921:0.07303370786516854:0.0898876404494382:0.016853932584269662:0.0:0.0:0.02247191011235955:0.0:0.056179775280898875:0.1404494382022472:0.011235955056179775:0.02247191011235955:0.03932584269662921:0.16853932584269662:0.10674157303370786	['True1:2:6:2:1:2:3:4:3:7:8:7:14:18:19:18:19:18:14:18:14:13:17:16:17:13:14:18:19:11 ', 'True1:2:1:2:6:5:15:5:6:2:3:7:14:18:14:18:19:18:14:13:14:18:19:18:19:18:14:7:8:7:3:7:14:7:14:18:19:18:19:18:19:18:14:7:3:7:8:7:3:7:14:13:14:18:14:18:14:13:17:16:17:16:17:16:17:13:14:18:19:11 ', 'True1:2:3:7:3:7:14:18:19:18:19:18:19:18:14:13:14:19:18:18:14:13:14:18:14:18:19:18:19:18:19:18:19:11 ', 'True1:2:6:2:1…
3	2	6	1271	2	0.3333333333333333	2.199356921402336	0.7469527937118146	95.531	911.062	0.0690363673720978:0.09965070885555784:0.038422025888637766:0.003492911444421615:0.09533593589480173:0.17526196835833163:0.008218615163344977:0.002671049928087117:0.14916786521471131:0.19765769467844668:0.0004109307581672488:0.08835011300595849:0.0016437230326689953:0.002465584549003493:0.0630778713786727:0.001027326895418122:0.0018491884117526197:0.0014382576535853708:0.0008218615163344976	['False1:2:1:2:1:2:1:2:1:2:3:2:1:2:3:2:1:2:3:2:1:2:6:5:15:5:6:5:6:10:9:10:6:10:9:12:9:12:9:12:9:12:9:10:9:12:9:12:9:12:9:10:9:10:6:10:9:12:9:12:9:12:9:10:9:10:9:10:6:10:9:12:9:12:9:12:9:12:9:10:9:12:9:12:9:12:9:12:9:10:6:5:15:5:15:5:6:10:9:10:6:10:6:10:6:5:6:2:3:7:3:2:6:10:6:10:6:10:6:10:6:10:6:10:6:10:6:10:6:10:6:10:12:9:9:12:9:12:9:12:9:10:9:12:9:12:9:12:9:12:9:12:9:10:6:10:6:10:6:10:6:10:6:10:…
3	2	4	433	4	1.0	2.491600960563613	0.8462056704836097	90.63725	362.549	0.025179856115107913:0.1211031175059952:0.23261390887290168:0.11031175059952038:0.027577937649880094:0.03477218225419664:0.11151079136690648:0.03117505995203837:0.039568345323741004:0.02038369304556355:0.004796163069544364:0.03117505995203837:0.017985611510791366:0.02158273381294964:0.015587529976019185:0.0671462829736211:0.07793764988009592:0.004796163069544364:0.004796163069544364	['True1:2:3:7:3:7:8:7:8:7:3:4:3:7:8:7:3:2:3:7:3:7:3:4:3:4:3:2:1:2:6:5:15:5:6:2:3:4:3:4:3:4:3:7:3:2:3:4:3:4:3:4:3:7:3:2:3:2:1:2:3:2:1:2:3:4:3:4:3:2:3:4:3:7:3:4:3:2:1:2:3:4:3:4:3:4:3:4:3:7:14:18:19:11 ', 'True1:2:3:7:8:7:8:7:3:7:3:7:8:7:3:7:3:2:1:2:3:7:3:2:3:4:3:2:6:10:6:2:3:7:3:4:3:7:14:13:17:13:14:7:8:7:14:18:19:11 ', 'True1:2:3:2:6:5:15:5:15:5:6:2:6:5:6:10:9:12:9:12:9:12:9:12:9:12:9:12:9:12:9:12…
3	2	4	349	4	1.0	2.5767486443536805	0.8751238054466826	68.68925	274.757	0.04262877442273535:0.08703374777975133:0.05150976909413854:0.021314387211367674:0.07282415630550622:0.08880994671403197:0.021314387211367674:0.0053285968028419185:0.014209591474245116:0.04262877442273535:0.007104795737122558:0.0053285968028419185:0.12433392539964476:0.04440497335701599:0.046181172291296625:0.0994671403197158:0.19182948490230906:0.023090586145648313:0.010657193605683837	['True1:2:1:2:6:2:6:2:3:7:14:18:14:7:14:18:14:13:17:16:17:16:17:13:17:13:17:16:17:13:17:13:17:13:17:13:17:13:14:7:3:4:3:4:3:4:3:7:14:18:14:13:17:16:17:13:17:16:17:16:17:13:17:13:17:13:17:13:17:16:17:16:17:13:14:7:8:7:14:13:17:13:14:18:19:18:19:18:19:11 ', 'True1:2:1:2:3:2:6:10:9:12:9:12:9:12:9:10:6:2:1:2:6:5:6:2:1:2:3:4:3:4:3:4:3:2:1:2:6:5:6:5:15:5:15:5:15:5:6:10:6:2:6:5:15:5:15:5:6:10:9:10:9:10:…
3	2	4	479	3	0.75	2.3014415169812485	0.7816230980724138	50.154666666666664	330.464	0.018826135105204873:0.12292358803986711:0.12181616832779624:0.04983388704318937:0.16279069767441862:0.2292358803986711:0.042081949058693245:0.006644518272425249:0.046511627906976744:0.09634551495016612:0.0033222591362126247:0.014396456256921373:0.0033222591362126247:0.013289036544850499:0.05094130675526024:0.0:0.0011074197120708748:0.008859357696566999:0.007751937984496124	['False1:2:6:2:6:10:9:10:6:2:6:5:15:5:15:5:15:5:6:2:3:2:3:4:3:4:3:4:3:2:6:5:6:10:6:2:1:2:6:5:15:5:6:10:9:10:6:2:6:5:15:5:15:5:15:5:6:2:6:2:6:5:6:5:15:5:6:5:15:5:6:10:6:5:15:5:6:10:6:10:9:12:9:12:9:10:6:2:3:4:3:2:3:2:1:2:6:5:6:10:6:5:6:5:6:10:6:10:6:10:9:12:9:10:6:2:3:7:3:2:1:2:1:2:6:10:6:10:9:10:9:10:9:10:6:10:6:2:6:2:3:4:3:7:3:4:3:4:3:2:6:5:15:5:15:5:6:5:15:5:15:5:15:5:6:10:6:5:6:5:6:2:6:2:6:5:1…
3	2	6	1116	5	0.8333333333333334	2.307897790646535	0.7838157988588685	102.70360000000001	693.518	0.016823687752355317:0.07032301480484522:0.18337819650067294:0.03869448183041723:0.01850605652759085:0.03095558546433378:0.26783310901749663:0.13660834454912515:0.019515477792732168:0.013458950201884253:0.0016823687752355316:0.015141318977119785:0.03936742934051144:0.08580080753701211:0.00639300134589502:0.013122476446837146:0.02288021534320323:0.01547779273216689:0.004037685060565276	['True1:2:3:7:3:7:14:13:14:7:8:7:3:2:1:2:1:2:1:2:1:2:1:2:3:2:1:2:1:2:1:2:1:2:6:2:1:2:3:4:3:7:3:4:3:7:8:7:3:7:8:7:14:13:17:13:17:16:17:16:17:16:17:16:17:13:17:13:14:7:8:7:8:7:8:7:14:7:14:18:19:18:14:7:3:7:8:7:8:7:8:7:8:7:3:2:3:7:8:7:8:7:3:4:3:4:3:4:3:2:3:2:3:4:3:7:8:7:8:7:8:7:8:7:3:7:8:7:8:7:14:18:19:11 ', 'False1:2:1:2:1:2:6:10:6:10:9:12:9:10:9:10:9:12:9:12:9:10:9:12:9:12:9:12:9:12:9:12:9:12:9:12…
3	2	3	551	1	0.3333333333333333	2.622454639717783	0.8906466251374617	70.844	430.844	0.043000914913083256:0.12442817932296432:0.13266239707227814:0.06953339432753888:0.10612991765782251:0.0969807868252516:0.0192131747483989:0.0009149130832570906:0.03476669716376944:0.020128087831655993:0.0009149130832570906:0.027447392497712716:0.0484903934126258:0.023787740164684355:0.05215004574565416:0.06953339432753888:0.10155535224153706:0.01738334858188472:0.010978956999085087	['False1:2:6:5:6:5:6:5:15:5:6:2:3:2:6:10:6:5:6:5:15:5:6:2:6:2:3:2:3:7:14:7:3:2:3:7:14:7:3:4:3:2:1:2:3:2:1:2:3:2:3:4:3:4:3:4:3:2:1:2:3:4:3:2:3:4:3:2:3:4:3:2:6:5:6:10:6:5:15:5:6:5:15:5:15:5:6:2:3:2:1:2:1:2:6:10:9:10:6:5:15:5:6:2:1:2:6:5:15:5:15:5:6:2:6:2:3:4:3:2:3:4:3:4:3:2:1:2:3:2:1:2:3:2:1:2:3:4:3:4:3:4:3:2:6:5:6:5:15:5:15:5:15:5:6:2:1:2:3:2:6:15:5:5:6:2:1:2:3:2:3:2:1:2:1:2:3:4:3:4:3:4:3:4:3:3:4:…
3	6	5	257	3	0.6	1.0581032558317702	0.35935648974845297	70.707	572.121	0.004877255730775484:0.008291334742318322:0.005690131685904731:0.002113477483336043:0.4656153470980328:0.0050398309218013335:0.003901804584620387:0.0013006015282067955:0.005527556494878881:0.004064379775646236:0.00048772557307754836:0.003576654202568688:0.0027637782474394406:0.0034140790115428387:0.47049260282880834:0.004226954966672086:0.005527556494878881:0.0019509022923101934:0.001138026337180…	['True1:2:1:2:1:2:1:2:6:10:6:2:3:7:8:7:14:13:14:13:14:7:3:7:14:18:14:13:17:16:17:13:14:18:19:18:14:18:19:18:19:11 ', 'True1:2:1:2:3:4:3:2:6:5:15:5:15:5:6:10:9:12:9:12:9:10:9:10:6:2:3:4:3:4:3:7:14:18:14:13:14:18:19:18:19:11 ', 'True1:2:3:2:1:2:3:7:8:7:3:4:3:7:8:7:8:7:3:2:3:4:3:7:3:4:3:4:3:2:1:2:6:2:3:4:3:4:3:2:6:2:1:2:6:2:3:7:3:2:3:7:8:7:8:7:14:13:17:13:17:13:14:13:17:16:17:16:17:16:17:13:17:16:17…
3	6	15	2152	0	0.0	1.7167078662310256	0.5830339424174513	0.0	2700.0	0.10818455411490507:0.1599574593261376:0.00348471477383296:0.0003394202701785351:0.2827144570407078:0.2810626117258389:0.000995632792523703:0.00015839612608331636:0.0027832462154639874:0.07944697123978911:0.0:0.0014934491887855542:0.0003167922521666327:0.0004978163962618514:0.07786300997895594:0.00020365216210712104:0.0003167922521666327:0.00013576810807141402:4.5256036023804675e-05	['False1:2:1:2:6:5:6:5:15:5:6:2:1:2:1:2:6:2:6:10:9:12:9:10:6:10:9:12:9:10:9:10:9:12:9:12:9:12:9:10:9:10:6:5:15:5:15:5:6:5:15:5:6:10:9:12:9:10:6:2:6:10:6:10:6:5:15:5:6:2:6:10:6:2:6:5:6:10:9:10:9:10:9:10:6:5:15:5:15:5:6:10:9:12:9:12:9:10:9:10:6:10:6:2:1:2:3:4:3:7:14:7:14:18:14:7:3:4:3:7:8:7:14:7:3:2:6:10:9:12:9:12:9:12:9:12:9:12:9:10:9:10:6:5:6:5:6:10:6:10:6:2:3:7:3:2:6:10:6:5:6:10:9:12:9:10:9:10:6…
3	6	5	688	1	0.2	1.394771757460349	0.4736969478155746	166.68	886.6800000000001	0.0007259528130671506:0.15650332728372657:0.0015124016938898972:0.0004234724742891712:0.20774349667271627:0.4000604960677556:0.0009074410163339383:0.0003629764065335753:0.0029038112522686023:0.22444041137326073:6.0496067755595884e-05:0.0007864488808227465:0.0003629764065335753:0.0004839685420447671:0.0018753781004234725:0.00012099213551119177:0.00030248033877797946:0.00030248033877797946:0.000120…	['True1:2:6:10:6:2:6:10:6:2:3:4:3:7:8:7:8:7:8:7:8:7:8:7:14:18:14:7:3:2:6:5:6:2:1:2:6:5:6:10:9:12:9:10:6:5:6:2:3:2:1:2:6:10:6:5:6:2:3:7:3:2:3:2:1:2:6:10:6:5:6:5:6:2:3:4:3:7:3:4:3:2:6:2:6:2:6:2:6:10:6:10:9:10:6:5:6:10:9:12:9:10:6:5:6:5:6:2:3:2:3:7:3:4:3:2:6:2:1:2:6:10:9:10:9:12:9:12:9:10:9:12:9:10:9:10:6:2:3:7:14:13:17:13:14:18:14:13:14:13:17:16:17:16:17:13:17:13:14:18:14:18:19:18:19:11 ', 'False1:…
3	6	1	117	0	0.0	2.3076623664452387	0.783735843321341	0.0	180.0	0.03428571428571429:0.09142857142857143:0.045714285714285714:0.022857142857142857:0.14285714285714285:0.13142857142857142:0.02857142857142857:0.011428571428571429:0.1657142857142857:0.13714285714285715:0.0:0.07428571428571429:0.0:0.011428571428571429:0.10285714285714286:0.0:0.0:0.0:0.0	['False1:2:3:4:3:7:14:7:14:7:8:7:8:7:3:4:3:4:3:2:1:2:1:2:6:10:6:5:6:10:9:10:9:10:6:2:6:2:3:2:1:2:6:5:15:5:6:2:6:2:1:2:6:10:9:12:9:10:6:5:15:5:15:5:15:5:15:5:15:5:6:2:3:4:3:2:6:5:6:10:9:10:9:12:9:12:9:10:9:10:9:12:9:12:9:10:6:5:6:5:15:5:15:5:15:5:15:5:15:5:15:5:15:5:15:5:15:5:15:5:15:5:15:5:6:2:6:5:6:2:1:2:6:10:6:10:9:12:9:10:9:10:9:12:9:12:9:12:9:12:9:10:9:10:9:12:9:12:9:12:9:10:9:10:9:10:6:10:9:…
3	6	8	439	6	0.75	2.1709945302162996	0.7373202656184439	74.56166666666667	807.37	0.045700541190619365:0.09079975947083584:0.306674684305472:0.2549609140108238:0.01803968731208659:0.03848466626578473:0.052315093205051115:0.010222489476849068:0.011425135297654841:0.01984365604329525:0.0036079374624173183:0.004810583283223091:0.03367408298256164:0.03487672880336741:0.0072158749248346366:0.013830426939266387:0.035478051713770296:0.0132291040288635:0.004810583283223091	['False1:2:1:2:3:4:3:2:3:4:3:2:1:2:3:2:1:2:6:10:6:5:15:5:6:10:6:5:15:5:15:5:6:5:15:5:6:2:3:4:3:7:14:7:3:4:3:4:3:2:3:4:3:2:6:5:6:2:1:2:3:2:3:7:3:7:8:7:3:4:3:2:1:2:3:2:3:2:3:4:3:4:3:4:3:4:3:4:3:4:3:2:6:10:9:10:9:12:9:12:9:10:9:10:6:5:6:10:9:10:6:5:15:5:15:5:6:5:6:10:6:5:15:5:6:10:6:2:6:5:6:2:1:2:3:4:3:4:3:4:3:4:3:7:3:4:3:4:3:4:3:4:3:4:3:7:14:18:14:7:3:4:3:4:3:4:3:4:3:2:1:2:6:2:1:2:3:4:3:4:3:4:3:4:3…
3	6	7	365	5	0.7142857142857143	2.06779073406025	0.7022698546959305	67.18539999999999	695.9270000000001	0.25749235474006116:0.3223241590214067:0.09847094801223241:0.026299694189602447:0.02996941896024465:0.04281345565749235:0.07155963302752294:0.039755351681957186:0.023853211009174313:0.02507645259938838:0.0030581039755351682:0.011620795107033639:0.004892966360856269:0.014067278287461774:0.015902140672782873:0.0006116207951070336:0.0012232415902140672:0.00672782874617737:0.004281345565749235	['True1:2:6:2:3:7:3:4:3:2:3:2:3:2:6:5:15:5:15:5:15:5:15:5:6:2:1:2:6:10:9:10:6:5:6:5:6:10:9:12:9:10:6:5:6:5:15:5:15:5:6:10:9:10:6:5:15:5:15:5:6:5:15:5:6:5:15:5:6:2:3:7:14:18:19:11 ', 'True1:2:6:10:6:5:15:5:6:2:6:5:6:2:3:7:3:2:6:2:1:2:3:4:3:2:6:10:6:5:6:5:15:5:6:2:6:10:9:12:9:10:9:12:9:10:6:2:6:10:9:12:9:10:9:12:9:12:9:10:9:10:6:5:15:5:15:5:6:2:3:7:14:18:19:11 ', 'False1:2:1:2:1:2:6:5:6:5:6:5:6:2:1…
3	6	8	481	6	0.75	2.5550479279668625	0.8677537371449237	93.48649999999999	920.919	0.14536516853932585:0.1818820224719101:0.08146067415730338:0.025280898876404494:0.0898876404494382:0.10182584269662921:0.05758426966292135:0.014747191011235955:0.06671348314606741:0.0702247191011236:0.004213483146067416:0.02598314606741573:0.018960674157303372:0.033707865168539325:0.03932584269662921:0.004213483146067416:0.012640449438202247:0.016853932584269662:0.009129213483146067	['True1:2:1:2:1:2:1:2:3:7:14:13:14:7:8:7:3:2:3:4:3:4:3:2:6:10:9:10:9:10:6:5:15:5:6:2:3:7:3:7:8:7:14:13:14:13:17:13:17:13:17:16:17:13:17:13:14:7:3:4:3:7:8:7:3:7:14:18:19:11 ', 'False1:2:3:7:3:2:1:2:6:10:6:5:15:5:15:5:6:5:15:5:6:10:9:10:9:12:9:12:9:12:9:10:9:12:9:10:6:2:1:2:6:5:15:5:6:10:6:5:6:10:6:2:6:5:15:5:15:5:6:5:6:10:9:12:9:10:9:10:6:5:15:5:15:5:15:5:15:5:15:5:6:10:9:12:9:10:9:12:9:12:9:10:9:…
3	6	9	728	4	0.4444444444444444	2.2807220413497817	0.774586281966504	90.44524999999999	1261.781	0.0784729586426299:0.13600212089077413:0.06601272534464475:0.007953340402969246:0.10445387062566278:0.2014846235418876:0.015376458112407211:0.003976670201484623:0.07343584305408271:0.18663838812301167:0.0010604453870625664:0.025980911983032873:0.006362672322375398:0.009278897136797455:0.06919406150583245:0.001325556733828208:0.003976670201484623:0.005302226935312832:0.003711558854718982	['False1:2:6:2:1:2:3:4:3:2:3:2:3:2:6:10:9:10:6:10:6:10:6:10:6:10:6:2:3:4:3:7:3:7:3:7:14:7:3:7:3:4:3:2:3:4:3:4:3:4:3:2:1:2:3:2:1:2:3:7:8:7:3:2:6:10:6:5:6:2:1:2:6:5:15:5:6:2:1:2:3:7:14:13:14:7:8:7:8:7:14:18:14:13:14:18:14:7:3:2:1:2:1:2:3:4:3:2:1:2:6:2:1:2:6:5:15:5:15:5:6:5:6:2:6:5:6:10:6:10:9:10:9:12:9:10:6:2:1:2:3:2:6:10:6:10:6:2:3:2:6:2:1:2:3:2:1:2:3:7:3:4:3:4:3:2:3:2:3:2:6:5:6:10:6:10:9:12:9:12:…
3	6	6	325	5	0.8333333333333334	2.342420788147374	0.7955406122257302	83.56119999999999	597.806	0.025670945157526253:0.06417736289381563:0.050175029171528586:0.023337222870478413:0.059509918319719954:0.1411901983663944:0.029171528588098017:0.008168028004667444:0.1971995332555426:0.2508751458576429:0.005834305717619603:0.03267211201866978:0.011668611435239206:0.029171528588098017:0.03150525087514586:0.002333722287047841:0.008168028004667444:0.019836639439906652:0.009334889148191364	['True1:2:6:10:9:10:9:10:6:2:6:10:6:10:9:10:6:5:15:5:6:10:9:10:9:10:6:10:9:12:9:12:9:10:6:2:6:5:6:2:1:2:6:10:9:10:6:2:3:2:6:5:6:2:6:10:6:10:9:10:9:10:6:10:9:12:9:12:9:10:9:10:9:12:9:10:9:10:6:2:1:2:3:2:3:4:3:4:3:7:14:13:14:18:19:11 ', 'False1:2:1:2:3:2:3:7:8:7:8:7:14:18:14:18:14:7:14:7:3:4:3:4:3:2:3:4:3:4:3:7:14:7:8:7:8:7:3:4:3:4:3:2:1:2:6:10:6:10:6:10:9:10:6:2:6:10:9:10:6:10:6:5:6:10:9:10:9:10:6…
3	6	7	306	6	0.8571428571428571	2.7290169756950102	0.9268376743428335	65.95316666666666	575.7189999999999	0.040257648953301126:0.11916264090177134:0.143317230273752:0.057971014492753624:0.0499194847020934:0.0821256038647343:0.0998389694041868:0.037037037037037035:0.04508856682769726:0.040257648953301126:0.00966183574879227:0.02254428341384863:0.04186795491143317:0.08373590982286634:0.01610305958132045:0.014492753623188406:0.0322061191626409:0.043478260869565216:0.020933977455716585	['True1:2:3:4:3:4:3:4:3:4:3:2:3:4:3:7:8:7:14:7:14:7:8:7:14:13:14:7:14:13:14:13:14:18:19:18:14:18:19:11 ', 'True1:2:6:10:6:5:6:2:1:2:1:2:3:7:14:13:14:13:17:16:17:13:14:13:17:13:14:7:3:2:6:5:6:10:9:10:9:10:6:2:3:7:14:18:14:7:14:7:8:7:8:7:8:7:3:4:3:2:3:7:3:7:14:7:14:13:17:13:14:18:19:11 ', 'True1:2:6:5:6:10:6:2:3:2:3:7:3:4:3:7:8:7:8:7:14:13:14:18:19:11 ', 'False1:2:1:2:3:7:3:2:1:2:3:4:3:2:1:2:3:2:1:…
3	10	26	1244	12	0.46153846153846156	2.2643671638931706	0.7690317849732462	100.96341666666667	3600.0	0.006461508337956466:0.15399928205462912:0.22729497764579187:0.1684234572332996:0.06722579381914304:0.11284795875077505:0.0684985151584375:0.004307672225304311:0.03857324674477042:0.012107169663544692:0.00039160656593675554:0.03057794602356166:0.007440524752798355:0.007342623111314167:0.0631139248768071:0.012596677870965637:0.017132787259733055:0.0010769180563260778:0.0005874098489051334	['True1:2:6:5:15:5:15:5:6:5:15:5:15:5:15:5:15:5:15:5:6:10:6:5:6:2:3:7:3:4:3:4:3:7:14:7:14:18:19:11 ', 'True1:2:3:2:3:4:3:4:3:4:3:7:3:7:8:7:8:7:8:7:14:7:3:4:3:7:8:7:14:7:3:7:8:7:3:7:8:7:8:7:8:7:14:13:17:13:14:13:17:16:17:13:17:13:17:13:14:18:19:11 ', 'False1:2:6:10:6:2:3:2:6:2:6:2:1:2:3:2:6:10:6:5:6:2:6:10:9:10:9:12:9:10:6:10:9:12:9:12:9:12:9:12:9:10:9:12:9:12:9:10:9:12:9:12:9:10:6:2:1:2:3:7:3:4:3…
3	10	17	496	14	0.8235294117647058	1.8198704402699895	0.6180703533496856	48.70214285714286	1221.83	0.006056461854058806:0.011722184233662206:0.010061541467226726:0.002735176321187848:0.005763407248217251:0.04815864022662889:0.009280062518315913:0.001758327635049331:0.14496434502295594:0.16743186480414185:0.001367588160593924:0.0065448861971280645:0.003907394744554068:0.00683794080296962:0.002051382240890886:0.2818208459509622:0.28230927029403147:0.0043958190876233275:0.0028328611898017	['True1:1:2:3:4:3:4:3:7:8:7:3:2:6:10:6:10:9:10:9:10:9:10:6:5:6:10:6:10:9:10:9:10:6:10:6:10:9:12:9:10:9:10:9:10:9:12:9:12:9:12:9:12:9:12:9:10:6:10:6:5:6:5:6:2:6:2:3:4:3:7:14:7:3:7:3:4:3:7:14:18:14:13:17:13:17:13:17:13:17:16:17:16:17:16:17:16:17:13:17:13:17:13:14:7:3:7:8:7:14:7:14:18:19:18:19:11 ', 'False1:2:6:2:6:5:15:5:15:5:6:10:6:2:6:2:6:2:1:2:3:4:3:7:3:4:3:2:6:2:6:5:6:10:9:12:9:10:6:2:6:2:6:5:6…
3	10	43	1273	33	0.7674418604651163	2.293372539717516	0.7788826856132578	59.38412121212122	3599.9999999999995	0.07712793916669587:0.09237130742544766:0.010793005571713915:0.002943546974103795:0.10474121316186004:0.1619651680274731:0.012194694607001436:0.004555489364684444:0.11959911693590777:0.19171601780145076:0.0011563934541122052:0.09825840137365525:0.007218698531730736:0.01107334337877142:0.08588849563724288:0.0039597715246872485:0.0070785296282019836:0.0052563338823282055:0.002102533552931282	['True1:2:6:5:15:5:6:10:6:10:6:5:6:2:1:2:6:10:9:12:9:12:9:10:6:2:6:2:1:2:6:10:9:12:9:12:9:12:9:10:9:10:9:10:6:5:15:5:15:5:6:10:9:10:9:10:6:2:1:2:6:10:6:10:6:10:6:5:6:5:6:5:15:5:15:5:15:5:15:5:15:5:6:2:6:2:3:7:14:13:17:16:17:13:14:7:3:7:14:18:19:11 ', 'True1:2:3:4:3:2:3:4:3:2:1:2:1:2:6:2:3:7:14:13:17:16:17:13:17:13:17:13:14:13:14:18:19:11 ', 'True1:2:6:5:15:5:15:5:6:10:6:5:15:5:6:2:1:2:6:2:3:7:14:…
3	10	54	1499	45	0.8333333333333334	2.4524725958518134	0.8329167672362833	47.387022222222214	3599.9999999999995	0.0048039357545941255:0.06453479959484879:0.10363189118796122:0.07012009839386485:0.03330921718998698:0.07503979163652148:0.1359861091014325:0.08554478367819418:0.0004919693242656635:0.029923310664158587:0.0013022717407032266:0.00017363623209376358:0.11870930400810302:0.12166111995369701:0.001331211112718854:0.0016495442048907539:0.10027492403414846:0.04951526551873824:0.001996816669078281	['True1:1:2:6:10:9:10:6:10:6:2:6:10:6:2:6:2:1:2:3:7:3:4:3:2:6:10:6:5:15:5:15:5:6:2:6:2:3:7:3:4:3:2:1:2:3:4:3:4:3:2:6:2:6:10:6:10:6:2:1:2:3:2:1:2:6:5:6:5:15:5:15:5:6:5:15:5:15:5:15:5:6:5:15:5:6:2:1:2:3:7:14:18:14:18:19:11 ', 'False1:2:6:5:15:5:6:5:15:5:6:5:15:5:15:5:15:5:6:2:1:2:3:4:3:7:14:18:14:13:14:13:14:13:14:7:14:13:17:16:17:13:14:18:14:18:14:7:14:13:17:13:14:13:17:13:14:7:14:7:8:7:8:7:8:7:3:…
3	10	21	754	17	0.8095238095238095	2.555877642647345	0.8680355275594485	67.66176470588235	1870.2499999999998	0.010158013544018058:0.03216704288939052:0.04420617005267118:0.014296463506395787:0.011286681715575621:0.02784048156508653:0.0854025583145222:0.06621519939804364:0.1542513167795335:0.08182844243792325:0.003197893152746426:0.14221218961625282:0.051730624529721596:0.03893905191873589:0.006583897667419112:0.08897667419112114:0.12133182844243792:0.014672686230248307:0.004702784048156509	['True1:1:2:3:4:3:2:6:10:6:10:9:10:9:10:6:5:15:5:6:2:3:7:3:2:6:2:3:4:3:7:3:7:8:7:8:7:8:7:14:18:14:18:19:11 ', 'True1:2:6:2:3:7:14:18:14:13:14:13:17:13:17:16:17:13:14:7:3:2:6:5:15:5:6:10:9:12:9:10:6:10:6:2:1:2:6:2:1:2:3:2:6:2:1:2:1:2:1:2:1:2:3:7:14:13:17:16:17:16:17:16:17:13:14:7:8:7:14:13:14:13:17:13:17:16:17:16:17:13:14:18:14:7:8:7:3:7:14:13:17:16:17:16:17:16:17:13:17:13:17:16:17:16:17:13:14:13:…
3	10	33	1325	21	0.6363636363636364	2.5422929430288446	0.8634218474273011	68.62090476190477	3600.0	0.004091070793311989:0.0383612000474327:0.054369737934305704:0.019803154274872524:0.16500652199691687:0.06575358709830428:0.03847978180955769:0.009723704494248784:0.02175975334993478:0.026740187359184157:0.0012451085023123443:0.017727973437685285:0.1055377682912368:0.04974504921143128:0.12350290525317206:0.09320526503023835:0.1342345547254832:0.027866714099371515:0.002845962290999644	['True1:2:1:2:3:4:3:4:3:7:3:7:8:7:8:7:3:4:3:2:1:2:6:5:6:2:1:2:6:5:15:5:6:2:1:2:3:2:3:2:6:10:9:10:9:12:9:12:9:10:9:12:9:12:9:10:6:5:15:5:6:2:6:5:6:10:6:5:15:5:15:5:15:5:6:2:6:5:6:5:6:10:9:12:9:10:9:12:9:12:9:10:6:10:6:5:15:5:6:5:15:5:6:5:6:10:6:2:3:7:8:7:3:2:6:5:15:5:15:5:6:2:3:2:6:2:3:2:1:2:3:4:3:7:3:7:3:4:3:7:14:18:14:18:14:13:17:13:14:7:8:7:8:7:8:7:14:18:14:18:19:11 ', 'False1:2:6:5:6:5:15:5:6:…
3	10	23	1353	6	0.2608695652173913	2.2330728317948436	0.7584035015142403	98.11333333333334	3600.0	0.08084778420038535:0.13549132947976877:0.05371868978805395:0.008863198458574181:0.18188824662813102:0.2360693641618497:0.016416184971098265:0.004624277456647399:0.04046242774566474:0.08292870905587668:0.00046242774566473987:0.027360308285163778:0.004701348747591522:0.01071290944123314:0.10296724470134874:0.002003853564547206:0.0049325626204238925:0.004084778420038536:0.001464354527938343	['False1:1:2:1:2:1:2:1:2:6:5:15:5:6:2:6:5:15:5:6:10:6:5:6:5:15:5:6:5:15:5:6:5:6:5:15:5:6:2:1:2:3:2:1:2:1:2:1:2:3:4:3:4:3:2:1:2:6:5:15:5:6:5:6:5:15:5:6:5:15:5:6:5:6:2:6:10:9:12:9:10:9:10:6:10:9:10:6:10:9:10:6:10:6:5:15:5:6:10:6:10:9:10:6:10:9:10:9:10:6:10:9:10:6:5:15:5:15:5:15:5:15:5:6:10:6:2:3:7:3:7:14:18:14:13:14:7:8:7:8:7:14:13:17:13:17:13:14:18:19:18:14:7:14:7:3 ', 'False1:2:1:2:6:2:1:2:6:2:1:…
3	10	25	1484	10	0.4	1.8031249533885265	0.6123831963055266	106.2287	3600.000000000001	0.009467555957494912:0.17075514356771423:0.011389328510061044:0.004832692742482478:0.2432455347049514:0.25059348858241015:0.0022326475243047705:0.0004239204160072349:0.008874067375084784:0.14156115758534932:0.00028261361067148996:0.005482704047026905:0.0012152385258874068:0.0013565453312231518:0.14435903233099706:0.0009891476373502148:0.0016956816640289396:0.0007630567488130228:0.0004804431381415…	['True1:1:2:6:5:15:5:6:10:6:5:15:5:15:5:15:5:15:5:15:5:15:5:15:5:6:10:9:10:6:5:6:2:6:2:6:10:6:2:6:10:6:2:3:4:3:2:3:4:3:4:3:7:8:7:3:2:1:2:6:10:6:2:6:2:3:4:3:4:3:4:3:4:3:7:3:7:14:18:19:11 ', 'False1:2:6:10:9:12:9:10:6:10:9:10:9:12:9:12:9:10:9:10:9:10:9:12:9:12:9:12:9:10:6:5:15:5:6:5:6:5:6:10:6:10:6:5:15:5:6:2:6:5:6:2:6:5:6:2:6:2:1:2:6:10:9:10:9:10:9:10:9:10:6:5:15:5:15:5:6:2:1:2:6:10:9:12:9:12:9:10…
3	10	7	367	4	0.5714285714285714	1.7926898610415467	0.6088391961001177	84.8505	879.402	0.012139605462822459:0.36608497723823974:0.3531866464339909:0.006449165402124431:0.008725341426403643:0.021623672230652504:0.028072837632776935:0.006828528072837633:0.011760242792109257:0.013657056145675266:0.0015174506828528073:0.005690440060698027:0.025796661608497723:0.03338391502276176:0.00417298937784522:0.03983308042488619:0.05083459787556904:0.00834597875569044:0.0018968133535660092	['False1:1:2:6:5:6:2:3:2:3:2:6:2:3:2:3:4:3:2:3:7:14:13:14:13:14:13:17:13:14:7:14:18:14:13:17:16:17:13:14:7:14:13:17:16:17:16:17:13:14:18:14:18:14:7:8:7:14:13:17:13:17:16:17:16:17:13:17:16:17:16:17:13:17:16:17:16:17:13:14:7:3:4:3:7:8:7:3:7:14:7:14:13:14:13:17:16:17:13:17:16:17:13:17:13:17:13:14:13:14:7:3:4:3:4:3:4:3:4:3:2:6:5:6:2:1:2:1:2:1:2:6:10:6:2:1:2:1:2:1:2:3:7:14:13:17:16:17:16:17:16:17:16:1…
3	10	23	780	15	0.6521739130434783	2.154521777124664	0.7317257353163423	74.0834	2551.251	0.020953889261131755:0.03472010720594506:0.03252725832978011:0.02144118901139063:0.02454772491929098:0.03447645733081562:0.061704330876530426:0.047328988243893526:0.24748736066272767:0.19705183651093378:0.0009136870317353963:0.2289699701528903:0.006273984284583054:0.01193884388134251:0.013400743132119145:0.0029847109703356276:0.005786684534324176:0.005969421940671255:0.0015228117195589938	['False1:2:6:10:9:12:9:12:9:10:6:10:6:2:1:2:6:5:15:5:6:2:3:4:3:2:3:2:6:5:15:5:15:5:15:5:15:5:6:5:6:2:3:4:3:7:8:7:3:2:3:4:3:7:3:2:6:5:6:10:9:12:9:12:9:10:6:10:6:5:6:5:6:5:15:5:6:5:6:5:6:2:3:2:1:2:1:2:1:2:1:2:6:2:6:2:1:2:6:2:6:5:6:5:6:2:6:2:1:2:1:2:1:2:3:4:3:4:3:4:3:7:8:7:3:7:8:7:8:7:3:2:1:2:3:4:3:4:3:4:3:7:14:18:14:7:8:7:8:7:14:7:14:18:19:18:19:18:14:7:8:7:8:7:8:7:3:2:6:5:15:5:15:5:15:5:15 ', 'Tru…
3	14	35	1160	21	0.6	2.2551316206203014	0.7658951795491855	57.00090476190477	3600.0000000000005	0.0405853119823302:0.17090005521811155:0.01785385606478925:0.00533775078225658:0.11908706055586232:0.2570403092214246:0.016749493833977544:0.00616602245536536:0.08181483526596724:0.12009939260077306:0.001932633903920486:0.048775998527517024:0.01085956193631511:0.014816859930057059:0.06662985459230628:0.0034971470642370696:0.008650837474691699:0.005705871525860482:0.0034971470642370696	['True1:2:3:7:3:2:6:5:6:10:6:5:15:5:15:5:6:10:6:2:6:2:3:7:14:18:19:11 ', 'True1:2:6:2:6:2:6:2:1:2:6:5:15:5:6:10:6:2:1:2:6:2:1:2:1:2:3:4:3:7:14:7:8:7:8:7:14:7:14:13:14:7:14:18:14:13:17:16:17:16:17:13:17:16:17:16:17:16:17:13:14:13:17:16:17:16:17:16:17:13:17:13:17:16:17:16:17:13:14:18:19:11 ', 'False1:2:6:5:6:10:9:12:9:10:6:5:15:5:15:5:6:2:6:2:1:2:1:2:1:2:1:2:6:5:15:5:15:5:15:5:6:2:1:2:3:2:1:2:3:2:1…
3	14	47	1025	40	0.851063829787234	2.3352938013853217	0.7931201216628488	62.3691	3600.0	0.00570273369138857:0.12066260334318991:0.12790416993542936:0.06429907670025949:0.03684147003801822:0.024621326413614145:0.0959809305413071:0.09528694707621749:0.0007543298533582765:0.005793253273791563:0.0012069277653732424:0.000512944300283628:0.16061191237704422:0.012280490012672741:0.023142839901031925:0.034940558807555366:0.1822460925713596:0.005250135779373604:0.001961257618731519	['True1:1:2:3:4:3:2:3:2:3:7:14:13:14:18:19:18:19:11 ', 'True1:2:1:2:6:2:3:7:3:2:6:2:3:4:3:2:6:5:15:5:15:5:15:5:15:5:6:5:6:10:6:5:6:2:6:10:9:12:9:12:9:10:9:12:9:10:9:10:9:12:9:12:9:10:6:2:1:2:3:2:6:5:6:5:15:5:6:10:6:5:6:2:1:2:1:2:6:2:3:4:3:7:14:13:14:13:14:18:19:11 ', 'True1:2:1:2:6:5:6:10:6:5:6:2:3:2:6:5:15:5:6:10:9:12:9:12:9:12:9:10:6:2:3:4:3:2:1:2:6:2:3:4:3:4:3:2:1:2:6:10:6:5:6:5:15:5:6:5:15:5:…
3	14	21	839	1	0.047619047619047616	2.077291985924822	0.7054967009412759	69.829	3600.0	0.005242380507683165:0.0295441039137448:0.06282366924187113:0.052636047202648785:0.22852109686730623:0.20413447661091774:0.009784362000169794:0.00021224212581713218:0.11857967569403176:0.06948807199252907:2.1224212581713218e-05:0.06318448085576026:0.00019101791323541896:0.0002334663383988454:0.1551277697597419:2.1224212581713218e-05:0.0001273452754902793:8.489685032685287e-05:4.2448425163426435e-…	['False1:1:2:1:2:1:2:6:2:6:5:15:5:15:5:6:10:9:12:9:12:9:10:9:10:6:5:15:5:6:2:3:7:3:4:3:2:1:2:3:2:1:2:1:2:6:2:3:4:3:4:3:2:1:2:3:4:3:4:3:2:3:7:8:7:8:7:8:7:14:13:14:7:8:7:8:7:3:4:3:7:14:18:19:18:14:7:3:2:6:5:6:2:6:5:6:10:9:12:9:10:6:10:9:10:6:10:6:10:6:2:1:2:6:5:15:5:6:5:6:5:15:5:6:2:3:4:3:7:8:7:3:7:8:7:3:7:14:18:14:7:3:2:6:2:6:10:6:5:6:2:1:2:6:10:9:12:9:10:6:5:15:5:6:5:15:5:6:2:1:2:1:2:1:2:3:4 ', '…
3	14	33	699	17	0.5151515151515151	2.1563148161111	0.7323346930835513	42.73164705882353	3600.0	0.14298616722916765:0.152897276227599:0.03263297998764082:0.0015211294386081665:0.0033037029994771117:0.05309692446641631:0.009007938394257736:0.00575177068973713:0.008984170746779483:0.0019489470932167133:0.0004040500071302942:0.007700717782953843:0.1540381233065551:0.13587964063317012:0.0026382088700860388:0.07955031610971146:0.20276180063697294:0.004420782430954984:0.00047535294956505203	['True1:1:2:3:2:1:2:1:2:3:2:1:2:6:2:1:2:6:2:1:2:6:10:9:12:9:10:9:10:6:2:1:2:3:4:3:2:3:4:3:7:8:7:8:7:8:7:8:7:8:7:14:18:19:11 ', 'True1:2:1:2:1:2:1:2:6:5:15:5:15:5:15:5:15:5:6:5:6:5:15:5:15:5:15:5:15:5:15:5:6:2:3:7:14:18:19:18:19:11 ', 'True1:2:3:7:14:18:19:11 ', 'True1:2:1:2:1:2:1:2:6:10:9:12:9:10:9:12:9:12:9:12:9:12:9:10:6:10:6:2:6:5:6:2:1:2:3:4:3:2:1:2:1:2:6:2:1:2:6:2:3:2:3:4:3:7:8:7:3:7:14:13:1…
3	14	25	1089	8	0.32	2.2331548341166876	0.758431351411088	88.094875	3600.0	0.1821278972354091:0.29304663501815137:0.06908684724937168:0.027478358000558502:0.07685004188774086:0.12359676068137392:0.03976542865121475:0.015582239597877688:0.020552918179279532:0.028092711533091317:0.0004468025691147724:0.010723261658754538:0.01440938285395141:0.018039653728008937:0.0632225635297403:0.002848366378106674:0.007037140463557665:0.005138229544819883:0.001954761239877129	['False1:1:2:6:2:1:2:6:10:6:10:6:2:6:2:1:2:1:2:1:2:1:2:3:7:14:7:8:7:14:7:14:13:14:18:19:18:19:18:14:13:14:18:14:18:19:18:19:18:14:7:3:4:3:2:1:2:6:5:6:2:6:10:9:12:9:10:6:10:9:10:6:5:6:2:1:2:1:2:6:10:6:5:15:5:15:5:6:5:6:10:9:12:9:12:9:10:9:10:9:12:9:12:9:12:9:10:9:10:9:12:9:12:9:10:6:5:6:2:6:5:6:2:6:10:6:5:15:5:15:5:15:5:15:5:6:2:3:7:3:7:8:7:3:7:3:2:3:4:3:2:1:2:1:2:1:2:6:10:6:10:9 ', 'False1:2:1:2:…
3	14	39	736	33	0.8461538461538461	2.3395866814293926	0.7945780836292694	51.767272727272726	2788.3199999999997	0.01092451624150154:0.024812598059155092:0.14992155267592538:0.004067639026090999:0.016270556104363995:0.05026439653669591:0.15265268173630078:0.012900226625602883:0.06426869661223779:0.03655064210587483:0.0019176012551571852:0.04468592015805683:0.18037073624266373:0.19100470683944448:0.011273171015166483:0.007960950665349527:0.01661921087802894:0.018246266488465338:0.005287930733918298	['True1:1:2:3:7:8:7:8:7:3:7:14:18:14:7:3:7:3:7:3:4:3:7:14:18:14:13:14:13:17:16:17:16:17:16:17:13:14:7:14:18:19:18:19:11 ', 'True1:2:1:2:6:5:15:5:6:2:1:2:3:7:8:7:8:7:3:2:6:5:6:10:6:5:6:5:15:5:15:5:15:5:6:2:3:2:6:5:6:2:3:7:8:7:3:7:8:7:8:7:3:4:3:4:3:2:1:2:1:2:6:5:15:5:15:5:6:2:3:4:3:4:3:4:3:7:8:7:14:18:14:18:19:11 ', 'True1:2:6:5:6:5:15:5:6:10:6:10:9:12:9:12:9:12:9:10:9:12:9:10:9:10:9:10:6:2:1:2:3:4…
3	14	5	243	4	0.8	2.825491375742615	0.9596026257411187	79.59025	498.361	0.05307855626326964:0.09978768577494693:0.08492569002123142:0.025477707006369428:0.07643312101910828:0.08492569002123142:0.06369426751592357:0.02335456475583864:0.0870488322717622:0.06157112526539278:0.008492569002123142:0.050955414012738856:0.040339702760084924:0.04246284501061571:0.03821656050955414:0.036093418259023353:0.06369426751592357:0.036093418259023353:0.02335456475583864	['True1:2:3:7:8:7:8:7:3:7:3:2:1:2:3:7:3:7:14:13:14:18:14:7:8:7:3:2:3:7:3:4:3:4:3:4:3:4:3:2:1:2:1:2:1:2:1:2:3:7:8:7:14:13:17:16:17:16:17:16:17:13:17:16:17:16:17:13:17:16:17:13:17:16:17:16:17:16:17:13:17:16:17:16:17:16:17:13:14:13:17:16:17:13:17:16:17:13:14:18:19:18:19:18:14:18:19:18:19:18:14:18:19:11 ', 'True1:2:1:2:6:5:15:5:15:5:15:5:6:2:1:2:6:5:6:2:3:2:6:5:15:5:6:10:9:10:9:12:9:12:9:12:9:10:6:5:…
3	14	19	627	14	0.7368421052631579	2.2563335607363464	0.7663033863840187	67.94885714285712	1851.284	0.14637620002109927:0.1366705348665471:0.025530119210887225:0.005591307099905053:0.001424200865070155:0.0039033653338959805:0.11240637198016669:0.09225656714843337:0.0018989344867602067:0.0018989344867602067:0.0007384745226289693:0.0009494672433801034:0.010549636037556704:0.09689840700495833:0.00042198544150226817:0.14067939656081865:0.1402574111193164:0.07790906213735627:0.003639624432957063	['True1:2:1:2:1:2:1:2:3:2:1:2:3:7:3:2:1:2:3:7:3:2:6:5:6:10:6:5:15:5:6:2:3:4:3:4:3:7:8:7:3:4:3:7:14:13:17:16:17:16:17:16:17:16:17:13:14:13:17:16:17:16:17:16:17:16:17:13:17:13:14:7:8:7:3:2:1:2:1:2:1:2:6:2:6:10:6:2:1:2:3:4:3:4:3:2:6:2:1:2:3:4:3:7:14:18:14:13:17:16:17:13:17:16:17:16:17:16:17:16:17:13:17:16:17:13:14:13:17:16:17:16:17:16:17:13:14:18:19:18:14:7:14:18:19:11 ', 'True1:2:1:2:6:10:9:10:6:2:…
3	14	17	552	8	0.47058823529411764	1.8457402849777629	0.626856354652758	66.098125	2148.785	0.11835784494863646:0.13916192446973616:0.3456507279580223:0.09529968221121868:0.005173305742369374:0.010161850565368414:0.21273372256300346:0.000886852412977607:0.012526790333308698:0.013635355849530708:0.00029561747099253563:0.002697509422806888:0.018291331017663143:0.019473800901633285:0.0031778878131697584:0.0004434262064888035:0.0007759958613554061:0.000812948045229473:0.0004434262064888035	['True1:2:3:2:1:2:1:2:3:2:1:2:6:10:6:2:6:2:6:2:1:2:3:7:14:13:14:13:14:13:14:18:14:7:3:2:1:2:6:10:9:12:9:12:9:10:9:10:6:5:15:5:15:5:15:5:6:5:15:5:15:5:15:5:15:5:15:5:6:2:1:2:6:10:9:12:9:10:6:2:6:2:6:10:6:10:9:10:6:10:6:2:3:7:3:7:8:7:14:18:14:18:14:7:14:18:14:18:19:18:14:18:19:11 ', 'True1:2:1:2:6:10:9:10:9:12:9:10:9:12:9:10:6:10:6:10:9:10:9:12:9:12:9:12:9:12:9:10:6:5:6:2:6:10:6:10:9:12:9:12:9:10:6…
3	14	38	958	24	0.631578947368421	2.389204645702318	0.811429499000415	47.56174999999999	3600.0000000000005	0.019971241412366194:0.05229802417851627:0.03829152686797678:0.008201523140011716:0.08249454119401395:0.13718911434201417:0.02114288757522501:0.009213399371571604:0.19550513926612345:0.06742291100814826:0.0012781594503914362:0.17649251744155084:0.011024125259626137:0.08132289503115514:0.012568567928849124:0.0037812217074079993:0.009213399371571604:0.07024551312776268:0.0023432923257176333	['True1:2:1:2:3:7:14:7:14:13:14:18:14:7:14:13:17:16:17:13:17:13:17:16:17:16:17:16:17:16:17:13:14:13:14:7:8:7:3:7:14:18:14:18:14:13:14:18:14:13:14:18:14:18:19:18:14:13:14:18:19:11 ', 'True1:2:3:2:1:2:3:7:3:7:14:18:19:11 ', 'True1:2:3:2:3:4:3:4:3:7:3:2:1:2:3:4:3:2:6:10:9:10:9:10:9:10:9:12:9:12:9:12:9:10:9:12:9:10:9:12:9:10:6:2:6:10:6:10:6:5:6:2:3:4:3:4:3:4:3:4:3:7:8:7:8:7:8:7:8:7:8:7:8:7:3:2:6:2:1:…
3	18	54	955	43	0.7962962962962963	2.5121745454281044	0.8531929386899	39.81351162790698	3600.0	0.10361751883823657:0.10916072408118487:0.011230764789098364:0.00395530790772873:0.03262407252360193:0.042757744608366774:0.09053901896815544:0.08589081040505818:0.009758350896440223:0.02197072494731068:0.0012414470075352946:0.003262407252360193:0.13078499870081128:0.1144152207177296:0.008257066143141726:0.060109131853220546:0.12278777030343274:0.04599128100008661:0.0016456390565002743	['True1:1:2:1:2:1:2:1:2:1:2:1:2:6:10:6:5:6:2:3:4:3:7:14:13:14:18:14:7:14:13:17:16:17:16:17:13:14:18:19:11 ', 'True1:2:6:5:15:5:6:2:6:5:6:5:15:5:6:10:6:5:15:5:6:5:15:5:6:10:6:5:6:10:6:5:15:5:6:10:6:10:6:10:9:12:9:12:9:12:9:10:6:2:1:2:1:2:6:5:15:5:6:2:3:7:14:7:14:7:3:7:3:4:3:4:3:2:1:2:6:10:9:10:9:10:9:10:9:12:9:10:6:5:6:10:6:5:15:5:6:2:1:2:3:4:3:7:14:7:14:7:3:7:8:7:3:2:3:7:8:7:14:13:17:13:14:7:14:1…
3	18	38	797	26	0.6842105263157895	2.1658549215426692	0.735574734904445	61.32553846153848	3600.0000000000005	0.011978021978021978:0.1995054945054945:0.04269230769230769:0.01445054945054945:0.021868131868131867:0.2062087912087912:0.0367032967032967:0.010274725274725274:0.18571428571428572:0.18258241758241758:0.0014285714285714286:0.015824175824175824:0.012912087912087911:0.013461538461538462:0.008516483516483516:0.008406593406593407:0.015714285714285715:0.008021978021978023:0.0037362637362637363	['False1:1:2:6:10:6:2:1:2:6:5:6:5:15:5:15:5:6:5:6:5:15:5:6:10:9:10:6:10:6:2:6:2:1:2:1:2:3:4:3:2:1:2:6:10:6:2:1:2:3:4:3:2:6:2:6:5:6:10:6:5:6:2:3:2:6:5:15:5:6:5:15:5:15:5:15:5:15:5:15:5:15:5:15:5:15:5:15:5:6:5:15:5:6:2:3:7:3:2:3:7:3:4:3:2:3:2:6:5:15:5:6:2:6:10:9:12:9:12:9:10:9:10:9:10:6:2:1:2:6:5:15:5:6:2:1:2:6:5:15:5:6:2:1:2:6:10:6:5:6:5 ', 'True1:2:3:4:3:4:3:4:3:7:8:7:14:13:17:13:17:13:14:18:14:7…
3	18	33	909	18	0.5454545454545454	2.2800187397227933	0.7743474243668171	54.77538888888889	3600.0000000000005	0.010196724688433412:0.05294057060459367:0.021835410443918013:0.00829127613554434:0.1840045318776393:0.0750334740961994:0.014368112060974353:0.005613348439592131:0.028890719950561333:0.038675455762694405:0.0009269749716757647:0.020032959110104026:0.008445771964156967:0.011999176022247399:0.1472860232773715:0.0031414151817900915:0.006694819239880523:0.18235657637243793:0.17926665980018539	['False1:1:2:3:7:3:4:3:4:3:7:3:2:6:10:6:5:15:5:15:5:15:5:15:5:6:5:15:5:15:5:15:5:6:10:9:10:6:2:6:5:6:5:15:5:6:5:6:5:6:5:6:2:3:2:3:7:3:7:14:13:14:13:14:7:8:7:8:7:14:13:17:13:17:13:17:16:17:16:17:13:17:16:17:13:14:13:17:13:17:16:17:16:17:16:17:16:17:16:17:13:17:16:17:13:14:7:8:7:8:7:8:7:3:4:3:2:3:7:8:7:14:13:14:13:17:13:17:13:17:13:17:13:17:13:17:16:17:13:14:13:14:13:14:7:3:2:1:2:6:2:1:2:6:2:1:2:3:…
3	18	36	775	24	0.6666666666666666	2.374336751741332	0.8063800162071953	61.43654166666667	3600.0	0.015873015873015872:0.029637896825396824:0.04148065476190476:0.022941468253968252:0.0900297619047619:0.2679191468253968:0.025917658730158732:0.007564484126984127:0.021391369047619048:0.20145089285714285:0.001488095238095238:0.010788690476190476:0.04210069444444445:0.040054563492063495:0.07347470238095238:0.03211805555555555:0.053385416666666664:0.01382688492063492:0.00855654761904762	['False1:1:2:6:10:6:10:9:10:9:12:9:10:6:5:15:5:15:5:6:10:6:10:9:12:9:12:9:12:9:10:6:10:9:10:6:2:6:10:9:10:6:10:6:10:9:12:9:12:9:10:9:12:9:10:6:10:6:2:1:2:1:2:1:2:1:2:3:4:3:4:3:7:8:7:8:7:3:7:3:2:1:2:6:5:15:5:15:5:6:2:1:2:1:2:6:10:9:10:9:10:6:10:6:2:1:2:6:5:15:5:15:5:6:5:15:5:15:5:15:5:15:5:15:5:15:5:6:5:15:5:15:5:15:5:15:5:15:5:6:2:6:2:1:2:1:2:3:2:6:10:6:5:15:5:15:5:6:2:1 ', 'True1:2:1:2:1:2:3:2:1…
3	18	46	1103	34	0.7391304347826086	2.3468061308566464	0.7970299766650346	42.40017647058824	3600.000000000001	0.12430033451462259:0.1559964230119564:0.06978438710959493:0.036266684330805155:0.00765077998211506:0.027357334481502335:0.1885867585201868:0.1725565528433743:0.014109230616368032:0.00880998907031431:0.0011260888285364158:0.012320736594574902:0.008213824396383268:0.04759381313549498:0.005398602325042228:0.001788494021793131:0.004868678170436856:0.06157056271321167:0.051700725333686616	['True1:2:6:2:1:2:6:5:15:5:6:10:6:2:6:10:9:12:9:10:9:12:9:12:9:10:9:10:6:2:6:10:9:10:6:2:1:2:3:7:3:2:3:4:3:7:3:2:6:10:9:12:9:12:9:12:9:12:9:10:9:12:9:10:6:2:3:7:3:4:3:2:6:5:15:5:15:5:15:5:6:10:6:5:15:5:6:2:6:10:6:2:1:2:3:2:3:4:3:7:14:18:19:18:14:13:14:13:17:16:17:13:14:13:14:18:14:13:14:13:14:18:19:11 ', 'True1:2:3:7:8:7:3:4:3:2:1:2:1:2:3:7:8:7:8:7:8:7:3:2:1:2:3:2:3:2:1:2:3:2:1:2:6:5:6:2:6:5:6:10…
3	18	23	780	4	0.17391304347826086	2.061299627172618	0.700065323736532	58.7615	3600.0	0.12896644067076152:0.2859450383626278:0.14713821172769972:0.03753373998427238:0.08592803553590785:0.12407812798877814:0.08259123079211919:0.0002975494675989883:0.007948821491572973:0.03230537076789016:8.501413359971095e-05:0.004633270281184247:8.501413359971095e-05:0.00036131006779877153:0.06144396505919109:0.00010626766699963868:0.00014877473379949416:0.0002762959341990606:0.00012752120039956642	['False1:1:2:6:10:9:12:9:12:9:10:9:10:6:10:9:12:9:12:9:12:9:12:9:10:9:12:9:10:6:2:3:2:1:2:1:2:3:2:1:2:6:2:1:2:6:10:6:5:15:5:6:2:3:4:3:7:3:4:3:2:6:2:6:2:6:2:3:4:3:4:3:2:6:5:6:2:1:2:3:7:3:2:3:2:6:10:6:2:6:5:6:5:15:5:15:5:6:2:6:10:9:10:6:5:6:5:6:10:6:5:6:5:15:5:6:2:6:2:6:2:6:5:15:5:6:10:6:5:6:5:15:5:15:5:6:5:15:5:15:5:15:5:6:10:6:5:6:10:6:5:6:10:9:10:6:2:6:5:6:10:9:10:9:12:9:10:9:10:9:12:9:12:9 ', '…
3	18	26	812	7	0.2692307692307692	2.3544918946748616	0.79964024091999	44.18914285714285	3600.0	0.06787598944591029:0.0706684256816183:0.10648636763412489:0.0031222515391380826:0.136103781882146:0.002990325417766051:0.16915127528583992:0.06675461741424803:0.004243623570800352:0.0014951627088830256:0.00015391380826737029:0.0036939313984168864:0.07873790677220756:0.008817062445030784:0.13511433597185576:0.05921284080914688:0.08260773966578716:0.00237467018469657:0.00039577836411609497	['True1:1:2:3:4:3:7:14:13:17:13:17:16:17:13:17:13:14:13:17:16:17:16:17:13:14:18:14:13:14:18:14:13:14:18:14:13:14:13:14:13:17:13:14:7:3:4:3:2:3:2:1:2:6:2:3:7:14:13:17:16:17:16:17:16:17:13:17:13:17:13:17:13:17:13:17:16:17:13:14:7:14:18:14:18:19:18:14:7:14:7:14:18:14:13:14:18:19:11 ', 'False1:2:3:2:1:2:1:2:1:2:1:2:6:10:6:10:6:10:6:10:9:12:9:10:6:5:15:5:15:5:15:5:15:5:15:5:15:5:6:10:6:10:6:5:15:5:15:…
3	18	41	877	30	0.7317073170731707	2.09953068933239	0.7130494821552591	58.22646666666666	3599.9999999999995	0.010401033122753133:0.09762311961188092:0.24281874978185752:0.23028864612055425:0.11528393424313288:0.09601759100903982:0.026246902376880387:0.01263481204844508:0.013332867962723814:0.016509022372692052:0.0010470838714181005:0.0074342954870685145:0.0029318348399706815:0.0076088094656381975:0.11154933510174166:0.0008725698928484172:0.002198876129978011:0.003211057205682175:0.0019894593556943913	['True1:1:2:6:10:6:2:1:2:6:10:6:5:6:5:15:5:6:5:15:5:15:5:15:5:15:5:15:5:15:5:15:5:15:5:6:2:6:2:3:4:3:4:3:2:1:2:1:2:6:2:6:2:1:2:3:4:3:7:8:7:14:7:14:7:14:7:14:18:14:7:3:4:3:4:3:2:1:2:1:2:3:2:1:2:6:5:6:5:6:2:3:4:3:7:3:4:3:2:3:2:3:7:3:2:1:2:3:2:6:2:6:2:1:2:6:2:3:4:3:4:3:2:1:2:3:4:3:4:3:7:14:18:19:18:19:11 ', 'True1:2:1:2:1:2:1:2:3:4:3:7:8:7:14:18:19:11 ', 'True1:2:1:2:3:4:3:4:3:7:8:7:14:7:8:7:3:2:3:7…
3	18	22	710	4	0.18181818181818182	1.886876919569067	0.6408273130874101	98.16950000000001	3599.9999999999995	0.0011907760654010855:0.1270924454418466:0.002060958574732648:0.0005266894135427878:0.23778882044470906:0.1657926675673819:0.001099177906524079:0.00022899539719251644:0.05818773042661843:0.1297487920492798:9.159815887700658e-05:0.05553138381918524:0.0008243834298930591:0.0008930820490508141:0.2167899425221553:0.0006640866518582976:0.001099177906524079:0.00020609585747326478:0.00018319631775401315	['False1:1:2:6:5:15:5:6:2:6:5:15:5:6:5:15:5:6:10:6:5:6:10:9:12:9:12:9:10:6:10:9:12:9:10:6:10:9:10:6:10:9:12:9:10:6:10:9:10:9:12:9:12:9:12:9:10:6:10:9:12:9:10:6:5:15:5:6:10:9:10:6:5:6:5:6:10:6:5:15:5:15:5:6:10:9:10:9:12:9:12:9:10:6:2:6:10:6:5:15:5:15:5:15:5:15:5:15:5:15:5:15:5:6:5:6:5:6:2:3:4:3:2:6:10:9:12:9:10:6:2:3:7:8:7:3:4:3:4:3:7:3:7:3:7:8:7:3:4 ', 'True1:2:6:5:6:2:3:4:3:7:14:7:3:2:6:5:6:2:3:…
3	18	29	975	12	0.41379310344827586	2.37280010378523	0.8058581348005931	48.37683333333333	3600.0	0.047873244704362314:0.09921457957906905:0.081670123423209:0.0012240318248274455:0.08337016762435823:0.03196083098160552:0.03332086634252491:0.0015640406650572914:0.18533881880928904:0.10482472544286152:0.0004080106082758152:0.161164190268947:0.0326748495460882:0.06392166196321104:0.0671177450613716:0.0008500221005746149:0.0012920335928734148:0.0013940362449423684:0.0008160212165516304	['False1:1:2:3:4:3:7:3:4:3:2:3:4:3:2:3:2:6:5:6:10:9:12:9:12:9:10:9:12:9:10:9:12:9:12:9:10:9:12:9:12:9:12:9:10:6:5:6:10:6:2:6:2:6:2:6:2:1:2:6:2:6:10:9:12:9:12:9:12:9:10:9:10:9:10:9:10:6:10:9:10:6:10:6:2:3:2:3:4:3:2:1:2:6:10:9:12:9:12:9:10:9:12:9:12:9:10:9:12:9:10:6:5:15:5:15:5:6:10:6:10:6:5:15:5:15:5:6:2:1:2:6:5:6:5:15:5:6:5:6:2:3:2:1:2:6:5:15:5:15:5:6:10:9:10:9:10:9:12:9:10:9:12:9:10:6:5:15:5:15:…
4	2	4	633	4	1.0	2.2162726336301786	0.7526977632450705	113.52050000000001	454.08200000000005	0.15105946684894053:0.2863978127136022:0.15652768284347232:0.08954203691045796:0.021872863978127138:0.003417634996582365:0.000683526999316473:0.05673274094326726:0.009569377990430622:0.0:0.03144224196855776:0.06766917293233082:0.0177717019822283:0.00888585099111415:0.00888585099111415:0.028708133971291867:0.05126452494873548:0.002734107997265892:0.00683526999316473	['True1:1:8:1:2:3:2:3:2:4:2:3:2:4:2:4:2:4:2:3:2:1:8:1:2:1:2:4:5:4:2:4:5:4:2:3:2:3:2:3:2:4:5:13:14:15:19:15:19:15:14:15:19:15:19:15:14:15:19:18 ', 'True1:2:3:2:3:2:3:2:1:8:1:2:3:2:3:2:1:2:3:2:4:2:4:2:3:2:4:5:4:2:3:2:4:2:3:2:4:5:13:5:13:12:17:16:17:16:17:12:17:12:17:16:17:16:17:12:11:12:13:14:13:12:11:12:17:16:17:12:9:12:17:12:11:12:11:12:11:12:17:12:17:16:17:12:11:12:17:12:11:12:11:12:9:12:11:12:9…
4	2	4	306	4	1.0	2.470103795432708	0.8389047329253824	65.58925	262.357	0.021611001964636542:0.023575638506876228:0.009823182711198428:0.023575638506876228:0.03143418467583497:0.047151277013752456:0.05893909626719057:0.007858546168958742:0.12573673870333987:0.023575638506876228:0.03339882121807466:0.2475442043222004:0.05108055009823183:0.04518664047151277:0.021611001964636542:0.05304518664047151:0.15913555992141454:0.007858546168958742:0.007858546168958742	['True1:2:3:2:3:2:4:5:13:12:17:16:17:16:17:12:17:16:17:12:9:12:17:12:17:12:9:12:17:12:17:12:17:12:13:12:9:12:9:12:11:12:17:16:17:16:17:12:17:12:17:12:17:16:17:16:17:16:17:12:9:12:11:12:9:12:17:16:17:12:17:12:13:12:17:16:17:16:17:12:17:16:17:12:9:12:13:5:4:5:13:12:9:12:17:12:11:12:9:12:17:12:17:12:9:12:9:12:9:12:9:12:11:12:17:12:9:12:17:12:11:12:13:12:9:12:9:12:17:16:17:16:17:12:13:12:11:9:17:12:1…
4	2	2	610	1	0.5	1.7668760167114514	0.6000722138285397	132.469	312.469	0.0027114967462039045:0.0021691973969631237:0.0:0.0032537960954446853:0.07483731019522777:0.0010845986984815619:0.0:0.0005422993492407809:0.05477223427331887:0.0:0.02928416485900217:0.33405639913232105:0.19251626898047722:0.0070498915401301515:0.0016268980477223427:0.061279826464208244:0.23318872017353579:0.0005422993492407809:0.0010845986984815619	['False1:2:1:2:1:8:1:2:4:5:13:12:11:12:13:5:4:5:13:5:13:12:17:16:17:16:17:16:17:16:17:16:17:16:17:16:17:12:17:12:13:12:13:12:17:16:17:16:17:16:16:17:17:12:9:12:17:16:17:16:17:12:17:12:17:12:17:12:13:12:11:12:17:12:13:12:13:12:17:16:17:16:17:16:17:16:17:16:17:16:16:17:17:12:11:12:17:12:17:16:17:16:17:12:13:12:13:5:13:12:11:12:13:14:15:14:13:5:13:5:13:12:11:12:9:12:9:12:12:17:17:12:13:12:13:12:17:1…
4	2	4	206	4	1.0	2.4171510928096835	0.820920762804862	38.51275	154.051	0.06451612903225806:0.06129032258064516:0.0:0.0967741935483871:0.11935483870967742:0.0:0.0:0.03225806451612903:0.03225806451612903:0.0:0.03870967741935484:0.20967741935483872:0.14516129032258066:0.02903225806451613:0.03870967741935484:0.012903225806451613:0.08387096774193549:0.012903225806451613:0.02258064516129032	['True1:8:1:2:4:2:1:2:4:5:4:2:1:8:1:8:1:2:4:5:4:5:13:12:13:5:4:5:4:5:4:2:1:8:1:8:1:8:1:2:4:2:4:5:13:14:15:19:15:14:15:19:15:14:15:19:18 ', 'True1:2:4:5:4:5:4:5:4:5:13:12:17:12:17:12:13:5:13:12:11:12:13:5:4:5:4:5:13:5:13:5:4:5:4:5:13:13:5:4:2:1:2:4:2:4:5:13:12:9:12:11:12:13:12:17:12:11:12:17:12:17:12:13:5:13:12:13:12:11:12:13:5:13:12:13:5:13:12:9:12:13:12:17:16:17:12:17:12:13:12:9:12:13:5:4:5:2:1:…
4	2	3	693	1	0.3333333333333333	2.2481013338886275	0.7635075305670137	109.913	469.913	0.20485678704856788:0.3001245330012453:0.07970112079701121:0.11270236612702367:0.029887920298879204:0.021793275217932753:0.019925280199252802:0.04296388542963885:0.012453300124533:0.014321295143212951:0.02054794520547945:0.050435865504358655:0.02054794520547945:0.02303860523038605:0.00684931506849315:0.009962640099626401:0.024906600249066:0.0006226650062266501:0.0043586550435865505	['False1:2:4:2:3:2:4:2:1:2:3:2:4:2:1:2:1:2:4:2:3:2:1:2:1:2:1:2:4:2:1:2:3:2:1:2:1:8:1:2:4:2:1:1:2:1:2:1:2:1:1:2:4:2:1:2:1:4:2:1:2:3:2:4:2:1:1:2:3:2:3:2:3:2:4:2:4:2:4:1:2:2:1:2:4:2:1:1:2:2:4:2:4:2:1:2:4:2:3:2:1:2:3:2:1:8:1:2:3:2:1:1:2:2:1:2:3:2:1:8:1:1:2:4:2:1:2:1:1:2:2:1:2:1:2:4:2:1:2:1:1:2:8:1:2:1:2:1:8:1:8:1:8:1:2:4:5:4:2:3:2:3:2:3:2:1:2:3:2:1:1:2:2:4:5:4:5:4:2:4:2:1:2:4:5:4:5:13:12:9:12:11:12:1…
4	2	6	851	6	1.0	2.599350225330504	0.8827998283280335	105.29016666666666	631.741	0.014742014742014743:0.11793611793611794:0.10565110565110565:0.020147420147420148:0.03538083538083538:0.029484029484029485:0.04668304668304668:0.008353808353808353:0.046191646191646195:0.03538083538083538:0.012285012285012284:0.13022113022113022:0.13611793611793613:0.10712530712530713:0.02407862407862408:0.04520884520884521:0.07616707616707617:0.0029484029484029483:0.005896805896805897	['True1:2:3:2:3:2:4:2:3:2:3:2:4:2:4:2:4:5:4:2:1:2:4:5:13:5:13:14:13:12:9:12:13:14:13:12:13:12:13:5:13:14:13:5:13:5:13:12:17:12:9:12:9:12:9:12:17:16:17:12:13:14:6:7:10:7:10:7:10:7:10:7:10:7:10:7:10:7:10:7:10:7:10:7:10:7:10:7:10:7:10:7:6:7:10:7:6:7:10:7:10:7:6:14:13:12:17:12:9:12:17:16:17:16:17:12:13:12:9:12:11:12:17:16:17:12:13:14:15:14:6:7:6:14:6:14:15:14:13:12:13:14:6:10:7:7:10:7:6:7:10:7:6:14:1…
4	2	4	580	4	1.0	1.8810041046546222	0.6388327684709321	106.48599999999999	425.94399999999996	0.2714981070849108:0.2969172525689562:0.0411032990805841:0.19253650621957816:0.008653326122228232:0.009734991887506761:0.008112493239588967:0.08599242833964305:0.0027041644131963224:0.002163331530557058:0.0:0.0167658193618172:0.020010816657652784:0.01352082206598161:0.004326663061114116:0.008653326122228232:0.012979989183342347:0.002163331530557058:0.002163331530557058	['True1:2:4:2:1:2:3:2:1:2:4:2:1:2:1:8:1:8:1:2:4:5:4:2:4:2:4:2:4:1:8:1:2:4:2:1:4:2:1:4:2:4:2:1:2:4:4:2:1:8:1:4:2:1:2:4:4:2:1:2:1:2:4:1:2:1:4:2:3:2:3:2:1:8:1:2:4:2:1:2:1:8:1:2:3:2:1:4:2:2:1:4:2:2:1:2:1:4:2:3:2:3:2:4:4:2:1:2:1:4:2:4:2:1:2:1:2:4:2:1:8:1:2:4:1:2:2:1:2:1:4:2:4:2:1:8:1:2:4:1:2:4:1:2:1:2:1:2:3:2:1:8:1:2:3:2:4:4:2:1:8:1:4:2:5:13:14:15:19:18 ', 'True1:2:4:1:8:1:1:2:4:2:4:2:3:2:1:2:3:2:1:2:…
4	2	4	263	4	1.0	2.4377385492362578	0.8279127421164532	51.48775	205.951	0.1412037037037037:0.08101851851851852:0.05092592592592592:0.027777777777777776:0.07175925925925926:0.011574074074074073:0.0:0.11574074074074074:0.020833333333333332:0.0:0.037037037037037035:0.1550925925925926:0.16898148148148148:0.05324074074074074:0.027777777777777776:0.0023148148148148147:0.011574074074074073:0.009259259259259259:0.013888888888888888	['True1:8:1:8:1:8:1:8:1:8:1:8:1:8:1:8:1:8:1:2:3:2:4:5:13:14:13:12:13:5:13:12:11:12:13:5:13:12:11:12:17:12:11:12:13:5:13:14:15:19:18 ', 'True1:2:1:8:1:8:1:8:1:8:1:8:1:8:1:1:2:3:2:3:2:3:2:4:5:4:5:13:14:6:14:15:14:15:19:15:19:18 ', 'True1:2:3:2:3:2:3:2:3:2:3:2:4:5:13:12:13:12:11:12:13:5:4:5:13:5:13:5:13:5:13:14:15:14:15:14:13:5:13:14:13:12:13:14:15:14:6:14:15:19:15:19:18 ', 'True1:8:1:8:8:1:8:1:1:8:…
4	2	7	1293	4	0.5714285714285714	2.042336276393932	0.69362492849898	94.666	918.6640000000001	0.13436482084690554:0.19442182410423453:0.039902280130293157:0.21946254071661236:0.2107084690553746:0.004478827361563518:0.00753257328990228:0.046416938110749185:0.006514657980456026:0.004275244299674267:0.001017915309446254:0.02035830618892508:0.09242671009771987:0.006514657980456026:0.0016286644951140066:0.001017915309446254:0.006921824104234527:0.0008143322475570033:0.0012214983713355048	['False1:8:1:2:3:2:1:2:3:2:1:8:1:2:1:8:1:2:3:2:3:2:1:2:1:8:1:8:1:8:1:8:1:8:1:2:3:2:3:2:3:2:3:2:1:2:1:2:1:2:1:2:4:5:4:2:4:5:4:5:4:5:13:12:17:12:13:5:4:2:1:2:1:2:4:2:3:2:4:5:13:5:4:5:4:5:13:5:4:5:4:5:4:5:13:5:4:5:4:2:5:4:13:5:4:5:4:5:4:2:1:8:1:8:1:8:1:3:2:2:1:2:1:2:1:8:1:2:4:5:13:5:4:5:4:5:4:5:4:5:4:5:4:5:4:5:4:5:4:5:4:2:1:2:8:1:1:2:1:8:1:2:3:2:4:5:4:2:1:8:1:8:1:3:2:2:1:2:4:5:13:5:4:5:13:5:4:5:4:5:…
4	2	2	325	1	0.5	2.5458998910118167	0.8646468509028336	74.355	254.35500000000002	0.06627680311890838:0.04873294346978557:0.007797270955165692:0.017543859649122806:0.015594541910331383:0.03508771929824561:0.03508771929824561:0.042884990253411304:0.02729044834307992:0.01949317738791423:0.029239766081871343:0.1442495126705653:0.07017543859649122:0.06237816764132553:0.03313840155945419:0.14230019493177387:0.19298245614035087:0.001949317738791423:0.007797270955165692	['False1:8:1:8:1:2:1:8:1:8:1:8:1:2:3:2:4:2:1:8:1:2:1:2:3:2:1:2:1:2:4:2:4:2:1:2:1:2:1:8:1:8:1:8:1:2:1:8:1:8:1:8:1:8:1:2:4:2:4:2:3:2:1:8:1:2:4:5:13:12:9:12:11:12:13:14:6:14:15:14:15:14:6:7:6:14:13:14:15:14:15:14:6:7:10:7:10:7:10:7:10:7:10:7:6:7:10:7:10:7:6:7:6:14:6:7:10:7:6:14:13:5:13:12:9:12:17:16:17:16:17:16:17:12:9:12:17:16:17:12:17:12:9:17:12:16:17:16:17:16:17:16:17:12:17:16:17:16:17:12:13:14:1…
4	6	7	509	4	0.5714285714285714	1.8452080424086135	0.6266755926899816	57.32675	769.307	0.26429479034307496:0.3663701821262177:0.0698856416772554:0.132570944515036:0.041084286319356206:0.0025412960609911056:0.002964845404489623:0.030495552731893267:0.005506141465480729:0.0025412960609911056:0.004659042778483694:0.022024565861922914:0.021177467174925878:0.009741634900465904:0.002964845404489623:0.0063532401524777635:0.011435832274459974:0.0016941973739940702:0.0016941973739940702	['False1:2:1:2:3:2:4:5:4:2:1:2:4:5:4:2:3:2:4:5:13:12:11:12:13:5:4:2:3:2:4:2:1:2:1:2:1:2:1:2:3:2:1:8:1:2:4:5:4:2:3:2:3:2:1:8:1:2:1:8:1:2:1:8:1:2:3:2:3:2:3:2:3:2:3:2:1:2:1:8:1:2:1:2:3:2:1:2:1:8:1:2:1:2:3:2:4:5:13:5:4:2:1:8:1:8:1:2:3:2:1:2:1:2:1:8:1:8:1:2:1:8:1:8:1:2:1:8:1:2:4:5:13:14:13:5:13:14:13:12:9:12:9:12:9:12:11:12:17:16:17:16:17:12:13:12:11:12:9:12:9:12:13:12:9:12:17:12:13:14:13:5:4:2:1:2:4:…
4	6	10	359	9	0.9	2.200409395410544	0.7473102383780666	41.60877777777778	554.479	0.2595993322203673:0.3046744574290484:0.05342237061769616:0.06010016694490818:0.03672787979966611:0.02587646076794658:0.025041736227045076:0.045075125208681135:0.010851419031719533:0.0025041736227045075:0.00667779632721202:0.034223706176961605:0.04674457429048414:0.0325542570951586:0.018363939899833055:0.005843071786310518:0.011686143572621035:0.007512520868113523:0.012520868113522538	['True1:2:4:5:4:2:4:2:4:2:4:5:13:14:13:14:15:14:15:19:15:19:18 ', 'False1:8:1:8:1:2:3:2:4:2:3:2:1:2:4:2:3:2:1:2:3:2:1:2:4:2:4:5:13:5:4:2:1:2:3:2:1:8:1:2:3:2:1:2:4:5:4:5:4:2:4:2:4:5:4:2:4:5:13:12:13:14:13:5:4:2:1:8:1:2:3:2:4:5:4:5:13:12:9:12:9:12:9:12:13:12:17:12:17:12:13:14:13:12:17:16:17:16:17:16:17:12:11:12:17:12:9:12:9:12:9:12:9:12:9:12:13:5:13:5:4:5:13:14:15:14:6:7:10:7:6:7:10:7:6:7:10:7:6:7:…
4	6	4	298	3	0.75	2.1540724320806404	0.7315731272822812	105.22666666666667	495.68	0.026365348399246705:0.04048964218455744:0.017890772128060263:0.02071563088512241:0.030131826741996232:0.0160075329566855:0.01224105461393597:0.010357815442561206:0.03766478342749529:0.003766478342749529:0.00847457627118644:0.09133709981167608:0.0583804143126177:0.03672316384180791:0.013182674199623353:0.2627118644067797:0.3060263653483992:0.002824858757062147:0.004708097928436911	['True1:2:3:2:4:2:1:2:1:8:1:8:1:2:3:2:3:2:1:8:1:2:1:8:1:8:1:2:4:5:4:2:1:8:1:2:1:8:1:2:4:5:13:14:15:19:18 ', 'True1:8:1:2:4:5:13:14:13:12:17:12:17:12:13:5:13:14:13:12:17:12:13:14:15:14:6:7:6:7:6:14:13:14:15:14:6:14:6:7:10:7:6:7:6:7:6:14:6:14:6:7:6:7:10:7:6:7:10:7:6:14:13:14:13:5:4:5:13:5:13:5:13:12:17:16:17:16:17:12:9:12:11:12:9:12:9:12:9:12:13:14:15:19:15:19:18 ', 'False1:8:1:8:1:2:3:2:3:2:1:2:3:…
4	6	10	537	8	0.8	2.5673590524888588	0.8719348815357921	70.85225	926.818	0.120817843866171:0.13197026022304834:0.020446096654275093:0.05065055762081784:0.03485130111524164:0.047397769516728624:0.16635687732342008:0.08643122676579926:0.008828996282527882:0.12778810408921934:0.017657992565055763:0.04553903345724907:0.04275092936802974:0.019052044609665426:0.01486988847583643:0.019981412639405203:0.03020446096654275:0.0037174721189591076:0.010687732342007435	['True1:8:1:2:4:5:13:5:13:12:11:12:9:12:11:12:9:12:9:12:17:16:17:16:17:12:9:12:11:12:13:5:13:14:13:14:6:14:15:19:15:19:18 ', 'True1:2:3:2:1:8:1:2:3:2:1:8:1:2:3:2:4:5:4:2:4:2:1:8:1:2:1:8:1:8:1:2:4:5:13:5:13:12:11:12:9:12:13:12:11:12:9:12:9:12:11:12:13:12:13:14:15:14:6:7:10:7:6:7:10:7:10:7:6:7:10:7:10:7:6:14:15:14:6:7:6:7:6:14:15:19:15:19:18 ', 'True1:8:1:2:3:2:1:8:1:8:1:2:4:2:3:2:1:8:1:2:4:5:13:12…
4	6	5	486	0	0.0	2.076321127263768	0.7051669747462611	0.0	900.0	0.19427402862985685:0.014899211218229623:0.0032135553607946245:0.011685655857435:0.013438504236050247:0.007011393514460999:0.0058428279287175:0.18755477651183172:0.007887817703768623:0.0032135553607946245:0.03943908851884312:0.09640666082383874:0.0198656149576395:0.010809231668127374:0.00292141396435875:0.17470055506865323:0.20625182588372773:0.0:0.0005842827928717499	['False1:2:4:2:4:2:4:5:4:2:3:2:3:2:3:2:1:2:1:8:1:8:1:8:1:8:1:2:4:5:13:14:6:14:13:12:17:12:13:5:4:5:4:5:13:14:13:12:9:12:11:12:9:12:11:12:17:16:17:12:11:12:17:12:11:12:13:5:13:14:15:14:6:14:6:14:6:7:10:7:10:7:10:7:10:7:10:7:10:7:10:7:6:7:6:14:13:12:13:5:13:5:4:5:4:5:4:2:3:2:1:2:1:2:4:2:1:8:1:2:1:8:1:2:4:5:13:14:13:5:13:5:13:14:13:12:17:12:11:12:13:14:15:19:15:14:6:14:15:19:15:14:6:14:6:14:6:14:6:7…
4	6	5	313	5	1.0	2.1316679237699767	0.7239640348646125	92.1906	460.95300000000003	0.056068133427963095:0.2505322924059617:0.1994322214336409:0.029098651525904896:0.014904187366926898:0.1447835344215756:0.0220014194464159:0.027679205110007096:0.0028388928317956:0.0120652945351313:0.0028388928317956:0.014194464158977998:0.014904187366926898:0.170333569907736:0.0262597586941093:0.0:0.0035486160397444995:0.0035486160397444995:0.0049680624556423	['True1:2:4:2:3:2:4:5:4:2:1:8:1:8:1:2:3:2:3:2:4:5:4:2:4:2:3:2:3:2:4:2:1:2:3:2:4:2:3:2:4:2:3:2:4:5:13:14:15:14:15:14:6:7:6:7:10:7:6:14:6:7:10:7:6:7:6:7:6:14:15:14:13:12:17:12:17:12:11:12:9:12:11:12:17:12:13:14:6:14:6:7:6:14:13:14:6:14:15:14:13:14:6:14:13:5:4:2:1:2:4:2:3:2:1:2:4:5:4:5:13:14:15:14:15:19:18 ', 'True1:8:1:2:1:8:1:2:3:2:3:2:3:2:1:8:1:8:1:2:1:8:1:2:1:8:1:2:1:2:1:8:1:8:1:2:1:8:1:2:3:2:3:…
4	6	4	358	1	0.25	2.321666482088294	0.7884919668960331	63.047	603.047	0.13962264150943396:0.19716981132075473:0.02358490566037736:0.2018867924528302:0.15849056603773584:0.01981132075471698:0.02358490566037736:0.03207547169811321:0.011320754716981131:0.011320754716981131:0.01509433962264151:0.04905660377358491:0.04622641509433962:0.02547169811320755:0.008490566037735849:0.010377358490566037:0.02169811320754717:0.0009433962264150943:0.0037735849056603774	['False1:8:1:8:1:2:4:2:4:2:1:2:1:8:1:2:4:5:4:5:4:2:4:5:13:5:13:12:11:12:17:12:11:12:17:16:17:12:9:12:13:14:15:14:15:14:15:19:15:14:13:14:13:12:13:14:13:5:13:5:4:2:3:2:1:2:4:2:1:8:1:2:3:2:4:2:1:2:1:2:3:2:1:8:1:2:3:2:3:2:4:5:4:2:4:2:4:5:13:14:13:5:13:14:6:7:6:7:6:14:13:5:13:5:4:2:4:2:4:2:1:2:1:2:3:2:4:2:3:2:1:2:1:2:1:8:1:2:1:2:1:8:1:8:1:8:1:8:1:2:4:2:1:2:1:2:1:2:1:2:1:2:1:2:4:2:1:2:1:8:1:2:1:2:1:2:…
4	6	6	275	5	0.8333333333333334	1.8996543294827737	0.6451668188486482	68.8404	524.202	0.3662109375:0.08984375:0.01171875:0.0185546875:0.025390625:0.015625:0.015625:0.3115234375:0.005859375:0.0068359375:0.0087890625:0.0244140625:0.0302734375:0.0234375:0.009765625:0.009765625:0.0146484375:0.0048828125:0.0068359375	['True1:8:1:2:4:5:4:5:13:5:13:14:6:7:10:7:6:7:6:7:6:7:10:7:10:7:10:7:10:7:6:7:10:7:10:7:6:7:6:7:6:14:6:7:6:14:15:14:15:19:18 ', 'True1:8:1:2:1:2:3:2:4:5:4:5:13:14:15:19:18 ', 'True1:8:1:2:3:2:1:8:1:8:1:8:1:2:4:5:13:12:11:12:11:12:11:12:17:16:17:12:17:12:11:12:13:5:13:14:13:5:13:14:15:19:18 ', 'True1:2:3:2:3:2:1:8:1:2:1:2:1:2:1:2:4:2:4:2:1:2:3:2:3:2:1:8:1:8:1:8:1:8:1:2:1:8:1:2:4:5:13:14:6:14:6:14:…
4	6	5	279	4	0.8	2.3451413974405813	0.7964645944554375	63.641999999999996	434.568	0.16253869969040247:0.29876160990712075:0.11455108359133127:0.058823529411764705:0.02631578947368421:0.018575851393188854:0.01238390092879257:0.021671826625386997:0.018575851393188854:0.0046439628482972135:0.020123839009287926:0.07894736842105263:0.04179566563467492:0.030959752321981424:0.017027863777089782:0.017027863777089782:0.04024767801857585:0.006191950464396285:0.010835913312693499	['True1:8:1:2:4:2:3:2:3:2:4:2:4:2:4:5:4:2:1:2:4:2:1:2:3:2:3:2:4:2:4:5:13:12:9:12:9:12:9:12:9:12:9:12:17:12:13:12:9:12:17:16:17:12:13:5:13:14:6:14:6:14:13:12:11:12:11:12:11:12:17:16:17:12:11:12:17:12:13:14:13:5:13:14:15:14:15:19:15:19:15:19:18 ', 'True1:2:1:2:3:2:4:2:1:2:4:5:13:14:15:19:18 ', 'True1:8:1:2:3:2:4:2:1:2:4:2:4:2:1:2:1:8:1:2:1:8:1:8:1:2:4:5:13:14:6:14:15:14:6:7:6:14:6:7:10:7:10:7:6:14:…
4	6	9	578	5	0.5555555555555556	2.0860294150433907	0.7084641352064758	72.4176	1082.088	0.04395604395604396:0.02642595499738357:0.004709576138147566:0.012558869701726845:0.030088958660387233:0.014652014652014652:0.015175300889586603:0.029304029304029304:0.007849293563579277:0.00837257980115123:0.07770800627943485:0.30612244897959184:0.06802721088435375:0.04866562009419152:0.0031397174254317113:0.018576661433804292:0.2815279958137101:0.0013082155939298796:0.0018315018315018315	['False1:8:1:8:1:8:1:8:1:2:1:8:1:2:3:2:4:2:4:5:13:5:13:14:6:7:6:14:6:7:10:7:10:7:10:7:6:14:6:7:10:7:10:7:10:7:10:7:6:14:6:7:10:7:10:7:10:7:10:7:6:14:13:14:13:14:6:14:13:12:11:12:13:14:13:12:13:14:13:5:4:5:4:2:1:2:3:2:1:2:4:5:13:12:17:12:13:14:6:7:6:7:6:7:6:7:6:14:13:12:17:16:17:12:9:12:9:12:17:12:17:12:11:12:17:16:17:16:17:16:17:16:17:16:17:16:17:12:11:12:17:12:13:5:13:12:17:12:11:12:9:12:11:12:1…
4	10	14	415	11	0.7857142857142857	1.5225405558248792	0.5170902051622427	60.77609090909091	1208.5369999999998	0.40820433436532505:0.05108359133126935:0.005417956656346749:0.039164086687306504:0.010526315789473684:0.004489164086687306:0.0043343653250774:0.39458204334365327:0.0058823529411764705:0.0020123839009287925:0.005263157894736842:0.0173374613003096:0.011919504643962847:0.010681114551083592:0.006656346749226006:0.007739938080495356:0.01021671826625387:0.0017027863777089784:0.0027863777089783283	['True1:8:1:8:1:8:1:2:3:2:3:2:4:5:13:5:4:2:4:5:4:5:4:5:13:5:4:2:3:2:1:8:1:2:4:5:4:2:1:8:1:2:1:2:3:2:4:5:13:14:15:19:15:14:15:19:18 ', 'True1:2:4:2:4:2:1:2:3:2:4:2:1:2:1:8:1:2:3:2:3:2:3:2:3:2:1:2:3:2:1:8:1:8:1:8:1:2:1:8:1:8:1:2:1:8:1:8:1:8:1:8:1:2:1:8:1:8:1:2:1:2:1:8:1:2:1:2:3:2:3:2:1:8:1:8:1:8:1:8:1:8:1:8:1:8:1:2:3:2:3:2:3:2:1:8:1:2:4:5:4:2:4:2:4:5:13:14:6:14:15:14:15:19:18 ', 'True1:2:4:2:3:2:1:…
4	10	22	1125	4	0.18181818181818182	2.363894126287566	0.8028334575834122	123.15875	3599.9999999999995	0.21240074034270703:0.04012179831631739:0.0028956952653889784:0.06057078034509523:0.06418293629470416:0.05316735327482238:0.053525583616932354:0.21469938503791272:0.012448504388321692:0.002477759866260672:0.03295719147411786:0.04418174219356379:0.04970445996775927:0.0077318048838736645:0.0007164606842199534:0.07042211475311959:0.0774374589527733:0.00011941011403665891:0.00023882022807331782	['False1:2:4:2:4:5:4:5:4:2:4:5:4:2:3:2:3:2:4:2:1:8:1:8:1:8:1:8:1:8:1:8:1:8:1:8:1:2:4:2:4:5:4:5:4:2:4:2:1:8:1:8:1:8:1:8:1:2:3:2:1:2:1:8:1:8:1:8:1:2:3:2:1:2:1:2:4:5:13:12:11:12:9:12:17:16:17:16:17:16:17:12:11:12:11:12:11:12:9:12:9:12:9:12:13:5:4:5:4:2:4:5:13:5:4:5:13:12:11:12:17:16:17:12:13:12:11:12:11:12:17:16:17:16:17:12:11:12:9:12:13:12:17:12:11:12:11:12:9:12:9:12:13 ', 'True1:8:1:8:1:8:1:2:1:2:…
4	10	46	1170	36	0.782608695652174	2.451370772833186	0.8325425624976477	54.67319444444444	3600.0000000000005	0.0561485218966298:0.061064751924445305:0.011126204799793002:0.22071285335403326:0.19296202859175884:0.02516333527395045:0.022187722362377902:0.04980917265023611:0.026715828966944823:0.006209974771977489:0.02910925674364448:0.09825991331910214:0.06811566078012808:0.0333139271621709:0.006986221618474675:0.02904456950643638:0.05698945598033508:0.0023287405394915583:0.003751859758069733	['True1:1:2:4:5:4:5:4:5:4:5:4:2:1:8:1:8:1:2:1:8:1:8:1:8:1:2:4:2:1:8:1:8:1:8:1:8:1:2:4:2:3:2:4:5:13:14:15:14:15:19:15:14:6:7:6:14:13:14:13:12:9:12:13:12:11:12:13:14:13:14:13:14:15:19:18 ', 'False1:2:1:8:1:2:3:2:1:8:1:2:3:2:1:8:1:2:3:2:3:2:3:2:4:5:13:5:4:5:4:5:4:5:13:5:4:2:3:2:1:8:1:8:1:8:1:2:1:8:1:8:1:8:1:2:3:2:1:8:1:2:4:5:13:5:4:2:3:2:3:2:4:2:1:2:3:2:3:2:3:2:1:8:1:8:1:8:1:2:1:8:1:8:1:8:1:8:1:8:1:…
4	10	11	560	5	0.45454545454545453	1.954687593563047	0.6638573960586582	70.87500000000001	1434.375	0.05980547699524039:0.05256259915844658:0.0018624543008898392:0.049182589501276124:0.00386286817962337:0.19693729737187005:0.002552252190108298:0.06111609298475547:0.0023453128233427607:0.001379595778436918:0.004483686279919984:0.010553907705042423:0.04076705525281093:0.32303235152100435:0.18258950127612608:0.0018624543008898392:0.003655928812857833:0.0003448989446092295:0.0011036766227495343	['True1:1:2:4:2:3:2:4:2:4:5:13:12:13:14:6:14:15:14:6:14:15:14:6:14:15:19:18 ', 'False1:8:1:2:1:8:1:2:1:8:1:8:1:8:1:8:1:8:1:8:1:2:3:2:4:2:3:2:3:2:4:2:3:2:3:2:1:8:1:8:1:8:1:2:4:5:4:5:13:14:6:14:13:14:13:5:13:14:6:7:10:7:10:7:10:7:10:7:10:7:10:7:10:7:10:7:6:14:15:19:15:19:15:14:13:14:6:7:6:14:15:14:13:5:13:12:13:14:15:14:6:7:6:7:10:7:10:7:10:7:6:7:10:7:10:7:6:7:10:7:10:7:6:7:6:14:13:14:6:14:13:5:13:…
4	10	10	394	9	0.9	2.588478464257512	0.8791075252611621	90.998	998.9820000000001	0.056793673616103525:0.10567936736161035:0.028037383177570093:0.17541337167505391:0.16247304097771387:0.058231488138030196:0.0682961897915169:0.0301941049604601:0.008626887131560028:0.02875629043853343:0.012221423436376708:0.04960460100647016:0.07979870596693027:0.053199137311286844:0.02875629043853343:0.010064701653486701:0.02228612508986341:0.006470165348670022:0.01509705248023005	['True1:8:1:2:1:2:1:8:1:2:1:8:1:8:1:8:1:2:1:2:1:2:4:2:3:2:1:8:1:8:1:8:1:2:4:2:3:2:1:2:3:2:1:8:1:2:4:5:4:5:13:12:17:12:13:5:13:12:13:12:9:12:13:14:6:14:15:14:6:14:13:14:6:14:15:19:15:14:13:14:15:14:13:12:17:16:17:16:17:12:17:12:17:12:9:12:11:12:11:12:13:5:13:14:15:19:18 ', 'True1:8:1:2:1:8:1:2:1:8:1:8:1:8:1:8:1:2:1:2:1:2:4:2:3:2:1:2:1:2:3:2:4:2:4:5:13:14:13:14:15:19:18 ', 'True1:8:1:8:1:2:1:2:4:5:…
4	10	7	313	5	0.7142857142857143	1.9591221117985147	0.6653634616510663	81.4336	767.168	0.34225195094760313:0.3355629877369008:0.008361204013377926:0.027870680044593088:0.02564102564102564:0.020066889632107024:0.01950947603121516:0.02508361204013378:0.00947603121516165:0.010590858416945374:0.014492753623188406:0.04013377926421405:0.03288740245261984:0.03455964325529543:0.013935340022296544:0.011705685618729096:0.020066889632107024:0.002787068004459309:0.005016722408026756	['True1:8:1:2:4:5:13:5:4:5:4:5:4:5:13:12:11:12:11:12:17:16:17:12:17:12:9:12:17:16:17:16:17:16:17:16:17:12:11:12:13:14:13:5:13:14:15:14:15:19:15:14:6:7:6:14:15:14:15:19:18 ', 'True1:2:4:5:4:5:4:2:3:2:1:2:1:8:1:8:1:8:1:8:1:2:1:8:1:8:1:2:4:2:1:8:1:2:4:2:1:2:4:2:1:8:1:8:1:8:1:8:1:2:1:2:4:5:13:14:13:14:13:5:4:5:13:14:6:7:6:7:10:7:10:7:10:7:6:7:6:14:6:7:6:7:10:7:10:7:10:7:6:14:15:19:18 ', 'True1:2:4:2:…
4	10	11	332	9	0.8181818181818182	1.5673597075106236	0.5323118321013184	78.20155555555556	1063.814	0.25495175215845606:0.005332656170644997:0.0011427120365667851:0.22955815134586086:0.22955815134586086:0.0011427120365667851:0.001015744032503809:0.25260284408329103:0.0016505840528186896:0.0006983240223463687:0.0013966480446927375:0.005650076180802438:0.00393600812595226:0.0031742001015744033:0.0015871000507872016:0.001841036058913154:0.003301168105637379:0.0005713560182833926:0.0008887760284408…	['True1:2:3:2:4:2:1:8:1:2:1:2:1:8:1:2:4:5:4:2:4:2:4:5:4:5:4:2:3:2:4:5:13:12:11:12:17:12:13:14:13:12:11:12:17:16:17:12:9:12:17:12:11:12:9:12:11:12:11:12:11:12:11:12:11:12:11:12:13:14:6:14:15:19:18 ', 'True1:8:1:2:1:8:1:2:4:5:4:5:4:5:4:5:13:5:4:2:1:2:1:2:4:2:1:2:4:5:13:14:13:5:4:5:4:5:4:2:4:5:13:14:15:19:18 ', 'True1:2:1:2:3:2:3:2:1:8:1:8:1:8:1:2:4:2:3:2:1:2:1:2:4:5:4:5:13:5:13:5:4:5:13:14:13:12:9:…
4	10	27	1680	12	0.4444444444444444	2.197614011239566	0.7463608608597153	89.57733333333334	3600.0000000000005	0.024666716878812986:0.08059049484070197:0.03811101905550953:0.05449273179182044:0.010017323190479778:0.002749115010921142:0.0017699781577163517:0.0036905927543872865:0.0539655042554794:0.0005272275363410409:0.04677261429539806:0.21699179031407698:0.09105972734804549:0.006063116667921971:0.0017699781577163517:0.16927769827521277:0.19624162084808316:0.00045190931686374934:0.0007908413045115614	['True1:2:4:5:4:2:4:2:4:2:3:2:1:2:3:2:4:2:3:2:3:2:3:2:3:2:4:2:1:2:4:2:1:2:1:2:4:2:1:2:3:2:4:2:4:2:1:8:1:2:4:5:4:2:3:2:1:2:1:2:1:2:4:5:4:5:4:5:4:5:13:5:13:5:13:12:9:12:13:14:15:19:15:14:15:14:15:19:18 ', 'True1:8:1:8:1:2:1:8:1:2:1:2:4:5:4:5:4:5:4:2:4:2:1:2:1:2:4:2:3:2:4:2:3:2:4:5:4:5:13:14:15:19:18 ', 'False1:8:1:2:1:8:1:8:1:2:3:2:1:8:1:8:1:2:4:5:4:2:1:2:4:5:4:5:4:5:13:12:11:12:9:12:11:12:17:12:17…
4	10	8	283	7	0.875	2.7188504513114276	0.9233848860678797	80.49014285714284	743.4309999999999	0.0983397190293742:0.13665389527458494:0.037037037037037035:0.10344827586206896:0.08812260536398467:0.03065134099616858:0.02937420178799489:0.04469987228607918:0.019157088122605363:0.0140485312899106:0.0280970625798212:0.09961685823754789:0.07535121328224777:0.04469987228607918:0.02681992337164751:0.034482758620689655:0.06385696040868455:0.008939974457215836:0.016602809706257982	['False1:1:8:1:2:3:2:4:5:4:2:4:2:1:8:1:8:1:8:1:2:4:2:3:2:1:8:1:2:1:2:1:8:1:2:1:8:1:8:1:2:1:2:3:2:4:2:1:2:1:2:3:2:4:5:13:12:9:12:13:12:11:12:13:12:11:12:13:12:17:16:17:16:17:12:17:12:17:16:17:16:17:16:17:12:11:12:11:12:17:16:17:12:9:12:17:16:17:12:11:12:9:12:17:16:17:12:11:12:9:12:11:12:17:12:17:16:17:12:17:16:17:16:17:16:17:16:17:12:11:12:11:12:17:16:17:16:17:16:17:12:11:12:11:12:9:12:13:12:9:12:…
4	10	16	729	8	0.5	2.1804616595225745	0.740535523048895	65.55775	1964.4620000000002	0.03195488721804511:0.047932330827067667:0.010902255639097745:0.03477443609022556:0.031578947368421054:0.287593984962406:0.287593984962406:0.009022556390977444:0.013533834586466165:0.02631578947368421:0.013345864661654135:0.05112781954887218:0.04718045112781955:0.05639097744360902:0.014849624060150377:0.011278195488721804:0.019172932330827067:0.0015037593984962407:0.003947368421052632	['True1:8:1:2:3:2:4:5:4:5:4:2:4:5:4:5:4:5:13:12:11:12:9:12:9:12:13:14:15:19:18 ', 'False1:8:1:2:3:2:1:8:1:8:1:2:3:2:3:2:1:2:3:2:1:2:1:2:4:2:4:2:1:2:4:5:4:5:13:14:13:12:11:12:9:12:13:12:17:12:17:16:17:16:17:16:17:16:17:16:17:12:13:5:13:5:4:2:3:2:3:2:1:2:3:2:4:2:1:2:3:2:1:2:3:2:1:2:1:8:1:8:1:2:4:2:3:2:3:2:3:2:1:2:1:2:4:5:13:14:15:14:13:12:13:5:13:12:9:12:17:12:13:5:4:2:4:2:4:5:4:2:1:8:1:2:1:8:1:8:1…
4	14	28	1285	14	0.5	2.01647113234983	0.6848405236506838	77.83807142857142	3600.0	0.003538655310981827:0.008836642076011116:0.0016793618424998501:0.03684599852056219:0.03632619604550271:0.0022791339291069394:0.0019192706771426857:0.0005198024750594774:0.12729162918091125:0.000859673324136828:0.15434135028689097:0.24344748995381754:0.20258301845298787:0.003178792059017573:0.000799696115476119:0.061356684459905234:0.1134768787860613:0.00027989364041664167:0.0004398328635118655	['True1:2:4:5:13:12:17:12:9:12:11:12:13:12:9:12:13:5:13:14:15:19:15:19:15:14:13:5:13:5:4:5:13:5:13:14:13:12:9:12:9:12:13:14:13:5:13:12:17:16:17:16:17:12:17:12:13:12:11:12:17:16:17:16:17:12:11:12:17:12:17:16:17:12:13:12:13:12:9:12:13:5:13:12:13:12:9:12:13:12:13:12:11:12:13:12:13:12:13:14:15:19:18 ', 'True1:2:3:2:4:2:4:2:1:2:3:2:4:5:4:2:4:2:1:2:4:5:4:2:3:2:3:2:3:2:1:8:1:2:3:2:1:2:4:2:1:2:1:8:1:8:1:…
4	14	24	996	8	0.3333333333333333	2.229630485573306	0.7572344006274858	91.28175	3600.0	0.20444511187866046:0.09761225409220604:0.0028232467337438055:0.017660309355759123:0.016158582369725186:0.00937077639285178:0.0032136957501126295:0.20024027631776542:0.01723982579966962:0.0017119687640786904:0.0113230214746959:0.034089202582970414:0.02075386694698904:0.06490464033638685:0.16684186814837063:0.0029433848926265203:0.01850127646793813:0.00024027631776543025:0.10992641537768434	['True1:1:8:1:8:1:8:1:2:1:8:1:8:1:8:1:2:1:8:1:8:1:2:1:2:4:5:4:5:13:12:17:16:17:16:17:12:13:14:15:14:13:14:15:14:13:12:17:12:17:16:17:16:17:12:11:12:13:14:15:19:18 ', 'True1:2:1:8:1:8:1:8:1:2:1:8:1:2:4:2:4:2:4:5:4:5:13:5:13:12:9:12:17:16:17:16:17:12:11:12:13:12:9:12:9:12:17:16:17:16:17:12:9:12:11:12:11:12:17:16:17:16:17:12:11:12:17:16:17:12:9:12:17:12:9:12:11:12:17:16:17:12:11:12:9:12:9:12:9:12:9:…
4	14	28	949	12	0.42857142857142855	2.308884908028262	0.7841510468937952	73.43375000000002	3600.0	0.07865789958827506:0.16036788955119932:0.05237714824146336:0.17988897765214362:0.1420963149593396:0.030807677338741065:0.0640938978676335:0.004363055367787132:0.0005325795284622791:0.036297343247506095:0.04893586513447633:0.10522542452733567:0.08980110202994736:0.002847252094471415:0.000573547184497839:0.0008808046047645384:0.001638706241422397:0.00024580593621335953:0.00036870890432003935	['True1:1:2:1:8:1:8:1:8:1:8:1:2:3:2:4:2:4:2:4:2:1:2:4:5:4:5:4:5:13:12:17:12:13:5:13:5:13:5:4:2:1:2:1:8:1:8:1:8:1:2:4:5:13:14:15:19:18 ', 'True1:8:1:2:3:2:3:2:1:2:4:2:1:8:1:8:1:8:1:2:1:8:1:2:3:2:1:8:1:8:1:2:1:2:1:8:1:8:1:8:1:2:3:2:1:8:1:2:3:2:3:2:1:8:1:8:1:2:3:2:4:5:13:5:4:2:1:8:1:2:1:8:1:2:1:2:4:2:3:2:3:2:4:5:4:2:4:2:3:2:4:5:13:5:4:2:1:8:1:2:4:5:4:5:13:12:13:12:17:16:17:12:9:12:9:12:13:12:9:12:11…
4	14	39	848	30	0.7692307692307693	1.837211678036492	0.6239598412586562	68.37296666666666	3600.0000000000005	0.06963560508406448:0.02091563058755042:0.0009702413128751022:0.0064728956158953245:0.003063190430648537:0.23844373293414833:0.20546938888657879:0.06662785701415166:0.00019404826257502045:0.15414362343548588:0.00020790885275895048:0.000900938361955452:0.001399919608576933:0.22860271390355802:0.0009979624932429623:0.0003049329840464607:0.0005405630171732712:0.00041581770551790096:0.000693029509196…	['True1:1:2:4:5:13:14:6:14:13:14:6:7:6:14:6:7:10:7:6:14:6:7:10:7:10:7:6:7:6:14:13:5:4:2:4:2:4:5:4:5:13:5:13:14:6:7:10:7:10:7:6:7:10:7:10:7:10:7:6:14:6:14:15:14:15:14:6:7:6:7:10:7:10:7:10:7:6:14:15:14:13:12:9:12:9:12:17:12:17:16:17:16:17:16:17:12:11:12:11:12:13:14:15:19:15:19:18 ', 'True1:2:1:8:1:8:1:8:1:8:1:8:1:8:1:2:1:2:4:5:4:2:3:2:3:2:3:2:1:8:1:8:1:8:1:8:1:2:4:5:4:2:3:2:4:5:4:2:4:2:4:5:4:2:3:2:…
4	14	31	1471	15	0.4838709677419355	1.736989622362698	0.5899220987946686	59.39033333333331	3600.0	0.18109933844193477:0.2608877795039187:0.19696625879313656:0.24257710904362095:0.03562638551903507:0.0025659376145507865:0.003159419783902669:0.06367714569987258:0.0004014732322086264:0.001885178655588333:0.0004189285901307406:0.0015011607813018206:0.003351428721045925:0.0029499554888372985:0.001099687549093194:0.0004014732322086264:0.0007505803906509103:0.0002792857267538271:0.0004014732322086264	['False1:1:8:1:2:1:2:3:2:1:8:1:8:1:2:4:2:4:5:4:2:1:2:1:8:1:2:4:2:4:5:4:5:4:2:4:5:4:2:1:8:1:2:4:5:4:2:1:8:1:2:1:8:1:2:3:2:4:5:4:5:4:5:4:5:4:5:4:5:4:5:4:2:3:2:4:2:1:2:3:2:3:2:4:2:3:2:4:5:13:5:13:5:13:12:13:5:13:12:13:14:13:14:6:7:10:7:10:7:10:7:6:14:6:7:10:7:6:7:10:7:6:7:6:7:6:7:10:7:6:7:10:7:10:7:6:7:6:7:10:7:10:7:10:7:10:7:10:7:6:7:6:14:13:5:13:14:15:19:18 ', 'False1:2:4:2:4:5:13:12:17:12:13:12:1…
4	14	40	966	29	0.725	2.4261085513128204	0.8239629241695621	57.374241379310334	3600.0	0.011714545906118055:0.16988161271628446:0.15969865055054228:0.01759251593674973:0.037751469492507655:0.011590363440682176:0.01245964069873334:0.0018213428263929134:0.024050004139415514:0.0095206556834175:0.027154565775312525:0.058365758754863814:0.0546402847917874:0.1435963241990231:0.1276595744680851:0.04371222783342992:0.0851477771338687:0.001200430499213511:0.0024422551535723154	['True1:1:2:4:5:4:2:1:2:3:2:1:8:1:8:1:8:1:2:3:2:1:2:1:8:1:8:1:2:4:2:1:8:1:2:1:2:1:2:3:2:1:8:1:8:1:2:1:2:4:2:1:2:3:2:1:2:4:5:13:12:13:14:15:19:18 ', 'True1:8:1:2:4:2:3:2:4:5:13:5:4:5:4:5:4:5:4:5:13:12:11:12:9:12:11:12:11:12:17:12:9:12:13:12:11:12:13:12:13:12:11:12:17:12:11:12:17:16:17:16:17:12:9:12:13:12:11:12:13:5:13:14:13:14:15:19:15:14:6:7:10:7:6:7:10:7:6:14:15:14:13:12:11:12:17:16:17:12:13:12:…
4	14	29	1081	14	0.4827586206896552	2.35469590072044	0.7997095261206757	69.02	3599.9999999999995	0.1671734063038411:0.1709232796189318:0.010844228235532584:0.028934833282659368:0.037397385223472177:0.09764872808351069:0.19093949528732138:0.011046924090402352:0.008513225904530252:0.09932096888618627:0.010590858416945374:0.052802270193574544:0.02761731022600588:0.015202189115232594:0.002837741968176751:0.019712171886084928:0.046620046620046623:0.0007094354920441877:0.0011655011655011655	['True1:1:8:1:2:3:2:1:2:1:8:1:8:1:8:1:8:1:2:1:2:1:2:1:2:4:5:4:5:4:5:4:5:13:14:6:7:6:14:13:14:15:19:18 ', 'True1:2:3:2:1:8:1:2:4:2:1:8:1:8:1:2:3:2:3:2:4:5:13:14:13:5:13:14:15:14:13:5:4:5:4:2:1:8:1:8:1:8:1:2:3:2:4:2:1:2:1:2:3:2:3:2:1:8:1:2:3:2:3:2:1:8:1:2:4:5:13:14:15:19:15:19:18 ', 'True1:2:3:2:4:5:13:5:13:14:15:19:15:14:13:5:13:14:13:5:13:5:13:5:4:5:13:5:13:5:13:5:4:2:1:2:4:2:1:2:4:5:4:5:4:5:4:5:…
4	14	9	388	5	0.5555555555555556	1.3559026707116724	0.46049610139841424	121.91639999999998	1329.582	0.4329776158250911:0.014315460697553357:0.002732951587714732:0.007938573659552316:0.007287870900572618:0.004815200416449766:0.005335762623633524:0.4251691827173347:0.006246746486205101:0.0024726704841228526:0.0026028110359187923:0.01652785007808433:0.007678292555960437:0.00663716814159292:0.0037740760020822488:0.022644456012493493:0.028240499739718896:0.0006507027589796981:0.0019521082769390942	['False1:1:2:3:2:3:2:4:5:4:2:1:8:1:8:1:8:1:2:4:5:4:5:4:5:4:2:3:2:3:2:4:5:4:2:4:5:13:5:13:12:13:12:11:12:13:12:9:12:11:12:11:12:11:12:9:12:13:12:9:12:11:12:13:12:17:16:17:12:17:12:9:12:17:16:17:16:17:12:9:12:11:12:17:16:17:16:17:12:17:16:17:16:17:16:17:16:17:16:17:16:17:12:11:12:17:12:9:12:9:12:9:12:9:12:13:14:15:14:13:5:13:14:13:12:17:16:17:16:17:16:17:12:9:12:17:16:17:16:17:16:17:16:17:16:17:12:…
4	14	36	873	21	0.5833333333333334	2.3764719034222326	0.8071051634070552	49.3704761904762	3599.9999999999986	0.1325266214908035:0.1808325266214908:0.06844143272023233:0.009777347531461762:0.018586640851887704:0.011084220716360116:0.007744433688286544:0.020716360116166507:0.014666021297192643:0.0037270087124878994:0.008131655372700872:0.17274927395934173:0.13576960309777347:0.05014520813165537:0.03223620522749274:0.05643756050338819:0.0739109390125847:0.001016456921587609:0.001500484027105518	['False1:8:1:2:4:5:13:5:13:12:17:12:11:12:11:12:17:16:17:12:9:12:9:12:13:14:15:14:15:14:6:14:13:5:13:12:17:12:9:12:11:12:11:12:9:12:17:16:17:12:13:5:4:2:1:8:1:2:1:2:4:2:1:2:3:2:3:2:1:2:1:8:1:2:4:5:4:5:4:2:4:2:4:2:4:2:4:5:4:2:1:8:1:2:1:2:1:8:1:8:1:8:1:8:1:8:1:8:1:2:4:2:3:2:3:2:1:2:3:2:4:5:4:2:1:2:1:2:3:2:3:2:4:5:4:5:13:12:11:12:11:12:11:12:17:16:17:16:17 ', 'True1:2:4:5:4:2:1:2:4:5:13:12:13:12:11:…
4	14	30	1022	15	0.5	2.1329698929603023	0.7244062139009374	61.90373333333333	3600.0	0.14860505913643823:0.21226868881217814:0.05087431384754683:0.23258446041536981:0.09110972780261445:0.0073566860958632786:0.008205534491539811:0.1378529794578688:0.0052628600531944994:0.0036783430479316393:0.009903231282892876:0.031577160319167:0.02557863165638617:0.014090883368230434:0.0018108765774432687:0.005602399411465112:0.011657517967291042:0.0008488483956765321:0.001131797860902043	['True1:1:8:1:2:4:2:4:2:4:2:1:2:3:2:4:5:4:5:4:5:4:5:13:14:13:14:15:19:18 ', 'True1:2:3:2:4:2:3:2:4:2:1:8:1:8:1:8:1:8:1:8:1:2:1:8:1:2:4:2:3:2:4:5:13:14:13:5:4:5:13:12:9:12:9:12:11:12:9:12:9:12:17:16:17:16:17:16:17:12:11:12:11:12:17:16:17:12:13:14:6:14:6:14:6:7:6:7:10:7:6:7:10:7:6:14:15:19:18 ', 'True1:8:1:8:1:8:1:8:1:8:1:8:1:2:4:2:1:2:3:2:1:2:3:2:1:2:1:2:4:2:1:2:4:5:4:5:4:5:13:12:11:12:17:16:17:12…
4	18	9	295	4	0.4444444444444444	0.8800968203946274	0.2989013617269051	60.32124999999999	1141.2849999999999	0.48557741835788604:0.48542289069743483:0.00066961986195529:0.0024724425672195322:0.002884516328422788:0.0018543319254146493:0.0011332028433089522:0.00133923972391058:0.0009271659627073246:0.0005150922015040693:0.0009786751828577316:0.004120737612032554:0.0038116822911301125:0.003193571649325229:0.0015452766045122076:0.0007726383022561038:0.0016998042649634284:0.00020603688060162769:0.00087565674…	['True1:1:2:1:8:1:2:4:5:13:14:15:14:15:19:15:14:6:7:6:14:15:14:13:14:6:14:6:7:10:7:6:7:10:7:6:14:6:7:10:7:6:14:6:14:15:19:15:19:18 ', 'False1:8:1:8:1:8:1:8:1:2:1:2:4:5:4:2:3:2:1:8:1:2:4:5:4:5:13:14:13:12:13:14:6:14:13:5:4:2:3:2:1:2:1:2:4:5:13:5:13:14:13:12:17:12:17:16:17:12:13:5:13:14:15:14:6:14:6:7:10:7:10:7:10:7:6:14:13:5:4:2:4:5:4:5:13:5:4:5:4:2:1:8:1:2:1:2:1:2:4:5:13:14:13:5:4:5:13:14:13:12:1…
4	18	45	782	33	0.7333333333333333	2.4095294752027776	0.8183322840960713	48.89278787878788	3599.9999999999995	0.10601271571298819:0.09395095367847411:0.005122615803814714:0.09260672116257947:0.01376930063578565:0.1142597638510445:0.013551316984559492:0.10016348773841961:0.02089009990917348:0.005449591280653951:0.012679382379654859:0.14579473206176202:0.12919164396003632:0.1148410535876476:0.004868301544050863:0.005122615803814714:0.01812897366030881:0.0011989100817438691:0.0023978201634877383	['True1:8:1:2:1:2:3:2:1:8:1:8:1:8:1:8:1:8:1:2:4:5:13:14:15:14:13:5:4:2:4:2:4:2:1:8:1:2:3:2:1:8:1:2:3:2:3:2:1:2:3:2:4:2:4:2:4:5:4:5:4:2:4:5:13:14:15:14:15:14:15:19:18 ', 'False1:2:1:2:1:2:4:5:4:2:1:2:3:2:4:5:4:5:13:5:13:12:9:12:13:12:9:12:9:12:9:12:17:12:11:12:11:12:11:12:17:12:17:16:17:12:11:12:17:12:17:12:11:12:11:12:13:5:4:2:1:2:3:2:4:5:13:5:13:12:13:12:9:12:13:14:6:7:10:7:6:7:10:7:10:7:6:14:13…
4	18	23	721	5	0.21739130434782608	2.0277394411217475	0.6886675035445268	86.687	3600.0	0.007349451087871875:0.005251795256541777:0.0008268132473855859:0.002648864662920488:0.04686806204161627:0.1256143681768768:0.11353370795118739:0.004486227434888457:0.004608718286352988:0.002266080752093828:0.006063297147494297:0.01107011070110701:0.19843517937254063:0.21523173737961446:0.20584587588614475:7.655678216533203e-05:0.006966667177045215:7.655678216533203e-05:0.042779929873987536	['True1:1:8:1:2:4:2:4:2:4:5:4:5:13:5:4:5:13:5:13:12:9:12:11:12:17:16:17:12:17:16:17:12:11:12:9:12:17:16:17:12:13:12:9:12:9:12:11:12:17:12:13:14:6:14:15:14:13:12:11:12:17:12:13:14:15:19:15:19:18 ', 'True1:8:1:2:3:2:4:5:4:5:13:14:13:5:4:5:13:14:13:12:13:12:9:12:17:12:11:12:17:12:17:16:17:12:13:12:13:14:13:14:6:14:13:5:13:14:6:7:10:7:6:14:13:14:13:14:15:14:6:7:10:7:10:7:10:7:10:7:6:14:13:5:13:14:6:1…
4	18	30	904	13	0.43333333333333335	2.2152240116757524	0.7523416268259273	51.21138461538461	3599.9999999999995	0.017160778744304397:0.031954553523877154:0.016509852654003194:0.027989821882951654:0.03586011006568436:0.007692762885377833:0.007160186993313214:0.004556482632108409:0.025208592224391976:0.00402390674004379:0.18705248831291793:0.24019172732114327:0.04473637493342801:0.019291082312562872:0.010769868039528967:0.14912124977809338:0.1641517249541393:0.0007692762885377833:0.00579915971359252	['False1:1:2:4:2:1:8:1:8:1:8:1:8:1:8:1:8:1:2:4:2:3:2:3:2:4:2:1:2:3:2:1:2:3:2:4:5:13:5:4:2:3:2:1:8:1:2:3:2:4:2:3:2:1:8:1:8:1:8:1:2:1:8:1:2:4:5:13:12:11:12:11:12:11:12:11:12:11:12:13:5:4:5:4:2:3:2:3:2:3:2:1:2:4:2:1:8:1:2:3:2:1:2:4:5:13:14:13:12:17:12:11:12:9:12:13:12:17:16:17:12:9:12:11:12:17:16:17:16:17:16:17:12:13:5:4:2:3:2:4:2:4:5:4:5:13:5:13:5:13:5:4:2:4:5:13:5:13:5:13:5:13:5:4:2:3:2:4:2:4:2:1:…
4	18	31	847	18	0.5806451612903226	2.2762671752504002	0.7730733057659775	74.25311111111112	3600.0	0.007752656288608846:0.009297010130961205:0.0026562886088460588:0.09667655053125772:0.18989374845564616:0.16660489251297259:0.15035829009142573:0.004663948603904127:0.008339510748702744:0.07298616258957252:0.008741042747714357:0.0369100568322214:0.10872251050160613:0.10081541882876205:0.005127254756609834:0.008215962441314555:0.01850135903138127:0.0005559673832468495:0.0031813689152458613	['False1:1:8:1:8:1:8:1:2:3:2:3:2:1:2:1:2:4:2:3:2:4:2:3:2:1:2:4:5:4:5:4:2:1:2:4:2:3:2:4:5:13:12:11:12:11:12:17:16:17:12:13:5:13:12:17:16:17:16:17:16:17:12:13:12:11:12:13:5:4:5:13:5:13:12:13:14:13:12:17:16:17:12:9:12:13:12:17:12:11:12:17:12:13:12:17:12:9:12:9:12:13:12:17:16:17:16:17:16:17:16:17:12:17:12:9:12:11:12:11:12:11:12:9:12:11:12:11:12:11:12:13:14:13:12:11:12:11:12:9:12:11:12:11:12:13:5:13:5…
4	18	30	733	14	0.4666666666666667	1.993301488093243	0.676971573259616	62.38864285714285	3600.000000000001	0.1812168702466006:0.1968656372436045:0.14505646462318506:0.17303526158100946:0.17192901590228163:0.00033417838211569485:0.0001382807098409772:0.0008527310440193592:0.03148190827379581:3.45701774602443e-05:0.00031113159714219867:0.032979949297073055:0.002339248674809864:0.0011062456787278175:0.000587693016824153:0.03066374740723669:0.030640700622263196:0.0001613274948144734:0.00026503802719520626	['True1:1:8:1:8:1:2:3:2:3:2:1:2:4:5:4:5:4:5:4:5:4:2:1:2:1:2:1:2:3:2:3:2:4:5:4:5:13:12:9:12:11:12:11:12:13:14:15:14:15:19:18 ', 'True1:2:4:2:3:2:4:5:13:12:9:12:9:12:13:14:6:7:6:14:6:14:15:14:13:14:13:12:13:14:13:14:13:12:9:12:11:12:9:12:17:12:9:12:9:12:11:12:11:12:17:12:17:16:17:16:17:12:17:16:17:16:17:16:17:16:17:12:13:14:6:14:15:14:13:5:4:5:13:5:13:5:4:5:4:5:4:5:4:5:13:5:13:12:13:12:9:12:13:14:6…
4	18	31	796	15	0.4838709677419355	2.3434473254863435	0.7958892481955135	51.593333333333334	3600.0	0.11691344169713644:0.18520797885819787:0.1898780002172103:0.0780690004706223:0.0032943561524816276:0.043387756579661874:0.045125438945806035:0.04937914057126308:0.0010679506208594288:0.04193968794120841:0.07062954784056764:0.08105564203743257:0.07645802411034283:0.0025884226912355644:0.0008869420410527459:0.005792274553813851:0.00749375520399667:0.0002715128697100243:0.0005611265974007168	['True1:1:8:1:2:3:2:3:2:3:2:1:2:3:2:4:2:4:2:4:2:1:2:3:2:1:2:1:8:1:2:3:2:3:2:3:2:4:2:1:2:3:2:4:5:4:2:4:5:4:2:4:2:4:2:1:2:3:2:3:2:1:2:3:2:1:2:4:5:13:14:13:14:13:14:6:7:6:14:13:12:9:12:9:12:11:12:13:12:11:12:13:14:6:7:10:7:10:7:10:7:10:7:6:14:15:19:18 ', 'True1:2:1:8:1:8:1:2:4:5:4:2:4:5:4:2:1:8:1:8:1:8:1:2:1:8:1:8:1:2:4:5:13:12:9:12:13:5:4:2:3:2:3:2:3:2:3:2:1:8:1:8:1:8:1:8:1:8:1:8:1:8:1:2:4:5:4:5:13…
4	18	31	814	15	0.4838709677419355	2.0016152792625572	0.6797951302183912	55.2726	3599.9999999999995	0.006046280169196318:0.0033341627270465288:0.0002488181139586962:0.0024384175167952225:0.012341378452351332:0.24409056979348095:0.17962179646678278:0.003707389897984573:0.004279671560089574:0.0432445882060214:0.013461059965165464:0.031152027867628763:0.09639213734759891:0.25140582234386666:0.08770838517044041:0.005747698432445882:0.013834287136103508:0.0003732271709380443:0.0005722816621050013	['True1:1:2:4:5:13:14:6:14:6:14:13:14:13:5:13:14:6:14:6:7:10:7:6:7:10:7:10:7:6:14:6:7:6:14:6:7:10:7:10:7:10:7:6:14:6:7:6:7:6:14:6:7:6:14:13:5:13:14:13:5:4:5:4:2:4:5:13:5:4:2:1:8:1:2:3:2:1:2:1:2:1:8:1:2:4:5:13:5:4:2:3:2:4:2:1:8:1:2:1:8:1:2:1:8:1:2:4:5:13:14:6:7:10:7:10:7:6:7:6:7:10:7:6:14:6:14:15:19:18 ', 'False1:8:1:8:1:2:4:2:1:8:1:2:1:8:1:2:1:8:1:2:1:8:1:2:3:2:1:8:1:2:3:2:1:8:1:2:1:8:1:8:1:2:4:5…
4	18	41	907	29	0.7073170731707317	2.0140432708325617	0.684015965378481	54.666413793103445	3599.999999999999	0.021774693969650816:0.03407231906131889:0.017938737519038756:0.009984768996446099:0.18672082134596943:0.030574829356349073:0.03779545326338354:0.010436057990635753:0.01015400236926722:0.022508038585209004:0.006035990297286625:0.03407231906131889:0.3610876064759971:0.1873977548372539:0.008292435268234895:0.005020590060359903:0.010774524736277994:0.0016359226039374965:0.003723134202064647	['True1:1:8:1:2:4:2:1:2:1:8:1:2:1:8:1:8:1:2:1:8:1:2:3:2:4:5:13:5:13:14:6:14:13:14:15:19:15:14:13:12:17:16:17:12:13:12:13:14:15:14:13:14:6:14:6:14:13:14:13:14:15:19:18 ', 'False1:2:3:2:3:2:3:2:3:2:3:2:3:2:4:5:4:2:3:2:3:2:4:5:13:14:6:14:13:14:13:5:4:5:13:12:17:12:17:16:17:16:17:16:17:12:9:12:11:12:11:12:9:12:9:12:17:12:9:12:17:16:17:16:17:16:17:16:17:12:9:12:17:12:11:12:13:12:11:12:17:12:17:16:17:1…
4	18	41	761	31	0.7560975609756098	2.433246203450308	0.8263870369421448	62.092580645161306	3600.0	0.021511373142652272:0.14922519220810262:0.12870971597020275:0.01943990758076724:0.021710552523602756:0.01071585069513604:0.05525236027566426:0.010795522447516233:0.003824244114249293:0.049914352866191294:0.10504720551328527:0.186830259331554:0.03425885352348325:0.01816515954268414:0.004620961638051229:0.07943273712305302:0.09656216388479465:0.0012349121618930009:0.0027486754571166795	['True1:1:8:1:2:4:5:4:2:3:2:4:5:13:14:15:19:15:19:15:19:15:14:6:14:15:19:18 ', 'False1:8:1:2:4:2:3:2:3:2:1:8:1:8:1:8:1:2:3:2:4:5:13:12:9:12:11:12:17:16:17:12:17:16:17:16:17:16:17:12:17:12:13:12:17:16:17:16:17:16:17:12:9:12:11:12:17:16:17:16:17:16:17:16:17:16:17:16:17:12:11:12:9:12:17:16:17:12:13:12:11:12:9:12:17:16:17:16:17:12:17:12:13:12:17:12:11:12:9:12:13:5:4:2:3:2:1:2:1:2:1:8:1:2:4:2:3:2:3:2:…
5	2	3	116	3	1.0	2.4153576167578623	0.7933453164378628	29.465666666666667	88.397	0.19117647058823528:0.125:0.007352941176470588:0.0:0.11029411764705882:0.09558823529411764:0.029411764705882353:0.0:0.03676470588235294:0.08823529411764706:0.13970588235294118:0.0:0.0:0.007352941176470588:0.03676470588235294:0.022058823529411766:0.022058823529411766:0.007352941176470588:0.04411764705882353:0.03676470588235294:0.0	['True1:1:2:1:5:9:5:9:5:6:11:6:11:10:11:10:11:10:15:19:20:17 ', 'True1:5:6:5:1:2:1:2:1:2:1:5:1:2:1:5:6:5:9:5:1:2:1:2:1:2:1:2:1:2:1:2:1:5:9:5:1:2:1:2:1:2:1:5:9:5:1:2:1:2:1:2:1:5:6:11:6:7:3:7:6:7:6:11:16:11:10:15:19:20:19:18:19:20:19:20:17 ', 'True1:5:6:11:10:11:11:10:10:11:6:7:6:11:6:11:10:11:10:11:6:11:16:11:16:11:10:11:10:15:14:15:10:15:19:20:17 ']
5	2	4	542	4	1.0	2.4693872755571875	0.8110918300223469	122.402	489.608	0.19594594594594594:0.16216216216216217:0.14189189189189189:0.08183183183183183:0.08183183183183183:0.033783783783783786:0.07957957957957958:0.02252252252252252:0.03903903903903904:0.018018018018018018:0.01876876876876877:0.018018018018018018:0.0472972972972973:0.0022522522522522522:0.013513513513513514:0.0015015015015015015:0.003003003003003003:0.006006006006006006:0.015015015015015015:0.0060060…	['True1:2:1:5:9:5:9:5:9:5:9:5:9:5:9:5:9:5:1:5:9:5:6:7:3:4:3:7:6:7:3:7:3:7:3:4:3:4:3:4:3:7:3:7:12:7:6:5:6:7:6:7:6:7:3:7:3:7:3:4:3:7:3:4:3:7:6:7:3:4:3:7:3:7:3:7:12:13:21:13:12:13:8:13:8:13:8:13:12:7:3:4:3:4:3:4:3:7:3:4:3:4:3:4:3:4:3:4:3:7:12:13:21:13:8:13:8:13:21:13:21:13:12:7:6:11:10:11:16:11:10:15:10:11:10:15:14:15:19:18:19:15:10:15:10:11:10:15:19:20:19:18:19:20:17 ', 'True1:2:1:2:1:2:1:5:9:5:1:2…
5	2	4	566	3	0.75	2.298332276993524	0.754907320936721	88.36399999999999	445.092	0.005010737294201861:0.0014316392269148174:0.0014316392269148174:0.0:0.007874015748031496:0.014316392269148175:0.007874015748031496:0.023622047244094488:0.0035790980672870437:0.1152469577666428:0.15461703650680028:0.015748031496062992:0.05511811023622047:0.16105941302791696:0.23192555476020044:0.07874015748031496:0.0021474588403722263:0.031496062992125984:0.06012884753042233:0.010021474588403722:…	['True1:5:9:5:6:11:10:15:14:15:14:15:19:18:19:18:19:18:19:15:14:15:14:15:14:15:14:15:10:11:10:15:10:11:10:11:16:11:16:11:10:11:10:15:10:11:6:11:10:11:10:11:16:11:10:15:14:15:14:15:14:15:14:15:14:15:14:15:14:15:14:15:14:15:19:18:19:18:19:18:19:15:14:15:19:20:19:20:17 ', 'True1:5:9:5:6:11:10:15:14:15:14:15:14:15:14:14:15:14:15:10:11:10:11:10:10:11:15:14:15:10:11:6:11:6:7:12:13:21:13:8:13:21:13:12:1…
5	2	4	715	4	1.0	2.538515160147123	0.8337974878074236	121.737	486.948	0.08480104370515329:0.0547945205479452:0.0593607305936073:0.029354207436399216:0.20287018917155902:0.1232876712328767:0.09915198956294846:0.012393998695368558:0.11545988258317025:0.009784735812133072:0.04500978473581213:0.04827136333985649:0.046966731898238745:0.003913894324853229:0.008480104370515329:0.019569471624266144:0.002609262883235486:0.002609262883235486:0.0091324200913242:0.005218525766…	['True1:5:6:7:3:4:3:7:6:5:9:5:9:5:1:2:1:2:1:2:1:2:1:2:1:2:1:5:9:5:9:5:9:5:6:11:6:5:9:5:1:2:1:5:6:5:9:5:9:5:9:5:9:5:9:5:6:5:9:5:9:5:1:5:9:5:9:5:9:5:9:5:6:5:9:5:5:1:5:6:11:16:11:6:11:16:11:10:11:16:11:16:11:10:15:19:20:19:15:14:15:19:20:19:20:19:18:19:20:19:18:19:18:19:15:14:15:14:15:19:20:17 ', 'True1:5:1:2:1:5:9:5:9:5:5:9:5:9:5:9:5:9:5:6:11:16:11:6:11:16:11:16:11:6:5:6:5:9:5:1:2:1:2:1:2:1:2:1:6:5…
5	2	3	226	3	1.0	2.66599335595208	0.8756688152200343	61.979666666666674	185.93900000000002	0.12457912457912458:0.04713804713804714:0.05387205387205387:0.020202020202020204:0.15824915824915825:0.0707070707070707:0.07407407407407407:0.010101010101010102:0.05387205387205387:0.037037037037037035:0.03367003367003367:0.020202020202020204:0.016835016835016835:0.08417508417508418:0.11784511784511785:0.003367003367003367:0.010101010101010102:0.013468013468013467:0.03367003367003367:0.0168350168…	['True1:5:1:5:1:5:6:5:9:5:9:5:1:5:9:5:1:5:6:11:10:11:10:15:14:15:14:15:14:15:14:15:14:15:10:15:14:15:14:15:14:15:14:15:19:18:19:15:10:15:10:11:6:7:3:7:3:4:3:7:3:4:3:7:3:4:3:4:3:7:6:7:3:7:12:13:8:13:12:7:6:7:6:11:10:15:14:15:19:18:19:20:17 ', 'True1:5:1:2:1:5:1:5:9:5:9:5:5:1:9:5:9:5:1:2:1:2:1:5:1:2:1:2:1:1:2:2:1:1:2:2:1:5:1:6:5:5:1:5:1:5:1:5:9:5:6:7:12:7:3:7:3:7:12:7:6:5:6:11:10:11:16:11:6:11:10:1…
5	2	5	1126	3	0.6	2.4684969105246966	0.810799381846745	115.43266666666666	706.298	0.1019026120606256:0.03128023218316672:0.12576588197355693:0.0835214446952596:0.1705901322154144:0.10158013544018059:0.13576265720735248:0.00709448564979039:0.061915511125443405:0.010641728474685586:0.04192196065785231:0.054498548855207996:0.03031280232183167:0.0025798129635601417:0.005482102547565301:0.020960980328926154:0.0009674298613350532:0.0006449532408900354:0.0025798129635601417:0.0009674…	['False1:5:1:2:1:5:1:2:1:5:9:5:9:5:9:5:9:5:1:5:1:2:1:2:1:2:1:5:6:7:3:4:3:4:3:4:3:7:3:4:3:4:3:4:3:4:3:7:3:7:3:4:3:4:3:7:12:7:12:7:12:7:12:13:8:13:12:7:3:7:3:4:3:7:3:4:3:7:12:7:3:4:3:4:3:7:4:3:3:4:3:4:3:4:4:3:7:12:13:8:13:21:13:21:13:12:7:4:3:7:4:3:3:4:3:7:3:7:3:4:3:7:3:4:3:7:3:4:3:7:3:4:3:4:3:7:3:4:3:4:3:4:3:7:4:3:7:6:5:1:2:1:2:1:5:9:5:9:5:9:5:9:5:6:11:10:15:10:11:16:11:6:11:10:11:6:11:10:11:6:5:1…
5	2	4	452	4	1.0	2.4432862260282056	0.8025187122139266	87.3945	349.578	0.038869257950530034:0.02944640753828033:0.22025912838633688:0.07891637220259129:0.02944640753828033:0.0895170789163722:0.20848056537102475:0.0035335689045936395:0.004711425206124852:0.0447585394581861:0.08362779740871613:0.03180212014134275:0.015312131919905771:0.020023557126030624:0.043580683156654886:0.01060070671378092:0.004711425206124852:0.01060070671378092:0.024734982332155476:0.0047114252…	['True1:5:6:11:16:11:10:11:10:11:6:11:10:15:14:15:10:11:10:15:14:15:10:11:6:7:6:5:6:5:1:2:1:2:1:2:1:2:1:2:1:5:6:5:9:5:9:5:6:7:3:7:3:4:3:7:3:4:3:7:6:7:3:7:3:7:3:7:3:7:3:4:3:4:3:7:6:7:3:4:3:7:3:7:3:4:3:7:3:4:3:7:3:7:3:7:3:7:3:4:3:7:3:7:6:5:1:2:1:2:1:2:1:2:1:5:6:5:6:11:6:7:3:4:7:3:7:3:4:3:7:4:3:4:7:3:3:7:3:4:3:7:3:7:12:13:21:13:12:13:12:7:3:7:3:7:3:3:4:3:7:12:13:12:13:8:13:8:13:21:13:12:7:12:7:6:7:3…
5	2	5	659	4	0.8	2.3783961093438073	0.7812049863302307	83.22775	512.9110000000001	0.018704074816299265:0.014028056112224449:0.014696058784235137:0.011356045424181697:0.012024048096192385:0.01603206412825651:0.04208416833667335:0.13092852371409486:0.004008016032064128:0.018704074816299265:0.022712090848363394:0.134936539746159:0.2785571142284569:0.04876419505678023:0.08884435537742151:0.005344021376085505:0.0026720106880427524:0.004008016032064128:0.04275217100868404:0.00734802…	['True1:5:6:11:16:11:10:11:16:11:6:11:10:15:10:11:6:11:6:11:6:11:10:11:6:5:6:7:12:7:12:13:8:13:8:13:12:13:8:13:8:13:8:13:8:13:12:13:12:13:12:13:21:13:8:13:8:13:8:13:12:12:13:13:12:13:12:13:8:13:8:13:12:7:12:13:8:13:8:13:8:13:8:13:8:13:21:13:12:7:3:4:3:4:3:4:3:4:3:4:3:4:3:4:3:7:12:13:8:13:12:13:21:13:21:13:8:13:8:13:21:13:13:8:13:8:13:12:13:12:7:6:11:6:5:9:5:6:11:10:11:16:11:10:15:14:15:14:15:10:1…
5	2	5	488	4	0.8	2.7516627455073297	0.9038076748630953	54.52475	398.099	0.11764705882352941:0.07803121248499399:0.06962785114045618:0.03841536614645858:0.1212484993997599:0.05042016806722689:0.08283313325330131:0.022809123649459785:0.07082833133253301:0.024009603841536616:0.028811524609843937:0.08043217286914765:0.08883553421368548:0.004801920768307323:0.028811524609843937:0.006002400960384154:0.004801920768307323:0.013205282112845138:0.03601440576230492:0.0132052821…	['False1:2:1:5:9:5:1:2:1:5:9:5:9:5:9:5:9:5:9:5:9:5:9:5:1:2:1:2:1:5:1:5:6:7:6:5:6:7:12:13:12:7:12:7:6:7:12:7:3:4:3:4:3:7:12:13:12:13:8:13:12:13:12:7:12:13:8:13:12:13:21:13:21:13:8:13:21:13:12:13:8:13:12:13:12:13:13:12:8:13:8:13:12:13:8:13:12:13:12:13:12:13:12:7:3:7:6:5:9:5:1:2:1:2:1:5:9:5:9:5:9:5:1:2:1:5:9:5:1:2:1:2:1:2:1:2:1:5:1:2:1:2:1:2:1:5:9:5:1:5:1:2:1:2:1:2:1:5:6:11:10:15:14:15:14:15:10:11:6…
5	2	4	1045	0	0.0	2.480347634753029	0.8146918557800933	0.0	720.0	0.018957345971563982:0.003723764387271496:0.15132024373730535:0.04468517264725796:0.10223425863236289:0.11746784021665538:0.18686526743398782:0.03182125930941097:0.06059580230196344:0.056194989844278946:0.07718348002708192:0.04265402843601896:0.04705484089370345:0.0016926201760324984:0.027758970886932972:0.020311442112389978:0.0:0.0016926201760324984:0.002369668246445498:0.00033852403520649965:0.…	['False1:5:6:5:1:5:9:5:1:5:1:5:6:7:12:13:8:13:8:13:8:13:8:13:12:7:3:7:3:7:3:4:3:7:12:7:6:5:9:5:6:7:3:4:3:7:3:4:3:4:3:4:3:4:3:7:12:7:12:7:3:7:6:7:3:7:3:4:3:4:3:7:3:7:12:7:12:7:12:7:6:7:3:3:7:4:3:4:3:4:3:4:3:7:3:7:6:5:6:5:6:5:9:5:9:5:9:5:9:5:9:5:9:5:9:5:6:5:9:5:9:5:9:5:9:5:6:7:3:4:3:7:3:7:7:3:3:7:7:6:7:6:11:16:11:10:15:10:15:10:15:10:11:16:11:16:11:10:15:10:11:10:15:10:11:6:7:3:7:12:7:6:5:9:5:9:5:9…
5	6	3	247	2	0.6666666666666666	2.801865248624462	0.9202971257191948	129.6605	439.321	0.11389521640091116:0.08200455580865604:0.04783599088838269:0.015945330296127564:0.07972665148063782:0.06150341685649203:0.08200455580865604:0.0387243735763098:0.0387243735763098:0.04555808656036447:0.07972665148063782:0.05239179954441914:0.10478359908883828:0.009111617312072893:0.0387243735763098:0.02733485193621868:0.004555808656036446:0.009111617312072893:0.02050113895216401:0.0045558086560364…	['True1:5:9:5:1:2:1:2:1:5:9:5:9:5:9:5:1:2:1:2:1:2:1:5:1:2:1:2:1:2:1:5:9:5:9:5:9:5:1:5:1:2:1:2:1:2:1:2:1:2:1:2:1:2:1:2:1:2:1:2:1:2:1:2:1:5:6:5:9:5:1:5:1:2:1:2:1:2:1:2:1:5:9:5:9:5:9:5:1:2:1:2:1:5:9:5:6:7:12:7:6:5:6:11:6:11:10:15:10:11:10:15:14:15:10:11:6:7:3:4:3:4:3:7:6:11:16:11:10:11:10:15:14:15:19:18:19:20:17 ', 'True1:5:9:5:6:7:6:7:3:4:3:4:3:7:6:11:10:11:16:11:6:11:6:7:3:7:12:7:3:7:12:13:21:13:2…
5	6	6	327	5	0.8333333333333334	2.3190316512553566	0.7617062112997398	77.8006	569.003	0.10281280310378274:0.0504364694471387:0.02133850630455868:0.012609117361784675:0.0921435499515034:0.23569350145489815:0.03200775945683802:0.005819592628516004:0.028128031037827354:0.041707080504364696:0.2492725509214355:0.019398642095053348:0.013579049466537343:0.009699321047526674:0.03976721629485936:0.01842870999030068:0.004849660523763337:0.0038797284190106693:0.011639185257032008:0.005819592…	['True1:2:1:2:1:5:1:5:6:11:6:5:9:5:9:5:6:11:10:15:19:18:19:15:10:15:10:15:10:11:10:15:10:11:6:11:10:15:14:15:10:15:14:15:19:18:19:20:17 ', 'True1:5:9:5:9:5:9:5:6:11:16:11:16:11:6:11:16:11:6:11:10:15:14:15:10:15:10:15:14:15:19:20:19:18:19:20:17 ', 'False1:2:1:2:1:2:1:2:1:5:1:5:9:5:1:2:1:5:1:2:1:2:1:2:1:2:1:2:1:5:1:2:1:2:1:5:6:7:3:7:6:5:1:5:9:5:9:5:1:5:1:2:1:2:1:5:1:5:9:5:9:5:1:2:1:2:1:5:6:11:10:15…
5	6	8	764	2	0.25	2.1914680810918172	0.7198068419329874	107.836	1295.672	0.007400395835126065:0.004216504603734618:0.03837879700542122:0.03459254797349626:0.022287238619740125:0.02899922553997074:0.01394028052663282:0.20368298769469065:0.0037001979175630326:0.06600120471560107:0.011186644867051029:0.0034420445744772397:0.2077273900697014:0.14628689441528267:0.17451165992599604:0.004044402375010757:0.00025815334308579296:0.0005163066861715859:0.027364254367094054:0.000…	['False1:2:1:2:1:5:6:5:6:11:16:11:16:11:6:5:6:7:12:13:21:13:8:13:8:13:8:13:12:13:21:13:12:7:3:4:3:7:12:13:21:13:8:13:8:13:8:13:8:13:12:7:12:7:3:4:3:4:3:4:3:4:3:7:3:4:3:7:6:7:3:4:3:4:3:4:3:4:3:4:3:4:3:4:3:4:3:4:3:4:3:4:3:4:3:4:3:4:3:4:3:7:3:7:6:5:1:5:9:5:1:2:1:5:9:5:1:5:9:5:1:2:1:2:1:2:1:5:9:5:1:5:9:5:6:7:3:4:3:7:6:5:9:5:9:5:6:5:1:5:6:5:1:2:1:2:1:5:6:7:6:7:6:7:6:11:10:15:14:15:19:20:17 ', 'True1:5…
5	6	6	439	1	0.16666666666666666	1.762608037073616	0.578944012773191	45.833	945.833	0.24146155313871398:0.23840870062965083:0.0020988360999809196:0.0009540164090822362:0.013547033008967754:0.017553901927113147:0.218851364243465:0.005342491890860523:0.0010494180499904598:0.004293073840870063:0.011925205113527952:0.212459454302614:0.015741270749856897:0.0006678114863575654:0.0028620492272467086:0.0023850410227055905:9.540164090822362e-05:0.00028620492272467084:0.001144819690898683…	['False1:2:1:2:1:5:6:5:6:7:12:7:6:11:6:7:12:7:3:7:3:7:12:7:12:7:6:11:16:11:16:11:6:11:6:11:10:11:6:5:9:5:1:5:6:5:9:5:1:5:6:5:1:5:9:5:1:2:1:2:1:5:1:2:1:5:6:5:1:5:9:5:1:2:1:2:1:2:1:2:1:5:1:5:6:11:10:15:10:11:6:11:6:7:12:7:3:7:3:7:6:7:12:13:21:13:12:13:21:13:21:13:21:13:8:13:8:13:21:13:8:13:21:13:8:13:8:13:8:13:8:13:21:13:12:13:8:13:8:13:8:13:21:13:21:13:21:13:8:13:21:13:8:13:21:13:21:13:12:7:12:13:…
5	6	9	756	2	0.2222222222222222	2.039329167888729	0.6698354863870412	83.5145	1427.029	0.01755979412655162:0.010899182561307902:0.01786254919769906:0.008477141992128368:0.3191038449894036:0.22328186497123828:0.05086285195277021:0.04556463820768998:0.12670299727520437:0.0027247956403269754:0.004238570996064184:0.04798667877686951:0.08840448077505299:0.0007568876778686043:0.0025734181047532547:0.0012110202845897668:0.0003027550711474417:0.0006055101422948834:0.0019679079624583713:0.0…	['False1:2:1:5:6:5:6:5:6:11:10:15:19:15:14:15:10:11:10:11:6:7:12:7:12:7:3:7:6:5:9:5:6:5:1:5:6:5:6:7:6:5:9:5:9:5:9:5:6:5:9:5:6:5:9:5:9:5:1:5:1:5:9:5:1:2:1:5:9:5:1:5:9:5:9:5:6:7:12:13:12:13:21:13:21:13:12:7:3:4:3:7:3:4:3:4:3:4:3:4:3:4:3:7:6:5:1:2:1:5:9:5:6:5:1:2:1:5:1:2:1:5:6:11:16:11:16:11:10:15:19:20:19:15:10:11:6:11:6:7:3:4:3:4:3:4:3:4:3:4:3:7:12:7:3:4:3:7:3:7:12:13:8:13:8:13:21:13 ', 'True1:2:1…
5	6	8	772	2	0.25	1.8177722948646728	0.5970631953114898	90.3765	1260.753	0.011241631931287103:0.0035366931918656055:0.04218769736011115:0.0074523177971453835:0.055576607300745234:0.27194644436023746:0.35139573070607555:0.008210180623973728:0.04231400783124921:0.0013894151825186308:0.015915119363395226:0.15422508525956802:0.020588606795503346:0.00037893141341417203:0.0010104837691044587:0.0037893141341417205:0.00025262094227611467:0.00025262094227611467:0.0006315523556…	['False1:5:1:5:9:5:6:7:12:7:12:7:3:7:3:4:3:7:3:4:3:7:6:11:6:7:6:11:16:11:6:7:3:4:3:7:12:7:12:13:21:13:21:13:21:13:8:13:8:13:8:13:12:7:6:11:16:11:16:11:10:11:6:7:3:4:3:7:12:7:6:7:6:7:6:11:6:5:1:5:1:2:1:5:1:5:9:5:1:2:1:5:1:2:1:2:1:5:9:5:6:11:6:5:1:2:1:2:1:2:1:5:9:5:9:5:6:7:6:11:16:11:16:11:16:11:16:11:16:11:16:11:6:5:1:5:1:5:6:5:9:5:6:7:6:5:1:2:1:5:9:5:6:5:1:5:9:5:9:5:9 ', 'False1:5:9:5:9:5:9:5:9:5…
5	6	6	375	4	0.6666666666666666	2.8389593456151223	0.9324810060319303	73.53025	654.1210000000001	0.043256997455470736:0.01272264631043257:0.026717557251908396:0.008905852417302799:0.09541984732824428:0.05089058524173028:0.04834605597964377:0.026717557251908396:0.05216284987277354:0.05343511450381679:0.06870229007633588:0.06870229007633588:0.10432569974554708:0.020356234096692113:0.06997455470737914:0.024173027989821884:0.005089058524173028:0.06615776081424936:0.10814249363867684:0.0229007633…	['False1:2:1:5:9:5:9:5:1:5:9:5:6:5:1:5:1:5:9:5:6:7:3:4:3:7:12:7:6:7:6:7:6:7:12:7:3:7:3:7:3:7:3:7:6:5:6:5:9:5:6:11:6:11:16:11:16:11:10:15:19:15:14:15:10:15:10:15:10:11:6:7:6:7:12:13:21:13:12:13:21:13:8:13:8:13:8:13:8:13:12:13:12:13:8:13:12:13:12:13:21:13:21:13:21:13:12:7:3:7:3:7:3:7:6:7:12:13:21:13:8:13:12:13:8:13:21:13:12:13:8:13:21:13:12:13:8:13:12:7:12:13:12:13:12:13:21:13:12:13:8:13:12:13:12:7…
5	6	11	1749	1	0.09090909090909091	1.9541694026418628	0.6418640173015495	114.772	1914.772	0.0009073586788857635:0.00041738499228745124:0.16045730877415842:0.14503221123310045:0.0014880682333726523:0.18315942291988022:0.20526268033753742:3.6294347155430543e-05:0.000598856728064604:0.0004899736865983123:0.16288903003357227:0.03629434715543054:0.026222665819798565:0.00019961890935486798:0.0005625623809091734:0.0754740949097178:1.8147173577715272e-05:0.00016332456219943743:0.0002722076036…	['True1:5:6:7:6:11:16:11:16:11:16:11:10:15:10:11:16:11:6:11:6:11:6:11:6:11:10:15:19:18:19:18:19:15:10:15:10:15:10:15:19:15:10:11:16:11:16:11:16:11:16:11:10:15:14:15:14:15:14:15:19:18:19:18:19:18:19:18:19:18:19:18:19:15:14:15:10:11:6:5:9:5:9:5:9:5:6:11:6:7:6:5:9:5:1:2:1:5:9:5:1:5:9:5:6:11:10:15:14:15:10:15:19:18:19:20:17 ', 'False1:5:6:5:1:5:6:5:9:5:6:7:6:7:3:4:3:7:12:7:6:7:6:11:16:11:16:11:16:11:…
5	6	14	510	13	0.9285714285714286	2.0017067734729794	0.6574780821683742	58.417769230769245	939.4310000000002	0.028317601332593003:0.008606329816768461:0.32953914491948916:0.3184342032204331:0.03164908384230983:0.05108273181565797:0.02498611882287618:0.001943364797334814:0.004719600222098834:0.02082176568573015:0.06774014436424208:0.013048306496390895:0.007495835646862854:0.005830094392004442:0.024153248195446973:0.02498611882287618:0.003609106052193226:0.006662965019433648:0.018600777345918935:0.0052748…	['False1:5:1:5:6:7:3:7:6:11:6:11:16:11:6:7:3:4:3:7:12:13:8:13:12:7:12:7:12:7:6:11:10:11:16:11:16:11:10:11:16:11:16:11:10:11:16:11:10:11:6:7:6:11:6:5:1:5:6:5:9:5:1:2:1:2:1:5:6:11:6:11:10:15:10:15:10:11:6:7:6:7:3:4:3:4:3:7:3:4:3:7:6:7:6:7:6:11:16:11:10:11:10:11:10:11:6:11:16:11:10:11:10:15:19:18:19:15:10:15:14:15:10:11:6:5:1:2:1:2:1:2:1:2:1:5:6:7:6:5:6:7:12:7:12:7:3:7:3:7:12:13:21:13:12:7:6:5:6:7:6…
5	6	9	470	7	0.7777777777777778	2.7102849623042022	0.8902167803797989	75.31357142857144	887.195	0.023474178403755867:0.00782472613458529:0.08450704225352113:0.06416275430359937:0.03599374021909233:0.05712050078247261:0.0539906103286385:0.02190923317683881:0.007042253521126761:0.14241001564945227:0.1486697965571205:0.03442879499217527:0.056338028169014086:0.03442879499217527:0.10719874804381847:0.03442879499217527:0.005477308294209703:0.010172143974960876:0.041471048513302036:0.0125195618153…	['True1:2:1:2:1:5:6:11:10:11:16:11:10:11:10:11:16:11:10:11:16:11:6:11:16:11:10:11:16:11:6:5:9:5:1:5:6:11:16:11:6:7:3:4:3:4:3:7:3:4:3:4:3:4:3:4:3:7:6:5:6:11:16:11:16:11:10:15:10:11:10:11:10:11:16:11:16:11:10:15:10:15:19:20:17 ', 'False1:5:9:5:9:5:9:5:6:7:12:13:8:13:21:13:12:13:21:13:12:7:12:7:12:13:8:13:21:13:12:7:3:4:3:4:3:7:3:4:3:4:3:4:3:4:3:4:3:4:3:7:3:7:3:4:3:4:3:4:3:7:3:4:3:4:3:7:6:5:6:11:16:…
5	10	5	332	1	0.2	2.6249762222140327	0.86219637920517	63.72	783.72	0.03626373626373627:0.016483516483516484:0.14615384615384616:0.1054945054945055:0.05054945054945055:0.07912087912087912:0.12417582417582418:0.03956043956043956:0.014285714285714285:0.020879120879120878:0.03296703296703297:0.08241758241758242:0.12747252747252746:0.014285714285714285:0.03406593406593406:0.005494505494505495:0.001098901098901099:0.0032967032967032967:0.015384615384615385:0.003296703…	['False1:5:9:5:1:2:1:5:9:5:1:2:1:5:1:2:1:2:1:5:9:5:6:7:6:11:6:7:12:7:6:5:1:5:6:7:3:4:3:4:3:4:3:4:3:7:3:4:3:7:6:11:6:5:9:5:9:5:6:11:10:15:14:15:19:15:14:15:19:18:19:18:19:15:10:15:14:15:10:11:16:11:10:11:6:11:10:15:14:15:14:15:14:15:10:11:6:7:3:4:3:7:12:13:8:13:21:13:12:13:21:13:8:13:21:13:12:13:8:13:8:13:21:13:21:13:8:13:12:7:3:4:3:4:3:7:6:11:10:11:16:11:16:11:16:11:6:7:3:7:6:5:1:2:1:5:1:5:9 ', '…
5	10	49	745	46	0.9387755102040817	2.4725679483638205	0.8121365498007996	40.56432608695652	2405.9589999999994	0.05958268933539412:0.03523956723338485:0.015765069551777436:0.010278207109737248:0.06901081916537867:0.0178516228748068:0.016537867078825347:0.0010046367851622876:0.03972179289026275:0.03616692426584235:0.03678516228748068:0.0040958268933539415:0.015687789799072642:0.0723338485316847:0.0928129829984544:0.01375579598145286:0.0035548686244204018:0.022179289026275115:0.2232612055641422:0.2022411128…	['True1:5:1:2:1:5:9:5:9:5:9:5:6:5:1:5:6:7:12:7:3:7:6:11:16:11:10:15:14:15:10:11:16:11:10:15:14:15:14:15:19:18:19:18:19:20:17 ', 'True1:5:1:2:1:5:1:5:1:5:1:5:1:5:9:5:9:5:9:5:1:2:1:2:1:5:6:11:10:11:6:11:16:11:10:15:14:15:10:11:10:11:16:11:10:15:10:15:10:15:19:18:19:15:10:15:10:11:6:5:9:5:1:2:1:2:1:5:9:5:9:5:9:5:6:11:10:15:14:15:19:20:19:18:19:18:19:20:17 ', 'False1:5:6:5:1:2:1:2:1:2:1:2:1:5:9:5:9:5…
5	10	31	1293	13	0.41935483870967744	2.54874449922536	0.8371574036193385	37.90576923076923	3599.9999999999995	0.060507633056470694:0.009512319613939028:0.06486937961115494:0.04746879495151037:0.1655607628416315:0.06176047515196511:0.06621502482483412:0.007470651013874066:0.10987889193076887:0.02352559045983945:0.06194608138833465:0.01795740336875319:0.12871792492227738:0.005150573059254791:0.02115911094612779:0.025335251264442485:0.0006032202682010115:0.000556818709108626:0.0028304951046355157:0.00125284…	['False1:5:9:5:6:7:12:13:21:13:21:13:21:13:8:13:21:13:12:7:12:7:3:7:12:13:21:13:21:13:12:7:6:11:16:11:6:11:6:11:6:5:1:5:6:7:12:7:12:7:3:7:12:13:12:7:3:7:12:7:12:7:6:5:1:5:1:2:1:5:6:7:3:7:6:11:16:11:6:7:3:7:3:4:3:4:3:7:12:13:8:13:21:13:12:7:12:7:6:7:6:11:10:15:14:15:10:11:10:15:10:11:10:11:6:11:10:15:14:15:10:11:6:5:9:5:1:2:1:5:1:5:9:5:1:2:1:2:1:5:9:5:6:11:16:11:6:11:16:11:6:7:3:7:3:4:3:7:6:5:1:2:…
5	10	16	581	12	0.75	2.1595304608623502	0.7093166514736428	76.66483333333333	1639.9779999999998	0.10305610952406619:0.06069099337034442:0.0016169891661725866:0.0007545949442138738:0.24125478359294994:0.005012666415135018:0.10413410230151458:0.0011318924163208107:0.16283080903357947:0.003772974721069369:0.006360157386945508:0.10440360049587667:0.003126179054600334:0.09060529294453727:0.09772004527569665:0.0029644801379830757:0.0006467956664690346:0.0022098851937692016:0.005497763164986794:0.…	['False1:1:2:1:5:6:5:1:2:1:2:1:2:1:5:1:2:1:5:1:5:9:5:1:5:1:2:1:5:6:11:10:15:10:11:16:11:16:11:16:11:6:7:12:13:12:13:12:13:8:13:8:13:8:13:8:13:8:13:21:13:21:13:8:13:12:7:3:7:12:7:12:13:8:13:21:13:21:13:21:13:8:13:8:13:8:13:12:13:21:13:8:13:8:13:12:7:3:4:3:4:3:7:3:7:12:13:12:13:8:13:12:13:12:7:6:5:9:5:9:5:1:5:1:5:6:5:6:7:3:7:12:7:3:4:3:7:12:7:6:11:6:7:12:7:12:13:12:7:3:4:3:7:12:7:3:4:3:7:3:7:3:4:3:…
5	10	12	823	1	0.08333333333333333	2.028833672513141	0.666388149213387	10.848	1990.848	0.011943986820428337:0.002831548599670511:0.2909802306425041:0.13200164744645798:0.014518121911037891:0.010862850082372323:0.16129530477759474:0.0769666392092257:0.0013385502471169688:0.0019048599670510708:0.011532125205930808:0.029602553542009885:0.1399814662273476:5.1482701812191104e-05:0.00041186161449752884:0.006177924217462933:5.1482701812191104e-05:0.00010296540362438221:0.00025741350906095…	['False1:2:1:2:1:5:1:2:1:5:9:5:1:2:1:5:6:11:16:11:16:11:10:11:16:11:6:5:6:5:6:7:12:13:21:13:12:13:8:13:8:13:12:13:21:13:8:13:21:13:12:7:3:7:3:7:12:13:21:13:21:13:12:13:8:13:12:7:3:7:3:7:6:11:16:11:10:11:6:5:1:5:9:5:9:5:1:5:9:5:1:5:6:7:6:11:16:11:16:11:16:11:16:11:10:11:6:11:6:11:10:11:10:15:19:18:19:15:10:11:6:7:3:4:3:4:3:4:3:4:3:7:3:7:12:13:8:13:12:13:12:13:8:13:21:13:21:13:21:13:12:7:3:4:3:7:6:…
5	10	26	1179	8	0.3076923076923077	2.3865753049344707	0.7838915145979546	58.086	3599.9999999999995	0.1435095401939318:0.10062558648733187:0.01197998123240538:0.00663121676571786:0.053894275883640916:0.1445417578980294:0.03065373787926181:0.0460431654676259:0.010603690960275258:0.09189865498905224:0.15814826399749765:0.019017829214888957:0.05830466061933062:0.00046918986549890525:0.0021269940569283705:0.11523303096653112:0.00025023459493274944:0.00034407256803253047:0.0016265248670628714:0.0004…	['True1:2:1:2:1:5:6:11:16:11:16:11:10:15:14:15:19:18:19:15:19:18:19:20:17 ', 'True1:2:1:5:9:5:1:5:1:5:6:5:6:11:6:11:10:15:19:15:14:15:14:15:10:11:10:15:19:20:17 ', 'False1:5:6:5:9:5:1:5:9:5:1:5:9:5:6:5:9:5:9:5:9:5:9:5:1:2:1:2:1:5:6:11:6:11:6:11:10:11:6:5:1:2:1:5:9:5:6:11:10:11:10:15:10:11:10:15:14:15:10:11:10:15:10:15:10:15:14:15:10:11:16:11:6:5:9:5:1:2:1:2:1:2:1:2:1:5:1:5:1:5:1:5:9:5:1:2:1:2:1:2…
5	10	23	1115	5	0.21739130434782608	2.3237544808396846	0.7632574659483539	90.164	3599.9999999999995	0.03347522560871786:0.02370168568023157:0.03190873488847267:0.009330836029286565:0.023088711050570407:0.1116635450366082:0.08172995062148816:0.15736420909245702:0.012293546739315512:0.0020091946194449174:0.07968670185595096:0.10924570066405585:0.18372211816788694:0.0019751404733526308:0.0027243316873829387:0.002315681934275498:0.00017027073046143367:0.00017027073046143367:0.000510812191384301:0.0…	['False1:1:5:9:5:6:11:10:11:6:7:12:13:21:13:8:13:8:13:8:13:21:13:8:13:8:13:8:13:8:13:21:13:21:13:8:13:8:13:12:7:3:4:3:4:3:7:12:13:8:13:8:13:12:13:12:13:8:13:12:13:8:13:21:13:8:13:8:13:8:13:12:13:12:7:6:11:10:11:16:11:6:7:3:4:3:7:3:7:12:13:8:13:8:13:21:13:12:13:12:7:3:7:3:7:6:5:1:2:1:5:1:5:9:5:1:5:6:11:6:11:16:11:6:5:9:5:6:7:12:13:12:7:12:7:12:7:12:13:12:13:21:13:21:13:8:13:21:13:12:7:3:4:3:4:3:4:…
5	10	13	558	7	0.5384615384615384	1.8321648666533301	0.6017905612886049	57.34428571428571	1481.41	0.012833965614658164:0.00944386149003148:0.004923722657195899:0.0031479538300104933:0.21777383162482847:0.2528856243441763:0.0295423359431754:0.0008878844135927032:0.003470820889498749:0.008233110016950521:0.03519250948421987:0.0031479538300104933:0.002179352651545726:0.20276051335862458:0.20760351925094842:0.0025022197110339817:0.0005650173541044475:0.00040358382436031965:0.0015336185325692147:0…	['True1:1:5:6:5:1:5:6:11:10:11:16:11:10:15:10:15:10:11:16:11:10:15:14:15:19:20:17 ', 'False1:2:1:2:1:5:6:5:9:5:6:11:16:11:10:11:16:11:6:11:16:11:10:11:16:11:16:11:16:11:16:11:16:11:6:7:12:13:12:7:6:11:10:11:16:11:10:15:14:15:19:18:19:18:19:18:19:15:10:11:6:11:16:11:6:5:1:2:1:2:1:2:1:2:1:2:1:5:9:5:6:11:6:5:6:11:16:11:6:11:6:7:12:13:8:13:12:7:3:4:3:7:12:7:6:7:3:4:3:4:3:7:6:5:1:2:1:2:1:5:1:2:1:2:1:5…
5	10	5	306	3	0.6	2.749800380251629	0.9031959647201103	110.65233333333333	691.957	0.15384615384615385:0.11671087533156499:0.04111405835543767:0.022546419098143235:0.09416445623342175:0.07692307692307693:0.07029177718832891:0.017241379310344827:0.029177718832891247:0.03580901856763926:0.0649867374005305:0.058355437665782495:0.06763925729442971:0.013262599469496022:0.042440318302387266:0.022546419098143235:0.003978779840848806:0.007957559681697613:0.03050397877984085:0.010610079…	['True1:2:1:2:1:2:1:2:1:2:1:5:9:5:1:2:1:2:1:5:9:5:9:5:1:2:1:2:1:2:1:2:1:5:6:11:6:5:6:7:6:5:9:5:9:5:1:2:1:5:9:5:1:2:1:5:1:5:9:5:9:5:6:7:6:7:3:4:3:7:6:11:10:15:19:18:19:18:19:15:19:15:14:15:10:11:10:11:10:11:10:11:10:15:14:15:19:15:10:15:14:15:10:15:14:15:19:20:19:15:14:15:10:15:19:18:19:20:17 ', 'True1:5:6:7:6:5:6:11:6:11:10:11:10:15:19:20:19:15:14:15:10:11:6:11:10:11:16:11:16:11:10:15:14:15:14:15…
5	10	5	290	3	0.6	1.5171162720119187	0.4983100972467656	72.04566666666666	576.137	0.40758483033932136:0.005189620758483034:0.012375249500998005:0.00718562874251497:0.41397205588822356:0.02155688622754491:0.01716566866267465:0.004391217564870259:0.0031936127744510976:0.014770459081836327:0.02594810379241517:0.009181636726546906:0.013572854291417165:0.0027944111776447107:0.013173652694610778:0.011177644710578843:0.0011976047904191617:0.0015968063872255488:0.006786427145708583:0.…	['True1:5:1:5:1:2:1:2:1:5:6:7:12:13:12:7:6:5:6:11:16:11:10:15:19:20:17 ', 'True1:5:1:5:9:5:9:5:6:11:10:15:14:15:19:20:19:15:14:15:10:15:14:15:14:15:10:15:14:15:19:18:19:15:19:15:10:11:16:11:16:11:16:11:16:11:6:5:1:2:1:5:6:7:6:7:12:7:12:13:21:13:8:13:8:13:8:13:12:7:6:7:3:4:3:7:12:7:6:7:12:13:12:13:21:13:21:13:12:7:6:5:6:11:10:15:14:15:10:11:10:11:10:11:10:15:10:11:16:11:6:5:9:5:9:5:9:5:1:5:6:7:3:7…
5	14	36	892	22	0.6111111111111112	2.313853670540367	0.7600054582848068	56.770954545454536	3600.0000000000005	0.09617675083373035:0.09230585993330158:0.19821939018580276:0.1686517389232968:0.0064316341114816575:0.07714983325393045:0.10365054787994284:0.014084087660790853:0.0019354454502143877:0.003662458313482611:0.005597903763696998:0.02569676036207718:0.09823130061934254:0.003483801810385898:0.007414244878513578:0.0025607432110528825:0.0006550738446879466:0.0028287279656979514:0.005597903763696998:0.00…	['False1:5:1:2:1:5:9:5:6:5:6:5:9:5:1:5:1:2:1:2:1:2:1:2:1:5:6:7:12:13:12:13:8:13:21:13:8:13:8:13:21:13:12:13:21:13:21:13:12:13:21:13:12:13:21:13:21:13:21:13:8:13:12:7:12:7:12:7:3:4:3:7:3:4:3:7:6:7:3:7:12:7:3:7:12:13:12:7:3:4:3:4:3:4:3:4:3:7:6:11:6:7:12:13:12:7:3:7:3:7:12:13:12:13:21:13:21:13:8:13:12:13:12:13:21:13:8:13:21:13:12:13:12:13:8:13:21:13:12:7:3:7:12:7:3:4:3:4:3:4 ', 'True1:5:6:11:10:11:1…
5	14	25	915	7	0.28	2.40263897701678	0.7891677680698524	76.563	3600.0000000000005	0.10671108995716326:0.010217356814215452:0.08684753292083135:0.08472156116135174:0.14462954148818022:0.05448199270188799:0.011074091702363953:0.019768364270982074:0.002792321116928447:0.004093288910042837:0.055084880215770265:0.1247977153736316:0.17664604156750754:0.0010788513406314454:0.002950975725844836:0.0488973504680311:0.00022211645248294463:0.0005711565920990004:0.0015548151673806124:0.000…	['False1:1:2:1:2:1:2:1:5:6:5:6:11:16:11:10:11:6:7:6:5:9:5:6:7:12:13:12:7:12:13:21:13:12:7:12:7:6:11:6:5:6:11:6:5:6:5:6:7:12:13:12:7:6:11:6:7:6:5:9:5:1:5:9:5:1:5:9:5:9:5:6:11:6:11:10:11:10:15:10:11:6:11:10:11:10:15:10:11:6:5:9:5:1:5:6:11:16:11:10:11:6:5:1:5:1:2:1:2:1:5:1:5:1:2:1:5:6:5:6:5:9:5:1:2:1:5:9:5:9:5:1:2:1:5:6:7:6:7:3:7:12:13:12:13:12:13:21:13:8:13:8:13:8:13:21:13:21:13:8:13:12:13:12:13:12…
5	14	20	1015	0	0.0	2.5176637972536566	0.8269486754501534	0.0	3600.0	0.09725008851646406:0.05405405405405406:0.01947362209370943:0.005960108580195916:0.17968842204650065:0.04709075888115189:0.1217396435737047:0.02313230260828514:0.14469491325386521:0.026318895314528502:0.04207482591762068:0.10899327274873126:0.043904166174908534:0.01852944647704473:0.029033400212439515:0.017939336716629294:0.0:0.00023604390416617492:0.008733624454148471:5.901097604154373e-05:0.011…	['False1:1:5:1:2:1:5:1:2:1:2:1:2:1:2:1:5:6:5:1:5:6:11:6:5:9:5:9:5:9:5:9:5:6:11:16:11:6:7:3:7:6:5:6:11:6:5:9:5:9:5:1:5:1:2:1:5:1:2:1:2:1:2:1:2:1:2:1:2:1:2:1:5:9:5:6:5:1:5:1:2:1:2:1:2:1:2:1:5:6:11:6:5:9:5:1:2:1:5:6:7:3:7:6:11:10:15:10:15:10:11:6:11:16:11:10:15:14:15:14:15:14:15:10:11:16:11:10:11:16:11:16:11:6:7:3:7:12:7:6:11:16 ', 'False1:5:1:2:1:2:1:5:1:5:1:5:1:5:9:5:1:2:1:2:1:2:1:5:9:5:1:5:1:5:1:…
5	14	26	1048	8	0.3076923076923077	2.154728310875346	0.7077393433456083	51.950125	3600.0	0.06836124556726116:0.00830895866228354:0.16682628840628477:0.14865529469624414:0.12828410944011595:0.09882742732896746:0.16648978852276552:0.0008024227991613388:0.10765407811974219:0.003132037377371677:0.09023373799601377:0.001475422566199881:0.003908575570108456:0.0003623844899438304:0.002226076152512101:0.0009836150441332539:0.00020707685139647453:0.00010353842569823726:0.0006471151606139829:0…	['True1:1:5:9:5:1:2:1:2:1:2:1:5:1:5:1:2:1:2:1:5:1:5:6:7:6:11:6:7:3:7:12:13:12:13:21:13:12:13:12:7:6:5:1:2:1:2:1:5:1:2:1:5:9:5:9:5:1:5:9:5:6:11:10:15:14:15:19:20:17 ', 'False1:2:1:2:1:2:1:2:1:5:1:5:6:11:6:11:16:11:16:11:10:11:16:11:6:5:1:2:1:2:1:5:9:5:9:5:9:5:1:2:1:2:1:2:1:5:9:5:9:5:9:5:6:7:3:4:3:4:3:7:6:5:1:2:1:5:6:7:3:4:3:4:3:7:3:4:3:7:6:11:10:15:14:15:10:11:16:11:16:11:6:5:9:5:9:5:6:7:3:4:3:7:1…
5	14	29	1132	13	0.4482758620689655	2.1084805240013282	0.6925488535988485	63.66746153846154	3599.9999999999995	0.19568934762016066:0.06543481737547209:0.068055162572121:0.03188701760429097:0.2012498923567114:0.15311181369714716:0.036475697220957844:0.00012302090125112256:0.17930296357351114:0.001291719463136787:0.005252992483422933:0.0004428752445040412:0.00046747942475426575:0.00023373971237713288:0.0013040215532618992:0.0036168144967830035:0.00015992717162645933:0.027286035897498985:0.028171786386507067…	['True1:1:5:9:5:6:11:16:11:16:11:6:5:6:11:10:11:16:11:6:7:12:13:21:13:21:13:21:13:21:13:12:7:3:7:3:7:3:7:3:4:3:7:12:7:6:5:9:5:1:2:1:5:9:5:9:5:9:5:9:5:9:5:1:2:1:5:1:5:9:5:1:2:1:5:9:5:9:5:9:5:1:5:9:5:1:5:1:5:6:7:12:7:12:7:6:7:3:7:12:13:21:13:12:7:6:11:16:11:16:11:16:11:10:15:14:15:10:15:14:15:19:20:17 ', 'True1:5:1:5:9:5:6:5:6:7:3:4:3:7:12:7:3:7:3:4:3:4:3:7:12:7:3:7:3:4:3:4:3:7:3:7:6:11:16:11:16:11…
5	14	3	143	3	1.0	2.7913866004896084	0.9168553221689837	92.20800000000001	276.624	0.096:0.036:0.036:0.016:0.148:0.092:0.076:0.016:0.064:0.052:0.048:0.04:0.056:0.02:0.08:0.004:0.012:0.016:0.052:0.016:0.024	['True1:1:5:1:5:9:5:1:5:1:5:9:5:9:5:1:5:6:11:6:5:6:7:3:4:3:7:12:7:12:7:3:4:3:4:3:7:12:13:8:13:8:13:12:13:21:13:21:13:21:13:21:13:12:7:3:7:6:7:6:5:9:5:1:2:1:2:1:5:1:2:1:2:1:2:1:2:1:5:1:5:1:2:1:5:6:5:6:7:3:4:3:7:12:13:8:13:12:7:12:13:21:13:21:13:8:13:12:7:6:11:6:11:10:15:14:15:10:15:10:11:6:11:10:15:10:11:16:11:10:15:10:15:19:15:14:15:10:15:19:18:19:18:19:15:10:11:10:15:19:18:19:20:17 ', 'True1:2:1…
5	14	50	1060	39	0.78	2.352332585375817	0.7726441941202447	46.04523076923077	3599.999999999999	0.18120805369127516:0.018631673845537412:0.011252462519616683:0.0046078333166382855:0.22401415740091488:0.03452535977828976:0.03743029817356172:0.0034057898427326456:0.0918561554642893:0.006210557948512471:0.013322648502454171:0.015626565160773313:0.0757287388560553:0.09840061437777556:0.10280810711542956:0.0048415639921199375:0.0013022137633977762:0.0026044275267955524:0.005743096597549167:0.002…	['True1:5:9:5:1:5:1:2:1:5:1:5:9:5:9:5:1:5:6:5:1:5:1:5:1:2:1:2:1:2:1:5:1:2:1:5:9:5:6:11:16:11:10:11:6:5:6:5:6:11:16:11:6:7:3:4:3:7:12:7:3:7:6:7:6:11:6:11:16:11:10:11:16:11:16:11:16:11:16:11:10:11:10:15:10:11:10:15:19:20:17 ', 'True1:5:9:5:6:7:12:13:8:13:12:7:3:7:12:7:12:13:12:7:12:13:12:7:3:4:3:7:3:7:3:4:3:7:6:7:3:4:3:7:6:7:6:5:6:5:6:11:10:15:19:15:19:18:19:20:17 ', 'True1:2:1:5:9:5:6:7:3:7:6:7:12…
5	14	41	801	28	0.6829268292682927	2.2199572616799776	0.7291643622570825	48.69714285714285	3599.9999999999995	0.23380145638282063:0.11625055728934462:0.008247882300490415:0.003789567543468569:0.12394115024520731:0.09013226333779165:0.18825234061524743:0.012557586565611532:0.002229157378510923:0.012631891811561897:0.01939366919304503:0.11457868925546144:0.027121414771882894:0.005164214593550305:0.011294397384455342:0.007207608857185317:0.0010402734433050973:0.003789567543468569:0.008805171645118145:0.0015…	['True1:1:2:1:2:1:5:9:5:6:11:6:5:1:5:9:5:9:5:1:5:6:5:1:5:6:5:1:2:1:5:6:11:10:15:14:15:10:15:10:11:10:15:14:15:14:15:14:15:19:20:19:15:19:15:14:15:14:15:14:15:19:20:17 ', 'False1:2:1:5:6:11:6:5:9:5:1:2:1:5:1:5:1:2:1:5:1:5:9:5:1:2:1:5:1:2:1:2:1:5:9:5:6:11:6:11:6:5:1:5:1:2:1:2:1:5:9:5:1:5:1:5:6:7:6:7:3:4:3:4:3:7:6:7:12:13:8:13:8:13:21:13:12:7:3:4:3:7:3:4:3:4:3:7:12:7:3:7:12:13:8:13:12:13:12:13:8:13:…
5	14	20	676	11	0.55	1.9771157656607237	0.6494009507576942	68.29063636363638	2371.197	0.024189353216577076:0.012744928038841686:0.022542049592509102:0.01404543089994798:0.034419975723946596:0.03008496618692561:0.12606207733657013:0.006329113924050633:0.01404543089994798:0.009190220218484481:0.02054794520547945:0.31818970001734004:0.31151378533032775:0.0013005028611062944:0.007369516212935669:0.0052020114444251775:0.0009537020981446159:0.012918328420322525:0.017686838911045603:0.00…	['False1:1:2:1:2:1:2:1:5:6:5:1:5:9:5:9:5:9:5:6:11:16:11:6:11:16:11:10:11:6:7:3:7:12:13:8:13:12:7:12:7:6:5:1:2:1:5:9:5:1:2:1:5:6:7:6:7:3:7:6:11:6:5:1:2:1:2:1:5:1:5:9:5:1:5:9:5:6:7:12:13:21:13:21:13:12:13:8:13:21:13:8:13:21:13:12:7:12:13:21:13:12:7:12:7:12:13:8:13:21:13:12:7:3:7:12:13:21:13:21:13:21:13:21:13:12:13:8:13:21:13:8:13:21:13:12:13:21:13:12:7:3:7:12:7:6:7:12:7:3:7:12:13:21:13:12:13:8 ', '…
5	14	35	884	24	0.6857142857142857	2.564182008321663	0.8422279883865991	70.06529166666668	3600.0000000000005	0.015975346250575607:0.008324182636109241:0.10435337040841627:0.10176756048315681:0.016364988842053063:0.011335057206616839:0.008005384152173143:0.0021253232262406574:0.007332365130530268:0.09099925613687082:0.05724203889341504:0.0059863270872445185:0.11104813857107435:0.005950905033473841:0.09432892919131451:0.04835110339697496:0.0008501292904962629:0.004640289043958769:0.10577025255924338:0.094…	['True1:2:1:5:6:5:6:11:16:11:16:11:10:11:6:11:16:11:16:11:10:15:10:15:19:20:17 ', 'True1:5:9:5:1:2:1:5:9:5:9:5:6:11:10:11:6:7:6:11:16:11:16:11:10:15:14:15:19:18:19:20:17 ', 'True1:5:1:2:1:5:6:11:10:15:19:20:17 ', 'True1:5:6:7:6:11:10:11:10:15:10:15:14:15:10:15:14:15:19:18:19:18:19:15:10:11:16:11:6:5:9:5:1:2:1:5:1:5:1:2:1:5:9:5:1:5:6:11:16:11:6:11:6:7:3:4:3:4:3:4:3:7:6:11:10:15:10:11:10:15:19:15:1…
5	18	34	739	20	0.5882352941176471	2.0986733924678576	0.6893276155445794	60.28874999999999	3600.0	0.019335710909637777:0.004039015167791002:0.017402139818674:0.007562411377991664:0.02780045546341254:0.02337472607742878:0.023976281527950845:0.006617109955742706:0.011472521806385081:0.006488205216345121:0.00996863318007992:0.02015210759248915:0.020023202853091566:0.20010312379151807:0.2997894555923173:0.0034804279637347998:0.0008593649293172345:0.09672152279465475:0.19245477592059468:0.00137498…	['True1:1:2:1:5:9:5:6:5:6:7:3:7:3:4:3:7:3:4:3:7:6:11:16:11:6:11:6:11:16:11:6:5:6:5:9:5:6:11:6:7:12:7:3:7:3:7:6:5:1:2:1:5:1:5:9:5:6:11:10:11:6:5:6:5:1:2:1:2:1:2:1:2:1:2:1:2:1:5:9:5:9:5:6:11:16:11:10:15:14:15:19:20:17 ', 'True1:5:9:5:1:2:1:5:9:5:1:2:1:5:6:7:6:7:6:5:9:5:9:5:9:5:1:2:1:2:1:2:1:2:1:5:9:5:9:5:9:5:1:5:1:5:1:2:1:5:6:11:6:5:1:5:6:7:3:4:3:4:3:4:3:7:6:5:9:5:9:5:6:5:6:11:10:15:14:15:10:15:10:…
5	18	43	764	31	0.7209302325581395	2.2774335928669074	0.7480429655068941	52.01225806451613	3599.9999999999995	0.22787037995651724:0.13458950201884254:0.0029333609414363116:0.002036097594644028:0.20336818856334335:0.012320115954032509:0.007178106774338268:0.0021051178520895882:0.10194292024709252:0.008316941022190013:0.07336853366463057:0.005383580080753701:0.007178106774338268:0.005625150981813162:0.03406149704938399:0.06349863684991545:0.0010698139904061841:0.021568830451737585:0.049901646133140076:0.03…	['False1:1:2:1:5:1:2:1:5:1:5:1:5:6:5:1:5:9:5:6:11:16:11:16:11:10:11:6:5:1:5:1:2:1:2:1:5:6:7:6:11:10:15:14:15:19:18:19:18:19:15:14:15:10:15:14:15:10:15:19:15:10:15:19:15:14:15:19:18:19:15:14:15:19:15:19:20:19:18:19:18:19:20:19:15:10:15:14:15:19:15:10:15:14:15:14:15:14:15:19:15:10:11:6:7:6:5:9:5:6:11:16:11:16:11:6:5:6:11:16:11:6:5:1:5:9:5:1:5:9:5:9:5:1:5:1:5:1:2:1:2:1:2:1:2:1:5:1:2:1:5:9:5:9:5:9:5:…
5	18	25	730	6	0.24	2.5026973670895813	0.8220328206748256	58.621833333333335	3599.9999999999995	0.0027986535149522465:0.0011938312196649445:0.004012055738218256:0.0027595115077501176:0.06268592453421011:0.05744089556912479:0.08957648348207296:0.05628620635666197:0.059867700015656805:0.058615155785188666:0.002074526381712854:0.03740018788163457:0.05990684202285893:0.13018631595428212:0.14337717238139971:0.0009198371692500392:0.00011742602160638798:0.10924534210114295:0.11333568185376545:0.00…	['False1:1:2:1:2:1:5:1:2:1:5:6:7:3:4:3:4:3:4:3:7:12:7:6:5:6:7:6:7:6:7:3:7:12:7:12:13:12:7:12:13:8:13:12:13:12:7:3:7:6:7:12:13:12:13:21:13:21:13:21:13:21:13:21:13:21:13:8:13:8:13:8:13:12:13:12:7:6:11:6:5:9:5:9:5:9:5:1:5:6:7:6:5:1:5:9:5:1:2:1:5:6:7:3:4:3:4:3:7:3:4:3:7:3:4:3:4:3:7:3:4:3:7:3:4:3:7:6:7:12:7:12:13:12:7:6:7:6:7:6:5:6:5:6:11:16:11:16:11:16:11:16:11:16:11:16:11:10:15:19:15:19:15:19:18:19 …
5	18	88	1002	81	0.9204545454545454	2.326820941380205	0.7642646717099292	30.857456790123432	3599.9999999999986	0.06441848732973728:0.009546354146455042:0.007994101439714385:0.0060149792386200475:0.16461639954984672:0.11195622647366991:0.011176219488532733:0.00038806317668516434:0.13593853079281307:0.011680701618223446:0.02099421785866739:0.0035313749078349954:0.0025224106484535683:0.018898676704567505:0.14094454577205168:0.006558267685979277:0.003143311731149831:0.11766075517094184:0.14789087663471615:0.0…	['True1:1:5:6:7:6:5:1:5:1:2:1:5:6:11:16:11:10:15:19:15:19:15:10:15:10:15:19:20:19:20:17 ', 'True1:5:1:2:1:5:9:5:1:2:1:5:6:11:10:15:19:18:19:15:19:15:19:20:19:18:19:15:19:20:17 ', 'True1:5:9:5:1:5:9:5:6:7:6:11:6:5:6:5:1:2:1:2:1:2:1:2:1:2:1:5:9:5:9:5:1:2:1:2:1:5:6:5:1:5:1:5:9:5:6:11:16:11:16:11:6:7:6:5:1:5:6:5:9:5:6:11:10:15:14:15:10:15:19:18:19:15:14:15:19:18:19:20:17 ', 'False1:5:1:2:1:5:6:5:6:11…
5	18	35	1001	21	0.6	2.320284297419269	0.7621176538788423	54.98776190476188	3600.000000000001	0.03088331925279264:0.0028161081385525205:0.1007540911793235:0.006445758628242436:0.15072436559341656:0.08413905316186364:0.14355893488532182:0.0016896648831315122:0.14030476548077225:0.09264995775837792:0.012328295628774367:0.11868331299477455:0.005663506367533403:0.0029099784098376045:0.09305672893394662:0.0037235207609749993:0.0006570918989955881:0.0009699928032792014:0.0042867423886855036:0.0…	['True1:1:5:1:5:1:2:1:2:1:5:1:2:1:5:6:5:9:5:6:11:10:11:16:11:6:11:10:15:14:15:19:20:19:18:19:20:17 ', 'True1:5:9:5:6:7:12:13:8:13:12:7:12:7:3:7:6:7:12:13:8:13:8:13:21:13:21:13:8:13:12:7:3:4:3:7:3:7:6:11:16:11:10:15:19:18:19:20:19:20:19:18:19:20:17 ', 'True1:5:9:5:6:5:6:5:9:5:6:7:12:13:21:13:21:13:21:13:21:13:8:13:12:13:8:13:12:13:8:13:12:7:6:5:1:2:1:5:1:2:1:5:6:11:16:11:6:5:6:5:1:5:1:5:6:7:12:7:1…
5	18	30	680	16	0.5333333333333333	2.4190949738287784	0.7945728840276457	75.61312500000001	3600.0	0.013278788939446973:0.009384844242212111:0.0014656982849142457:0.0006781589079453972:0.007109730486524326:0.1101898844942247:0.09898932446622331:0.05514963248162408:0.003937696884844242:0.0019907245362268114:0.11950910045502275:0.09513913195659783:0.15308890444522227:0.06046552327616381:0.06164683234161708:0.0638344417220861:0.00035001750087504374:0.0031282814140707036:0.004397094854742737:0.000…	['True1:1:2:1:2:1:2:1:5:1:5:6:11:6:5:6:7:3:4:3:7:6:7:12:7:6:11:6:11:16:11:16:11:10:15:14:15:14:15:19:15:14:15:14:15:14:15:19:18:19:15:14:15:10:11:6:11:10:11:16:11:10:11:6:11:16:11:10:15:10:11:10:11:16:11:10:15:19:18:19:15:14:15:14:15:14:15:14:15:14:15:19:18:19:18:19:18:19:15:10:11:10:11:16:11:10:15:19:15:10:15:19:20:17 ', 'False1:2:1:5:1:2:1:5:6:5:9:5:6:11:16:11:10:11:10:11:16:11:6:11:10:11:16:11…
5	18	32	846	16	0.5	2.2564038859908413	0.741135574510035	45.56	3600.0	0.011104327253300772:0.004998855223994505:0.16179500877661604:0.0073647256353506834:0.027207509730596047:0.20594520338853697:0.23078684270777686:0.026024574524917958:0.010875372052201786:0.014424177669236054:0.026177211325650613:0.05563611386705335:0.09799282607036557:0.0005342288025642982:0.010684576051285965:0.001679004808059223:0.0006105472029306265:0.015187361672899337:0.016904525681141723:0.…	['True1:1:5:6:7:12:13:12:7:3:7:12:13:21:13:8:13:21:13:12:13:8:13:8:13:8:13:12:7:12:7:12:7:6:5:6:5:9:5:6:11:10:15:14:15:19:18:19:15:19:15:19:20:19:20:19:20:17 ', 'True1:5:9:5:6:11:10:15:14:15:14:15:14:15:10:15:19:20:17 ', 'False1:2:1:5:1:5:6:11:6:7:3:4:3:4:3:7:3:7:3:7:3:4:3:7:3:7:12:13:12:13:8:13:21:13:12:7:3:7:6:11:16:11:10:11:6:5:9:5:9:5:1:5:9:5:9:5:1:2:1:2:1:2:1:2:1:5:1:2:1:2:1:5:9:5:6:5:6:7:6:…
5	18	24	768	5	0.20833333333333334	2.461630308018685	0.808543986248102	60.7644	3600.0	0.05977856729736429:0.002230851854912005:0.10427166818144262:0.042881930099975214:0.18369412542344873:0.06802032553912253:0.06560356936296786:0.0022721639262992645:0.06310418904403867:0.0032429976038998594:0.08029001074113856:0.06393043047178386:0.1215814260927043:0.001156737998843262:0.0024580682475419317:0.07617945963810625:0.0001032801784681484:0.00016524828554903743:0.0008468974634388168:0.00…	['False1:1:5:1:2:1:2:1:5:6:7:3:7:6:7:6:11:6:11:6:5:9:5:1:5:6:5:6:11:10:11:16:11:10:11:16:11:10:11:16:11:16:11:16:11:16:11:16:11:6:7:6:11:10:11:10:11:10:11:6:7:3:4:3:4:3:4:3:4:3:7:3:7:12:7:3:7:12:13:12:7:12:7:3:4:3:7:3:4:3:7:6:7:3:7:3:4:3:7:12:13:8:13:8:13:8:13:21:13:12:13:12:7:12:13:8:13:8:13:12:7:12:13:21:13:8:13:12:7:6:11:10:11:6:5:1:2:1:5:9:5:1:5:1:5:1:5:6:7:3:4:3:7:3:7:3:4:3:4:3:7:6:11:16 ', …
5	18	30	815	16	0.5333333333333333	2.2643051793026916	0.7437308233457633	77.5350625	3599.999999999999	0.26035939935997376:0.020431607450562075:0.040699105604332486:0.015098055304833019:0.2729958152129318:0.040781160252728314:0.06244358742922786:0.027980635102978584:0.022893246902437023:0.01362107163370805:0.031016657093624354:0.0542381225896447:0.07516205793058177:0.004102732419791581:0.010256831049478953:0.015344219250020514:0.001312874374333306:0.0011487650775416428:0.005005333552145729:0.00254…	['False1:1:2:1:2:1:5:1:5:1:5:1:5:6:7:6:5:6:5:1:5:9:5:9:5:1:2:1:5:6:11:16:11:16:11:6:5:6:7:12:13:8:13:12:13:12:13:21:13:8:13:21:13:8:13:21:13:8:13:12:7:12:13:21:13:21:13:8:13:12:7:6:11:16:11:6:7:6:5:1:2:1:5:1:5:1:5:1:2:1:5:1:5:6:7:12:7:12:13:8:13:21:13:21:13:21:13:21:13:8:13:21:13:12:13:12:7:12:7:12:7:12:13:21:13:12:7:12:7:12:13:8:13:12:7:6:5:6:7:12:13:21:13:8:13:8:13:8:13:8:13:21:13:8:13:12:13:21…
5	18	32	840	19	0.59375	2.3984758626211184	0.7878003567661688	66.49263157894738	3600.0	0.1300792231024789:0.12445693841042678:0.12509583439815997:0.11823835079649034:0.01086123179146435:0.01963540335633359:0.14243121219865407:0.017761308458982876:0.0020870602265951103:0.010137149672033392:0.03709856035437431:0.14664792571769317:0.04732089615810546:0.0008518613169775961:0.003918562058096942:0.028452167987051708:0.0008092682511287163:0.001916687963199591:0.005068574836016696:0.001916…	['True1:1:2:1:2:1:2:1:2:1:5:9:5:1:5:1:2:1:2:1:5:1:5:1:2:1:2:1:2:1:5:6:11:16:11:16:11:10:15:19:20:19:18:19:18:19:20:17 ', 'False1:2:1:2:1:5:6:5:1:2:1:2:1:5:9:5:1:2:1:5:6:11:6:5:1:5:9:5:1:2:1:5:6:7:3:7:6:11:10:15:10:11:6:7:6:5:9:5:1:5:6:11:6:7:6:7:12:7:12:13:12:7:3:4:3:7:12:13:12:13:21:13:8:13:21:13:12:7:12:13:21:13:21:13:21:13:12:7:12:7:3:4:3:7:3:7:3:7:6:11:6:5:9:5:6:11:16:11:16:11:6:7:12:13:21:13…
6	2	4	569	3	0.75	1.9560350249314227	0.6767416750415441	54.77	344.30999999999995	0.1653764954257565:0.3391977480647431:0.09007741027445461:0.003518648838845883:0.00211118930330753:0.19634060520760027:0.08022519352568613:0.02322308233638283:0.013370865587614356:0.0028149190710767065:0.005629838142153413:0.0049261083743842365:0.01618578465869106:0.003518648838845883:0.00211118930330753:0.01688951442646024:0.02674173117522871:0.007741027445460943	['False1:1:2:3:2:3:2:1:2:3:2:1:2:6:2:1:2:3:2:6:7:6:7:6:2:3:2:6:7:6:7:6:8:9:8:6:8:6:2:1:2:6:7:6:7:6:7:6:2:6:2:1:2:3:2:3:2:1:2:3:2:1:2:6:2:6:2:1:2:6:2:1:2:6:7:6:2:6:2:6:2:1:2:1:2:3:2:1:2:6:2:6:7:6:7:6:7:6:7:6:7:6:2:1:2:1:2:3:2:1:2:3:2:1:2:3:2:3:2:6:8:6:7:6:2:1:2:7:6:6:2:3:2:3:2:1:2:6:2:3:2:7:6:6:2:1:2:3:2:1:2:3:2:3:2:6:2:1:2:3:2:3:3:2:2:3:2:1:2:1:2:3:2:3:2:1:2:1:2:3:2:3:2:3:2:1:2:6:2:7:6:6:2:3:2:1:…
6	2	3	605	1	0.3333333333333333	2.4314299511090733	0.8412170318460542	81.411	441.411	0.015748031496062992:0.14960629921259844:0.051181102362204724:0.007874015748031496:0.013385826771653543:0.17165354330708663:0.03937007874015748:0.05196850393700787:0.031496062992125984:0.003937007874015748:0.01653543307086614:0.04015748031496063:0.08740157480314961:0.014173228346456693:0.0007874015748031496:0.029133858267716535:0.16535433070866143:0.11023622047244094	['False1:2:6:8:6:2:6:2:3:2:6:2:1:2:3:2:6:2:3:2:3:2:3:2:3:2:3:2:6:7:6:8:6:2:6:7:6:7:6:7:6:8:6:8:6:8:6:8:6:2:1:2:3:2:6:2:6:7:6:8:9:10:9:13:14:13:17:18:17:18:17:18:17:16:17:18:17:18:17:18:17:18:17:18:17:17:18:17:18:18:17:18:17:18:17:18:17:18:17:18:17:18:17:16:17:16:17:18:17:17:18:18:17:18:17:18:16:17:18:17:18:17:18:16:17:18:17:17:18:18:17:17:18:18:17:18:17:17:18:17:18:18:17:16:17:18:17:17:18:18:17:1…
6	2	7	727	6	0.8571428571428571	2.2219892086502844	0.7687555078615975	52.76116666666667	496.567	0.01932633903920486:0.03920485919381557:0.01435670900055218:0.004969630038652678:0.00883489784649365:0.020982882385422418:0.00717835450027609:0.1319712865819989:0.28934290447266703:0.13252346769740475:0.009387078961899503:0.022087244616234125:0.16344561016013254:0.04362230811706239:0.0033130866924351186:0.013804527885146328:0.054113749309773605:0.02153506350082827	['False1:2:6:7:6:2:6:7:6:7:6:2:3:2:1:2:6:7:6:8:9:10:9:10:9:10:9:10:9:13:9:8:9:8:9:8:9:8:9:10:9:10:9:10:9:10:9:8:9:13:17:13:14:13:9:10:9:10:9:8:9:10:9:10:9:8:9:8:9:10:9:10:9:10:9:10:9:10:9:10:9:8:9:8:9:10:9:10:9:13:12:5:12:5:12:5:12:5:12:5:12:5:12:5:12:5:12:13:17:18:17:18:17:16:17:13:9:10:9:13:14:13:14:13:14:13:9:13:17:18:17:18:17:18:17:18:17:18:17:18:17:16:17:16:17:13:9:10:9:8:9:10:9:10:9:10:9:10…
6	2	3	711	1	0.3333333333333333	1.8097487019812666	0.6261300806850332	169.694	529.694	0.07484604452865941:0.24538133585978208:0.08289909995262909:0.0009474182851729038:0.0:0.30317385125532925:0.1350071056371388:0.12174324964471814:0.022738038844149693:0.0028422548555187117:0.0014211274277593558:0.0004737091425864519:0.0028422548555187117:0.0004737091425864519:0.0004737091425864519:0.0009474182851729038:0.0028422548555187117:0.0009474182851729038	['True1:2:6:2:1:2:3:2:1:2:1:2:3:2:1:2:3:2:3:2:3:2:6:2:3:2:1:2:3:2:6:7:6:7:6:2:3:2:1:2:6:8:9:8:6:2:3:2:6:7:6:8:9:8:6:7:6:2:6:8:9:8:6:7:6:7:6:2:3:2:6:7:6:2:6:8:6:2:6:7:6:2:3:2:1:2:3:2:1:2:3:2:3:2:3:2:2:6:8:6:7:6:8:6:8:6:8:9:8:6:2:6:2:3:2:1:2:2:6:7:6:7:6:7:6:8:6:8:6:7:6:8:6:7:6:8:6:7:6:7:6:7:6:7:6:8:6:2:6:7:6:8:9:10:9:10:9:8:6:2:6:8:7:6:6:7:2:6:2:6:8:7:6:6:7:6:7:6:8:9:8:9:8:6:2:1:2:3:2:6:2:6:8:7:6:6…
6	2	5	500	5	1.0	1.915042934159978	0.6625593849401207	80.96679999999999	404.83399999999995	0.2684085510688836:0.35570071258907365:0.05522565320665083:0.0011876484560570072:0.0035629453681710215:0.09501187648456057:0.03800475059382423:0.02553444180522565:0.03503562945368171:0.0017814726840855108:0.007125890736342043:0.013064133016627079:0.05463182897862233:0.030285035629453682:0.0029691211401425177:0.0035629453681710215:0.008907363420427554:0.0	['True1:2:1:2:1:2:1:2:1:2:1:2:1:2:1:2:1:1:2:2:6:2:1:2:1:1:2:2:1:2:6:7:6:7:6:7:6:7:6:2:1:2:1:2:1:2:1:1:2:2:1:2:1:2:1:2:1:2:1:1:2:2:1:2:1:2:7:6:6:2:1:2:1:2:1:2:3:2:1:2:1:2:3:2:1:2:1:2:1:2:1:2:1:2:1:2:2:1:2:1:2:1:2:1:2:1:2:1:2:7:6:6:2:2:1:2:1:2:3:2:6:2:1:2:1:2:1:2:1:2:2:1:1:2:2:2:1:1:2:1:2:2:3:1:2:2:3:2:2:1:1:2:2:2:1:2:2:1:1:2:2:1:2:2:1:2:1:2:1:2:1:2:1:2:1:1:2:1:2:2:6:2:1:2:2:1:2:2:1:2:3:2:1:2:1:2:3…
6	2	6	1613	1	0.16666666666666666	2.135964360436229	0.7389929529310613	67.442	967.442	0.026772434308378782:0.060320608163939846:0.02396298132540076:0.0003305238803503553:0.008263097008758883:0.13815898198644852:0.023467195504875228:0.19781854238968766:0.24442240951908775:0.10874235663526689:0.0011568335812262437:0.016691455957692943:0.12163278796893076:0.006610477607007106:0.00016526194017517766:0.005453644025780862:0.012394645513138325:0.0036357626838539082	['False1:2:3:2:6:8:9:13:9:10:9:13:9:13:12:13:9:13:9:13:9:8:6:7:6:8:6:8:9:8:6:2:3:2:1:2:3:2:3:2:1:2:1:2:1:2:3:2:1:2:6:2:3:2:1:2:1:2:1:2:1:2:6:7:6:8:9:8:6:8:9:8:6:8:9:8:6:8:6:8:9:8:9:13:9:8:6:7:6:8:6:2:3:2:6:7:6:8:6:2:3:2:3:2:3:2:3:2:3:2:1:2:1:2:1:2:3:2:3:2:6:7:6:8:6:7:6:8:6:8:9:10:9:13:9:8:9:10:9:13:9:8:9:8:6:7:6:7:6:8:9:8:6:8:6:8:9:6:8:6:7:6:8:9:10:9:10:9:10:9:10:9:13:12:13:9:9:10:13:9:10:9:10:9:…
6	2	4	159	4	1.0	2.635507936815953	0.9118231693262457	30.78225	123.129	0.02512562814070352:0.10552763819095477:0.03015075376884422:0.06532663316582915:0.010050251256281407:0.135678391959799:0.035175879396984924:0.04522613065326633:0.07035175879396985:0.04522613065326633:0.09547738693467336:0.04020100502512563:0.06030150753768844:0.0:0.020100502512562814:0.07537688442211055:0.12562814070351758:0.01507537688442211	['True1:2:3:2:3:2:6:2:6:2:6:8:6:7:6:7:6:7:6:7:6:8:9:8:6:8:9:13:12:5:12:11:4:11:4:11:4:11:4:11:4:11:4:11:4:11:4:11:12:5:12:11:4:11:15 ', 'True1:2:6:2:6:2:6:2:6:2:6:8:6:7:6:6:7:6:2:3:2:6:8:9:10:9:13:17:16:17:13:12:11:4:11:4:11:15 ', 'True1:2:6:6:2:6:7:6:8:6:2:1:2:3:2:3:2:3:2:8:6:9:10:9:10:9:10:9:10:9:10:9:10:9:13:17:16:17:16:17:16:17:16:17:16:17:18:17:13:17:13:9:10:10:9:13:17:13:16:17:17:16:17:16:1…
6	2	2	219	2	1.0	2.0143268678024473	0.696909268608627	79.7705	159.541	0.10810810810810811:0.35135135135135137:0.17027027027027028:0.0:0.005405405405405406:0.15135135135135136:0.01891891891891892:0.04054054054054054:0.021621621621621623:0.005405405405405406:0.010810810810810811:0.024324324324324326:0.043243243243243246:0.002702702702702703:0.005405405405405406:0.005405405405405406:0.032432432432432434:0.002702702702702703	['True1:2:6:2:3:2:3:2:1:2:6:2:3:2:1:2:3:2:6:2:3:2:6:2:3:2:3:2:6:2:6:8:6:2:6:2:1:2:6:2:3:2:6:2:1:2:3:2:3:2:3:2:3:2:6:8:9:8:9:8:6:7:6:8:6:2:1:2:1:2:6:7:6:2:3:2:6:8:6:2:6:2:6:8:6:7:6:8:6:2:1:2:6:8:6:2:3:2:1:2:3:2:6:2:3:2:1:2:1:2:6:7:6:2:3:2:3:2:3:2:3:2:3:2:3:2:1:2:3:2:1:2:2:3:3:2:6:2:6:8:6:2:6:2:1:2:3:2:6:2:1:2:6:2:6:7:6:2:6:2:6:8:6:7:6:2:1:2:3:2:3:2:1:2:1:2:1:2:3:2:6:1:2:2:3:2:1:2:1:3:1:2:2:1:2:3:2…
6	2	6	1627	2	0.3333333333333333	1.8845376961368465	0.6520052968925211	90.848	901.696	0.1240321193002581:0.26455405792945225:0.10410094637223975:0.0:0.0015772870662460567:0.25293948953254947:0.0947806137080585:0.11213077143676513:0.024949813593346717:0.002294235732721537:0.00028677946659019213:0.0025810151993117293:0.006739317464869515:0.002007456266131345:0.00028677946659019213:0.0025810151993117293:0.003728133065672498:0.0004301691998852882	['False1:2:3:2:1:2:3:2:6:2:3:2:3:2:3:2:3:2:3:2:1:2:6:8:6:7:6:2:6:2:3:2:6:7:6:7:6:7:6:7:6:8:9:10:9:8:9:8:6:2:6:2:6:7:6:8:6:7:6:7:6:2:1:2:3:2:6:8:6:7:6:7:6:2:1:2:6:2:1:2:1:2:1:2:6:7:6:2:1:2:6:8:6:8:9:8:6:7:6:8:6:7:6:8:7:6:6:1:2:1:2:1:2:2:1:1:2:1:2:1:2:2:1:2:6:1:2:2:3:2:6:7:6:7:6:2:3:2:3:2:6:2:3:2:2:3:6:8:9:13:9:13:9:8:7:6:6:8:6:1:2:1:2:2:1:1:2:1:2:1:2:2:6:7:6:2:6:7:6:2:1:2:1:2:1:2:1:2:6:7:8:7:6:6:8…
6	2	6	945	4	0.6666666666666666	2.3703192787721132	0.8200741902133083	84.42175	697.687	0.05286956521739131:0.2194782608695652:0.16069565217391305:0.004869565217391304:0.0041739130434782605:0.10365217391304347:0.012521739130434783:0.0911304347826087:0.07373913043478261:0.008347826086956521:0.009043478260869564:0.019478260869565216:0.09530434782608696:0.06191304347826087:0.001391304347826087:0.009739130434782608:0.05356521739130435:0.01808695652173913	['False1:2:3:2:3:2:3:2:3:2:3:2:6:8:9:13:14:13:14:13:14:13:14:13:14:13:14:13:17:13:17:18:17:16:17:13:14:13:12:13:14:13:14:13:17:18:17:13:14:14:13:13:14:13:14:14:13:13:14:14:13:14:13:17:18:17:13:17:18:17:18:17:18:17:18:17:18:17:13:14:13:14:13:9:8:9:8:9:8:9:8:9:8:9:10:9:8:6:2:3:2:3:2:3:2:3:2:3:2:3:2:3:2:3:2:6:7:6:2:1:2:3:2:3:2:1:2:3:2:3:3:2:2:3:2:3:2:3:2:3:2:3:2:3:2:3:2:3:3:2:2:2:3:3:2:2:3:2:3:2:3:2…
6	6	6	208	6	1.0	2.588843239894189	0.8956782921856907	59.721666666666664	358.33	0.0718232044198895:0.1574585635359116:0.058011049723756904:0.0055248618784530384:0.03867403314917127:0.143646408839779:0.052486187845303865:0.08287292817679558:0.07458563535911603:0.022099447513812154:0.03038674033149171:0.08839779005524862:0.0856353591160221:0.011049723756906077:0.016574585635359115:0.0055248618784530384:0.03867403314917127:0.016574585635359115	['True1:2:6:7:6:7:6:8:6:8:6:2:1:2:1:2:1:2:1:2:3:2:1:2:1:2:1:2:1:2:3:2:1:2:3:2:3:2:3:2:1:2:3:2:6:7:6:8:9:8:9:8:6:8:6:8:6:7:6:8:6:7:6:2:6:2:6:2:1:2:3:2:3:2:3:2:6:7:6:7:6:8:6:8:6:2:3:2:6:2:6:8:6:2:3:2:1:2:6:8:6:7:6:8:9:13:12:5:12:11:12:11:4:11:12:5:12:11:4:11:15 ', 'True1:2:1:2:6:8:9:13:9:10:9:13:14:13:12:5:12:11:12:5:12:13:9:8:6:8:9:13:17:13:12:13:14:13:12:13:9:8:9:8:6:7:6:8:9:13:9:13:12:5:12:13:17…
6	6	4	371	2	0.5	2.0804549942024733	0.7197880302140749	128.662	617.324	0.14646285104870246:0.18378954852470672:0.0202630643441166:0.0:0.0017774617845716318:0.1539281905439033:0.13544258798435835:0.025595449697831497:0.1592605758976182:0.13722004976892996:0.001066477070742979:0.006043370067543548:0.01457518663348738:0.0067543547813722:0.0007109847138286527:0.002488446498400284:0.004265908282971916:0.00035549235691432633	['True1:2:1:2:6:7:6:7:6:7:6:7:6:7:6:8:6:7:6:2:6:8:9:13:14:13:9:8:6:8:9:10:9:10:9:13:14:13:12:13:14:13:12:5:12:5:12:13:9:10:9:8:6:2:1:2:1:2:3:2:6:2:1:2:6:7:6:7:6:7:6:8:6:2:1:2:6:7:6:8:9:13:12:5:12:11:15 ', 'False1:2:6:7:6:7:6:8:9:10:9:8:9:8:6:2:1:2:1:2:1:2:1:2:1:2:6:7:6:2:3:2:1:2:1:2:6:7:6:8:6:7:6:2:3:2:1:2:1:2:1:2:3:2:3:2:1:2:1:2:1:2:6:2:1:2:3:2:6:8:9:13:14:13:17:16:17:13:14:13:17:13:14:13:9:10:9…
6	6	3	187	2	0.6666666666666666	0.9448206660491864	0.3268855168779049	109.4665	398.933	0.0026732469668928646:0.005552128315854411:0.001645075056549455:0.00020563438206868187:0.4789224758379601:0.004729590787579683:0.002056343820686819:0.0024676125848241827:0.003907053259304956:0.0008225375282747275:0.0008225375282747275:0.47871684145589144:0.00658030022619782:0.0012338062924120913:0.00041126876413736374:0.001645075056549455:0.005757762697923093:0.001850709438618137	['True1:2:3:2:3:2:6:7:6:7:6:8:6:8:9:13:9:10:9:8:9:10:9:8:9:10:9:13:14:13:17:13:17:18:17:16:17:13:17:13:12:5:12:5:12:5:12:5:12:13:14:13:17:18:17:18:17:18:17:13:9:13:9:13:17:16:17:18:17:13:14:13:17:16:17:13:17:18:17:13:9:10:9:13:14:13:12:5:12:13:12:13:12:11:15 ', 'True1:2:3:2:1:2:3:2:6:2:1:2:3:2:1:2:1:2:1:2:1:2:3:2:3:2:6:2:6:8:6:7:6:7:6:2:3:2:1:2:6:7:6:2:6:7:6:7:6:8:6:7:6:8:9:13:17:16:17:13:9:13:9:…
6	6	8	689	4	0.5	2.1938172073554747	0.7590086643222338	113.06275	1172.251	0.03652359370834444:0.2316715542521994:0.11303652359370835:0.0021327645961077045:0.00346574246867502:0.2044788056518262:0.12743268461743534:0.06531591575579845:0.10290589176219675:0.03439082911223674:0.005331911490269262:0.01039722740602506:0.025859770727805917:0.00346574246867502:0.0010663822980538523:0.005065315915755798:0.018395094641428952:0.009064249533457745	['False1:2:1:2:6:7:6:7:6:7:6:7:6:7:6:2:6:7:6:8:9:13:9:13:14:13:9:8:6:7:6:8:9:8:6:2:3:2:6:8:6:2:3:2:3:2:1:2:1:2:6:2:3:2:1:2:1:2:1:2:1:2:6:2:1:2:6:2:1:2:6:8:6:8:9:8:6:2:1:2:1:2:3:2:1:2:3:2:6:2:6:8:9:8:9:13:14:13:14:13:9:8:6:2:3:2:3:2:6:8:9:10:9:13:17:13:12:13:12:13:17:18:17:13:9:10:9:8:6:2:3:2:1:2:3:2:1:2:3:2:3:2:1:2:3:2:1:2:1:2:3:2:3:2:1:2:1:2:3:2:6:8:6:7:6:7:6:2:6:7:6:7:6:7:6:7:6 ', 'True1:2:6:7:…
6	6	8	352	8	1.0	2.511138229349554	0.8687942035447213	75.135125	601.081	0.03981264637002342:0.18501170960187355:0.026932084309133488:0.00936768149882904:0.040983606557377046:0.19086651053864168:0.03278688524590164:0.05152224824355972:0.0468384074941452:0.0117096018735363:0.04215456674473068:0.10889929742388758:0.08899297423887588:0.01405152224824356:0.00936768149882904:0.02459016393442623:0.0585480093676815:0.01756440281030445	['True1:2:3:2:6:2:6:7:6:8:6:2:6:7:6:7:6:2:6:7:6:8:6:2:3:2:3:2:1:2:6:2:6:2:1:2:6:7:6:8:6:2:1:2:1:2:6:8:9:10:9:8:6:2:6:8:9:10:9:8:6:8:6:8:6:2:3:2:6:8:6:8:9:13:12:5:12:5:12:5:12:5:12:5:12:5:12:11:15 ', 'True1:2:6:2:6:8:6:2:1:2:6:2:1:2:6:2:3:2:6:2:6:2:1:2:6:7:6:2:1:2:1:2:1:2:1:2:6:2:6:2:3:2:3:2:1:2:3:2:3:2:3:2:6:8:6:2:1:2:3:2:6:8:6:7:6:2:6:8:6:2:6:2:1:2:6:8:6:8:6:8:9:13:14:13:12:11:12:5:12:13:9:8:9:1…
6	6	4	254	2	0.5	2.4764956027458216	0.8568086772853075	60.2	480.40000000000003	0.030364372469635626:0.07692307692307693:0.020242914979757085:0.010121457489878543:0.008097165991902834:0.08502024291497975:0.02834008097165992:0.04251012145748988:0.04048582995951417:0.012145748987854251:0.02834008097165992:0.044534412955465584:0.1214574898785425:0.02631578947368421:0.004048582995951417:0.06072874493927125:0.2408906882591093:0.1194331983805668	['False1:2:1:2:6:8:6:8:6:8:6:2:6:7:6:7:6:7:6:2:1:2:3:2:1:2:1:2:3:2:6:2:6:7:6:7:6:7:6:7:6:8:9:13:17:18:17:13:12:5:12:13:17:16:17:13:17:18:17:16:17:13:12:13:17:18:17:13:9:8:9:8:6:2:1:2:3:2:6:7:6:7:6:2:1:2:3:2:6:2:3:2:6:8:9:8:9:8:9:8:6:2:6:7:6:8:6:7:6:8:9:10:9:10:9:13:17:16:17:18:17:13:14:13:17:18:17:18:17:16:17:18:17:13:14:13:12:13:17:16:17:18:17:13 ', 'False1:2:6:7:6:2:1:2:6:8:9:13:12:13:9:10:9:10…
6	6	14	1966	2	0.14285714285714285	1.7300779455303028	0.5985658906346314	67.70400000000001	2295.408	0.10336972330769097:0.270208702051974:0.1388192825976484:7.009304852191284e-05:0.0001927558834352603:0.24259204093434034:0.08754621760386913:0.1546603115636007:0.0007009304852191284:0.00014018609704382568:0.0001752326213047821:0.00047312807752291166:0.0006308374366972156:0.00014018609704382568:3.504652426095642e-05:7.009304852191284e-05:0.0001577093591743039:1.752326213047821e-05	['False1:2:6:2:1:2:6:7:6:2:1:2:1:2:6:7:6:2:1:2:3:2:6:8:6:8:9:13:9:13:12:11:12:13:14:13:9:8:9:8:9:8:6:7:6:2:3:2:6:2:6:7:6:8:6:2:1:2:3:2:6:2:3:2:3:2:6:7:6:8:6:8:6:7:6:7:6:2:1:2:3:2:1:2:6:8:9:8:9:8:6:8:9:10:9:13:12:5:12:13:9:10:9:10:9:10:9:8:9:13:14:13:14:13:12:5:12:5:12:5:12:13:12:13:9:13:12:5:12:13:14:13:17:18:17:16:17:13:9:13:9:13:14:13:14:13:12:5:12:13:17:16:17:13:9:13:9:8:6:8:9:13:12:5:12:11:12…
6	6	7	308	6	0.8571428571428571	2.1305166517721856	0.7371081750822739	50.239666666666665	481.438	0.01768990634755463:0.04162330905306972:0.014568158168574402:0.002081165452653486:0.009365244536940686:0.036420395421436005:0.006243496357960458:0.05202913631633715:0.26222684703433924:0.03537981269510926:0.013527575442247659:0.04058272632674298:0.31321540062434966:0.07804370447450572:0.006243496357960458:0.012486992715920915:0.045785639958376693:0.012486992715920915	['True1:2:6:2:3:2:3:2:6:8:9:13:12:5:12:13:14:13:14:13:9:13:12:11:15 ', 'True1:2:6:8:9:13:9:13:17:13:14:13:14:13:12:11:15 ', 'False1:2:1:2:1:2:6:7:6:8:6:2:3:2:3:2:3:2:1:2:3:2:6:7:6:8:6:8:6:2:1:2:6:7:6:7:6:8:9:10:9:10:9:13:9:13:14:13:17:16:17:16:17:16:17:18:17:18:17:18:17:13:17:16:17:16:17:18:17:13:14:13:17:13:14:13:9:10:9:10:9:10:9:8:9:10:9:8:9:13:14:13:14:13:9:13:12:13:14:13:14:13:9:10:9:13:14:13…
6	6	4	414	0	0.0	2.396047344973181	0.8289754902383938	0.0	720.0	0.04548685145700071:0.09097370291400142:0.032693674484719264:0.0028429282160625444:0.07178393745557925:0.028429282160625444:0.006396588486140725:0.02061122956645345:0.06041222459132907:0.014214641080312722:0.012082444918265814:0.1435678749111585:0.24307036247334754:0.11371712864250177:0.0:0.017057569296375266:0.0689410092395167:0.02771855010660981	['False1:2:6:2:3:2:1:2:6:7:6:8:9:8:6:2:3:2:1:2:6:2:6:8:9:8:9:8:9:13:17:16:17:18:17:16:17:18:17:18:17:18:17:13:17:13:14:13:17:13:12:13:12:11:4:11:4:11:12:13:14:13:17:18:17:13:14:13:14:13:14:13:12:5:12:13:17:16:17:18:17:13:17:18:17:16:17:16:17:13:17:18:17:18:17:13:9:10:9:10:9:10:9:10:9:13:9:10:9:13:9:13:9:8:9:8:9:13:12:13:9:13:12:13:9:13:14:13:12:13:14:13:9:10:9:13:12:13:14:13:12:13:17:16:17:18:17:…
6	6	9	710	4	0.4444444444444444	1.9145121952846997	0.6623757618909996	68.86625000000001	1175.4650000000001	0.009871071716357776:0.09307010475423046:0.014302981466559226:0.0018130539887187753:0.0014101531023368251:0.12731668009669622:0.0128928283642224:0.1331587429492345:0.3166800966962127:0.015914585012087028:0.0038275584206285255:0.005439161966156326:0.22864625302175665:0.0026188557614826753:0.0008058017727639:0.0040290088638195:0.018331990330378727:0.009871071716357776	['True1:2:1:2:3:2:1:2:6:7:6:8:9:13:12:11:12:13:9:13:9:8:9:13:14:13:9:13:17:13:14:13:14:13:17:18:17:18:17:18:17:18:17:16:17:18:17:16:17:13:9:10:9:8:9:8:9:10:9:13:9:13:12:11:15 ', 'False1:2:1:2:6:2:3:2:1:2:6:7:6:8:9:8:9:8:9:13:12:11:12:11:4:11:12:5:12:13:17:13:9:10:9:10:9:13:9:13:9:8:6:8:9:8:6:2:1:2:3:2:6:7:6:2:3:2:6:2:6:2:3:2:3:2:3:2:1:2:3:2:6:2:3:2:6:7:6:7:6:7:6:7:6:2:3:2:6:8:9:10:9:8:6:2:6:7:6:2…
6	10	8	394	5	0.625	2.4950504630690835	0.863228218395399	94.00580000000001	1010.029	0.07239459029435164:0.18615751789976134:0.06364359586316627:0.00477326968973747:0.005568814638027049:0.1177406523468576:0.017501988862370723:0.07875894988066826:0.11694510739856802:0.030230708035003977:0.013524264120922832:0.021479713603818614:0.10421638822593476:0.015115354017501989:0.003977724741447892:0.018297533810660304:0.08591885441527446:0.04375497215592681	['False1:2:6:7:6:8:6:2:1:2:3:2:1:2:3:2:6:8:6:8:9:8:9:8:6:2:3:2:1:2:1:2:3:2:6:2:6:8:9:13:9:13:12:5:12:13:14:13:17:13:17:18:17:16:17:18:17:13:9:8:6:8:6:2:1:2:1:2:3:2:3:2:3:2:6:7:6:8:6:2:1:2:6:8:6:7:6:7:6:2:6:7:6:2:1:2:1:2:3:2:6:2:6:2:3:2:3:2:3:2:1:2:6:8:9:13:12:5:12:13:14:13:14:13:17:13:17:13:9:13:14:13:17:16:17:18:17:18:17:13:17:18:17:13:9:13:9:13:17:18:17:18:17:18:17:16 ', 'True1:2:1:2:6:8:9:13:1…
6	10	17	867	11	0.6470588235294118	2.103868001290448	0.7278883747541892	101.08681818181817	2191.955	0.02655645444952515:0.06348927189588463:0.02101653183257123:0.0004396763981709462:0.040889905029898:0.15951459725641928:0.12117481533591277:0.271368272951108:0.19152303904326415:0.008705592683784735:0.0017587055926837848:0.050650721069293:0.019785437917692578:0.0023742525501231093:0.0009672880759760816:0.0032536053464650018:0.012223003869152304:0.004308828702075273	['True1:2:1:2:1:2:6:2:3:2:3:2:1:2:6:7:6:8:9:13:17:18:17:18:17:16:17:13:14:13:12:11:4:11:15 ', 'True1:2:3:2:6:8:9:8:9:8:6:7:6:7:6:8:9:8:6:7:6:2:6:2:1:2:1:2:1:2:6:2:1:2:6:7:6:7:6:7:6:2:6:7:6:8:6:2:3:2:3:2:3:2:3:2:3:2:1:2:1:2:1:2:6:8:9:10:9:13:9:8:9:8:9:10:9:8:9:13:9:13:9:13:9:10:9:8:9:10:9:8:9:8:9:13:12:13:12:13:17:13:12:5:12:5:12:5:12:5:12:5:12:13:17:16:17:18:17:18:17:13:17:13:9:13:9:8:6:7:6:8:9:8…
6	10	69	1416	60	0.8695652173913043	2.337111341618723	0.8085850324388212	34.76313333333335	3599.9999999999995	0.1428645996450569:0.20758951873890802:0.026568535337717924:0.0005219751539826704:0.08523854264537008:0.16071614991126423:0.01962626578974841:0.07422486689633573:0.07620837248146989:0.03288443470090824:0.004488986324250966:0.09186762710094999:0.03565090301701639:0.018269130389393463:0.0031318509238960224:0.0016703204927445453:0.011953231026203152:0.0065246894247833805	['False1:2:1:2:3:2:1:2:1:2:6:2:1:2:6:8:6:2:1:2:6:7:6:2:1:2:6:2:6:2:6:8:6:2:1:2:3:2:1:2:6:7:6:7:6:7:6:2:3:2:3:2:3:2:6:2:1:2:6:7:6:8:6:7:6:7:6:2:3:2:1:2:6:8:9:8:6:7:6:8:6:7:6:2:6:8:6:7:6:8:9:8:9:10:9:8:6:7:6:2:6:2:6:8:9:8:6:8:6:2:3:2:1:2:3:2:6:7:6:2:6:2:3:2:1:2:1:2:3:2:3:2:3:2:1:2:6:8:6:7:6:2:1:2:1:2:3:2:1:2:1:2:1:2:1:2:3:2:3:2:3:2:1:2:6:8:6:7:6:7:6:2:1:2:1:2:6:8:6 ', 'True1:2:6:2:6:8:6:2:6:2:1:2:3…
6	10	11	329	9	0.8181818181818182	2.3092745121346714	0.7989541503877479	58.590999999999994	887.3190000000002	0.008921330089213302:0.040957015409570155:0.024330900243309004:0.012165450121654502:0.02879156528791565:0.25344687753446876:0.17518248175182483:0.16626115166261152:0.059205190592051905:0.019870235198702353:0.037712895377128956:0.06569343065693431:0.047039740470397405:0.0040551500405515:0.0036496350364963502:0.00851581508515815:0.03203568532035685:0.012165450121654502	['True1:1:2:3:2:1:2:6:8:9:8:6:8:9:13:17:13:12:11:15 ', 'True1:2:3:2:1:2:6:2:3:2:6:8:6:2:3:2:6:8:6:8:6:8:9:13:17:13:12:5:12:5:12:5:12:11:15 ', 'False1:2:6:7:6:8:6:7:6:2:3:2:6:7:6:2:6:8:6:7:6:8:9:10:9:10:9:10:9:8:6:8:9:10:9:13:9:8:9:8:9:8:9:13:14:13:12:5:12:13:17:13:9:13:14:13:9:10:9:10:9:10:9:8:6:8:9:8:9:8:9:10:9:10:9:10:9:10:9:8:6:2:3:2:6:7:6:7:6:2:6:7:6:7:6:2:3:2:1:2:3:2:6:7:6:8:9:8:9:10:9:8:9:1…
6	10	38	1008	27	0.7105263157894737	2.1537013529398665	0.7451295311948026	66.58929629629631	3599.9999999999995	0.09169467114738358:0.16354616738678188:0.039979730090147755:0.00037339307622552944:0.0023470421934176137:0.1156985117618819:0.07099802635088281:0.13466154584733558:0.23465087747372912:0.10366992052061663:0.0014402304368698992:0.0038939563663519497:0.012401984317490799:0.0037339307622552944:0.0007201152184349496:0.002960473675788126:0.010775057342508134:0.0064543660318984375	['False1:2:1:2:3:2:6:2:6:2:1:2:6:8:9:8:9:10:9:10:9:8:6:8:9:8:9:8:6:2:1:2:3:2:3:2:1:2:6:8:6:8:6:8:9:8:6:2:1:2:3:2:1:2:3:2:6:2:3:2:3:2:6:7:6:7:6:2:3:2:1:2:3:2:3:2:1:2:6:8:6:8:6:7:6:7:6:2:1:2:3:2:1:2:6:2:1:2:3:2:3:2:6:7:6:8:6:7:6:8:6:8:6:7:6:2:1:2:3:2:6:2:3:2:6:7:6:7:6:7:6:8:9:8:6:8:6:2:3:2:1:2:1:2:1:2:1:2:6:2:3:2:1:2:6:2:6:7:6:2:3:2:3 ', 'True1:2:3:2:3:2:3:2:3:2:3:2:3:2:3:2:3:2:1:2:3:2:3:2:3:2:3:2:…
6	10	14	522	10	0.7142857142857143	1.8377038891521016	0.6358019116854796	85.2635	1572.635	0.2583762304705139:0.2856497787410819:0.023480538246184412:0.0007224780998825973:0.0011740269123092207:0.015172040097534544:0.002167434299647792:0.007315090761311298:0.17447846112164725:0.1534362864625666:0.0025286733495890907:0.004696107649236883:0.034588639031879344:0.01643637677232909:0.0009030976248532467:0.0028899123995303894:0.010475932448297661:0.005508895511604804	['True1:1:2:3:2:3:2:6:7:6:8:9:8:6:7:6:8:6:7:6:8:9:13:17:16:17:13:12:13:9:10:9:8:9:10:9:13:9:8:6:2:6:8:9:10:9:13:12:11:4:11:15 ', 'True1:2:6:2:1:2:1:2:3:2:1:2:1:2:1:2:3:2:1:2:3:2:3:2:1:2:1:2:6:7:6:8:6:8:9:8:9:10:9:13:9:8:6:8:6:7:6:8:6:8:9:13:17:18:17:16:17:18:17:13:17:16:17:18:17:16:17:16:17:16:17:16:17:18:17:18:17:13:12:13:9:10:9:8:6:8:6:8:6:8:9:13:14:13:17:16:17:18:17:16:17:13:12:11:12:11:15 ', …
6	10	19	672	11	0.5789473684210527	2.1507114313609836	0.7440950893204262	67.44072727272727	2181.8480000000004	0.006183184050852355:0.14787633631898295:0.004334007512279688:0.0005200809014735626:0.1598959838197053:0.1455070788789367:0.005547529615718001:0.010054897428488876:0.026004045073678126:0.013984397572955793:0.002542617740537417:0.16475007223345853:0.01514013290956371:0.0030626986420109795:0.0006356544351343543:0.013117596070499855:0.1486853510546085:0.1321583357411153	['False1:2:1:2:1:2:3:2:3:2:1:2:1:2:1:2:3:2:6:2:6:2:3:2:3:2:1:2:1:2:1:2:1:2:3:2:3:2:3:2:1:2:3:2:3:2:3:2:1:2:1:2:1:2:3:2:6:8:9:8:9:10:9:8:9:13:17:13:14:13:14:13:14:13:17:16:17:13:12:5:12:11:12:13:17:16:17:13:9:13:17:13:12:5:12:5:12:5:12:5:12:13:14:13:17:18:17:16:17:16:17:16:17:16:17:13:14:13:14:13:9:10:9:13:17:18:17:16:17:16:17:18:17:13:17:18:17:16:17:13:9:8:9:10:9:10:9:8:9:13:17:18:17:13:12:13:9:1…
6	10	8	299	7	0.875	1.8895606802285778	0.6537431301238378	67.3792857142857	651.655	0.02322946175637394:0.04815864022662889:0.013597733711048159:0.0011331444759206798:0.0056657223796034:0.040793201133144476:0.009631728045325779:0.027762039660056657:0.037960339943342775:0.013031161473087818:0.009631728045325779:0.019830028328611898:0.039660056657223795:0.009065155807365438:0.00396600566572238:0.3320113314447592:0.3518413597733711:0.013031161473087818	['True1:2:1:2:1:2:6:7:6:2:1:2:6:8:6:8:6:8:9:8:9:8:9:10:9:13:9:13:14:13:17:13:17:18:17:18:17:16:17:18:17:13:14:13:9:13:9:10:9:10:9:13:17:16:17:16:17:18:17:16:17:16:17:18:17:13:9:13:12:11:15 ', 'True1:2:3:2:3:2:1:2:3:2:3:2:1:2:3:2:6:8:6:8:9:13:9:8:9:8:9:13:14:13:12:13:17:13:9:13:14:13:17:16:17:13:9:13:9:10:9:8:9:10:9:10:9:8:9:10:9:10:9:13:17:16:17:16:17:16:17:16:17:18:17:18:17:16:17:13:14:13:9:13:9…
6	10	8	292	7	0.875	2.5450115196492256	0.8805135577098502	70.317	672.2189999999999	0.059665871121718374:0.12649164677804295:0.026252983293556086:0.003579952267303103:0.022673031026252982:0.11455847255369929:0.034606205250596656:0.07875894988066826:0.17541766109785203:0.10739856801909307:0.015513126491646777:0.0513126491646778:0.07398568019093078:0.013126491646778043:0.008353221957040573:0.022673031026252982:0.05250596658711217:0.013126491646778043	['True1:2:1:2:6:8:9:13:14:13:14:13:12:5:12:11:15 ', 'False1:2:1:2:1:2:1:2:3:2:1:2:3:2:6:2:1:2:6:7:6:2:3:2:1:2:3:2:1:2:6:2:1:2:3:2:6:2:3:2:3:2:6:2:3:2:1:2:6:8:9:8:6:7:6:8:9:8:6:8:6:8:6:8:9:10:9:10:9:10:9:10:9:13:9:13:17:13:9:10:9:8:9:10:9:8:6:7:6:7:6:2:6:7:6:7:6:2:3:2:3:2:3:2:3:2:1:2:6:2:1:2:1:2:1:2:1:2:1:2:1:2:6:2:6:7:6:7:6:7:6:8:9:8:9:10:9:13:14:13:9:8:6:7:6:7:6:2:6:7:6:8:9:8:6:2:3:2:6:8:6:8:9:8…
6	10	25	1481	8	0.32	2.1231518187737186	0.7345601177334754	75.975625	3600.0	0.0034546188702947642:0.006684911839921037:0.0014805509444120418:0.0004935169814706806:0.06209340930503836:0.005742743057113375:0.001121629503342456:0.051011709812014895:0.06514424155412984:0.007043833280990623:0.006640046659787339:0.0684642648840235:0.13055767418906186:0.010991969132756067:0.0003589214410695859:0.16609089685495088:0.22809457579972184:0.18453048588990084	['False1:2:3:2:6:2:6:2:6:8:9:8:6:7:6:8:9:8:9:13:17:13:12:5:12:5:12:11:4:11:12:5:12:13:12:5:12:13:9:10:9:10:9:8:9:8:6:7:6:8:6:8:9:10:9:10:9:8:9:8:9:8:9:13:14:13:14:13:9:8:9:8:6:8:6:7:6:2:1:2:1:2:6:7:6:2:1:2:3:2:6:2:1:2:1:2:3:2:3:2:1:2:6:2:6:2:1:2:6:7:6:8:9:10:9:10:9:10:9:10:9:10:9:13:17:13:9:13:12:13:17:13:9:13:12:13:17:13:17:16:17:13:12:13:17:18:17:13:12:11:12:13:12:11:12:5:12:13:12:13:17:16:17:1…
6	14	13	362	9	0.6923076923076923	1.6216803785400644	0.5610629062195268	68.28622222222224	1334.576	0.2529246992914813:0.26363486571099026:0.004284066567803592:0.0007414730598121602:0.0011534025374855825:0.22277146152578678:0.21115505025539627:0.01128686768825177:0.009886307464162136:0.0020596473883671114:0.0016477179106936892:0.003624979403526116:0.007497116493656286:0.0018948755972977426:0.0007414730598121602:0.001071016641950898:0.0030482781347833253:0.0005767012687427913	['False1:1:2:6:2:3:2:6:8:6:8:9:13:9:13:12:13:12:13:14:13:17:16:17:13:14:13:14:13:9:8:9:13:14:13:14:13:14:13:17:16:17:18:17:18:17:13:17:16:17:16:17:13:17:16:17:13:14:13:12:13:9:13:9:13:9:8:6:2:1:2:6:7:6:2:3:2:3:2:1:2:1:2:3:2:1:2:6:7:6:7:6:7:6:8:9:10:9:8:9:8:9:8:9:8:9:8:9:13:14:13:9:8:6:8:9:13:9:8:6:8:6:2:1:2:6:7:6:7:6:7:6:8:6:7:6:8:6:7:6:7:6:2:3:2:1:2:3:2:3:2:3:2:3:2:1:2:3:2:6:8:6:7:6:2:6:7 ', 'Tr…
6	14	67	768	57	0.8507462686567164	2.0112206546837608	0.6958345926226743	33.795456140350886	3599.9999999999995	0.08053202592170093:0.1744132423970292:0.01322783427586709:0.1797286473629281:0.005048421154826339:0.1621562583432441:0.0029853644329021142:0.004247469721608698:0.005582388776971433:0.0013349190553627339:0.25186281886361983:0.07968253197737919:0.01412587073129293:0.0041503846994005:0.0013834615664668334:0.004223198466056649:0.009732773476371933:0.005582388776971433	['True1:2:6:8:6:2:6:8:9:8:9:13:14:13:9:10:9:10:9:8:6:7:6:7:6:2:6:7:6:7:6:7:6:2:6:8:9:10:9:10:9:13:12:11:15 ', 'False1:2:3:2:3:2:1:2:6:7:6:2:1:2:1:2:3:2:1:2:1:2:1:2:3:2:1:2:1:2:1:2:6:8:6:7:6:8:6:8:6:7:6:7:6:2:6:7:6:7:6:7:6:2:3:2:1:2:1:2:6:2:1:2:1:2:3:2:6:7:6:8:6:8:6:7:6:7:6:2:1:2:3:2:1:2:3:2:6:8:9:13:14:13:14:13:17:16:17:13:9:10:9:8:9:8:6:2:1:2:3:2:1:2:6:8:9:10:9:8:6:2:3:2:6:8:6:8:6:8:6:7:6:8:9:8:…
6	14	29	1240	14	0.4827586206896552	2.2895708675725266	0.7921371572074358	66.51964285714287	3600.0	0.049947192395704984:0.06823182538285513:0.0031024467523323358:6.60095053687731e-05:0.00162823446576307:0.19468403450096813:0.10026843865516634:0.11996127442351699:0.017734553775743706:0.0009021299067065657:0.0011661679281816581:0.05100334448160535:0.06603150853722936:0.004928709734201725:0.00030804435838760783:0.03940767470515754:0.14297658862876253:0.13765182186234817	['True1:1:2:1:2:6:7:6:8:6:8:9:10:9:13:14:13:14:13:9:10:9:8:9:10:9:13:9:10:9:8:9:13:12:5:12:11:12:11:15 ', 'True1:2:6:7:6:7:6:2:6:8:9:13:17:18:17:18:17:13:9:13:9:8:6:2:1:2:1:2:3:2:3:2:1:2:3:2:6:7:6:8:6:7:6:2:6:7:6:7:6:8:6:2:6:8:9:13:12:13:17:16:17:18:17:18:17:18:17:18:17:13:9:13:17:18:17:13:14:13:9:13:9:13:12:5:12:13:12:5:12:5:12:5:12:5:12:13:12:13:12:13:12:13:9:8:6:7:6:7:6:2:6:2:1:2:1:2:1:2:1:2:3…
6	14	39	1389	29	0.7435897435897436	2.285913920216588	0.790871940251884	68.03103448275863	3600.0	0.02717862424149712:0.0820967824180307:0.05165468359594105:0.003722400693488348:0.15226148590077:0.028555402580184592:0.014226709499770536:0.011932078935291418:0.07363214522461883:0.00535413798378461:0.06634031920860742:0.20463005456121564:0.21426750293202795:0.02687267349956657:0.0014787619193309877:0.004130335016062414:0.026719698128601296:0.004946203661210545	['True1:1:2:3:2:6:8:9:10:9:8:6:7:6:2:3:2:3:2:1:2:1:2:3:2:3:2:1:2:3:2:1:2:3:2:3:2:6:2:3:2:3:2:3:2:6:2:6:8:6:7:6:7:6:7:6:2:6:7:6:8:9:13:9:13:9:13:14:13:14:13:9:10:9:13:17:13:12:13:17:16:17:18:17:18:17:13:17:18:17:13:17:18:17:18:17:13:12:5:12:11:15 ', 'False1:2:3:2:1:2:1:2:3:2:6:2:1:2:1:2:6:2:1:2:6:2:6:8:6:2:1:2:1:2:1:2:3:2:6:7:6:7:6:7:6:8:6:8:9:10:9:13:14:13:14:13:12:13:14:13:14:13:12:5:12:13:9:13:…
6	14	35	851	21	0.6	2.2648488298349867	0.7835839191438538	57.46180952380953	3600.0	0.07760742430058482:0.15647932801950912:0.015760832750016936:0.0006773996883961433:0.08108474270101836:0.15618578815453746:0.009506175627159212:0.08435884119493305:0.011538374692347642:0.003861178223858017:0.002167679002867659:0.08704585995890442:0.012351254318423013:0.0031837785354618736:0.00047417978187730035:0.14410549371147288:0.14990855104206652:0.0037031182965655838	['True1:1:2:6:8:9:10:9:13:12:5:12:5:12:5:12:5:12:13:12:11:12:5:12:11:15 ', 'True1:2:3:2:1:2:6:2:3:2:6:8:6:8:9:10:9:10:9:10:9:10:9:13:9:10:9:8:6:7:6:7:6:8:6:2:6:2:3:2:6:7:6:8:6:7:6:7:6:2:1:2:1:2:3:2:6:8:6:2:6:7:6:7:6:2:1:2:6:2:1:2:6:8:6:7:6:8:6:2:6:7:6:8:9:13:12:5:12:5:12:5:12:5:12:5:12:5:12:13:17:13:12:5:12:13:9:10:9:8:6:2:3:2:6:2:3:2:1:2:1:2:1:2:6:2:6:8:9:8:9:10:9:13:14:13:12:11:4:11:12:13:17:16…
6	14	46	1000	38	0.8260869565217391	1.8983844322292949	0.6567959388072231	49.525026315789475	3321.9509999999996	0.20159930509427212:0.29142608962240046:0.23731541566603648:0.0026569924888866178:0.024704920545705382:0.0782790864033519:0.0025548004700832864:0.00490521690255991:0.004445352817944919:0.0012774002350416432:0.003985488733329927:0.028741505288436973:0.05819835470849727:0.050763885340554905:0.0009708241786316489:0.0018650043431607992:0.005109600940166573:0.0012007562209391447	['False1:1:2:3:2:3:2:3:2:1:2:1:2:6:2:1:2:1:2:1:2:3:2:1:2:3:2:1:2:1:2:3:2:3:2:3:2:3:2:6:7:6:2:1:2:6:7:6:7:6:8:9:8:9:13:9:13:9:13:9:10:9:8:6:8:6:2:1:2:3:2:1:2:6:8:6:8:6:2:1:2:1:2:3:2:1:2:3:2:6:8:9:13:12:5:12:5:12:5:12:13:17:16:17:18:17:18:17:18:17:18:17:16:17:13:14:13:17:16:17:18:17:13:14:13:14:13:17:16:17:16:17:16:17:16:17:13:12:5:12:5:12:13:9:8:6:2:3:2:1:2:6:2:3:2:6:8:6:7 ', 'True1:2:1:2:3:2:1:2:…
6	14	8	251	6	0.75	2.3739737243396344	0.8213385416094695	58.42366666666666	710.542	0.056504599211563734:0.18791064388961892:0.09067017082785808:0.003942181340341655:0.00788436268068331:0.2076215505913272:0.11563731931668857:0.07884362680683311:0.07621550591327202:0.026281208935611037:0.01971090670170828:0.02890932982917214:0.04993429697766097:0.01445466491458607:0.00788436268068331:0.003942181340341655:0.018396846254927726:0.005256241787122208	['True1:2:1:2:6:7:6:7:6:7:6:8:9:8:6:7:6:8:9:8:6:2:6:8:6:7:6:8:9:10:9:8:6:2:6:7:6:2:6:2:1:2:6:8:9:13:17:13:9:10:9:13:9:13:17:13:9:13:14:13:17:18:17:13:12:11:12:11:15 ', 'True1:2:3:2:1:2:3:2:6:8:9:13:12:13:12:13:12:11:4:11:4:11:12:5:12:11:15 ', 'True1:2:1:2:6:8:6:8:9:13:12:5:12:11:12:5:12:11:15 ', 'False1:2:3:2:3:2:6:8:9:10:9:10:9:8:6:7:6:2:1:2:6:7:6:7:6:8:9:8:9:10:9:13:17:13:9:10:9:10:9:8:6:2:1:2:…
6	14	27	1123	9	0.3333333333333333	2.1308050490998074	0.7372079537100001	51.220111111111116	3600.0	0.049891194734886686:0.20747306406241706:0.033384639881110345:0.0003715301735576668:0.0016453479114696672:0.24632450506873307:0.09235178599862003:0.04001910726606868:0.1427206623852237:0.03423385170638501:0.0022822567804256675:0.005838331298763336:0.1113529005891407:0.004299134865453001:0.00047768165171700017:0.004776816517170002:0.015285812854944006:0.007271376253914336	['True1:2:3:2:3:2:6:8:9:10:9:10:9:10:9:8:6:7:6:8:9:10:9:13:9:13:17:13:9:8:9:13:17:16:17:18:17:13:9:13:9:8:9:8:6:7:6:2:6:7:6:2:1:2:6:2:1:2:1:2:1:2:6:7:6:8:9:8:9:8:6:2:6:7:6:8:9:8:6:7:6:8:9:13:12:11:4:11:4:11:12:13:12:13:9:10:9:13:12:13:9:10:9:13:14:13:12:5:12:5:12:5:12:5:12:13:12:13:9:10:9:13:17:18:17:16:17:16:17:13:14:13:9:8:6:7:6:8:6:8:9:8:9:10:9:8:9:13:12:5:12:5:12:11:4:11:15 ', 'True1:2:3:2:1:…
6	14	32	1068	20	0.625	2.3890285962552515	0.8265471698333265	80.03784999999998	3600.0000000000005	0.0071038016101950315:0.17255779911310112:0.10879579799371421:0.006371894777629483:0.12067852068713135:0.06987557583846386:0.029233219959529856:0.011796616007232962:0.12683514874930038:0.11577043957463297:0.00861066861841822:0.125715761828906:0.03164420717268696:0.005769147974340207:0.000861066861841822:0.013863176475653334:0.03405519438584406:0.010461962371378138	['True1:1:2:6:2:1:2:3:2:1:2:1:2:3:2:3:2:1:2:3:2:3:2:1:2:1:2:3:2:1:2:3:2:1:2:6:7:6:8:9:13:14:13:14:13:14:13:14:13:9:10:9:10:9:13:17:18:17:16:17:18:17:16:17:16:17:18:17:18:17:16:17:18:17:16:17:18:17:16:17:13:9:10:9:10:9:13:17:18:17:13:17:13:14:13:14:13:12:11:4:11:12:13:9:13:12:5:12:13:9:10:9:8:6:2:3:2:3:2:6:2:3:2:6:2:1:2:3:2:1:2:6:2:3:2:3:2:6:8:9:13:17:13:12:5:12:11:15 ', 'False1:2:6:2:1:2:3:2:3:2:…
6	14	3	120	2	0.6666666666666666	2.104700922524398	0.7281765457244717	84.412	348.824	0.08374384236453201:0.1896551724137931:0.03940886699507389:0.0:0.0049261083743842365:0.2881773399014778:0.1625615763546798:0.07389162561576355:0.05172413793103448:0.022167487684729065:0.0049261083743842365:0.014778325123152709:0.034482758620689655:0.014778325123152709:0.0049261083743842365:0.0024630541871921183:0.007389162561576354:0.0	['False1:1:2:3:2:1:2:6:2:1:2:1:2:3:2:1:2:6:2:1:2:1:2:6:8:6:2:6:7:6:7:6:7:6:2:1:2:6:7:6:2:1:2:6:2:6:8:6:8:9:10:9:10:9:13:14:13:14:13:9:8:6:2:1:2:1:2:3:2:6:7:6:7:6:7:6:7:6:8:9:10:9:10:9:8:6:2:3:2:1:2:6:7:6:2:3:2:6:7:6:7:6:8:6:8:6:2:1:2:1:2:3:2:6:8:6:7:6:2:6:2:1:2:6:7:6:7:6:7:6:7:6:7:6:8:6:7:6:2:6:7:6:8:6:8:6:7:6:2:3:2:1:2:3:2:1:2:6:8:9:8:9:10:9:8:9:10:9:13:17:13:12:5:12 ', 'True1:2:1:2:6:8:6:7:6:7:…
6	18	30	793	15	0.5	2.3676368073911678	0.819146118807401	68.79906666666666	3600.0	0.004596979128001599:0.07366587670959084:0.004454215801045027:0.005996059732175998:0.0809753590497673:0.08542957485081232:0.0019701339120006853:0.020986209062615994:0.009422379579133711:0.002369871227479085:0.04377123604488479:0.1883619335865003:0.16112269080318647:0.08411615224281187:0.00042828998086971416:0.03894583559375268:0.11786540273534535:0.07552179996002627	['True1:2:1:2:6:2:3:2:1:2:6:2:6:7:6:8:6:8:6:8:6:2:3:2:3:2:1:2:1:2:3:2:3:2:3:2:3:2:1:2:3:2:1:2:3:2:3:2:3:2:6:8:9:13:9:13:9:13:12:11:4:11:15 ', 'True1:2:1:2:1:2:3:2:3:2:6:2:6:2:1:2:3:2:1:2:1:2:6:7:6:7:6:2:6:7:6:7:6:2:3:2:3:2:6:7:6:2:3:2:6:8:9:13:12:5:12:5:12:13:14:13:12:11:15 ', 'True1:2:3:2:6:2:1:2:3:2:6:7:6:2:1:2:3:2:1:2:6:8:6:7:6:8:9:13:9:13:12:5:12:11:15 ', 'True1:2:1:2:1:2:6:2:3:2:6:8:6:2:1:2:…
6	18	37	726	21	0.5675675675675675	1.6160643619027901	0.559119897808262	41.432047619047616	3600.0	0.005797585532280384:0.1784606575368612:0.0027198549410698096:0.0005010259101970702:0.00372190676146395:0.34470582621558427:0.23784415708355203:0.18401965930238107:0.012573364508278857:0.0044615164384215296:0.0014315026005630577:0.005296559622083314:0.007157513002815289:0.003101588967886625:0.0005010259101970702:0.0027198549410698096:0.004366082931717326:0.000620317793577325	['True1:1:2:6:8:6:2:6:8:9:10:9:13:17:16:17:18:17:13:12:11:4:11:4:11:15 ', 'True1:2:3:2:3:2:6:7:6:8:9:10:9:10:9:8:6:8:6:7:6:7:6:8:9:13:12:11:4:11:12:11:4:11:12:5:12:5:12:5:12:5:12:13:17:18:17:18:17:16:17:16:17:13:12:5:12:11:12:11:4:11:12:5:12:5:12:13:12:11:12:13:14:13:9:13:17:13:17:18:17:18:17:18:17:13:12:5:12:11:4:11:15 ', 'True1:2:6:7:6:8:9:8:9:13:14:13:12:11:12:11:12:13:14:13:17:13:14:13:14:13:…
6	18	39	788	29	0.7435897435897436	2.3424470987539445	0.8104310777167842	63.00375862068965	3600.0	0.01746690990956022:0.03547723479408454:0.015564957497185887:0.00042696890890036096:0.011722237317082638:0.022745798237782867:0.00718084074059698:0.012149206225982999:0.1550285292861856:0.14218064666382021:0.010208438458254086:0.11019679385164771:0.12692621200947093:0.0053177036835772235:0.00112564530528277:0.08512207429259015:0.16341264604277453:0.07774715677522027	['False1:1:2:3:2:1:2:6:8:9:10:9:8:9:8:9:10:9:13:9:10:9:13:9:10:9:8:9:13:17:16:17:18:17:18:17:16:17:18:17:16:17:13:17:13:14:13:14:13:17:13:14:13:9:13:9:10:9:8:6:7:6:8:9:10:9:13:14:13:9:13:17:18:17:18:17:13:17:16:17:18:17:18:17:16:17:16:17:13:14:13:9:10:9:8:9:13:17:13:17:16:17:18:17:16:17:18:17:13:17:18:17:16:17:13:14:13:17:13:17:13:14:13:17:18:17:18:17:18:17:16:17:13:17:13:14:13:17:13:9:8:9:13:12:…
6	18	35	886	24	0.6857142857142857	2.1171586166418255	0.7324866120968664	73.04679166666666	3600.000000000001	0.008755596054039064:0.23655956578582465:0.11742799413652391:0.0008319797155421734:0.001228160532467018:0.17004080662414325:0.008914068380809001:0.06489441781228952:0.02848540073689632:0.013192821203597322:0.002733647636781427:0.005705003763717761:0.027098767877659365:0.00649736539756745:0.0009508339606196268:0.14634919377203756:0.15217305178083276:0.008161324828651798	['True1:1:2:1:2:1:2:6:8:6:7:6:2:1:2:6:7:6:2:3:2:6:8:9:8:6:2:1:2:1:2:6:2:6:2:3:2:3:2:3:2:1:2:1:2:6:7:6:2:1:2:3:2:6:2:6:8:9:13:17:16:17:18:17:16:17:16:17:13:9:10:9:8:9:10:9:10:9:10:9:13:9:8:9:8:9:8:6:7:6:8:9:10:9:8:9:10:9:8:6:8:6:2:3:2:6:7:6:2:1:2:3:2:1:2:6:7:6:7:6:7:6:8:9:8:9:8:6:7:6:8:9:8:9:8:6:2:3:2:6:8:9:8:9:8:9:8:9:13:12:11:12:11:15 ', 'True1:2:1:2:1:2:6:7:6:8:6:2:3:2:6:7:6:2:3:2:6:8:9:13:12:5…
6	18	32	822	19	0.59375	2.382852857649651	0.8244105109109131	74.91231578947368	3600.0	0.027164361580194085:0.04126232138763659:0.006686024298922595:0.10586841904179721:0.03847329410865745:0.13750286543898524:0.008405287690074119:0.13750286543898524:0.031252387865821046:0.014709253457629709:0.19393291052189196:0.09929701230228472:0.10984182776801406:0.005730877970505081:0.0007259112095973103:0.011194314969053258:0.020631160693818294:0.009818904256132039	['True1:1:2:1:2:1:2:6:2:1:2:3:2:6:7:6:2:1:2:6:2:6:7:6:8:9:8:6:7:6:2:1:2:3:2:1:2:3:2:6:7:6:8:6:2:1:2:1:2:3:2:6:2:6:7:6:7:6:8:9:10:9:13:9:13:12:11:15 ', 'True1:2:3:2:1:2:6:8:9:8:9:10:9:13:17:13:9:8:9:8:9:13:9:13:9:13:14:13:17:18:17:13:17:16:17:16:17:16:17:18:17:16:17:18:17:18:17:13:17:13:14:13:14:13:14:13:12:11:12:11:12:11:15 ', 'True1:2:3:2:3:2:3:2:1:2:6:8:6:2:1:2:3:2:3:2:1:2:3:2:6:8:9:10:9:8:6:7:…
6	18	35	1063	22	0.6285714285714286	2.346646197470725	0.811883866170487	60.38904545454546	3599.999999999999	0.06663205261336103:0.20080477673935618:0.002055209415022499:0.00025960539979231567:0.07781671858774662:0.1505711318795431:0.08329006576670128:0.004954136379370025:0.060358255451713395:0.0016874350986500518:0.00322343371408792:0.09581602630668051:0.10974818276220145:0.035544305988231224:0.00047594323295257877:0.0031585323641398406:0.05975250951886466:0.04385167878158532	['True1:1:2:6:7:6:7:6:2:1:2:6:2:3:2:6:8:6:8:6:2:1:2:1:2:3:2:1:2:1:2:6:8:9:13:12:13:9:13:12:5:12:5:12:11:4:11:12:13:12:5:12:5:12:13:12:5:12:11:12:5:12:5:12:13:9:8:6:7:6:7:6:7:6:2:6:7:6:2:1:2:6:7:6:8:9:10:9:8:9:13:17:18:17:18:17:13:12:11:4:11:12:13:14:13:17:16:17:18:17:13:12:11:4:11:12:5:12:5:12:11:4:11:12:5:12:5:12:11:15 ', 'True1:2:3:2:3:2:3:2:3:2:3:2:1:2:6:7:6:8:6:7:6:8:6:8:6:2:3:2:3:2:3:2:6:2:1…
6	18	42	784	29	0.6904761904761905	1.9142996369844163	0.6623022217660303	49.3738275862069	3600.000000000001	0.22610213880401572:0.35744613308995676:0.008253640728542518:0.001785643426848141:0.0022618150073409784:0.13654220070632117:0.005793420895996191:0.015118447680647594:0.06960041268203643:0.0051188444902980045:0.00396809650410698:0.012499503987936986:0.08456013650251974:0.016070790841633268:0.0011507479861910242:0.009325026784651403:0.03178445299789691:0.012618546883060196	['True1:1:2:3:2:1:2:3:2:1:2:3:2:1:2:6:7:6:7:6:2:1:2:1:2:3:2:6:2:1:2:6:8:6:7:6:2:1:2:6:2:1:2:1:2:1:2:3:2:1:2:1:2:3:2:1:2:6:7:6:8:9:10:9:10:9:10:9:10:9:13:12:5:12:13:9:13:14:13:14:13:14:13:14:13:14:13:14:13:9:13:9:8:9:10:9:13:12:13:14:13:14:13:17:18:17:16:17:13:12:11:12:5:12:13:17:18:17:13:14:13:12:13:9:13:9:13:14:13:9:13:9:10:9:13:12:11:12:13:17:18:17:16:17:16:17:18:17:18:17:18:17:18:17:18:17:18:1…
6	18	38	760	23	0.6052631578947368	2.2592344821011325	0.7816414881335464	46.17652173913044	3600.0000000000005	0.09338830805477838:0.19287292004123105:0.0938595199528788:0.0005301133853629804:0.0019437490796642616:0.020173759387424533:0.006803121778824916:0.015108231482844943:0.10390222353114416:0.09026652922986306:0.0024149609777646885:0.009895449860108967:0.1807981151524076:0.08511264909438963:0.0006773671035193639:0.005212781622735974:0.09327050508025328:0.0037696951848034165	['True1:1:2:6:8:9:10:9:10:9:10:9:10:9:13:9:8:6:7:6:2:3:2:1:2:1:2:1:2:3:2:1:2:6:7:6:8:9:10:9:8:9:13:14:13:9:8:9:8:6:8:9:13:14:13:9:13:17:16:17:13:17:18:17:13:17:18:17:13:14:13:12:13:9:8:9:10:9:8:6:7:6:8:6:8:9:13:17:13:17:18:17:18:17:13:12:5:12:13:17:18:17:16:17:16:17:13:9:13:14:13:9:13:12:11:4:11:15 ', 'True1:2:3:2:1:2:3:2:1:2:6:7:6:7:6:2:6:2:1:2:3:2:1:2:6:7:6:7:6:8:9:13:9:8:6:2:6:7:6:2:3:2:6:8:9:…
6	18	50	753	38	0.76	2.359615965848836	0.8163710980785207	42.25928947368422	3600.0000000000005	0.012468715474284683:0.12371761628824604:0.10317692949426169:0.06477869721088589:0.0016910554440711595:0.19670356925435728:0.05524114450632455:0.06906270433586616:0.0721291515411152:0.0004960429302608735:0.06599625713061712:0.006155441816419021:0.14238686839079165:0.06626682600166851:0.0008568014249960542:0.0054564722328696086:0.011386439990079142:0.0020292665328853917	['True1:1:2:6:2:1:2:1:2:3:2:3:2:6:7:6:7:6:2:6:8:6:2:6:8:9:13:14:13:14:13:14:13:17:16:17:16:17:13:17:13:14:13:12:5:12:13:17:18:17:16:17:16:17:18:17:16:17:13:12:11:4:11:4:11:12:13:17:16:17:13:17:18:17:13:9:13:12:11:15 ', 'False1:2:3:2:6:2:6:8:9:13:14:13:9:13:12:13:12:13:9:8:6:7:6:2:1:2:1:2:1:2:3:2:3:2:3:2:6:8:6:2:3:2:3:2:6:7:6:7:6:8:6:8:6:2:3:2:6:2:6:2:1:2:6:8:6:8:9:10:9:13:17:16:17:16:17:13:9:10:9…
6	18	35	992	21	0.6	2.63732595398188	0.9124521600991318	56.102380952380955	3600.0	0.02687904430064709:0.11859133897461424:0.025510204081632654:0.010826281732205078:0.04044300647088103:0.11647585863613738:0.01406172224987556:0.07167745146839223:0.09494773519163763:0.03446988551518168:0.029616724738675958:0.09071677451468392:0.12705326032852166:0.031483325037332005:0.002613240418118467:0.041314086610253854:0.08325037332005973:0.04006968641114982	['True1:1:2:6:8:9:13:14:13:17:13:14:13:17:16:17:13:14:13:12:11:15 ', 'True1:2:1:2:1:2:6:2:1:2:1:2:1:2:6:2:6:8:9:10:9:13:12:5:12:11:15 ', 'False1:2:1:2:3:2:6:2:1:2:3:2:6:8:9:8:9:8:6:2:1:2:3:2:1:2:3:2:6:7:6:8:9:13:14:13:9:10:9:10:9:8:6:8:6:7:6:7:6:2:3:2:6:7:6:8:6:2:3:2:6:7:6:2:1:2:6:8:9:8:9:13:9:10:9:8:6:8:9:10:9:10:9:10:9:8:6:8:9:10:9:13:9:13:14:13:14:13:12:13:17:13:17:13:17:18:17:18:17:18:17:18:1…
7	2	2	239	2	1.0	2.2451149551299676	0.7767564670518838	96.5915	193.183	0.056847545219638244:0.023255813953488372:0.00516795865633075:0.015503875968992248:0.012919896640826873:0.00516795865633075:0.059431524547803614:0.07235142118863049:0.012919896640826873:0.007751937984496124:0.2661498708010336:0.21705426356589147:0.007751937984496124:0.020671834625323:0.028423772609819122:0.11627906976744186:0.06459948320413436:0.007751937984496124	['True1:1:7:8:12:11:12:11:12:11:12:11:12:8:12:11:16:11:12:11:16:17:16:17:16:11:12:11:12:11:16:11:12:11:12:11:12:11:12:11:12:11:12:11:16:11:12:11:11:12:11:12:11:12:8:12:11:16:17:16:17:16:17:16:17:16:11:12:11:16:17:16:11:16:11:12:11:12:11:12:11:16:11:11:12:11:12:11:12:11:12:11:12:11:12:11:12:8:12:11:12:12:11:12:11:12:11:12:11:8:7:1:7:8:7:8:7:1:7:1:2:1:7:1:2:1:2:1:7:8:5:8:12:11:12:8:7:8:5:8:7:1:7:8:…
7	2	5	1071	1	0.2	2.3465702816526592	0.8118576010999616	32.365	752.365	0.1495114006514658:0.09771986970684039:0.0003257328990228013:0.0006514657980456026:0.015960912052117263:0.03322475570032573:0.14397394136807817:0.10521172638436482:0.16938110749185667:0.13029315960912052:0.010097719869706841:0.032899022801302934:0.04527687296416938:0.007817589576547232:0.001954397394136808:0.015960912052117263:0.028990228013029317:0.010749185667752443	['False1:2:9:2:1:2:9:10:6:10:6:10:9:10:9:10:9:13:9:2:1:7:8:5:8:7:8:7:1:7:1:2:9:13:9:10:6:10:9:10:6:10:9:10:9:10:9:10:9:10:6:10:6:10:9:10:9:10:6:10:9:10:9:10:9:10:9:10:9:10:10:9:9:10:9:10:6:10:9:10:9:10:9:13:9:10:9:9:10:9:10:6:10:9:10:9:10:10:9:10:6:10:9:2:1:2:1:2:9:10:6:10:9:10:9:10:9:13:9:2:1:2:1:7:1:2:9:10:6:10:9:13:9:10:9:2:9:10:6:10:9:10:9:10:9:6:10:9:10:9:10:10:9:6:10:9:13:9:10:9:10:9:9:10:9…
7	2	3	126	3	1.0	2.636186441080876	0.9120579156916812	37.21966666666667	111.659	0.09271523178807947:0.07947019867549669:0.019867549668874173:0.046357615894039736:0.026490066225165563:0.0:0.08609271523178808:0.11920529801324503:0.033112582781456956:0.0:0.08609271523178808:0.07947019867549669:0.006622516556291391:0.052980132450331126:0.06622516556291391:0.0728476821192053:0.09271523178807947:0.039735099337748346	['True1:7:8:7:8:7:1:2:1:7:8:7:8:7:1:7:1:2:1:2:9:2:1:2:1:2:9:2:9:13:9:2:1:2:9:2:1:7:8:12:8:7:8:5:8:5:8:12:11:12:11:16:17:18:17:18:17:16:11:12:11:12:11:16:11:16:11:12:8:12:8:12:11:16:11:16:17:16:17:18:17:18:17:18:17:14:15:14:15:4:15:14:15:4:15:4:15:4:15:4:3 ', 'True1:2:1:7:8:12:11:16:11:12:8:12:11:16:17:18:17:14:15:14:17:16:17:14:15:4:3 ', 'True1:2:1:7:8:5:8:7:8:7:8:5:8:12:11:16:17:14:17:14:15:4:3 …
7	2	3	792	0	0.0	2.307069172844542	0.7981911553563632	0.0	540.0	0.14814814814814814:0.09971509971509972:0.0:0.0:0.08309591642924977:0.017094017094017096:0.13912630579297247:0.150997150997151:0.14150047483380818:0.056505223171889836:0.024691358024691357:0.06600189933523266:0.05745489078822412:0.000949667616334283:0.0:0.005698005698005698:0.006172839506172839:0.002849002849002849	['False1:7:1:7:1:7:8:5:8:5:8:7:1:2:1:7:1:7:8:12:11:12:11:16:11:12:8:7:1:7:8:7:1:2:9:2:9:13:9:13:9:13:9:13:9:2:1:7:8:12:8:12:8:5:8:7:1:2:1:7:8:5:8:7:8:5:8:5:8:5:8:5:8:12:8:12:11:12:8:12:8:12:8:12:8:5:8:7:8:5:8:12:8:5:8:7:8:5:8:12:11:12:8:5:8:5:8:5:8:5:8:12:11:12:8:5:8:5:8:5:8:5:8:12:11:12:11:12:8:12:8:5:8:7:1:2:9:13:9:10:9:10:9:13:9:13:9:13:9:13:9:10:9:10:6:10:6:9:10:10:9:13:9:2:9:13:9:2:9:13:9:9:…
7	2	4	152	4	1.0	2.464484524465077	0.8526531293880752	38.8065	155.226	0.05392156862745098:0.0196078431372549:0.0196078431372549:0.024509803921568627:0.06862745098039216:0.0:0.05392156862745098:0.1568627450980392:0.0:0.0:0.06862745098039216:0.10294117647058823:0.0:0.12254901960784313:0.0784313725490196:0.06862745098039216:0.1323529411764706:0.029411764705882353	['True1:7:8:12:8:5:8:5:8:5:8:12:11:16:17:18:17:14:15:14:17:16:17:18:17:14:17:16:17:14:17:16:17:14:17:14:15:14:15:4:3 ', 'True1:7:8:12:11:16:11:16:17:18:17:16:11:16:17:16:17:14:15:14:17:14:17:14:15:14:15:14:15:14:17:16:17:14:15:14:15:4:3 ', 'True1:7:8:5:8:5:8:12:11:12:8:12:8:5:8:5:8:5:8:12:8:7:8:7:8:12:8:7:8:12:11:12:8:12:8:12:8:5:8:5:8:5:8:5:8:12:11:12:11:12:8:7:1:2:1:7:1:7:8:12:11:12:11:12:11:16…
7	2	4	858	2	0.5	2.3097479651592496	0.799117953892707	85.651	531.302	0.08344733242134063:0.0647514819881441:0.0009119927040583675:0.002279981760145919:0.03191974464204286:0.0031919744642042863:0.17783857729138167:0.23119015047879618:0.056543547651618786:0.01094391244870041:0.07706338349293206:0.13999088007295943:0.014135886912904697:0.028271773825809393:0.006839945280437756:0.021431828545371637:0.041951664386684906:0.00729594163246694	['False1:2:1:2:1:2:1:2:1:7:8:7:8:7:8:12:8:7:1:2:1:2:1:2:1:7:8:7:8:12:11:16:11:12:8:12:8:7:8:7:1:2:1:2:1:2:1:2:1:2:1:2:2:1:2:1:2:1:2:1:2:1:7:1:2:1:2:9:2:9:2:1:7:8:12:8:7:8:7:8:7:8:7:8:5:8:7:8:12:11:12:11:16:17:16:11:12:11:12:11:12:11:12:11:12:8:7:8:7:8:7:8:5:8:12:8:12:11:16:17:14:17:18:17:14:17:14:17:16:17:14:17:18:17:18:17:14:17:14:17:14:17:14:15:14:17:14:17:14:17:16:17:14:17:16:17:16:17:14:17:18…
7	2	4	494	3	0.75	2.6001394573058128	0.8995865151956768	69.87933333333332	389.63800000000003	0.029743589743589743:0.05333333333333334:0.003076923076923077:0.02666666666666667:0.021538461538461538:0.014358974358974359:0.05435897435897436:0.12102564102564102:0.1712820512820513:0.06769230769230769:0.022564102564102566:0.07282051282051281:0.10051282051282051:0.0841025641025641:0.05128205128205128:0.019487179487179488:0.07794871794871795:0.008205128205128205	['False1:2:9:13:9:13:9:13:9:10:6:10:9:2:9:2:1:2:9:10:6:10:9:2:9:13:9:10:9:13:9:13:9:10:6:10:9:13:9:2:1:2:9:2:9:10:6:10:6:10:9:13:9:13:9:10:9:2:9:10:9:13:9:2:9:10:6:10:9:10:9:10:9:2:1:7:8:12:8:5:8:12:11:12:11:12:8:7:8:12:8:7:1:2:1:2:1:7:8:12:8:12:7:8:8:12:7:8:1:2:9:2:1:2:9:2:9:2:9:2:9:2:1:2:9:13:9:13:9:10:9:13:9:2:9:13:9:2:1:2:1:7:1:7:8:5:8:12:11:12:7:8:8:12:8:12:7:8:8:7:8:12:8:12:8:7:8:7:8:12:8:7…
7	2	3	807	0	0.0	1.9651768659868212	0.6799045349852257	0.0	540.0	0.2735783633841886:0.22642163661581138:0.0:0.0:0.014216366158113732:0.030513176144244106:0.17510402219140084:0.049237170596393896:0.10714285714285714:0.050970873786407765:0.024618585298196948:0.03744798890429958:0.010748959778085992:0.0:0.0:0.0:0.0:0.0	['False1:2:1:7:1:2:1:7:1:7:1:7:1:2:1:2:1:7:8:5:8:5:8:7:1:7:1:7:1:7:1:2:1:2:9:10:6:10:9:2:1:2:1:7:8:12:8:12:11:12:8:12:8:7:1:7:1:2:1:2:1:7:1:7:8:5:8:5:8:5:8:7:8:5:8:7:8:7:1:2:1:2:1:2:1:7:1:2:1:2:1:7:1:2:1:2:1:7:1:7:1:2:1:2:1:2:1:7:1:2:1:7:1:2:1:7:1:7:1:7:1:7:1:7:1:7:1:2:1:7:1:7:1:7:7:1:7:1:2:1:7:1:7:1:2:1:2:1:2:1:7:1:2:1:7:1:2:7:8:12:11:12:11:12:8:7:1:2:1:7:1:2:9:2:1:7:1:2:9:2:1:7:1:2:1:2:9:2:1:2:…
7	2	5	261	5	1.0	2.428686323674833	0.8402678018977803	42.321	211.605	0.0447427293064877:0.020134228187919462:0.011185682326621925:0.04697986577181208:0.02237136465324385:0.0022371364653243847:0.2058165548098434:0.19686800894854586:0.017897091722595078:0.0044742729306487695:0.040268456375838924:0.049217002237136466:0.0044742729306487695:0.058165548098434:0.06487695749440715:0.03131991051454139:0.116331096196868:0.06263982102908278	['True1:7:1:7:8:7:8:7:8:7:8:7:8:7:7:8:7:7:8:12:11:12:8:7:1:7:8:7:7:8:7:8:7:1:2:9:2:9:13:9:2:1:2:1:7:8:7:8:7:5:8:5:8:12:11:16:17:14:15:4:3 ', 'True1:7:8:5:8:12:11:16:17:16:17:18:17:18:17:18:17:18:17:18:17:14:15:14:17:18:17:14:17:18:17:18:17:18:17:14:15:4:15:4:3 ', 'True1:7:8:7:8:7:8:7:8:12:8:5:8:7:8:5:8:12:8:7:8:7:8:12:8:7:8:7:8:7:8:7:8:7:1:7:8:8:7:8:7:8:7:8:7:8:7:7:1:2:1:2:9:2:9:10:6:10:9:2:9:13:…
7	2	4	386	4	1.0	2.3286988541917757	0.8056745115330017	77.2085	308.834	0.10012836970474968:0.0821566110397946:0.005134788189987163:0.012836970474967908:0.07958921694480103:0.0025673940949935813:0.1540436456996149:0.24775353016688062:0.0410783055198973:0.005134788189987163:0.055198973042362:0.11424903722721438:0.021822849807445442:0.014120667522464698:0.01797175866495507:0.028241335044929396:0.01668806161745828:0.0012836970474967907	['True1:2:1:7:1:7:1:7:1:2:1:7:8:12:11:16:11:12:8:12:11:16:11:16:11:12:8:7:1:7:8:5:8:7:8:12:11:16:17:14:15:14:15:4:3 ', 'True1:2:1:2:1:2:1:2:1:7:8:12:11:12:8:7:8:12:8:7:8:5:8:12:8:7:8:5:8:5:8:12:8:12:11:12:8:5:8:5:8:7:8:7:1:7:8:5:8:5:8:5:7:8:8:7:8:7:8:7:8:12:8:12:11:16:17:16:11:12:8:12:8:5:8:12:11:16:11:12:8:12:11:16:17:14:15:4:15:4:3 ', 'True1:2:1:7:8:12:8:12:12:8:16:11:17:14:17:16:11:16:17:16:11…
7	6	6	733	3	0.5	1.8229344948070774	0.6306920519227429	65.52766666666666	736.583	0.004864159449519516:0.0021354846363744215:0.00035591410606240363:0.0007118282121248073:0.07343694388420928:0.0008304662474789417:0.10013050183888955:0.27500296595088386:0.0036777790959781707:0.0021354846363744215:0.17321153161703642:0.21936172736979476:0.0010677423181872107:0.002016846601020287:0.001779570530312018:0.1360778265511923:0.0024913987424368253:0.0007118282121248073	['False1:7:1:7:8:12:11:16:17:14:15:14:17:16:11:12:8:7:8:5:8:7:1:7:8:12:11:16:17:14:15:14:15:14:17:18:17:16:11:16:17:16:11:16:17:18:17:14:17:16:11:16:17:14:17:16:11:16:11:12:11:16:11:12:8:12:11:16:11:16:11:16:11:16:11:16:11:12:8:12:8:12:11:12:8:12:8:5:8:7:1:7:1:2:9:10:9:13:9:13:9:2:9:10:9:10:9:10:6:10:6:10:9:2:9:13:9:10:6:10:6:10:6:10:6:10:9:2:1:2:1:2:9:10:6:10:9:10:9:10:9:13:9:2:9:2:9:2:1:7:1:2:9…
7	6	10	455	9	0.9	2.367980930513012	0.8192651772367896	64.67677777777777	762.0910000000001	0.04034729315628192:0.04034729315628192:0.004596527068437181:0.013278855975485188:0.008682328907048007:0.008682328907048007:0.020429009193054137:0.05822267620020429:0.2487231869254341:0.21859039836567926:0.07099080694586313:0.08375893769152196:0.03268641470888662:0.02553626149131767:0.02093973442288049:0.043922369765066395:0.04647599591419816:0.013789581205311542	['True1:2:9:10:9:10:6:10:6:10:9:10:9:2:1:7:1:2:9:13:9:13:9:10:9:13:9:13:9:2:9:10:9:10:6:10:6:10:6:10:9:10:9:13:9:2:1:2:9:2:1:7:1:2:1:2:1:7:8:5:8:7:8:12:8:12:11:16:17:18:17:14:15:14:17:14:17:14:15:4:15:4:15:14:17:14:15:4:3 ', 'True1:2:9:10:9:13:9:10:9:13:9:13:9:2:1:2:1:7:8:12:11:12:8:5:8:12:11:12:11:16:17:18:17:14:17:18:17:14:15:4:3 ', 'False1:2:1:2:1:2:1:2:1:2:9:10:9:10:9:2:1:7:8:7:8:7:8:12:8:5:8…
7	6	5	371	2	0.4	2.3124017646036554	0.8000361054893506	74.03999999999999	688.0799999999999	0.040036396724294813:0.03184713375796178:0.0018198362147406734:0.00818926296633303:0.11282984531392175:0.023657870791628753:0.04549590536851683:0.2575068243858053:0.04185623293903549:0.0373066424021838:0.09645131938125569:0.20655141037306643:0.01637852593266606:0.01364877161055505:0.011828935395814377:0.022747952684258416:0.02456778889899909:0.007279344858962694	['False1:7:8:12:11:12:8:5:8:12:11:12:8:7:1:2:1:2:1:2:9:10:6:10:9:10:9:10:6:10:9:13:9:10:9:10:6:10:6:10:9:13:9:10:6:10:6:10:6:10:6:10:6:10:6:10:9:2:9:13:9:10:6:10:9:2:9:2:9:2:1:7:1:2:9:13:9:10:6:10:6:10:6:10:6:10:6:10:6:10:6:10:6:10:6:10:6:10:9:13:9:13:9:13:9:13:9:2:9:2:1:2:1:2:1:7:8:5:8:5:8:5:8:7:1:2:1:7:1:7:8:12:8:5:8:5:8:7:1:2:9:10:6:10:9:2:9:2:1:2:1:7:8:12:8:7:8:12:11:12:11:12:8 ', 'True1:7:1:…
7	6	6	374	3	0.5	1.6527527908842077	0.5718132231153575	92.44766666666665	817.343	0.008885542168674699:0.006024096385542169:0.00045180722891566266:0.0012048192771084338:0.08343373493975903:0.025451807228915664:0.008283132530120483:0.09246987951807228:0.012951807228915663:0.033734939759036145:0.35512048192771084:0.0034638554216867468:0.002108433734939759:0.0036144578313253013:0.00286144578313253:0.3542168674698795:0.004668674698795181:0.0010542168674698795	['True1:7:8:5:8:5:8:7:1:2:1:7:8:12:8:5:8:5:8:7:1:2:9:10:6:10:9:10:6:10:9:2:9:2:1:7:1:2:9:10:9:10:9:13:9:13:9:2:9:2:1:7:8:12:11:16:11:16:17:14:15:4:3 ', 'False1:7:1:7:1:7:1:2:1:2:9:10:6:10:6:10:6:10:9:10:9:10:9:10:6:10:6:10:9:13:9:10:6:10:6:10:6:10:6:10:6:10:9:10:9:10:9:2:1:7:8:7:8:7:8:5:8:5:8:7:8:7:1:7:1:7:8:5:8:12:11:16:17:14:17:14:15:14:15:14:15:14:15:4:15:14:17:14:17:14:17:18:17:18:17:16:11:16…
7	6	9	833	2	0.2222222222222222	1.9387660309938157	0.6707670131696136	87.0445	1434.089	0.04251655629139073:0.27655629139072846:0.00026490066225165563:0.0005298013245033113:0.001986754966887417:0.01271523178807947:0.012847682119205298:0.00980132450331126:0.30013245033112584:0.06211920529801324:0.004768211920529801:0.0060927152317880795:0.09059602649006622:0.08384105960264901:0.0009271523178807947:0.00490066225165563:0.08741721854304636:0.001986754966887417	['False1:2:1:2:1:2:9:13:9:2:9:2:1:7:1:2:9:2:9:2:9:10:9:2:1:2:1:7:8:12:11:12:8:5:8:12:8:5:8:12:8:7:1:2:9:2:1:7:8:5:8:5:8:7:8:7:1:7:1:2:1:7:1:7:8:12:8:7:8:7:1:2:1:2:1:7:1:2:9:13:9:10:6:10:9:10:6:10:9:10:9:2:9:10:9:2:9:13:9:10:6:10:9:13:9:10:9:10:6:10:9:10:6:10:9:2:9:10:9:10:9:2:9:10:9:13:9:2:1:7:1:7:1:7:1:7:1:2:9:13:9:2:9:2:1:7:1:2:1:7:8:7:8:12:8:12:11:16:11:16:11:16:17:18:17:16:11:16:17:14:17:14:1…
7	6	7	735	2	0.2857142857142857	1.507459824100219	0.5215453064063512	169.202	1238.404	0.006708907938874394:0.008324015405640452:0.00024847807181016274:0.0003727171077152441:0.0008696732513355696:0.08994906199527891:0.003727171077152441:0.003975649148962604:0.35507516461672256:0.24201764194309852:0.0018635855385762206:0.0021120636103863833:0.2722077276680333:0.0021120636103863833:0.000993912287240651:0.0028574978258168716:0.004845322400298174:0.0017393465026711392	['True1:2:1:7:1:2:1:2:1:7:1:7:1:2:9:10:9:13:9:10:9:2:1:2:9:13:9:13:9:10:9:2:1:2:1:7:8:5:8:12:8:7:1:2:1:2:9:2:1:2:9:2:1:2:1:2:9:10:9:10:9:13:9:13:9:10:6:10:6:10:6:10:9:2:1:7:8:7:1:2:1:2:1:2:1:7:8:7:8:12:8:5:8:7:1:7:1:7:8:7:8:12:8:5:8:7:8:5:8:12:11:16:11:16:11:16:11:12:11:12:11:12:11:16:17:18:17:18:17:16:11:12:11:12:8:12:8:12:8:12:11:16:11:16:17:18:17:14:17:14:15:4:15:14:15:14:17:18:17:18:17:18:17:…
7	6	6	305	5	0.8333333333333334	2.535022313034754	0.8770575294023557	64.54440000000001	502.722	0.0958904109589041:0.0791476407914764:0.0076103500761035:0.0091324200913242:0.0426179604261796:0.0471841704718417:0.1156773211567732:0.1430745814307458:0.1354642313546423:0.0989345509893455:0.0517503805175038:0.076103500761035:0.0350076103500761:0.0091324200913242:0.0091324200913242:0.0289193302891933:0.0136986301369863:0.0015220700152207	['False1:7:8:5:8:5:8:12:8:7:8:7:1:7:8:7:1:2:9:2:9:10:6:10:6:10:6:10:6:10:9:10:9:10:9:10:6:10:9:13:9:2:9:10:9:10:6:10:9:10:9:10:9:13:9:13:9:2:1:7:1:7:1:7:8:7:1:2:1:7:1:7:1:2:9:2:9:10:9:10:6:10:6:10:6:10:6:10:9:10:9:13:9:2:9:10:6:10:9:2:1:7:8:7:8:12:11:12:8:5:8:7:1:2:9:13:9:10:9:13:9:10:6:10:6:10:6:10:6:10:6:10:6:10:6:10:6:10:6:10:6:10:6:10:6:10:6:10:9:2:1:2:9:10:9:2:9:13:9:13:9:2:9:2:9:2:9:10:6:10…
7	6	8	561	6	0.75	1.6822080753617359	0.5820040521660013	89.29966666666667	895.798	0.007469654528478058:0.005202080832332933:0.0008003201280512205:0.0012004801920768306:0.007202881152460984:0.0009337068160597573:0.18180605575563558:0.2801120448179272:0.005202080832332933:0.0017340269441109778:0.18674136321195145:0.28317993864212354:0.0017340269441109778:0.007202881152460984:0.0033346672002134187:0.009070294784580499:0.013071895424836602:0.004001600640256103	['True1:7:8:7:8:5:8:12:11:16:11:16:17:14:17:16:11:12:11:12:11:12:8:7:8:5:8:5:8:12:8:12:11:12:8:12:11:16:11:12:8:12:8:5:8:12:11:16:11:12:8:5:8:12:8:5:8:5:8:5:8:7:8:7:1:2:9:13:9:2:1:2:1:7:1:7:8:12:8:5:8:12:11:12:11:16:17:16:17:18:17:18:17:14:17:18:17:16:17:18:17:18:17:18:17:14:17:14:15:4:3 ', 'False1:2:1:7:8:5:8:5:8:5:8:5:8:12:8:5:8:7:1:7:1:7:1:7:1:2:1:7:8:5:8:7:8:12:11:12:11:12:8:12:11:12:8:7:1:2:…
7	6	10	1187	0	0.0	1.5250964021778632	0.5276471436629128	0.0	1800.0	0.0780094646554274:0.27425317953268263:0.0:0.0:0.0005545696539485359:0.004288671990535345:0.001774622892635315:0.0014418811002661935:0.3312999112688554:0.09283496007098492:0.00022182786157941438:0.000406684412895593:0.21480331262939958:0.0:0.0:0.00011091393078970719:0.0:0.0	['False1:2:1:2:9:13:9:2:1:2:9:10:9:13:9:2:9:2:9:10:6:10:9:2:9:13:9:2:1:7:1:7:1:7:1:2:9:2:9:10:9:10:9:10:6:10:6:10:6:10:9:13:9:2:9:2:1:7:1:2:9:13:9:13:9:2:9:2:1:2:9:10:6:10:6:10:9:2:9:10:9:10:9:2:9:10:9:2:9:10:6:10:9:13:9:2:1:7:1:2:9:2:1:2:9:13:9:10:6:10:9:13:9:2:9:10:6:10:9:13:9:2:9:2:9:2:9:10:6:10:9:10:6:10:9:10:9:2:2:9:1:2:9:2:9:13:9 ', 'False1:2:9:10:9:2:9:2:9:2:9:13:9:2:9:2:9:13:9:13:9:13:9:2…
7	6	7	560	4	0.5714285714285714	2.0238051019854804	0.7001885125872396	90.74625	902.985	0.24579124579124578:0.021604938271604937:0.001122334455667789:0.001122334455667789:0.02048260381593715:0.005050505050505051:0.2825476992143659:0.13159371492704827:0.01964085297418631:0.01430976430976431:0.10072951739618406:0.03675645342312009:0.005331088664421998:0.004769921436588103:0.002244668911335578:0.09118967452300786:0.011503928170594837:0.004208754208754209	['True1:2:1:7:1:2:1:2:1:7:1:7:1:2:1:2:1:7:8:7:8:7:1:7:8:12:8:7:1:2:9:2:9:10:9:10:9:10:9:13:9:13:9:13:9:10:6:10:6:10:9:2:1:7:8:12:8:7:1:2:1:7:8:12:11:16:17:16:11:16:11:12:11:16:11:16:17:18:17:16:17:14:15:14:15:14:17:14:17:16:17:18:17:18:17:14:15:4:3 ', 'True1:2:9:13:9:13:9:13:9:10:6:10:9:2:1:2:9:10:9:10:6:10:6:10:9:2:9:2:1:7:1:2:1:2:1:7:8:5:8:12:11:16:11:12:8:7:1:7:8:7:8:5:8:12:11:16:17:18:17:14:1…
7	10	24	1049	6	0.25	2.21245411216257	0.765456590875689	79.20666666666666	3600.0	0.08607093603026982:0.08822801372042859:0.00021217157608119098:0.0009547720923653595:0.0026521447010148876:0.1373457335832243:0.00855758690194137:0.11351179320343718:0.15180876268609214:0.1639379044520669:0.004773860461826797:0.1105413911383005:0.11213267795890944:0.0039605360868488985:0.0024399731249336964:0.0035361929346865166:0.006789490434598111:0.002546058912974292	['False1:7:1:2:1:7:8:7:1:2:1:2:1:2:1:7:1:7:8:7:8:12:11:12:11:12:8:5:8:7:8:12:8:12:11:16:17:18:17:16:11:16:11:12:11:12:11:16:11:16:17:16:17:14:17:16:11:16:11:12:8:7:8:12:11:12:8:12:8:7:1:7:8:12:8:7:8:7:8:5:8:5:8:5:8:7:1:7:1:2:1:7:1:2:1:7:1:7:1:2:1:2:1:7:1:2:1:2:9:13:9:10:9:13:9:10:9:10:9:10:9:10:9:10:6:10:9:2:1:2:1:2:1:2:1:2:9:2:1:2:9:10:9:10:6:10:9:13:9:10:6:10:6:10:6:10:9:2:1:2:9:13:9:13:9 ', 'F…
7	10	31	1323	16	0.5161290322580645	2.272902022912794	0.7863701327358622	66.8291875	3599.9999999999995	0.11381158675379983:0.0002937073206549673:0.00023496585652397386:0.0004993024451134444:0.026551141787209045:5.8741464130993464e-05:0.12279903076584184:0.0907555620823849:0.00023496585652397386:0.00011748292826198693:0.05452676407959468:0.07626110580806227:5.8741464130993464e-05:0.09639474263896028:0.012893751376753066:0.1406417504956311:0.15808796534253616:0.10577869153388648	['False1:1:7:1:7:8:12:8:5:8:7:1:2:9:2:1:7:8:5:8:7:1:7:1:7:1:2:1:7:1:2:1:2:1:2:1:7:8:12:8:12:8:7:1:2:9:10:6:10:9:2:9:13:9:13:9:2:9:2:1:7:8:5:8:7:1:7:8:7:8:12:11:16:17:18:17:18:17:16:17:18:17:16:11:16:11:16:17:14:17:18:17:16:11:16:17:14:17:18:17:18:17:16:17:16:17:16:11:16:11:12:11:16:11:12:11:12:8:12:11:12:11:16:11:16:11:16:17:16:11:12:8:12:11:12:8:12:8:5:8:12:8:5:8:12:8:12:11:16:17:14:15:4:15:14:1…
7	10	14	751	6	0.42857142857142855	2.219022366131082	0.7677290507938874	124.86183333333332	2189.171	0.025489033787788974:0.01941315945465323:0.0008891523414344991:0.0011855364552459987:0.023414344991108477:0.1046235921754594:0.034825133372851216:0.07557794902193242:0.25222288085358624:0.2548903378778897:0.04771784232365145:0.053349140486069944:0.023266152934202727:0.008743331357439241:0.0025192649673977476:0.03586247777119146:0.02874925903971547:0.007261410788381743	['True1:1:7:8:7:8:7:8:7:1:7:1:7:8:7:1:7:1:7:1:2:9:10:9:13:9:10:9:10:9:10:6:10:9:10:6:10:6:10:9:10:9:13:9:10:6:10:6:10:6:10:6:10:6:10:6:10:6:10:9:2:9:10:9:10:6:10:6:10:9:10:6:10:9:10:6:10:9:13:9:10:6:10:9:10:6:10:9:13:9:10:6:10:6:10:9:10:9:10:9:10:6:10:9:13:9:13:9:2:1:7:8:5:8:7:1:2:9:10:6:10:9:10:9:2:9:2:1:7:8:12:11:12:11:16:17:14:15:4:3 ', 'False1:2:1:7:1:2:1:2:1:7:1:2:9:10:6:10:9:10:6:10:9:13:9:…
7	10	24	1353	4	0.16666666666666666	2.0795809797706	0.7194856419730172	39.57625	3600.0000000000005	0.10982534881451848:0.1786710898624256:7.805639574592643e-05:0.00013659869255537127:0.004995609327739291:0.0325690311249878:0.03094936091325983:0.018655478583276416:0.2003317396819202:0.160737632939799:0.04058932578788174:0.0008586203532051907:0.17880768855498097:0.0007025075617133378:0.0003512537808566689:0.04025758610596156:0.0011708459361888964:0.0003122255829837057	['False1:7:8:7:1:7:8:7:8:7:1:7:8:5:8:12:11:16:11:16:11:12:8:7:1:2:9:10:9:10:6:10:9:10:9:2:9:10:6:10:9:10:6:10:6:10:9:10:9:10:9:13:9:13:9:10:6:10:6:10:6:10:6:10:6:10:6:10:6:10:6:10:9:2:1:7:1:2:9:13:9:2:1:2:1:2:1:2:1:2:9:10:9:2:9:10:6:10:9:13:9:13:9:13:9:13:9:13:9:2:9:10:6:10:9:10:6:10:9:13:9:13:9:13:9:13:9:13:9:2:1:7:8:5:8:12:11:16:17:14:17:18:17:14:17:18:17:14:15:14:15:14:15:14:17:18:17:14:17:18:…
7	10	23	1596	6	0.2608695652173913	2.032868920730286	0.7033243786639974	93.96083333333333	3600.0	0.11446122104473412:0.009307887086185877:0.0001406733564662853:0.0003985745099878083:0.04693800994091719:0.0032354871987245615:0.15016880802775953:0.2437869267560724:0.013293632186063959:0.006517865516271218:0.13038075588483541:0.18264090781206038:0.006705429991559599:0.0008909312576198069:0.0008205945793866642:0.08688924317734222:0.0022976648222826595:0.0011253868517302824	['True1:1:7:1:7:1:2:1:7:1:7:8:12:11:12:8:5:8:12:11:12:8:5:8:12:8:7:1:2:1:2:1:7:8:7:8:12:8:12:8:5:8:7:8:5:8:7:1:7:8:7:8:7:8:5:8:12:8:7:8:5:8:5:8:5:8:5:8:12:11:12:8:5:8:5:8:5:8:7:8:12:8:12:8:5:8:7:1:7:8:7:8:7:8:12:8:5:8:5:8:12:11:16:11:12:11:12:8:12:8:12:11:16:17:18:17:14:15:14:15:14:15:4:15:4:15:14:15:14:15:14:15:14:17:14:15:4:3 ', 'False1:2:1:2:1:7:8:7:1:2:9:10:9:13:9:2:1:7:8:12:8:12:8:12:11:12:1…
7	10	7	346	4	0.5714285714285714	2.3562884918548423	0.8152198710832723	74.80725	839.2290000000002	0.05122950819672131:0.055327868852459015:0.00273224043715847:0.00546448087431694:0.01639344262295082:0.020491803278688523:0.03278688524590164:0.05737704918032787:0.0744535519125683:0.05191256830601093:0.04439890710382514:0.049863387978142076:0.020491803278688523:0.01912568306010929:0.01092896174863388:0.2336065573770492:0.24112021857923496:0.012295081967213115	['True1:1:7:8:12:11:12:8:5:8:12:11:12:8:12:8:12:8:7:1:7:8:12:8:12:11:12:11:16:11:12:8:12:8:5:8:7:8:7:8:5:8:5:8:7:1:2:1:2:9:2:1:2:9:2:9:13:9:13:9:10:6:10:9:2:1:7:8:7:1:2:9:13:9:13:9:2:1:7:8:12:11:12:11:12:11:16:11:16:17:14:17:16:17:14:15:4:3 ', 'False1:2:1:7:8:7:8:7:8:5:8:12:11:16:17:16:17:14:17:16:11:12:8:12:8:5:8:7:8:5:8:7:1:7:8:12:8:7:8:5:8:5:8:7:1:2:1:7:8:12:11:16:17:18:17:16:11:16:17:14:17:14…
7	10	16	601	12	0.75	2.284248338558564	0.7902956885453435	55.652583333333325	1387.8309999999997	0.02389020670958997:0.022873602168756352:0.0020332090816672314:0.11978990172822772:0.11335140630294815:0.01643510674347679:0.02643171806167401:0.2412741443578448:0.0706540155879363:0.033378515757370386:0.0042358522534733985:0.13605557438156557:0.048288715689596744:0.00711623178583531:0.1248729244323958:0.003558115892917655:0.005083022704168078:0.0006777363605557439	['True1:7:8:12:8:7:8:7:1:2:9:2:1:2:9:13:9:13:9:10:9:2:1:7:8:5:8:12:11:16:11:12:11:12:8:7:8:5:8:5:8:12:8:12:11:16:17:14:15:14:17:16:17:16:17:16:17:14:15:4:15:14:15:4:15:4:15:4:3 ', 'True1:2:9:2:1:2:1:2:9:13:9:13:9:13:9:10:6:10:6:10:9:10:9:13:9:13:9:13:9:10:9:10:9:13:9:2:9:2:1:2:1:7:1:2:1:2:1:7:8:12:8:5:8:5:8:12:11:16:11:16:17:18:17:18:17:14:17:14:15:4:3 ', 'False1:7:8:12:8:7:8:5:8:5:8:5:8:5:8:7:1:…
7	10	43	1044	34	0.7906976744186046	2.37262394136771	0.820871548750078	58.599882352941165	3600.0000000000005	0.021222076215505915:0.021353482260183968:0.001116951379763469:0.0036465177398160315:0.0933311432325887:0.000657030223390276:0.02092641261498029:0.1795335085413929:0.20818002628120894:0.09960578186596583:0.012450722733245729:0.07733245729303548:0.10052562417871222:0.03377135348226019:0.006800262812089356:0.03252299605781866:0.061038107752956636:0.025985545335085413	['True1:7:8:12:8:7:1:2:9:13:9:2:1:2:1:2:9:10:6:10:6:10:9:13:9:13:9:2:1:7:8:12:8:7:8:12:8:5:8:5:8:7:8:12:8:12:8:7:8:12:8:12:8:12:11:16:17:16:17:14:15:14:15:4:15:4:3 ', 'True1:2:9:2:1:2:9:13:9:13:9:13:9:10:6:10:6:10:9:2:1:7:8:5:8:5:8:5:8:7:8:7:1:2:1:2:1:2:1:2:1:2:1:7:1:2:1:7:1:7:1:7:8:7:1:2:1:7:8:7:1:7:8:12:11:16:17:14:15:4:3 ', 'True1:7:8:7:1:7:8:12:11:16:11:16:17:16:11:16:11:16:17:14:17:16:17:16:…
7	10	21	740	16	0.7619047619047619	2.0646460030452793	0.7143184946382427	71.2406875	2039.8509999999997	0.02626854389114618:0.07039591798166872:0.0015118586412170463:0.0031182084475101578:0.008882169517150146:0.03789095719550222:0.018331286024756685:0.026457526221298308:0.10233393177737882:0.04904091467447794:0.28574128319002173:0.013606727770953416:0.0423320419540773:0.006614381555324577:0.004630067088727204:0.2874421241613909:0.012850798450344893:0.0025512614570537655	['True1:1:7:8:12:11:12:8:5:8:5:8:5:8:12:11:16:17:18:17:16:17:18:17:14:15:4:3 ', 'True1:2:1:2:9:13:9:10:6:10:9:10:9:13:9:2:9:10:6:10:9:10:6:10:9:10:6:10:6:10:6:10:9:2:9:2:9:13:9:10:6:10:9:2:1:7:1:2:9:2:9:13:9:2:9:10:6:10:9:2:9:10:6:10:9:13:9:2:1:7:8:7:8:12:11:16:11:12:8:7:1:2:1:7:8:7:8:12:8:12:8:5:8:7:1:7:8:12:11:16:11:12:8:7:8:7:8:12:8:7:8:5:8:5:8:12:11:12:11:12:8:7:1:7:8:12:8:12:8:7:8:5:8:12:11:…
7	10	21	1470	2	0.09523809523809523	2.115370306713012	0.7318678993226607	90.81	3600.0	0.03843011221265933:0.1548916003921996:5.447216472382613e-05:8.170824708573918e-05:0.010867196862403311:0.0984312016559538:0.048807059592548205:0.05354613792352108:0.1966172785706504:0.1962087373352217:0.017921342194138795:0.032873951410829064:0.15001634164941716:0.00024512474125721755:0.00019065257653339143:0.00038130515306678285:0.00038130515306678285:5.447216472382613e-05	['True1:7:1:2:9:13:9:2:9:10:9:13:9:10:9:2:1:2:9:10:6:10:9:10:6:10:6:10:9:2:1:2:1:7:8:12:8:12:11:12:8:5:8:12:8:12:8:5:8:5:8:7:8:7:8:12:8:12:11:12:11:12:11:12:11:12:8:5:8:5:8:7:8:12:11:16:17:14:15:4:15:4:3 ', 'True1:7:8:5:8:5:8:12:8:7:1:7:1:2:9:13:9:2:1:7:8:7:8:12:11:16:17:14:17:16:11:16:17:18:17:14:15:14:17:16:17:16:11:16:17:16:11:12:8:5:8:5:8:7:8:12:11:12:8:7:8:5:8:7:8:12:11:12:8:7:8:12:11:16:17:…
7	14	37	472	29	0.7837837837837838	2.3041212431645044	0.7971712416819425	25.564379310344837	2181.3669999999997	0.15913452178991574:0.0790666629585338:0.0008065188975721:0.001362738826932169:0.017854659732458214:0.0007508969046360931:0.08585254609672664:0.023583725004866923:0.0830714464499263:0.0830992574463943:0.14559056650999805:0.06816475234307645:0.0006674639152320828:0.0021970687209722723:0.002252690713908279:0.16088661456739994:0.08446199627332647:0.0011958728481241483	['True1:1:7:1:7:1:2:9:13:9:2:1:7:8:12:11:16:17:18:17:18:17:14:17:18:17:16:11:12:11:16:11:16:11:12:11:16:17:18:17:18:17:14:15:4:15:14:15:4:15:14:15:14:17:16:17:14:15:14:15:4:15:14:15:4:15:4:15:14:15:4:3 ', 'True1:2:1:2:9:13:9:13:9:2:1:2:9:13:9:13:9:13:9:10:9:2:1:7:1:7:8:7:8:7:8:5:8:5:8:5:8:7:8:5:8:7:8:12:8:7:8:5:8:12:8:7:8:12:8:7:8:12:11:12:11:12:11:12:8:7:8:7:1:7:8:5:8:7:1:2:1:7:1:7:1:7:1:7:8:7:8…
7	14	26	862	7	0.2692307692307692	2.076421801898002	0.7183926414397925	50.70514285714285	3600.0	0.029007721341942405:0.025578142662809188:0.00013411760197727665:0.0002873948613798785:0.004713275726630008:0.20117640296591496:0.026804360738030004:0.01138083651064319:0.25223689000440674:0.22554748721092868:0.029812426953806065:0.033720997068572414:0.05470082194930355:0.00047899143563313087:0.0004023528059318299:0.0508688904642385:0.052133427854309966:0.0010154618435422374	['False1:2:1:2:1:2:9:2:9:10:9:13:9:10:9:10:9:2:1:7:8:5:8:5:8:12:11:12:11:16:17:18:17:14:17:16:17:18:17:16:17:16:11:12:8:5:8:5:8:12:11:12:11:16:11:12:11:12:8:5:8:5:8:5:8:5:8:12:11:12:8:7:1:2:9:10:6:10:9:10:9:13:9:13:9:2:9:13:9:13:9:2:9:2:1:7:1:7:1:7:1:7:8:12:11:12:8:5:8:7:8:5:8:5:8:7:1:2:1:7:1:2:1:2:9:13:9:13:9:13:9:13:9:2:1:7:1:7:1:2:9:13:9:10:6:10:9:2:1:2:1:7:1:2:1:7:1:7:1:7:8:5:8:7:1:2:1 ', 'Tr…
7	14	20	944	0	0.0	1.777696874366668	0.6150409093606052	0.0	3600.0	0.054982698961937713:0.17491349480968857:0.0:0.0:0.00034602076124567473:0.21453287197231835:0.034186851211072664:0.0015916955017301038:0.21024221453287198:0.24242214532871972:3.460207612456748e-05:0.00034602076124567473:0.06640138408304498:0.0:0.0:0.0:0.0:0.0	['False1:1:7:1:7:8:7:1:7:1:7:1:7:8:12:8:12:8:7:1:2:9:2:9:2:9:13:9:13:9:10:9:10:9:2:9:10:6:10:9:13:9:10:6:10:6:10:6:10:9:13:9:13:9:2:9:10:9:10:9:13:9:10:6:10:9:10:9:2:9:2:1:2:9:2:9:2:9:13:9:10:6:10:6:10:9:10:6:10:9:10:6:10:6:10:6:10:6:10:9:2:1:2:1:7:1:7:1:2:1:2:9:13:9:2:9:10:9:2:9:2:9:10:6:10:9:10:6:10:9:13:9:2:1:2:1:2:9:10:6:10:9:2:9:2:9:10:9:2:1:7:8:7:8:7:8:5:8:7:8:7:8:5:8:12:8 ', 'False1:2:9:10…
7	14	22	1140	3	0.13636363636363635	2.005423693575739	0.6938289817208293	91.19466666666666	3600.0	0.14740818050792703:0.012176333184235376:7.45489786789921e-05:9.939863823865613e-05:0.12365190596888823:0.005814820336961383:0.23229461756373937:0.22816957407683514:0.01595348143730431:0.012424829779832017:0.08933452611699219:0.1072262809999503:0.00474628497589583:0.0005963918294319368:0.00027334625515630434:0.001490979573579842:0.00949256995179166:0.008771929824561403	['False1:1:2:1:7:8:7:1:7:8:5:8:7:8:5:8:12:11:12:8:12:11:12:11:12:11:16:17:18:17:14:17:18:17:14:17:18:17:18:17:16:17:18:17:16:11:16:11:16:11:16:11:12:11:12:8:7:1:2:1:2:9:13:9:13:9:13:9:10:9:2:1:7:1:7:8:7:1:7:1:7:8:7:1:2:9:10:9:10:9:10:9:13:9:2:1:7:1:7:1:7:8:5:8:7:1:2:9:2:9:13:9:13:9:13:9:13:9:10:9:2:9:13:9:13:9:13:9:10:9:10:6:10:6:10:6:10:9:13:9:2:9:10:9:2:9:13:9:13:9:10:6:10:6:10:9:13:9:2:9:2:9:2…
7	14	24	1176	7	0.2916666666666667	2.5223624725063396	0.8726775251714712	82.70557142857142	3600.0	0.09796184520724306:0.10764266247554716:0.00011703924158571453:0.038321991673493955:0.05851962079285726:0.0013710311157183702:0.13013091675165944:0.13061579360965742:0.1007039074386798:0.0023073450484040864:0.003996054105569396:0.058135063284789915:0.07035730408466953:0.05624571552776338:0.08385025665033691:0.016719891655102074:0.023575047233693927:0.01942851410322861	['True1:1:7:8:12:11:12:8:7:1:7:8:12:11:16:11:16:11:16:17:18:17:18:17:14:17:14:15:4:3 ', 'True1:2:9:10:9:2:1:2:9:2:9:13:9:10:6:10:9:2:9:13:9:2:1:7:8:12:8:5:8:5:8:7:8:7:1:7:8:5:8:12:8:12:11:16:17:14:17:16:11:16:11:12:8:12:8:5:8:5:8:12:11:16:17:18:17:18:17:14:17:16:17:14:15:14:15:4:15:14:15:14:15:14:15:4:3 ', 'False1:2:1:2:9:2:1:2:9:2:9:13:9:10:9:10:9:2:1:2:1:7:8:7:8:7:1:2:9:2:9:13:9:2:9:10:9:10:6:1…
7	14	37	861	26	0.7027027027027027	2.265033042228967	0.78364765225828	66.33723076923076	3600.000000000001	0.08222879120180542:0.17793458567750547:0.0008264200120784463:0.0019706938749562953:0.009440259368742251:0.0038460315946727695:0.08092559041352786:0.030450398906582753:0.18219382727821748:0.009408473983662312:0.10648104001779982:0.02628651346111058:0.004259241600711993:0.01433520867105305:0.005562442388989543:0.16979752709704077:0.08280092813324433:0.011252026318298846	['False1:1:7:1:7:8:5:8:7:1:2:9:13:9:10:9:2:1:2:9:13:9:2:9:2:9:2:9:10:9:13:9:2:9:2:9:2:9:2:9:10:6:10:9:10:9:13:9:13:9:10:9:10:9:10:6:10:9:2:9:2:1:7:8:5:8:7:1:7:1:7:8:12:8:12:8:5:8:12:8:12:8:12:8:7:1:2:1:7:1:7:1:7:1:2:9:10:6:10:9:10:6:10:6:10:6:10:9:13:9:10:9:2:1:7:8:5:8:5:8:5:8:7:8:5:8:5:8:12:11:16:17:16:17:16:17:18:17:16:11:12:8:7:1:2:1:2:9:13:9:10:9:2:9:13:9:2:1:7:8:7:8:5:8:7:1:7:1:7:8:12:8:5:8:…
7	14	31	760	19	0.6129032258064516	2.657763276875091	0.9195229885617261	59.81431578947368	3296.4720000000007	0.07913389649480532:0.06622002136129722:0.0018448393047868724:0.054082920671909895:0.04612098261967181:0.008641615690843771:0.09758228954267405:0.1008835809301874:0.02825517040489368:0.013787746383143994:0.02961452568210506:0.04738324109136809:0.008447422079813574:0.12418681425381105:0.09321293329449461:0.058063889698028934:0.08894067385183027:0.053597436644334404	['True1:1:7:1:2:1:7:1:7:1:2:1:7:8:5:8:7:1:2:9:2:9:2:9:2:9:2:9:2:1:2:9:13:9:2:1:7:8:5:8:12:8:7:8:7:8:7:8:5:8:7:1:2:9:2:1:7:1:7:1:7:8:7:1:7:8:12:8:12:8:7:8:12:11:16:11:16:17:18:17:14:17:14:15:14:17:16:11:12:8:7:1:7:8:5:8:7:1:2:1:2:1:7:8:12:11:16:17:16:11:12:11:16:17:16:17:14:17:14:15:4:3 ', 'False1:7:8:7:8:12:8:5:8:7:1:2:1:2:1:7:8:5:8:5:8:12:8:7:1:2:9:2:1:2:9:2:1:2:9:10:9:13:9:13:9:13:9:2:1:2:9:10:…
7	14	27	1075	11	0.4074074074074074	2.107961765774646	0.729304720064447	79.2428181818182	3600.0000000000005	0.23808724832214764:0.22241131351869606:0.00026366251198465965:0.0003835091083413231:0.002253116011505273:0.022986577181208053:0.11073825503355705:0.009372003835091083:0.08703259827420902:0.08192713326941514:0.07219558964525408:0.07629434324065197:0.06759348034515819:0.0018216682646212848:0.0008868648130393097:0.0017497603068072868:0.002996164908916587:0.0010067114093959733	['True1:7:1:2:9:10:6:10:9:2:1:7:1:2:1:2:9:10:9:10:6:10:6:10:6:10:6:10:6:10:9:10:6:10:6:10:6:10:9:13:9:10:6:10:9:13:9:10:9:13:9:2:1:2:9:10:6:10:9:10:9:2:9:2:1:2:9:13:9:13:9:2:1:7:8:12:11:16:11:16:17:18:17:14:17:14:17:14:17:16:17:14:15:14:15:14:15:14:15:4:3 ', 'False1:2:9:10:9:13:9:2:9:13:9:13:9:2:9:10:6:10:6:10:9:2:9:13:9:13:9:10:6:10:6:10:6:10:6:10:6:10:6:10:9:13:9:2:1:7:1:7:1:7:1:7:1:7:1:2:1:2:1…
7	14	27	833	12	0.4444444444444444	2.27318813301434	0.7864691200376737	82.50216666666665	3600.0000000000005	0.145606884057971:0.017753623188405798:0.0005434782608695652:0.0007246376811594203:0.01589673913043478:0.0943840579710145:0.23315217391304346:0.12631340579710146:0.07232789855072463:0.14782608695652175:0.029528985507246377:0.036820652173913046:0.011820652173913043:0.007518115942028986:0.0010869565217391304:0.0276268115942029:0.01956521739130435:0.011503623188405797	['True1:1:2:1:2:9:10:9:2:1:7:8:5:8:7:1:2:1:2:9:10:6:10:9:10:6:10:9:13:9:13:9:2:9:13:9:13:9:13:9:10:9:10:9:10:6:10:6:10:6:10:9:10:9:10:9:10:6:10:6:10:9:13:9:10:9:10:9:13:9:13:9:2:9:2:1:7:8:12:8:12:8:12:8:7:1:7:8:7:1:7:8:12:11:12:11:12:8:5:8:5:8:7:1:2:9:13:9:10:6:10:9:10:6:10:6:10:9:13:9:13:9:2:9:10:6:10:9:10:9:2:1:7:8:5:8:12:8:12:11:16:17:14:15:4:3 ', 'True1:2:1:7:1:2:1:2:1:2:9:13:9:2:1:7:8:7:1:7:…
7	14	35	970	23	0.6571428571428571	2.634048556149736	0.9113182582668881	66.65095652173912	3599.9999999999995	0.08720810084728249:0.07625542467451953:0.0015843493834814355:0.0024798512089274642:0.06805813873389818:0.07783977405800097:0.08727698560308604:0.11717296962182269:0.09320107460219053:0.10270717090307915:0.04456843700489082:0.0706068746986292:0.06978025762898671:0.023283047461596748:0.009437211545085073:0.02114762003168699:0.03161810291382517:0.015774609079010814	['True1:1:2:9:10:6:10:9:13:9:13:9:10:6:10:6:10:6:10:9:13:9:10:9:13:9:13:9:13:9:10:6:10:6:10:9:13:9:2:9:13:9:13:9:10:6:10:6:10:9:10:9:10:9:10:9:13:9:13:9:10:9:13:9:13:9:10:9:2:1:2:9:13:9:2:9:13:9:10:6:10:6:10:9:10:9:2:9:2:9:10:9:13:9:2:9:10:9:10:6:10:6:10:6:10:9:2:1:7:8:12:8:5:8:12:11:16:11:16:11:12:8:5:8:12:8:7:8:12:8:5:8:5:8:5:8:5:8:5:8:12:11:16:17:14:15:14:15:4:3 ', 'True1:7:8:5:8:5:8:12:11:16:…
7	18	47	870	37	0.7872340425531915	2.0326680945445608	0.703254897572101	52.87894594594593	3599.999999999999	0.0037006739121966423:0.0037006739121966423:0.001441315102645008:0.0019866775739160922:0.0021814498850843364:0.0029605391297573137:0.003233220365392856:0.006388531806318414:0.015737602742394143:0.007868801371197071:0.13419812239492035:0.11612325191850727:0.008336254918000857:0.18324179034708427:0.003155311440925558:0.15005258852401543:0.2004207081921234:0.15527248646332437	['True1:1:7:1:7:8:12:11:16:17:14:15:4:15:14:15:4:3 ', 'True1:2:9:10:6:10:9:10:6:10:9:13:9:13:9:13:9:2:9:2:9:2:9:2:1:2:9:10:6:10:9:13:9:13:9:13:9:13:9:10:6:10:9:10:6:10:6:10:9:10:9:2:9:13:9:10:9:2:1:7:8:7:8:12:11:12:11:16:11:16:17:18:17:18:17:14:17:14:17:16:11:16:17:18:17:14:15:4:3 ', 'True1:7:8:5:8:12:8:12:11:16:11:12:11:16:17:16:17:16:11:16:17:14:15:14:17:16:17:16:17:16:17:18:17:16:11:12:11:16:1…
7	18	25	778	7	0.28	2.192718380327191	0.7586284962607095	74.73914285714287	3600.0	0.11028508844711427:0.11702233580033852:0.0002323188742491122:0.0003318841060701603:0.0025886960273472505:0.18064451893398825:0.00803159536689788:0.008463044704789088:0.09734160831037801:0.20523713119378714:0.006173044372904982:0.006372174836547078:0.012014204639739803:0.05642029803192725:0.0006305798015333046:0.06256015399422522:0.1207062493777173:0.004945073180445388	['False1:1:2:9:2:9:13:9:13:9:2:9:13:9:13:9:13:9:2:1:2:9:10:6:10:9:10:9:10:9:2:9:13:9:10:6:10:9:13:9:2:1:7:8:7:8:7:8:7:1:2:9:2:9:2:9:13:9:10:9:2:9:2:1:7:8:7:1:7:1:2:1:2:1:2:1:7:1:2:9:10:6:10:6:10:9:13:9:10:6:10:9:10:9:2:9:13:9:2:9:10:6:10:9:2:9:2:9:13:9:2:1:2:9:2:9:2:9:10:6:10:9:10:6:10:9:2:9:10:6:10:9:10:6:10:6:10:6:10:9:13:9:13:9:10:6:10:6:10:9:13:9:2:9:2:9:10:9:2:1:2:9:2:1:7:1:7:1:2:9:2:1:2:1:2…
7	18	7	323	2	0.2857142857142857	1.2255028971162008	0.42399490438150983	101.7435	1103.487	0.010505108648726436:0.4468268815656929:0.0002878111958555188:0.0020146783709886315:0.0027342063606274284:0.005756223917110376:0.011224636638365232:0.013239315009353865:0.44912937113253704:0.009066052669448842:0.008490430277737803:0.008346524679810044:0.003597639948193985:0.0046049791336883:0.004029356741977263:0.007626996690171248:0.008922147071521083:0.003597639948193985	['True1:1:7:1:7:1:7:1:7:8:7:8:5:8:12:11:12:8:12:8:7:8:12:8:12:11:12:8:7:8:5:8:5:8:7:8:7:1:7:1:7:1:7:8:7:8:7:1:7:8:12:8:7:1:2:9:10:6:10:6:10:9:13:9:13:9:2:9:10:9:13:9:2:9:10:6:10:6:10:6:10:9:10:6:10:6:10:9:2:1:7:8:7:1:7:8:7:1:7:8:5:8:12:11:16:11:12:11:16:11:16:11:16:17:14:17:14:15:14:17:16:17:16:17:14:15:4:15:4:15:4:15:4:3 ', 'True1:2:1:2:1:7:8:7:8:7:1:7:8:12:11:16:17:18:17:18:17:16:11:12:11:16:11…
7	18	52	747	42	0.8076923076923077	2.3275102084255748	0.8052632683207908	46.93300000000001	3600.0000000000005	0.175343107131361:0.18672636291809322:0.001229040470546923:0.08401369502238609:0.007403505691627893:0.004301641646914231:0.08456968952096684:0.017733298217891318:0.10072279284815498:0.007081614139817985:0.0984110262487929:0.013490182307669797:0.003570069938255348:0.009188540660755567:0.08565241564978199:0.09829397477540748:0.01577268603868551:0.006496356772890879	['True1:2:9:10:9:10:6:10:6:10:6:10:6:10:9:2:1:2:1:7:1:7:1:7:1:7:8:12:8:5:8:5:8:5:8:7:8:12:8:12:11:12:11:12:11:16:11:12:8:7:1:2:1:7:1:7:8:12:8:12:8:7:1:7:8:12:11:16:11:12:8:7:8:5:8:7:1:7:8:12:11:16:17:18:17:16:11:16:11:16:17:16:17:16:17:14:17:16:17:18:17:16:11:12:11:16:11:16:17:14:17:14:15:14:15:14:15:4:3 ', 'True1:7:8:5:8:12:8:5:8:12:8:7:1:2:9:2:9:2:9:13:9:10:6:10:9:13:9:2:1:7:8:12:11:12:8:5:8:5:…
7	18	26	616	10	0.38461538461538464	2.1337253445003075	0.738218306579842	82.4484	3600.0	0.10939162394815746:0.1410839217203469:0.0001612019215269046:0.00019344230583228552:0.18968630106070863:0.034513331398910274:0.05292259083728278:0.23941709385175872:0.04718380243092497:0.035819066963278204:0.04742560531321533:0.09404520101879614:0.0021601057484605217:0.0011445336428410227:0.0006931682625656898:0.001789341328948641:0.0019827836347809267:0.00038688461166457103	['True1:1:2:1:7:1:7:1:2:9:2:9:13:9:13:9:2:9:10:9:2:1:2:9:2:1:2:9:2:1:2:9:10:6:10:6:10:9:13:9:2:9:13:9:10:6:10:6:10:9:2:1:7:1:2:9:13:9:2:1:2:9:2:9:10:9:10:6:10:6:10:9:13:9:10:6:10:9:10:9:2:9:13:9:10:9:10:9:2:1:7:8:12:11:16:17:14:17:14:15:4:15:14:17:16:11:16:11:16:17:16:17:14:15:14:15:4:3 ', 'True1:7:8:5:8:7:8:7:1:2:1:7:1:7:8:5:8:5:8:5:8:12:8:7:8:7:1:7:8:5:8:12:11:12:8:5:8:7:8:12:11:16:11:12:11:16:…
7	18	10	349	2	0.2	1.2747076155620103	0.4410185686597771	108.0685	1656.1370000000002	0.007235967012503325:0.007714817770683693:0.00010641127959563714:0.00021282255919127428:0.0028198989092843843:0.004522479382814578:0.0048949188613993085:0.006757116254322958:0.4709231178504922:0.3522213354615589:0.006278265496142591:0.00558659217877095:0.12056397978185687:0.00042564511838254855:0.0003192338387869114:0.003937217345038574:0.0032455440276669325:0.0022346368715083797	['False1:1:2:9:13:9:13:9:2:9:10:6:10:9:2:1:2:9:13:9:13:9:13:9:10:9:13:9:13:9:10:6:10:9:2:1:2:1:2:1:7:1:7:8:5:8:7:8:5:8:12:8:7:8:12:11:12:8:12:11:16:11:12:8:7:8:7:1:2:9:2:1:7:8:7:8:5:8:5:8:12:8:7:1:2:9:2:9:2:9:2:1:7:1:2:1:2:1:7:8:5:8:5:8:5:8:12:11:16:17:18:17:16:11:12:11:16:17:16:11:16:11:16:11:16:17:18:17:16:11:12:8:12:8:12:8:7:1:7:8:5:8:12:8:12:8:5:8:5:8:7:8:7:1:2:9:10:6:10:6:10:9:2:9:10:9:13:9:…
7	18	22	901	3	0.13636363636363635	1.7430742566982924	0.603062305717738	104.33466666666668	3600.0	0.25753149321055463:0.2238296678897796:7.011475448150139e-05:0.00018697267861733703:0.0047210601350877604:0.004463972701988922:0.2920980671699348:0.0785752681889359:0.06597798396709281:0.017785776053474187:0.0016593825227288663:0.003272021875803398:0.04636922429709959:0.0007478907144693481:0.0005609180358520111:0.0010049781475681865:0.0009348633930866852:0.00021034426344450417	['False1:2:1:7:8:5:8:12:11:12:8:5:8:5:8:5:8:7:8:12:8:5:8:7:8:5:8:7:1:7:1:7:1:7:1:2:1:2:1:7:1:7:1:2:9:2:1:2:1:2:1:2:9:13:9:10:9:10:9:2:9:2:9:13:9:10:9:2:9:10:6:10:9:2:1:2:1:2:9:2:9:13:9:2:1:2:9:2:1:2:9:2:9:2:9:13:9:10:9:13:9:13:9:13:9:10:9:13:9:10:6:10:6:10:9:2:1:7:8:5:8:7:8:7:8:12:8:5:8:5:8:12:8:12:8:12:11:16:17:14:17:18:17:18:17:16:17:16:11:16:11:16:17:14:17:18:17:14:17 ', 'False1:2:9:2:9:2:1:7:…
7	18	46	886	37	0.8043478260869565	2.4339069660089425	0.8420740201878141	54.7603783783784	3599.9999999999995	0.0163897238133046:0.018658197697499008:0.0020983383428798278:0.041739919469177114:0.012476606363069246:0.1291328758577667:0.0172404015198775:0.03192876992003629:0.09658027561957692:0.20739522486247378:0.015595757953836557:0.023421992854307266:0.06714682697215449:0.1265241308909431:0.13372653547326036:0.018771621391708727:0.029036465717688423:0.012136335280440084	['False1:1:7:8:12:8:5:8:5:8:7:1:2:1:2:9:10:9:10:6:10:6:10:6:10:6:10:6:10:6:10:6:10:6:10:9:13:9:2:1:2:9:10:6:10:6:10:6:10:6:10:6:10:9:2:1:7:1:2:1:2:1:2:1:2:1:7:8:12:8:12:8:12:11:12:8:12:8:7:8:5:8:5:8:12:11:12:8:12:11:12:11:16:17:14:17:14:17:18:17:18:17:18:17:14:17:16:17:14:15:14:17:14:15:14:17:18:17:14:17:16:11:12:8:12:8:12:11:12:8:5:8:7:1:2:1:2:9:2:9:13:9:13:9:2:1:2:9:13:9:13:9:10:6:10:9:10:9:2:1…
7	18	30	731	18	0.6	1.9257125919311342	0.6662508331913735	81.67922222222222	3600.0	0.1378876429630044:0.2840804228069685:0.000503341629149073:0.001845585973546601:0.004697855205391348:0.0969771538827214:0.02424428847068035:0.007829758675652247:0.23287939375297112:0.15175750118844553:0.002852269231844747:0.0037470987947764325:0.009395710410782696:0.011185369536646067:0.0035793182517267416:0.005061379715332345:0.014820614636056039:0.00665529487430441	['True1:1:2:9:2:1:2:9:13:9:2:9:13:9:10:6:10:6:10:9:10:9:2:1:2:9:10:6:10:9:2:1:2:9:10:9:10:9:2:9:13:9:10:9:2:1:7:8:7:8:5:8:12:11:12:11:16:11:16:17:18:17:18:17:14:17:16:17:18:17:16:17:18:17:18:17:18:17:18:17:14:15:4:3 ', 'False1:7:8:12:11:16:17:14:17:16:11:12:11:16:17:14:17:18:17:16:11:12:11:12:8:12:8:5:8:5:8:5:8:7:1:2:9:13:9:13:9:2:9:2:9:13:9:10:9:13:9:2:9:2:9:10:9:13:9:2:1:2:9:2:9:2:1:2:1:7:8:5:8…
7	18	20	620	0	0.0	2.066801870553071	0.7150643736075836	0.0	3600.0	0.1470672447643979:0.10301456151832461:0.0:0.0:0.0005521924083769634:0.10000818062827226:0.17291803010471204:0.14383589659685864:0.120377945026178:0.11452879581151833:0.0001636125654450262:0.0003476767015706806:0.09716541230366492:0.0:0.0:2.0451570680628273e-05:0.0:0.0	['False1:1:7:8:12:8:7:1:2:1:2:9:10:9:10:6:10:9:10:6:10:6:10:6:10:6:10:9:2:1:7:8:7:8:7:8:5:8:5:8:5:8:7:1:7:8:7:8:12:8:5:8:5:8:12:8:7:1:7:1:2:9:13:9:13:9:10:9:13:9:13:9:13:9:13:9:10:6:10:6:10:9:13:9:10:6:10:9:2:9:13:9:13:9:2:9:13:9:2:9:2:1:7:8:5:8:7:1:7:1:2:1:7:8:5:8:7:8:12:8:7:1:2:1:2:1:7:8:7:8:5:8:7:1:2:1:2:9:2:1:7:1:2:1:7:1:7:1:2:9:13:9:2:9:13:9:13 ', 'False1:7:8:5:8:5:8:5:8:7:1:7:1:7:1:2:1:2:9:…
8	2	4	535	3	0.75	2.7520168153023707	0.9346489551233479	78.41666666666667	415.25	0.049893842887473464:0.06369426751592357:0.029723991507430998:0.01592356687898089:0.04777070063694268:0.055201698513800426:0.029723991507430998:0.06050955414012739:0.07006369426751592:0.0031847133757961785:0.01592356687898089:0.0870488322717622:0.13694267515923567:0.0870488322717622:0.01167728237791932:0.06794055201698514:0.06263269639065817:0.0732484076433121:0.03184713375796178	['True1:1:2:1:2:7:2:1:2:1:2:7:2:7:2:1:5:15:5:15:5:1:2:1:2:1:5:15:5:6:5:15:5:15:5:6:5:6:5:6:5:1:2:7:2:7:2:7:2:1:2:7:2:1:5:1:5:6:16:17:16:6:16:6:16:17:16:6:5:15:5:6:5:5:6:6:16:6:16:6:5:6:5:6:5:6:5:5:6:16:17:12:17:12:17:16:6:16:17:16:17:16:17:17:16:12:13:18:13:12:13:18:13:18:13:18:13:14:13:12:13:12:13:18:13:14:9:8:9:8:9:8:9:14:13:18:13:18:13:18:13:18:13:18:13:12:13:18:13:18:13:14:9:8:3:4:3:4:3:8:9:8…
8	2	4	521	4	1.0	2.297006637178521	0.78011690968335	95.189	380.756	0.08262350936967632:0.039182282793867124:0.002555366269165247:0.0008517887563884157:0.2120954003407155:0.2231686541737649:0.02555366269165247:0.008517887563884156:0.011073253833049404:0.0034071550255536627:0.005110732538330494:0.06132879045996593:0.05877342419080068:0.018739352640545145:0.014480408858603067:0.12095400340715502:0.08603066439522998:0.018739352640545145:0.0068143100511073255	['True1:2:7:2:1:5:6:5:6:5:6:5:1:5:6:5:6:5:6:5:6:5:6:5:6:6:5:5:6:16:17:12:17:16:6:5:6:5:15:5:1:5:15:5:6:5:6:5:6:16:6:5:1:5:1:5:6:5:6:5:1:5:6:5:6:5:1:5:6:6:5:1:6:5:6:5:5:6:5:1:5:6:5:6:6:5:15:5:15:5:6:5:1:5:16:6:6:5:1:6:5:1:6:16:5:17:12:13:18:13:18:13:12:13:12:17:12:13:14:9:8:3:4:3:8:11:10 ', 'True1:2:7:2:7:2:1:5:6:5:6:16:6:5:6:16:6:6:5:1:5:15:5:6:16:6:6:5:5:6:5:1:5:6:6:5:16:17:16:6:16:17:16:6:6:5:5…
8	2	5	238	5	1.0	2.429313615222323	0.8250514384611403	36.0618	180.309	0.0647887323943662:0.016901408450704224:0.014084507042253521:0.0:0.21690140845070421:0.18591549295774648:0.0028169014084507044:0.04225352112676056:0.01971830985915493:0.014084507042253521:0.02535211267605634:0.04507042253521127:0.056338028169014086:0.030985915492957747:0.08450704225352113:0.11267605633802817:0.04507042253521127:0.01971830985915493:0.0028169014084507044	['True1:5:6:16:6:16:6:5:1:5:15:5:6:5:15:5:6:5:1:5:15:5:15:5:6:5:6:5:1:2:1:5:15:5:1:5:15:5:1:5:6:16:6:5:15:5:15:5:6:16:17:16:17:16:6:5:15:5:15:5:6:16:6:16:17:12:13:18:13:14:9:8:11:10 ', 'True1:5:1:5:15:5:15:5:15:5:6:5:6:16:6:16:6:5:1:5:6:16:17:16:6:16:6:16:6:5:15:5:6:5:15:5:1:5:6:16:6:16:6:16:6:5:6:5:15:5:1:5:15:5:15:5:6:16:17:12:13:18:13:12:13:14:9:8:11:10 ', 'True1:2:1:5:15:5:6:16:6:16:6:5:15:5:…
8	2	4	522	4	1.0	2.4398253544011848	0.8286214697143732	100.5335	402.134	0.08349900596421471:0.03777335984095427:0.020874751491053677:0.017892644135188866:0.2544731610337972:0.08548707753479125:0.014910536779324055:0.013916500994035786:0.016898608349900597:0.003976143141153081:0.005964214711729622:0.036779324055666:0.039761431411530816:0.048707753479125246:0.1709741550695825:0.06759443339960239:0.04771371769383698:0.005964214711729622:0.0268389662027833	['True1:5:1:5:15:5:1:5:6:5:15:5:15:5:15:5:15:5:6:16:6:5:15:5:15:5:15:5:15:5:15:5:6:5:15:5:15:5:15:5:1:5:15:5:6:16:6:5:1:5:15:5:15:5:1:2:1:5:15:5:15:5:15:5:1:2:7:2:7:2:7:2:1:5:15:5:15:5:6:16:6:16:6:5:15:5:6:16:17:16:6:5:15:5:1:5:5:15:6:16:17:12:13:18:13:14:19:14:19:14:13:14:13:12:17:12:13:18:13:12:13:12:13:14:9:8:9:14:13:18:13:14:19:14:9:14:19:14:19:14:19:14:19:14:13:14:14:19:14:19:14:19:14:19:14:…
8	2	4	397	4	1.0	2.374448228074897	0.8064178761643396	85.445	341.78	0.03188775510204082:0.03443877551020408:0.012755102040816327:0.003826530612244898:0.026785714285714284:0.015306122448979591:0.021683673469387755:0.02295918367346939:0.030612244897959183:0.00510204081632653:0.008928571428571428:0.08035714285714286:0.1683673469387755:0.22321428571428573:0.006377551020408163:0.015306122448979591:0.03443877551020408:0.08928571428571429:0.1683673469387755	['True1:2:7:2:1:5:15:5:6:16:17:12:13:18:13:18:13:18:13:12:13:12:13:12:13:18:13:12:13:14:19:14:9:14:19:14:13:14:19:14:19:14:19:14:19:14:9:14:19:14:9:14:19:14:19:14:19:14:19:14:19:14:19:14:19:14:19:14:9:14:9:14:9:8:11:10 ', 'True1:2:7:2:7:2:7:2:1:5:1:5:1:5:1:2:1:2:1:2:7:2:7:2:7:2:7:2:7:2:7:2:7:2:7:1:5:15:5:1:5:6:16:6:5:15:5:15:5:1:5:6:5:1:5:1:5:6:16:17:12:13:18:14:13:19:14:19:14:19:14:19:14:13:12:1…
8	2	6	1202	4	0.6666666666666666	2.472375574396561	0.8396762819301086	111.2645	805.058	0.14336:0.08992:0.01248:0.00448:0.20512:0.10496:0.01376:0.0208:0.01088:0.00128:0.00608:0.05568:0.07936:0.04896:0.08192:0.05792:0.0384:0.01952:0.00512	['False1:2:1:5:15:5:6:16:6:5:6:5:1:5:1:2:1:5:6:16:6:5:6:5:1:2:1:5:1:2:1:2:1:2:1:5:6:16:6:5:6:5:6:5:1:5:15:5:15:5:6:5:6:5:1:5:15:5:1:5:15:5:15:5:15:5:15:5:15:5:6:5:1:2:7:2:7:2:7:2:1:5:15:5:15:5:1:2:1:5:15:5:15:5:6:6:5:5:15:6:5:16:17:12:17:16:17:16:6:16:6:5:6:5:1:5:6:5:1:5:6:5:1:2:1:2:1:2:1:2:1:2:1:5:15:5:6:5:1:2:1:2:1:5:1:2:1:2:1:2:5:1:1:5:15:5:1:2:1:5:1:5:6:5:15:5:5:6:5:6:5:15:5:15:5:1:2:7:2:1:2:…
8	2	4	516	3	0.75	2.3129310193862094	0.7855252004716333	88.64533333333333	445.936	0.1726235741444867:0.22889733840304183:0.0:0.0:0.0935361216730038:0.0311787072243346:0.16197718631178706:0.0022813688212927757:0.012167300380228136:0.0022813688212927757:0.0022813688212927757:0.03650190114068441:0.05399239543726236:0.05247148288973384:0.01749049429657795:0.04182509505703422:0.034220532319391636:0.023574144486692015:0.03269961977186312	['False1:5:1:2:7:2:7:2:7:2:7:2:7:2:7:2:7:2:1:5:15:5:6:16:17:16:6:5:1:2:7:2:1:2:7:2:7:2:1:2:7:2:7:2:7:2:7:2:7:2:7:2:1:2:7:2:7:2:7:2:7:2:1:5:1:2:7:2:7:2:1:5:1:2:7:2:1:2:1:2:7:2:1:2:7:2:1:2:7:2:7:2:2:7:2:7:2:7:2:1:2:7:7:2:1:5:1:2:7:7:2:7:2:1:5:1:2:7:2:7:2:7:2:2:7:7:2:1:7:2:2:1:2:1:7:2:7:2:2:1:7:2:1:1:2:5:1:2:7:2:1:5:1:5:1:5:1:5:15:5:6:5:6:5:15:5:1:2:7:2:1:5:1:5:6:5:1:5:1:2:7:2:7:2:7:2:7:1:2:7:7:2:2:…
8	2	4	602	3	0.75	2.2458557124555165	0.7627448652684627	88.71333333333332	446.14	0.08559498956158663:0.09812108559498957:0.0006958942240779402:0.0:0.2407794015309673:0.1475295755045233:0.07585247042449547:0.012526096033402923:0.018093249826026444:0.0020876826722338203:0.0020876826722338203:0.013917884481558803:0.016701461377870562:0.015309672929714684:0.12804453723034098:0.10716771050800278:0.031315240083507306:0.0020876826722338203:0.0020876826722338203	['True1:5:1:5:6:16:6:16:6:16:17:16:6:16:6:16:6:16:17:16:17:16:6:16:6:5:6:16:6:16:6:5:6:16:5:1:5:6:16:6:5:6:16:6:16:17:16:6:16:17:12:13:12:17:16:6:16:6:5:15:5:15:5:15:5:15:5:1:5:15:5:15:5:1:5:15:5:15:5:1:5:6:16:6:5:6:5:6:5:1:5:15:1:5:15:5:15:5:5:15:5:15:5:15:5:1:15:5:6:5:1:5:15:5:6:5:6:5:15:5:6:16:6:5:5:15:16:6:6:16:6:16:6:5:1:15:5:5:15:5:6:16:6:5:15:5:6:16:6:16:6:5:15:5:15:5:1:2:7:2:7:2:7:2:7:2:7…
8	2	5	1236	1	0.2	1.7902300336108776	0.6080037814598165	22.349	742.349	0.2322772623840364:0.09592158235603011:0.00035007876772273763:0.00017503938386136881:0.30999474881848416:0.13723087694731315:0.012952914405741292:0.00035007876772273763:0.00017503938386136881:0.00017503938386136881:0.00017503938386136881:0.002625590757920532:0.002800630141781901:0.0007001575354454753:0.12882898652196745:0.06861543847365657:0.004901102748118327:0.0015753544547523193:0.000175039383…	['False1:5:1:5:1:5:1:5:1:5:1:5:6:5:6:5:15:5:1:5:1:2:1:2:7:2:7:2:1:5:1:5:6:16:6:5:15:5:1:2:1:5:1:5:15:5:15:5:1:5:15:5:6:5:6:5:15:5:1:2:1:5:15:5:1:2:1:2:7:2:7:2:1:5:1:5:1:5:1:2:1:5:1:2:1:2:1:5:1:2:1:5:1:5:1:5:15:5:6:16:6:5:15:5:15:5:15:5:1:5:1:5:1:5:6:5:6:16:6:5:6:5:15:5:15:5:6:16:6:16:6:5:15:5:1:5:15:5:1:2:1:2:1:5:1:5:15:5:15:5:15:5:1:2:7:2:1:5:15:5:1:5:15:5:6:5:6:5:15:6:5:6:15:5:6:5:1:5:1:5:15:5:…
8	2	2	480	0	0.0	2.1423325831806657	0.7275860013873175	0.0	360.0	0.03242769500438212:0.019281332164767746:0.0008764241893076249:0.0:0.044697633654688866:0.04645048203330412:0.0017528483786152498:0.0017528483786152498:0.013146362839614373:0.0:0.0:0.16038562664329536:0.26292725679228746:0.07537248028045573:0.0052585451358457495:0.044697633654688866:0.11042944785276074:0.17353198948290974:0.007011393514460999	['False1:5:6:16:17:12:17:16:17:16:6:16:6:5:6:16:17:16:6:16:6:5:1:5:1:5:1:2:1:2:1:2:1:5:6:16:17:12:17:12:17:12:17:16:6:5:6:16:17:16:17:16:17:6:16:5:1:2:1:2:7:2:1:2:1:5:6:5:6:5:6:5:6:16:17:6:16:5:6:5:15:5:6:5:6:16:17:12:17:12:17:12:17:16:17:12:17:12:17:12:17:12:17:16:17:17:12:13:18:13:18:13:18:13:18:13:18:13:12:17:12:17:12:17:12:17:12:17:17:12:13:18:13:12:17:12:12:17:12:13:18:13:18:13:14:9:14:13:18…
8	6	8	679	1	0.125	1.6656211012741602	0.5656836881522643	46.366	1306.366	0.2349732400164677:0.25360230547550433:0.0:0.0:0.15726636475916014:0.012762453684643887:0.2094483326471799:0.0001029230135858378:0.0002058460271716756:0.0001029230135858378:0.0001029230135858378:0.0003087690407575134:0.0005146150679291889:0.0007204610951008645:0.1255660765747221:0.003396459448332647:0.0005146150679291889:0.0001029230135858378:0.0003087690407575134	['True1:2:7:2:1:5:15:5:15:5:6:5:6:16:6:16:17:12:13:18:13:12:13:14:19:14:19:14:13:14:19:14:13:14:9:14:9:8:11:10 ', 'False1:5:15:5:1:2:7:2:7:2:1:2:1:2:7:2:7:2:1:2:7:2:7:2:1:2:7:2:7:2:1:2:7:2:7:2:1:5:6:16:17:12:17:16:17:16:6:5:15:5:1:2:7:2:7:2:7:2:7:2:7:2:1:2:7:2:1:2:7:2:7:2:7:2:7:2:7:2:1:2:7:2:7:2:7:2:1:2:7:2:1:2:7:2:1:2:7:2:1:5:1:5:1:2:7:2:1:2:7:2:7:2:7:2:1:2:7:2:1:5:1:5:1:5:6:16:6:5:15:5:6:16:6:5…
8	6	6	412	4	0.6666666666666666	2.1450604684333534	0.7285124547021898	97.66575	750.663	0.23059096176129779:0.07068366164542295:0.005793742757821553:0.0028968713789107765:0.2862108922363847:0.13499420625724218:0.015643105446118192:0.009269988412514484:0.01100811123986095:0.002317497103128621:0.002317497103128621:0.028968713789107765:0.02433371958285052:0.017960602549246814:0.042294322132097335:0.07184241019698726:0.030127462340672075:0.006373117033603708:0.006373117033603708	['False1:5:15:5:1:2:1:2:7:2:1:5:15:5:15:5:1:2:1:2:7:2:7:2:1:2:1:5:1:5:1:5:6:5:15:5:15:5:1:5:6:16:6:16:6:16:6:5:15:5:15:5:6:5:15:5:15:5:1:2:1:2:7:2:1:5:6:16:6:5:1:5:15:5:6:16:6:16:17:12:17:16:17:16:6:5:1:5:15:5:15:5:6:5:1:2:1:5:15:5:1:2:1:5:6:16:17:16:6:5:6:16:17:16:17:12:17:16:6:16:6:5:15:5:6:16:17:12:17:12:17:12:13:12:13:12:17:12:17:12:17:12:17:12:17:12:13:12:13:14:19:14:19:14:13:12:17:12:17:12:…
8	6	6	316	6	1.0	2.6246956291472254	0.8914077172997713	96.752	580.512	0.11924119241192412:0.06097560975609756:0.024390243902439025:0.012195121951219513:0.1910569105691057:0.11788617886178862:0.02710027100271003:0.04336043360433604:0.05013550135501355:0.008130081300813009:0.017615176151761516:0.02981029810298103:0.04336043360433604:0.06368563685636856:0.04878048780487805:0.07994579945799458:0.04065040650406504:0.01084010840108401:0.01084010840108401	['True1:5:15:5:6:16:6:5:15:5:6:5:1:2:1:5:1:5:6:16:6:5:6:16:6:5:6:5:1:5:15:5:6:5:15:5:15:5:1:5:1:2:7:2:7:2:1:5:1:2:1:2:1:5:15:5:1:2:1:2:1:5:6:16:6:16:6:16:6:16:6:16:17:12:17:16:17:16:17:16:6:16:6:16:6:5:6:5:15:5:6:16:17:16:6:16:17:12:17:12:13:18:13:14:19:14:9:14:9:14:9:14:13:14:9:14:9:14:9:8:3:4:3:8:9:14:19:14:9:14:9:8:3:8:3:4:3:4:3:4:3:4:3:4:3:4:3:4:3:8:3:8:11:10 ', 'True1:5:1:5:1:2:7:2:7:2:1:2:7…
8	6	4	294	3	0.75	2.515951852795104	0.8544758001768339	123.219	549.657	0.16220472440944883:0.18740157480314962:0.015748031496062992:0.0031496062992125984:0.12598425196850394:0.06929133858267716:0.08661417322834646:0.026771653543307086:0.026771653543307086:0.004724409448818898:0.004724409448818898:0.026771653543307086:0.05511811023622047:0.03937007874015748:0.025196850393700787:0.05984251968503937:0.04566929133858268:0.026771653543307086:0.007874015748031496	['False1:5:1:2:7:2:7:2:7:2:7:2:1:5:6:5:15:5:15:5:15:5:15:5:15:5:1:2:1:5:1:2:7:2:1:2:1:2:7:2:7:2:7:2:1:5:15:5:1:2:1:5:1:2:1:2:1:5:6:5:1:5:1:5:15:5:6:5:6:16:17:16:6:5:6:16:17:12:17:16:6:16:6:16:6:5:1:5:1:5:1:2:7:2:1:2:7:2:1:2:1:2:7:2:1:5:6:5:6:5:15:5:1:2:1:2:7:2:1:2:1:2:1:2:1:2:1:2:1:2:7:2:1:2:1:2:7:2:1:2:1:5:6:5:6:16:17:16:17:16:6:16:17:12:17:16:17:16:17:16 ', 'True1:2:1:2:1:2:7:2:7:2:1:2:1:5:6:5:…
8	6	8	612	2	0.25	2.3603884370254895	0.8016428439259783	82.846	1245.692	0.2102502017756255:0.21670702179176757:0.03349475383373689:0.025020177562550445:0.11662631154156577:0.057304277643260695:0.0811138014527845:0.01735270379338176:0.009281678773204197:0.0008071025020177562:0.0036319612590799033:0.03066989507667474:0.016545601291364002:0.01735270379338176:0.01735270379338176:0.06860371267150928:0.06698950766747377:0.00443906376109766:0.00645682001614205	['False1:2:7:2:7:2:1:2:1:2:1:2:7:2:7:2:1:2:1:2:7:2:1:2:1:2:1:2:1:2:7:2:7:2:7:2:1:2:1:2:1:5:6:16:17:16:17:12:17:16:17:12:17:16:17:16:6:5:6:5:15:5:6:16:17:16:17:16:6:16:6:5:6:5:1:2:7:2:1:2:1:5:15:5:1:2:7:2:7:2:1:5:1:2:7:2:7:2:1:5:15:5:1:5:1:2:7:2:1:5:15:5:1:5:15:5:15:5:1:5:15:5:15:5:15:5:1:2:7:2:7:2:7:2:7:2:1:5:15:5:6:5:15:5:1:2:7:2:7:2:7:2:1:5:1:2:7:2:7:2:7:2:1:5:1:5:15:5:6:5:1:2:7:2:1:2:7:2:7 ', …
8	6	10	762	5	0.5	2.421783208757212	0.8224939371787592	93.3458	1366.7289999999998	0.036031191180424846:0.010755579456843238:0.0056466792148427:0.0029577843506318905:0.048668997042215646:0.03764452809895133:0.0032266738370529714:0.02554450121000269:0.1438558752352783:0.0013444474321054048:0.004033342296316214:0.06157569239042753:0.08308685130411401:0.1906426458725464:0.007260016133369185:0.11911804248453886:0.1282602850228556:0.021780048400107554:0.06856681903737565	['True1:5:15:5:1:2:1:5:1:2:7:2:1:5:15:5:1:5:1:5:1:5:6:5:15:5:15:5:1:2:1:5:1:5:1:5:6:16:17:12:13:18:13:14:13:18:13:14:19:14:9:14:19:14:19:14:13:18:13:12:17:12:17:16:17:16:6:16:17:12:13:18:13:12:17:12:17:12:13:14:9:14:9:14:9:14:19:14:13:18:13:14:13:12:13:12:13:14:9:14:9:14:19:14:19:14:9:14:13:14:13:12:13:12:13:14:19:14:9:14:9:8:3:8:9:8:11:8:11:10 ', 'False1:2:7:2:1:5:15:5:6:16:17:12:13:18:13:14:19:…
8	6	10	691	9	0.9	2.5166348184440728	0.8547077512051287	98.13744444444444	1063.237	0.028312259483232547:0.1720725673446949:0.11874656404617923:0.11077515118196811:0.016767454645409567:0.011819681143485432:0.14898295766904893:0.06129741616272677:0.04782847718526663:0.002473886750962067:0.012644310060472787:0.029136888400219902:0.08658603628367234:0.07614073666849917:0.006871907641561297:0.02061572292468389:0.022539857064321055:0.014018691588785047:0.012369433754810335	['True1:5:6:16:17:16:17:12:13:14:19:14:13:14:9:8:3:4:3:4:3:4:3:8:11:8:3:4:3:4:3:4:3:4:3:8:11:8:3:4:3:8:11:8:9:8:11:10 ', 'True1:2:1:2:1:2:7:2:1:5:15:5:15:5:15:5:1:2:1:2:1:2:7:2:7:2:7:2:7:2:1:2:7:2:7:2:7:2:1:2:7:2:1:2:7:2:1:5:1:5:1:2:7:2:7:2:7:2:7:2:1:5:1:5:6:16:17:12:17:12:17:12:13:14:13:18:13:18:13:14:19:14:13:14:9:14:13:12:13:12:13:18:13:12:13:14:9:8:9:8:9:8:9:8:3:4:3:8:3:8:3:4:3:8:9:8:9:8:11:1…
8	6	6	421	4	0.6666666666666666	1.3936647769206167	0.4733209914627465	83.171	692.684	0.40227220032460004:0.12311616044516578:0.0006955715279387897:0.0:0.3916067702295386:0.011592858798979828:0.01483885926269418:0.0027822861117551586:0.002550428935775562:0.0009274287039183863:0.001159285879897983:0.004173429167632739:0.00741942963134709:0.0027822861117551586:0.012288430326918618:0.009738001391143055:0.006955715279387897:0.0048690006955715275:0.00023185717597959656	['True1:5:1:2:1:5:15:5:1:5:1:5:6:16:6:16:17:16:17:12:17:12:17:12:13:14:19:14:9:8:3:8:9:8:3:8:9:8:9:8:11:10 ', 'True1:2:7:2:7:2:7:2:1:2:1:2:1:5:15:5:15:5:1:5:6:5:15:5:6:16:6:16:17:16:6:16:6:5:1:5:15:5:1:5:1:2:1:5:15:5:6:16:6:5:15:5:6:16:17:16:17:16:6:16:17:16:17:12:13:14:9:8:11:10 ', 'True1:5:6:16:6:16:6:16:17:12:17:16:17:16:6:5:6:5:6:5:1:2:7:2:1:5:15:5:6:5:6:5:15:5:1:2:1:2:1:5:1:2:7:2:7:2:7:2:1:2…
8	6	8	421	5	0.625	1.9943947571508642	0.6773428728740271	105.3792	1066.896	0.04735709160487921:0.061946902654867256:0.3185840707964602:0.31547476680220043:0.04783544606553456:0.026787849796699355:0.03491987562784023:0.008371203061468548:0.0071753169098301844:0.001195886151638364:0.0021525950729490554:0.023678545802439607:0.012915570437694332:0.006936139679502512:0.019373355656541497:0.030375508251614447:0.031332217172925135:0.0019134178426213825:0.0016742406122937097	['False1:2:7:2:7:2:7:2:7:2:1:2:1:5:1:2:1:5:15:5:1:5:15:5:6:5:15:5:1:2:1:2:1:5:1:2:7:2:7:2:1:5:1:2:7:2:1:2:1:2:7:2:7:2:1:2:7:2:1:5:15:5:15:5:1:2:1:5:1:2:1:2:7:2:1:5:15:5:15:5:1:5:15:5:1:2:1:2:7:2:7:2:7:2:7:2:7:2:1:5:6:16:17:12:17:16:17:12:17:12:17:12:13:12:17:16:17:12:13:12:17:16:6:16:17:16:17:12:17:12:13:18:13:12:17:16:17:12:17:12:17:16:6:16:6:5:1:5:6:5:15:5:15:5:6:16:17:16:6:16:17:12:17:16:6:16:…
8	6	9	878	2	0.2222222222222222	2.301812078883114	0.7817489495179649	121.499	1502.998	0.1884507916796026:0.2328469419434958:0.021577149953430613:0.011952809686432786:0.13986339646072649:0.03446134740763738:0.09546724619683328:0.01272896615957777:0.006209251785159888:0.0003104625892579944:0.000776156473144986:0.029338714684880474:0.05060540204905309:0.01334989133809376:0.09174169512573735:0.03228810928283142:0.01505743557901273:0.019559143123253648:0.0034150884818379386	['False1:5:6:5:6:16:6:16:17:16:6:5:15:5:1:2:7:2:7:2:7:2:1:5:1:2:7:2:1:5:6:5:15:5:15:5:1:2:7:2:7:2:7:2:1:2:7:2:1:5:6:5:6:16:6:16:17:12:13:18:13:12:13:18:13:18:13:18:13:14:9:14:13:12:17:16:6:16:17:16:17:16:6:5:6:5:6:16:17:12:13:18:13:18:13:12:13:14:19:14:19:14:13:12:17:16:6:5:1:5:1:5:6:16:17:16:17:16:6:5:1:2:7:2:7:2:7:2:7:2:1:5:1:5:1:5:15:5:15:5:15:5:1:5:6:16:17:12:13:12:17:16:17:16:17:16:6:5:15:5:…
8	10	26	760	22	0.8461538461538461	2.1673008706779773	0.7360658128807723	64.80449999999999	2145.699	0.24413309982486864:0.24637478108581437:0.010788091068301225:0.003922942206654991:0.015901926444833625:0.009176882661996497:0.1484413309982487:0.019124343257443083:0.0822416812609457:0.0015411558669001751:0.010017513134851138:0.013660245183887917:0.03614711033274956:0.09373029772329247:0.007215411558669001:0.009947460595446584:0.011138353765323994:0.020035026269702275:0.01646234676007005	['True1:5:6:5:15:5:6:16:17:16:6:16:6:5:6:16:6:16:6:16:17:16:17:16:6:16:17:12:13:14:13:12:17:12:17:16:6:16:17:16:6:5:15:5:1:5:15:5:6:5:6:16:17:12:13:18:13:14:9:8:11:10 ', 'True1:5:1:2:7:2:1:2:1:5:1:5:1:2:7:2:1:5:6:16:17:12:17:16:17:16:6:5:1:2:7:2:1:5:6:16:6:16:17:16:17:16:17:12:13:12:13:18:13:18:13:12:17:12:13:18:13:14:13:18:13:18:13:14:19:14:13:12:13:12:17:16:6:5:15:5:15:5:6:5:6:16:17:12:13:18:13…
8	10	30	979	26	0.8666666666666667	2.476819748379415	0.8411856268390366	61.016653846153844	2306.433	0.006068348770360907:0.003923894693616827:0.12410457635625313:0.12278140256421956:0.04434913537436693:0.03481315873522836:0.0020988273942601633:0.08847013733631427:0.11251539900533832:0.0011862937445818315:0.0018706939818405803:0.05219692476160059:0.10471323630058858:0.13345804626545604:0.03937582698362002:0.05151252452434184:0.07108637130994205:0.0022813341241958297:0.0031938677738741618	['True1:5:1:5:15:5:1:5:6:16:6:16:17:16:17:12:17:12:13:14:13:18:13:14:19:14:13:18:13:18:13:14:9:8:11:10 ', 'False1:2:1:5:15:5:15:5:1:5:1:2:7:2:7:2:1:5:15:5:1:2:1:5:15:5:6:5:6:5:15:5:15:5:15:5:6:16:17:12:13:14:13:18:13:14:9:14:13:18:13:14:19:14:9:8:3:4:3:4:3:4:3:4:3:8:3:8:9:8:11:8:9:14:19:14:19:14:9:8:9:14:13:14:9:14:9:14:13:18:13:14:13:12:17:16:17:16:6:5:6:16:17:12:13:14:13:12:13:14:19:14:13:18:13…
8	10	15	865	3	0.2	2.060515490990239	0.699799012840661	84.84033333333333	2414.5209999999997	0.03481365766569962:0.025998661013166703:0.0003347467083240348:0.0001673733541620174:0.0692925686230752:0.03157777281856729:0.015565721937067619:0.000836866770810087:0.0007252845347020755:0.0001673733541620174:0.0005021200624860522:0.2460946217362196:0.15688462396786432:0.0026221825485382728:0.04703191251952689:0.053726846686007586:0.2549654095068065:0.058301718366436064:0.00039053782637804064	['False1:5:15:5:15:5:15:5:6:5:1:2:1:2:7:2:1:5:6:5:15:5:1:5:15:5:15:5:6:5:15:5:1:5:6:5:1:5:1:2:1:5:6:5:15:5:1:5:6:5:6:5:15:5:1:5:15:5:6:16:17:12:13:18:13:12:17:12:17:12:13:14:13:14:13:18:13:12:17:12:17:16:17:12:13:18:13:12:17:12:17:16:17:12:17:16:6:16:17:12:13:18:13:12:17:12:13:18:13:14:9:14:9:8:11:8:11:8:9:14:13:12:17:12:17:16:17:16:17:12:17:16:6:16:17:16:17:16:17:12:17:12:17:16:6:16:17:12:17:16:…
8	10	37	1193	28	0.7567567567567568	2.614052772587578	0.8877931555326735	73.653	3599.9999999999995	0.10087263660918346:0.09747904979569222:0.06638271348431332:0.056894521781286796:0.01717570468869035:0.10371216843271695:0.008726366091834614:0.11756354318166078:0.09789459103816053:0.0009695962324260683:0.030299882263314634:0.057690975829351065:0.06994944248216635:0.026282983586120922:0.0057829489576840505:0.10513193434448369:0.014994113165731699:0.014786342544497542:0.007410485490684951	['True1:2:1:2:1:5:1:2:1:5:1:2:1:2:7:2:1:5:1:5:6:5:15:5:1:2:1:5:15:5:6:5:15:5:6:16:6:16:17:16:17:12:13:14:9:8:11:8:9:14:9:14:13:14:19:14:13:12:17:12:13:18:13:14:19:14:19:14:9:14:19:14:9:14:19:14:9:14:13:18:13:12:17:16:17:16:17:12:17:12:13:12:17:12:17:16:17:16:6:5:15:5:1:2:7:2:7:2:1:2:7:2:7:2:7:2:7:2:1:2:7:2:1:5:1:5:6:16:17:12:13:12:13:14:9:14:13:12:13:12:13:14:9:8:3:4:3:8:9:8:11:8:11:10 ', 'True1:…
8	10	36	1133	28	0.7777777777777778	2.6044624764886084	0.8845360677930986	80.07271428571427	3599.9999999999986	0.056707550222065355:0.07003147151386806:0.0737374628665549:0.07103150092649783:0.1389452630959734:0.08582605370746198:0.06764904850142651:0.03714815141621813:0.05020735903997176:0.0008235536339304097:0.0012647430806788434:0.11988587899644107:0.10156181064148946:0.05497220506485485:0.004323656578134651:0.008912026824318362:0.03855995764581311:0.013500397070502074:0.004911909173799229	['True1:1:2:7:2:7:2:7:2:7:2:7:2:7:2:7:2:7:2:7:2:7:2:1:2:7:2:1:5:15:5:6:16:17:16:17:16:17:16:17:16:6:5:6:16:6:5:6:5:15:5:15:5:6:16:6:5:6:16:17:16:17:12:17:12:13:14:13:18:13:12:17:12:13:18:13:12:13:12:17:12:13:18:13:14:19:14:9:14:19:14:9:8:9:14:13:12:17:12:17:12:13:18:13:18:13:18:13:14:19:14:9:14:13:14:19:14:9:8:9:14:19:14:13:14:19:14:9:8:3:8:11:10 ', 'True1:5:6:5:15:5:1:2:1:5:6:16:17:16:6:16:6:16:…
8	10	24	1485	9	0.375	2.3177353355530674	0.7871568580474402	110.126	3600.0	0.12084404278252218:0.1470441920238786:0.0010778542409418787:0.0004145593234391841:0.12590166652848023:0.08452864604924964:0.060442749357433045:0.0020727966171959207:0.0015338694967249814:0.0003731033910952657:0.0008705745792222867:0.08025868501782606:0.02665616449713954:0.012105132244424176:0.07350136804576735:0.1370533123289943:0.12100986651189785:0.002570267805322942:0.0017411491584445734	['False1:1:2:1:2:7:2:7:2:7:2:1:5:6:16:6:16:17:12:13:18:13:14:19:14:19:14:19:14:13:12:13:18:13:12:13:18:13:12:17:16:6:16:17:12:17:12:17:16:17:12:17:16:17:16:17:12:13:12:17:12:17:12:13:14:9:8:3:8:3:4:3:4:3:8:3:8:3:8:11:8:9:8:3:4:3:8:9:14:13:14:13:12:13:12:17:16:6:16:17:12:13:12:17:12:13:14:9:14:19:14:19:14:13:14:13:12:17:16:17:12:17:16:17:16:6:5:1:2:7:2:7:2:7:2:7:2:1:2:1:5:15:5:15:5:6:16:6:16:17:16…
8	10	22	1233	3	0.13636363636363635	1.8180922673378388	0.6174664444404733	92.68766666666666	3600.0	0.205645702024943:0.15282620356711815:0.0002179160520316481:0.0001173394126324259:0.21149590988333108:0.1757576773501408:0.12900630280273567:0.00030172991819766665:0.00030172991819766665:5.02883196996111e-05:6.705109293281481e-05:0.0007710875687273703:0.0010225291672254257:0.001005766393992222:0.11715502212686067:0.0022629743864824997:0.001408072951589111:0.0002011532787984444:0.00038554378436368…	['False1:1:5:15:5:6:5:1:2:1:2:7:2:7:2:1:5:1:2:7:2:7:2:7:2:1:2:1:2:7:2:1:5:1:2:7:2:7:2:7:2:7:2:7:2:1:5:6:16:17:12:17:12:17:16:6:16:6:5:15:5:6:16:17:16:6:16:6:16:17:12:13:14:13:18:13:12:17:16:6:5:15:5:15:5:6:16:6:16:17:12:17:16:6:5:15:5:1:5:1:2:7:2:1:2:1:2:7:2:1:2:7:2:7:2:1:5:1:2:1:5:1:2:1:2:7:2:1:5:1:5:1:2:1:5:6:5:15:5:15:5:1:5:15:5:15:5:15:5:6:16:17:12:13:18:13 ', 'True1:2:1:5:6:5:15:5:15:5:6:16:…
8	10	17	1048	5	0.29411764705882354	1.869555456700891	0.6349445411941106	99.2588	2656.294	0.0331123492488892:0.04295084279568376:0.0002115805063826786:3.5263417730446436e-05:0.012201142534734467:0.016609069751040272:0.014810635446787502:0.0005994781014175894:0.025565977854573665:0.00017631708865223217:0.00024684392411312506:0.11157345369913252:0.298892728683264:0.14969320826574511:0.0021510684815572324:0.01255377671203893:0.0022921221524790183:0.2754425558925171:0.0008815854432611609	['False1:1:2:1:2:1:2:7:2:7:2:7:2:1:5:1:2:7:2:7:2:1:5:6:16:17:12:13:18:13:14:9:14:13:18:13:18:13:18:13:12:13:18:13:12:17:12:17:16:6:16:6:16:6:16:6:5:6:5:1:5:6:5:6:16:17:16:17:16:6:5:15:5:6:5:1:2:7:2:1:2:7:2:1:5:6:16:6:5:6:5:6:5:1:2:7:2:7:2:1:5:1:5:1:2:7:2:1:5:1:5:6:16:17:16:17:12:17:12:13:18:13:18:13:14:13:18:13:18:13:18:13:14:19:14:19:14:19:14:13:12:13:14:19:14:9:14:9:14:19:14:9:14:19:14:13:14:19…
8	10	5	321	1	0.2	2.188699560705957	0.7433333060023439	83.14	803.14	0.046875:0.048295454545454544:0.004971590909090909:0.0014204545454545455:0.052556818181818184:0.2450284090909091:0.024857954545454544:0.0078125:0.011363636363636364:0.0007102272727272727:0.0014204545454545455:0.048295454545454544:0.05184659090909091:0.03977272727272727:0.014204545454545454:0.2897727272727273:0.08522727272727272:0.013494318181818182:0.012073863636363636	['False1:2:1:5:1:2:7:2:7:2:7:2:7:2:7:2:1:2:7:2:7:2:7:2:7:2:1:5:1:2:7:2:1:5:6:5:1:2:7:2:1:2:1:5:6:5:1:5:6:5:1:2:7:2:1:2:1:5:15:5:6:5:15:5:15:5:6:16:6:5:15:5:6:16:17:12:17:16:6:5:6:16:17:16:6:16:17:16:6:16:6:16:17:12:17:12:13:12:17:12:13:12:17:16:17:16:6:16:6:16:17:16:6:16:17:16:17:16:17:16:17:12:17:16:6:16:6:16:6:16:17:12:17:16:17:16:6:16:17:12:13:12:17:16:6:5:15:5:6:5:1:2:1:5:6:5:6:16:17:12:13:18…
8	10	20	1192	7	0.35	1.9907735166276663	0.6761130153192194	91.06971428571428	2977.4880000000003	0.008240449652281604:0.011146041726207487:0.018005144326950558:0.005858816804801372:0.008764408878727255:0.010574449842812233:0.006144612746499:0.022530246737162998:0.01209869486519958:0.00033342859864723257:0.00604934743259979:0.23625797847003907:0.31089835191006954:0.04105935029055921:0.0023816328474802325:0.03343812517862246:0.05034771839573211:0.19839001619510335:0.017481185100504906	['False1:5:15:5:6:5:6:16:6:5:6:16:6:16:17:12:13:12:13:12:13:12:17:16:17:16:17:12:17:12:13:18:13:12:13:14:13:14:19:14:13:18:13:18:13:14:9:14:9:8:3:8:11:8:9:8:11:8:3:4:3:4:3:4:3:8:9:14:13:18:13:14:9:8:9:8:3:8:3:4:3:4:3:8:9:14:13:14:13:18:13:18:13:14:13:18:13:12:17:16:17:16:17:12:13:12:13:14:13:12:17:12:17:16:17:12:13:14:9:8:3:4:3:4:3:8:3:4:3:8:3:4:3:4:3:8:9:14:13:14:13:12:13:18:13:18:13:12:13:18:13…
8	14	2	117	0	0.0	0.8386687656873156	0.28483143023895835	0.0	360.0	0.48533872598584427:0.006673407482305359:0.0:0.0:0.4897876643073812:0.004853387259858443:0.0034378159757330637:0.0:0.0:0.0:0.0:0.0010111223458038423:0.00020222446916076846:0.0:0.0028311425682507585:0.0034378159757330637:0.0024266936299292214:0.0:0.0	['False1:5:1:2:7:2:7:2:1:2:7:2:7:2:7:2:1:2:1:5:1:5:1:2:7:2:1:5:1:2:1:2:1:2:7:2:7:2:1:5:1:5:1:5:1:2:1:5:6:5:1:5:6:5:15:5:1:5:15:5:15:5:6:16:17:16:17:12:17:12:17:16:6:16:17:16:6:5:1:2:7:2:7:2:1:5:15:5:1:2:7:2:7:2:7:2:7:2:1:5:6:5:1:2:7:2:1:5:6:16:17:16:6:5:15:5:15:5:1:5:6:16:17:16:6:5:6:5:15:5:15:5:6:16:17:16:17:12:17:16:6:16:6:5:6:5:6:16:17:12:13:12:17:16:6:16:6:5:6:5:1:2:1:2:1:5:6:5:6:16:6:5:15:5:…
8	14	9	343	6	0.6666666666666666	2.7337417095617793	0.9284423039174992	78.51866666666666	1011.1120000000001	0.0600375234521576:0.075046904315197:0.0300187617260788:0.0150093808630394:0.08818011257035648:0.10131332082551595:0.040337711069418386:0.03377110694183865:0.036585365853658534:0.005628517823639775:0.010318949343339587:0.07692307692307693:0.08067542213883677:0.06378986866791744:0.0225140712945591:0.11444652908067542:0.0975609756097561:0.02626641651031895:0.021575984990619138	['False1:2:7:2:1:5:1:2:7:2:1:2:1:2:7:2:7:2:1:2:1:2:1:5:6:5:6:5:6:16:6:16:6:5:1:2:7:2:7:2:1:5:1:2:7:2:1:2:1:2:1:5:15:5:6:16:6:16:17:16:6:5:15:5:6:16:6:16:6:5:6:16:17:16:6:16:6:16:6:16:17:12:17:12:13:18:13:18:13:12:13:14:19:14:9:14:13:14:9:14:19:14:9:14:9:14:9:14:9:8:9:14:9:14:9:8:3:4:3:4:3:4:3:4:3:8:9:14:19:14:19:14:13:18:13:12:13:12:13:14:9:8:9:14:9:14:19 ', 'False1:2:1:2:7:2:7:2:1:5:1:2:7:2:7:2:…
8	14	44	857	33	0.75	2.4145386161083064	0.8200335049197907	53.3660606060606	3599.999999999999	0.012445887445887446:0.10110028860028861:0.17328042328042328:0.1675986050986051:0.015151515151515152:0.01025132275132275:0.09586940836940837:0.01806758056758057:0.013347763347763348:0.000992063492063492:0.003727753727753728:0.006403318903318903:0.01996151996151996:0.07103775853775854:0.004509379509379509:0.10398629148629149:0.10317460317460317:0.015422077922077922:0.06367243867243867	['True1:5:6:5:6:16:17:12:17:16:17:12:17:12:13:18:13:14:9:8:3:8:9:8:9:8:9:14:9:8:3:8:9:8:11:10 ', 'True1:2:1:2:7:2:7:2:1:2:1:2:1:2:7:2:7:2:7:2:1:2:1:2:7:2:7:2:1:2:1:5:15:5:15:5:6:5:1:5:6:5:6:5:1:2:1:5:1:2:1:5:15:5:15:5:6:16:17:12:13:12:17:12:13:18:13:14:19:14:9:14:9:8:3:8:9:14:19:14:13:12:13:18:13:18:13:14:9:14:13:14:19:14:13:14:19:14:9:14:13:18:13:12:17:16:17:16:17:12:13:18:13:14:13:14:9:8:11:10 …
8	14	32	951	18	0.5625	2.4802159380492803	0.8423390518866926	68.1031111111111	3600.0	0.05574382397721134:0.05142183586267865:0.11065271843229704:0.11310839349737242:0.05294435440302539:0.021855508079170964:0.03167820833947252:0.005304258140562841:0.008251068218653308:0.0008840430234271402:0.0023574480624723735:0.17440204312165414:0.020676784047934778:0.0693973773390305:0.018614016993271452:0.022444870094789057:0.1742547026177496:0.009429792249889494:0.05657875349933697	['False1:1:5:1:5:1:2:1:2:1:5:6:16:17:12:17:12:17:16:6:16:17:16:6:16:17:12:17:16:6:16:17:12:17:16:17:16:17:16:17:12:17:12:17:12:17:12:17:12:13:14:9:14:9:14:13:18:13:18:13:12:13:12:13:12:13:18:13:12:13:14:19:14:13:18:13:18:13:18:13:18:13:12:17:16:17:12:13:14:19:14:13:18:13:14:19:14:9:8:9:14:9:14:19:14:9:14:9:8:9:14:13:18:13:18:13:14:19:14:19:14:19:14:19:14:19:14:13:14:13:12:13:18:13:18:13:14:19:14:…
8	14	25	1063	8	0.32	1.9167333988961979	0.6509672682837591	79.54937499999998	3600.0	0.15935062793053886:0.020640418463278434:0.06123795386536604:0.0004712424306684574:0.28062486746306636:0.09389505431069013:0.01962724723734125:0.06187413114676846:0.001272354562804835:0.00018849697226738294:0.0003063075799344973:0.007563441012228741:0.006597394029358403:0.0029452651916778588:0.2663226596922787:0.0077755001060295465:0.0062910864494239065:0.001955656087274098:0.0010602954690040291	['False1:1:2:7:2:1:5:1:5:15:5:6:5:6:5:15:5:15:5:6:5:15:5:1:5:1:5:1:5:6:5:15:5:6:5:1:5:15:5:6:16:6:5:15:5:6:16:6:16:6:16:17:16:6:16:17:12:13:12:13:14:9:8:3:4:3:4:3:8:9:8:3:8:9:8:11:8:9:14:19:14:19:14:9:14:13:18:13:14:13:18:13:14:19:14:13:18:13:14:9:8:3:4:3:8:9:14:19:14:9:14:13:12:17:12:17:16:6:5:1:2:7:2:7:2:7:2:7:2:7:2:1:2:7:2:7:2:1:5:15:5:6:5:15:5:15:5:1:5:1:2:7:2:7 ', 'False1:5:15:5:15:5:15:5:15…
8	14	46	815	38	0.8260869565217391	2.333648670700243	0.7925613969968874	51.92310526315788	3413.077999999999	0.02822550967836903:0.1391403547508648:0.18002502391992345:0.08585412526679914:0.1283579892544344:0.018620740413630675:0.13299477441672186:0.10020607934054611:0.007617575623758004:0.0013983955251343195:0.003495988812835799:0.008095974092882903:0.01578714948112166:0.014351954073746963:0.10951644954736145:0.012217560903805108:0.004121586810922205:0.006550379038787076:0.0034223890483550453	['True1:1:2:1:2:7:2:1:2:1:5:15:5:15:5:15:5:1:5:1:5:6:5:15:5:1:2:7:2:7:2:1:5:1:2:7:2:1:5:6:5:6:16:6:16:17:12:17:12:13:18:13:12:13:14:13:12:13:12:13:18:13:14:9:14:19:14:9:8:11:10 ', 'True1:5:15:5:15:5:6:16:17:12:13:12:17:16:17:12:17:16:6:16:6:16:17:12:13:12:13:14:9:14:9:14:19:14:9:14:9:8:3:8:11:8:11:10 ', 'False1:2:7:2:7:2:7:2:1:5:1:5:15:5:6:16:17:12:17:12:17:16:6:5:6:5:1:2:7:2:1:2:1:2:1:2:7:2:7:2:…
8	14	39	957	29	0.7435897435897436	2.2430704979517384	0.7617989416057599	64.92382758620691	3600.0	0.13481875866092918:0.12103420611188097:0.0015680840201298227:0.0004376048428269273:0.13343300999197724:0.12774414703522718:0.0064911385019327545:0.004047844796149077:0.008642695645831814:0.001057545036831741:0.0014222157391875136:0.015607906060827074:0.019035810662971338:0.018817008241557874:0.11115163007803953:0.19086864561301145:0.09021953176281818:0.004594850849682737:0.009007366348187587	['False1:5:6:5:15:5:6:16:6:16:6:5:6:16:6:5:1:2:7:2:1:2:1:2:1:5:6:5:1:5:1:2:1:5:15:5:15:5:1:2:1:5:6:5:6:16:6:5:6:5:6:5:15:5:6:16:6:5:15:5:15:5:15:5:6:5:1:2:1:2:7:2:1:2:1:2:7:2:7:2:7:2:1:5:6:5:1:5:6:5:15:5:15:5:15:5:1:5:15:5:1:2:1:2:7:2:1:5:6:5:15:5:1:5:6:16:17:16:17:12:17:16:17:16:17:16:6:16:17:16:6:5:6:5:1:5:15:5:15:5:15:5:6:16:17:16:6:16:6:5:15:5:1:5:15:5:15:5:15:5:6:5:6:5 ', 'False1:2:1:2:1:2:1…
8	14	52	986	41	0.7884615384615384	2.4067335715504004	0.8173827301497474	41.412024390243886	3600.0000000000005	0.01024510941003634:0.1022191293590041:0.1256862290265213:0.11188432691564215:0.18155107090388928:0.014381813964277429:0.09549215185958401:0.037153019407716696:0.032011134307585246:0.0015850923992886414:0.010863682053661177:0.015000386607902266:0.014691100286089848:0.025902729451789994:0.16852238459754118:0.02443361942318101:0.020180932498260265:0.004987241939225237:0.003208845588803835	['True1:1:5:15:5:6:5:15:5:15:5:15:5:6:16:17:12:13:12:13:12:17:12:17:16:6:5:6:5:1:5:15:5:15:5:15:5:15:5:1:2:7:2:7:2:7:2:1:5:1:2:1:2:1:5:1:2:7:2:1:5:6:16:6:5:6:5:1:5:1:5:15:5:1:5:1:5:15:5:6:5:6:16:17:12:13:14:13:18:13:12:13:12:13:12:17:16:6:16:17:16:6:16:6:16:6:16:17:16:6:16:6:16:17:16:6:5:1:2:1:5:6:16:17:12:13:14:9:8:11:10 ', 'False1:2:7:2:1:2:1:5:6:16:6:16:6:5:6:16:17:16:6:5:15:5:1:2:1:2:1:5:15:5…
8	14	33	1074	22	0.6666666666666666	2.3971269221459663	0.8141200884470644	78.0524090909091	3600.0	0.015972349506428216:0.0452462622083737:0.07517477939828755:0.07548898955251238:0.0483359953915844:0.011206828834018486:0.04118771438296981:0.0017019716687177607:0.13893325652640676:0.0005760519494121652:0.0009164462831557173:0.006022361289309:0.17854992013825247:0.17347018931161792:0.031630488858631615:0.007383938624283208:0.006860255033908512:0.03487732711895473:0.10646487392317562	['True1:1:2:7:2:1:5:15:5:1:5:1:5:15:5:15:5:15:5:15:5:1:5:6:5:1:2:7:2:7:2:7:2:1:5:6:5:6:5:6:5:1:5:15:5:6:16:17:16:6:16:17:16:6:5:6:5:15:5:15:5:1:2:1:2:1:2:7:2:7:2:1:5:15:5:6:5:15:5:6:5:1:2:1:5:15:5:15:5:6:16:6:16:17:12:13:14:9:8:3:8:3:4:3:4:3:4:3:4:3:8:3:8:3:4:3:4:3:8:11:10 ', 'True1:2:1:5:6:5:15:5:1:2:1:5:1:5:1:2:7:2:1:2:7:2:1:5:1:5:1:5:6:16:17:16:17:12:17:12:13:14:19:14:13:18:13:14:9:14:13:12:17…
8	14	5	257	2	0.4	2.6334464537587015	0.894379700986101	62.6435	665.287	0.08132530120481928:0.07530120481927711:0.010542168674698794:0.004518072289156626:0.13403614457831325:0.07379518072289157:0.0391566265060241:0.01355421686746988:0.016566265060240965:0.0030120481927710845:0.004518072289156626:0.10090361445783133:0.11596385542168675:0.060240963855421686:0.05271084337349398:0.07379518072289157:0.08433734939759036:0.03162650602409638:0.024096385542168676	['False1:1:5:1:5:1:5:15:5:15:5:15:5:15:5:1:5:15:5:6:16:17:16:6:5:6:5:1:2:7:2:1:5:15:5:15:5:15:5:1:2:1:2:7:2:1:5:1:2:7:2:1:2:7:2:7:2:1:5:6:16:17:16:17:12:13:12:17:12:17:16:17:12:13:12:13:18:13:14:9:8:3:4:3:4:3:8:9:8:3:8:3:4:3:8:3:8:11:8:9:14:13:14:19:14:13:12:13:14:19:14:13:12:13:14:19:14:19:14:13:18:13:12:13:12:17:16:6:5:6:5:15:5:15:5:6:16:17:16:17:12:13:12:17:16:6:5:6:16:17:12:17:12:17:16:17:12:…
8	18	22	588	2	0.09090909090909091	1.748033903461937	0.5936729936773214	83.8255	3600.0	0.10099199659278452:0.08333481215950027:0.0:0.0:0.23156643182907136:0.18817767209100106:0.0003549182800660148:5.323774200990222e-05:7.098365601320296e-05:3.549182800660148e-05:3.549182800660148e-05:0.0003549182800660148:0.00047913967808911996:0.00021295096803960887:0.2110344093272524:0.18278291423399762:0.00031942645205941333:0.0001419673120264059:5.323774200990222e-05	['True1:2:7:2:7:2:7:2:1:5:15:5:1:2:7:2:1:2:7:2:1:5:15:5:1:5:15:5:6:5:15:5:6:16:6:16:17:12:13:18:13:14:9:8:9:8:11:10 ', 'True1:2:1:2:1:2:1:2:1:5:6:5:15:5:15:5:6:5:1:2:7:2:7:2:7:2:1:5:1:5:1:5:6:16:17:12:13:18:13:14:13:14:19:14:19:14:13:14:9:14:19:14:13:18:13:18:13:12:17:12:17:16:17:12:13:18:13:12:13:14:13:12:13:14:13:12:17:12:17:16:17:16:17:12:13:12:13:12:13:12:13:18:13:18:13:12:13:12:13:12:13:18:1…
8	18	39	1130	27	0.6923076923076923	2.2263613821280743	0.7561241370192527	57.98696296296298	3599.999999999999	0.05296725167360231:0.007327664193956938:0.005427899402931066:0.002804414691514384:0.0672607201013208:0.018952415415234306:0.0032567396417586395:0.0061968518183463:0.14976479102587298:0.0012212773656594899:0.0017188348109281708:0.018273927989867923:0.21005970689343223:0.18518183462999818:0.008594174054640854:0.014926723358060431:0.02112357517640673:0.14619142391894338:0.07874977383752488	['False1:1:5:15:5:15:5:15:5:6:5:1:2:7:2:1:2:1:2:1:2:1:5:6:16:6:16:17:16:17:12:17:16:17:16:6:16:17:16:17:12:13:14:13:14:13:12:17:12:13:14:13:12:17:12:17:12:13:18:13:14:13:14:13:12:13:18:13:14:13:12:17:16:17:16:17:12:17:16:17:12:13:12:13:18:13:12:13:12:13:12:13:18:13:14:13:18:13:14:13:12:13:18:13:12:17:16:6:5:6:5:6:5:6:5:6:5:1:5:15:5:1:2:1:5:1:5:15:5:15:5:15:5:15:5:6:5:1:2:7:2:7:2:7:2:7:2:7:2:1:2:7…
8	18	27	775	13	0.48148148148148145	1.9092835918731126	0.6484371404475917	92.41846153846156	3600.0	0.24636901559978483:0.10631326715242799:0.0006357279084551812:0.00024451073402122355:0.30011247493764975:0.07584722969338353:0.08098195510782924:0.0019071837253655435:0.0026896180742334587:0.0006357279084551812:0.0009780429360848942:0.006503985524964546:0.00924250574600225:0.008460071397134334:0.12944398259083573:0.01413272042642672:0.010171646535282899:0.002200596606191012:0.003129737395471661	['True1:1:5:6:5:6:5:1:2:1:5:1:2:7:2:7:2:1:5:6:5:6:16:17:12:13:14:9:14:19:14:13:18:13:18:13:18:13:12:13:14:19:14:19:14:13:14:19:14:13:18:13:14:19:14:13:18:13:14:13:14:9:14:13:14:19:14:19:14:9:8:9:14:19:14:19:14:19:14:19:14:9:8:9:14:13:14:9:8:11:10 ', 'True1:2:7:2:7:2:7:2:1:2:1:5:15:5:15:5:15:5:6:5:15:5:15:5:1:2:1:2:1:2:1:5:15:5:15:5:15:5:15:5:15:5:6:5:1:2:1:5:15:5:15:5:15:5:1:5:6:16:17:12:17:12:13…
8	18	34	859	20	0.5882352941176471	2.2509488275263236	0.7644746056729486	59.68555	3600.0	0.022359464454762657:0.016949916602803948:0.0022990578370824504:0.0010368300049587522:0.16269215164765813:0.02037596357571113:0.0019384213136185368:0.0032908082766082134:0.02330613532885543:0.0009015913086597846:0.0012171482666907092:0.15421719334625614:0.18622368480367849:0.03840778974890682:0.13577965108416354:0.027769012306721363:0.14885272505973043:0.03561285669206149:0.016769598341071994	['False1:1:5:1:2:7:2:7:2:1:5:1:5:15:5:15:5:6:16:17:12:17:16:17:12:13:18:13:18:13:18:13:18:13:12:17:16:6:16:17:12:17:12:17:12:13:14:13:14:9:14:9:14:19:14:9:14:19:14:13:12:13:14:13:12:17:16:17:16:6:5:6:16:6:5:1:5:6:16:17:16:17:16:6:5:15:5:15:5:1:2:1:2:1:5:1:2:7:2:7:2:1:5:6:16:6:5:15:5:15:5:15:5:6:16:6:16:17:16:6:5:1:2:1:5:6:5:1:2:7:2:1:2:7:2:7:2:1:2:7:2:1:2:7:2:7 ', 'True1:2:7:2:1:5:6:5:1:5:1:5:6:5…
8	18	27	729	13	0.48148148148148145	2.0669786889536117	0.7019940652798876	86.58792307692308	3600.000000000001	0.2677749187432286:0.23696505958829903:0.005958829902491874:0.004232123510292524:0.17625947995666305:0.07323266522210184:0.07875135427952329:0.00521397616468039:0.007516251354279523:0.00044014084507042255:0.001218851570964247:0.03345070422535211:0.024817172264355362:0.012256229685807151:0.004604550379198266:0.0105295232936078:0.03270585048754063:0.01899377031419285:0.0050785482123510296	['False1:1:5:6:5:6:5:6:16:6:5:15:5:6:5:6:5:15:5:1:2:1:2:7:2:1:5:15:5:1:2:7:2:7:2:7:2:7:2:1:2:7:2:7:2:7:2:7:2:1:5:15:5:6:16:6:16:6:16:6:5:6:16:17:12:17:12:17:16:17:12:17:16:17:16:17:16:17:12:17:12:17:16:17:16:6:5:6:5:15:5:1:5:1:2:1:5:1:5:1:2:1:5:1:5:15:5:15:5:1:2:1:2:1:5:1:2:7:2:1:5:6:5:1:5:15:5:15:5:6:5:6:16:6:16:6:5:1:2:1:5:15:5:15:5:15:5:6:5:1:2:1:5:1:5:6:16:17:16:6:16:17:12:13:14:19:14:9 ', 'T…
8	18	3	213	1	0.3333333333333333	2.5280414195473453	0.8585816983930243	79.356	439.356	0.12093023255813953:0.12093023255813953:0.0:0.0:0.13488372093023257:0.08139534883720931:0.06511627906976744:0.004651162790697674:0.018604651162790697:0.002325581395348837:0.002325581395348837:0.07674418604651163:0.08604651162790698:0.046511627906976744:0.044186046511627906:0.08372093023255814:0.07209302325581396:0.027906976744186046:0.011627906976744186	['False1:1:2:7:2:1:5:1:5:1:2:1:2:7:2:7:2:1:5:6:5:1:5:1:5:1:2:7:2:7:2:7:2:1:5:1:2:7:2:7:2:7:2:1:2:1:2:7:2:7:2:1:2:1:2:7:2:1:2:7:2:1:5:15:5:1:5:15:5:1:2:7:2:1:2:7:2:7:2:1:2:1:5:6:16:17:12:17:12:13:12:17:12:17:12:17:12:13:14:13:12:13:18:13:14:13:12:13:12:17:16:6:16:17:16:17:12:17:12:13:18:13:14:13:12:13:14:13:18:13:12:17:12:17:12:13:12:13:14:13:18:13:12:13:18:13:12:13:14:13:18:13:12:17:12:17:12:17:1…
8	18	24	966	7	0.2916666666666667	2.28160549878068	0.7748863246697658	85.10428571428572	3600.0	0.0172441493064853:0.16531890965565255:0.0022492368660633:0.001071065174315857:0.1940770095860333:0.0314893161248862:0.16237348042628394:0.005676645423874043:0.0089969474642532:0.00037487281101055:0.0012317249504632357:0.03245327478177047:0.06940502329566754:0.04316392652492904:0.16446205751619986:0.025919777218443744:0.02511647833770685:0.040593370106570985:0.008782734429390029	['False1:5:15:5:6:5:15:5:15:5:1:5:6:5:6:5:6:16:6:16:6:5:1:2:1:2:1:2:1:5:6:16:17:12:13:14:13:18:13:14:19:14:9:14:13:18:13:18:13:18:13:18:13:18:13:14:13:18:13:14:13:18:13:14:13:14:9:14:9:8:9:14:13:18:13:18:13:12:13:18:13:18:13:18:13:12:17:12:17:12:17:16:6:5:15:5:15:5:15:5:15:5:6:5:6:16:6:16:17:12:13:12:13:12:17:16:6:5:15:5:15:5:15:5:15:5:6:5:1:2:1:5:6:5:15:5:15:5:15:5:15:5:1:5:15:5:1:2:1:2:1 ', 'Fa…
8	18	42	843	29	0.6904761904761905	2.3515934358627204	0.7986558568547574	49.2681724137931	3600.0000000000005	0.18687369232463386:0.037440810483426935:0.015747164409206035:0.005561061557097236:0.22084572183680212:0.06298865763682414:0.01976654553463275:0.01811474507212862:0.027089527585067722:0.0015967404470873252:0.0022024006166721727:0.12427045479572735:0.1405682193591014:0.04481885254927871:0.01596740447087325:0.019931725580883162:0.021363285981720076:0.01822486510296223:0.016628124655874904	['False1:1:5:1:5:1:2:7:2:7:2:7:2:1:5:1:2:7:2:1:5:6:16:17:16:17:16:17:12:17:12:13:12:17:12:13:18:13:18:13:14:19:14:13:12:17:12:13:18:13:18:13:18:13:12:17:12:17:16:17:16:17:16:6:5:6:16:6:16:6:5:15:5:15:5:15:5:6:16:6:16:17:16:17:16:17:16:6:5:6:16:17:12:13:12:17:16:17:16:17:16:17:12:17:16:6:5:1:5:1:5:15:5:15:5:1:5:1:2:7:2:1:2:7:2:1:5:1:2:1:5:15:5:15:5:6:16:6:16:6:16:17:16:17:12:13:14:19:14:19:14:13:1…
8	18	27	1033	12	0.4444444444444444	2.2537302272069484	0.7654192337329303	77.58091666666667	3600.0	0.0730465884079237:0.016049156272927367:0.029071900220102715:0.02008437270726339:0.24183785766691124:0.025082538517975057:0.007199192956713132:0.03306126192223038:0.01669112252384446:0.0005502567865003668:0.00999633162142333:0.1336206896551724:0.018708730741012473:0.018387747615553927:0.2032740278796772:0.01022560528246515:0.1319699192956713:0.0045396184886280265:0.006603081438004402	['False1:1:2:1:2:7:2:7:2:7:2:7:2:1:5:6:16:6:5:1:2:7:2:1:5:6:5:6:5:15:5:1:5:6:16:6:5:15:5:1:2:7:2:1:2:7:2:1:5:15:5:15:5:15:5:6:16:17:16:6:16:6:5:1:2:1:2:1:5:15:5:6:5:15:5:1:2:1:2:1:5:6:5:1:5:15:5:15:5:15:5:6:16:6:5:6:16:6:16:6:16:6:5:1:5:1:2:7:2:1:5:1:2:7:2:1:5:6:5:6:5:15:5:6:16:6:16:17:16:17:16:6:16:17:16:17:12:17:12:17:16:6:16:17:16:6:5:15:5:15:5:6:5:15:5:1:5:1:2:1:5:1:5:6:5:6:16:6:5:1:5:1:2:7:2…
8	18	23	660	4	0.17391304347826086	1.8508188467742483	0.6285811524266018	67.77425	3600.0	0.229751032153134:0.30994620292756164:0.0003252846240460403:0.00020017515325910173:0.08790191417490303:0.12681095958964095:0.11167271362442137:0.00040035030651820345:0.0005004378831477543:0.00010008757662955086:0.00012510947078693858:0.0030776929813586887:0.002101839109220568:0.0011259852370824471:0.008732641060928312:0.06553234079819842:0.05089453271612661:0.0005755035656199174:0.000225197047416…	['False1:1:5:15:5:1:2:1:5:6:16:17:16:17:12:13:18:13:12:17:16:6:16:17:12:17:16:6:16:17:16:6:5:15:5:6:16:6:16:17:16:17:12:13:14:19:14:19:14:13:12:17:12:17:16:17:16:6:5:1:2:7:2:1:2:7:2:7:2:1:2:7:2:1:2:1:5:1:5:15:5:6:16:6:16:17:12:17:16:17:12:17:12:17:16:17:16:17:16:17:16:6:16:6:16:17:16:17:12:17:16:6:16:6:5:6:5:1:2:1:5:6:16:6:5:6:5:6:16:6:5:1:2:7:2:1:2:1:2:7:2:7:2:1:2:1:2:7:2:1:2:1:2:7:2:7:2:1:5:6:5…
9	2	4	793	3	0.75	2.0421875019423226	0.6816989355058657	141.27200000000002	603.8159999999999	0.020114942528735632:0.015006385696040868:0.034163473818646234:0.02330779054916986:0.011494252873563218:0.0:0.0009578544061302681:0.17752234993614305:0.0031928480204342275:0.0009578544061302681:0.0009578544061302681:0.005427841634738187:0.005427841634738187:0.015964240102171137:0.03863346104725415:0.24616858237547892:0.0019157088122605363:0.016602809706257982:0.16060025542784165:0.221583652618135…	['False1:1:5:1:5:1:5:1:2:1:5:1:5:1:2:3:4:3:15:16:8:16:8:16:20:16:8:16:20:19:20:19:20:19:20:16:8:16:8:16:8:16:8:16:20:19:20:16:15:16:8:16:8:16:20:19:20:19:20:19:20:19:20:16:8:16:20:19:20:16:8:20:16:19:20:19:20:16:8:16:20:19:20:19:20:16:20:16:8:16:15:16:8:16:8:20:16:19:20:16:8:20:19:20:19:20:16:8:16:15:16:8:16:20:19:20:19:20:16:8:16:20:16:8:16:8:16:20:19:20:19:20:16:20:19:20:16:8:16:8:20:16:8:16:8:…
9	2	4	179	4	1.0	2.2378715771032094	0.7470198845400519	36.452	145.808	0.14885496183206107:0.24427480916030533:0.12213740458015267:0.03816793893129771:0.0648854961832061:0.0:0.15267175572519084:0.0:0.0:0.015267175572519083:0.015267175572519083:0.003816793893129771:0.022900763358778626:0.04580152671755725:0.061068702290076333:0.0:0.019083969465648856:0.04580152671755725:0.0:0.0	['True1:2:7:2:7:2:7:2:7:2:3:15:3:15:3:2:1:2:7:2:7:2:1:2:3:4:3:15:3:15:3:4:3:2:3:4:3:15:14:13:10:11 ', 'True1:5:1:5:1:2:3:15:14:18:14:18:14:18:17:18:14:18:17:18:14:13:10:11 ', 'True1:2:7:2:7:2:7:2:7:2:3:2:1:5:1:2:7:2:7:2:7:2:1:5:1:2:7:2:7:2:3:4:3:15:3:15:4:3:2:7:2:7:2:7:2:7:2:3:15:3:15:3:4:3:2:7:2:7:2:7:7:2:7:2:7:2:3:15:3:15:3:3:15:4:3:4:3:15:3:2:7:7:2:7:2:1:5:1:2:7:2:7:1:2:7:7:2:1:5:1:5:1:2:1:5:1…
[truncated: 48 more rows]
