# Supplementary material for: Intrinsic motivation in cognitive architecture: intellectual curiosity originated from pattern discovery
Source: Front Artif Intell. 2024 Oct 17;7:1397860. doi: 10.3389/frai.2024.1397860 (PMC11525000; doi:10.3389/frai.2024.1397860)
Supplement: Supplementary file 4 [file Data_Sheet_4.zip › data/random_n_7_7_10_2_4_5_180.csv]

map_no	reward	round	skill	goal_time	goal_rate	entropy	entropy_n	achivenmt_time	giveup_time	probability	path
0	2	2	280	1	0.5	1.556537338267847	0.7084106715003604	36.594	216.594	0.11363636363636363:0.03787878787878788:0.013636363636363636:0.41818181818181815:0.1393939393939394:0.010606060606060607:0.24242424242424243:0.022727272727272728:0.0015151515151515152	['False1:4:7:4:7:4:5:4:7:4:7:4:5:4:7:4:7:4:7:4:7:4:7:4:7:4:7:4:1:4:5:2:3:2:5:6:5:8:5:8:5:2:3:2:5:4:7:4:1:4:1:4:7:4:5:4:5:4:7:4:7:4:7:4:7:4:7:4:7:4:7:4:5:2:3:2:5:4:7:4:7:4:7:4:1:4:1:4:1:4:7:4:4:7:5:4:5:6:5:4:7:4:7:4:7:4:1:4:1:4:7:4:7:4:5:4:7:5:4:8:5:4:7:4:1:4:7:4:7:4:7:4:5:4:7:4:4:7:4:7:5:4:4:1:4:7:4:7:4:5:4:7:4:7:4:7:4:1:4:7:4:7:4:7:4:1:4:1:4:1:4:7:4:5:4:5:4:7:4:1:4:1:4:7:4:7:4:1:4:7:4:7:4:7:4:5:…
0	2	5	80	5	1.0	1.9825773184699043	0.9023098225459772	11.944999999999999	59.724999999999994	0.10752688172043011:0.06451612903225806:0.021505376344086023:0.1935483870967742:0.27956989247311825:0.12903225806451613:0.06451612903225806:0.08602150537634409:0.053763440860215055	['True1:4:7:4:7:4:5:8:9 ', 'True1:4:1:4:1:4:7:4:5:8:9 ', 'True1:4:5:8:5:8:9 ', 'True1:4:7:4:1:4:5:8:9 ', 'True1:4:1:4:5:6:5:2:5:6:5:6:5:2:5:8:5:4:1:4:8:5:5:6:5:6:5:6:5:2:3:2:3:2:5:6:5:6:5:6:5:6:5:2:5:6:5:6:5:4:7:4:7:4:5:8:9 ']
0	2	3	162	3	1.0	1.8543965307738621	0.8439722320155452	44.273	132.81900000000002	0.1791530944625407:0.15309446254071662:0.11074918566775244:0.30293159609120524:0.1270358306188925:0.006514657980456026:0.0749185667752443:0.035830618892508145:0.009771986970684038	['True1:4:7:4:5:2:3:2:3:2:3:2:3:2:5:4:5:2:3:2:3:2:3:2:5:4:1:4:5:4:1:4:1:4:1:4:5:6:5:4:1:4:7:4:7:4:5:8:9 ', 'True1:4:7:4:1:4:7:4:1:4:7:4:7:4:1:4:7:4:1:4:1:4:1:4:1:4:5:2:5:2:3:2:3:2:3:2:3:2:3:2:3:2:3:2:3:2:3:2:3:2:3:2:2:3:2:5:4:1:4:7:4:1:4:7:4:7:4:7:4:1:4:1:4:5:4:1:4:1:7:4:1:4:7:4:7:4:1:4:1:4:5:4:5:8:5:6:5:8:5:4:1:4:5:8:9 ', 'True1:4:8:5:5:8:5:2:3:2:5:2:3:2:3:2:3:2:3:2:3:2:3:2:3:2:2:3:2:2:4:5:1:4:1…
0	2	5	119	5	1.0	1.7658712177996225	0.8036826258062599	16.875400000000003	84.37700000000001	0.13966480446927373:0.0223463687150838:0.01675977653631285:0.3687150837988827:0.2122905027932961:0.0446927374301676:0.11731843575418995:0.05027932960893855:0.027932960893854747	['True1:4:5:4:7:4:5:4:5:8:9 ', 'True1:4:5:4:5:6:5:8:9 ', 'True1:4:1:4:7:4:7:4:1:4:1:4:1:4:7:4:1:4:1:4:1:4:5:6:5:4:5:4:7:4:7:4:1:4:7:4:7:4:1:4:5:6:5:4:5:4:5:8:9 ', 'True1:4:1:4:1:4:5:4:7:4:5:6:5:4:7:4:1:4:5:6:5:4:5:8:9 ', 'True1:4:5:6:5:4:5:6:5:2:3:2:3:2:3:2:5:6:5:4:5:4:7:4:7:4:1:4:7:4:1:4:1:4:7:4:7:4:1:4:7:4:7:4:7:4:7:4:7:4:1:4:7:4:5:8:5:4:5:4:4:1:5:4:5:4:4:1:5:8:5:4:5:8:5:4:1:4:5:4:5:8:5:8:9 ']
0	2	1	33	1	1.0	1.8997732267133387	0.8646240563249603	28.648	28.648	0.1111111111111111:0.18518518518518517:0.1111111111111111:0.18518518518518517:0.25925925925925924:0.07407407407407407:0.0:0.037037037037037035:0.037037037037037035	['True1:4:1:4:5:6:5:2:3:2:3:2:5:4:1:4:5:2:3:2:5:4:5:6:5:8:9 ']
0	2	4	83	4	1.0	1.9564943117946496	0.8904389346338841	19.588	78.352	0.05660377358490566:0.2169811320754717:0.14150943396226415:0.08490566037735849:0.2641509433962264:0.0660377358490566:0.018867924528301886:0.11320754716981132:0.03773584905660377	['True1:4:5:8:5:8:5:8:5:6:5:8:5:8:9 ', 'True1:4:5:6:5:2:3:2:3:2:3:2:5:2:3:2:3:2:3:2:3:2:3:2:3:2:3:2:3:2:5:6:5:6:5:8:9 ', 'True1:4:7:4:5:2:3:2:3:2:3:2:5:8:5:8:9 ', 'True1:4:1:4:1:4:5:8:5:2:5:8:5:8:5:2:5:2:5:6:5:2:3:2:5:6:5:2:5:4:7:4:5:6:5:8:9 ']
0	2	3	35	3	1.0	1.7174829829450182	0.7816601910703135	8.507666666666667	25.523	0.16129032258064516:0.0:0.0:0.2903225806451613:0.1935483870967742:0.0:0.0967741935483871:0.16129032258064516:0.0967741935483871	['True1:4:5:8:9 ', 'True1:4:7:4:1:4:5:8:5:4:7:4:1:4:7:4:5:8:5:8:9 ', 'True1:4:5:8:9 ']
0	2	5	62	5	1.0	1.814873281012607	0.825984425867313	10.313600000000001	51.568000000000005	0.0821917808219178:0.1095890410958904:0.0136986301369863:0.1095890410958904:0.3698630136986301:0.136986301369863:0.0:0.1095890410958904:0.0684931506849315	['True1:4:1:4:5:8:9 ', 'True1:4:5:8:5:8:5:8:5:8:9 ', 'True1:4:5:2:3:2:5:2:5:6:5:6:5:2:5:4:5:6:5:2:5:4:5:6:5:6:5:6:5:6:5:6:5:2:5:6:5:6:5:8:9 ', 'True1:4:5:2:5:2:5:8:9 ', 'True1:4:5:8:9 ']
0	2	4	133	4	1.0	1.3218376823591858	0.6015942548584181	25.008	100.032	0.12844036697247707:0.0030581039755351682:0.0:0.43730886850152906:0.045871559633027525:0.009174311926605505:0.345565749235474:0.01834862385321101:0.012232415902140673	['True1:4:7:4:1:4:1:4:7:4:7:4:7:4:7:4:7:4:5:4:7:4:7:4:7:4:7:4:7:4:7:4:1:4:7:4:7:4:7:4:7:4:7:4:1:4:7:4:4:7:4:1:4:7:4:7:4:7:4:5:6:5:8:5:6:5:8:5:4:4:7:4:7:4:7:4:7:4:7:4:7:4:1:4:1:4:7:4:7:4:1:7:4:4:1:7:4:4:1:7:4:7:4:7:4:7:4:1:7:4:4:7:4:7:4:7:4:7:1:4:7:7:4:5:4:7:4:7:4:7:7:4:1:7:4:7:7:4:7:4:7:1:4:7:4:7:4:7:4:7:4:7:4:7:4:7:4:1:7:4:7:4:7:7:4:7:4:7:7:4:7:4:1:7:4:7:4:4:7:4:4:1:7:4:7:4:1:4:7:4:7:4:1:4:7:4:1…
0	2	4	41	4	1.0	1.8847143424842527	0.8577704627576872	6.671	26.684	0.1590909090909091:0.045454545454545456:0.022727272727272728:0.22727272727272727:0.25:0.022727272727272728:0.022727272727272728:0.1590909090909091:0.09090909090909091	['True1:4:7:4:5:8:9 ', 'True1:4:1:4:1:4:5:8:9 ', 'True1:4:5:4:5:8:5:6:5:8:5:4:1:4:5:8:9 ', 'True1:4:5:2:3:2:5:8:5:8:9 ']
0	6	6	371	4	0.6666666666666666	1.7542529610407285	0.798394929282776	101.17599999999999	764.704	0.05935127674258109:0.16770186335403728:0.12146307798481712:0.2857142857142857:0.09730848861283643:0.011387163561076604:0.24706694271911664:0.00862663906142167:0.0013802622498274672	['True1:4:5:8:5:4:5:2:3:2:5:2:3:2:3:2:5:2:3:2:5:4:7:4:7:4:1:4:7:4:7:4:7:4:1:4:5:2:3:2:3:2:3:2:3:2:5:4:7:4:7:4:1:4:7:4:1:4:7:4:5:2:5:6:5:2:3:2:3:2:3:2:3:2:3:2:5:2:3:2:5:6:5:2:3:2:3:2:3:2:5:4:1:4:5:4:5:6:5:4:7:4:1:4:5:8:9 ', 'True1:4:7:4:5:2:5:2:5:2:3:2:3:2:3:2:3:2:3:2:3:2:3:2:3:2:3:2:3:2:3:2:5:2:3:2:3:2:5:2:5:8:5:6:5:2:3:2:3:2:5:4:7:4:1:4:7:4:7:4:7:4:1:4:5:4:1:4:5:6:5:2:3:2:3:2:3:2:3:2:3:2:3:2:3:2…
0	6	2	36	2	1.0	1.7034291131149715	0.7752639992677055	27.7415	55.483	0.19047619047619047:0.023809523809523808:0.0:0.38095238095238093:0.11904761904761904:0.023809523809523808:0.16666666666666666:0.047619047619047616:0.047619047619047616	['True1:4:5:8:9 ', 'True1:4:1:4:7:4:1:4:7:4:7:4:1:4:7:4:7:4:1:4:7:4:1:4:5:4:7:4:1:4:5:2:5:6:5:8:9 ']
0	6	4	73	4	1.0	1.9803644808583916	0.9013027167479003	31.2085	124.834	0.11403508771929824:0.13157894736842105:0.07894736842105263:0.2719298245614035:0.19298245614035087:0.02631578947368421:0.09649122807017543:0.05263157894736842:0.03508771929824561	['True1:4:1:4:7:4:5:8:9 ', 'True1:4:7:4:1:4:1:4:1:4:7:4:7:4:7:4:5:4:1:4:1:4:1:4:5:8:9 ', 'True1:4:7:4:7:4:7:4:5:2:3:2:5:4:5:2:5:6:5:2:3:2:5:4:5:2:5:4:7:4:1:4:5:6:5:2:5:4:5:6:5:4:5:2:3:2:3:2:3:2:3:2:3:2:3:2:3:2:5:8:5:8:5:8:9 ', 'True1:4:1:4:5:4:7:4:7:4:5:8:9 ']
0	6	6	129	6	1.0	1.6452849850640616	0.7488014661927295	36.42366666666667	218.542	0.3148614609571788:0.08060453400503778:0.02518891687657431:0.35768261964735515:0.12342569269521411:0.0327455919395466:0.030226700251889168:0.020151133501259445:0.015113350125944584	['True1:4:1:4:1:4:5:6:5:2:3:2:3:2:3:2:5:6:5:2:5:8:5:8:9 ', 'True1:4:7:4:7:4:1:4:1:4:5:2:5:2:5:2:3:2:3:2:5:2:5:6:5:6:5:4:1:4:1:4:7:4:5:2:5:6:5:8:9 ', 'True1:4:1:4:1:4:7:4:1:4:7:4:1:4:1:4:1:4:7:4:1:4:1:4:7:4:5:2:5:2:5:4:1:4:1:4:1:4:1:4:1:4:1:4:5:6:5:6:5:6:5:6:5:2:3:2:5:8:5:6:5:8:9 ', 'True1:4:1:4:1:4:1:4:1:4:7:4:7:4:7:4:1:4:1:4:1:4:5:4:1:4:1:4:1:4:1:4:1:4:1:4:1:4:1:4:1:4:1:4:5:2:5:4:1:4:1:4:1:4:1:4…
0	6	6	86	6	1.0	1.9922282084115583	0.9067021318443532	24.349166666666665	146.095	0.11594202898550725:0.08695652173913043:0.043478260869565216:0.2246376811594203:0.2608695652173913:0.10869565217391304:0.057971014492753624:0.057971014492753624:0.043478260869565216	['True1:4:7:4:1:4:1:4:1:4:7:4:5:4:5:6:5:6:5:4:1:4:7:4:5:4:7:4:1:4:7:4:5:6:5:8:9 ', 'True1:4:5:6:5:6:5:4:1:4:5:2:5:8:9 ', 'True1:4:1:4:1:4:7:4:5:4:5:8:9 ', 'True1:4:5:6:5:8:9 ', 'True1:4:5:6:5:2:3:2:5:4:7:4:7:4:5:6:5:6:5:8:5:8:9 ', 'True1:4:5:6:5:4:1:4:1:4:5:6:5:2:5:6:5:8:5:2:3:2:5:2:3:2:5:6:5:2:3:2:3:2:3:2:5:6:5:6:5:8:9 ']
0	6	6	90	6	1.0	1.8815592835699901	0.856334533564647	24.749499999999998	148.49699999999999	0.10625:0.0875:0.04375:0.33125:0.14375:0.01875:0.1875:0.04375:0.0375	['True1:4:7:4:7:4:7:4:7:4:7:4:7:4:7:4:1:4:1:4:7:4:5:2:5:2:5:8:9 ', 'True1:4:5:2:5:4:7:4:1:4:5:6:5:6:5:2:3:2:3:2:3:2:3:2:3:2:5:4:7:4:5:2:5:8:9 ', 'True1:4:7:4:1:4:7:4:7:4:1:4:7:4:5:2:3:2:5:8:9 ', 'True1:4:5:8:5:4:1:4:7:4:7:4:5:2:3:2:5:6:5:8:9 ', 'True1:4:7:4:7:4:7:4:1:4:7:4:7:4:1:4:7:4:1:4:5:4:7:4:5:4:7:4:7:4:1:4:1:4:7:4:7:4:5:4:7:4:7:4:7:4:5:8:9 ', 'True1:4:5:8:9 ']
0	6	2	16	2	1.0	1.6843729712135975	0.7665911753343065	8.369	16.738	0.1875:0.0:0.0:0.3125:0.1875:0.0:0.0625:0.125:0.125	['True1:4:7:4:5:4:1:4:5:8:9 ', 'True1:4:5:8:9 ']
0	6	5	124	5	1.0	1.6057466678462746	0.730806802549507	41.4228	207.114	0.04668304668304668:0.06633906633906633:0.0343980343980344:0.10073710073710074:0.39803439803439805:0.3022113022113022:0.014742014742014743:0.02457002457002457:0.012285012285012284	['True1:4:5:8:5:2:3:2:3:2:3:2:5:6:5:6:5:8:9 ', 'True1:4:1:4:5:4:1:4:5:8:9 ', 'True1:4:1:4:7:4:5:6:5:2:3:2:5:6:5:4:1:4:7:4:5:2:5:2:5:6:5:2:5:6:5:6:5:4:5:6:5:6:5:6:5:8:5:4:5:6:5:4:1:4:7:4:1:4:5:2:5:2:3:2:5:2:3:2:3:2:5:2:5:6:5:6:5:2:3:2:3:2:3:2:3:2:3:2:5:8:5:4:5:8:5:6:5:6:5:6:5:6:5:6:5:8:5:6:5:6:5:6:5:6:5:6:5:6:5:4:5:4:1:4:1:4:1:4:1:4:5:2:3:2:5:6:5:6:5:4:7:4:5:6:5:6:5:6:5:6:5:6:5:6:5:6:5:6:5:6:5:6:5…
0	6	7	219	7	1.0	1.8224316306067412	0.829424379011883	61.844428571428566	432.91099999999994	0.199438202247191:0.18820224719101122:0.07584269662921349:0.25842696629213485:0.19241573033707865:0.026685393258426966:0.026685393258426966:0.02247191011235955:0.009831460674157303	['True1:4:1:4:1:4:7:4:5:6:5:4:1:4:7:4:7:4:1:4:5:2:5:6:5:6:5:6:5:2:5:6:5:4:5:6:5:4:5:6:5:8:5:2:5:2:5:8:5:6:5:6:5:8:5:4:5:6:5:4:1:4:5:8:5:2:3:2:3:2:3:2:5:2:5:2:5:4:7:4:5:2:5:4:5:6:5:8:9 ', 'True1:4:7:4:7:4:1:4:1:4:5:2:5:8:9 ', 'True1:4:7:4:5:4:1:4:7:4:5:4:1:4:7:4:1:4:1:4:1:4:1:4:5:2:5:8:9 ', 'True1:4:7:4:1:4:7:4:5:2:3:2:5:4:7:4:1:4:5:6:5:2:3:2:3:2:3:2:3:2:5:2:5:4:5:8:5:6:5:2:3:2:5:4:1:4:1:4:1:4:1:4…
0	6	8	705	3	0.375	1.7876136117565622	0.8135780157364503	35.06933333333333	1005.208	0.11042027388635291:0.024712734141350542:0.01904611994333386:0.2945852353218952:0.24012277664095702:0.058712419329450656:0.17023453486541792:0.08192979694632457:0.00023610892491736187	['True1:4:5:2:3:2:3:2:3:2:5:2:5:8:5:6:5:6:5:8:5:8:9 ', 'True1:4:7:4:7:4:1:4:5:4:5:8:9 ', 'True1:4:1:4:1:4:7:4:7:4:1:4:5:2:3:2:3:2:5:4:5:8:5:6:5:2:3:2:3:2:3:2:3:2:3:2:3:2:5:6:5:8:9 ', 'False1:4:5:4:5:6:5:4:7:4:7:4:7:4:7:4:1:4:5:4:1:4:1:4:1:4:7:4:5:6:5:6:5:6:5:4:7:4:1:4:1:4:7:4:7:4:7:4:5:8:5:8:5:4:1:4:7:4:1:4:1:4:5:6:5:6:5:4:1:4:7:4:7:4:7:4:5:6:5:6:5:4:1:4:5:4:7:4:5:8:5:8:5:8:5:2:5:6:5:2:3:2:3:2:3:…
0	10	65	546	62	0.9538461538461539	1.8176064841791584	0.827228360235581	24.244661290322586	2043.169	0.2192405565286361:0.0610396906705443:0.04735781089923659:0.25179285501834164:0.11391652070458376:0.0906507154896064:0.21117683994844508:0.0027760335767870715:0.002048977163819029	['True1:4:5:6:5:6:5:2:3:2:5:8:5:8:5:2:5:2:5:6:5:6:5:2:3:2:3:2:3:2:3:2:3:2:5:4:7:4:1:4:5:2:3:2:3:2:5:6:5:8:9 ', 'True1:4:1:4:5:8:9 ', 'True1:4:7:4:7:4:1:4:7:4:1:4:1:4:7:4:1:4:1:4:1:4:5:8:5:2:3:2:5:8:9 ', 'True1:4:1:4:7:4:7:4:1:4:5:6:5:4:7:4:5:2:3:2:5:6:5:8:9 ', 'True1:4:7:4:1:4:7:4:1:4:7:4:1:4:7:4:1:4:7:4:1:4:5:8:9 ', 'True1:4:1:4:7:4:7:4:1:4:1:4:1:4:7:4:1:4:7:4:1:4:1:4:1:4:1:4:1:4:1:4:7:4:1:4:5:8…
0	10	6	84	6	1.0	2.0170717328057988	0.9180089070600025	22.5095	135.057	0.10869565217391304:0.12318840579710146:0.057971014492753624:0.2391304347826087:0.2246376811594203:0.043478260869565216:0.08695652173913043:0.07246376811594203:0.043478260869565216	['True1:4:7:4:7:4:1:4:1:4:5:6:5:6:5:8:9 ', 'True1:4:5:6:5:2:3:2:5:2:3:2:3:2:5:8:5:4:7:4:5:4:7:4:7:4:5:8:9 ', 'True1:4:7:4:5:8:9 ', 'True1:4:7:4:5:2:5:8:9 ', 'True1:4:5:4:7:4:1:4:7:4:1:4:1:4:1:4:1:4:5:2:5:4:5:2:5:6:5:8:5:4:1:4:1:4:7:4:7:4:5:2:3:2:5:2:5:2:3:2:3:2:3:2:3:2:5:2:5:6:5:8:5:4:7:4:5:8:5:6:5:8:9 ', 'True1:4:5:8:9 ']
0	10	31	941	13	0.41935483870967744	1.7300149172032278	0.787363720143979	33.91276923076923	3600.0000000000005	0.0010632566843403555:0.2020896538036236:0.18667952025858403:0.05874847599875244:0.24936913436729138:0.13778388953471887:0.00029771187161529956:0.16378405965578838:0.00018429782528566163	['True1:4:5:8:5:8:5:4:7:4:1:4:5:4:1:4:1:4:7:4:5:6:5:4:1:4:5:8:9 ', 'True1:4:5:2:3:2:3:2:3:2:3:2:3:2:3:2:5:4:5:6:5:4:7:4:1:4:5:2:5:2:3:2:3:2:5:4:1:4:1:4:5:2:5:4:5:8:5:2:3:2:3:2:5:4:1:4:7:4:1:4:7:4:1:4:1:4:1:4:1:4:5:4:7:4:7:4:7:4:7:4:1:4:7:4:5:8:9 ', 'True1:4:7:4:1:4:5:2:5:4:1:4:7:4:5:2:3:2:5:8:5:8:5:6:5:2:5:2:5:6:5:6:5:4:5:4:5:6:5:4:5:8:9 ', 'True1:4:1:4:5:6:5:8:5:6:5:8:9 ', 'True1:4:7:4:5:4:5:4:5…
0	10	41	447	37	0.9024390243902439	1.6393459347453012	0.7460984879082063	27.441027027027022	1735.318	0.11158181948732677:0.2388884899834853:0.2216198750628276:0.20058160407840886:0.21548072090184534:0.0013283549938967474:0.007036691319020607:0.0021540891792920227:0.0013283549938967474	['True1:1:4:1:4:7:4:1:4:5:4:5:8:5:2:5:8:9 ', 'True1:4:5:6:5:2:3:2:3:2:5:2:3:2:3:2:5:2:3:2:3:2:3:2:5:4:7:4:7:4:1:4:7:4:5:4:7:4:5:6:5:4:5:2:5:2:3:2:5:4:5:8:9 ', 'True1:4:5:2:3:2:3:2:5:6:5:4:5:8:9 ', 'True1:4:1:4:7:4:5:4:1:4:7:4:7:4:1:4:1:4:5:6:5:2:3:2:3:2:5:2:3:2:5:8:5:8:9 ', 'True1:4:7:4:7:4:1:4:1:4:7:4:1:4:7:4:7:4:5:8:9 ', 'True1:4:5:8:9 ', 'True1:4:1:4:1:4:1:4:1:4:1:4:1:4:7:4:1:4:5:8:9 ', 'False…
0	10	50	2151	41	0.82	1.9086157445376803	0.8686484596178917	51.051170731707316	3600.000000000001	0.12207499027763287:0.18542688305652252:0.17053506217572348:0.1494209263281702:0.1921614007796864:0.12111698141842223:0.002807629924023258:0.05606723135439688:0.0003888946854221404	['True1:4:1:4:1:4:1:4:1:4:5:8:5:6:5:6:5:8:9 ', 'True1:4:5:4:5:2:5:4:7:4:1:4:5:8:9 ', 'True1:4:5:2:5:6:5:2:5:6:5:2:3:2:5:2:5:6:5:6:5:8:9 ', 'True1:4:5:8:5:2:5:8:9 ', 'True1:4:7:4:1:4:5:8:5:6:5:2:5:6:5:6:5:6:5:8:9 ', 'True1:4:7:4:7:4:7:4:7:4:1:4:1:4:1:4:7:4:1:4:7:4:5:2:5:2:5:8:5:6:5:2:5:6:5:8:9 ', 'True1:4:5:2:5:4:5:2:5:2:5:2:3:2:5:2:5:2:3:2:5:2:3:2:3:2:3:2:5:2:5:6:5:6:5:6:5:6:5:6:5:4:5:8:5:4:1:4:5…
0	10	10	149	10	1.0	1.9054620471051882	0.8672131500619084	37.9948	379.948	0.17232375979112272:0.0731070496083551:0.0391644908616188:0.31070496083550914:0.195822454308094:0.05221932114882506:0.08093994778067885:0.04960835509138381:0.02610966057441253	['True1:1:4:1:4:1:4:7:4:1:4:5:4:1:4:5:8:5:6:5:8:9 ', 'True1:4:5:6:5:8:9 ', 'True1:4:1:4:5:6:5:2:3:2:3:2:5:4:7:4:5:4:1:4:1:4:5:4:1:4:7:4:1:4:7:4:7:4:7:4:1:4:7:4:7:4:1:4:1:4:7:4:1:4:1:4:1:4:7:4:1:4:1:4:1:4:1:4:5:4:1:4:1:4:1:4:1:4:1:4:5:6:5:6:5:8:9 ', 'True1:4:7:4:1:4:7:4:1:4:1:4:1:4:1:4:7:4:1:4:1:4:7:4:1:4:5:6:5:2:3:2:5:4:5:4:1:4:5:4:5:8:9 ', 'True1:4:5:2:5:4:1:4:7:4:7:4:1:4:5:6:5:2:3:2:5:4:5:2:5:8…
0	10	42	883	35	0.8333333333333334	1.911429025929961	0.8699288391572882	39.769885714285714	2651.946000000001	0.001001583147555814:0.1914639268521211:0.1748408775160738:0.11904300345707731:0.18070498529934412:0.15660237149042033:0.09905980420664921:0.07671803818939614:0.0005654098413621531	['True1:4:5:4:5:6:5:8:9 ', 'True1:4:7:4:1:4:7:4:5:2:3:2:3:2:5:2:5:6:5:4:7:4:1:4:7:4:1:4:5:6:5:8:5:6:5:4:5:2:3:2:3:2:3:2:3:2:5:8:5:6:5:8:9 ', 'True1:4:5:2:5:2:3:2:3:2:5:2:3:2:3:2:3:2:3:2:3:2:5:4:1:4:5:6:5:2:3:2:5:2:3:2:3:2:3:2:3:2:3:2:3:2:3:2:5:4:1:4:1:4:1:4:7:4:7:4:1:4:1:4:1:4:7:4:7:4:5:4:7:4:1:4:7:4:5:2:5:4:5:4:5:8:9 ', 'True1:4:5:8:5:6:5:6:5:4:1:4:7:4:7:4:1:4:7:4:7:4:7:4:5:8:5:4:1:4:7:4:7:4:7:4…
0	10	4	70	4	1.0	1.9043639253992781	0.8667133733357435	55.443749999999994	221.77499999999998	0.07207207207207207:0.26576576576576577:0.16666666666666666:0.13063063063063063:0.22072072072072071:0.06306306306306306:0.03153153153153153:0.03153153153153153:0.018018018018018018	['True1:4:1:4:7:4:7:4:5:2:3:2:5:6:5:4:5:4:1:4:1:4:7:4:1:4:1:4:7:4:5:6:5:6:5:2:3:2:5:2:5:6:5:4:5:8:9 ', 'True1:4:7:4:5:2:3:2:3:2:3:2:3:2:3:2:5:8:5:2:5:6:5:6:5:2:3:2:5:8:5:2:3:2:3:2:5:2:3:2:3:2:3:2:3:2:5:6:5:4:1:4:1:4:5:2:3:2:3:2:3:2:3:2:3:2:3:2:3:2:3:2:3:2:3:2:3:2:5:8:5:2:5:2:5:2:5:2:3:2:3:2:5:2:3:2:3:2:3:2:3:2:3:2:5:6:5:2:5:2:5:2:2:3:3:2:5:8:9 ', 'True1:4:5:6:5:2:5:4:7:4:1:4:5:6:5:6:5:2:5:2:3:2:5…
0	10	6	102	6	1.0	1.9001078226048225	0.8647763374777087	37.346666666666664	224.07999999999998	0.13402061855670103:0.08247422680412371:0.04639175257731959:0.32989690721649484:0.15979381443298968:0.02577319587628866:0.14432989690721648:0.04639175257731959:0.030927835051546393	['True1:4:1:4:5:8:5:4:7:4:7:4:5:6:5:2:3:2:3:2:3:2:5:8:9 ', 'True1:4:7:4:5:8:9 ', 'True1:4:1:4:7:4:5:4:1:4:7:4:1:4:7:4:1:4:5:8:5:8:5:8:9 ', 'True1:4:5:4:7:4:5:2:3:2:3:2:5:2:5:6:5:8:9 ', 'True1:4:1:4:7:4:1:4:1:4:7:4:7:4:7:4:1:4:5:8:9 ', 'True1:4:7:4:7:4:5:2:5:4:1:4:1:4:5:2:5:4:5:4:7:4:5:6:5:4:1:4:7:4:1:4:1:4:7:4:7:4:7:4:7:4:5:4:1:4:1:4:7:4:7:4:7:4:7:4:1:4:7:4:7:4:5:6:5:2:3:2:3:2:3:2:3:2:5:6:5:4:7:4…
0	10	4	101	4	1.0	1.959392292128299	0.8917578623227245	45.65775	182.631	0.14444444444444443:0.09444444444444444:0.05:0.2833333333333333:0.2:0.05:0.09444444444444444:0.06111111111111111:0.022222222222222223	['True1:4:1:4:1:4:7:4:5:4:1:4:1:4:1:4:7:4:7:4:5:4:1:4:1:4:7:4:5:2:5:6:5:6:5:6:5:4:7:4:1:4:1:4:1:4:7:4:5:2:5:4:7:4:1:4:5:4:1:4:5:8:5:8:9 ', 'True1:4:1:4:1:4:7:4:1:4:7:4:7:4:1:4:7:4:5:4:7:4:5:2:5:6:5:8:5:2:3:2:3:2:3:2:3:2:5:6:5:8:9 ', 'True1:4:7:4:7:4:5:2:3:2:3:2:3:2:3:2:3:2:5:2:5:4:5:8:5:6:5:6:5:8:5:4:1:4:7:4:1:4:1:4:1:4:1:4:7:4:1:4:7:4:5:8:5:2:5:6:5:2:5:8:5:8:5:8:9 ', 'True1:4:5:6:5:8:9 ']
0	14	48	448	35	0.7291666666666666	1.7297529607889541	0.7872444986420098	28.218571428571426	3327.6500000000005	0.05677618069815195:0.22544490075290896:0.12198836413415469:0.2687713894592745:0.1604551676933607:0.0030458590006844626:0.1611054072553046:0.0018138261464750172:0.0005989048596851471	['True1:4:7:4:1:4:7:4:7:4:7:4:5:2:3:2:5:2:5:2:5:6:5:4:7:4:1:4:5:2:5:4:1:4:1:4:5:2:3:2:3:2:3:2:3:2:5:4:7:4:7:4:5:8:9 ', 'True1:4:7:4:1:4:7:4:1:4:1:4:5:4:7:4:7:4:1:4:1:4:7:4:1:4:1:4:1:4:5:2:5:6:5:6:5:2:3:2:3:2:5:6:5:2:3:2:5:4:1:4:7:4:5:4:1:4:7:4:1:4:5:2:3:2:3:2:3:2:3:2:5:8:5:8:5:2:3:2:5:8:5:8:5:2:5:8:5:4:1:4:1:4:5:6:5:6:5:8:5:2:5:6:5:6:5:2:5:8:5:8:5:2:5:2:5:4:1:4:7:4:5:4:1:4:7:4:7:4:5:6:5:8:9 ', 'F…
0	14	57	1074	42	0.7368421052631579	1.7561484604607167	0.7992576082458369	24.196809523809524	3600.0	0.010075487192444964:0.23846372508764727:0.07744543760462398:0.17611572597201605:0.26249960519250815:0.07340260888790626:0.003979659518019014:0.15669119737216133:0.0013265531726730046	['True1:4:1:4:1:4:7:4:1:4:5:6:5:4:5:8:9 ', 'True1:4:1:4:7:4:7:4:1:4:1:4:1:4:5:4:7:4:7:4:1:4:5:4:1:4:5:2:5:4:5:2:3:2:3:2:5:6:5:8:5:4:1:4:5:2:3:2:5:6:5:4:1:4:7:4:7:4:1:4:5:4:5:6:5:6:5:8:5:6:5:8:9 ', 'True1:4:7:4:7:4:7:4:1:4:7:4:7:4:7:4:1:4:7:4:5:4:1:4:5:8:5:4:5:6:5:8:9 ', 'True1:4:7:4:7:4:5:2:5:2:3:2:5:2:3:2:3:2:5:2:3:2:5:8:5:6:5:2:5:8:5:8:5:4:7:4:7:4:5:8:5:2:3:2:5:6:5:4:7:4:1:4:7:4:7:4:1:4:5:6:5:8…
0	14	4	67	4	1.0	1.9376560680631751	0.8818652804313115	29.607	118.428	0.14018691588785046:0.056074766355140186:0.028037383177570093:0.2803738317757009:0.21495327102803738:0.037383177570093455:0.102803738317757:0.102803738317757:0.037383177570093455	['True1:1:4:7:4:5:8:5:8:5:6:5:8:5:4:1:4:1:4:1:4:7:4:5:6:5:8:5:8:9 ', 'True1:4:5:8:5:4:1:4:7:4:5:8:5:2:5:8:9 ', 'True1:4:7:4:1:4:1:4:1:4:7:4:7:4:1:4:1:4:1:4:5:4:5:8:5:2:3:2:3:2:3:2:5:6:5:2:5:6:5:4:7:4:7:4:7:4:5:8:9 ', 'True1:4:7:4:5:4:7:4:5:8:9 ']
0	14	32	424	25	0.78125	1.8851636102816451	0.8579749333439106	27.648200000000003	1951.205	0.2103148024112525:0.09007112557012088:0.08684974324626032:0.2194367365164418:0.17685707906739387:0.09208050266322201:0.12269958217714413:0.0008930564858227283:0.0007973718623417216	['True1:4:7:4:1:4:1:4:5:4:1:4:1:4:1:4:1:4:5:2:5:4:1:4:1:4:1:4:1:4:5:8:5:2:3:2:5:4:5:6:5:8:5:8:9 ', 'True1:4:5:2:3:2:3:2:3:2:3:2:3:2:5:2:5:4:1:4:5:4:7:4:5:4:7:4:7:4:7:4:5:6:5:6:5:6:5:4:7:4:7:4:1:4:1:4:5:4:5:2:3:2:3:2:3:2:3:2:3:2:3:2:3:2:5:4:7:4:7:4:7:4:7:4:5:6:5:8:5:4:1:4:5:2:5:8:9 ', 'True1:4:7:4:1:4:7:4:7:4:5:8:9 ', 'True1:4:5:6:5:2:5:4:1:4:1:4:7:4:1:4:5:6:5:6:5:8:9 ', 'True1:4:7:4:7:4:7:4:5:6:5…
0	14	86	744	76	0.8837209302325582	1.988280927411797	0.9049056468421025	24.848039473684214	3599.999999999999	0.10848225055206072:0.1135111061626677:0.07526582419417692:0.129210042865891:0.2185232607767819:0.19864907495036094:0.041121564697804744:0.11382656942975375:0.001410306370502329	['True1:4:1:4:5:2:3:2:5:6:5:6:5:6:5:4:1:4:5:4:7:4:1:4:5:6:5:2:3:2:3:2:3:2:5:6:5:6:5:4:5:8:5:4:5:4:7:4:1:4:1:4:5:8:9 ', 'True1:4:7:4:5:6:5:2:5:4:7:4:1:4:1:4:7:4:1:4:7:4:5:2:5:8:9 ', 'True1:4:7:4:1:4:5:8:9 ', 'True1:4:7:4:5:6:5:6:5:2:3:2:3:2:5:8:5:2:3:2:5:2:3:2:3:2:3:2:3:2:5:4:5:8:5:8:9 ', 'True1:4:5:6:5:4:5:4:5:8:9 ', 'True1:4:1:4:5:8:9 ', 'True1:4:5:4:5:8:9 ', 'True1:4:5:6:5:8:5:6:5:8:9 ', 'True1…
0	14	56	1078	43	0.7678571428571429	1.8476487207238537	0.840901171314873	31.61474418604651	3599.9999999999995	0.09878701487318792:0.17051719964497997:0.14991527930932466:0.17261504531884564:0.23477044727145585:0.15115247034775825:0.010677496570829188:0.010408541997256663:0.0011565046663618516	['True1:1:4:1:4:5:4:5:8:5:6:5:4:1:4:1:4:7:4:7:4:1:4:7:4:7:4:5:8:5:8:9 ', 'True1:4:1:4:1:4:7:4:5:6:5:4:5:4:1:4:7:4:1:4:7:4:5:2:3:2:5:6:5:4:5:8:5:4:5:2:3:2:5:4:7:4:5:8:9 ', 'True1:4:5:6:5:2:3:2:3:2:5:2:5:2:3:2:5:4:1:4:1:4:5:2:5:2:3:2:3:2:3:2:5:8:9 ', 'True1:4:5:2:3:2:5:6:5:6:5:6:5:2:5:6:5:8:5:6:5:4:5:6:5:4:1:4:7:4:5:6:5:6:5:8:9 ', 'True1:4:5:8:9 ', 'True1:4:5:6:5:6:5:2:5:2:3:2:5:6:5:2:3:2:5:8:9 ', …
0	14	43	325	42	0.9767441860465116	1.4671277534966178	0.6677186158527654	20.38390476190476	1036.124	0.009748892171344165:0.08138847858197933:0.04254062038404727:0.38389955686853766:0.06868537666174299:0.02466765140324963:0.3741506646971935:0.008714918759231905:0.0062038404726735595	['True1:1:4:1:4:5:2:5:8:5:2:5:2:3:2:3:2:5:4:7:4:7:4:7:4:1:4:1:4:1:4:5:6:5:4:7:4:1:4:1:4:5:4:7:4:1:4:7:4:7:4:1:4:5:4:7:4:5:8:5:2:3:2:3:2:5:6:5:6:5:6:5:6:5:2:5:6:5:8:9 ', 'True1:4:7:4:7:4:5:6:5:8:9 ', 'True1:4:5:6:5:2:3:2:3:2:3:2:3:2:3:2:3:2:5:4:7:4:5:4:1:4:7:4:5:2:3:2:5:2:3:2:5:6:5:4:1:4:7:4:7:4:5:6:5:6:5:2:3:2:3:2:5:6:5:8:9 ', 'True1:4:7:4:7:4:7:4:1:4:1:4:7:4:1:4:7:4:1:4:5:2:3:2:3:2:5:2:5:6:5:2:5…
0	14	35	278	35	1.0	1.4059655474845338	0.63988249630315	19.304914285714286	675.672	0.026771653543307086:0.05376827896512936:0.02159730033745782:0.4125984251968504:0.07379077615298088:0.011473565804274466:0.3797525309336333:0.012373453318335208:0.007874015748031496	['True1:4:5:4:1:4:1:4:5:2:5:6:5:2:5:4:1:4:7:4:1:4:1:4:1:4:1:4:7:4:7:4:5:8:9 ', 'True1:4:1:4:5:8:5:4:7:4:1:4:1:4:7:4:1:4:5:6:5:6:5:4:1:4:7:4:7:4:7:4:5:6:5:8:5:6:5:8:9 ', 'True1:4:7:4:7:4:5:4:1:4:7:4:7:4:7:4:5:4:1:4:7:4:5:4:7:4:5:8:5:2:5:6:5:8:9 ', 'True1:4:5:4:7:4:1:4:1:4:7:4:5:2:3:2:3:2:3:2:5:8:5:2:5:6:5:2:5:2:5:4:7:4:1:4:5:4:7:4:1:4:5:4:1:4:1:4:1:4:7:4:5:4:5:6:5:8:9 ', 'True1:4:7:4:7:4:5:2:5:6:5…
0	14	58	339	56	0.9655172413793104	1.9790294626098957	0.9006951237588784	19.10819642857143	1430.0589999999997	0.07780179067613462:0.1685705464649583:0.12009879592466811:0.15899969126273542:0.2642790984871874:0.0811979005866008:0.08397653596789133:0.02778635381290522:0.0172892868169188	['True1:4:1:4:5:2:5:4:1:4:1:4:5:6:5:2:3:2:3:2:3:2:5:4:5:2:5:8:5:2:5:4:5:2:3:2:5:6:5:4:1:4:1:4:7:4:5:8:9 ', 'True1:4:5:6:5:2:3:2:5:6:5:6:5:8:9 ', 'True1:4:7:4:7:4:1:4:7:4:5:2:3:2:5:8:9 ', 'True1:4:5:4:1:4:1:4:7:4:5:6:5:8:9 ', 'True1:4:7:4:5:2:3:2:5:6:5:2:5:4:5:2:3:2:3:2:5:6:5:4:1:4:7:4:1:4:1:4:7:4:1:4:7:4:5:4:7:4:7:4:5:6:5:6:5:8:9 ', 'True1:4:5:6:5:8:9 ', 'False1:4:5:6:5:8:5:6:5:4:5:2:5:2:5:6:5:6:…
0	14	121	446	119	0.9834710743801653	1.3863252282872933	0.6309438018247497	10.622117647058824	1624.031999999999	0.013570043873074176:0.4364860728497092:0.16156514641363126:0.025303540455055607:0.3111417202326293:0.00959085807570656:0.008264462809917356:0.02800734618916437:0.006070809101112132	['True1:4:5:6:5:8:9 ', 'True1:4:7:4:1:4:5:8:9 ', 'True1:4:5:4:5:4:5:2:5:4:5:6:5:4:5:8:9 ', 'True1:4:7:4:5:4:1:4:7:4:5:8:9 ', 'True1:4:7:4:5:8:9 ', 'True1:4:5:6:5:8:9 ', 'True1:4:5:4:1:4:5:6:5:8:9 ', 'True1:4:5:8:9 ', 'True1:4:5:4:1:4:5:8:5:2:3:2:5:4:7:4:7:4:7:4:7:4:1:4:1:4:5:8:5:8:5:4:1:4:7:4:1:4:5:4:1:4:7:4:5:2:5:8:5:8:5:2:3:2:5:8:5:6:5:4:7:4:5:6:5:4:5:4:1:4:5:4:1:4:7:4:1:4:5:4:5:8:9 ', 'True1:4…
0	18	39	778	27	0.6923076923076923	1.8894190136303821	0.8599116508704804	58.82481481481481	3600.0000000000005	0.06917562724014337:0.2644763042612505:0.13010752688172042:0.1374352847471127:0.2376742333731581:0.04711270410195141:0.0685384309040223:0.044404619673436875:0.001075268817204301	['True1:4:5:6:5:4:7:4:1:4:5:4:7:4:5:4:1:4:5:2:5:2:3:2:5:6:5:6:5:2:5:2:5:2:3:2:5:2:3:2:5:2:5:2:3:2:3:2:3:2:3:2:3:2:5:6:5:4:7:4:1:4:1:4:5:2:3:2:3:2:5:2:5:6:5:6:5:8:9 ', 'True1:4:7:4:1:4:1:4:5:4:7:4:1:4:1:4:7:4:7:4:7:4:7:4:1:4:5:8:5:2:5:6:5:6:5:6:5:6:5:4:1:4:1:4:1:4:1:4:1:4:7:4:7:4:1:4:7:4:1:4:5:4:1:4:5:8:5:4:1:4:1:4:7:4:7:4:1:4:1:4:7:4:5:6:5:4:5:8:5:8:5:8:9 ', 'True1:4:5:6:5:6:5:6:5:8:5:2:3:2:3:2:3…
0	18	67	670	55	0.8208955223880597	1.9704931099019638	0.8968100622153375	26.889909090909093	3600.0000000000005	0.03787704880400349:0.1211147330241954:0.1140902621550893:0.24810614755979982:0.15339056976263715:0.09567972085762821:0.16496028648822367:0.06225609476148937:0.002525136586933566	['True1:1:4:5:4:5:6:5:8:5:2:3:2:3:2:3:2:3:2:3:2:3:2:3:2:3:2:3:2:3:2:3:2:5:6:5:8:9 ', 'True1:4:1:4:7:4:5:6:5:2:5:4:5:8:9 ', 'True1:4:5:4:7:4:5:6:5:2:5:6:5:4:1:4:5:8:9 ', 'True1:4:7:4:1:4:5:2:3:2:5:6:5:8:9 ', 'True1:4:7:4:1:4:1:4:5:8:9 ', 'True1:4:1:4:1:4:5:6:5:2:3:2:5:4:1:4:7:4:7:4:7:4:5:8:9 ', 'True1:4:1:4:5:8:9 ', 'True1:4:7:4:5:2:5:6:5:8:9 ', 'True1:4:1:4:5:6:5:2:5:2:3:2:5:6:5:6:5:4:1:4:1:4:7:4…
0	18	57	852	45	0.7894736842105263	2.0274207885603643	0.9227189653131793	33.30171111111111	3600.000000000001	0.06687235665256881:0.20165707550440268:0.14816612355265896:0.1632808708313111:0.1446301046938917:0.08507245371975317:0.09762185398322125:0.09113915274214796:0.0015600083200443735	['True1:1:4:1:4:7:4:7:4:5:4:1:4:7:4:7:4:1:4:7:4:1:4:1:4:7:4:7:4:7:4:7:4:7:4:7:4:7:4:1:4:7:4:1:4:5:2:5:2:5:8:5:2:3:2:3:2:3:2:3:2:5:8:9 ', 'True1:4:7:4:5:4:5:4:5:8:9 ', 'True1:4:1:4:5:2:5:8:5:8:5:8:5:6:5:4:1:4:7:4:7:4:7:4:5:4:1:4:1:4:1:4:5:8:5:4:5:8:5:6:5:6:5:8:9 ', 'True1:4:1:4:1:4:7:4:1:4:5:8:5:4:7:4:1:4:1:4:5:4:7:4:1:4:7:4:1:4:5:8:9 ', 'True1:4:7:4:5:8:9 ', 'True1:4:7:4:7:4:1:4:7:4:7:4:7:4:5:8:5…
0	18	79	782	67	0.8481012658227848	1.6951116259787766	0.7714785477385412	24.039432835820897	3600.0000000000005	0.2503174355661491:0.04666859726894032:0.0194916575705598:0.33911028936757925:0.1862288654741485:0.022721703682252566:0.04277026575482836:0.09119868125013923:0.0014925040654028647	['True1:1:4:1:4:7:4:1:4:5:6:5:4:1:4:7:4:5:4:1:4:7:4:5:6:5:8:5:2:3:2:5:8:9 ', 'True1:4:7:4:5:8:5:8:9 ', 'True1:4:1:4:1:4:1:4:5:8:9 ', 'True1:4:1:4:1:4:7:4:7:4:1:4:1:4:5:4:5:2:5:2:5:2:5:2:3:2:5:2:5:8:5:4:1:4:7:4:7:4:5:4:5:6:5:8:9 ', 'True1:4:1:4:1:4:5:2:5:4:7:4:7:4:7:4:5:2:5:8:5:8:9 ', 'True1:4:1:4:1:4:1:4:1:4:1:4:5:2:3:2:5:2:5:4:5:4:5:8:5:2:3:2:5:8:9 ', 'True1:4:1:4:1:4:1:4:1:4:5:2:5:4:1:4:1:4:1:4…
0	18	42	341	36	0.8571428571428571	1.3557712712074699	0.6170380966933857	33.96094444444444	2302.5940000000005	0.36368884954389746:0.027019745198414227:0.023863592625380084:0.3897078634386667:0.1611562295523652:0.002925214579885301:0.02809745583310881:0.002155421269389169:0.0013856279588930372	['True1:1:4:1:4:7:4:7:4:1:4:7:4:1:4:5:6:5:6:5:4:7:4:1:4:1:4:5:4:7:4:7:4:7:4:5:2:3:2:3:2:3:2:3:2:3:2:5:8:9 ', 'True1:4:7:4:1:4:7:4:5:2:3:2:3:2:5:8:9 ', 'True1:4:7:4:7:4:1:4:7:4:1:4:1:4:5:4:5:6:5:6:5:6:5:2:3:2:3:2:5:2:5:2:3:2:5:2:5:6:5:6:5:6:5:8:5:4:1:4:5:2:3:2:5:8:5:6:5:8:9 ', 'True1:4:7:4:5:2:5:8:5:6:5:6:5:2:5:2:3:2:5:2:3:2:3:2:5:4:7:4:7:4:7:4:5:6:5:4:5:8:9 ', 'True1:4:7:4:1:4:5:6:5:2:3:2:3:2:3:2…
0	18	72	684	56	0.7777777777777778	1.9712861848042775	0.8971710061582071	12.909267857142854	3600.0	0.057608733442269584:0.18648958731703924:0.07297569794527692:0.13576469770190872:0.252616208323193:0.13086256649167333:0.07168932308869033:0.09004623996106109:0.0019469457288878072	['True1:4:7:4:7:4:5:6:5:2:5:8:9 ', 'True1:4:5:4:5:2:3:2:3:2:5:6:5:6:5:4:1:4:5:6:5:2:5:4:7:4:1:4:5:8:5:2:5:2:5:8:5:2:3:2:3:2:3:2:3:2:5:4:7:4:5:6:5:4:5:4:7:4:5:8:9 ', 'True1:4:5:2:5:6:5:4:7:4:1:4:5:8:9 ', 'True1:4:7:4:1:4:7:4:7:4:7:4:1:4:7:4:1:4:7:4:7:4:1:4:1:4:1:4:5:2:3:2:3:2:5:6:5:8:5:6:5:6:5:2:3:2:3:2:3:2:5:8:9 ', 'True1:4:5:8:9 ', 'True1:4:7:4:7:4:7:4:7:4:5:4:5:8:9 ', 'False1:4:5:2:3:2:3:2:5:2:…
0	18	61	764	48	0.7868852459016393	1.894593548469788	0.8622666831656677	29.904916666666665	3600.0	0.11165792283764335:0.07279818004549886:0.037791912345048514:0.25402757788198155:0.1673476020242351:0.09759041738242258:0.221830168531501:0.0358419610938298:0.0011142578578392684	['True1:1:4:1:4:1:4:1:4:5:8:9 ', 'True1:4:7:4:7:4:1:4:5:2:5:6:5:6:5:4:7:4:7:4:5:4:7:4:5:4:5:6:5:4:7:4:7:4:7:4:5:6:5:4:1:4:5:8:5:8:9 ', 'True1:4:1:4:7:4:5:6:5:6:5:2:5:4:5:2:5:2:5:4:1:4:5:2:5:2:3:2:3:2:3:2:3:2:3:2:5:4:5:6:5:4:7:4:7:4:5:4:1:4:1:4:7:4:7:4:7:4:1:4:5:6:5:2:3:2:3:2:5:6:5:6:5:6:5:2:3:2:5:6:5:8:5:2:5:4:7:4:5:4:7:4:7:4:7:4:7:4:5:8:9 ', 'True1:4:1:4:7:4:7:4:1:4:5:8:9 ', 'True1:4:5:8:5:8:9 '…
0	18	61	754	49	0.8032786885245902	1.9332345479378719	0.8798529599016259	32.42173469387755	3600.0	0.0899993192184628:0.10865273333787187:0.09993872966165157:0.2559398189121111:0.20232827285724012:0.09942814350874804:0.12315338008033222:0.018891687657430732:0.0016679147661515419	['True1:1:4:1:4:7:4:1:4:7:4:7:4:5:6:5:8:5:2:5:4:5:8:5:4:7:4:5:6:5:6:5:4:7:4:5:8:5:6:5:4:1:4:1:4:5:2:5:6:5:8:9 ', 'True1:4:7:4:7:4:5:6:5:4:5:8:5:8:5:6:5:4:5:2:3:2:3:2:3:2:3:2:3:2:3:2:3:2:3:2:3:2:5:6:5:2:3:2:5:8:9 ', 'True1:4:5:6:5:4:1:4:7:4:5:8:5:4:5:4:7:4:7:4:5:6:5:6:5:8:5:2:3:2:5:2:3:2:5:2:5:4:7:4:7:4:5:4:1:4:7:4:7:4:1:4:5:4:1:4:1:4:1:4:7:4:5:6:5:6:5:8:5:8:9 ', 'True1:4:7:4:5:2:3:2:5:4:7:4:7:4:1…
0	18	44	261	42	0.9545454545454546	1.34101059425893	0.610320223108322	15.196523809523802	998.2539999999997	0.23241452025907516:0.023723452327157703:0.021162825726766078:0.46738966711854196:0.023346889591805996:0.0027112516945323093:0.22262388913993073:0.003464377165235728:0.0031631269769543608	['True1:1:4:1:4:5:8:5:4:7:4:7:4:1:4:5:2:5:4:5:2:5:6:5:4:1:4:1:4:1:4:7:4:7:4:5:6:5:4:5:4:1:4:7:4:7:4:5:8:9 ', 'True1:4:5:2:5:6:5:2:3:2:5:8:9 ', 'True1:4:5:2:3:2:5:4:7:4:1:4:7:4:1:4:7:4:1:4:1:4:7:4:5:2:5:6:5:8:9 ', 'True1:4:1:4:5:4:1:4:1:4:5:6:5:2:3:2:3:2:3:2:3:2:5:8:5:2:3:2:3:2:3:2:3:2:3:2:3:2:5:6:5:8:9 ', 'True1:4:1:4:5:8:5:8:9 ', 'False1:4:1:4:1:4:1:4:1:4:1:4:1:4:1:4:1:4:1:4:1:4:1:4:1:4:1:4:1:4:…
0	18	98	404	87	0.8877551020408163	1.5960118757784685	0.7263763077479205	14.811264367816088	3268.579999999998	0.005304125283439195:0.30679060639412303:0.21582485778314084:0.010024796785700079:0.27243313487064563:0.08986514261466856:0.0056488934268627425:0.09295479559227189:0.001153647249148025	['True1:4:7:4:1:4:1:4:1:4:7:4:1:4:7:4:5:8:9 ', 'True1:4:7:4:7:4:5:6:5:2:5:6:5:8:9 ', 'True1:4:1:4:7:4:5:4:5:8:9 ', 'True1:4:5:6:5:6:5:6:5:2:5:6:5:8:5:8:9 ', 'True1:4:5:8:5:2:3:2:5:4:1:4:7:4:7:4:1:4:7:4:7:4:5:2:5:4:5:4:1:4:1:4:5:8:9 ', 'True1:4:7:4:1:4:7:4:1:4:5:2:5:4:1:4:1:4:7:4:7:4:7:4:5:6:5:2:5:6:5:6:5:4:7:4:5:2:5:8:9 ', 'True1:4:1:4:5:8:9 ', 'True1:4:5:8:9 ', 'True1:4:7:4:5:8:9 ', 'True1:4:7:4…
1	2	5	99	5	1.0	1.6505500086652782	0.8482149134514642	12.0958	60.479	0.29850746268656714:0.2835820895522388:0.11194029850746269:0.014925373134328358:0.03731343283582089:0.1791044776119403:0.07462686567164178	['True1:6:1:2:3:5 ', 'True1:2:3:2:1:2:1:2:4:2:1:6:7:6:1:2:1:2:1:2:3:2:3:2:1:2:3:2:3:2:1:6:1:2:3:2:1:6:7:6:1:2:1:6:7:6:1:6:1:2:1:2:1:2:3:5 ', 'True1:2:1:6:1:2:1:6:7:6:1:2:3:1:2:6:7:6:1:2:1:6:7:6:7:6:7:6:1:2:1:2:4:2:3:2:1:2:1:6:7:6:2:1:3:2:1:2:3:2:1:3:5 ', 'True1:6:1:2:3:5 ', 'True1:6:1:2:2:1:6:7:6:1:2:3:5 ']
1	2	4	65	4	1.0	1.1030222469875475	0.5668413043238585	9.678999999999998	38.715999999999994	0.43373493975903615:0.4578313253012048:0.03614457831325301:0.03614457831325301:0.024096385542168676:0.012048192771084338:0.0	['True1:2:1:2:1:6:1:2:3:5 ', 'True1:2:3:2:1:2:1:2:1:2:1:2:1:2:1:2:1:1:2:1:2:4:2:1:2:1:2:1:2:1:2:1:2:1:2:1:2:1:2:1:2:1:2:2:1:1:2:1:2:1:2:2:1:4:2:2:1:4:2:1:2:3:5 ', 'True1:6:1:2:1:2:1:2:2:1:3:2:3:5 ', 'True1:2:1:2:1:2:1:2:1:2:2:1:1:2:1:2:1:2:1:2:2:1:1:2:1:2:1:2:4:2:1:2:1:2:1:2:2:1:1:2:1:1:2:1:2:1:2:1:2:1:2:1:4:2:2:1:2:1:2:1:2:2:1:1:2:1:2:4:2:1:2:1:2:1:2:1:2:3:5 ']
1	2	4	88	4	1.0	1.6605759788466135	0.8533672429083009	21.75275	87.011	0.23275862068965517:0.13793103448275862:0.09482758620689655:0.008620689655172414:0.034482758620689655:0.31896551724137934:0.1724137931034483	['True1:6:7:6:7:6:1:2:4:2:1:2:3:2:3:2:1:2:3:2:3:2:3:2:3:2:3:5 ', 'True1:6:1:6:7:6:7:6:1:6:1:6:1:6:1:2:1:6:1:6:7:6:7:6:1:6:7:6:1:1:6:7:6:7:6:7:6:1:6:7:6:7:6:7:6:7:6:7:6:1:6:7:6:1:2:3:5 ', 'True1:2:1:6:1:2:3:2:3:5 ', 'True1:6:7:6:7:6:1:6:1:1:6:1:6:7:6:7:6:1:2:3:5 ']
1	2	4	71	4	1.0	1.6239119954117187	0.8345256825964366	15.161999999999999	60.647999999999996	0.2653061224489796:0.10204081632653061:0.04081632653061224:0.030612244897959183:0.04081632653061224:0.3469387755102041:0.17346938775510204	['True1:6:7:6:1:2:3:5 ', 'True1:6:1:2:1:6:7:6:1:2:1:6:1:6:7:6:7:6:7:6:1:6:1:6:7:6:7:6:7:6:7:6:7:6:7:6:1:6:1:6:7:6:1:6:7:6:1:6:7:6:7:6:1:2:3:5 ', 'True1:1:6:1:6:1:6:1:6:1:2:3:5 ', 'True1:6:1:1:2:4:2:4:2:1:6:7:7:6:6:1:2:4:2:3:5 ']
1	2	5	32	5	1.0	1.5017336203449798	0.7717384181762097	3.2714	16.357	0.2222222222222222:0.3611111111111111:0.19444444444444445:0.08333333333333333:0.1388888888888889:0.0:0.0	['True1:2:3:2:1:2:3:5 ', 'True1:2:1:2:4:2:4:2:1:2:4:2:3:2:3:5 ', 'True1:2:3:5 ', 'True1:2:3:5 ', 'True1:2:3:5 ']
1	2	3	304	2	0.6666666666666666	1.3317942227985546	0.6844068434737878	41.8515	263.70300000000003	0.21391174270755423:0.0456245325355273:0.010471204188481676:0.020942408376963352:0.0014958863126402393:0.42034405385190726:0.28721017202692595	['False1:6:7:6:7:6:7:6:1:6:7:6:1:6:7:6:7:6:1:6:1:6:7:6:1:6:7:6:7:6:7:6:1:6:7:6:7:6:7:6:7:6:7:6:7:6:1:6:1:6:7:6:7:6:7:6:7:6:1:6:6:1:7:6:7:6:6:7:6:1:7:6:1:6:7:6:7:6:7:6:6:1:1:6:1:6:7:6:7:6:6:7:1:2:1:6:7:6:7:6:1:6:7:6:6:1:7:6:6:7:1:6:7:6:7:6:7:6:1:6:6:1:1:6:7:6:7:6:1:6:1:6:1:6:7:6:7:6:7:6:7:6:7:6:1:2:4:2:3:2:4:2:4:2:1:6:6:1:1:6:6:7:1:6:1:6:1:6:7:6:7:1:6:7:6:7:6:1:6:7:6:1:6:7:6:6:7:1:6:7:6:1:6:1:6:7:…
1	2	6	215	6	1.0	1.6625593271773103	0.8543864823277878	26.26166666666667	157.57000000000002	0.2605633802816901:0.2112676056338028:0.018779342723004695:0.09154929577464789:0.014084507042253521:0.25821596244131456:0.14553990610328638	['True1:6:7:6:1:6:7:6:7:6:7:6:1:2:1:2:1:6:1:2:1:2:1:2:3:5 ', 'True1:6:7:6:7:6:7:6:7:6:1:2:1:6:1:6:7:6:7:6:7:6:1:2:4:2:4:2:1:2:1:2:1:6:1:6:7:6:7:6:7:6:1:6:7:6:1:6:7:6:7:6:1:6:7:6:1:6:7:6:7:6:7:6:7:6:7:6:1:6:1:6:7:1:6:1:6:1:2:1:6:7:6:7:6:7:6:7:6:1:1:2:1:2:1:2:4:2:1:6:1:2:4:2:1:2:1:6:1:2:4:2:1:2:4:1:2:2:4:2:1:6:1:6:7:6:7:1:6:6:1:6:7:6:1:2:1:6:7:6:1:7:1:6:7:6:1:1:6:7:6:7:6:1:2:4:2:1:2:4:1:2:2:4:2:1:2…
1	2	5	73	5	1.0	1.704634397836771	0.8760087913947748	12.8696	64.348	0.29545454545454547:0.1590909090909091:0.10227272727272728:0.03409090909090909:0.056818181818181816:0.2840909090909091:0.06818181818181818	['True1:6:1:6:1:6:1:6:1:6:1:6:1:6:7:6:7:6:1:2:4:2:3:5 ', 'True1:2:3:2:1:6:1:2:3:2:4:2:3:2:1:6:1:6:1:6:1:2:3:5 ', 'True1:6:1:6:7:6:7:6:7:6:1:2:3:2:3:5 ', 'True1:2:3:5 ', 'True1:6:1:6:1:6:1:6:1:6:1:6:7:6:1:2:4:2:3:5 ']
1	2	5	74	5	1.0	1.830673657180442	0.9407801578449985	15.830000000000002	79.15	0.14285714285714285:0.2755102040816326:0.07142857142857142:0.14285714285714285:0.05102040816326531:0.1836734693877551:0.1326530612244898	['True1:2:3:2:1:2:1:6:7:6:7:6:7:6:7:6:1:2:4:2:1:2:1:6:1:6:1:2:4:2:4:2:3:5 ', 'True1:2:4:2:3:2:4:2:4:2:4:2:3:5 ', 'True1:6:7:6:1:2:4:2:4:2:4:2:4:2:2:4:2:4:2:3:5 ', 'True1:6:7:6:7:6:7:7:6:6:7:6:7:6:7:6:7:6:1:2:2:4:2:3:5 ', 'True1:2:3:5 ']
1	2	4	170	4	1.0	1.3176938337887847	0.6771606769348983	26.631	106.524	0.3404255319148936:0.04468085106382979:0.023404255319148935:0.006382978723404255:0.00851063829787234:0.42340425531914894:0.15319148936170213	['True1:6:1:6:1:6:7:6:1:6:1:6:1:6:7:6:1:6:1:6:1:6:1:6:7:6:1:6:7:6:1:6:1:6:7:6:7:6:7:6:1:6:7:6:1:6:7:6:1:6:7:6:1:2:1:6:1:6:7:1:7:6:6:1:2:3:2:3:5 ', 'True1:6:1:6:1:6:1:6:7:6:1:6:1:1:6:1:6:1:1:6:1:6:1:6:1:7:6:1:1:6:7:6:7:1:6:6:1:7:6:1:2:3:2:1:6:7:6:1:6:1:6:7:6:7:6:1:6:1:2:3:2:3:2:4:2:1:6:1:7:6:7:6:1:6:1:6:1:6:1:2:3:2:3:2:3:5 ', 'True1:6:7:6:1:1:6:1:6:7:6:1:6:7:6:1:6:1:6:1:6:1:6:7:6:1:6:1:6:7:6:7:1:6…
1	6	7	94	7	1.0	1.7301716060880175	0.8891323203838415	24.403285714285715	170.823	0.23837209302325582:0.1686046511627907:0.05813953488372093:0.046511627906976744:0.040697674418604654:0.29069767441860467:0.1569767441860465	['True1:2:3:5 ', 'True1:6:1:6:1:2:4:2:1:6:7:6:7:6:1:6:7:6:7:6:7:6:1:6:1:6:7:6:7:6:1:2:1:6:7:6:1:2:4:2:4:2:1:6:1:2:3:5 ', 'True1:2:1:6:7:6:1:6:7:6:7:6:1:6:1:2:1:6:7:6:7:6:7:6:7:6:1:2:3:5 ', 'True1:2:1:6:7:6:1:6:1:6:1:2:4:2:4:2:3:5 ', 'True1:6:7:6:1:6:7:6:1:6:1:2:1:2:3:2:3:2:3:2:3:5 ', 'True1:2:4:2:4:2:1:6:1:6:1:6:7:6:7:6:1:2:4:2:1:2:1:6:7:6:7:6:1:2:3:5 ', 'True1:2:1:6:7:6:7:6:7:6:7:6:7:6:1:2:3:5 ']
1	6	12	100	12	1.0	1.8095423543099214	0.9299208163277248	12.650666666666668	151.80800000000002	0.21910112359550563:0.25280898876404495:0.15168539325842698:0.056179775280898875:0.06741573033707865:0.1797752808988764:0.07303370786516854	['True1:6:1:6:7:6:7:6:1:6:1:2:3:5 ', 'True1:2:4:2:4:2:3:2:3:2:3:2:4:2:1:6:1:2:3:2:4:2:1:6:1:6:7:6:1:2:3:2:3:2:3:5 ', 'True1:2:1:6:7:6:1:2:3:2:1:6:7:6:7:6:7:6:1:6:7:6:7:6:7:6:1:6:7:6:1:6:1:2:4:2:3:2:3:2:3:5 ', 'True1:6:1:6:1:6:7:6:1:2:3:5 ', 'True1:2:1:2:3:2:1:6:7:6:1:6:1:2:3:5 ', 'True1:2:3:5 ', 'True1:6:1:6:1:2:3:5 ', 'True1:2:3:2:3:5 ', 'True1:2:4:2:3:5 ', 'True1:2:4:2:4:2:3:5 ', 'True1:2:3:5 '…
1	6	5	176	4	0.8	1.5674215012538597	0.8054953112890647	29.7315	298.92600000000004	0.045531197301854974:0.22934232715008432:0.011804384485666104:0.19645868465430016:0.003372681281618887:0.26728499156829677:0.24620573355817876	['True1:2:4:2:3:2:3:5 ', 'False1:6:7:6:1:6:1:2:1:6:7:6:1:2:4:2:1:2:4:2:4:2:4:2:3:2:1:2:4:2:4:2:3:2:4:2:4:2:4:2:4:2:1:6:1:2:4:2:4:2:1:6:1:6:1:6:7:6:1:6:7:6:7:6:1:2:1:6:1:2:4:2:4:2:1:2:1:2:4:2:4:2:4:2:4:2:4:2:3:2:4:2:4:2:4:2:4:2:1:2:4:2:4:2:4:2:4:2:4:2:4:2:3:2:4:2:4:2:4:2:1:6:1:2:4:2:1:2:4:2:4:2:4:2:4:2:1:2:1:6:7:6:7:6:7:6:1:6:7:6:1:6:1:6:1:6:7:6:7:6:7:6:7:6:1:2:4:2:4:2:4:2:4:2:4:2:4:2:4:2:4:2:4:2:…
1	6	6	62	6	1.0	1.848618897288327	0.9500021869898678	14.460333333333333	86.762	0.20454545454545456:0.25:0.10227272727272728:0.10227272727272728:0.06818181818181818:0.18181818181818182:0.09090909090909091	['True1:2:1:6:7:6:7:6:1:2:3:5 ', 'True1:2:3:5 ', 'True1:6:7:6:7:6:7:6:7:6:1:2:4:2:3:5 ', 'True1:2:4:2:3:2:3:2:1:6:1:6:1:6:7:6:1:6:7:6:1:2:4:2:4:2:3:5 ', 'True1:2:3:2:4:2:4:2:1:2:4:2:3:5 ', 'True1:2:4:2:4:2:1:6:1:6:1:2:3:5 ']
1	6	7	155	7	1.0	1.095917283148713	0.5631900751844844	34.89828571428572	244.28800000000004	0.45454545454545453:0.044048734770384255:0.01780693533270853:0.005623242736644799:0.006560449859418931:0.4414245548266167:0.02999062792877226	['True1:6:7:6:7:6:1:2:1:6:1:6:7:6:1:2:3:2:3:2:1:6:1:6:7:6:7:6:7:6:7:6:1:6:1:6:1:6:7:6:1:2:1:6:1:2:1:6:7:6:1:6:1:2:3:2:1:6:7:6:7:6:1:2:3:2:4:2:1:6:7:6:1:2:1:6:1:6:1:6:7:6:1:6:1:6:1:6:1:2:1:6:1:2:3:2:3:2:1:6:7:6:1:6:1:2:1:6:7:6:1:6:1:6:1:6:1:6:7:6:7:6:1:6:7:6:1:6:1:6:1:6:1:2:3:5 ', 'True1:6:1:6:1:6:1:6:7:6:1:6:1:6:1:6:1:6:1:6:1:6:1:6:1:6:1:6:7:6:1:6:1:6:1:6:1:6:1:6:7:6:1:6:1:6:1:6:1:6:1:6:1:6:1:6:1…
1	6	12	187	12	1.0	1.4275083934891633	0.7335941971329869	32.6515	391.818	0.15063731170336037:0.07415990730011587:0.02433371958285052:0.01738122827346466:0.013904982618771726:0.4078794901506373:0.31170336037079954	['True1:6:7:6:7:6:1:6:1:2:1:6:7:6:7:6:1:6:7:6:1:6:7:6:7:6:1:6:7:6:7:6:7:6:1:6:7:6:1:2:3:5 ', 'True1:2:3:5 ', 'True1:6:1:2:1:6:7:6:1:2:4:2:1:6:1:6:7:6:1:6:7:6:1:6:7:6:1:2:1:6:7:6:7:6:7:6:1:2:4:2:4:2:4:2:3:5 ', 'True1:2:4:2:1:6:1:6:7:6:7:6:1:6:7:6:7:6:7:6:7:6:7:6:7:6:7:6:7:6:1:6:7:6:1:6:7:6:7:6:7:6:7:6:7:6:7:6:7:6:7:6:1:2:3:5 ', 'True1:6:1:6:7:6:1:6:1:2:3:5 ', 'True1:6:7:6:7:6:7:6:1:2:3:5 ', 'True1…
1	6	8	294	7	0.875	1.2743582820145714	0.6548906087124515	54.489714285714285	561.428	0.17350395182536696:0.03726006774557772:0.004516371847948814:0.01957094467444486:0.0026345502446368085:0.42228076778321416:0.3402333458788107	['True1:6:1:6:7:6:7:6:1:2:1:6:1:2:4:2:4:2:4:2:1:2:3:2:1:6:1:2:4:2:3:5 ', 'True1:6:7:6:7:6:7:6:7:6:7:6:1:2:4:2:1:6:7:6:1:2:4:2:3:2:3:2:1:6:1:2:4:2:1:2:1:2:4:2:3:5 ', 'True1:6:7:6:7:6:7:6:7:6:1:6:1:6:7:6:1:2:1:6:1:6:7:6:7:6:7:6:1:6:7:6:7:6:1:6:7:6:7:6:1:6:1:2:1:6:7:6:7:6:7:6:7:6:7:6:1:6:7:6:7:6:7:6:1:2:3:5 ', 'False1:6:7:6:7:6:7:6:7:6:1:6:7:6:1:6:7:6:1:6:1:6:1:6:7:6:7:6:7:6:7:6:7:6:7:6:1:6:7:6:7:6:…
1	6	12	128	12	1.0	1.7303241472228652	0.889210711020183	18.484166666666667	221.81	0.209375:0.153125:0.065625:0.046875:0.0375:0.309375:0.178125	['True1:6:1:2:1:6:1:6:7:6:7:6:7:6:1:6:7:6:1:2:3:5 ', 'True1:2:4:2:4:2:1:6:1:6:1:2:1:2:3:2:4:2:4:2:1:2:3:2:1:2:1:2:3:2:3:5 ', 'True1:6:7:6:7:6:7:6:1:6:7:6:1:2:3:2:3:5 ', 'True1:6:7:6:7:6:1:2:1:2:4:2:3:5 ', 'True1:2:1:2:3:5 ', 'True1:6:1:2:3:2:4:2:4:2:3:5 ', 'True1:6:1:2:4:2:4:2:4:2:4:2:3:5 ', 'True1:6:1:6:7:6:7:6:7:6:7:6:7:6:7:6:7:6:7:6:7:6:7:6:1:6:7:6:7:6:7:6:7:6:1:2:4:2:3:2:3:5 ', 'True1:2:1:6:1…
1	6	6	126	6	1.0	1.5785521064810408	0.8112153108648852	39.94716666666667	239.683	0.2050919377652051:0.27864214992927866:0.01272984441301273:0.2347949080622348:0.008486562942008486:0.22065063649222066:0.039603960396039604	['True1:2:4:2:4:2:4:2:1:6:7:6:1:2:3:5 ', 'True1:6:7:6:7:6:1:2:4:2:1:2:1:2:1:6:1:6:1:6:1:6:7:6:1:6:1:6:7:6:1:2:4:2:1:2:4:2:4:2:4:2:4:2:3:5 ', 'True1:6:7:6:1:2:3:2:4:2:3:2:4:2:3:2:3:5 ', 'True1:2:1:6:7:6:7:6:7:6:1:6:1:6:7:6:1:6:7:6:1:6:7:6:1:6:1:6:1:2:1:6:1:6:1:6:1:6:1:6:1:6:1:6:1:6:1:6:7:6:7:6:1:6:7:6:7:6:1:6:1:6:1:6:1:2:4:2:4:2:4:2:4:2:4:2:4:2:3:5 ', 'True1:6:1:6:7:6:7:6:1:2:1:2:1:2:3:5 ', 'True1…
1	6	7	83	7	1.0	1.7538556100613605	0.901303490766421	22.086857142857145	154.608	0.19753086419753085:0.3395061728395062:0.13580246913580246:0.10493827160493827:0.043209876543209874:0.11728395061728394:0.06172839506172839	['True1:2:3:2:1:2:1:2:3:2:1:6:7:6:7:6:1:2:4:2:4:2:4:2:1:6:1:2:3:2:4:2:3:2:1:2:4:2:1:6:1:2:4:2:3:5 ', 'True1:6:7:6:7:6:1:2:3:5 ', 'True1:2:1:2:4:2:4:2:4:2:4:2:4:2:4:2:1:2:3:5 ', 'True1:2:3:2:1:2:3:2:1:2:3:2:1:2:3:2:3:5 ', 'True1:2:3:5 ', 'True1:2:3:5 ', 'True1:2:3:2:1:6:7:6:7:6:7:6:7:6:7:6:1:2:4:2:1:6:7:6:1:6:1:6:1:6:1:2:3:2:1:2:1:2:3:2:4:2:3:2:3:2:4:2:4:2:3:2:3:2:1:2:4:2:3:5 ']
1	10	18	146	15	0.8333333333333334	1.0805141241262133	0.5552744172955641	20.0578	840.8669999999998	0.3169449959126474:0.4943360971622095:0.17820857176223287:0.0016933317762466424:0.0008758612635758495:0.0048464323251197015:0.0030947097979680017	['True1:2:1:2:1:2:1:2:4:2:3:2:3:2:1:6:7:6:7:6:7:6:7:6:1:6:1:6:7:6:1:6:7:6:1:2:3:2:3:2:3:2:4:2:3:2:1:6:1:2:1:6:7:6:7:6:7:6:1:2:1:2:3:5 ', 'True1:2:3:5 ', 'True1:2:1:2:4:2:1:2:1:6:7:6:1:6:1:2:4:2:1:2:3:2:4:2:4:2:4:2:3:5 ', 'True1:2:4:2:3:5 ', 'True1:2:3:2:4:2:3:2:1:6:1:2:3:5 ', 'True1:2:1:2:1:6:7:6:7:6:1:6:7:6:1:6:7:6:7:6:7:6:1:6:1:6:7:6:7:6:1:6:7:6:1:2:4:2:4:2:3:2:3:2:3:2:3:2:1:2:3:2:4:2:1:2:3:2:3…
1	10	22	111	22	1.0	1.7896692580857199	0.9197080651203531	9.355954545454543	205.83099999999993	0.1958041958041958:0.2727272727272727:0.1958041958041958:0.045454545454545456:0.07692307692307693:0.15034965034965034:0.06293706293706294	['True1:2:3:2:4:2:1:2:4:2:3:5 ', 'True1:6:1:6:1:6:7:6:7:6:1:2:4:2:3:2:3:2:3:5 ', 'True1:6:7:6:7:6:7:6:7:6:1:2:1:6:1:6:7:6:7:6:1:2:1:6:1:6:1:2:1:2:3:5 ', 'True1:2:3:2:3:5 ', 'True1:6:1:6:7:6:1:6:1:2:3:5 ', 'True1:6:1:6:7:6:1:6:1:6:1:6:7:6:1:2:3:2:4:2:3:5 ', 'True1:6:1:6:1:6:1:2:4:2:1:2:1:2:3:2:3:5 ', 'True1:2:4:2:3:5 ', 'True1:2:3:5 ', 'True1:2:1:2:4:2:3:2:3:2:4:2:3:5 ', 'True1:2:3:5 ', 'True1:2:3…
1	10	16	112	16	1.0	0.8833256393130545	0.45393958181567906	19.706375000000005	315.3020000000001	0.015026517383618149:0.4890984089569829:0.0076605774896876845:0.4731879787860931:0.004714201532115498:0.006776664702416028:0.0035356511490866236	['True1:2:4:2:4:2:4:2:4:2:1:2:4:2:4:2:3:5 ', 'True1:2:1:6:1:2:4:2:3:5 ', 'True1:6:7:6:7:6:7:6:1:2:4:2:3:5 ', 'True1:2:1:2:1:2:3:2:3:2:4:2:1:2:1:2:3:2:4:2:1:6:7:6:1:2:3:5 ', 'True1:2:4:2:3:5 ', 'True1:2:1:2:3:5 ', 'True1:2:4:2:4:2:4:2:1:2:1:2:1:2:4:2:4:2:4:2:3:2:1:6:1:2:1:6:1:6:7:6:1:2:3:2:4:2:1:6:7:6:1:2:1:2:3:2:3:5 ', 'True1:2:3:2:4:2:4:2:3:5 ', 'True1:2:1:2:1:2:3:2:1:2:3:5 ', 'True1:2:4:2:3:2:3…
1	10	46	1162	37	0.8043478260869565	1.7704803806639589	0.9098469328213737	44.71078378378378	3274.298999999999	0.18381092629698476:0.16589817251285519:0.10168264007918307:0.13789440648914855:0.0008932235714458151:0.21437365714699563:0.195446973903387	['True1:2:4:2:3:2:3:2:1:6:7:6:7:6:7:6:1:6:7:6:1:2:4:2:3:2:3:2:3:2:3:5 ', 'True1:6:7:6:1:6:7:6:7:6:7:6:7:6:1:2:1:6:1:6:7:6:1:6:1:2:4:2:3:5 ', 'True1:2:4:2:3:2:1:6:7:6:7:6:1:6:1:6:1:2:4:2:4:2:1:2:3:5 ', 'True1:2:4:2:4:2:3:2:4:2:1:2:4:2:4:2:3:2:4:2:3:5 ', 'True1:2:3:5 ', 'True1:6:7:6:1:2:1:2:4:2:4:2:3:2:3:2:3:2:3:2:1:6:7:6:7:6:7:6:1:2:1:6:1:6:7:6:1:2:4:2:3:5 ', 'True1:6:1:2:3:5 ', 'True1:6:7:6:7:6:1…
1	10	29	609	23	0.7931034482758621	1.5760555170726978	0.8099323177063598	33.96295652173912	1861.1480000000004	0.21303803066037735:0.18156692216981132:0.004348466981132075:0.08402122641509434:0.0008475825471698113:0.259876179245283:0.25630159198113206	['True1:2:3:5 ', 'True1:6:7:6:7:6:1:2:4:2:4:2:3:2:3:2:4:2:4:2:3:2:4:2:3:5 ', 'True1:6:1:6:7:6:1:2:3:5 ', 'True1:6:7:6:7:6:7:6:7:6:1:6:7:6:1:6:7:6:7:6:1:2:3:2:4:2:4:2:3:5 ', 'True1:2:1:2:4:2:1:2:4:2:3:2:3:5 ', 'True1:2:4:2:3:2:3:2:1:6:1:6:1:2:4:2:3:5 ', 'True1:6:7:6:7:6:1:2:4:2:4:2:4:2:4:2:1:6:7:6:7:6:7:6:7:6:1:6:7:6:7:6:7:6:1:6:1:6:1:6:7:6:1:6:7:6:7:6:1:6:7:6:1:6:1:2:1:2:3:2:1:2:1:2:4:2:1:6:1:2:1…
1	10	14	298	13	0.9285714285714286	1.1700650516704016	0.6012944905181962	49.853846153846156	828.1	0.1879710813720966:0.019227811105983695:0.00338409475465313:0.0026149823104137824:0.001999692355022304:0.41655129980003075:0.3682510383017997	['True1:2:3:5 ', 'True1:6:1:6:1:6:7:6:7:6:1:6:7:6:1:2:4:2:4:2:4:2:1:2:1:2:1:6:1:6:1:6:7:6:7:6:1:2:3:2:1:6:7:6:7:6:1:6:1:6:7:6:1:2:1:6:7:6:1:2:4:2:3:2:4:2:1:2:1:6:7:6:1:2:1:2:1:6:1:2:3:2:1:2:4:2:4:2:4:2:4:2:4:2:3:2:1:6:7:6:1:6:7:6:1:2:3:5 ', 'True1:2:3:5 ', 'True1:2:3:5 ', 'True1:2:3:5 ', 'True1:6:7:6:7:6:1:6:1:2:4:2:1:2:1:2:1:6:7:6:1:2:3:2:3:5 ', 'True1:2:3:5 ', 'True1:6:7:6:7:6:1:6:1:6:7:6:7:6:1…
1	10	45	1349	32	0.7111111111111111	1.760407190296258	0.9046703369890373	44.9959375	3600.0	0.19719133201011446:0.21407596726392777:0.18880339324070802:0.13638217461051144:0.00043503086000163136:0.17292476685064848:0.09018733516408821	['True1:2:4:2:4:2:4:2:4:2:1:6:7:6:7:6:1:6:7:6:7:6:1:6:1:6:1:2:1:6:1:2:4:2:1:2:1:2:4:2:3:2:3:5 ', 'True1:2:1:2:3:2:1:2:1:2:4:2:3:2:1:6:7:6:1:2:1:6:1:2:1:2:1:6:7:6:1:2:3:2:1:6:1:2:3:2:4:2:3:5 ', 'True1:2:1:6:1:6:7:6:1:2:1:2:4:2:3:5 ', 'True1:6:1:2:3:2:3:5 ', 'True1:6:1:6:1:6:1:2:3:5 ', 'True1:6:1:2:1:2:4:2:4:2:1:2:3:5 ', 'True1:2:3:2:3:5 ', 'True1:2:3:2:4:2:3:2:4:2:3:5 ', 'True1:2:1:6:1:2:4:2:4:2:4…
1	10	7	60	7	1.0	1.7663552282416328	0.9077270238295179	17.493285714285715	122.45300000000002	0.23008849557522124:0.3185840707964602:0.10619469026548672:0.11504424778761062:0.061946902654867256:0.11504424778761062:0.05309734513274336	['True1:1:2:4:2:3:5 ', 'True1:2:4:2:1:6:7:6:1:2:1:6:7:6:1:2:3:2:3:2:3:5 ', 'True1:2:4:2:4:2:4:2:4:2:1:2:3:5 ', 'True1:6:1:2:1:2:1:6:7:6:7:6:7:6:1:2:4:2:1:2:1:2:1:2:3:5 ', 'True1:2:1:6:1:2:3:2:1:6:7:6:1:2:3:2:3:5 ', 'True1:2:3:2:4:2:3:5 ', 'True1:2:4:2:4:2:4:2:1:6:1:2:4:2:4:2:3:5 ']
1	10	48	709	45	0.9375	1.516625589158194	0.7793913762639425	39.958955555555555	2338.153	0.3469203552603076:0.1122102678893783:0.03484006065419886:0.07993356921077334:0.0016246660408693768:0.34071052061520685:0.08376056032926565	['True1:6:1:6:7:6:1:2:1:2:1:6:7:6:1:2:1:6:7:6:1:6:7:6:7:6:1:2:4:2:3:5 ', 'True1:2:4:2:1:2:1:6:1:6:1:6:7:6:1:6:1:2:3:5 ', 'True1:2:1:2:4:2:1:6:7:6:7:6:1:2:4:2:4:2:4:2:4:2:1:6:1:2:4:2:1:6:7:6:7:6:7:6:1:2:4:2:4:2:3:5 ', 'True1:6:1:6:7:6:7:6:1:6:1:6:7:6:1:6:1:6:1:6:1:6:7:6:1:6:1:2:4:2:1:2:4:2:1:6:1:6:1:6:1:2:3:2:3:5 ', 'True1:6:7:6:1:6:1:6:1:6:1:6:1:6:1:6:1:6:1:2:4:2:3:5 ', 'False1:6:1:6:1:6:1:6:1:6:…
1	10	19	389	17	0.8947368421052632	1.353452841288869	0.6955371716139791	44.239823529411765	1112.077	0.31508227347847956:0.2532873464108644:0.0027304735215922973:0.00423941941510383:0.0012215276280807645:0.3243515125386218:0.09908744700725731	['True1:2:4:2:3:2:4:2:1:6:7:6:1:2:1:2:3:5 ', 'True1:6:1:6:1:2:4:2:4:2:1:6:7:6:1:6:1:6:1:2:1:2:1:2:1:2:1:2:1:6:7:6:7:6:1:6:7:6:7:6:1:2:3:2:3:2:3:2:4:2:3:5 ', 'True1:2:1:2:4:2:4:2:1:6:1:2:1:6:7:6:7:6:7:6:1:6:1:6:7:6:7:6:7:6:1:2:4:2:4:2:4:2:1:6:7:6:7:6:7:6:1:2:1:6:7:6:1:6:1:6:7:6:1:6:1:2:3:2:3:2:4:2:4:2:3:5 ', 'True1:6:7:6:1:2:3:5 ', 'True1:6:1:2:4:2:3:5 ', 'True1:6:7:6:1:6:1:2:4:2:4:2:4:2:1:2:1:2:1…
1	14	41	370	40	0.975609756097561	1.4305201114366102	0.7351419139938651	25.366450000000004	1194.6580000000001	0.18341359015516318:0.2893525949705725:0.2553772070626003:0.26046013911182453:0.002140181915462814:0.007009095773140717:0.0022471910112359553	['True1:2:1:2:1:6:1:6:1:2:3:5 ', 'True1:6:1:2:3:2:1:2:4:2:3:2:1:6:1:6:1:2:3:5 ', 'True1:2:4:2:3:2:4:2:1:2:3:5 ', 'True1:2:1:6:1:2:3:5 ', 'True1:6:1:6:7:6:1:6:1:6:1:2:1:6:7:6:1:2:4:2:3:5 ', 'True1:2:4:2:4:2:3:2:3:2:1:6:1:2:4:2:3:2:1:6:7:6:1:2:1:6:1:6:1:2:4:2:4:2:4:2:4:2:3:2:1:2:4:2:3:2:3:2:3:5 ', 'True1:6:1:2:4:2:4:2:3:5 ', 'True1:2:4:2:4:2:3:2:4:2:4:2:3:2:4:2:4:2:1:2:3:5 ', 'True1:2:4:2:4:2:4:2:4…
1	14	20	114	19	0.95	0.8045355950818321	0.4134495086900145	14.823578947368423	461.6480000000001	0.005895924122019995:0.5025634452704435:0.003845167905665214:0.47821071520123043:0.002435273006921302:0.0042296846962317355:0.0028197897974878237	['True1:2:4:2:3:5 ', 'True1:6:7:6:7:6:7:6:7:6:1:2:1:2:3:2:4:2:4:2:3:2:1:2:4:2:4:2:3:5 ', 'True1:2:3:5 ', 'True1:2:1:2:1:2:3:5 ', 'True1:2:4:2:3:5 ', 'True1:2:1:6:7:6:7:6:1:6:7:6:7:6:1:6:7:6:1:2:1:6:7:6:7:6:7:6:1:2:1:2:4:2:3:2:4:2:3:5 ', 'True1:2:3:5 ', 'True1:2:4:2:4:2:4:2:4:2:4:2:3:5 ', 'True1:2:3:2:4:2:3:2:3:2:3:5 ', 'False1:2:4:2:4:2:4:2:4:2:4:2:4:2:4:2:4:2:4:2:4:2:4:2:4:2:4:2:4:2:4:2:4:2:4:2:…
1	14	130	781	121	0.9307692307692308	1.7299040268179215	0.8889948118404867	17.8473305785124	3600.0	0.2444574613486696:0.1776629923496104:0.05571826685837016:0.1603386761808403:0.002147789197152848:0.21289738537728314:0.14677742868807356	['True1:2:3:5 ', 'True1:6:1:6:7:6:7:6:1:6:1:6:1:6:1:6:7:6:7:6:1:2:3:5 ', 'True1:6:7:6:1:6:1:6:7:6:1:2:4:2:4:2:3:5 ', 'True1:2:4:2:3:5 ', 'True1:6:1:6:7:6:1:2:3:5 ', 'True1:6:7:6:7:6:1:2:1:6:1:2:4:2:3:5 ', 'True1:2:3:2:4:2:4:2:4:2:1:6:7:6:1:2:3:2:1:6:7:6:1:6:1:6:7:6:7:6:7:6:7:6:7:6:1:6:7:6:1:2:4:2:4:2:1:6:7:6:1:6:7:6:7:6:7:6:1:6:7:6:1:2:1:2:1:2:3:2:3:5 ', 'True1:6:1:2:1:6:7:6:7:6:1:6:1:2:3:5 ', 'T…
1	14	30	901	13	0.43333333333333335	1.6440387661768936	0.8448687967299159	50.34107692307692	3600.0	0.25233257604983783:0.24897480960749854:0.17107462814522698:0.19442182119536486:0.00018574878191664166:0.11079200422935688:0.02221841199079829	['True1:1:2:1:2:1:6:7:6:1:2:1:2:3:2:4:2:4:2:1:2:1:2:4:2:1:2:1:6:7:6:7:6:1:2:3:2:1:2:3:2:1:2:3:2:4:2:3:5 ', 'True1:2:4:2:1:2:4:2:4:2:1:2:4:2:1:6:7:6:7:6:1:2:4:2:4:2:1:6:7:6:1:2:4:2:3:2:4:2:1:6:7:6:1:6:1:6:7:6:1:2:1:2:4:2:1:2:1:2:3:2:4:2:4:2:3:2:4:2:1:2:3:5 ', 'True1:2:3:5 ', 'True1:2:4:2:3:5 ', 'False1:2:3:2:4:2:1:2:1:2:1:2:3:2:1:2:3:2:1:2:1:2:3:2:1:2:4:2:3:2:3:2:1:2:3:2:1:2:4:2:1:2:1:2:4:2:1:2:3:…
1	14	16	194	16	1.0	1.2003259495863616	0.6168455157958282	39.74318749999999	635.8909999999998	0.061931572109138154:0.0411433521004764:0.013425725422260719:0.02122130792550888:0.006929406669553919:0.4681680381117367:0.38718059766132523	['True1:1:6:1:6:7:6:1:2:4:2:3:5 ', 'True1:6:7:6:7:6:7:6:7:6:1:6:7:6:1:2:1:6:7:6:1:6:7:6:7:6:7:6:1:2:4:2:4:2:4:2:1:6:1:6:7:6:7:6:1:2:4:2:4:2:3:5 ', 'True1:6:1:6:1:6:1:2:4:2:4:2:1:2:1:6:7:6:1:6:1:6:7:6:7:6:7:6:7:6:7:6:7:6:1:2:4:2:3:5 ', 'True1:6:7:6:1:2:3:5 ', 'True1:2:1:6:1:2:4:2:4:2:3:5 ', 'True1:2:4:2:4:2:4:2:3:2:3:2:4:2:1:2:1:6:1:6:7:6:1:6:1:6:7:6:1:6:1:2:1:6:7:6:7:6:7:6:1:2:4:2:1:6:1:6:1:6:1:2…
1	14	49	233	46	0.9387755102040817	1.4397843018269423	0.7399027660788545	18.084065217391302	1371.8670000000002	0.3075343985796716:0.32784065690190856:0.0032179316466932977:0.17160452729693743:0.0025521526853084777:0.16816466932978252:0.01908566355969818	['True1:2:1:2:1:2:3:5 ', 'True1:2:1:2:4:2:3:5 ', 'True1:2:1:2:1:2:4:2:3:5 ', 'True1:2:4:2:3:5 ', 'True1:2:3:5 ', 'True1:2:4:2:1:2:3:5 ', 'True1:2:3:5 ', 'True1:2:3:5 ', 'False1:2:4:2:4:2:4:2:4:2:4:2:4:2:4:2:4:2:4:2:4:2:4:2:4:2:4:2:4:2:4:2:4:2:4:2:4:2:4:2:4:2:4:2:4:2:4:2:4:2:4:2:4:2:4:2:4:2:4:2:4:2:4:2:4:2:4:2:4:2:4:2:4:2:4:2:4:2:4:2:4:2:4:2:4:2:4:2:4:2:4:2:4:2:4:2:4:2:4:4:2:4:2:4:2:4:2:4:2:4:2:4:…
1	14	34	150	34	1.0	1.6858229758379217	0.8663416328119483	24.143352941176467	820.8739999999999	0.260457334076966:0.2007808142777468:0.02844394868934746:0.08923591745677635:0.018962632459564976:0.26993865030674846:0.13218070273284996	['True1:6:1:2:1:6:1:6:1:2:3:5 ', 'True1:2:3:5 ', 'True1:2:3:5 ', 'True1:2:1:6:7:6:7:6:7:6:7:6:7:6:7:6:1:2:4:2:3:5 ', 'True1:2:1:2:1:2:1:2:1:2:4:2:3:2:3:5 ', 'True1:2:3:5 ', 'True1:6:7:6:7:6:1:6:1:6:1:2:4:2:1:2:1:2:1:2:4:2:4:2:1:2:3:5 ', 'True1:2:4:2:1:2:1:6:1:6:1:2:3:2:1:6:7:6:1:6:7:6:7:6:7:6:1:2:4:2:3:5 ', 'True1:2:1:2:3:2:4:2:4:2:1:2:3:5 ', 'True1:6:1:2:1:6:1:2:1:2:1:6:1:6:1:6:1:2:1:6:1:2:1:2:1…
1	14	42	307	37	0.8809523809523809	1.5770042865592857	0.8104198887728084	11.651027027027029	1331.0880000000002	0.188212927756654:0.14360567560048224:0.0032458499489937866:0.11819530742835946:0.0017156635444681443:0.3146155986274692:0.23040897709357322	['True1:2:3:5 ', 'True1:6:7:6:7:6:7:6:1:6:1:2:4:2:1:2:1:2:4:2:4:2:4:2:3:5 ', 'True1:2:1:2:3:2:3:2:3:2:1:6:1:2:3:5 ', 'True1:2:1:2:1:6:7:6:1:6:1:6:1:2:1:6:7:6:1:2:4:2:1:2:1:2:3:5 ', 'True1:2:1:6:7:6:1:2:4:2:3:2:3:5 ', 'True1:6:7:6:7:6:1:6:1:2:4:2:1:6:1:2:3:2:3:2:4:2:4:2:1:2:3:5 ', 'True1:2:4:2:1:2:1:2:4:2:4:2:3:5 ', 'True1:2:3:2:4:2:3:5 ', 'True1:2:1:6:7:6:7:6:7:6:7:6:7:6:1:6:7:6:1:6:1:6:7:6:7:6:7…
1	14	15	84	13	0.8666666666666667	1.086112714885266	0.5581515238062479	13.873846153846152	540.36	0.2544754893759411:0.49297306340973734:0.0011711560983771122:0.24544085661703197:0.0010875020913501756:0.0030115442529697173:0.001840388154592605	['True1:6:1:2:4:2:1:2:3:5 ', 'True1:2:1:6:7:6:7:6:1:6:7:6:7:6:7:6:1:6:7:6:7:6:7:6:7:6:1:6:7:6:1:6:1:6:7:6:7:6:7:6:1:2:4:2:4:2:1:6:7:6:7:6:7:6:1:6:1:2:3:5 ', 'True1:2:3:5 ', 'True1:2:1:2:4:2:3:5 ', 'True1:2:1:2:4:2:4:2:3:5 ', 'True1:2:4:2:4:2:4:2:1:2:4:2:1:2:1:2:4:2:1:6:7:6:7:6:1:6:1:6:7:6:1:6:7:6:7:6:7:6:1:2:1:2:3:2:1:2:4:2:3:5 ', 'True1:2:4:2:1:2:3:5 ', 'True1:2:3:5 ', 'True1:2:1:2:4:2:1:2:1:2:4…
1	14	39	203	39	1.0	1.666447857340396	0.8563847915328524	14.680692307692308	572.547	0.31047992164544563:0.24387855044074436:0.05680705190989226:0.050930460333006855:0.03819784524975514:0.23310479921645447:0.06660137120470128	['True1:6:7:6:7:6:1:6:7:6:1:2:1:2:3:2:4:2:1:6:1:2:3:5 ', 'True1:6:7:6:1:6:7:6:7:6:7:6:7:6:1:6:7:6:1:2:3:5 ', 'True1:6:7:6:7:6:7:6:7:6:7:6:7:6:1:2:3:2:1:2:4:2:4:2:4:2:4:2:1:2:1:2:1:6:1:6:7:6:7:6:1:6:7:6:1:2:1:6:1:6:1:6:1:6:1:2:4:2:1:6:7:6:7:6:1:2:1:6:1:2:1:2:1:2:3:5 ', 'True1:6:7:6:1:2:3:2:1:2:4:2:1:2:4:2:3:5 ', 'True1:2:1:6:7:6:1:6:1:2:3:5 ', 'True1:2:4:2:1:6:1:2:1:6:1:2:3:5 ', 'True1:6:1:2:4:2:3…
1	18	38	211	35	0.9210526315789473	1.578727407097337	0.8113053975610162	17.980799999999995	1169.3280000000002	0.17598603458622006:0.34100703725928755:0.0028367246740494245:0.17113087120178933:0.0019093339152255742:0.15596530467514047:0.1511646936882876	['True1:6:1:6:7:6:7:6:7:6:1:2:4:2:4:2:4:2:1:2:4:2:3:5 ', 'True1:2:3:2:4:2:1:2:4:2:4:2:4:2:1:2:3:2:1:6:7:6:1:6:1:6:1:6:7:6:7:6:7:6:1:6:7:6:7:6:7:6:7:6:1:2:1:6:1:6:1:2:1:2:1:2:3:5 ', 'True1:6:1:2:1:6:7:6:7:6:1:2:4:2:4:2:1:6:7:6:1:2:1:2:4:2:4:2:1:2:4:2:3:5 ', 'True1:2:1:2:4:2:4:2:1:2:4:2:3:5 ', 'True1:2:3:2:4:2:4:2:1:2:4:2:1:6:7:6:1:6:1:2:3:2:4:2:1:2:1:6:7:6:7:6:7:6:1:6:1:6:7:6:7:6:1:2:4:2:4:2:3:2:1…
1	18	66	195	62	0.9393939393939394	1.2222309807630989	0.6281024750071112	7.960629032258067	1213.559	0.2649584298759711:0.4775112443778111:0.007223660896824315:0.21527872427422654:0.004225160147199127:0.018263595474989777:0.012539184952978056	['True1:2:1:2:3:2:3:5 ', 'True1:2:4:2:1:2:1:6:7:6:7:6:1:2:4:2:4:2:4:2:4:2:3:2:3:5 ', 'True1:6:7:6:1:2:1:2:1:6:1:6:1:2:3:5 ', 'True1:6:7:6:7:6:7:6:7:6:1:6:7:6:1:2:4:2:3:2:3:5 ', 'True1:6:1:2:3:5 ', 'True1:2:4:2:1:6:7:6:7:6:1:2:3:2:1:6:1:6:7:6:7:6:7:6:7:6:7:6:1:2:3:5 ', 'True1:2:4:2:4:2:3:2:3:2:4:2:4:2:4:2:3:2:4:2:1:2:3:2:3:5 ', 'True1:2:3:5 ', 'True1:2:4:2:3:5 ', 'True1:2:3:2:3:5 ', 'True1:2:3:5 '…
1	18	64	634	52	0.8125	1.6690465990712342	0.8577202806005773	30.32167307692308	3600.0000000000005	0.24643889086024232:0.21218380899275105:0.14995944644396006:0.022165052973082577:0.0006589952856491104:0.20456734424899883:0.16402646119531605	['True1:6:1:2:4:2:1:6:7:6:1:6:7:6:7:6:1:2:4:2:1:2:3:5 ', 'True1:6:7:6:7:6:7:6:1:2:4:2:1:2:1:6:1:6:7:6:7:6:1:6:7:6:7:6:7:6:1:2:1:6:7:6:7:6:7:6:1:2:3:5 ', 'True1:2:1:2:3:5 ', 'True1:2:1:2:1:2:4:2:1:2:1:6:7:6:7:6:7:6:1:2:3:5 ', 'True1:2:4:2:1:6:1:6:1:6:7:6:1:6:1:2:3:5 ', 'True1:6:1:2:1:6:1:2:4:2:1:6:7:6:7:6:7:6:1:6:7:6:7:6:1:6:1:6:1:2:3:2:4:2:1:2:1:6:7:6:7:6:7:6:7:6:7:6:7:6:7:6:1:2:4:2:1:6:1:2:4:2:4…
1	18	39	162	37	0.9487179487179487	1.409453859480292	0.7243160020335696	17.616594594594595	1011.814	0.20550567731713756:0.3829548455241616:0.003432796408766834:0.24009770266701874:0.002442566675468709:0.15388170055452866:0.011684710852917876	['True1:1:2:4:2:4:2:1:2:4:2:3:2:4:2:4:2:3:5 ', 'True1:2:1:6:7:6:1:6:7:6:7:6:7:6:1:6:1:2:4:2:1:2:1:6:7:6:1:6:1:2:4:2:1:2:3:5 ', 'True1:6:7:6:7:6:1:2:3:5 ', 'True1:2:1:6:1:2:3:5 ', 'True1:6:1:6:1:2:4:2:4:2:4:2:3:2:4:2:4:2:4:2:4:2:3:5 ', 'True1:2:4:2:4:2:4:2:4:2:4:2:4:2:4:2:4:2:4:2:1:2:4:2:4:2:4:2:4:2:4:2:4:2:4:2:4:2:4:2:4:2:4:2:4:2:4:2:4:2:4:2:4:2:4:2:4:2:4:2:4:2:4:2:4:2:4:2:4:2:4:2:4:2:4:2:4:2:4:2…
1	18	39	142	38	0.9743589743589743	1.06300229787718	0.5462751188143188	10.28323684210526	570.7630000000001	0.03153724247226625:0.45879556259904913:0.44944532488114103:0.0044374009508716325:0.006022187004754358:0.031061806656101427:0.018700475435816166	['True1:2:4:2:4:2:1:2:1:2:3:2:3:2:3:2:3:5 ', 'True1:6:7:6:1:6:7:6:7:6:1:2:3:5 ', 'True1:2:1:6:1:2:3:2:1:2:3:5 ', 'True1:2:1:2:3:2:4:2:3:2:1:2:4:2:3:2:1:6:7:6:7:6:7:6:1:6:1:2:3:5 ', 'True1:2:4:2:3:2:4:2:1:2:4:2:3:5 ', 'True1:2:4:2:3:5 ', 'True1:6:1:6:7:6:1:6:1:6:1:6:1:6:7:6:7:6:7:6:1:6:1:6:1:6:1:6:7:6:7:6:7:6:7:6:1:6:1:2:3:2:3:2:1:2:3:2:3:5 ', 'True1:6:1:2:4:2:3:5 ', 'True1:2:1:6:7:6:1:6:7:6:1:2:4…
1	18	66	534	56	0.8484848484848485	1.7939424353133284	0.9219040438142733	20.01425	2920.7979999999993	0.15122814782031424:0.18364682451869882:0.14067271520247843:0.18647930958176587:0.0012392122150918345:0.1750165965921664:0.1617171940694844	['True1:6:7:6:7:6:7:6:7:6:1:2:3:2:1:6:1:2:1:2:4:2:1:6:7:6:1:2:4:2:4:2:3:5 ', 'True1:2:3:2:3:2:3:2:4:2:4:2:1:6:1:6:1:6:7:6:7:6:7:6:7:6:7:6:1:2:3:5 ', 'True1:6:7:6:1:2:3:2:1:6:1:6:1:6:1:6:1:6:1:2:4:2:1:2:4:2:1:6:1:6:7:6:7:6:1:6:1:6:7:6:1:6:7:6:1:6:1:6:7:6:1:6:1:6:7:6:7:6:1:6:1:2:3:2:3:2:4:2:1:2:3:5 ', 'True1:6:1:6:1:6:7:6:7:6:1:6:1:6:7:6:7:6:1:2:1:2:3:5 ', 'True1:2:4:2:1:6:1:2:3:5 ', 'True1:2:4:2:4…
1	18	41	424	27	0.6585365853658537	1.5425046431255278	0.7926905791998526	41.72229629629629	3599.9999999999995	0.3322829780661106:0.2060549891875193:0.027432808155699723:0.04145814025332097:0.0005560704355885078:0.26234167438986716:0.12987333951189373	['True1:6:7:6:7:6:7:6:7:6:7:6:7:6:1:2:1:6:7:6:1:6:1:2:1:6:7:6:1:6:1:6:1:6:7:6:1:2:1:2:4:2:3:2:4:2:4:2:3:5 ', 'True1:6:1:2:3:5 ', 'True1:2:1:6:1:2:1:6:7:6:7:6:1:6:1:2:3:2:1:6:1:2:1:2:3:2:1:2:4:2:3:5 ', 'True1:6:7:6:7:6:1:2:1:6:1:2:3:2:3:2:3:2:3:2:3:2:3:2:1:2:4:2:1:6:7:6:1:6:1:2:1:6:1:2:4:2:4:2:3:5 ', 'True1:2:1:6:7:6:7:6:1:2:1:6:7:6:1:6:7:6:7:6:1:2:3:5 ', 'True1:2:3:5 ', 'True1:6:7:6:7:6:7:6:7:6:1…
1	18	53	473	37	0.6981132075471698	1.5106188556909903	0.7763045258920896	23.31505405405406	3600.0	0.2836137040959582:0.3021107854486343:0.04459249772173099:0.012117928129849019:0.0004556538016305017:0.23674293736607474:0.12036649343612227	['True1:1:2:4:2:4:2:4:2:4:2:1:6:1:6:7:6:1:2:1:2:1:2:4:2:4:2:4:2:1:2:1:2:1:6:1:2:3:2:1:2:1:6:1:6:1:2:4:2:4:2:1:2:3:5 ', 'True1:6:7:6:1:6:7:6:7:6:1:6:1:6:1:2:1:2:3:2:3:5 ', 'True1:6:7:6:1:2:3:5 ', 'True1:6:7:6:1:6:7:6:1:6:7:6:7:6:7:6:7:6:1:6:7:6:1:6:7:6:1:6:1:2:3:5 ', 'True1:2:4:2:3:2:4:2:1:2:3:5 ', 'False1:2:1:2:1:2:1:2:1:2:1:2:1:2:1:2:1:2:1:2:1:2:1:2:1:2:1:2:1:2:1:2:1:2:1:2:1:2:1:2:1:2:1:2:1:2:1:…
1	18	36	527	19	0.5277777777777778	1.6053693780402098	0.8249966622660215	29.615894736842105	3600.0	0.21344783017389943:0.23122943756854145:0.136221212595958:0.21365345448848505:0.0001860410465298449:0.2036953626821244:0.0015666614444618519	['True1:1:6:1:6:7:6:1:2:4:2:3:2:3:5 ', 'True1:2:1:2:1:6:1:2:4:2:4:2:3:5 ', 'True1:2:4:2:1:2:1:2:1:6:1:2:4:2:1:2:4:2:4:2:3:5 ', 'True1:2:4:2:1:6:7:6:7:6:7:6:7:6:7:6:7:6:7:6:1:6:7:6:1:6:1:2:4:2:1:6:7:6:1:2:4:2:3:2:4:2:1:2:1:6:7:6:1:6:7:6:7:6:1:2:1:6:1:2:3:2:3:2:3:5 ', 'True1:2:4:2:1:6:7:6:1:6:1:2:3:2:4:2:3:5 ', 'True1:2:4:2:3:5 ', 'True1:2:3:5 ', 'True1:2:1:6:7:6:1:2:4:2:3:5 ', 'True1:2:4:2:4:2:4:2…
1	18	56	389	48	0.8571428571428571	1.7110355780324205	0.8792983472865291	22.981645833333342	2543.118999999999	0.08644356719899515:0.26816795262874576:0.1458819307374843:0.0766194150367845:0.002153238830073569:0.21828458639870807:0.2024493091692087	['True1:1:6:7:6:1:6:7:6:1:2:3:5 ', 'True1:6:7:6:7:6:1:6:7:6:7:6:1:6:1:2:3:2:1:2:4:2:4:2:1:2:1:2:3:2:3:2:4:2:4:2:4:2:1:6:7:6:7:6:7:6:1:2:1:2:3:5 ', 'True1:2:4:2:4:2:4:2:4:2:4:2:1:2:4:2:1:2:1:2:1:2:1:2:3:2:3:2:4:2:3:2:3:5 ', 'True1:2:4:2:1:2:4:2:3:2:3:5 ', 'True1:6:7:6:7:6:1:2:4:2:1:2:3:5 ', 'True1:6:7:6:7:6:7:6:7:6:7:6:7:6:1:6:7:6:1:6:7:6:1:2:3:2:1:2:1:2:3:2:3:5 ', 'True1:6:7:6:7:6:7:6:7:6:7:6:1:2…
2	2	5	41	5	1.0	1.4487772230252816	0.7445242133757428	5.4902	27.451	0.3404255319148936:0.3404255319148936:0.10638297872340426:0.0:0.0:0.10638297872340426:0.10638297872340426	['True1:2:1:2:3:7:6 ', 'True1:2:1:2:1:2:3:7:6 ', 'True1:2:3:7:6 ', 'True1:2:1:2:1:2:1:2:1:2:1:2:1:2:3:7:6 ', 'True1:2:1:2:1:2:3:7:6 ']
2	2	4	346	4	1.0	1.4350529413588267	0.7374713277771361	65.73825	262.953	0.16497263487099295:0.36512900703674744:0.028146989835809225:0.11024237685691947:0.3189992181391712:0.003127443315089914:0.009382329945269743	['True1:2:5:2:1:2:3:2:3:7:6 ', 'True1:2:1:2:1:2:1:2:5:2:2:1:5:2:1:2:5:2:2:1:5:4:5:2:5:2:2:1:5:2:1:2:1:2:1:2:1:2:5:2:5:4:5:2:5:2:5:2:5:2:5:2:5:2:5:4:5:2:5:4:5:4:5:4:5:2:1:2:5:4:5:2:2:1:5:4:5:2:5:4:5:2:5:2:1:2:1:2:3:2:1:2:3:2:1:2:1:1:2:2:5:2:1:2:5:4:5:4:5:5:2:4:5:5:2:1:2:5:2:5:2:5:2:1:2:1:2:5:2:1:2:5:2:2:5:1:2:5:2:5:2:3:2:5:2:1:2:1:2:5:4:2:5:5:2:5:2:3:2:5:2:1:1:2:1:2:1:2:5:4:5:2:1:2:5:5:2:4:5:2:5:2…
2	2	4	85	4	1.0	1.5361450476578606	0.7894223936308763	15.472750000000001	61.891000000000005	0.0847457627118644:0.4067796610169492:0.288135593220339:0.025423728813559324:0.11016949152542373:0.03389830508474576:0.05084745762711865	['True1:2:3:2:5:4:5:2:3:2:1:2:3:2:3:2:3:7:6 ', 'True1:2:3:2:3:2:3:7:3:2:3:2:1:2:3:2:3:2:5:2:5:2:3:2:3:2:1:2:3:2:3:2:5:4:5:2:3:2:5:2:3:2:1:2:3:2:5:2:3:2:5:2:3:2:3:7:3:2:5:2:3:2:3:2:1:2:3:2:5:4:5:2:3:7:6 ', 'True1:2:3:2:3:2:5:2:3:7:6 ', 'True1:2:3:2:1:2:3:2:3:2:3:7:6 ']
2	2	3	72	3	1.0	1.8139092765112517	0.9321649704082461	21.423666666666666	64.271	0.14457831325301204:0.25301204819277107:0.10843373493975904:0.14457831325301204:0.2289156626506024:0.03614457831325301:0.08433734939759036	['True1:2:1:2:1:2:5:4:5:4:5:2:1:2:5:2:1:2:5:4:5:4:5:4:5:4:5:4:5:4:5:4:5:4:5:2:5:4:5:4:5:2:1:2:5:2:5:2:1:2:1:2:1:2:5:2:3:7:6 ', 'True1:2:3:2:1:2:3:7:3:7:3:7:3:7:3:2:3:7:6 ', 'True1:2:3:7:6 ']
2	2	2	129	2	1.0	1.676100231934381	0.8613451308366331	53.0355	106.071	0.1044776119402985:0.2885572139303483:0.12935323383084577:0.13930348258706468:0.2835820895522388:0.009950248756218905:0.04477611940298507	['True1:2:1:2:1:2:3:2:5:2:5:4:5:4:5:4:5:4:5:2:1:2:5:2:5:2:1:2:5:2:5:2:3:2:5:2:3:7:3:7:3:7:3:2:5:4:5:2:3:2:3:2:5:2:1:2:3:7:6 ', 'True1:2:5:4:5:4:5:4:5:2:5:4:5:2:3:2:1:2:1:2:5:4:5:4:5:2:1:2:5:2:3:1:2:3:2:5:3:2:1:5:2:3:2:5:4:5:2:5:2:1:2:5:4:5:3:2:5:3:2:1:2:1:2:1:2:5:2:5:4:5:2:3:2:5:4:5:2:3:1:2:4:5:5:4:5:4:5:4:5:4:5:4:5:4:5:4:5:2:5:2:1:2:3:7:3:7:3:7:3:7:3:2:1:2:1:5:2:3:5:4:5:2:5:4:5:4:5:4:5:2:3:5:4:5…
2	2	4	91	4	1.0	1.6220741374775893	0.8335812104505763	17.00175	68.007	0.08333333333333333:0.2:0.05:0.25833333333333336:0.3416666666666667:0.03333333333333333:0.03333333333333333	['True1:2:5:4:5:4:5:4:5:4:5:4:5:4:5:2:5:4:5:4:5:4:5:4:5:4:5:2:3:2:1:2:5:2:1:2:3:2:5:4:5:2:5:4:5:4:5:4:2:5:4:5:2:1:2:1:2:3:7:6 ', 'True1:2:5:4:5:4:5:2:5:4:5:2:3:7:6 ', 'True1:2:1:2:3:7:6 ', 'True1:2:1:2:5:4:5:2:5:4:5:4:5:4:5:4:5:4:5:4:2:5:4:5:2:5:4:4:5:5:4:5:4:5:2:3:7:6 ']
2	2	6	116	6	1.0	1.6499475234152816	0.8479052972801887	16.9045	101.42699999999999	0.18787878787878787:0.3878787878787879:0.11515151515151516:0.048484848484848485:0.17575757575757575:0.03636363636363636:0.048484848484848485	['True1:2:1:2:3:2:1:2:3:2:5:4:5:4:5:2:1:2:1:2:1:2:5:2:3:2:5:4:5:2:1:2:1:2:5:2:1:2:5:4:5:2:2:1:1:2:5:2:1:2:3:7:3:2:5:2:5:2:3:7:6 ', 'True1:2:1:2:3:7:6 ', 'True1:2:1:2:5:4:5:2:3:2:5:4:5:2:5:2:5:2:3:7:6 ', 'True1:2:1:2:5:4:5:2:2:5:2:1:2:5:2:1:2:1:2:1:2:3:2:5:2:3:7:3:2:5:4:5:2:5:2:3:2:5:2:1:2:3:2:5:2:3:2:3:7:6 ', 'True1:2:1:2:3:7:6 ', 'True1:2:1:2:1:2:1:2:5:2:1:2:1:2:3:2:3:7:6 ']
2	2	3	81	3	1.0	1.3653357865550293	0.7016437974887294	19.30333333333333	57.91	0.3391304347826087:0.4434782608695652:0.06956521739130435:0.008695652173913044:0.0782608695652174:0.02608695652173913:0.034782608695652174	['True1:2:1:2:1:2:1:2:5:2:1:2:5:2:1:2:1:2:5:2:3:2:3:2:1:2:1:2:1:2:1:2:5:2:5:4:5:2:3:2:5:2:3:7:6 ', 'True1:2:1:2:5:2:1:2:1:2:3:7:6 ', 'True1:2:1:2:1:2:5:2:1:2:1:2:1:2:1:2:1:2:1:2:1:2:1:2:2:1:1:2:1:1:2:2:1:2:1:1:2:2:1:2:1:2:1:1:2:3:7:3:2:2:1:1:2:2:3:7:6 ']
2	2	3	176	3	1.0	1.5598318910758742	0.8015950231993654	54.963	164.889	0.21839080459770116:0.3310344827586207:0.05057471264367816:0.15402298850574714:0.22758620689655173:0.006896551724137931:0.011494252873563218	['True1:2:1:2:5:2:5:4:5:4:5:4:5:4:5:4:5:4:5:4:5:4:5:2:1:2:1:2:1:2:3:2:1:2:1:2:1:2:1:2:5:4:5:4:5:2:1:2:5:2:1:2:1:2:1:2:1:2:1:2:5:4:5:4:5:4:5:4:5:4:5:4:5:2:1:2:1:2:1:2:1:2:1:2:1:2:1:2:1:2:1:2:3:2:2:1:1:2:2:1:2:1:2:3:2:1:2:5:4:5:4:5:2:1:2:1:2:1:2:1:2:1:2:5:1:2:2:1:2:3:2:1:2:5:2:1:1:2:2:5:4:5:4:5:4:5:5:4:4:5:4:5:4:5:2:1:2:1:2:1:2:3:7:3:2:3:2:1:2:1:2:3:2:1:2:1:2:1:1:1:2:1:2:3:2:1:2:1:2:1:2:2:5:4:5:2:5…
2	2	3	50	3	1.0	1.7485884216972154	0.8985966913971377	14.493	43.479	0.11320754716981132:0.2830188679245283:0.2830188679245283:0.05660377358490566:0.07547169811320754:0.05660377358490566:0.1320754716981132	['True1:2:3:7:3:2:3:7:3:7:6 ', 'True1:2:3:2:1:2:3:2:1:2:3:7:3:2:2:3:3:2:5:4:5:4:5:4:5:2:1:2:3:7:6 ', 'True1:2:2:3:3:2:3:7:3:7:6 ']
2	6	6	136	6	1.0	1.4074219058810737	0.7232717844471591	38.46683333333333	230.80099999999996	0.06919642857142858:0.39955357142857145:0.05133928571428571:0.06696428571428571:0.37276785714285715:0.013392857142857142:0.026785714285714284	['True1:2:5:4:5:2:5:2:1:2:5:4:5:2:1:2:3:7:3:2:1:2:1:2:3:2:1:2:5:2:1:2:1:2:5:4:5:4:5:4:5:4:5:4:5:2:1:2:5:2:3:2:5:2:3:7:6 ', 'True1:2:5:4:5:4:5:4:5:4:5:2:5:2:5:2:5:2:5:2:5:2:1:2:1:2:1:2:1:2:5:2:5:4:5:4:5:4:5:4:5:2:5:2:1:2:5:2:5:4:5:4:5:4:5:2:5:2:1:2:5:4:5:2:5:2:3:7:6 ', 'True1:2:5:2:3:2:5:2:5:4:5:4:5:2:3:2:5:2:1:2:1:2:5:2:5:2:5:4:5:2:5:4:5:4:5:2:5:2:5:2:5:4:5:2:5:2:5:4:5:2:5:2:5:2:1:2:5:2:5:2:5:2:1…
2	6	8	113	8	1.0	1.761003500021872	0.9049767795685694	26.349375000000002	210.79500000000002	0.15126050420168066:0.31512605042016806:0.12605042016806722:0.10504201680672269:0.20588235294117646:0.03361344537815126:0.06302521008403361	['True1:2:5:2:5:4:5:4:5:4:5:4:5:4:5:4:5:4:5:2:3:2:5:2:3:7:6 ', 'True1:2:1:2:5:2:1:2:3:7:3:2:5:2:5:4:5:4:5:2:5:2:1:2:5:4:5:4:5:2:3:7:3:2:5:4:5:4:5:4:5:4:5:4:5:4:5:4:5:2:1:2:5:2:3:7:3:2:1:2:5:2:1:2:1:2:3:7:6 ', 'True1:2:3:2:1:2:3:2:1:2:1:2:1:2:5:2:3:2:5:4:5:2:5:2:3:2:1:2:3:2:5:4:5:2:3:7:6 ', 'True1:2:5:2:3:2:3:7:3:7:6 ', 'True1:2:5:4:5:4:5:4:5:2:1:2:5:2:5:2:1:2:1:2:3:2:3:2:3:2:3:7:3:2:5:4:5:4:5:2:3…
2	6	3	74	3	1.0	1.7411258389038267	0.8947616824698181	39.975	119.925	0.13008130081300814:0.3089430894308943:0.12195121951219512:0.11382113821138211:0.23577235772357724:0.024390243902439025:0.06504065040650407	['True1:2:1:2:5:2:3:7:3:7:3:7:3:7:3:7:6 ', 'True1:2:3:2:3:2:1:2:1:2:5:4:5:4:5:2:1:2:3:7:6 ', 'True1:2:3:2:5:4:5:2:1:2:1:2:5:4:5:2:5:2:1:2:1:2:5:4:5:2:5:4:5:2:5:4:5:2:1:2:1:2:5:4:5:4:5:4:5:2:1:2:5:2:5:2:3:2:3:2:5:2:3:2:1:2:3:7:3:2:5:2:5:4:5:4:5:4:5:4:5:2:5:2:1:2:3:7:6 ']
2	6	6	218	5	0.8333333333333334	1.1862525885862798	0.6096132389063151	37.899	369.495	0.016209476309226933:0.1745635910224439:0.012468827930174564:0.3335411471321696:0.45698254364089774:0.003117206982543641:0.003117206982543641	['True1:2:5:2:1:2:5:4:5:2:5:4:5:2:5:4:5:4:5:2:3:2:5:2:5:2:1:2:3:2:5:4:5:4:5:2:1:2:5:4:5:4:5:4:5:2:3:2:1:2:5:4:5:2:5:2:3:2:5:4:5:2:5:4:5:4:5:2:3:2:1:2:1:2:3:7:6 ', 'True1:2:5:2:5:2:3:7:6 ', 'True1:2:3:7:6 ', 'True1:2:5:4:5:2:1:2:5:2:5:2:1:2:5:4:5:2:1:2:5:4:5:4:5:2:5:4:5:4:5:4:5:2:5:4:5:2:1:2:5:4:5:2:1:2:1:2:5:4:5:4:5:4:5:4:5:4:5:4:5:2:5:2:5:4:5:4:5:4:5:2:5:4:5:4:5:4:5:4:5:4:5:4:5:4:5:2:3:2:3:7:6 '…
2	6	6	106	6	1.0	1.6906816744274349	0.8688385099631734	30.971	185.826	0.125:0.33035714285714285:0.09375:0.09821428571428571:0.26785714285714285:0.026785714285714284:0.05803571428571429	['True1:2:1:2:3:7:3:7:6 ', 'True1:2:3:7:3:2:1:2:1:2:1:2:5:2:5:2:5:2:5:4:5:4:5:2:1:2:5:2:3:7:6 ', 'True1:2:5:2:1:2:1:2:5:2:1:2:1:2:1:2:3:7:6 ', 'True1:2:5:4:5:4:5:4:5:2:3:7:3:2:1:2:3:7:3:2:5:2:3:2:1:2:5:4:5:2:5:4:5:2:5:2:3:2:3:7:3:2:1:2:5:2:1:2:5:2:3:7:3:2:5:2:5:2:1:2:1:2:5:2:1:2:5:2:5:2:5:2:5:2:1:2:3:7:3:7:6 ', 'True1:2:5:4:5:4:5:4:5:4:5:2:5:4:5:4:5:4:5:2:3:7:6 ', 'True1:2:1:2:3:2:1:2:5:4:5:2:5:4…
2	6	3	49	3	1.0	1.7729627799811856	0.9111226337155963	18.324333333333332	54.973	0.16363636363636364:0.3090909090909091:0.18181818181818182:0.03636363636363636:0.12727272727272726:0.05454545454545454:0.12727272727272726	['True1:2:1:2:3:7:3:2:1:2:1:2:3:7:3:7:3:7:6 ', 'True1:2:5:4:5:4:5:2:1:2:5:2:5:2:5:2:3:7:3:2:1:2:3:7:6 ', 'True1:2:3:2:1:2:5:2:3:7:6 ']
2	6	8	73	8	1.0	1.67585097063784	0.8612170358695238	17.694249999999997	141.55399999999997	0.1791044776119403:0.31343283582089554:0.23880597014925373:0.014925373134328358:0.05223880597014925:0.05970149253731343:0.1417910447761194	['True1:2:5:2:3:2:1:2:1:2:3:2:1:2:3:2:1:2:3:7:3:2:1:2:3:7:6 ', 'True1:2:5:2:1:2:3:7:3:2:1:2:3:7:6 ', 'True1:2:3:7:3:2:5:2:1:2:3:7:6 ', 'True1:2:3:2:1:2:3:7:3:7:6 ', 'True1:2:1:2:3:7:3:7:3:7:6 ', 'True1:2:3:7:3:7:6 ', 'True1:2:3:7:6 ', 'True1:2:5:4:5:4:5:2:3:7:3:2:1:2:3:2:1:2:5:2:3:7:3:2:1:2:3:2:1:2:1:2:3:2:3:7:3:7:3:2:1:2:3:7:6 ']
2	6	8	715	1	0.125	1.5859444007845556	0.8150141986537707	179.877	1439.877	0.19222720478325858:0.2546337817638266:0.12406576980568013:0.18348281016442453:0.24476831091180867:7.473841554559044e-05:0.0007473841554559044	['False1:2:1:2:5:2:1:2:5:4:5:4:5:4:5:4:5:4:5:2:3:7:3:2:1:2:5:4:5:4:5:2:5:4:5:4:5:4:5:4:5:2:3:2:5:2:1:2:5:4:5:2:5:4:5:4:5:2:1:2:5:2:1:2:1:2:3:2:3:7:3:2:1:2:5:2:3:2:1:2:3:7:3:2:1:2:3:2:3:2:3:2:5:4:5:4:5:4:5:2:3:2:5:2:3:7:3:7:3:2:5:4:5:2:1:2:5:4:5:2:1:2:5:2:3:2:1:2:5:4:5:4:5:2:5:4:5:2:1:2:3:2:5:4:5:4:5:2:1:2:5:4:5:4:5:4:5:2:1:2:3:7:3:2:3:2:5:4:5:4:5:4:5:4:5:4:5:4:5:4:5:4:5:4:5:4:5:4:5:4:5:4:5:4:5 ',…
2	6	5	45	5	1.0	1.6872229756900574	0.8670610904152788	15.014	75.07	0.1791044776119403:0.3283582089552239:0.22388059701492538:0.014925373134328358:0.05970149253731343:0.07462686567164178:0.11940298507462686	['True1:2:1:2:3:7:6 ', 'True1:2:3:2:3:2:3:2:1:2:1:2:1:2:5:4:5:2:3:7:3:2:1:2:5:2:3:2:3:2:3:7:6 ', 'True1:2:3:7:6 ', 'True1:2:1:2:3:7:3:7:6 ', 'True1:2:1:2:5:2:3:7:3:2:3:7:6 ']
2	6	4	61	4	1.0	1.7164607204998759	0.8820863190076742	30.38375	121.535	0.12962962962962962:0.26851851851851855:0.06481481481481481:0.16666666666666666:0.28703703703703703:0.037037037037037035:0.046296296296296294	['True1:2:5:4:5:2:1:2:5:4:5:2:5:4:5:2:1:2:1:2:1:2:5:4:5:4:5:4:5:2:5:2:5:2:5:4:5:4:5:2:5:2:1:2:5:2:5:4:5:4:5:4:5:2:1:2:5:4:5:4:5:2:3:7:6 ', 'True1:2:1:2:3:7:3:7:6 ', 'True1:2:3:2:1:2:3:7:6 ', 'True1:2:3:2:1:2:1:2:5:4:5:4:5:2:5:4:5:4:5:4:5:2:3:7:6 ']
2	10	5	100	5	1.0	1.7191776813997246	0.8834825607103899	52.1148	260.574	0.12033195020746888:0.3236514522821577:0.13278008298755187:0.0995850622406639:0.23651452282157676:0.02074688796680498:0.06639004149377593	['True1:2:1:2:5:2:1:2:3:7:3:2:5:4:5:2:5:4:5:2:5:2:5:2:5:4:5:2:3:2:5:4:5:2:1:2:1:2:5:4:5:4:5:2:5:2:5:2:1:2:5:2:1:2:5:4:5:4:5:4:5:4:5:4:5:2:1:2:1:2:5:4:5:2:1:2:3:2:3:7:3:7:6 ', 'True1:2:5:4:5:4:5:4:5:2:1:2:5:2:1:2:5:4:5:2:1:2:3:2:1:2:5:2:1:2:5:2:3:2:1:2:5:2:3:7:3:7:3:7:3:2:3:2:1:2:3:7:3:2:5:4:5:2:3:2:3:2:5:2:1:2:1:2:5:2:5:2:1:2:5:2:5:4:5:4:5:4:5:2:1:2:5:2:5:4:5:2:5:2:5:2:3:2:5:4:5:4:5:4:5:2:3:7:3:2…
2	10	25	298	23	0.92	1.5492645758365384	0.7961644974145721	22.860043478260867	885.7809999999997	0.13323140766626623:0.1550726220377853:0.318663317680463:0.02391612973681337:0.055039860216228025:0.0025117396527246914:0.31156492300971933	['True1:2:1:2:3:2:1:2:5:2:1:2:1:2:1:2:1:2:1:2:1:2:3:7:6 ', 'True1:2:3:2:5:2:5:2:1:2:1:2:5:4:5:2:3:2:3:2:5:2:3:7:3:2:5:2:1:2:3:2:1:2:5:4:5:2:3:7:3:2:3:2:5:4:5:2:1:2:5:2:5:2:5:4:5:4:5:4:5:4:5:4:5:2:1:2:1:2:3:7:6 ', 'True1:2:5:2:5:2:3:7:6 ', 'True1:2:3:7:6 ', 'True1:2:3:7:6 ', 'True1:2:3:2:1:2:1:2:5:4:5:4:5:2:3:7:6 ', 'True1:2:3:2:3:7:3:7:6 ', 'True1:2:1:2:3:2:3:2:1:2:1:2:3:2:1:2:3:7:3:2:3:2:3:2:3:7…
2	10	16	118	15	0.9375	0.8455330428188541	0.4345180291234606	16.45886666666667	426.883	0.005119735755573906:0.49017341040462425:0.012056151940545004:0.002642444260941371:0.48092485549132946:0.002477291494632535:0.006606110652353427	['True1:2:1:2:3:2:5:4:5:2:5:4:5:2:5:2:5:4:5:2:3:2:5:4:5:2:5:2:3:7:3:2:1:2:1:2:3:7:6 ', 'True1:2:3:7:3:2:3:7:3:2:5:4:5:4:5:4:5:4:5:2:5:2:3:7:6 ', 'True1:2:5:2:3:7:3:7:3:2:5:2:5:4:5:2:5:4:5:4:5:2:3:7:6 ', 'True1:2:3:2:3:7:3:2:3:7:3:2:1:2:3:2:5:2:3:2:1:2:1:2:3:7:3:7:3:2:5:2:3:2:3:2:5:2:3:2:3:2:1:2:1:2:5:2:1:2:1:2:1:2:5:2:3:2:5:4:5:2:3:2:3:2:3:7:3:2:3:7:6 ', 'True1:2:3:7:6 ', 'True1:2:3:7:3:7:6 ', 'T…
2	10	40	508	35	0.875	1.5707750933561841	0.8072187167114335	19.97102857142857	1598.9860000000003	0.26371988212861847:0.2823712948517941:0.11066042641705669:0.1455018200728029:0.19473045588490207:0.0012133818686080777:0.0018027387762177154	['True1:2:3:7:6 ', 'True1:2:5:4:5:2:3:7:6 ', 'True1:2:1:2:1:2:1:2:1:2:5:2:3:2:1:2:3:2:5:4:5:2:3:2:3:7:6 ', 'True1:2:1:2:3:7:6 ', 'True1:2:1:2:5:2:3:7:6 ', 'True1:2:5:2:3:7:3:7:3:7:3:2:3:7:6 ', 'True1:2:1:2:1:2:5:4:5:4:5:4:5:4:5:4:5:4:5:4:5:4:5:2:5:4:5:2:5:2:1:2:3:7:6 ', 'True1:2:3:2:3:7:6 ', 'True1:2:1:2:3:7:3:2:3:7:3:2:3:7:6 ', 'True1:2:5:2:1:2:3:2:5:4:5:4:5:4:5:2:3:7:3:7:6 ', 'True1:2:1:2:3:7:3…
2	10	33	318	32	0.9696969696969697	1.2498720801182832	0.642307190147018	30.635624999999997	1160.34	0.030938511326860842:0.08103559870550162:0.03961165048543689:0.39870550161812296:0.4318446601941748:0.004142394822006472:0.01372168284789644	['True1:2:5:2:5:4:5:2:3:2:5:2:5:4:5:4:5:2:1:2:5:4:5:2:1:2:5:4:5:4:5:4:5:2:5:4:5:2:1:2:5:4:5:2:5:4:5:4:5:2:5:2:3:7:3:2:3:7:6 ', 'True1:2:5:4:5:4:5:4:5:4:5:4:5:4:5:2:3:2:5:2:1:2:3:7:6 ', 'True1:2:3:2:1:2:3:2:1:2:3:2:5:4:5:2:1:2:5:2:5:4:5:4:5:4:5:4:5:4:5:4:5:2:3:7:6 ', 'True1:2:3:7:3:2:1:2:3:2:5:2:5:4:5:4:5:4:5:4:5:2:1:2:1:2:3:2:5:2:5:4:5:4:5:2:3:2:3:7:6 ', 'True1:2:1:2:1:2:5:4:5:4:5:4:5:2:5:2:5:4:5…
2	10	44	1327	32	0.7272727272727273	1.7145667212951725	0.8811129959559275	46.70774999999999	3599.9999999999995	0.08255102658833505:0.27006238265398824:0.16710072073163346:0.14417660953303857:0.235661074435225:0.0009690509357398098:0.09947913512203985	['True1:2:3:2:3:2:1:2:5:2:3:2:3:7:6 ', 'True1:2:5:2:1:2:1:2:5:4:5:2:3:7:3:7:3:7:3:7:6 ', 'True1:2:5:2:5:2:1:2:1:2:1:2:1:2:5:2:1:2:1:2:1:2:1:2:3:2:5:2:1:2:3:7:3:7:3:2:3:2:1:2:3:2:1:2:5:2:3:7:6 ', 'True1:2:5:4:5:2:3:2:5:2:5:2:5:2:5:2:3:2:3:2:3:7:3:2:5:4:5:2:5:4:5:2:1:2:3:2:1:2:5:4:5:2:1:2:3:2:3:2:3:7:3:2:1:2:5:4:5:4:5:4:5:4:5:4:5:2:5:4:5:2:5:2:3:7:3:2:3:7:6 ', 'True1:2:5:2:5:4:5:4:5:2:3:2:5:4:5:4:5…
2	10	27	220	27	1.0	1.1762928360087228	0.6044949385662957	17.715370370370366	478.3149999999998	0.42371475953565507:0.44859038142620233:0.03731343283582089:0.014925373134328358:0.04311774461028192:0.011194029850746268:0.021144278606965175	['True1:1:2:3:7:3:7:3:2:1:2:3:2:5:2:3:7:6 ', 'True1:2:1:2:1:2:5:4:5:2:1:2:5:2:5:2:5:4:5:2:1:2:1:2:1:2:1:2:1:2:3:2:5:4:5:2:1:2:3:7:3:7:3:7:6 ', 'True1:2:5:4:5:4:5:4:5:4:5:2:5:4:5:4:5:2:5:2:1:2:3:7:6 ', 'True1:2:5:2:3:2:5:4:5:2:3:2:1:2:1:2:1:2:5:2:1:2:5:4:5:2:3:2:3:7:3:2:3:7:3:7:3:2:3:7:3:2:1:2:3:7:6 ', 'True1:2:1:2:1:2:1:2:1:2:1:2:1:2:1:2:1:2:1:2:1:2:1:2:1:2:1:2:1:2:1:2:1:2:1:2:1:2:1:2:1:2:1:2:1:2…
2	10	12	90	12	1.0	1.8004549668134338	0.9252508229568082	12.780000000000001	153.36	0.1377551020408163:0.3112244897959184:0.1683673469387755:0.061224489795918366:0.16326530612244897:0.061224489795918366:0.09693877551020408	['True1:2:3:2:3:2:5:4:5:2:3:7:3:7:6 ', 'True1:2:1:2:5:4:5:2:1:2:3:7:6 ', 'True1:2:5:2:1:2:5:2:5:2:3:7:6 ', 'True1:2:1:2:5:2:3:2:1:2:5:2:3:2:5:4:5:2:5:2:1:2:3:7:3:7:3:7:6 ', 'True1:2:1:2:3:2:5:4:5:2:3:2:1:2:5:2:5:4:5:2:5:4:5:4:5:4:5:2:5:4:5:2:3:7:3:7:6 ', 'True1:2:5:2:3:7:6 ', 'True1:2:1:2:5:2:3:2:3:2:3:2:3:7:6 ', 'True1:2:5:4:5:2:3:2:1:2:1:2:5:4:5:4:5:2:1:2:1:2:5:2:3:7:3:7:3:2:3:7:6 ', 'True1:2:3…
2	10	11	175	9	0.8181818181818182	1.133515610945114	0.5825117935149294	34.87155555555555	673.844	0.053585196607555896:0.4680030840400925:0.40420200462606015:0.021395528141865846:0.04857363145720894:0.0017347725520431765:0.0025057825751734772	['True1:2:5:4:5:4:5:2:1:2:1:2:1:2:1:2:5:2:3:7:6 ', 'True1:2:3:2:3:2:3:7:3:7:6 ', 'True1:2:5:4:5:4:5:2:5:2:5:4:5:2:1:2:1:2:3:2:1:2:5:4:5:2:1:2:1:2:1:2:3:2:3:2:5:4:5:2:5:4:5:2:5:2:1:2:5:2:3:2:1:2:5:4:5:2:3:2:1:2:5:2:5:4:5:2:5:2:3:7:6 ', 'True1:2:1:2:1:2:3:2:5:4:5:2:5:4:5:4:5:2:3:2:1:2:1:2:1:2:3:2:3:2:1:2:5:4:5:4:5:4:5:2:1:2:1:2:3:7:3:2:5:4:5:4:5:4:5:4:5:2:3:7:6 ', 'True1:2:1:2:1:2:1:2:1:2:5:4:5:4:5…
2	10	7	66	7	1.0	1.844590788155292	0.9479321483835167	23.028142857142857	161.197	0.14074074074074075:0.26666666666666666:0.14074074074074075:0.1111111111111111:0.1925925925925926:0.05185185185185185:0.0962962962962963	['True1:2:1:2:5:4:5:2:5:2:3:7:3:2:3:7:6 ', 'True1:2:3:7:6 ', 'True1:2:5:2:1:2:5:2:3:2:1:2:1:2:1:2:1:2:3:7:6 ', 'True1:2:3:2:5:2:5:4:5:4:5:4:5:2:5:4:5:4:5:2:5:4:5:2:1:2:1:2:3:7:6 ', 'True1:2:3:2:1:2:3:7:3:7:6 ', 'True1:2:5:2:5:4:5:4:5:2:3:7:3:2:1:2:5:4:5:4:5:4:5:4:5:4:5:4:5:2:3:2:1:2:3:7:6 ', 'True1:2:1:2:3:7:3:7:3:7:3:7:6 ']
2	14	21	335	17	0.8095238095238095	1.343408134683419	0.6903752135398479	33.92888235294117	1296.791	0.3244064852345107:0.442530399536769:0.05515344528083382:0.060943833236826866:0.10828025477707007:0.002460914881297047:0.006224667052692531	['True1:2:1:2:5:2:1:2:5:4:5:4:5:4:5:2:3:7:3:2:1:2:3:7:3:2:3:2:1:2:5:2:1:2:5:2:3:2:3:7:3:2:5:2:5:2:5:4:5:2:3:2:1:2:3:7:6 ', 'True1:2:1:2:3:2:3:7:3:7:3:2:5:4:5:4:5:2:1:2:1:2:5:2:1:2:3:7:3:2:5:4:5:2:3:2:1:2:1:2:5:2:3:2:5:2:1:2:1:2:3:2:3:7:3:2:3:7:6 ', 'True1:2:3:2:5:4:5:2:3:7:6 ', 'True1:2:5:4:5:2:1:2:1:2:3:2:1:2:3:7:3:7:3:7:6 ', 'True1:2:1:2:1:2:5:4:5:2:1:2:5:2:5:2:1:2:1:2:5:2:5:4:5:2:3:2:1:2:1:2:3…
2	14	85	648	72	0.8470588235294118	1.6725820418640995	0.8595371387913738	19.347888888888892	3600.000000000001	0.11620173656013301:0.22694652474811353:0.11682701189444215:0.2316787221645895:0.2630988077136239:0.0010231778197785956:0.0442240190993193	['True1:2:5:4:5:4:5:4:5:4:5:2:1:2:1:2:1:2:5:4:5:2:3:2:1:2:3:7:6 ', 'True1:2:3:7:3:2:3:7:6 ', 'True1:2:1:2:3:7:3:7:3:7:3:7:6 ', 'True1:2:1:2:1:2:3:2:3:2:3:2:1:2:5:2:5:4:5:2:1:2:5:2:5:2:5:4:5:2:5:2:3:7:3:2:5:4:5:4:5:4:5:4:5:4:5:4:5:2:1:2:5:4:5:2:1:2:5:4:5:4:5:2:5:4:5:2:1:2:1:2:1:2:5:4:5:2:5:4:5:2:3:7:6 ', 'True1:2:3:7:6 ', 'False1:2:5:4:5:2:3:7:3:7:3:7:3:7:3:7:3:7:3:7:3:7:3:7:3:7:3:7:3:7:3:7:3:7:3:…
2	14	47	475	43	0.9148936170212766	1.665652066098391	0.8559758357327135	31.999441860465115	2095.976	0.21101970537593265:0.3145685861871054:0.0703558446527645:0.1585039219437536:0.18150947005930745:0.0020566290415152096:0.0619858427396212	['True1:1:2:3:2:1:2:5:4:5:2:5:2:3:2:5:2:3:2:5:4:5:2:1:2:1:2:5:2:1:2:1:2:5:2:3:2:5:2:1:2:1:2:3:7:6 ', 'True1:2:1:2:5:4:5:2:3:2:1:2:5:2:3:2:1:2:1:2:3:7:6 ', 'True1:2:3:2:5:4:5:2:5:2:5:2:3:7:3:2:1:2:3:2:5:4:5:4:5:2:1:2:3:2:5:2:5:4:5:4:5:4:5:2:5:2:3:2:1:2:3:7:6 ', 'True1:2:1:2:5:4:5:2:1:2:3:7:6 ', 'False1:2:1:2:1:2:1:2:1:2:1:2:1:2:1:2:1:2:1:2:1:2:1:2:1:2:1:2:1:2:1:2:1:2:1:2:1:2:1:2:1:2:1:2:1:2:1:2:1:…
2	14	53	540	49	0.9245283018867925	1.6010277229988237	0.822765492937112	32.16881632653062	2296.272	0.2065853776551991:0.226423767358591:0.14733633328494702:0.14905404751536266:0.2674311704649925:0.0011854647505685392:0.0019838389703391883	['True1:2:1:2:1:2:3:2:5:2:3:7:6 ', 'True1:2:5:4:5:2:3:7:3:2:1:2:3:7:3:2:5:4:5:4:5:4:5:2:1:2:3:7:6 ', 'True1:2:1:2:3:7:3:7:6 ', 'True1:2:1:2:1:2:3:2:3:2:1:2:5:4:5:2:3:2:5:2:3:7:6 ', 'True1:2:1:2:1:2:3:2:1:2:3:7:3:7:6 ', 'True1:2:3:7:3:2:5:4:5:2:5:4:5:4:5:2:3:2:3:7:6 ', 'True1:2:5:2:1:2:3:2:5:4:5:2:5:4:5:4:5:2:1:2:5:4:5:2:5:2:5:2:1:2:5:4:5:2:3:2:5:4:5:2:3:7:3:7:3:2:1:2:5:4:5:2:1:2:1:2:3:2:1:2:3:2:5…
2	14	58	610	46	0.7931034482758621	1.7120507808731746	0.8798200583435618	29.147369565217396	3500.7789999999995	0.2558256861969757:0.26689755791597924:0.12147697677906708:0.10263297836076303:0.1541199089161292:0.0006272242599435498:0.09841966757114223	['True1:2:1:2:1:2:1:2:5:2:1:2:3:2:3:7:3:2:3:7:6 ', 'True1:2:5:4:5:2:5:2:1:2:5:4:5:4:5:2:1:2:1:2:3:2:5:2:1:2:1:2:5:4:5:4:5:2:1:2:1:2:3:2:5:4:5:4:5:2:3:7:6 ', 'True1:2:1:2:5:4:5:4:5:4:5:4:5:2:5:4:5:2:5:2:1:2:3:7:6 ', 'True1:2:1:2:5:4:5:2:5:2:5:4:5:4:5:4:5:2:5:2:1:2:3:7:3:2:3:2:1:2:1:2:1:2:3:2:1:2:1:2:1:2:3:7:3:2:5:4:5:2:1:2:1:2:3:7:6 ', 'True1:2:5:2:5:2:3:2:3:7:3:7:6 ', 'True1:2:1:2:1:2:1:2:5:4:5:2…
2	14	10	103	8	0.8	1.1256126337840493	0.5784504666520722	42.816375	702.5310000000001	0.2582168864396772:0.4854359378075182:0.002460145640621925:0.011907104900610116:0.23971659122220035:0.000787246604999016:0.0014760873843731549	['True1:2:5:4:5:2:1:2:1:2:5:4:5:2:5:4:5:2:1:2:1:2:1:2:1:2:1:2:5:4:5:4:5:4:5:4:5:4:5:2:5:2:1:2:3:2:1:2:1:2:1:2:5:4:5:4:5:2:3:2:5:2:5:4:5:2:5:4:5:4:5:4:5:4:5:4:5:4:5:2:5:4:5:2:5:4:5:4:5:2:5:4:5:4:5:4:5:4:5:4:5:4:5:4:5:2:5:4:5:4:5:2:3:2:5:4:5:2:5:4:5:2:1:2:5:2:3:7:6 ', 'True1:2:3:7:3:7:3:7:3:7:6 ', 'True1:2:3:7:6 ', 'False1:2:5:4:5:2:1:2:1:2:3:2:1:2:3:2:1:2:1:2:1:2:1:2:1:2:1:2:1:2:1:2:1:2:1:2:1:2:1:…
2	14	25	202	24	0.96	1.0263532684170074	0.527441243325276	21.557708333333334	697.3850000000002	0.047345767575322814:0.47760242308305434:0.016578989319304956:0.007651841224294596:0.43838673680854456:0.003825920612147298:0.00860832137733142	['True1:2:1:2:1:2:1:2:1:2:5:2:5:2:5:2:3:7:3:2:5:4:5:4:5:2:3:7:3:7:3:7:3:2:3:2:3:7:3:7:3:7:3:7:6 ', 'True1:2:1:2:3:2:5:2:1:2:1:2:3:7:6 ', 'True1:2:5:2:5:2:1:2:1:2:3:7:3:2:5:2:3:7:3:7:3:2:5:2:3:7:6 ', 'True1:2:1:2:1:2:1:2:5:2:1:2:5:2:5:2:5:2:5:2:1:2:5:2:1:2:1:2:3:7:3:7:6 ', 'True1:2:3:7:6 ', 'True1:2:3:7:3:7:6 ', 'False1:2:5:2:1:2:5:2:5:2:5:2:5:2:5:2:5:2:5:2:5:2:5:2:5:2:5:2:5:2:5:2:5:2:5:2:5:2:5:2:…
2	14	65	729	56	0.8615384615384616	1.5968671742266733	0.8206273938197554	38.24789285714285	3599.9999999999995	0.1597249737792798:0.24393427339470924:0.058571262090665425:0.1975294254748864:0.3104533271180515:0.0013052091830788952:0.02848152895932875	['True1:2:3:7:6 ', 'True1:2:1:2:1:2:5:4:5:2:1:2:3:2:5:2:3:7:6 ', 'True1:2:5:2:5:4:5:4:5:2:3:2:5:2:3:2:5:4:5:4:5:2:1:2:5:2:3:2:3:7:6 ', 'True1:2:5:4:5:4:5:2:3:2:3:2:1:2:1:2:3:2:1:2:3:7:3:2:1:2:5:2:5:4:5:4:5:4:5:4:5:4:5:4:5:2:1:2:1:2:1:2:5:2:5:4:5:2:1:2:5:4:5:2:5:4:5:2:5:2:5:4:5:4:5:4:5:2:1:2:3:7:6 ', 'False1:2:5:2:5:2:5:2:5:2:5:2:5:2:5:2:5:2:5:2:5:2:5:2:5:2:5:2:5:2:5:2:5:2:5:2:5:2:5:2:5:2:5:2:5:2:…
2	14	10	104	10	1.0	1.709536173728015	0.8785278058999532	32.43240000000001	324.32400000000007	0.07799442896935933:0.24233983286908078:0.10306406685236769:0.1894150417827298:0.3064066852367688:0.027855153203342618:0.052924791086350974	['True1:1:2:3:2:1:2:1:2:3:2:5:2:5:4:5:2:3:7:3:2:5:4:5:4:5:4:5:2:5:4:5:4:5:2:5:4:5:2:1:2:5:2:3:7:3:7:6 ', 'True1:2:5:2:3:7:6 ', 'True1:2:1:2:5:4:5:4:5:4:5:2:3:2:3:2:3:7:6 ', 'True1:2:5:4:5:4:5:4:5:4:5:4:5:2:1:2:1:2:5:4:5:4:5:4:5:4:5:4:5:2:3:2:3:2:1:2:5:4:5:2:1:2:5:2:3:7:3:7:3:7:6 ', 'True1:2:1:2:3:2:5:4:5:4:5:2:3:2:3:2:5:2:3:7:6 ', 'True1:2:3:2:3:2:5:2:5:2:5:2:5:4:5:4:5:4:5:2:1:2:5:2:1:2:3:7:6 ', …
2	14	33	173	32	0.9696969696969697	1.0059881180102548	0.5169756262891351	12.078593750000003	566.5149999999999	0.045046439628482975:0.4852941176470588:0.013003095975232198:0.005108359133126935:0.4371517027863777:0.004953560371517028:0.009442724458204335	['True1:2:5:4:5:4:5:4:5:2:3:2:5:2:3:7:3:2:5:4:5:2:1:2:3:7:6 ', 'True1:2:5:2:5:2:1:2:5:2:5:4:5:4:5:2:5:4:5:2:5:4:5:4:5:4:5:4:5:4:5:4:5:4:5:4:5:2:5:4:5:4:5:2:5:2:1:2:5:4:5:2:3:7:3:7:6 ', 'True1:2:3:2:1:2:5:2:5:2:3:2:1:2:1:2:3:7:6 ', 'True1:2:5:2:1:2:3:2:1:2:5:4:5:4:5:4:5:2:3:7:3:2:1:2:3:2:3:2:3:7:3:7:3:7:6 ', 'True1:2:3:2:1:2:3:7:6 ', 'True1:2:1:2:3:2:3:7:6 ', 'True1:2:5:2:5:2:3:7:6 ', 'True1:2:3:2…
2	18	49	544	35	0.7142857142857143	1.7033860326563703	0.8753672585978948	31.466685714285717	3600.0000000000005	0.13323256316130425:0.27790973871733965:0.13052505689085261:0.1913858113383054:0.20799627925518663:0.0005813663770908426:0.0583691842599206	['True1:2:5:4:5:4:5:2:3:7:6 ', 'False1:2:1:2:5:4:5:2:3:2:3:2:3:7:3:2:5:4:5:4:5:4:5:4:5:4:5:4:5:4:5:2:1:2:1:2:5:2:5:4:5:4:5:2:3:2:1:2:5:4:5:4:5:4:5:2:1:2:5:4:5:2:3:2:5:2:5:4:5:4:5:2:1:2:3:2:5:2:3:2:1:2:1:2:3:2:5:2:3:7:3:2:5:4:5:2:5:4:5:4:5:2:3:2:1:2:1:2:1:2:5:4:5:4:5:2:1:2:1:2:5:2:3:7:3:7:3:2:1:2:1:2:1:2:1:2:5:2:3:2:5:4:5:2:3:2:5:2:5:2:1:2:3:2:3:2:3:2:3:7:3:2:3:7:3:2:5:4:5 ', 'True1:2:3:7:6 ', 'Fa…
2	18	131	607	123	0.9389312977099237	1.5346088539988612	0.7886329462559576	17.321495934959348	3570.544000000001	0.13378209193047494:0.29179064435881175:0.030583873957367932:0.20382745557127294:0.31016373185047885:0.0019999024437832302:0.02785229988781035	['True1:1:2:1:2:1:2:3:2:1:2:3:7:3:7:3:7:3:2:3:7:3:7:6 ', 'True1:2:5:4:5:4:5:2:5:2:1:2:5:4:5:4:5:2:5:4:5:4:5:4:5:4:5:2:3:7:6 ', 'True1:2:1:2:3:7:6 ', 'True1:2:3:2:1:2:1:2:5:4:5:4:5:4:5:4:5:2:5:4:5:2:3:2:5:4:5:2:1:2:3:2:3:7:3:2:1:2:1:2:5:4:5:2:5:4:5:4:5:4:5:2:3:7:6 ', 'True1:2:5:2:3:7:6 ', 'True1:2:3:7:3:7:6 ', 'True1:2:3:7:3:7:3:7:6 ', 'True1:2:1:2:5:4:5:4:5:4:5:4:5:2:3:7:6 ', 'True1:2:5:2:5:4:5:2…
2	18	55	602	41	0.7454545454545455	1.6187048142371407	0.8318497208224019	28.990975609756106	3599.9999999999995	0.22147351861562664:0.33329837441006815:0.14347142108023073:0.04103303618248558:0.18940744625065548:0.0010749868904037757:0.07024121657052963	['True1:2:3:7:3:7:6 ', 'True1:2:3:2:1:2:1:2:1:2:5:4:5:4:5:2:3:7:6 ', 'True1:2:1:2:3:7:3:2:3:2:1:2:3:2:5:4:5:2:3:2:5:4:5:4:5:2:5:4:5:4:5:4:5:4:5:2:1:2:1:2:1:2:1:2:3:7:3:7:6 ', 'True1:2:1:2:1:2:1:2:5:4:5:4:5:2:5:4:5:4:5:2:1:2:1:2:1:2:5:2:5:2:3:7:6 ', 'True1:2:5:2:3:2:1:2:1:2:3:2:3:7:3:2:5:2:5:2:1:2:3:7:3:2:5:2:5:2:1:2:1:2:1:2:5:4:5:2:1:2:1:2:1:2:3:2:1:2:1:2:1:2:3:2:5:4:5:2:5:4:5:2:5:2:5:2:1:2:1:2:1…
2	18	74	658	62	0.8378378378378378	1.613251470184148	0.8290472563531971	25.29093548387097	3600.0	0.15526450234545539:0.2741396126515257:0.22465282615763318:0.15946774418280618:0.18099484464260834:0.001439784496772096:0.004040685523199109	['True1:1:2:1:2:3:2:1:2:3:7:3:7:6 ', 'True1:2:3:2:1:2:3:2:1:2:1:2:5:4:5:2:3:7:3:2:5:4:5:4:5:4:5:4:5:2:5:4:5:4:5:4:5:4:5:4:5:2:5:2:5:4:5:4:5:2:5:2:3:7:3:2:3:2:1:2:1:2:5:4:5:4:5:2:3:2:5:4:5:2:5:2:5:2:1:2:1:2:1:2:3:7:3:7:6 ', 'True1:2:3:7:3:2:3:7:3:2:5:2:1:2:5:2:3:2:3:7:3:7:6 ', 'True1:2:5:2:3:7:6 ', 'True1:2:5:2:5:4:5:4:5:2:1:2:1:2:1:2:1:2:3:2:5:4:5:4:5:2:5:4:5:4:5:2:3:7:6 ', 'True1:2:1:2:3:2:3:2:5…
2	18	63	381	56	0.8888888888888888	1.3891054072411564	0.7138589661580879	23.66678571428572	2585.3400000000006	0.3145095479027256:0.41710461889995104:0.026407703606985473:0.10155051411783907:0.12387791741472172:0.001827974538926065:0.014721723518850987	['True1:1:2:3:2:3:7:6 ', 'True1:2:1:2:1:2:3:7:3:2:1:2:1:2:3:7:6 ', 'True1:2:1:2:1:2:1:2:3:2:1:2:5:2:1:2:1:2:5:4:5:2:5:4:5:4:5:4:5:4:5:4:5:2:1:2:3:7:3:7:6 ', 'True1:2:3:2:3:7:3:2:1:2:5:2:5:4:5:2:1:2:5:2:1:2:5:2:5:2:5:4:5:4:5:4:5:4:5:4:5:4:5:4:5:2:1:2:3:7:6 ', 'True1:2:3:7:6 ', 'True1:2:1:2:3:7:6 ', 'False1:2:1:2:1:2:1:2:1:2:1:2:1:2:1:2:1:2:1:2:1:2:1:2:1:2:1:2:1:2:1:2:1:2:1:2:1:2:1:2:1:2:1:2:1:2:1:…
2	18	63	441	49	0.7777777777777778	1.627499559224731	0.8363693256930892	25.071163265306126	3600.0000000000005	0.1402496933243639:0.2127933204067904:0.25088045585849394:0.011257963673776265:0.1437715167583396:0.0004847453602944086:0.2405623046179415	['True1:2:3:7:3:7:3:2:3:2:3:7:3:2:1:2:5:2:1:2:1:2:5:4:5:4:5:4:5:2:5:4:5:2:1:2:3:2:3:7:6 ', 'True1:2:1:2:5:4:5:2:5:4:5:2:5:2:5:2:5:2:5:2:3:7:3:7:3:2:1:2:3:2:3:7:6 ', 'True1:2:3:7:3:2:1:2:3:2:1:2:5:4:5:2:5:4:5:4:5:2:5:2:3:2:3:2:1:2:3:2:1:2:5:4:5:2:5:4:5:2:3:7:6 ', 'True1:2:3:2:3:2:1:2:5:2:3:2:3:2:5:4:5:4:5:4:5:4:5:2:5:2:3:7:3:7:3:7:6 ', 'True1:2:3:7:6 ', 'True1:2:1:2:1:2:1:2:3:7:6 ', 'True1:2:5:4:5…
2	18	45	833	31	0.6888888888888889	1.7220679277193127	0.8849678535030665	35.794709677419355	3600.0000000000005	0.16720586649412272:0.24630648118192602:0.19384233797045186:0.05458050253423919:0.1903779790790467:0.00041787986627844277:0.14726895287393507	['True1:1:2:5:4:5:2:3:7:6 ', 'True1:2:1:2:1:2:3:7:3:2:5:2:3:7:3:2:5:4:5:2:3:2:5:4:5:2:3:7:3:2:5:2:5:4:5:2:5:4:5:2:5:2:3:2:5:2:5:2:1:2:3:2:3:2:5:2:5:4:5:2:5:4:5:4:5:2:3:7:3:2:1:2:3:7:3:2:1:2:5:4:5:2:1:2:1:2:3:7:6 ', 'True1:2:1:2:5:4:5:2:3:2:1:2:1:2:5:4:5:4:5:2:5:2:1:2:3:2:1:2:3:7:6 ', 'True1:2:3:7:6 ', 'True1:2:5:2:5:2:1:2:3:7:3:2:1:2:1:2:5:2:1:2:5:4:5:2:3:7:6 ', 'True1:2:3:2:3:7:6 ', 'True1:2:1:2…
2	18	56	439	43	0.7678571428571429	1.4944881119587865	0.7680149634269189	20.719139534883716	3230.923	0.25664399577443053:0.2879440705527662:0.05852888461584114:0.11163337250293771:0.2821991952426735:0.0005103918147396408:0.002540089496611236	['True1:1:2:3:2:1:2:1:2:5:2:3:7:3:7:6 ', 'True1:2:1:2:1:2:5:2:5:2:5:4:5:2:5:4:5:4:5:2:1:2:3:7:6 ', 'True1:2:5:2:5:2:5:2:3:7:3:2:3:7:6 ', 'True1:2:1:2:5:2:5:4:5:2:3:7:3:7:6 ', 'False1:2:5:4:5:4:5:4:5:4:5:4:5:4:5:4:5:4:5:4:5:4:5:4:5:4:5:4:5:4:5:4:5:4:5:4:5:4:5:4:5:4:5:4:5:4:5:4:5:4:5:4:5:4:5:4:5:4:5:4:5:4:5:4:5:4:5:4:5:4:5:4:5:4:5:4:5:4:5:4:5:4:5:4:5:4:5:4:5:4:5:4:5:4:5:4:5:4:5:4:5:4:5:4:5:4:5:4:5:…
2	18	31	515	16	0.5161290322580645	1.6192548505147226	0.8321323835536945	63.858250000000005	3600.0	0.10867192538572208:0.3528798928411966:0.22947363198888723:0.0774916902316813:0.17056109540110134:0.00039688445701245226:0.060524879694398966	['True1:2:1:2:5:2:1:2:1:2:1:2:5:4:5:2:1:2:1:2:3:7:6 ', 'True1:2:3:2:1:2:1:2:1:2:3:2:5:2:1:2:3:7:6 ', 'True1:2:1:2:3:2:5:2:3:7:3:7:6 ', 'True1:2:5:2:1:2:5:2:5:4:5:2:1:2:3:7:3:7:3:2:3:2:1:2:1:2:5:2:1:2:5:2:1:2:3:2:5:4:5:2:3:7:3:7:6 ', 'True1:2:1:2:5:4:5:4:5:2:5:2:5:2:1:2:5:2:5:2:1:2:3:2:5:4:5:2:1:2:1:2:1:2:1:2:3:7:3:7:6 ', 'True1:2:3:2:3:2:1:2:1:2:5:4:5:4:5:4:5:2:5:4:5:2:3:2:3:2:1:2:3:7:3:2:1:2:3:2…
2	18	84	306	76	0.9047619047619048	1.6854755112738382	0.8661630713484336	12.552407894736838	2393.983	0.033285809886816606:0.1278186738048823:0.19977305129622625:0.17344118246093865:0.2733568040967151:0.0022112950624108936:0.19011318339201025	['True1:1:2:5:2:5:2:5:4:5:4:5:2:3:7:3:7:6 ', 'True1:2:3:7:6 ', 'True1:2:5:4:5:2:5:4:5:4:5:2:3:2:3:7:6 ', 'True1:2:1:2:3:7:6 ', 'True1:2:1:2:5:2:3:7:3:2:3:7:3:7:6 ', 'True1:2:5:4:5:2:3:2:3:2:3:2:3:7:6 ', 'True1:2:3:7:3:7:6 ', 'True1:2:3:7:6 ', 'True1:2:5:4:5:4:5:2:5:2:1:2:5:4:5:4:5:4:5:4:5:2:1:2:1:2:1:2:5:4:5:2:3:7:6 ', 'True1:2:3:2:3:7:6 ', 'True1:2:1:2:1:2:5:4:5:4:5:2:1:2:3:2:1:2:5:4:5:2:3:7:3:7…
3	2	4	292	4	1.0	1.4815144084060388	0.7124578300043128	50.91075	203.643	0.26560587515299877:0.017135862913096694:0.037943696450428395:0.4320685434516524:0.10159118727050184:0.12974296205630356:0.004895960832313341:0.011015911872705019	['True1:4:1:4:1:4:5:3:5:3:2:3:2:3:2:3:5:3:5:4:1:4:5:4:1:4:1:4:1:4:1:4:1:4:5:4:1:4:1:4:6:4:1:4:1:4:1:4:1:4:1:4:1:4:6:4:5:8:5:4:1:4:5:4:1:4:6:4:5:4:1:6:4:4:5:4:1:4:1:4:1:4:6:4:1:4:1:4:1:4:6:4:5:4:1:4:1:6:4:5:3:5:4:1:4:1:4:6:4:6:4:1:4:6:4:5:4:1:4:6:4:1:4:1:4:6:4:6:4:1:6:4:6:4:6:1:4:1:4:6:4:6:4:4:1:1:4:1:4:4:1:1:4:1:4:5:4:5:8:5:4:1:4:1:6:4:1:1:6:4:4:6:4:4:1:5:4:1:6:4:4:5:8:7 ', 'True1:4:1:4:1:4:6:4:1…
3	2	2	45	2	1.0	1.6822908654179123	0.8090108962904082	22.177999999999997	44.355999999999995	0.23076923076923078:0.0:0.038461538461538464:0.34615384615384615:0.17307692307692307:0.07692307692307693:0.038461538461538464:0.09615384615384616	['True1:4:6:4:1:4:1:4:1:4:1:4:5:3:5:8:5:8:7 ', 'True1:4:5:4:1:4:5:4:1:4:1:4:6:4:1:4:6:4:6:4:1:4:1:4:5:3:5:8:5:8:8:5:7 ']
3	2	5	79	5	1.0	1.8651268208708307	0.8969364050331152	12.1036	60.518	0.15151515151515152:0.030303030303030304:0.12121212121212122:0.30303030303030304:0.18181818181818182:0.1111111111111111:0.050505050505050504:0.050505050505050504	['True1:4:6:4:5:3:5:3:5:3:5:8:7 ', 'True1:4:5:8:7 ', 'True1:4:6:4:1:4:1:4:6:4:6:4:5:3:5:8:7 ', 'True1:4:6:4:1:4:1:4:5:8:7 ', 'True1:6:4:4:1:4:1:4:5:4:1:4:6:4:6:4:6:4:1:4:6:4:3:5:2:3:2:3:5:3:5:4:1:4:6:4:5:4:1:4:5:4:5:3:2:3:5:3:5:3:5:8:7 ']
3	2	3	81	3	1.0	1.5147713064785198	0.7284510173124856	20.593999999999998	61.782	0.1782178217821782:0.0:0.009900990099009901:0.43564356435643564:0.1188118811881188:0.18811881188118812:0.0297029702970297:0.039603960396039604	['True1:4:6:4:1:4:5:4:6:4:1:4:5:3:5:4:5:4:6:4:6:4:1:4:1:4:6:4:6:4:5:8:7 ', 'True1:4:1:4:6:4:6:4:6:4:6:4:1:4:6:4:6:4:6:4:6:4:6:4:6:4:1:4:5:4:5:4:5:4:1:4:5:8:5:4:1:4:6:4:6:4:1:4:1:4:1:4:1:4:5:8:7 ', 'True1:4:6:4:1:4:1:4:5:8:7 ']
3	2	4	182	4	1.0	1.8338834030495321	0.8819114970493788	41.953	167.812	0.055248618784530384:0.09116022099447514:0.19337016574585636:0.2513812154696133:0.20994475138121546:0.1464088397790055:0.011049723756906077:0.04143646408839779	['True1:4:1:4:5:4:1:4:6:4:6:4:1:4:6:1:4:4:6:4:6:4:6:4:1:4:6:4:6:4:5:3:2:3:2:3:2:3:5:4:6:4:6:4:6:4:6:1:4:4:6:4:6:4:6:4:6:4:6:4:5:4:6:4:6:4:6:4:5:4:6:4:4:6:4:6:4:5:4:6:4:6:4:6:4:5:4:1:4:5:4:5:3:2:3:5:4:6:4:6:4:6:4:4:6:5:3:5:8:5:4:1:4:5:8:5:4:5:4:5:8:5:8:5:4:5:8:7 ', 'True1:4:5:3:2:3:5:3:2:3:2:3:2:3:2:3:5:3:2:3:5:3:2:3:5:6:4:4:6:1:4:6:4:4:6:4:6:4:1:4:4:6:1:4:5:8:5:4:6:6:4:5:3:5:3:5:4:1:4:5:3:5:3:5:3…
3	2	4	83	4	1.0	1.8001250822083184	0.8656771763605928	21.22	84.88	0.08870967741935484:0.008064516129032258:0.07258064516129033:0.28225806451612906:0.24193548387096775:0.13709677419354838:0.03225806451612903:0.13709677419354838	['True1:4:6:4:6:4:6:4:6:4:1:4:5:8:5:8:5:3:5:8:5:8:5:3:5:8:5:3:5:8:5:3:5:8:5:4:5:4:6:4:5:8:5:3:5:8:7 ', 'True1:4:5:5:3:8:5:4:1:4:6:4:5:8:5:3:2:3:5:4:6:4:5:8:8:7 ', 'True1:4:1:4:1:4:6:4:1:4:6:4:5:8:4:6:4:5:8:7 ', 'True1:4:6:4:1:4:5:8:5:3:5:4:6:4:5:4:6:4:6:4:1:4:6:4:6:4:6:4:5:8:7 ']
3	2	3	217	3	1.0	1.792580369936761	0.8620489367008896	60.677666666666674	182.03300000000002	0.16933638443935928:0.11899313501144165:0.14416475972540047:0.3135011441647597:0.14416475972540047:0.08466819221967964:0.006864988558352402:0.018306636155606407	['True1:4:1:4:6:4:6:4:1:4:1:4:6:4:5:4:1:4:1:4:5:3:2:3:5:4:5:8:5:3:5:3:2:3:2:3:5:8:5:4:5:3:2:3:2:3:2:3:2:3:5:4:5:3:2:3:2:3:5:3:5:4:1:4:6:4:6:4:1:4:1:4:5:8:7 ', 'True1:4:1:4:1:4:6:4:1:4:1:4:6:4:5:8:7 ', 'True1:4:6:4:1:4:6:4:1:4:1:4:1:4:5:4:5:4:1:1:4:4:6:4:5:4:6:4:5:4:5:4:1:4:6:5:4:1:4:5:4:1:4:1:4:6:4:5:4:5:8:5:4:1:4:6:5:4:1:6:4:1:4:6:4:1:4:6:4:6:4:1:4:6:4:5:4:6:5:4:1:1:4:5:4:6:4:5:1:4:6:1:5:4:4:1:4…
3	2	4	113	4	1.0	1.7724815237773455	0.8523834348069632	23.393	93.572	0.2631578947368421:0.08771929824561403:0.13157894736842105:0.29385964912280704:0.11842105263157894:0.017543859649122806:0.017543859649122806:0.07017543859649122	['True1:4:1:4:1:4:1:4:1:4:6:4:1:4:1:4:1:4:1:4:4:1:4:1:4:1:4:1:4:1:4:1:4:1:4:4:1:4:1:4:1:4:4:1:4:1:4:1:1:4:1:4:1:1:4:5:3:2:3:5:8:5:3:2:3:2:3:2:3:2:3:2:3:2:3:2:3:5:8:7 ', 'True1:4:1:4:5:8:5:8:5:3:5:3:5:8:5:8:5:8:5:8:5:3:3:2:3:5:8:5:8:5:8:7 ', 'True1:4:1:4:1:4:1:4:1:4:1:4:4:5:4:1:4:1:1:4:1:4:4:1:1:4:1:4:6:4:4:1:4:1:4:1:4:5:4:1:4:5:8:5:8:5:8:7 ', 'True1:4:1:4:4:6:4:1:4:1:4:6:4:1:4:1:1:4:1:1:4:1:4:1:4…
3	2	3	78	3	1.0	1.9522010764285285	0.9388102705938448	21.306333333333335	63.919000000000004	0.13186813186813187:0.0989010989010989:0.1978021978021978:0.21978021978021978:0.16483516483516483:0.08791208791208792:0.03296703296703297:0.06593406593406594	['True1:4:1:4:6:4:6:4:5:3:2:3:5:8:5:8:5:8:5:8:7 ', 'True1:4:5:3:5:3:2:3:5:3:5:3:2:3:2:3:2:3:2:3:2:3:5:3:5:3:2:3:2:3:5:3:5:3:5:8:7 ', 'True1:4:6:4:6:4:1:4:1:4:6:4:6:4:6:4:6:4:1:4:1:4:1:4:1:4:1:1:4:4:5:8:7 ']
3	2	4	98	4	1.0	1.8709150184173182	0.8997199396651163	22.69575	90.783	0.16417910447761194:0.04477611940298507:0.11940298507462686:0.29850746268656714:0.1791044776119403:0.09701492537313433:0.029850746268656716:0.06716417910447761	['True1:4:6:4:1:4:1:4:1:4:5:3:5:8:7 ', 'True1:4:5:8:5:3:5:4:3:5:2:3:2:3:5:4:6:4:6:4:1:4:5:3:5:4:5:3:5:4:1:4:6:4:1:4:1:4:1:4:1:4:5:8:3:5:2:3:2:3:2:3:5:8:5:4:6:4:1:4:1:4:5:3:5:3:2:3:5:8:5:8:7 ', 'True1:4:6:4:1:4:6:4:6:4:6:4:1:4:1:4:6:4:6:4:6:1:4:4:6:4:5:8:7 ', 'True1:4:1:4:1:1:4:4:5:3:5:8:3:5:5:8:7 ']
3	6	4	68	4	1.0	1.7851049249780364	0.8584540075774261	34.239000000000004	136.95600000000002	0.1640625:0.046875:0.078125:0.3671875:0.125:0.1484375:0.03125:0.0390625	['True1:4:6:4:1:4:1:4:1:4:1:4:6:4:1:4:1:4:1:4:5:8:7 ', 'True1:4:6:4:5:4:6:4:6:4:6:4:1:4:6:4:6:4:1:4:6:4:6:4:5:8:7 ', 'True1:4:6:4:6:4:5:3:2:3:5:8:7 ', 'True1:4:1:4:6:4:5:4:5:3:2:3:2:3:2:3:2:3:5:4:5:4:5:4:6:4:5:3:2:3:5:3:5:4:6:4:1:4:6:4:5:8:5:4:1:4:1:4:1:4:1:4:6:4:1:4:6:4:6:4:1:4:5:8:7 ']
3	6	5	70	5	1.0	1.9200042891960276	0.9233268888362162	22.439	112.195	0.17525773195876287:0.05154639175257732:0.09278350515463918:0.28865979381443296:0.15463917525773196:0.09278350515463918:0.05154639175257732:0.09278350515463918	['True1:4:5:8:5:3:5:8:7 ', 'True1:4:1:4:5:8:7 ', 'True1:4:6:4:1:4:1:4:5:3:2:3:2:3:5:4:6:4:1:4:5:3:2:3:2:3:5:8:5:8:7 ', 'True1:4:1:4:6:4:1:4:6:4:6:4:5:4:1:4:6:4:1:4:1:4:1:4:6:4:5:8:5:3:2:3:5:8:5:8:7 ', 'True1:4:1:4:1:4:6:4:6:4:5:8:7 ']
3	6	10	357	9	0.9	1.2113527048119472	0.5825375133332096	51.254666666666665	641.2919999999999	0.37418956468045694:0.005866008027168879:0.013584439641864773:0.46928064217351034:0.05464649583204693:0.07286199444272924:0.002778635381290522:0.006792219820932387	['True1:4:1:4:5:4:1:4:1:4:1:4:6:4:1:4:6:4:1:4:6:4:5:4:5:4:1:4:1:4:1:4:1:4:1:4:5:4:5:4:1:4:1:4:1:4:1:4:5:4:1:4:6:4:6:4:6:4:1:4:1:4:1:4:1:4:1:4:1:4:1:4:6:4:1:4:1:4:1:4:5:8:7 ', 'True1:4:1:4:1:4:1:4:1:4:5:3:5:8:5:3:2:3:2:3:5:3:2:3:5:3:2:3:2:3:5:8:5:4:1:4:1:4:5:4:6:4:6:4:5:3:2:3:2:3:5:4:6:4:1:4:1:4:5:8:7 ', 'True1:4:6:4:1:4:1:4:5:8:5:3:2:3:5:8:7 ', 'True1:4:1:4:1:4:1:4:6:4:6:4:5:4:6:4:1:4:1:4:6:4:1:4…
3	6	6	74	6	1.0	1.89617218979074	0.9118660716275557	19.113666666666667	114.682	0.17592592592592593:0.046296296296296294:0.10185185185185185:0.28703703703703703:0.18518518518518517:0.06481481481481481:0.05555555555555555:0.08333333333333333	['True1:4:1:4:1:4:5:3:2:3:2:3:5:4:6:4:5:4:1:4:6:4:5:3:5:8:7 ', 'True1:4:5:8:7 ', 'True1:4:5:4:1:4:1:4:1:4:6:4:5:8:7 ', 'True1:4:1:4:6:4:6:4:6:4:1:4:1:4:5:3:5:4:1:4:1:4:1:4:5:3:5:8:5:8:5:4:5:3:2:3:5:3:2:3:2:3:5:8:7 ', 'True1:4:5:8:7 ', 'True1:4:6:4:1:4:5:8:5:8:7 ']
3	6	3	43	3	1.0	1.7719046894588053	0.8521060361367058	17.336	52.007999999999996	0.2153846153846154:0.03076923076923077:0.046153846153846156:0.35384615384615387:0.15384615384615385:0.07692307692307693:0.046153846153846156:0.07692307692307693	['True1:4:5:4:6:4:1:4:6:4:1:4:1:4:1:4:5:8:7 ', 'True1:4:6:4:1:4:1:4:6:4:1:4:5:4:1:4:5:8:7 ', 'True1:4:1:4:6:4:1:4:1:4:5:8:5:4:5:8:5:4:5:3:2:3:2:3:5:8:7 ']
3	6	4	68	4	1.0	1.8590507403301795	0.894014427945102	26.33025	105.321	0.12727272727272726:0.045454545454545456:0.13636363636363635:0.22727272727272727:0.2727272727272727:0.03636363636363636:0.03636363636363636:0.11818181818181818	['True1:4:5:4:5:4:1:4:1:4:5:8:5:4:1:4:1:4:1:4:6:4:5:8:5:4:1:4:1:4:1:4:5:3:5:3:5:4:6:4:5:8:7 ', 'True1:4:5:4:5:4:6:4:5:8:7 ', 'True1:4:1:4:6:4:5:3:2:3:5:3:2:3:5:3:2:3:5:8:5:8:7 ', 'True1:4:1:4:5:8:5:3:5:8:5:8:5:8:5:3:5:3:2:3:5:8:5:3:5:3:2:3:5:8:5:8:7 ']
3	6	5	62	5	1.0	1.7483942263221892	0.8407998932779728	17.3148	86.57400000000001	0.1978021978021978:0.01098901098901099:0.03296703296703297:0.34065934065934067:0.18681318681318682:0.07692307692307693:0.054945054945054944:0.0989010989010989	['True1:4:6:4:1:4:6:4:5:8:7 ', 'True1:4:1:4:1:4:5:8:5:4:6:4:1:4:1:4:5:4:5:4:1:4:5:8:7 ', 'True1:4:5:4:5:8:5:4:1:4:1:4:1:4:5:8:7 ', 'True1:4:6:4:6:4:1:4:6:4:1:4:1:4:5:4:6:4:1:4:5:8:5:8:7 ', 'True1:4:5:3:5:3:2:3:5:8:5:8:7 ']
3	6	6	148	5	0.8333333333333334	0.9074568084956472	0.4363944791458654	54.1082	450.541	0.005175983436853002:0.007246376811594203:0.013285024154589372:0.4798136645962733:0.012422360248447204:0.4773982056590752:0.000862663906142167:0.003795721187025535	['True1:4:1:4:6:4:5:8:5:8:5:8:5:3:5:4:5:3:2:3:5:3:5:4:6:4:6:4:5:4:6:4:6:4:6:4:6:4:1:4:1:4:6:4:5:4:6:4:5:3:5:3:5:3:2:3:2:3:2:3:2:3:2:3:5:8:5:8:5:3:2:3:2:3:2:3:2:3:5:4:1:4:6:4:6:4:5:8:7 ', 'False1:4:6:4:6:4:6:4:6:4:6:4:6:4:6:4:6:4:6:4:6:4:6:4:6:4:6:4:6:4:6:4:6:4:6:4:6:4:6:4:6:4:6:4:6:4:6:4:6:4:6:4:6:4:6:4:6:4:6:4:6:4:6:4:6:4:6:4:6:4:6:4:6:4:6:4:6:4:6:4:6:4:6:4:6:4:6:4:6:4:6:4:6:4:6:4:6:4:6:4:6:4:6:…
3	6	4	53	4	1.0	1.9123916801529623	0.9196659977313305	23.861	95.444	0.10465116279069768:0.08139534883720931:0.1744186046511628:0.22093023255813954:0.2441860465116279:0.046511627906976744:0.046511627906976744:0.08139534883720931	['True1:4:1:4:5:8:7 ', 'True1:4:5:8:7 ', 'True1:4:1:4:6:4:1:4:6:4:1:4:6:4:5:3:2:3:5:8:7 ', 'True1:4:6:4:5:4:1:4:5:4:5:3:5:4:5:3:2:3:5:4:5:3:2:3:5:8:5:4:5:3:5:3:2:3:2:3:2:3:5:3:2:3:5:3:5:8:5:4:5:8:5:8:7 ']
3	6	4	97	4	1.0	1.7545707454507165	0.8437701711168668	38.4045	153.618	0.07065217391304347:0.07608695652173914:0.2717391304347826:0.16847826086956522:0.30434782608695654:0.03804347826086957:0.021739130434782608:0.04891304347826087	['True1:4:5:3:2:3:5:3:5:3:5:3:5:8:5:3:5:3:5:8:7 ', 'True1:4:1:4:5:4:1:4:5:8:5:3:5:3:2:3:5:3:5:3:2:3:2:3:5:4:1:4:1:4:6:4:6:4:1:4:1:4:5:4:1:4:5:4:6:4:1:4:5:4:6:4:1:4:5:3:5:3:2:3:2:3:5:8:5:8:7 ', 'True1:4:5:3:2:3:5:4:5:3:5:3:5:3:5:3:5:3:2:3:5:3:5:3:5:3:5:3:5:3:5:3:2:3:5:3:5:4:6:4:5:3:5:8:7 ', 'True1:4:5:8:5:3:2:3:2:3:2:3:5:4:5:4:6:4:5:3:5:3:5:3:5:3:5:3:5:3:2:3:5:8:5:3:2:3:5:3:5:3:5:4:5:4:6:4:5:8:7 ']
3	10	31	1253	14	0.45161290322580644	1.8061329900278462	0.8685663692997099	43.648	3600.0	0.18552673969072164:0.048586501288659795:0.05629832474226804:0.24114046391752578:0.18129832474226804:0.20495731314432988:0.0002818943298969072:0.0819104381443299	['True1:4:6:4:5:8:5:8:7 ', 'True1:4:1:4:6:4:6:4:1:4:6:4:6:4:6:4:1:4:1:4:1:4:5:8:5:8:7 ', 'True1:4:6:4:5:3:2:3:2:3:2:3:5:8:5:3:5:3:2:3:2:3:2:3:2:3:5:8:7 ', 'True1:4:6:4:1:4:5:4:6:4:6:4:1:4:6:4:6:4:6:4:5:4:6:4:5:4:6:4:6:4:1:4:6:4:6:4:6:4:1:4:6:4:6:4:5:4:6:4:1:4:1:4:6:4:6:4:1:4:6:4:6:4:1:4:1:4:6:4:6:4:6:4:6:4:1:4:6:4:5:4:6:4:1:4:5:4:6:4:1:4:1:4:1:4:1:4:5:4:6:4:5:4:1:4:5:8:5:4:5:3:5:3:5:4:5:8:5:4:6:4…
3	10	17	241	17	1.0	1.8268854885412096	0.8785462115301381	44.909941176470596	763.4690000000002	0.0766939687267312:0.14892032762472077:0.21816827997021593:0.23678332092330603:0.19731943410275501:0.08711839166046165:0.012658227848101266:0.022338049143708117	['True1:1:4:5:3:5:8:7 ', 'True1:4:1:4:6:4:6:4:6:4:6:4:6:4:1:4:6:4:5:8:7 ', 'True1:4:5:3:2:3:2:3:5:4:5:4:6:4:6:4:1:4:1:4:1:4:6:4:1:4:6:4:6:4:6:4:5:4:1:4:5:4:1:4:6:4:5:8:7 ', 'True1:4:1:4:6:4:5:3:5:4:5:4:1:4:1:4:5:3:5:3:2:3:2:3:5:4:6:4:6:4:1:4:5:3:5:8:5:3:2:3:2:3:5:3:5:4:5:4:5:4:1:4:6:4:5:3:2:3:2:3:2:3:5:3:5:4:5:3:5:3:5:4:5:3:2:3:2:3:2:3:5:4:6:4:6:4:1:4:5:4:6:4:5:3:2:3:2:3:5:4:5:8:5:8:5:4:6:4:5:4:5…
3	10	56	487	54	0.9642857142857143	1.4102559090498847	0.6781897354568753	23.38727777777778	1622.9129999999996	0.01657622835055378:0.03233479521296365:0.22530290641492604:0.04891102356351743:0.43953021630863004:0.005203300379097599:0.004013974578161005:0.22812755519215044	['True1:4:5:8:5:3:5:3:5:8:5:3:5:3:5:3:2:3:5:4:5:3:5:3:2:3:2:3:2:3:5:8:5:8:7 ', 'True1:4:1:4:5:3:2:3:5:4:1:4:1:4:6:4:6:4:1:4:5:3:2:3:2:3:2:3:2:3:2:3:2:3:2:3:2:3:5:3:2:3:5:8:5:8:7 ', 'True1:4:1:4:6:4:6:4:1:4:6:4:5:3:5:3:2:3:2:3:5:3:2:3:5:3:2:3:5:4:5:3:2:3:5:4:1:4:1:4:5:4:6:4:6:4:1:4:6:4:5:4:5:4:5:8:5:8:7 ', 'False1:4:1:4:6:4:1:4:1:4:1:4:6:4:1:4:1:4:1:4:1:4:1:4:1:4:1:4:1:4:1:4:1:4:6:4:1:4:1:4:1:4:1:…
3	10	40	188	40	1.0	1.922259736646376	0.9244115297867506	12.720825	508.83299999999997	0.13925729442970822:0.046419098143236075:0.10875331564986737:0.28116710875331563:0.1883289124668435:0.09946949602122016:0.05305039787798409:0.08355437665782493	['True1:4:5:8:7 ', 'True1:4:1:4:1:4:6:4:6:4:5:4:5:8:7 ', 'True1:4:6:4:1:4:5:4:6:4:5:3:5:3:2:3:2:3:2:3:2:3:2:3:2:3:5:8:7 ', 'True1:4:6:4:5:8:7 ', 'True1:4:6:4:1:4:5:8:7 ', 'True1:4:1:4:5:8:5:4:1:4:6:4:1:4:1:4:1:4:6:4:6:4:6:4:5:8:7 ', 'True1:4:1:4:6:4:6:4:1:4:5:4:1:4:6:4:5:8:5:3:5:3:2:3:2:3:2:3:5:8:7 ', 'True1:4:1:4:5:8:7 ', 'True1:4:5:8:5:3:5:3:5:4:6:4:1:4:6:4:6:4:6:4:6:4:1:4:6:4:1:4:1:4:1:4:6:4:6…
3	10	4	24	4	1.0	1.7151071302587337	0.824792183805859	5.38275	21.531	0.20588235294117646:0.0:0.0:0.29411764705882354:0.14705882352941177:0.08823529411764706:0.11764705882352941:0.14705882352941177	['True1:4:5:8:5:8:7 ', 'True1:4:6:4:1:4:1:4:5:8:7 ', 'True1:4:6:4:1:4:5:8:7 ', 'True1:4:6:4:5:8:7 ']
3	10	10	84	10	1.0	1.8386041422422763	0.8841816927236128	21.058000000000003	210.58000000000004	0.11214953271028037:0.028037383177570093:0.06074766355140187:0.32710280373831774:0.17757009345794392:0.1588785046728972:0.04672897196261682:0.08878504672897196	['True1:4:5:4:5:4:6:4:6:4:6:4:5:8:7 ', 'True1:4:5:8:7 ', 'True1:4:1:4:6:4:5:8:7 ', 'True1:4:6:4:5:4:6:4:5:3:5:4:1:4:1:4:1:4:6:4:6:4:5:8:5:8:5:8:5:3:5:8:7 ', 'True1:4:6:4:5:4:1:4:6:4:5:4:6:4:6:4:5:4:6:4:6:4:6:4:5:4:1:4:5:8:5:3:5:4:6:4:1:4:6:4:1:4:6:4:6:4:6:4:5:3:5:4:6:4:5:8:5:8:7 ', 'True1:4:1:4:6:4:6:4:1:4:6:4:1:4:5:3:2:3:2:3:2:3:2:3:2:3:2:3:5:3:5:3:5:8:7 ', 'True1:4:5:4:5:8:5:8:5:8:7 ', 'True1:4…
3	10	6	148	5	0.8333333333333334	1.6274193548292184	0.7826232775529433	34.999399999999994	354.99699999999996	0.043478260869565216:0.10956521739130434:0.2956521739130435:0.17739130434782607:0.3182608695652174:0.02434782608695652:0.008695652173913044:0.022608695652173914	['True1:4:1:4:6:4:5:3:5:4:1:4:6:4:6:4:5:4:1:4:6:4:1:4:6:4:1:4:1:4:5:3:5:3:5:4:5:8:5:4:5:8:7 ', 'True1:4:1:4:1:4:5:3:5:3:2:3:5:4:1:4:1:4:1:4:6:4:5:4:5:8:7 ', 'True1:4:1:4:6:4:5:3:5:4:6:4:1:4:5:3:2:3:5:8:5:3:5:3:2:3:5:4:5:4:1:4:1:4:5:4:5:3:2:3:2:3:2:3:2:3:2:3:5:8:7 ', 'True1:4:6:4:5:4:1:4:5:8:5:3:5:3:2:3:5:3:5:4:5:4:5:3:2:3:5:8:7 ', 'True1:4:5:3:5:8:7 ', 'False1:4:5:8:5:8:5:4:5:4:5:3:5:3:2:3:2:3:2:…
3	10	15	90	15	1.0	1.921743886269724	0.9241634581933383	13.587799999999998	203.81699999999998	0.099601593625498:0.19123505976095617:0.24302788844621515:0.16334661354581673:0.14741035856573706:0.03187250996015936:0.05976095617529881:0.06374501992031872	['True1:4:6:4:1:4:5:8:7 ', 'True1:4:5:4:1:4:5:8:5:3:5:4:5:3:2:3:2:3:5:4:1:4:5:8:7 ', 'True1:4:5:8:7 ', 'True1:4:5:4:6:4:1:4:5:8:7 ', 'True1:4:6:4:6:4:5:3:5:3:5:3:5:8:7 ', 'True1:4:1:4:6:4:5:4:6:4:1:4:5:3:2:3:2:3:2:3:2:3:2:3:5:3:5:4:6:4:1:4:6:4:1:4:5:3:5:8:7 ', 'True1:4:5:8:7 ', 'True1:4:5:8:7 ', 'True1:4:1:4:5:3:2:3:2:3:5:4:1:4:5:3:2:3:5:8:7 ', 'True1:4:5:3:2:3:2:3:2:3:2:3:2:3:2:3:2:3:2:3:2:3:2:3…
3	10	11	205	10	0.9090909090909091	1.01966074408596	0.49035316629398834	41.3143	593.1430000000001	0.012030699025098528:0.45529973034640114:0.4704418170504045:0.027587637419622484:0.020120306990250986:0.007259904584111181:0.0020742584526031943:0.005185646131507986	['True1:4:1:4:6:4:5:3:2:3:2:3:2:3:5:3:5:4:6:4:5:4:5:8:5:4:5:4:1:4:1:4:1:4:5:4:5:8:5:8:5:3:5:8:5:4:5:3:5:8:5:3:2:3:2:3:5:4:1:4:1:4:6:4:6:4:5:4:5:4:6:4:1:4:6:4:1:4:5:4:6:4:6:4:6:4:5:3:2:3:2:3:2:3:5:3:2:3:5:4:6:4:6:4:1:4:5:4:5:3:2:3:2:3:2:3:2:3:2:3:2:3:5:4:5:3:5:4:1:4:5:3:5:8:5:4:5:4:5:4:1:4:1:4:5:8:5:8:5:4:6:4:1:4:6:4:1:4:5:4:6:4:1:4:5:8:7 ', 'True1:4:5:3:2:3:5:3:5:4:6:4:1:4:5:3:2:3:2:3:2:3:2:3:2:3…
3	10	20	373	19	0.95	1.5929119454494136	0.7660287214242201	38.90857894736842	919.2629999999999	0.0315289648622982:0.004178537511870846:0.12193732193732194:0.11528964862298195:0.33618233618233617:0.08300094966761633:0.0036087369420702755:0.30427350427350425	['True1:4:5:4:1:4:5:8:5:8:5:3:5:8:5:8:5:3:5:8:5:3:5:8:5:3:2:3:5:3:2:3:2:3:5:4:6:4:5:4:6:4:6:4:6:4:5:3:2:3:2:3:2:3:2:3:2:3:2:3:2:3:2:3:2:3:5:3:2:3:2:3:5:4:6:4:6:4:6:4:1:4:6:4:1:4:6:4:6:4:1:4:6:4:5:4:6:4:6:4:5:4:5:3:5:8:7 ', 'True1:4:1:4:6:4:5:8:7 ', 'True1:4:5:8:7 ', 'True1:4:6:4:6:4:1:4:6:4:6:4:6:4:1:4:5:4:6:4:5:4:6:4:6:4:6:4:5:8:5:8:7 ', 'True1:4:5:8:7 ', 'True1:4:6:4:6:4:1:4:1:4:6:4:6:4:6:4:6:4…
3	14	21	221	19	0.9047619047619048	1.3471324238311	0.6478337557606191	33.90594736842105	1004.2130000000002	0.035747021081576534:0.020819693596962157:0.02553358648684038:0.07267251538562262:0.42333376980489723:0.034830430797433545:0.002487887914102396:0.38457509493256514	['True1:4:6:4:5:8:7 ', 'True1:4:5:3:2:3:2:3:2:3:2:3:5:8:5:8:5:8:7 ', 'True1:4:6:4:5:4:5:3:2:3:2:3:2:3:5:8:7 ', 'True1:4:6:4:6:4:6:4:1:4:6:4:5:8:7 ', 'True1:4:1:4:1:4:5:4:5:3:2:3:2:3:2:3:2:3:2:3:2:3:5:3:2:3:5:3:2:3:2:3:2:3:5:3:2:3:5:3:2:3:5:4:6:4:1:4:5:4:1:4:5:3:5:8:7 ', 'True1:4:6:4:1:4:1:4:5:4:6:4:1:4:6:4:1:4:6:4:1:4:1:4:5:4:1:4:1:4:1:4:6:4:1:4:5:3:2:3:2:3:2:3:5:8:5:4:6:4:1:4:1:4:1:4:1:4:1:4:1:4…
3	14	43	767	28	0.6511627906976745	1.6672187295828036	0.8017627310821028	32.943000000000005	3600.000000000001	0.004702992015442661:0.16114767043958936:0.27691497762569095:0.198157409844696:0.24662630516802667:0.05245239975432131:0.0004913573747477406:0.0595068877774853	['True1:4:6:4:5:8:7 ', 'True1:4:6:4:6:4:5:4:5:4:1:4:6:4:1:4:5:8:7 ', 'True1:4:6:4:5:8:5:4:1:4:1:4:1:4:1:4:1:4:5:8:7 ', 'True1:4:6:4:6:4:6:4:1:4:1:4:6:4:5:3:5:3:5:3:5:8:7 ', 'True1:4:5:4:5:3:5:4:1:4:5:3:5:3:2:3:2:3:2:3:5:3:2:3:5:3:5:3:2:3:2:3:5:4:6:4:6:4:5:8:5:4:6:4:5:8:5:4:1:4:5:4:6:4:6:4:1:4:5:4:5:4:1:4:6:4:6:4:6:4:1:4:1:4:1:4:6:4:5:8:7 ', 'True1:4:5:3:2:3:5:8:5:3:5:8:5:4:1:4:5:4:5:4:5:4:5:8:5:4…
3	14	43	756	30	0.6976744186046512	1.8687730242969498	0.8986898582334266	45.99946666666667	3600.0000000000005	0.16855032481979176:0.12783661119515885:0.13072884221767375:0.20563762570080982:0.17851739788199697:0.03326065675892142:0.0006674379282726706:0.15480110349737475	['True1:1:4:6:4:6:4:5:4:6:4:5:3:2:3:2:3:2:3:2:3:2:3:2:3:5:4:5:4:5:8:5:4:1:4:6:4:6:4:1:4:1:4:5:4:6:4:6:4:5:8:5:3:5:3:2:3:2:3:2:3:2:3:2:3:5:4:6:4:1:4:5:4:1:4:6:4:1:4:1:4:1:4:1:4:1:4:5:3:5:4:5:8:7 ', 'True1:4:5:3:2:3:5:8:7 ', 'True1:4:1:4:6:4:5:3:2:3:2:3:5:8:7 ', 'True1:4:6:4:6:4:5:4:5:3:5:3:2:3:2:3:5:8:5:8:5:8:5:8:5:4:5:8:7 ', 'True1:4:1:4:6:4:6:4:5:8:7 ', 'True1:4:6:4:5:8:5:3:2:3:2:3:5:3:5:8:7 ', …
3	14	68	770	56	0.8235294117647058	1.5488274118812926	0.7448285421046763	19.555696428571427	3255.119	0.21634014555612732:0.0001286480923325737:0.07906344188781886:0.2771263691832684:0.17153385282658237:0.2545026832316401:0.0005145923693302948:0.0007902668529000956	['True1:1:4:5:8:7 ', 'True1:4:1:4:6:4:6:4:6:4:1:4:5:8:7 ', 'True1:4:6:4:5:8:7 ', 'True1:4:6:4:6:4:6:4:6:4:1:4:5:3:5:4:5:3:2:3:2:3:5:3:5:4:6:4:6:4:5:3:5:3:2:3:2:3:5:8:5:8:5:8:7 ', 'True1:4:5:8:5:8:7 ', 'True1:4:1:4:6:4:6:4:1:4:5:3:5:3:5:3:5:3:5:3:2:3:2:3:5:4:5:8:5:4:1:4:5:8:5:8:7 ', 'True1:4:6:4:6:4:1:4:5:3:5:8:7 ', 'False1:4:6:4:6:4:6:4:6:4:6:4:6:4:6:4:6:4:6:4:6:4:6:4:6:4:6:4:6:4:6:4:6:4:6:4:6:4:…
3	14	73	968	60	0.821917808219178	1.8948324975754225	0.9112218158557703	22.885933333333334	3600.000000000001	0.10067677590067169:0.10004070832485243:0.21214125788723795:0.1646142886220232:0.2140494606146957:0.0896600854874822:0.001526562181966212:0.11729086098107062	['True1:4:5:3:5:8:5:8:7 ', 'True1:4:6:4:1:4:6:4:1:4:5:8:5:4:5:8:7 ', 'True1:4:5:8:5:3:2:3:5:3:5:3:2:3:5:4:5:3:5:4:5:4:5:4:5:8:5:8:5:8:5:3:5:3:5:8:5:3:2:3:2:3:5:3:2:3:5:8:5:4:5:4:5:8:7 ', 'True1:4:6:4:5:4:5:4:5:4:5:8:7 ', 'True1:4:1:4:5:3:2:3:2:3:5:8:5:4:6:4:6:4:5:4:5:4:1:4:6:4:1:4:5:4:1:4:1:4:6:4:6:4:5:8:7 ', 'True1:4:1:4:1:4:6:4:1:4:6:4:1:4:5:4:5:4:5:8:5:3:5:3:5:8:5:4:6:4:6:4:5:4:1:4:5:4:6:4:1:4…
3	14	9	109	8	0.8888888888888888	0.8290511448153074	0.398689325089454	27.962625	403.70099999999996	0.004520503713270907:0.002098805295447207:0.004036164029706167:0.48821440103325797:0.00871811430416532:0.48773006134969327:0.0012915724895059735:0.0033903777849531806	['True1:1:4:5:8:7 ', 'True1:4:5:4:5:4:1:4:5:8:5:8:5:8:5:4:1:4:6:4:1:4:5:3:5:8:5:3:2:3:2:3:5:4:6:4:5:4:6:4:6:4:1:4:1:4:6:4:5:8:5:4:5:8:5:4:6:4:6:4:6:4:5:4:1:4:5:8:5:3:2:3:2:3:2:3:2:3:2:3:2:3:5:4:6:4:1:4:1:4:5:3:5:8:7 ', 'True1:4:1:4:5:3:5:3:5:3:2:3:2:3:2:3:5:4:5:4:5:4:6:4:1:4:6:4:1:4:5:8:5:4:6:4:6:4:5:3:2:3:5:8:5:8:5:4:1:4:6:4:6:4:5:4:5:3:5:8:5:8:5:3:5:4:6:4:5:4:6:4:6:4:1:4:1:4:1:4:5:3:2:3:5:8:7 '…
3	14	41	177	36	0.8780487804878049	1.589699919796192	0.7644840635971831	9.861277777777776	1255.0060000000003	0.0027004701995170925:0.18569703901385182:0.2824056423942051:0.2169907230906087:0.21429025289109163:0.09505655102300165:0.001143728555089592:0.001715592832634388	['True1:4:6:4:1:4:1:4:5:4:5:4:1:4:6:4:6:4:6:4:5:3:2:3:2:3:5:8:7 ', 'True1:4:1:4:6:4:1:4:1:4:1:4:1:4:5:8:7 ', 'True1:4:5:8:7 ', 'True1:4:6:4:1:4:5:4:1:4:6:4:1:4:5:4:1:4:5:8:5:8:7 ', 'True1:4:6:4:5:4:6:4:6:4:5:4:5:4:5:8:7 ', 'False1:4:6:4:6:4:6:4:6:4:6:4:6:4:6:4:6:4:6:4:6:4:6:4:6:4:6:4:6:4:6:4:6:4:6:4:6:4:6:4:6:4:6:4:6:4:6:4:6:4:6:4:6:4:6:4:6:4:6:4:6:4:6:4:6:4:6:4:6:4:6:4:6:4:6:4:6:4:6:4:6:4:6:4:6:…
3	14	32	252	30	0.9375	1.4025573840546302	0.6744875275126041	18.001733333333338	900.052	0.11964649898028552:0.007138001359619306:0.019034670292318152:0.4157036029911625:0.066281441196465:0.3416043507817811:0.010197144799456152:0.020394289598912305	['True1:4:5:3:2:3:2:3:2:3:2:3:5:8:5:8:7 ', 'True1:4:6:4:1:4:6:4:5:4:1:4:6:4:1:4:6:4:6:4:6:4:6:4:5:8:5:8:5:4:1:4:1:4:6:4:1:4:1:4:6:4:1:4:5:8:7 ', 'True1:4:1:4:6:4:1:4:1:4:6:4:6:4:5:3:5:4:5:8:5:3:2:3:5:8:7 ', 'True1:4:5:4:1:4:1:4:6:4:5:3:2:3:2:3:5:8:7 ', 'True1:4:5:8:5:4:5:3:2:3:5:8:7 ', 'True1:4:6:4:1:4:1:4:1:4:1:4:5:3:5:8:7 ', 'True1:4:6:4:1:4:6:4:1:4:5:8:7 ', 'True1:4:6:4:1:4:6:4:6:4:6:4:5:3:2:3…
3	14	34	310	31	0.9117647058823529	1.1848766329504477	0.5698052141409412	28.52180645161291	1424.176	0.22448367255088264:0.0030004500675101264:0.008501275191278692:0.4875231284692704:0.016002400360054007:0.25618842826423965:0.001550232534880232:0.002750412561884283	['True1:4:5:8:7 ', 'True1:4:5:3:5:3:2:3:5:3:5:8:5:4:6:4:6:4:1:4:6:4:1:4:6:4:5:4:6:4:5:4:6:4:5:8:7 ', 'True1:4:6:4:5:3:2:3:2:3:5:3:5:3:2:3:5:3:5:4:5:3:2:3:5:4:5:3:5:3:5:4:5:3:5:4:1:4:1:4:1:4:1:4:6:4:6:4:1:4:5:3:2:3:2:3:2:3:2:3:5:8:5:4:6:4:6:4:6:4:1:4:1:4:6:4:6:4:5:3:5:3:2:3:5:4:5:4:1:4:5:4:1:4:5:8:5:3:2:3:2:3:5:8:7 ', 'True1:4:1:4:1:4:6:4:6:4:6:4:6:4:6:4:5:8:5:3:5:8:5:4:1:4:1:4:5:3:2:3:2:3:2:3:5:8…
3	14	54	463	51	0.9444444444444444	1.5908298169194004	0.7650274292559722	31.83627450980391	2163.6499999999996	0.03176762896355892:0.24633222905821106:0.27762659725508754:0.07844297207761476:0.30442498816848085:0.041351159488878374:0.0030170373876005677:0.017037387600567912	['True1:4:5:4:5:3:2:3:5:8:7 ', 'True1:4:5:8:7 ', 'True1:4:6:4:6:4:6:4:6:4:5:3:2:3:2:3:5:4:5:8:7 ', 'True1:4:5:4:6:4:1:4:5:8:7 ', 'True1:4:1:4:5:8:5:3:2:3:5:3:2:3:5:3:2:3:5:3:2:3:5:3:5:3:2:3:2:3:5:3:2:3:5:8:5:4:6:4:1:4:6:4:5:4:6:4:5:3:5:4:5:4:1:4:6:4:5:3:5:3:5:8:7 ', 'True1:4:1:4:6:4:1:4:6:4:6:4:1:4:1:4:1:4:5:3:2:3:5:3:5:3:5:4:5:8:7 ', 'True1:4:6:4:1:4:1:4:6:4:1:4:6:4:1:4:1:4:5:4:5:8:7 ', 'True1:4…
3	18	59	537	45	0.7627118644067796	1.80412028879395	0.8675984646033988	27.935266666666667	3599.9999999999995	0.11102156909220194:0.05368570751362882:0.07018250770324722:0.2787627399857786:0.1328750888836217:0.2439914671723157:0.001066603460535672:0.1084143161886703	['True1:4:5:3:2:3:5:4:6:4:6:4:1:4:6:4:5:8:5:4:1:4:1:4:6:4:1:4:1:4:1:4:1:4:6:4:6:4:6:4:6:4:6:4:5:3:5:3:5:4:1:4:1:4:6:4:6:4:5:3:2:3:2:3:2:3:2:3:5:3:5:4:5:8:7 ', 'True1:4:5:3:2:3:2:3:2:3:2:3:2:3:2:3:5:3:5:4:6:4:5:8:5:3:5:8:5:4:1:4:5:4:5:3:2:3:2:3:5:8:7 ', 'True1:4:6:4:6:4:6:4:6:4:6:4:6:4:5:4:6:4:6:4:6:4:6:4:5:3:5:4:5:8:5:8:5:8:7 ', 'True1:4:6:4:6:4:5:8:7 ', 'True1:4:6:4:6:4:6:4:1:4:5:8:5:3:2:3:5:8:5…
3	18	56	368	45	0.8035714285714286	1.8028459406352013	0.8669856326804012	19.946933333333334	2877.612	0.19774791682306134:0.04713610089332633:0.04823211470610315:0.21100517979130695:0.2001050972149238:0.20856542301629008:0.00033781247654080025:0.08687035507844756	['True1:1:4:5:4:5:4:5:8:5:8:5:8:7 ', 'True1:4:6:4:1:4:6:4:5:3:5:3:5:3:2:3:5:4:5:3:2:3:2:3:2:3:5:8:5:3:5:4:1:4:6:4:5:4:1:4:5:3:2:3:5:4:6:4:5:8:7 ', 'True1:4:5:8:5:4:5:3:2:3:5:8:7 ', 'True1:4:5:8:7 ', 'True1:4:6:4:5:8:5:4:6:4:6:4:5:3:2:3:5:3:5:8:5:4:5:8:5:4:6:4:6:4:5:4:5:3:2:3:5:3:2:3:2:3:5:3:2:3:2:3:5:4:1:4:6:4:1:4:1:4:1:4:1:4:1:4:5:3:2:3:5:8:7 ', 'True1:4:1:4:5:8:5:3:5:4:6:4:5:8:5:8:7 ', 'True1:4…
3	18	36	225	29	0.8055555555555556	1.5075188502474435	0.7249633230995396	21.827103448275857	1892.986	0.25442501324854266:0.017329093799682036:0.04499205087440382:0.4178590355060943:0.065818759936407:0.1730259671436142:0.0015368309485956544:0.025013248542660307	['True1:4:6:4:5:8:7 ', 'True1:4:1:4:1:4:1:4:6:4:1:4:1:4:6:4:5:4:5:3:2:3:2:3:5:8:5:4:1:4:6:4:1:4:5:3:5:8:7 ', 'True1:4:5:3:5:3:2:3:2:3:2:3:2:3:2:3:2:3:2:3:2:3:2:3:5:8:7 ', 'True1:4:6:4:1:4:5:4:1:4:1:4:1:4:6:4:5:3:2:3:2:3:5:3:5:8:7 ', 'True1:4:1:4:6:4:5:8:7 ', 'True1:4:6:4:6:4:6:4:6:4:6:4:6:4:6:4:1:4:5:8:7 ', 'True1:4:6:4:1:4:5:8:7 ', 'False1:4:6:4:6:4:6:4:6:4:6:4:6:4:6:4:6:4:6:4:6:4:6:4:6:4:6:4:6:…
3	18	48	661	36	0.75	1.600365108616027	0.7696129352706899	41.5105	3599.9999999999995	0.1786590204140518:0.054858255788790306:0.05868138209622737:0.3749549159633557:0.06486691192382602:0.24994589915602683:0.0006492101276779918:0.017384404530044	['True1:4:1:4:1:4:6:4:6:4:1:4:1:4:5:3:5:4:1:4:1:4:6:4:1:4:5:8:7 ', 'True1:4:1:4:1:4:1:4:6:4:6:4:6:4:5:8:7 ', 'True1:4:6:4:6:4:6:4:5:3:2:3:5:4:1:4:1:4:6:4:6:4:5:3:5:3:2:3:2:3:5:8:7 ', 'True1:4:1:4:5:4:1:4:1:4:1:4:6:4:5:8:7 ', 'True1:4:1:4:5:8:7 ', 'True1:4:5:4:6:4:1:4:5:4:5:4:1:4:5:8:7 ', 'False1:4:1:4:6:4:6:4:6:4:6:4:6:4:6:4:6:4:6:4:6:4:6:4:6:4:6:4:6:4:6:4:6:4:6:4:6:4:6:4:6:4:6:4:6:4:6:4:6:4:6:4:…
3	18	40	590	24	0.6	1.904860096726981	0.9160440717117623	36.637125000000005	3599.9999999999995	0.15623499527593204:0.0949150442203739:0.1716153214689528:0.16813035329832876:0.1847188017904992:0.1541440143735576:0.00037172993819989777:0.06986973963415578	['True1:1:4:1:4:6:4:1:4:1:4:5:3:2:3:5:3:2:3:5:3:2:3:2:3:2:3:2:3:5:3:2:3:2:3:2:3:5:4:1:4:6:4:5:8:5:8:5:4:6:4:1:4:6:4:6:4:5:8:5:8:7 ', 'True1:4:6:4:1:4:6:4:6:4:5:4:6:4:6:4:1:4:6:4:6:4:1:4:1:4:5:8:5:3:5:3:5:8:5:3:2:3:2:3:2:3:5:8:7 ', 'True1:4:1:4:1:4:6:4:1:4:1:4:1:4:5:8:5:8:5:4:6:4:5:4:6:4:5:3:5:8:5:3:2:3:5:3:2:3:2:3:2:3:2:3:5:4:6:4:6:4:1:4:5:4:5:3:2:3:5:3:2:3:2:3:2:3:2:3:5:8:7 ', 'True1:4:6:4:6:4:6…
3	18	43	898	30	0.6976744186046512	1.681776844264988	0.808763704367663	47.93296666666667	3600.0000000000005	0.14490581785761708:0.031071570840525826:0.03604150463797257:0.3033556537739249:0.14864275281218584:0.27486389589695925:0.0005690763890206195:0.06054972779179392	['True1:1:4:6:4:5:8:5:4:1:4:5:8:5:8:5:4:1:4:1:4:6:4:1:4:6:4:6:4:6:4:5:8:7 ', 'True1:4:6:4:5:4:5:4:6:4:1:4:5:8:7 ', 'True1:4:5:8:7 ', 'True1:4:6:4:6:4:5:4:1:4:5:4:6:4:5:3:2:3:2:3:5:4:6:4:1:4:6:4:1:4:1:4:5:3:5:3:5:8:7 ', 'True1:4:6:4:5:8:7 ', 'True1:4:6:4:5:3:2:3:5:4:5:8:7 ', 'False1:4:6:4:6:4:6:4:6:4:5:4:6:4:6:4:6:4:6:4:6:4:6:4:6:4:6:4:6:4:6:4:6:4:6:4:6:4:6:4:6:4:6:4:6:4:6:4:6:4:6:4:6:4:6:4:6:4:6:…
3	18	30	600	14	0.4666666666666667	1.4444808702162022	0.6946484627066298	52.54542857142858	3600.0000000000005	0.2705746548075358:0.0060676917612585285:0.008095188764410769:0.31426203548859716:0.2071006792854923:0.19166506341477854:0.00020718947477468144:0.00202749700315224	['True1:1:4:6:4:5:3:5:4:5:4:1:4:1:4:6:4:1:4:6:4:1:4:5:8:5:3:2:3:5:8:5:4:5:3:2:3:2:3:2:3:5:4:1:4:5:4:1:4:6:4:5:8:5:4:6:4:5:8:7 ', 'True1:4:1:4:1:4:5:4:5:4:6:4:5:3:5:4:6:4:6:4:6:4:6:4:6:4:1:4:6:4:1:4:5:3:5:8:7 ', 'True1:4:6:4:6:4:6:4:1:4:6:4:5:3:2:3:5:8:7 ', 'True1:4:6:4:6:4:1:4:5:4:6:4:1:4:1:4:5:4:5:4:5:8:7 ', 'True1:4:6:4:5:8:7 ', 'False1:4:5:4:5:4:1:4:6:4:1:4:1:4:1:4:1:4:1:4:1:4:5:4:6:4:1:4:6:4:…
3	18	106	294	102	0.9622641509433962	1.5428883227895323	0.7419724439779829	6.9515686274509845	1429.0600000000002	0.12997201088027752:0.0016162731107344187:0.0029565971537824733:0.3703236488351007:0.24527929987779398:0.12327039066503725:0.0040209721291441635:0.12256080734812946	['True1:1:4:6:4:5:4:5:3:2:3:2:3:5:4:5:3:5:3:2:3:5:4:5:4:6:4:6:4:1:4:6:4:6:4:1:4:5:3:5:8:7 ', 'True1:4:1:4:6:4:1:4:6:4:5:8:7 ', 'True1:4:6:4:1:4:5:3:2:3:2:3:2:3:2:3:5:4:1:4:1:4:1:4:1:4:6:4:6:4:1:4:1:4:1:4:5:8:7 ', 'True1:4:1:4:5:8:7 ', 'True1:4:1:4:1:4:6:4:5:8:7 ', 'False1:4:6:4:6:4:6:4:6:4:6:4:6:4:6:4:6:4:6:4:6:4:6:4:6:4:6:4:6:4:6:4:6:4:6:4:6:4:6:4:6:4:6:4:6:4:6:4:6:4:6:4:6:4:6:4:6:4:6:4:6:4:6:4:…
3	18	90	351	86	0.9555555555555556	1.7001179580105898	0.817583915649383	11.382302325581401	1698.8780000000002	0.15622571872571872:0.14107420357420358:0.1573912198912199:0.3188131313131313:0.18701437451437453:0.020930458430458432:0.004176379176379176:0.014374514374514374	['True1:4:6:4:5:4:6:4:1:4:1:4:1:4:1:4:5:8:7 ', 'True1:4:1:4:1:4:5:8:7 ', 'True1:4:6:4:6:4:5:8:7 ', 'True1:4:5:4:6:4:5:3:2:3:5:4:6:4:5:4:5:8:7 ', 'True1:4:1:4:1:4:6:4:5:4:6:4:6:4:1:4:5:8:5:8:7 ', 'True1:4:1:4:5:3:2:3:5:3:2:3:5:8:7 ', 'True1:4:6:4:1:4:5:3:2:3:5:8:7 ', 'True1:4:1:4:6:4:6:4:1:4:6:4:6:4:6:4:6:4:1:4:5:8:5:4:5:4:1:4:6:4:1:4:1:4:6:4:6:4:6:4:6:4:5:4:5:8:5:8:5:3:5:8:7 ', 'True1:4:1:4:6:4:1…
3	18	18	258	12	0.6666666666666666	1.3521312098277918	0.6502376636832499	28.949749999999998	1427.397	0.27313656828414207:0.0005315157578789395:0.0010005002501250625:0.35492746373186596:0.23230365182591295:0.13709979989994997:0.00037518759379689845:0.0006253126563281641	['True1:4:5:8:7 ', 'True1:4:1:4:1:4:1:4:1:4:5:3:2:3:5:8:5:4:6:4:1:4:6:4:6:4:1:4:6:4:5:4:6:4:5:3:5:4:5:3:5:8:7 ', 'True1:4:5:8:5:3:5:3:5:4:1:4:5:4:6:4:6:4:5:3:5:8:7 ', 'True1:4:6:4:5:8:5:3:2:3:2:3:5:4:6:4:5:3:5:4:1:4:1:4:6:4:5:4:5:4:5:4:5:3:5:3:5:8:7 ', 'True1:4:5:8:5:8:7 ', 'False1:4:1:4:1:4:1:4:1:4:1:4:1:4:1:4:1:4:1:4:1:4:1:4:1:4:1:4:1:4:1:4:1:4:1:4:1:4:1:4:1:4:1:4:1:4:1:4:1:4:1:4:1:4:1:4:1:4:1:…
4	2	2	167	2	1.0	1.481968295090873	0.7126761033607582	68.763	137.526	0.37719298245614036:0.2046783625730994:0.2807017543859649:0.03216374269005848:0.005847953216374269:0.07894736842105263:0.014619883040935672:0.005847953216374269	['True1:2:1:2:1:2:1:3:1:3:1:3:1:2:1:2:1:2:1:2:1:3:6:3:1:2:1:2:1:2:1:3:1:2:1:3:1:3:1:3:1:2:1:3:6:3:6:3:6:3:4:3:1:3:1:2:1:2:1:2:1:2:1:2:1:2:1:2:1:2:1:3:1:2:1:2:1:2:1:2:1:2:1:3:1:3:1:3:4:7:8:5 ', 'True1:3:1:2:1:3:1:3:4:7:4:7:4:3:6:3:1:2:1:3:1:3:1:3:1:2:2:1:2:1:2:1:2:2:1:1:3:2:1:2:2:1:3:2:1:1:3:3:6:3:6:3:3:1:1:2:1:2:1:2:1:3:1:3:6:3:1:2:1:2:1:3:1:2:1:3:3:1:2:2:1:1:3:6:3:1:3:1:3:3:1:1:2:1:3:1:2:1:2:1:2…
4	2	4	76	4	1.0	1.9337900152232481	0.9299564216943911	18.9465	75.786	0.25:0.17708333333333334:0.1875:0.11458333333333333:0.041666666666666664:0.07291666666666667:0.09375:0.0625	['True1:2:1:2:1:2:1:3:6:3:4:7:4:7:4:3:1:2:1:3:6:3:4:3:1:2:1:2:1:3:4:3:1:2:1:2:1:2:1:2:1:3:6:3:4:7:8:7:8:7:8:5 ', 'True1:2:1:2:1:2:1:2:1:3:4:3:4:7:4:7:8:5 ', 'True1:2:1:3:6:3:6:3:4:7:8:5 ', 'True1:2:1:2:1:3:6:3:6:3:4:7:8:5 ']
4	2	4	177	4	1.0	1.7377902990903822	0.835700482200881	28.63475	114.539	0.31438127090301005:0.1605351170568562:0.26755852842809363:0.07357859531772576:0.013377926421404682:0.07692307692307693:0.06354515050167224:0.030100334448160536	['True1:3:1:2:1:2:1:2:1:3:1:2:1:2:1:2:1:3:6:3:1:3:1:2:1:3:1:2:1:2:1:2:2:1:1:2:2:1:1:3:6:3:1:3:6:3:1:3:6:3:1:3:1:3:1:3:4:7:4:3:1:3:4:7:8:7:4:7:8:5 ', 'True1:2:1:3:6:3:1:3:1:2:1:2:1:2:2:1:2:1:1:2:2:1:1:2:1:2:1:3:6:3:4:7:4:3:1:2:1:2:1:2:1:3:6:3:1:3:6:3:1:1:3:3:4:7:4:3:1:2:1:2:2:1:1:2:2:1:2:1:1:2:2:1:1:2:1:3:1:3:6:3:6:3:4:7:8:7:8:5 ', 'True1:3:1:3:1:2:1:2:2:1:1:3:6:3:1:1:2:1:3:1:3:6:3:2:1:3:2:1:3:1:1…
4	2	5	109	5	1.0	1.925709688081412	0.9260706057289619	17.049799999999998	85.249	0.18840579710144928:0.08695652173913043:0.2463768115942029:0.17391304347826086:0.036231884057971016:0.08695652173913043:0.13043478260869565:0.050724637681159424	['True1:2:1:2:1:3:6:3:6:3:4:7:4:7:4:3:1:2:1:3:1:2:1:3:4:3:1:2:1:2:1:3:4:7:8:5 ', 'True1:3:6:3:1:2:1:2:1:2:1:3:1:3:6:3:4:7:8:7:4:7:8:5 ', 'True1:3:6:3:6:3:1:2:1:2:1:2:1:3:6:3:6:3:4:3:4:7:4:3:4:7:4:7:8:7:8:5 ', 'True1:3:4:7:4:7:4:3:6:3:6:3:4:7:7:4:8:5 ', 'True1:3:6:3:4:7:4:7:4:3:1:3:1:3:1:3:4:7:3:4:6:3:4:3:4:7:8:5 ']
4	2	5	112	5	1.0	1.7976408546654727	0.8644825154417585	17.233	86.165	0.32335329341317365:0.1437125748502994:0.2275449101796407:0.09580838323353294:0.029940119760479042:0.029940119760479042:0.09580838323353294:0.05389221556886228	['True1:2:1:3:1:2:1:3:4:3:6:3:4:7:4:7:8:7:4:7:8:5 ', 'True1:3:1:3:1:2:1:3:1:2:1:2:1:3:1:3:1:3:4:7:8:7:4:7:4:7:8:5 ', 'True1:2:1:3:6:3:1:3:1:3:1:1:3:1:3:4:7:4:7:8:7:4:3:4:7:8:5 ', 'True1:2:1:2:1:3:1:3:1:3:4:7:8:5 ', 'True1:2:1:2:1:2:1:2:1:2:1:2:2:1:3:6:3:1:1:3:1:3:1:3:1:3:4:7:8:7:4:3:1:1:3:6:3:1:2:2:1:2:1:2:1:2:1:2:1:3:1:3:1:2:2:1:2:1:3:1:1:3:4:3:1:3:1:6:3:3:1:3:4:7:8:5 ']
4	2	4	138	4	1.0	1.8289261371921246	0.8795275560930954	37.7865	151.146	0.2977941176470588:0.22426470588235295:0.15808823529411764:0.08088235294117647:0.014705882352941176:0.0625:0.09926470588235294:0.0625	['True1:2:1:3:1:2:1:2:1:2:1:2:1:2:1:2:2:1:2:1:1:2:1:2:1:2:1:2:1:2:1:2:1:2:2:1:1:2:1:2:1:2:2:1:1:3:6:3:6:3:1:2:1:3:6:3:4:7:8:7:4:7:4:7:8:5 ', 'True1:3:4:7:8:7:8:7:4:7:4:3:4:3:6:3:1:2:1:2:1:2:1:2:1:3:1:2:2:1:1:2:2:1:1:2:1:2:1:1:2:2:1:1:2:1:3:6:3:1:2:1:2:1:2:2:1:1:3:6:3:4:7:4:3:6:3:6:3:6:3:1:2:2:1:2:1:1:3:1:3:4:3:6:3:1:1:2:2:1:2:1:1:2:1:3:1:3:6:3:1:2:1:2:1:2:1:2:1:3:6:3:3:1:1:2:1:2:1:2:1:2:1:2:1:2:1…
4	2	5	362	5	1.0	1.7124507546279353	0.8235147371560951	49.2084	246.04199999999997	0.28236744759556104:0.16892725030826142:0.2749691738594328:0.1319358816276202:0.006165228113440197:0.06288532675709001:0.05795314426633785:0.014796547472256474	['True1:2:1:2:1:3:4:3:1:3:6:3:4:3:1:3:4:7:4:7:8:7:4:7:4:3:4:3:1:3:1:2:1:2:1:3:4:3:4:3:1:2:1:2:1:3:1:3:4:3:1:3:1:2:1:3:1:2:1:3:4:7:4:7:4:3:4:3:1:3:1:2:1:3:1:2:1:2:1:2:1:3:6:3:1:2:1:3:6:3:4:7:8:7:4:1:3:2:1:3:4:7:4:3:1:3:2:1:1:3:4:7:8:5 ', 'True1:1:3:2:1:2:1:2:1:2:1:3:6:3:6:3:6:3:6:3:1:2:1:2:1:3:1:2:1:2:1:3:1:3:1:3:4:7:4:7:4:7:4:3:4:7:8:7:8:7:4:3:7:4:4:3:2:1:2:1:1:2:3:1:2:1:2:1:2:1:2:1:3:6:3:4:7:3:4…
4	2	5	51	5	1.0	1.801021329527598	0.8661081802149045	8.546199999999999	42.730999999999995	0.08064516129032258:0.0:0.1935483870967742:0.22580645161290322:0.08064516129032258:0.03225806451612903:0.22580645161290322:0.16129032258064516	['True1:3:4:7:8:5 ', 'True1:3:4:3:4:7:8:7:8:7:8:7:8:5 ', 'True1:3:4:7:4:7:8:7:8:7:4:3:6:3:4:3:4:7:4:3:4:7:4:7:8:5 ', 'True1:3:6:3:4:7:8:5 ', 'True1:3:4:3:4:7:8:5 ']
4	2	4	115	4	1.0	1.851066575015568	0.8901748560434262	23.74625	94.985	0.2822085889570552:0.13496932515337423:0.25153374233128833:0.0736196319018405:0.024539877300613498:0.0736196319018405:0.09202453987730061:0.06748466257668712	['True1:2:1:3:4:7:8:7:8:5 ', 'True1:2:1:2:1:3:1:3:4:3:1:3:1:2:1:3:1:2:1:3:1:3:6:3:6:3:6:3:6:3:6:3:1:2:1:2:1:2:1:3:1:2:1:3:4:7:4:7:8:7:8:7:8:7:8:7:4:7:8:5 ', 'True1:3:4:7:8:7:4:3:4:7:8:5 ', 'True1:3:1:2:1:3:6:3:1:2:1:3:1:2:1:2:1:3:1:2:1:3:1:2:1:3:6:3:6:3:1:2:1:3:1:3:1:2:1:3:4:3:1:3:1:2:1:3:6:3:1:2:1:3:4:3:3:6:2:1:1:3:2:1:2:1:3:6:3:1:3:6:3:4:7:8:7:4:7:8:5 ']
4	2	4	462	4	1.0	1.6336492933515536	0.7856192446900153	89.85175	359.407	0.25970359915314045:0.1489061397318278:0.34086097388849684:0.09456598447424136:0.0028228652081863093:0.11432604093154553:0.031051517290049402:0.0077628793225123505	['True1:2:1:3:6:3:4:3:6:3:4:3:1:2:1:3:6:3:6:3:4:3:6:3:6:3:6:3:6:3:6:3:6:3:6:3:6:3:6:6:3:3:1:2:1:3:6:3:6:3:3:6:3:6:6:3:3:1:2:1:2:1:2:1:2:1:2:1:3:4:7:8:7:4:3:6:3:6:3:6:3:1:2:1:2:1:2:1:3:4:3:4:7:8:7:8:7:4:7:4:3:1:3:6:3:1:3:6:3:4:3:1:2:1:2:1:2:1:3:1:3:1:2:1:3:1:2:1:2:1:2:1:3:6:3:4:3:6:3:4:3:6:3:4:3:1:2:1:3:4:3:4:3:1:2:1:2:1:2:1:3:6:3:3:6:3:1:2:1:3:4:3:4:3:4:3:4:7:4:7:4:3:1:3:1:2:1:3:2:1:1:2:1:3:6:3:3…
4	6	7	83	7	1.0	1.8954398259625527	0.9115138790732049	16.940428571428573	118.583	0.2318840579710145:0.07246376811594203:0.2898550724637681:0.10869565217391304:0.050724637681159424:0.08695652173913043:0.08695652173913043:0.07246376811594203	['True1:2:1:3:6:3:4:7:8:7:4:7:8:5 ', 'True1:3:4:3:1:3:1:2:1:3:1:3:6:3:1:2:1:2:1:3:1:2:1:3:6:3:1:2:1:2:1:3:4:3:1:3:6:3:1:3:4:3:6:3:6:3:6:3:4:7:8:5 ', 'True1:3:1:3:4:3:4:7:8:5 ', 'True1:3:1:2:1:3:6:3:4:7:8:5 ', 'True1:3:1:2:1:2:1:3:6:3:6:3:6:3:1:3:1:3:4:7:8:5 ', 'True1:3:1:3:4:3:4:3:1:3:4:7:4:7:8:7:8:7:8:5 ', 'True1:3:6:3:4:7:8:5 ']
4	6	5	72	5	1.0	1.896612419917348	0.9120777775677248	27.943600000000004	139.71800000000002	0.13636363636363635:0.03896103896103896:0.2792207792207792:0.16883116883116883:0.032467532467532464:0.12337662337662338:0.14935064935064934:0.07142857142857142	['True1:2:1:2:1:3:1:2:1:3:4:3:1:3:4:7:8:7:4:3:1:3:6:3:6:3:1:3:1:2:1:3:6:3:4:3:4:3:4:3:4:7:4:7:8:5 ', 'True1:3:6:3:4:7:4:3:6:3:1:3:6:3:4:7:8:7:8:7:8:7:4:7:4:7:4:3:6:3:6:3:6:3:6:3:1:3:6:3:6:3:4:7:8:5 ', 'True1:3:4:7:8:5 ', 'True1:2:1:3:6:3:6:3:1:2:1:3:6:3:1:3:6:3:4:7:4:7:8:5 ', 'True1:3:4:7:4:7:8:7:4:7:4:3:6:3:6:3:1:3:6:3:4:7:8:7:4:7:4:3:4:7:8:5 ']
4	6	6	85	6	1.0	1.8930756982649513	0.910376973971419	25.532500000000002	153.19500000000002	0.2597402597402597:0.14285714285714285:0.22077922077922077:0.13636363636363635:0.03896103896103896:0.045454545454545456:0.09740259740259741:0.05844155844155844	['True1:2:1:3:1:3:1:2:1:3:1:3:6:3:4:3:4:7:8:5 ', 'True1:3:4:7:8:7:8:7:8:7:4:7:4:3:4:3:6:3:4:3:4:3:1:2:1:3:6:3:1:2:1:3:1:2:1:3:6:3:1:3:4:3:1:2:1:2:1:2:1:2:1:3:6:3:4:7:4:3:1:2:1:2:1:3:1:2:1:3:4:7:8:5 ', 'True1:3:6:3:4:7:4:3:4:7:4:7:8:5 ', 'True1:2:1:2:1:3:1:2:1:3:4:7:8:5 ', 'True1:2:1:2:1:2:1:2:1:3:6:3:4:7:4:3:4:7:8:5 ', 'True1:2:1:3:1:2:1:2:1:3:4:7:8:5 ']
4	6	4	163	4	1.0	1.8082416293192656	0.8695804104492946	88.977	355.908	0.2553191489361702:0.19574468085106383:0.2127659574468085:0.1148936170212766:0.00851063829787234:0.1127659574468085:0.08297872340425531:0.01702127659574468	['True1:2:1:3:4:3:6:3:4:3:6:3:1:2:1:2:1:3:6:3:6:3:6:3:6:3:4:7:4:7:8:5 ', 'True1:3:1:3:1:3:4:7:8:5 ', 'True1:2:1:2:1:2:1:3:6:3:6:3:6:3:6:3:1:2:1:2:1:3:4:7:4:3:6:3:1:2:1:2:1:3:6:3:1:2:1:3:1:2:1:2:1:2:1:2:1:2:1:3:6:3:6:3:4:3:4:3:6:3:4:7:4:7:4:7:4:7:4:3:6:3:4:3:6:3:6:3:6:3:6:3:6:3:6:3:6:3:4:3:1:2:1:2:1:2:1:2:1:2:1:2:1:2:1:2:1:3:1:2:1:2:1:2:1:3:6:3:1:2:1:2:1:2:1:3:6:3:1:2:1:2:1:2:1:2:1:2:1:2:1:2:1:2:1…
4	6	6	91	6	1.0	1.8965558771378026	0.9120505862385088	29.076000000000004	174.45600000000002	0.22727272727272727:0.15584415584415584:0.24675324675324675:0.09740259740259741:0.03896103896103896:0.12987012987012986:0.05844155844155844:0.045454545454545456	['True1:2:1:2:1:3:4:7:4:7:8:5 ', 'True1:3:4:3:6:3:1:3:1:2:1:3:6:3:4:7:8:5 ', 'True1:2:1:2:1:2:1:3:4:7:4:3:6:3:4:3:1:3:4:7:8:5 ', 'True1:2:1:2:1:2:1:2:1:2:1:3:6:3:6:3:6:3:6:3:4:3:6:3:6:3:1:2:1:3:6:3:6:3:6:3:6:3:4:3:1:2:1:2:1:2:1:3:4:3:6:3:6:3:6:3:6:3:6:3:6:3:4:3:4:7:8:5 ', 'True1:2:1:2:1:2:1:2:1:2:1:2:1:2:1:3:6:3:4:7:8:7:8:5 ', 'True1:2:1:2:1:3:4:7:8:5 ']
4	6	5	99	5	1.0	1.7723050785457581	0.8522985825867634	35.482	177.41	0.3045977011494253:0.19540229885057472:0.21839080459770116:0.12643678160919541:0.028735632183908046:0.040229885057471264:0.05747126436781609:0.028735632183908046	['True1:3:4:3:4:7:8:5 ', 'True1:2:1:3:4:3:6:3:4:3:4:3:6:3:1:3:4:7:4:3:6:3:1:3:1:2:1:2:1:3:1:3:1:3:1:2:1:3:6:3:4:3:4:3:1:2:1:3:1:3:1:3:1:2:1:2:1:2:1:2:1:3:6:3:6:3:4:3:4:7:4:7:4:7:8:5 ', 'True1:3:4:7:8:5 ', 'True1:2:1:2:1:2:1:2:1:2:1:2:1:2:1:2:1:2:1:2:1:2:1:2:1:3:4:7:4:3:4:7:4:3:1:2:1:2:1:2:1:2:1:3:1:3:6:3:1:2:1:3:1:3:4:3:4:3:4:7:8:5 ', 'True1:2:1:2:1:2:1:2:1:2:1:2:1:2:1:2:1:3:4:7:8:5 ']
4	6	5	143	5	1.0	1.655138471015339	0.7959533547061236	61.8328	309.164	0.12962962962962962:0.031746031746031744:0.3994708994708995:0.12962962962962962:0.013227513227513227:0.21164021164021163:0.05555555555555555:0.0291005291005291	['True1:2:1:3:4:3:4:3:6:3:1:3:6:3:4:3:6:3:6:3:6:3:4:7:4:7:8:5 ', 'True1:3:1:3:4:7:4:7:4:7:8:5 ', 'True1:2:1:3:1:2:1:2:1:2:1:2:1:3:4:3:1:3:4:3:4:7:4:3:6:3:4:3:6:3:6:3:6:3:4:3:1:3:4:3:6:3:1:2:1:3:6:3:6:3:4:7:4:3:1:3:6:3:6:3:6:3:1:3:1:2:1:3:1:3:1:3:4:3:1:2:1:3:6:3:6:3:4:3:1:3:4:7:8:7:8:7:8:5 ', 'True1:3:1:3:1:3:1:2:1:3:1:3:1:3:6:3:6:3:1:2:1:2:1:3:6:3:4:3:1:3:4:3:4:3:1:3:6:3:6:3:6:3:6:3:6:3:1:3:6:3:6…
4	6	4	134	3	0.75	1.3280851002828993	0.6386739293522202	27.173000000000002	261.519	0.010023387905111928:0.006348145673237555:0.1119278316070832:0.37988640160374204:0.0010023387905111927:0.10791847644503842:0.3788840628132309:0.004009355162044771	['False1:3:6:3:6:3:1:3:4:3:6:3:6:3:1:2:1:2:1:2:1:2:1:2:1:2:1:2:1:3:1:3:1:3:4:7:8:7:4:3:4:7:8:7:4:7:8:7:4:7:8:7:4:3:1:2:1:2:1:2:1:3:1:2:1:2:1:2:1:2:1:3:6:3:6:3:6:3:6:3:6:3:6:3:6:3:6:3:6:3:6:3:6:3:1:2:1:3:6:3:6:3:6:3:6:3:6:3:6:3:6:3:6:3:6:3:6:3:6:3:6:3:6:3:6:3:6:3:4:7:4:3:6:3:6:3:6:3:6:3:6:3:6:3:6:3:6:3:6:3:6:3:6:3:6:3:6:3:6:3:6:3:6:3:6:3:6:3:6:3:6:3:6:3:6:3:6:3:6:3:4:7:4:7:4:7:4:7:4:7:4:7:4:7:4:7:…
4	6	7	186	7	1.0	1.7392689255148686	0.8364115512041923	51.840714285714284	362.885	0.32495164410058025:0.20889748549323017:0.19922630560928434:0.10638297872340426:0.013539651837524178:0.04061895551257253:0.07930367504835589:0.027079303675048357	['True1:2:1:2:1:3:4:3:6:3:1:2:1:2:1:3:1:2:1:3:1:3:6:3:1:2:1:3:1:3:1:3:6:3:6:3:6:3:1:3:1:2:1:3:1:2:1:2:1:3:6:3:4:3:4:7:8:7:8:5 ', 'True1:2:1:2:1:2:1:3:1:2:1:2:1:2:1:2:1:3:1:3:6:3:6:3:1:2:1:3:1:2:1:2:1:2:1:3:6:3:4:3:6:3:6:3:1:3:6:3:4:7:4:3:1:2:1:3:1:2:1:3:6:3:1:2:1:2:1:3:6:3:1:2:1:3:4:3:4:3:1:3:1:3:1:2:1:2:1:2:1:2:1:3:1:2:1:2:1:2:1:2:1:3:4:7:4:3:1:3:4:7:8:7:4:3:4:3:1:3:4:3:1:2:1:2:1:3:6:3:6:3:6:3:1…
4	6	7	141	7	1.0	1.765116057050962	0.8488413940336346	40.096999999999994	280.679	0.30446927374301674:0.20670391061452514:0.2122905027932961:0.11731843575418995:0.019553072625698324:0.05307262569832402:0.061452513966480445:0.025139664804469275	['True1:3:1:2:1:2:1:3:1:3:4:7:4:3:4:3:4:7:4:3:6:3:1:2:1:2:1:3:1:2:1:3:4:3:4:7:4:3:6:3:1:2:1:2:1:2:1:2:1:3:6:3:6:3:4:7:4:7:8:5 ', 'True1:2:1:3:6:3:6:3:1:2:1:3:4:3:1:2:1:2:1:2:1:2:1:2:1:2:1:2:1:3:1:2:1:2:1:2:1:2:1:2:1:3:1:2:1:2:1:2:1:3:6:3:1:3:1:3:1:2:1:2:1:3:4:7:4:3:4:7:4:3:4:3:4:3:4:3:1:3:4:7:4:7:8:5 ', 'True1:2:1:2:1:2:1:3:4:7:8:5 ', 'True1:3:6:3:6:3:4:3:4:7:8:7:8:5 ', 'True1:2:1:2:1:2:1:2:1:3:4…
4	10	32	725	27	0.84375	1.7352708506210703	0.8344888835967306	49.404185185185185	2233.912999999999	0.16352296010606243:0.13465710497770278:0.241593346992889:0.26054598047487043:0.0008135470652042907:0.13209593829094854:0.06011208870676148:0.006659033385561046	['True1:2:1:3:1:3:4:7:8:7:8:5 ', 'True1:2:1:2:1:3:4:3:6:3:1:3:1:2:1:3:4:3:4:3:4:3:1:2:1:3:6:3:4:3:4:3:4:3:4:3:1:2:1:3:4:7:8:7:8:7:8:7:8:7:8:7:4:3:1:2:1:2:1:3:1:2:1:2:1:3:6:3:6:3:6:3:1:2:1:3:1:3:4:7:8:7:8:7:8:7:4:3:6:3:1:3:1:3:4:7:8:5 ', 'True1:2:1:2:1:3:1:2:1:3:6:3:1:3:1:2:1:2:1:3:4:3:4:3:4:7:4:3:6:3:1:3:4:7:4:7:4:3:1:2:1:2:1:2:1:3:6:3:4:7:8:7:8:5 ', 'True1:2:1:2:1:3:1:2:1:2:1:3:1:2:1:2:1:2:1:2:1…
4	10	7	148	7	1.0	1.779706126820246	0.8558577344677579	58.44057142857144	409.08400000000006	0.22772277227722773:0.18316831683168316:0.264026402640264:0.07425742574257425:0.01155115511551155:0.16666666666666666:0.04785478547854786:0.024752475247524754	['True1:3:6:3:4:7:8:7:4:7:4:3:1:2:1:2:1:3:1:3:1:3:6:3:6:3:1:2:1:2:1:2:1:3:1:3:6:3:6:3:6:3:4:7:4:3:4:3:4:3:4:7:8:7:4:3:1:2:1:2:1:3:1:3:1:2:1:2:1:3:1:3:6:3:6:3:1:3:6:3:1:2:1:2:1:2:1:2:1:2:1:3:4:7:8:7:8:5 ', 'True1:2:1:3:1:2:1:3:6:3:4:3:4:3:4:7:8:5 ', 'True1:2:1:3:4:3:4:7:8:5 ', 'True1:2:1:2:1:2:1:2:1:3:6:3:6:3:6:3:6:3:6:3:6:3:1:2:1:2:1:3:6:3:6:3:6:3:6:3:6:3:6:3:6:3:6:3:6:3:6:3:6:3:6:3:6:3:6:3:6:3:6…
4	10	26	1537	10	0.38461538461538464	1.6564629413483385	0.7965902902998646	74.67	3599.9999999999995	0.26524916738620946:0.17070124583693105:0.27516343900333046:0.1290859750832614:0.00015418773899099542:0.1216078697421981:0.03780683360059208:0.00023128160848649316	['True1:2:1:2:1:3:4:7:4:7:4:7:8:7:4:3:4:3:4:3:1:2:1:3:6:3:6:3:6:3:1:3:1:3:6:3:1:3:4:3:1:3:1:3:4:7:8:7:4:3:1:3:1:3:4:3:6:3:6:3:1:3:4:3:6:3:6:3:6:3:1:3:6:3:6:3:4:3:1:2:1:3:4:7:4:7:4:7:4:7:4:3:1:3:4:3:4:7:8:5 ', 'True1:2:1:2:1:3:4:3:6:3:6:3:6:3:1:3:4:7:4:7:4:3:4:7:4:3:1:2:1:2:1:2:1:3:6:3:4:7:4:3:4:3:1:3:4:3:4:3:4:7:4:7:8:7:4:3:6:3:6:3:6:3:4:3:4:7:4:7:4:7:4:7:4:3:1:2:1:2:1:3:1:3:1:2:1:3:4:7:8:5 ', 'T…
4	10	10	152	10	1.0	1.8512975748915026	0.8902859435019118	45.6849	456.849	0.2383612662942272:0.1378026070763501:0.25884543761638734:0.13966480446927373:0.0186219739292365:0.0893854748603352:0.08379888268156424:0.0335195530726257	['True1:1:3:6:3:1:3:4:7:4:7:4:3:4:7:8:7:4:7:4:3:4:7:8:5 ', 'True1:2:1:2:1:3:4:7:8:5 ', 'True1:2:1:3:4:3:6:3:1:2:1:3:4:7:4:3:1:2:1:3:6:3:6:3:1:2:1:2:1:2:1:3:4:7:4:3:1:2:1:3:4:3:6:3:1:3:1:2:1:3:6:3:6:3:6:3:4:3:4:3:1:2:1:2:1:2:1:3:1:2:1:2:1:2:1:3:1:3:6:3:4:7:4:7:4:3:4:3:4:7:8:7:4:3:1:2:1:2:1:3:6:3:6:3:4:7:4:7:4:7:8:7:4:7:8:5 ', 'True1:3:6:3:1:2:1:2:1:2:1:2:1:2:1:2:1:2:1:2:1:2:1:2:2:1:2:1:1:2:1:3:4:7…
4	10	17	174	16	0.9411764705882353	0.9038045193750635	0.43463809934514575	25.978937500000008	595.6630000000001	0.4807846920726805:0.47772953851101463:0.015597362920083615:0.008683068017366137:0.0025727608940344106:0.0046631291204373695:0.006592699790963177:0.003376748673420164	['True1:2:1:2:1:2:1:2:1:2:1:2:1:3:6:3:4:3:4:3:6:3:4:7:8:5 ', 'True1:3:6:3:4:3:1:2:1:3:4:3:1:2:1:2:1:3:4:3:1:2:1:3:6:3:1:3:1:2:1:3:4:3:4:7:4:3:1:3:6:3:1:2:1:3:4:3:1:3:6:3:6:3:4:3:6:3:4:7:8:5 ', 'True1:2:1:3:4:3:1:3:6:3:1:2:1:3:4:7:4:7:8:7:4:7:4:7:8:7:4:7:4:7:8:7:8:5 ', 'True1:2:1:2:1:2:1:3:1:2:1:3:6:3:4:7:8:7:4:3:6:3:1:2:1:2:1:2:1:3:4:3:4:7:8:5 ', 'True1:3:4:7:8:5 ', 'True1:2:1:2:1:2:1:3:1:2:1:2:1…
4	10	13	180	13	1.0	1.8619806674563644	0.8954234250568064	33.62746153846154	437.15700000000004	0.15605095541401273:0.05732484076433121:0.24681528662420382:0.2197452229299363:0.020700636942675158:0.06847133757961783:0.1751592356687898:0.05573248407643312	['True1:3:6:3:1:2:1:3:4:3:1:2:1:3:4:3:1:3:1:2:1:3:6:3:4:7:8:5 ', 'True1:3:6:3:4:7:4:3:6:3:1:3:4:3:1:3:1:2:1:3:1:2:1:3:1:3:6:3:4:3:6:3:4:7:4:7:8:5 ', 'True1:2:1:2:1:3:6:3:4:3:4:3:6:3:6:3:6:3:4:3:1:2:1:3:1:2:1:3:4:3:1:2:1:3:4:3:1:3:1:2:1:3:4:3:1:3:1:3:6:3:4:7:4:3:6:3:6:3:6:3:1:3:1:3:1:3:4:7:8:5 ', 'True1:2:1:2:1:3:4:7:8:5 ', 'True1:2:1:3:1:3:4:7:4:3:4:3:4:7:8:7:8:5 ', 'True1:3:4:3:4:3:6:3:4:7:4:7:8…
4	10	12	200	11	0.9166666666666666	1.0592492184231255	0.5093911981615179	39.30763636363636	612.384	0.0234375:0.012129934210526315:0.4722450657894737:0.026110197368421052:0.002261513157894737:0.4420230263157895:0.017886513157894735:0.00390625	['True1:2:1:3:4:7:4:7:4:7:4:7:8:7:4:3:4:7:4:3:1:3:4:7:4:3:6:3:6:3:4:7:8:5 ', 'True1:3:4:3:4:3:6:3:1:2:1:3:6:3:4:3:6:3:6:3:6:3:6:3:1:2:1:3:1:2:1:3:4:3:6:3:4:7:4:7:4:7:4:7:8:5 ', 'True1:2:1:2:1:2:1:2:1:2:1:3:4:7:8:7:8:5 ', 'True1:3:1:2:1:3:4:7:8:7:4:7:8:5 ', 'True1:3:4:3:6:3:1:3:1:2:1:2:1:2:1:2:1:3:1:3:4:7:4:3:1:3:1:3:6:3:6:3:6:3:6:3:6:3:6:3:6:3:6:3:4:7:8:7:4:7:4:7:4:7:8:5 ', 'False1:2:1:2:1:2:1:3:…
4	10	21	385	19	0.9047619047619048	1.6741626929199112	0.8051020715722895	36.19521052631578	1047.709	0.2903125:0.2340625:0.2284375:0.11375:0.0059375:0.0903125:0.028125:0.0090625	['True1:2:1:2:1:2:1:2:1:2:1:3:1:2:1:2:1:3:1:2:1:2:1:2:1:2:1:2:1:3:4:7:4:3:1:2:1:3:6:3:1:3:1:2:1:2:1:3:6:3:4:3:4:3:1:2:1:3:4:3:6:3:4:3:4:3:1:3:1:2:1:3:4:7:8:5 ', 'True1:2:1:3:1:2:1:3:1:3:6:3:4:3:4:7:4:3:4:3:1:3:1:2:1:3:4:3:4:7:8:7:4:3:6:3:1:3:4:7:8:5 ', 'False1:2:1:2:1:2:1:3:4:3:4:3:1:2:1:2:1:3:1:2:1:3:6:3:6:3:4:7:8:7:4:7:4:7:4:7:8:7:4:3:4:3:4:3:1:2:1:2:1:2:1:2:1:2:1:2:1:2:1:3:1:3:1:3:6:3:6:3:6:3:…
4	10	31	923	16	0.5161290322580645	1.9157887397188158	0.9212996380610843	53.508937499999995	3556.1430000000005	0.19717660857908847:0.15267537980339588:0.180141309204647:0.11017091152815013:0.00022341376228775692:0.15520274798927614:0.10783903038427167:0.09657059874888294	['True1:2:1:3:6:3:1:2:1:3:1:2:1:3:6:3:4:3:6:3:6:3:6:3:6:3:6:3:6:3:4:7:8:5 ', 'True1:3:4:7:8:7:4:3:4:3:6:3:6:3:4:3:4:3:1:3:4:3:4:7:8:5 ', 'False1:3:6:3:1:2:1:2:1:3:6:3:4:7:4:3:4:3:4:3:1:2:1:2:1:2:1:3:1:3:6:3:1:3:6:3:4:3:1:2:1:3:1:2:1:2:1:2:1:3:4:3:4:3:4:7:4:7:4:3:1:2:1:3:6:3:1:2:1:2:1:3:4:7:4:7:4:3:4:7:4:7:4:3:1:2:1:3:6:3:1:3:1:2:1:3:1:3:1:2:1:2:1:3:1:2:1:2:1:2:1:3:6:3:1:2:1:3:1:2:1:3:6:3:1:2:1:2:…
4	10	47	942	39	0.8297872340425532	1.7554424569764304	0.8441893757486113	34.71589743589743	2793.92	0.24578623835018837:0.17443320774671162:0.22787362019961663:0.10731046334853593:0.001288915328177672:0.1356335514574658:0.10569105691056911:0.00198294665873488	['True1:3:4:3:4:7:4:3:1:2:1:2:1:2:1:3:4:3:6:3:1:2:1:2:1:2:1:2:1:2:1:2:1:3:6:3:4:7:8:7:4:7:4:7:8:7:4:7:8:7:4:3:6:3:4:3:4:7:8:5 ', 'True1:2:1:2:1:2:1:3:1:3:1:2:1:3:4:3:6:3:6:3:6:3:6:3:6:3:6:3:4:7:4:7:4:7:4:7:8:5 ', 'True1:3:4:3:4:7:4:7:4:3:6:3:1:2:1:3:1:3:6:3:1:3:1:2:1:3:1:3:1:3:1:3:6:3:6:3:1:3:4:7:8:7:4:3:4:3:4:3:6:3:6:3:6:3:6:3:1:2:1:2:1:3:4:7:8:7:8:7:4:3:1:2:1:2:1:2:1:3:1:2:1:3:4:3:6:3:1:2:1:2:1…
4	14	11	183	10	0.9090909090909091	0.912582938900691	0.4388596267839676	56.2255	742.255	0.4894708901079455:0.46575827287205807:0.020350380463634753:0.006724473544505397:0.001769598301185631:0.004600955583082641:0.007255353034861086:0.004070076092726951	['True1:2:1:3:6:3:1:2:1:2:1:3:6:3:1:2:1:2:1:3:6:3:1:2:1:2:1:2:1:3:6:3:1:3:6:3:6:3:4:3:6:3:6:3:1:3:4:3:4:7:8:7:4:7:8:7:8:7:4:7:4:7:4:3:1:2:1:3:6:3:1:3:6:3:1:2:1:2:1:3:4:7:4:7:8:5 ', 'True1:3:1:3:6:3:6:3:4:7:4:7:4:3:1:3:1:2:1:2:1:3:1:3:4:7:4:7:8:7:8:7:4:3:1:3:1:3:4:7:8:7:4:7:8:5 ', 'True1:2:1:3:6:3:4:7:4:3:4:7:4:7:8:5 ', 'True1:2:1:3:4:7:8:7:8:5 ', 'True1:2:1:2:1:2:1:2:1:2:1:2:1:2:1:2:1:2:1:2:1:2:1…
4	14	29	1063	12	0.41379310344827586	1.6717299768927218	0.8039321824561838	56.82941666666665	3599.9999999999995	0.2226902809862451:0.18814452446739444:0.25424650088327216:0.12420165783394482:0.00018118403768627983:0.18835590584469508:0.012365810572088598:0.009814135374673492	['True1:2:1:3:6:3:4:7:4:3:1:2:1:3:6:3:1:3:1:3:4:7:4:3:1:3:1:3:6:3:6:3:1:3:1:2:1:2:1:2:1:2:1:3:6:3:1:2:1:3:6:3:1:2:1:2:1:3:4:3:1:3:1:3:1:3:6:3:6:3:6:3:6:3:1:2:1:3:4:7:4:7:4:3:1:3:1:2:1:2:1:3:4:7:8:5 ', 'False1:2:1:2:1:3:4:3:6:3:6:3:1:3:6:3:6:3:4:3:1:2:1:3:6:3:1:3:4:3:1:3:6:3:4:3:4:3:4:3:4:3:1:3:1:2:1:2:1:2:1:3:1:2:1:3:4:3:4:7:4:3:4:3:6:3:6:3:1:3:6:3:6:3:6:3:6:3:1:2:1:2:1:3:1:3:1:2:1:2:1:3:1:2:1:3:…
4	14	49	1058	39	0.7959183673469388	1.5497767763847912	0.7452850899250741	47.771717948717956	3600.0000000000005	0.16433294437961882:0.0035394788020225595:0.28632827693504476:0.26555814858031895:0.0007584597432905484:0.21516919486581096:0.06188253597821859:0.0024309607156748347	['True1:1:3:6:3:1:3:6:3:4:3:1:2:1:3:4:7:4:3:6:3:6:3:6:3:4:3:6:3:4:7:4:3:1:2:1:3:4:3:1:2:1:2:1:3:4:7:4:3:4:7:8:5 ', 'True1:2:1:3:4:3:6:3:1:3:6:3:4:7:4:3:1:2:1:2:1:2:1:2:1:2:1:3:4:7:4:7:8:7:4:3:6:3:4:7:4:7:8:5 ', 'True1:2:1:2:1:3:6:3:4:3:1:2:1:2:1:2:1:2:1:2:1:3:4:3:6:3:4:7:8:7:4:7:4:3:1:3:6:3:1:3:6:3:1:2:1:3:4:7:4:7:8:5 ', 'True1:3:4:3:4:7:8:5 ', 'True1:3:4:3:1:2:1:3:4:3:6:3:4:7:8:7:4:7:8:7:4:7:4:7…
4	14	16	240	14	0.875	1.1657651805100602	0.560614548254297	43.831	973.634	0.44641396236705755:0.42555222252522495:0.058903736023997816:0.021134442323425144:0.0019089173711480775:0.029042814289610034:0.012680665394055086:0.00436323970548132	['True1:1:2:1:3:6:3:1:3:1:2:1:3:6:3:1:2:1:2:1:2:1:2:1:2:1:2:1:3:4:7:8:7:4:3:6:3:1:3:6:3:1:2:1:2:1:2:1:2:1:3:6:3:6:3:6:3:4:3:4:7:4:3:1:3:6:3:1:3:4:7:4:3:1:3:1:3:1:2:1:3:6:3:4:7:8:7:4:3:1:3:4:7:4:7:4:7:8:7:8:5 ', 'True1:2:1:3:6:3:4:7:8:7:4:3:6:3:1:3:4:7:8:7:4:7:8:5 ', 'True1:2:1:2:1:2:1:3:1:3:1:2:1:3:1:3:6:3:4:7:4:7:4:3:6:3:4:7:4:3:6:3:6:3:4:7:4:3:6:3:1:3:6:3:6:3:4:3:6:3:1:3:1:3:4:7:4:7:8:7:8:7:8:5…
4	14	64	799	54	0.84375	1.819976460649204	0.8752236714377515	34.717499999999994	3600.0	0.1909036578077547:0.14532437278171462:0.2260547146568442:0.1862566929710083:0.0006586249374916147:0.15382551317859713:0.07199746307431484:0.024978960592274575	['True1:3:1:3:4:3:6:3:6:3:6:3:6:3:4:3:4:3:4:7:4:3:1:3:4:3:1:3:1:2:1:3:1:3:4:3:4:3:6:3:4:3:1:3:1:3:6:3:1:2:1:3:1:3:6:3:6:3:1:2:1:2:1:2:1:2:1:3:6:3:1:2:1:2:1:2:1:2:1:2:1:3:6:3:6:3:4:7:8:5 ', 'True1:3:6:3:4:7:4:3:6:3:6:3:4:7:4:7:8:7:4:7:4:7:4:3:1:3:6:3:4:3:6:3:1:3:1:3:1:2:1:3:4:7:4:3:4:3:6:3:4:7:8:7:4:7:4:7:8:5 ', 'True1:2:1:3:6:3:1:3:6:3:1:3:6:3:6:3:6:3:6:3:1:2:1:3:1:2:1:2:1:3:4:3:4:7:4:3:4:3:4:3:4…
4	14	48	149	46	0.9583333333333334	1.1356813198849052	0.5461472694093951	4.708152173913042	576.5749999999998	0.005255693668140485:0.0005839659631267206:0.007257862684574956:0.24242929840660715:0.0038374906148327353:0.0007508133811629265:0.4875281555017936:0.25235671977976143	['True1:1:3:1:3:6:3:4:7:4:3:4:7:8:5 ', 'True1:2:1:3:4:7:8:7:8:5 ', 'True1:2:1:3:4:7:4:7:8:7:4:7:8:7:8:7:8:5 ', 'True1:3:1:3:6:3:4:7:4:7:8:7:8:5 ', 'True1:2:1:3:4:3:4:7:4:3:4:3:1:3:4:3:4:7:8:7:4:3:4:3:4:3:6:3:4:7:8:5 ', 'True1:3:6:3:4:7:8:7:8:5 ', 'True1:3:4:7:8:7:4:3:4:7:4:3:1:2:1:3:4:7:8:7:8:5 ', 'True1:3:4:7:8:5 ', 'True1:3:4:7:8:7:8:7:8:7:8:5 ', 'True1:3:4:7:8:7:8:7:8:7:8:7:8:5 ', 'True1:3:4:7…
4	14	27	233	25	0.9259259259259259	1.4670551630705282	0.7055044028241335	25.72504	1003.1259999999999	0.3311993728769271:0.3079435589234387:0.18068983538019337:0.1485497778939117:0.003266266004703423:0.003527567285079697:0.016853932584269662:0.007969689051476353	['True1:2:1:3:4:7:4:7:8:5 ', 'True1:2:1:2:1:2:1:2:1:3:6:3:1:2:1:3:1:3:4:3:4:7:4:7:8:7:4:3:4:3:1:2:1:2:1:3:6:3:4:7:4:3:4:3:1:3:1:3:6:3:6:3:4:3:6:3:4:7:4:7:4:7:4:7:4:3:1:2:1:2:1:3:4:7:4:3:1:2:1:3:4:7:8:7:4:3:4:7:8:7:8:5 ', 'True1:3:6:3:4:3:4:3:1:3:4:7:8:5 ', 'True1:2:1:2:1:2:1:2:1:2:1:2:1:3:6:3:1:2:1:3:4:7:4:3:1:2:1:3:4:3:6:3:4:7:4:7:8:5 ', 'True1:2:1:2:1:3:4:7:8:7:8:7:8:5 ', 'False1:2:1:2:1:2:1:2:…
4	14	21	72	19	0.9047619047619048	1.1822335651926927	0.5685341672253257	4.230578947368421	440.3810000000001	0.2650523560209424:0.0:0.4781122745782432:0.03512216404886562:0.0013816172193135544:0.21742292030250146:0.0015270506108202443:0.0013816172193135544	['True1:3:6:3:4:7:4:7:4:7:8:5 ', 'True1:3:4:7:8:5 ', 'True1:3:1:3:6:3:4:7:8:5 ', 'True1:3:4:7:8:5 ', 'True1:3:6:3:1:3:6:3:4:3:4:7:8:5 ', 'True1:3:4:7:8:5 ', 'True1:3:1:3:1:3:1:3:1:3:4:7:8:5 ', 'True1:3:1:3:1:3:4:7:8:5 ', 'True1:3:6:3:1:3:1:3:1:3:1:3:1:3:4:7:8:5 ', 'True1:3:4:7:8:5 ', 'True1:3:4:7:8:5 ', 'True1:3:1:3:1:3:6:3:6:3:1:3:1:3:1:3:4:7:8:5 ', 'False1:3:1:6:3:6:3:6:3:6:3:6:3:6:3:6:3:6:3:6:…
4	14	11	165	9	0.8181818181818182	1.393259925868977	0.6700163952401661	37.15866666666667	694.428	0.1592825981580223:0.15521085797382453:0.009694619486185167:0.3362094037809016:0.0008725157537566651:0.002714493456131847:0.3341735336888027:0.0018419777023751817	['True1:2:1:2:1:2:1:3:6:3:1:3:6:3:4:7:8:5 ', 'True1:2:1:2:1:3:4:3:6:3:1:3:4:7:4:7:4:3:4:3:1:2:1:2:1:3:4:3:6:3:6:3:1:3:6:3:1:2:1:3:6:3:6:3:1:2:1:3:4:3:4:7:4:3:1:2:1:3:4:3:1:3:1:3:6:3:1:3:6:3:4:7:4:7:8:7:8:7:4:7:4:7:4:7:4:3:6:3:6:3:1:2:1:2:1:3:6:3:1:2:1:2:1:2:1:3:1:3:6:3:4:7:8:5 ', 'True1:2:1:2:1:2:1:2:1:3:6:3:4:3:4:7:4:7:8:5 ', 'True1:3:1:3:1:3:1:2:1:2:1:3:4:3:6:3:4:7:4:7:4:7:8:7:4:3:1:3:4:7:8:7:4…
4	14	19	204	18	0.9473684210526315	1.1816376516855045	0.5682475934047859	26.30627777777778	653.513	0.03882903029070949:0.029680829436877415:0.03516974994917666:0.4421630412685505:0.003659280341532832:0.01301077454767229:0.4309819068916446:0.006505387273836145	['True1:3:4:7:8:5 ', 'True1:3:4:3:1:2:1:2:1:3:4:3:4:7:4:7:4:7:8:7:8:7:4:3:1:2:1:3:1:2:1:2:1:2:1:3:1:3:6:3:6:3:6:3:4:7:8:7:4:3:1:2:1:3:4:3:4:3:1:2:1:2:1:2:1:2:1:3:6:3:1:3:1:3:4:3:6:3:6:3:6:3:6:3:4:3:4:7:4:3:1:2:1:2:1:2:1:2:1:2:1:2:1:2:1:3:1:3:1:2:1:3:6:3:4:7:8:5 ', 'True1:3:4:7:8:7:4:7:8:5 ', 'True1:2:1:2:1:2:1:3:4:3:4:3:6:3:1:2:1:2:1:3:6:3:1:2:1:2:1:2:1:3:4:3:6:3:1:3:1:2:1:2:1:3:6:3:6:3:1:2:1:3:4…
4	18	35	602	19	0.5428571428571428	1.5615571889833113	0.7509502708702444	38.02836842105264	3600.0	0.15819592736503413:0.04444493926674757:0.2745521548892773:0.2576180986205591:0.0002115365345862234:0.24477003751990115:0.019784232734722053:0.0004230730691724468	['True1:2:1:2:1:3:6:3:6:3:1:3:1:2:1:3:4:3:6:3:1:2:1:2:1:3:1:2:1:3:4:3:6:3:4:7:4:3:4:3:6:3:6:3:4:3:6:3:6:3:1:3:6:3:1:3:6:3:4:3:6:3:4:7:8:5 ', 'True1:3:1:3:6:3:6:3:1:3:4:7:8:5 ', 'True1:3:6:3:4:3:4:3:4:3:1:2:1:2:1:2:1:2:1:3:1:2:1:3:1:3:6:3:4:7:8:7:8:7:8:5 ', 'True1:3:4:3:1:2:1:3:1:3:4:3:1:2:1:2:1:3:6:3:4:7:4:7:8:7:8:5 ', 'True1:3:6:3:4:7:4:3:4:3:1:2:1:3:1:2:1:3:6:3:4:3:4:7:8:5 ', 'True1:3:4:3:6:3:4…
4	18	54	535	42	0.7777777777777778	1.7334869487761941	0.8336310081483853	29.830380952380946	3412.876000000001	0.2649165299372347:0.10886267156288251:0.24069588769955985:0.15652264499830715:0.0010938354558949917:0.09081438654061515:0.13534911581633982:0.0017449279891658203	['True1:1:2:1:2:1:2:1:2:1:2:1:2:1:3:1:3:6:3:1:2:1:3:6:3:6:3:6:3:4:3:6:3:6:3:1:3:4:7:4:3:6:3:6:3:1:3:1:3:1:2:1:2:1:3:4:3:4:7:4:3:6:3:4:3:1:3:6:3:1:3:4:7:8:5 ', 'True1:3:6:3:4:3:1:2:1:2:1:3:4:7:8:5 ', 'True1:2:1:3:4:7:8:7:4:7:4:7:4:3:1:2:1:3:4:3:1:2:1:2:1:2:1:3:4:3:1:3:4:7:8:7:8:7:4:3:4:7:8:5 ', 'True1:2:1:2:1:2:1:2:1:2:1:3:1:2:1:3:4:3:6:3:1:3:4:7:8:7:8:5 ', 'True1:3:6:3:6:3:4:7:8:5 ', 'True1:3:4:7…
4	18	43	187	42	0.9767441860465116	1.1333063994569177	0.5450051741014073	14.540404761904764	790.6970000000002	0.01282051282051282:0.0028142589118198874:0.45012507817385866:0.028767979987492184:0.006566604127579738:0.44027517198248906:0.036116322701688554:0.0225140712945591	['True1:2:1:3:6:3:6:3:6:3:4:7:4:3:4:3:6:3:1:3:6:3:6:3:6:3:4:3:6:3:6:3:6:3:1:3:4:7:8:5 ', 'True1:3:1:3:6:3:6:3:1:3:4:7:8:7:8:7:8:5 ', 'True1:2:1:3:1:2:1:2:1:2:1:2:1:2:1:3:6:3:6:3:1:3:6:3:4:3:6:3:1:2:1:2:1:3:4:3:6:3:6:3:6:3:1:3:6:3:6:3:6:3:4:3:1:2:1:2:1:3:6:3:1:2:1:3:1:3:6:3:6:3:6:3:6:3:4:7:4:3:1:2:1:3:1:3:4:7:4:7:8:7:4:7:8:5 ', 'True1:3:6:3:6:3:6:3:6:3:6:3:6:3:4:3:6:3:6:3:4:7:8:5 ', 'False1:3:6:3:…
4	18	33	692	17	0.5151515151515151	1.754287732710469	0.8436340707579123	48.577705882352944	3600.0	0.19878391980444116:0.16540334011215874:0.21258807337564964:0.23220558328711408:0.00034921221831926214:0.12466876193997659:0.05739405517553049:0.00860705408681005	['True1:2:1:3:1:3:6:3:6:3:4:7:8:7:8:5 ', 'True1:2:1:3:6:3:4:3:1:3:1:2:1:2:1:2:1:2:1:2:1:3:4:3:6:3:4:7:4:7:4:3:4:7:8:5 ', 'True1:2:1:2:1:3:4:3:6:3:4:3:1:3:4:3:1:3:6:3:6:3:1:2:1:2:1:3:1:2:1:2:1:2:1:2:1:3:6:3:4:7:8:7:4:7:8:7:8:7:8:5 ', 'True1:2:1:2:1:3:4:3:4:3:6:3:6:3:6:3:6:3:1:3:6:3:6:3:4:7:8:7:8:7:8:5 ', 'True1:3:6:3:6:3:6:3:4:7:4:3:4:7:4:3:4:7:4:3:4:3:1:3:1:2:1:2:1:2:1:2:1:2:1:3:1:3:4:7:8:7:4:7:4…
4	18	26	754	9	0.34615384615384615	1.8151305464262373	0.8728932792984023	78.13833333333334	3600.0	0.22647412153368707:0.04282210431474622:0.27352587846631293:0.13487336069676645:0.0002252477725498048:0.11960656722394634:0.1085694263690059:0.09390329362298529	['True1:1:3:1:2:1:2:1:3:1:3:1:2:1:3:1:2:1:2:1:3:6:3:6:3:1:3:1:3:1:3:1:3:1:3:6:3:4:3:1:3:6:3:1:3:1:2:1:3:6:3:6:3:1:3:4:7:8:7:4:7:8:5 ', 'True1:2:1:3:6:3:6:3:6:3:4:3:1:3:6:3:4:7:8:5 ', 'True1:2:1:2:1:3:1:3:1:3:6:3:1:2:1:2:1:2:1:2:1:2:1:3:6:3:4:7:4:3:6:3:6:3:1:3:4:3:1:3:6:3:4:7:4:3:1:2:1:2:1:2:1:2:1:3:4:7:4:7:8:5 ', 'True1:2:1:3:6:3:6:3:6:3:1:2:1:3:6:3:1:3:1:3:4:3:1:3:1:2:1:3:4:3:1:2:1:3:6:3:6:3:6:3…
4	18	69	493	58	0.8405797101449275	1.5135272872928933	0.7278527705425276	30.604465517241383	3599.999999999999	0.06762580388516873:0.03765829079095671:0.3652456407876417:0.11880925545315918:0.0019226944241861699:0.33348803288470463:0.07180269177219387:0.0034475900019889944	['True1:1:3:4:7:8:5 ', 'True1:3:6:3:6:3:6:3:6:3:1:3:6:3:6:3:6:3:6:3:6:3:4:3:1:3:6:3:1:2:1:3:6:3:6:3:6:3:4:7:8:7:4:7:4:7:4:7:4:7:4:3:1:3:4:3:4:3:4:7:4:3:4:3:6:3:1:2:1:3:1:3:4:7:8:7:8:5 ', 'False1:3:6:3:1:3:6:3:1:2:1:2:1:3:6:3:1:2:1:3:6:3:4:3:1:2:1:3:6:3:6:3:6:3:1:2:1:3:1:2:1:3:6:3:4:7:4:3:6:3:1:2:1:3:6:3:6:3:4:3:6:3:6:3:4:3:6:3:1:2:1:2:1:2:1:2:1:2:1:2:1:2:1:2:1:2:1:3:6:3:6:3:4:7:4:7:4:3:4:7:4:7:8:…
4	18	49	505	35	0.7142857142857143	1.7831023426124142	0.8574909690281411	35.026342857142865	3600.0	0.17404633229038274:0.07992794159476628:0.30274011567270315:0.17420435510887772:0.0011061597294649346:0.03068803135172719:0.15211276508327803:0.08517429916879997	['True1:1:3:4:7:4:7:4:7:4:3:4:3:6:3:1:2:1:3:4:3:4:7:8:5 ', 'True1:2:1:3:1:2:1:3:1:3:1:3:4:3:4:3:4:3:6:3:4:7:4:7:4:7:8:5 ', 'True1:3:1:2:1:3:4:3:6:3:6:3:4:7:4:3:4:7:4:7:4:7:4:3:1:3:1:3:4:3:4:7:4:7:4:7:8:5 ', 'True1:3:4:7:8:7:4:3:1:3:4:7:8:7:8:5 ', 'True1:3:1:2:1:2:1:2:1:3:4:7:8:5 ', 'True1:3:4:7:4:7:4:3:4:7:8:5 ', 'True1:3:6:3:1:2:1:3:6:3:6:3:6:3:6:3:6:3:1:3:4:7:4:3:1:2:1:3:1:3:1:3:4:3:6:3:4:3:4:3…
4	18	40	732	24	0.6	1.8687146404362514	0.8986617815313275	30.813750000000002	3599.9999999999995	0.13889537015432818:0.1236792106929769:0.22932568914369522:0.18034398853371555:0.0003999866671110963:0.10934635512149594:0.1721109296356788:0.0458984700509983	['True1:1:3:1:2:1:2:1:3:4:3:4:3:1:3:4:7:4:7:4:7:4:7:8:5 ', 'True1:3:1:2:1:2:1:3:1:3:4:3:1:2:1:2:1:2:1:3:4:3:1:2:1:3:1:2:1:3:1:3:6:3:1:3:6:3:6:3:1:2:1:2:1:2:1:3:4:7:8:7:4:7:4:3:1:3:1:3:6:3:4:3:1:2:1:3:4:7:4:3:4:3:4:3:6:3:6:3:6:3:1:2:1:2:1:3:1:3:1:3:6:3:4:7:4:7:8:7:4:3:4:7:4:3:4:7:8:7:4:3:1:2:1:3:6:3:6:3:4:7:4:7:4:7:4:7:4:3:6:3:6:3:6:3:4:7:4:7:4:7:8:7:8:7:8:5 ', 'True1:3:4:7:4:7:4:7:4:7:8:5 ', 'Tru…
4	18	37	533	21	0.5675675675675675	1.5966325210909118	0.7678179400999673	41.53295238095237	3600.0	0.23174828565491445:0.20248320288148508:0.2610653182794209:0.11394334002909191:0.00036364895753965504:0.18731384636697374:0.0021818937452379302:0.0009004640853362887	['True1:1:3:4:3:1:3:6:3:1:2:1:2:1:2:1:2:1:3:4:7:8:7:4:3:6:3:6:3:6:3:4:3:6:3:6:3:6:3:1:3:1:2:1:2:1:2:1:3:1:2:1:2:1:3:4:3:4:3:6:3:4:7:4:3:1:2:1:3:6:3:1:2:1:3:1:3:6:3:1:2:1:3:1:3:1:2:1:3:4:7:8:7:4:7:8:7:4:3:4:3:1:3:4:3:4:7:8:5 ', 'True1:3:1:2:1:2:1:3:1:2:1:2:1:3:6:3:4:7:8:5 ', 'True1:2:1:2:1:3:1:2:1:2:1:2:1:2:1:3:6:3:4:7:8:5 ', 'True1:2:1:2:1:2:1:2:1:2:1:2:1:3:6:3:6:3:4:3:6:3:1:3:6:3:1:3:6:3:6:3:6:3…
4	18	46	423	36	0.782608695652174	1.665209295403086	0.8007963975067457	35.693333333333335	3084.959999999999	0.2082244016581688:0.1999191137174469:0.26442592405355825:0.08870047520691:0.0005199832449843283:0.20256236187945056:0.03485332139297734:0.0007944188465038349	['True1:1:3:6:3:6:3:1:2:1:3:4:3:1:3:1:2:1:3:6:3:6:3:1:2:1:3:4:7:8:5 ', 'True1:2:1:2:1:3:4:7:8:7:4:3:1:2:1:3:1:3:4:3:1:3:6:3:4:7:4:7:4:3:4:7:4:3:4:7:4:3:1:3:6:3:1:3:6:3:1:2:1:3:6:3:6:3:6:3:6:3:4:7:8:7:4:3:1:3:1:3:6:3:4:3:1:3:4:7:8:7:8:5 ', 'True1:2:1:3:6:3:1:2:1:2:1:2:1:3:1:2:1:2:1:2:1:2:1:2:1:3:6:3:4:7:8:5 ', 'True1:3:1:2:1:3:1:2:1:2:1:3:1:3:4:7:4:7:8:7:4:7:8:7:4:7:8:5 ', 'True1:2:1:3:6:3:6:3:1:3…
5	2	2	72	2	1.0	1.8588121877331685	0.8938997083955357	34.15	68.3	0.043478260869565216:0.08695652173913043:0.021739130434782608:0.20652173913043478:0.08695652173913043:0.09782608695652174:0.2826086956521739:0.17391304347826086	['True1:6:7:4:2:4:2:3 ', 'True1:6:1:6:1:6:7:8:7:8:7:8:7:8:7:8:7:4:2:4:7:8:8:7:7:6:7:8:7:8:7:6:7:8:7:6:7:4:5:4:7:6:7:8:7:8:7:8:7:8:7:6:7:8:7:4:5:4:5:4:5:4:5:4:5:4:5:4:2:4:7:8:7:4:5:4:2:4:2:4:2:4:2:3 ']
5	2	3	36	3	1.0	1.8010576207769398	0.8661256326167222	8.812666666666667	26.438	0.07692307692307693:0.10256410256410256:0.07692307692307693:0.15384615384615385:0.0:0.07692307692307693:0.3076923076923077:0.20512820512820512	['True1:6:7:8:7:8:7:8:7:8:7:8:7:4:2:3 ', 'True1:6:7:4:7:8:7:8:8:7:4:2:4:7:4:2:3 ', 'True1:6:7:4:2:3 ']
5	2	5	88	5	1.0	1.4535558110710831	0.6990125867625289	10.7348	53.674	0.04242424242424243:0.03636363636363636:0.030303030303030304:0.06060606060606061:0.0:0.34545454545454546:0.4121212121212121:0.07272727272727272	['True1:6:7:6:1:6:7:4:2:3 ', 'True1:6:7:8:7:6:7:6:7:4:2:4:7:8:7:6:7:6:7:6:7:6:7:6:7:7:6:4:2:3 ', 'True1:6:7:6:7:7:6:6:7:7:6:7:6:7:6:7:6:7:4:2:3 ', 'True1:6:6:7:4:7:6:7:6:7:6:6:7:6:7:8:7:8:7:7:6:6:7:6:6:7:4:7:8:7:6:7:6:7:8:7:8:7:4:7:7:6:7:8:7:4:2:3 ', 'True1:7:6:8:7:8:7:6:7:6:6:7:6:7:6:7:8:7:6:7:8:7:6:7:6:7:6:7:7:6:7:6:6:7:6:1:6:6:7:6:7:7:6:6:7:6:7:6:7:6:7:6:7:4:2:3 ']
5	2	3	215	3	1.0	1.6433628851275404	0.7902904949181606	59.865	179.595	0.0765661252900232:0.016241299303944315:0.0069605568445475635:0.18561484918793503:0.02088167053364269:0.12993039443155452:0.3689095127610209:0.19489559164733178	['True1:6:1:6:7:8:7:4:7:8:7:8:7:8:7:4:7:4:7:8:7:4:7:8:7:4:2:4:7:4:7:6:1:6:1:6:1:6:7:4:7:8:7:4:7:8:7:4:7:8:7:4:7:8:7:4:2:4:7:4:7:8:7:8:7:4:7:6:1:6:1:6:1:6:7:8:7:8:7:8:7:6:1:6:1:6:7:8:7:4:7:8:7:6:7:4:7:8:7:8:7:4:7:4:7:4:7:8:7:4:5:4:2:4:7:6:7:8:4:8:7:7:8:7:8:7:8:7:4:2:3 ', 'True1:6:7:4:7:4:7:8:8:4:7:8:7:8:7:8:4:7:4:6:7:7:4:7:8:7:8:7:4:7:8:7:4:7:7:4:4:7:4:5:4:7:4:7:8:7:8:7:4:7:8:8:4:7:8:7:4:7:6:7:7:4…
5	2	2	66	2	1.0	1.6977710373763495	0.8164552853959235	21.793	43.586	0.2602739726027397:0.0273972602739726:0.0273972602739726:0.1232876712328767:0.0410958904109589:0.3287671232876712:0.1643835616438356:0.0273972602739726	['True1:6:7:6:7:4:7:4:5:4:7:6:1:6:1:6:1:6:1:6:7:6:1:6:1:6:1:6:1:6:6:1:6:1:6:7:4:2:3 ', 'True1:6:1:6:1:6:1:6:1:6:7:6:1:6:1:6:1:6:7:8:7:8:7:4:5:4:7:4:5:4:7:4:2:3 ']
5	2	5	75	5	1.0	1.6802045735497635	0.8080076019797332	12.410800000000002	62.05400000000001	0.04504504504504504:0.04504504504504504:0.04504504504504504:0.09009009009009009:0.036036036036036036:0.08108108108108109:0.38738738738738737:0.2702702702702703	['True1:6:7:8:7:8:7:8:7:8:7:8:7:8:7:4:2:3 ', 'True1:6:7:4:5:4:2:3 ', 'True1:6:7:8:7:8:7:8:7:6:7:8:7:8:7:8:7:8:7:8:7:8:7:7:8:7:8:7:4:7:6:7:8:7:8:7:4:5:4:2:3 ', 'True1:6:7:8:7:8:7:7:8:7:8:7:8:7:8:7:4:5:4:5:4:2:3 ', 'True1:6:7:8:7:6:7:7:8:7:8:7:8:7:8:7:6:7:4:2:3 ']
5	2	3	286	3	1.0	1.5961313638507202	0.7675769344115906	74.61233333333332	223.837	0.1372854914196568:0.0062402496099844:0.0046801872074883:0.0811232449297972:0.0093603744149766:0.25117004680187205:0.3338533541341654:0.17628705148205928	['True1:6:7:8:7:6:1:6:7:6:7:8:7:6:1:6:1:6:1:6:7:8:7:6:7:6:7:8:7:4:7:8:7:8:7:6:1:6:7:4:7:8:7:6:1:6:7:8:7:6:7:8:7:6:1:6:7:8:7:4:7:6:1:6:7:6:7:8:7:4:7:8:7:8:4:7:7:8:7:8:7:8:7:6:7:8:7:4:5:4:5:4:7:8:7:6:1:6:1:6:1:6:7:8:7:8:7:4:7:8:7:6:7:8:7:8:7:8:7:4:5:4:7:8:7:4:7:8:7:8:4:7:6:7:8:7:4:7:8:7:4:7:6:1:6:1:6:7:8:7:4:2:3 ', 'True1:6:1:6:1:6:1:6:1:6:7:6:1:6:1:6:7:6:7:8:4:7:5:4:7:8:4:7:8:7:8:7:8:7:6:7:8:7:8:7…
5	2	5	110	5	1.0	1.8697701716341704	0.8991693847395745	16.6128	83.06400000000001	0.16216216216216217:0.05405405405405406:0.033783783783783786:0.20270270270270271:0.0472972972972973:0.20270270270270271:0.23648648648648649:0.060810810810810814	['True1:6:1:6:1:6:1:6:7:8:7:4:2:3 ', 'True1:6:7:4:7:4:7:6:7:8:7:4:5:4:2:3 ', 'True1:6:1:6:1:6:1:7:6:8:7:4:5:4:2:4:7:8:7:4:2:3 ', 'True1:6:7:6:7:6:1:6:1:6:1:6:1:6:1:6:1:6:1:6:1:6:7:4:7:8:7:4:5:4:7:8:7:4:5:4:7:4:7:4:5:4:7:4:7:4:7:4:5:4:5:4:7:4:7:8:7:4:7:8:7:8:7:6:7:6:1:6:7:4:2:3 ', 'True1:6:1:6:1:6:1:6:7:6:1:6:7:4:7:4:2:4:7:4:2:4:2:3 ']
5	2	4	78	4	1.0	1.7458964036656865	0.839598694491454	16.416	65.664	0.04:0.12:0.04:0.37:0.22:0.05:0.12:0.04	['True1:6:7:6:7:8:7:4:5:4:5:4:2:4:5:4:5:4:2:4:2:3 ', 'True1:6:7:4:2:3 ', 'True1:6:7:8:7:8:7:4:2:4:5:4:2:4:5:4:5:4:5:4:2:4:5:4:5:4:5:4:2:3 ', 'True1:6:7:4:7:4:7:4:7:8:7:4:5:4:5:4:5:4:5:4:5:4:5:4:2:4:5:4:5:4:5:4:5:4:5:4:2:4:2:4:2:3 ']
5	2	3	33	3	1.0	2.010667969379805	0.9669269027661757	7.682666666666667	23.048000000000002	0.10714285714285714:0.10714285714285714:0.10714285714285714:0.17857142857142858:0.07142857142857142:0.14285714285714285:0.21428571428571427:0.07142857142857142	['True1:6:7:8:7:8:7:4:5:4:2:3 ', 'True1:6:7:4:5:4:2:3 ', 'True1:6:7:6:7:4:2:3 ']
5	6	7	127	7	1.0	1.7945034841867844	0.8629737591647468	30.872999999999998	216.111	0.18928571428571428:0.039285714285714285:0.025:0.1392857142857143:0.02857142857142857:0.2642857142857143:0.24285714285714285:0.07142857142857142	['True1:6:7:8:7:8:7:4:2:3 ', 'True1:6:7:8:7:6:1:6:1:6:1:6:1:6:7:6:7:4:7:6:1:6:7:8:7:8:7:8:7:4:7:8:7:4:7:6:1:6:7:4:2:3 ', 'True1:6:7:8:7:4:2:4:5:4:2:4:7:6:7:8:7:8:7:8:7:4:7:6:1:6:7:6:7:4:7:4:7:6:1:6:1:6:7:8:7:6:1:6:1:6:7:6:7:4:7:6:7:6:7:4:2:3 ', 'True1:6:1:6:1:6:1:6:7:4:7:4:7:6:7:6:1:6:1:6:1:6:7:4:7:4:2:3 ', 'True1:6:1:6:1:6:7:8:7:8:7:4:7:4:7:8:7:8:7:4:5:4:7:4:7:8:7:8:7:6:1:6:1:6:1:6:1:6:1:6:1:6:7…
5	6	6	83	6	1.0	1.849129676581801	0.8892434047883925	23.5145	141.08700000000002	0.13076923076923078:0.06153846153846154:0.046153846153846156:0.16923076923076924:0.03076923076923077:0.2230769230769231:0.27692307692307694:0.06153846153846154	['True1:6:1:6:1:6:7:6:7:4:2:4:7:6:7:4:7:4:5:4:7:6:7:6:7:6:1:6:1:6:7:4:7:8:7:6:7:6:7:4:7:6:1:6:7:6:1:6:1:6:7:4:7:8:7:6:7:4:7:4:7:4:5:4:7:6:7:4:2:3 ', 'True1:6:7:8:7:4:2:3 ', 'True1:6:7:6:1:6:1:6:7:4:2:4:7:4:5:4:2:3 ', 'True1:6:7:8:7:8:7:8:7:4:2:3 ', 'True1:6:1:6:7:8:7:4:2:3 ', 'True1:6:1:6:7:8:7:4:5:4:2:3 ']
5	6	5	89	5	1.0	1.84303062303827	0.8863103800212696	24.3572	121.786	0.13513513513513514:0.04054054054054054:0.033783783783783786:0.14189189189189189:0.05405405405405406:0.25:0.2702702702702703:0.07432432432432433	['True1:6:1:6:1:6:7:6:7:4:2:3 ', 'True1:6:7:6:7:4:7:4:7:6:1:6:7:6:7:6:1:6:7:8:7:8:7:6:1:6:1:6:7:8:7:4:5:4:2:3 ', 'True1:6:7:4:5:4:5:4:5:4:5:4:2:4:7:8:7:6:1:6:7:8:7:4:7:4:7:4:5:4:5:4:2:3 ', 'True1:6:7:6:1:6:1:6:7:8:7:4:5:4:7:6:7:8:7:4:2:3 ', 'True1:6:7:8:7:6:1:6:7:8:7:6:7:8:7:6:1:6:1:6:1:6:7:6:7:4:7:6:7:6:7:6:1:6:7:6:1:6:7:8:7:4:2:3 ']
5	6	5	68	5	1.0	1.936386092548262	0.9312048709885784	24.0228	120.114	0.13392857142857142:0.08035714285714286:0.044642857142857144:0.17857142857142858:0.05357142857142857:0.19642857142857142:0.23214285714285715:0.08035714285714286	['True1:6:1:6:7:6:7:8:7:6:1:6:7:8:7:4:2:3 ', 'True1:6:7:4:5:4:5:4:2:3 ', 'True1:6:1:6:1:6:1:6:1:6:1:6:7:6:7:8:7:8:7:6:1:6:7:8:7:8:7:4:5:4:7:8:7:4:7:4:2:4:7:6:1:6:1:6:7:6:7:4:7:8:7:6:7:4:5:4:2:3 ', 'True1:6:7:8:7:4:5:4:5:4:2:4:2:4:7:4:2:4:2:3 ', 'True1:6:7:4:2:3 ']
5	6	8	220	8	1.0	1.2583106655955802	0.6051195190508115	46.635124999999995	373.08099999999996	0.40458015267175573:0.014679976512037582:0.004697592483852026:0.03992953611274222:0.014679976512037582:0.4357017028772754:0.06928948913681739:0.01644157369348209	['True1:6:1:6:7:6:1:6:7:6:7:6:7:4:2:4:2:4:2:3 ', 'True1:6:7:6:1:6:7:6:1:6:7:8:7:8:7:8:7:4:7:6:7:4:5:4:7:8:7:6:7:4:7:8:7:6:7:8:7:8:7:4:5:4:2:4:5:4:5:4:7:8:7:8:7:8:7:8:7:4:5:4:7:6:1:6:7:4:7:8:7:6:7:4:2:3 ', 'True1:6:1:6:7:4:5:4:5:4:7:4:5:4:7:4:2:4:7:4:2:4:2:3 ', 'True1:6:7:4:2:4:7:6:1:6:1:6:7:4:2:3 ', 'True1:6:7:6:1:6:1:6:1:6:7:6:1:6:1:6:1:6:7:6:7:8:7:8:7:6:1:6:1:6:1:6:1:6:1:6:1:6:1:6:1:6:1:6:1:6:7…
5	6	3	103	3	1.0	1.7964212742180612	0.8638960212206099	56.49533333333333	169.486	0.16336633663366337:0.0297029702970297:0.01485148514851485:0.19801980198019803:0.10396039603960396:0.25742574257425743:0.20297029702970298:0.0297029702970297	['True1:6:1:6:7:6:1:6:1:6:1:6:7:4:5:4:5:4:7:6:7:8:7:4:5:4:5:4:5:4:5:4:5:4:7:6:1:6:7:4:2:3 ', 'True1:6:1:6:1:6:1:6:1:6:1:6:1:6:7:4:7:8:7:8:7:6:1:6:7:4:5:4:7:4:7:4:2:3 ', 'True1:6:1:6:7:8:7:6:7:6:7:8:7:4:7:6:1:6:7:4:7:4:7:4:5:4:7:6:1:6:1:6:1:6:7:6:1:6:1:6:1:6:7:6:1:6:1:6:7:6:1:6:7:6:7:4:5:4:7:6:7:8:7:6:7:4:2:4:5:4:5:4:5:4:5:4:5:4:7:6:1:6:7:4:2:4:5:4:5:4:2:4:7:4:7:6:1:6:7:6:1:6:1:6:1:6:1:6:7:6:1:6:7…
5	6	4	100	4	1.0	1.7476261937984572	0.8404305477068963	51.2735	205.094	0.225:0.07:0.02:0.11:0.02:0.32:0.185:0.05	['True1:6:1:6:7:6:1:6:1:6:7:4:2:3 ', 'True1:6:1:6:1:6:7:8:7:4:2:4:2:4:2:4:2:3 ', 'True1:6:1:6:1:6:7:6:7:4:5:4:2:4:7:8:7:6:7:8:7:6:1:6:7:4:2:4:5:4:2:3 ', 'True1:6:1:6:7:6:1:6:1:6:1:6:1:6:7:4:2:4:2:4:7:8:7:4:2:4:5:4:2:4:2:4:7:6:1:6:1:6:1:6:1:6:1:6:1:6:1:6:1:6:1:6:7:6:1:6:7:6:1:6:7:8:7:6:1:6:1:6:1:6:1:6:7:8:7:6:1:6:1:6:7:6:7:6:1:6:1:6:1:6:7:4:7:6:1:6:7:8:7:6:7:8:7:6:7:6:7:6:7:6:7:6:1:6:1:6:1:6:1:6:1…
5	6	4	97	4	1.0	1.8717216466010045	0.9001078458252647	42.6075	170.43	0.12195121951219512:0.036585365853658534:0.024390243902439025:0.15853658536585366:0.06707317073170732:0.1951219512195122:0.27439024390243905:0.12195121951219512	['True1:6:7:4:5:4:5:4:2:4:5:4:2:3 ', 'True1:6:1:6:1:6:7:6:1:6:1:6:7:6:7:4:5:4:2:4:7:6:1:6:1:6:7:8:7:8:7:8:7:8:7:6:7:6:7:8:7:8:7:4:7:8:7:4:5:4:7:8:7:6:7:4:5:4:5:4:5:4:5:4:5:4:7:8:7:6:7:6:1:6:7:6:7:8:7:8:7:4:5:4:2:3 ', 'True1:6:1:6:1:6:7:8:7:4:7:6:1:6:1:6:1:6:7:8:7:8:7:8:7:8:7:8:7:8:7:4:7:4:7:4:2:3 ', 'True1:6:1:6:1:6:1:6:1:6:7:4:7:8:7:4:7:8:7:6:7:6:7:4:2:3 ']
5	6	2	32	2	1.0	1.9164667943675955	0.921625713420833	23.7735	47.547	0.0625:0.10416666666666667:0.041666666666666664:0.1875:0.0625:0.16666666666666666:0.2708333333333333:0.10416666666666667	['True1:6:7:8:7:6:7:6:7:6:7:8:7:8:7:4:7:6:1:6:7:8:7:6:7:4:2:3 ', 'True1:6:7:8:7:4:2:4:5:4:5:4:2:4:2:4:5:4:2:3 ']
5	6	11	112	11	1.0	1.9246734610914267	0.9255722858823996	16.893	185.823	0.14615384615384616:0.08461538461538462:0.04230769230769231:0.16153846153846155:0.03461538461538462:0.19615384615384615:0.23461538461538461:0.1	['True1:6:7:8:7:8:7:4:7:8:7:4:2:3 ', 'True1:6:7:4:2:4:2:3 ', 'True1:6:7:8:7:6:7:8:7:6:1:6:1:6:1:6:1:6:1:6:1:6:7:4:7:6:1:6:1:6:7:6:7:8:7:4:7:6:1:6:7:4:2:3 ', 'True1:6:7:6:7:6:1:6:7:6:1:6:1:6:1:6:1:6:1:6:7:8:7:4:2:3 ', 'True1:6:1:6:7:4:5:4:5:4:7:8:7:4:7:8:7:6:1:6:1:6:7:4:7:6:7:4:5:4:7:4:2:4:2:4:2:4:2:3 ', 'True1:6:7:8:7:8:7:4:7:4:5:4:2:3 ', 'True1:6:1:6:7:8:7:8:7:6:7:8:7:4:5:4:2:3 ', 'True1:6:1:6:1…
5	10	27	1053	16	0.5925925925925926	1.5233832248347114	0.7325924746141583	49.229	2767.664	0.23797544777621252:0.0006439927550815054:0.0003219963775407527:0.123847856711612:0.0006439927550815054:0.28937411954115516:0.2692493459448581:0.07794324813845845	['True1:6:1:6:1:6:1:6:1:6:1:6:7:6:7:4:7:6:7:8:7:6:1:6:1:6:1:6:1:6:7:4:5:4:7:6:1:6:7:8:7:6:7:4:5:4:7:6:1:6:1:6:7:6:1:6:1:6:7:4:2:4:7:8:7:6:1:6:7:6:7:4:2:4:5:4:2:3 ', 'True1:6:1:6:1:6:1:6:7:8:7:6:7:4:7:6:7:8:7:6:1:6:1:6:1:6:7:8:7:6:7:8:7:4:2:3 ', 'True1:6:7:8:7:6:1:6:7:4:5:4:5:4:5:4:5:4:5:4:2:3 ', 'True1:6:1:6:7:8:7:8:7:4:5:4:2:3 ', 'True1:6:7:6:7:6:7:6:7:4:7:8:7:6:7:6:1:6:1:6:1:6:7:6:7:6:7:6:7:6:7…
5	10	6	84	5	0.8333333333333334	0.7509635779992287	0.3611371432892399	63.5462	497.731	0.0020319571441765956:0.001293063637203288:0.00046180844185831715:0.49524337304885935:0.0008312551953449709:0.0031402974046365567:0.4960746282442043:0.0009236168837166343	['True1:6:1:6:1:6:7:4:7:6:7:4:7:6:7:6:1:6:1:6:1:6:7:4:2:4:7:4:5:4:2:4:5:4:7:8:7:4:2:4:2:3 ', 'True1:6:1:6:7:4:2:4:5:4:5:4:2:4:7:8:7:8:7:8:7:8:7:6:7:6:7:4:7:4:7:4:2:4:7:8:7:8:7:8:7:6:7:4:2:4:7:8:7:4:2:4:5:4:7:6:1:6:7:8:7:4:5:4:2:4:2:3 ', 'True1:6:1:6:7:6:1:6:1:6:1:6:7:4:5:4:5:4:2:3 ', 'True1:6:7:4:2:3 ', 'True1:6:1:6:7:6:1:6:1:6:7:4:7:6:1:6:7:6:7:6:1:6:7:4:7:4:7:4:7:4:7:4:7:4:7:4:7:4:7:4:7:4:7:4:7…
5	10	20	164	20	1.0	1.4023158028789249	0.6743713515245501	21.883499999999998	437.66999999999996	0.3750841750841751:0.028282828282828285:0.013468013468013467:0.05185185185185185:0.010774410774410775:0.41144781144781145:0.07676767676767676:0.03232323232323232	['True1:6:1:6:1:6:1:6:1:6:1:6:1:6:1:6:1:6:1:6:7:4:7:6:1:6:1:6:1:6:1:6:1:6:1:6:1:6:7:4:2:3 ', 'True1:6:7:8:7:8:7:4:5:4:7:4:2:4:2:3 ', 'True1:6:1:6:7:4:2:3 ', 'True1:6:1:6:7:4:7:4:2:3 ', 'True1:6:7:8:7:6:1:6:1:6:1:6:7:6:1:6:1:6:1:6:1:6:1:6:1:6:1:6:1:6:1:6:1:6:1:6:1:6:1:6:1:6:1:6:1:6:1:6:1:6:1:6:1:6:1:6:1:6:1:6:1:6:1:6:1:6:1:6:1:6:1:6:1:6:1:6:1:6:1:6:1:6:1:6:7:6:1:6:1:6:7:6:1:6:1:6:1:6:1:6:7:8:7:4:5…
5	10	47	1289	36	0.7659574468085106	1.7115006014668617	0.8230578100715732	49.85305555555556	3600.0	0.2057884984902553:0.01840859181992863:0.0006176228383200659:0.11516950315673895:0.01755078232226187:0.20973442217952237:0.23617211089761186:0.19655846829536097	['True1:6:1:6:1:6:7:6:7:6:1:6:1:6:1:6:1:6:1:6:1:6:1:6:7:8:7:4:7:4:5:4:5:4:7:6:1:6:1:6:1:6:1:6:1:6:1:6:1:6:1:6:1:6:7:6:7:6:1:6:7:8:7:8:7:4:7:4:5:4:7:4:7:8:7:4:5:4:2:3 ', 'True1:6:7:6:7:6:1:6:1:6:1:6:1:6:7:8:7:6:7:4:7:6:7:8:7:6:7:8:7:8:7:8:7:6:1:6:1:6:1:6:1:6:7:8:7:8:7:8:7:4:5:4:5:4:2:3 ', 'True1:6:1:6:7:4:7:8:7:8:7:6:1:6:1:6:7:6:7:8:7:6:7:6:1:6:1:6:1:6:1:6:1:6:7:6:1:6:1:6:7:8:7:8:7:8:7:8:7:4:7:6:1…
5	10	4	85	4	1.0	1.9230400425196557	0.9247867775913362	38.30625	153.225	0.1386861313868613:0.10218978102189781:0.029197080291970802:0.21897810218978103:0.06569343065693431:0.1897810218978102:0.19708029197080293:0.058394160583941604	['True1:1:6:7:8:7:4:7:8:7:8:7:8:7:6:1:6:1:6:1:6:1:6:7:4:5:4:5:4:2:4:7:4:2:4:5:4:5:4:7:6:7:8:7:6:7:4:2:3 ', 'True1:6:1:6:1:6:7:8:7:4:5:4:2:4:7:4:5:4:2:4:2:4:2:4:5:4:2:4:2:4:2:4:7:4:2:3 ', 'True1:6:1:6:7:6:1:6:1:6:1:6:7:6:1:6:7:4:7:8:7:4:2:4:5:4:5:4:2:3 ', 'True1:6:7:8:7:6:1:6:1:6:1:6:7:4:7:6:7:6:7:4:2:3 ']
5	10	14	123	14	1.0	1.7692067897023864	0.8508086206035721	19.93514285714286	279.09200000000004	0.056451612903225805:0.12365591397849462:0.03763440860215054:0.3655913978494624:0.1989247311827957:0.07258064516129033:0.12096774193548387:0.024193548387096774	['True1:6:1:6:7:6:7:8:7:4:7:4:5:4:5:4:2:4:2:4:2:3 ', 'True1:6:7:6:1:6:7:8:7:6:7:6:1:6:7:4:5:4:2:4:5:4:2:3 ', 'True1:6:1:6:7:6:1:6:7:4:5:4:5:4:5:4:7:4:5:4:7:4:2:4:7:8:7:4:7:8:7:4:2:4:2:4:5:4:5:4:7:8:7:6:1:6:7:4:5:4:7:4:5:4:5:4:2:4:7:8:7:4:5:4:2:4:5:4:5:4:5:4:2:3 ', 'True1:6:1:6:7:4:7:8:7:4:7:4:5:4:5:4:2:4:2:4:5:4:5:4:5:4:5:4:5:4:5:4:5:4:5:4:2:4:5:4:2:3 ', 'True1:6:7:4:2:3 ', 'True1:6:7:4:5:4:2:3 '…
5	10	9	132	9	1.0	1.8773483932361654	0.9028137389808932	36.55566666666667	329.001	0.17575757575757575:0.06060606060606061:0.02727272727272727:0.18787878787878787:0.07272727272727272:0.23939393939393938:0.19090909090909092:0.045454545454545456	['True1:6:1:6:1:6:7:6:1:6:1:6:7:6:1:6:1:6:1:6:7:8:7:4:2:3 ', 'True1:6:7:8:7:6:7:6:1:6:1:6:7:4:2:4:5:4:7:4:5:4:2:4:2:4:2:3 ', 'True1:6:1:6:7:6:1:6:1:6:1:6:1:6:1:6:1:6:1:6:1:6:1:6:7:6:1:6:1:6:1:6:1:6:1:6:1:6:1:6:7:4:7:8:7:8:7:8:7:4:5:4:5:4:7:6:1:6:7:4:5:4:5:4:5:4:5:4:7:8:7:6:1:6:1:6:7:6:7:8:7:6:7:4:7:4:2:4:2:4:5:4:2:3 ', 'True1:6:7:4:2:3 ', 'True1:6:7:4:2:3 ', 'True1:6:1:6:1:6:7:4:7:4:7:8:7:6:7:4:5…
5	10	21	199	21	1.0	1.869932299166707	0.8992473516019686	25.38647619047619	533.116	0.21668597914252608:0.06257242178447277:0.02433371958285052:0.14716106604866744:0.054461181923522596:0.2549246813441483:0.17149478563151796:0.06836616454229433	['True1:6:7:6:7:8:7:6:7:6:7:4:5:4:2:3 ', 'True1:6:1:6:1:6:7:8:7:4:7:4:5:4:2:4:2:3 ', 'True1:6:1:6:1:6:1:6:1:6:7:8:7:4:7:6:7:8:7:6:1:6:1:6:1:6:1:6:1:6:7:6:7:4:5:4:2:4:7:6:1:6:7:4:5:4:2:3 ', 'True1:6:1:6:1:6:1:6:7:6:1:6:7:6:1:6:1:6:7:6:1:6:7:4:7:4:7:4:2:3 ', 'True1:6:7:6:7:6:7:8:7:6:1:6:7:6:7:8:7:4:5:4:5:4:5:4:7:4:2:3 ', 'True1:6:1:6:7:8:7:6:7:8:7:8:7:4:7:8:7:8:7:4:2:4:2:4:7:8:7:4:5:4:5:4:2:4:2:3 '…
5	10	24	637	19	0.7916666666666666	1.4292206034817718	0.687309825659828	40.85821052631579	1676.3059999999998	0.0436053363503512:0.0018384952623391316:0.0008956771790882949:0.3620421439683213:0.324517984254938:0.09381039928345826:0.17008438221845096:0.003205581483052845	['True1:6:7:4:5:4:2:4:5:4:2:4:7:6:1:6:1:6:7:4:7:6:1:6:1:6:1:6:7:6:1:6:7:8:7:6:7:4:2:4:7:8:7:6:1:6:1:6:1:6:1:6:7:4:7:8:7:6:7:8:7:4:7:4:7:4:7:6:1:6:7:4:2:3 ', 'True1:6:7:6:7:8:7:8:7:6:7:6:7:8:7:4:2:3 ', 'True1:6:1:6:7:6:1:6:1:6:7:8:7:8:7:8:7:8:7:4:5:4:5:4:2:4:2:4:5:4:2:3 ', 'True1:6:7:4:2:4:5:4:2:3 ', 'True1:6:7:6:1:6:7:4:5:4:2:3 ', 'True1:6:7:6:1:6:7:6:1:6:7:8:7:8:7:4:5:4:7:4:5:4:2:3 ', 'True1:6:1…
5	10	6	94	6	1.0	1.7753007478765155	0.8537391950159723	37.80883333333333	226.853	0.11160714285714286:0.049107142857142856:0.026785714285714284:0.125:0.017857142857142856:0.23214285714285715:0.32142857142857145:0.11607142857142858	['True1:6:1:6:7:8:7:8:7:6:7:6:7:6:1:6:7:8:7:8:7:8:7:6:7:8:7:8:7:8:7:8:7:6:1:6:1:6:7:6:7:4:7:6:1:6:1:6:7:6:1:6:7:4:5:4:7:6:7:4:5:4:2:4:7:6:1:6:1:6:7:6:1:6:7:4:7:8:7:4:2:3 ', 'True1:6:1:6:7:8:7:8:7:4:7:8:7:6:7:4:2:3 ', 'True1:6:1:6:7:4:7:8:7:6:7:6:1:6:7:4:2:4:7:8:7:8:7:6:7:6:1:6:1:6:7:4:5:4:7:8:7:4:7:6:7:8:7:6:7:8:7:6:7:4:7:4:5:4:7:6:1:6:7:8:7:6:1:6:7:8:7:8:7:6:7:6:7:4:2:4:2:3 ', 'True1:6:7:8:7:6:1…
5	14	56	901	45	0.8035714285714286	1.929569137718521	0.9279266086796345	37.721488888888885	3600.0	0.16173903088239502:0.09528034574544206:0.0012879590142820343:0.1584762013795472:0.10114771458828244:0.17533415381092762:0.1695240275909442:0.1372105669881794	['True1:6:7:8:7:4:5:4:2:4:5:4:5:4:2:4:7:8:7:8:7:6:7:8:7:6:1:6:7:6:7:8:7:6:7:4:2:3 ', 'True1:6:1:6:7:6:1:6:7:8:7:6:7:6:1:6:7:8:7:8:7:6:7:8:7:4:7:4:5:4:5:4:7:6:1:6:1:6:7:4:5:4:7:6:7:8:7:8:7:8:7:6:7:8:7:8:7:4:7:8:7:6:1:6:7:4:7:4:2:4:7:8:7:4:7:6:7:8:7:8:7:6:7:8:7:4:5:4:2:3 ', 'True1:6:7:8:7:8:7:8:7:8:7:6:1:6:7:6:7:8:7:6:7:6:7:4:7:8:7:8:7:8:7:4:5:4:2:4:7:6:7:8:7:8:7:4:2:4:7:4:7:8:7:6:7:4:7:4:2:3 ', 'T…
5	14	21	136	20	0.9523809523809523	0.9097181297652016	0.43748194480634633	14.341000000000003	466.82	0.47879951142906996:0.005932647007503054:0.003489792357354737:0.015878555225964056:0.006805095096841738:0.4777525737218635:0.010294887454196475:0.0010469377072064212	['True1:1:6:1:6:1:6:1:6:7:6:1:6:1:6:1:6:1:6:7:6:7:4:2:4:2:3 ', 'True1:6:1:6:1:6:1:6:7:4:7:6:7:8:7:4:5:4:7:8:7:4:7:4:2:3 ', 'True1:6:1:6:7:4:7:4:2:3 ', 'False1:6:1:6:1:6:1:6:1:6:1:6:1:6:1:6:1:6:1:6:1:6:1:6:1:6:1:6:1:6:1:6:1:6:1:6:1:6:1:6:1:6:1:6:1:6:1:6:1:6:1:6:1:6:1:6:1:6:1:6:1:6:1:6:1:6:1:6:1:6:1:6:1:6:1:6:1:6:1:6:1:6:1:6:1:6:1:6:1:6:1:6:1:6:1:6:1:6:1:6:1:6:1:6:1:6:1:6:1:6:1:6:1:6:1:6:1:6:1:6:1:…
5	14	29	251	27	0.9310344827586207	1.1822549002188318	0.5685444272041283	22.843925925925927	976.786	0.0429042904290429:0.006887645286267757:0.0038743004735256135:0.01922800975749749:0.003156837422872722:0.0627062706270627:0.4604677859090257:0.40077486009470514	['True1:6:1:6:1:6:1:6:7:8:7:6:7:8:7:8:7:8:7:6:7:8:7:4:5:4:2:4:7:6:7:6:7:6:7:4:7:4:7:6:7:8:7:4:5:4:2:3 ', 'True1:6:7:6:1:6:1:6:1:6:1:6:7:6:7:6:7:8:7:4:7:8:7:6:1:6:7:6:7:6:1:6:1:6:1:6:7:4:2:4:5:4:5:4:7:4:5:4:7:4:2:3 ', 'True1:6:1:6:1:6:1:6:7:8:7:6:1:6:7:8:7:8:7:6:1:6:7:6:7:4:7:4:5:4:7:8:7:6:1:6:7:8:7:6:1:6:1:6:1:6:1:6:1:6:1:6:7:4:7:4:5:4:2:4:2:4:7:6:7:6:1:6:7:8:7:6:7:8:7:6:7:6:1:6:1:6:1:6:7:6:7:8:7…
5	14	28	157	27	0.9642857142857143	0.9660049663260655	0.4645501914642416	13.455333333333336	543.2940000000001	0.46814359637774905:0.007276843467011643:0.004366106080206986:0.011157826649417852:0.0016170763260025874:0.47347994825355755:0.022477360931435965:0.01148124191461837	['True1:6:1:6:1:6:1:6:1:6:7:4:7:8:7:8:7:4:2:3 ', 'True1:6:7:4:5:4:7:4:2:3 ', 'True1:6:7:8:7:6:7:8:7:6:1:6:7:8:7:6:7:4:2:3 ', 'True1:6:1:6:1:6:1:6:1:6:1:6:7:8:7:8:7:6:1:6:1:6:7:8:7:8:7:8:7:6:7:4:7:6:7:4:2:3 ', 'True1:6:1:6:7:6:1:6:7:4:5:4:2:3 ', 'True1:6:7:8:7:8:7:4:2:4:2:4:7:8:7:8:7:6:1:6:1:6:1:6:7:4:2:4:5:4:7:6:1:6:1:6:1:6:7:8:7:8:7:6:7:8:7:4:7:4:5:4:2:3 ', 'True1:6:1:6:1:6:7:8:7:8:7:4:2:4:5:4:7…
5	14	58	975	46	0.7931034482758621	1.856055923816224	0.8925742256340834	33.39089130434783	3600.0	0.1850585819543423:0.024531948302935137:0.0005556226597415146:0.15349679913032974:0.1388331924145428:0.19183476265249427:0.17749728228046865:0.12819181060514556	['True1:6:7:6:1:6:7:4:7:4:7:6:7:4:7:6:7:6:7:8:7:8:7:4:2:4:2:3 ', 'True1:6:7:8:7:4:7:6:7:4:7:4:2:3 ', 'True1:6:1:6:1:6:7:6:7:6:7:8:7:6:7:4:7:6:7:8:7:4:7:8:7:4:7:4:7:4:2:3 ', 'True1:6:1:6:1:6:7:6:1:6:7:8:7:6:1:6:1:6:1:6:7:8:7:6:7:4:7:4:2:4:5:4:7:6:7:6:1:6:1:6:1:6:7:8:7:6:1:6:7:4:2:4:7:4:7:8:7:4:7:6:7:8:7:4:5:4:2:3 ', 'True1:6:7:4:2:3 ', 'True1:6:7:6:7:4:5:4:2:4:5:4:5:4:5:4:5:4:2:4:7:4:5:4:7:4:7:6:1…
5	14	19	211	15	0.7894736842105263	1.5815240129583603	0.7605522835139464	32.95526666666667	1214.3290000000002	0.08720589956689688:0.0012876038862226385:0.0005852744937375629:0.22451129579772913:0.2195169534511686:0.23219790081548247:0.2333294315033751:0.0013656404853876467	['True1:1:6:1:6:7:4:5:4:5:4:5:4:5:4:7:8:7:4:5:4:7:6:7:8:7:6:1:6:7:6:1:6:1:6:7:4:5:4:5:4:7:6:7:8:7:6:7:8:7:4:7:8:7:6:7:4:5:4:5:4:2:4:7:4:7:6:7:4:5:4:2:4:7:6:7:6:1:6:1:6:1:6:1:6:7:8:7:6:1:6:1:6:7:6:7:8:7:6:1:6:7:6:7:6:1:6:7:4:5:4:7:4:7:6:7:4:5:4:7:4:5:4:5:4:5:4:5:4:2:4:7:8:7:6:7:4:7:4:7:8:7:6:7:4:2:3 ', 'True1:6:7:6:1:6:7:4:2:4:2:3 ', 'True1:6:1:6:1:6:7:6:7:6:7:6:1:6:7:6:7:4:5:4:2:4:2:3 ', 'True1:6…
5	14	9	143	9	1.0	1.3204284605639496	0.6349918639680862	48.95555555555555	440.59999999999997	0.05970149253731343:0.0101763907734057:0.006105834464043419:0.3853459972862958:0.012890094979647219:0.08887381275440977:0.41926729986431477:0.017639077340569877	['True1:6:1:6:7:6:1:6:1:6:1:6:7:6:1:6:1:6:7:6:1:6:7:6:7:8:7:4:7:8:7:6:1:6:1:6:1:6:1:6:1:6:1:6:7:4:7:6:1:6:7:6:1:6:1:6:7:6:7:4:5:4:5:4:7:8:7:4:7:8:7:8:7:8:7:6:1:6:1:6:7:6:1:6:7:4:2:4:5:4:2:3 ', 'True1:6:7:4:5:4:5:4:7:4:5:4:7:8:7:8:7:4:7:6:1:6:1:6:1:6:1:6:1:6:7:4:7:4:2:3 ', 'True1:6:7:6:1:6:1:6:7:8:7:8:7:8:7:8:7:4:5:4:2:4:7:6:7:6:1:6:1:6:1:6:1:6:1:6:1:6:1:6:7:6:1:6:1:6:7:8:7:4:7:6:7:6:7:4:2:3 ', 'T…
5	14	10	165	8	0.8	1.5306615584493315	0.7360926132180743	39.922875	679.383	0.22058823529411764:0.008951406649616368:0.005115089514066497:0.03260869565217391:0.010869565217391304:0.32161125319693096:0.28964194373401536:0.11061381074168798	['True1:6:7:4:7:4:5:4:2:4:7:4:2:4:5:4:5:4:7:4:5:4:5:4:5:4:2:4:7:4:5:4:2:3 ', 'True1:6:1:6:7:8:7:8:7:8:7:4:7:4:7:8:7:6:7:8:7:8:7:4:5:4:5:4:2:4:7:4:7:4:7:6:1:6:7:6:1:6:1:6:7:4:5:4:2:4:7:8:7:6:7:8:7:6:1:6:1:6:7:8:7:6:1:6:1:6:7:8:7:8:7:8:7:6:1:6:7:6:7:8:7:4:5:4:7:8:7:6:7:4:5:4:7:4:5:4:5:4:5:4:2:3 ', 'True1:6:1:6:7:8:7:8:7:4:2:4:7:6:7:6:7:6:1:6:1:6:7:8:7:6:1:6:7:4:7:8:7:8:7:6:1:6:1:6:1:6:7:8:7:6:1:6:1…
5	14	57	514	54	0.9473684210526315	1.81808684882148	0.8743149602333974	31.78287037037038	2256.2750000000005	0.14793999836507807:0.03942205509686912:0.0011035723044224637:0.2127850895119758:0.04395896345949481:0.1938199950952342:0.2007275402599526:0.16024278590697294	['True1:6:1:6:1:6:7:6:7:8:7:4:2:4:5:4:5:4:2:3 ', 'True1:6:7:6:1:6:7:6:7:8:7:8:7:4:7:4:2:3 ', 'True1:6:1:6:7:6:1:6:1:6:7:4:7:4:7:4:5:4:7:6:7:4:7:8:7:8:7:4:7:6:7:8:7:6:7:4:7:6:7:4:5:4:5:4:5:4:7:4:2:4:7:4:7:6:1:6:1:6:1:6:1:6:1:6:1:6:1:6:7:4:2:3 ', 'True1:6:7:4:2:3 ', 'True1:6:1:6:7:8:7:4:7:8:7:4:5:4:7:8:7:6:7:6:1:6:1:6:7:8:7:4:7:4:7:8:7:4:7:8:7:4:2:4:5:4:2:4:5:4:5:4:7:4:7:8:7:4:7:6:7:8:7:4:2:4:7:6:7…
5	14	22	226	22	1.0	1.488577453952255	0.7158544369320126	32.47777272727273	714.5110000000001	0.3490048043925875:0.02059025394646534:0.0075497597803706245:0.06932052161976665:0.027453671928620454:0.39018531228551817:0.09608785175017158:0.03980782429649966	['True1:6:1:6:7:4:5:4:7:4:2:3 ', 'True1:6:1:6:1:6:7:6:1:6:1:6:7:8:7:4:2:4:7:4:7:4:5:4:5:4:7:6:1:6:7:8:7:4:2:4:2:3 ', 'True1:6:7:4:7:6:1:6:1:6:1:6:7:6:7:4:2:3 ', 'True1:6:7:8:7:8:7:8:7:8:7:6:1:6:7:6:7:6:1:6:1:6:1:6:1:6:1:6:7:6:7:8:7:4:2:4:2:3 ', 'True1:6:1:6:7:8:7:6:1:6:7:4:5:4:7:4:2:3 ', 'True1:6:1:6:1:6:1:6:1:6:7:4:7:8:7:8:7:4:5:4:2:3 ', 'True1:6:1:6:7:4:7:6:1:6:1:6:7:6:7:4:5:4:2:3 ', 'True1:6:7…
5	18	19	178	16	0.8421052631578947	1.4565831858272762	0.7004684462784196	33.7186875	1079.499	0.19399465492847037:0.0025939317717340042:0.0012576638893255778:0.217025624901745:0.007074359377456375:0.22354975632762145:0.34452130168212547:0.009982707121521774	['True1:6:7:4:7:6:1:6:1:6:1:6:7:4:7:4:5:4:2:4:7:6:7:6:7:4:7:4:7:4:5:4:5:4:7:6:7:8:7:6:1:6:1:6:1:6:1:6:7:6:1:6:7:4:5:4:2:3 ', 'True1:6:1:6:7:8:7:8:7:8:7:6:7:4:7:8:7:6:1:6:7:4:2:3 ', 'True1:6:1:6:1:6:1:6:1:6:7:8:7:6:1:6:7:4:7:6:1:6:7:4:2:4:5:4:5:4:2:4:2:3 ', 'True1:6:7:4:7:6:1:6:1:6:7:4:5:4:2:4:5:4:2:3 ', 'True1:6:7:4:2:4:7:8:7:8:7:4:2:4:2:3 ', 'False1:6:1:6:7:8:7:4:7:8:7:8:7:8:7:6:1:6:1:6:1:6:7:8:…
5	18	71	513	58	0.8169014084507042	1.7836242717666757	0.8577419638956573	24.813775862068958	3600.0000000000005	0.012455447078878041:0.10681078568107857:0.001123508445684178:0.21098713776538044:0.11184720285138695:0.1436153726948706:0.2720633813730048:0.1410971641097164	['True1:6:1:6:7:8:7:6:1:6:1:6:1:6:7:8:7:8:7:6:7:8:7:6:1:6:7:4:5:4:7:8:7:8:7:4:7:6:1:6:1:6:7:6:7:4:5:4:7:6:7:8:7:4:2:4:5:4:5:4:5:4:2:4:7:8:7:6:7:4:2:3 ', 'True1:6:1:6:7:8:7:8:7:6:7:8:7:4:2:3 ', 'True1:6:1:6:1:6:1:6:7:8:7:4:2:4:7:6:7:4:5:4:7:4:2:3 ', 'True1:6:7:8:7:6:7:6:7:6:7:8:7:8:7:8:7:6:1:6:1:6:1:6:1:6:1:6:7:6:7:4:7:4:2:4:2:3 ', 'True1:6:1:6:7:4:2:4:2:4:7:8:7:8:7:6:1:6:1:6:7:4:5:4:5:4:2:4:7:8:7…
5	18	38	786	20	0.5263157894736842	1.8832631907460482	0.9056581553260167	26.730400000000003	3600.0	0.04027192894203544:0.15401641346996853:0.00028745131293387183:0.18373887922733087:0.16367477758454663:0.12251174957241617:0.17441108412262674:0.16108771576814176	['True1:1:6:1:6:1:6:7:4:7:8:7:6:7:4:2:4:5:4:5:4:7:6:7:6:7:4:2:4:5:4:2:3 ', 'True1:6:7:8:7:8:7:8:7:4:7:4:7:8:7:4:5:4:7:8:7:4:5:4:5:4:5:4:5:4:7:4:7:6:1:6:7:4:2:3 ', 'True1:6:7:6:1:6:7:4:2:4:5:4:5:4:2:3 ', 'True1:6:1:6:7:8:7:4:2:4:5:4:7:6:7:8:7:8:7:4:7:4:2:3 ', 'True1:6:1:6:1:6:1:6:7:8:7:4:5:4:2:4:2:4:5:4:5:4:5:4:5:4:7:6:1:6:7:8:7:6:1:6:1:6:1:6:7:8:7:4:7:4:5:4:7:8:7:4:7:6:7:6:1:6:1:6:1:6:1:6:1:6:7:8…
5	18	45	643	28	0.6222222222222222	1.5599974140937998	0.750200177704244	22.23192857142858	3600.0000000000005	0.07524932003626474:0.003546945332506243:0.00044535636461961797:0.18677927820457763:0.006521289624787263:0.3030331949547486:0.2829603473779644:0.1414642681045315	['True1:1:6:1:6:1:6:1:6:1:6:7:6:7:6:1:6:7:4:7:8:7:8:7:4:7:6:1:6:1:6:1:6:1:6:7:6:1:6:1:6:7:6:7:6:1:6:7:6:1:6:7:4:5:4:7:4:7:8:7:8:7:6:1:6:7:6:7:6:7:6:1:6:1:6:7:8:7:8:7:4:5:4:5:4:2:4:2:4:5:4:7:4:5:4:2:4:7:6:7:8:7:6:7:6:1:6:1:6:7:8:7:4:2:4:2:3 ', 'True1:6:7:6:1:6:1:6:7:8:7:6:1:6:1:6:1:6:7:4:2:3 ', 'True1:6:7:8:7:6:7:4:2:4:7:4:2:3 ', 'True1:6:1:6:1:6:1:6:1:6:1:6:1:6:1:6:7:4:7:8:7:8:7:6:1:6:7:4:7:6:7:8…
5	18	30	1064	13	0.43333333333333335	1.8124271637492742	0.8715932270378424	53.94123076923077	3600.0	0.09423537996455748:0.036315542583133534:0.0001693943500469092:0.16145887626394245:0.0714583550505577:0.220173564057125:0.22585478995100594:0.19033409777963098	['True1:1:6:7:4:2:4:5:4:7:8:7:6:7:4:5:4:7:4:5:4:7:6:1:6:1:6:7:4:7:8:7:8:7:8:7:4:7:4:5:4:5:4:2:3 ', 'True1:6:7:4:5:4:7:4:2:4:7:8:7:8:7:6:7:6:1:6:7:4:2:4:2:3 ', 'True1:6:1:6:7:6:1:6:7:8:7:6:7:6:7:6:1:6:1:6:7:8:7:6:7:6:7:8:7:8:7:4:5:4:5:4:2:4:5:4:5:4:5:4:2:3 ', 'True1:6:1:6:7:6:1:6:1:6:7:6:1:6:1:6:1:6:1:6:7:8:7:6:7:6:1:6:7:8:7:6:1:6:7:4:2:4:5:4:2:3 ', 'True1:6:1:6:1:6:7:6:7:4:5:4:7:6:1:6:7:8:7:6:7:8…
5	18	37	246	31	0.8378378378378378	1.2770638300248982	0.6141378848251956	20.724806451612903	1722.4690000000003	0.016099136789705027:0.002912672774453212:0.0016416882910554468:0.18487528464756658:0.0020653497855213686:0.04702642588571731:0.46126145209977226:0.2841179897262088	['True1:1:6:1:6:1:6:1:6:7:8:7:8:7:8:7:4:2:3 ', 'True1:6:1:6:7:8:7:4:7:8:7:6:7:8:7:8:7:8:7:4:2:3 ', 'True1:6:1:6:7:6:7:8:7:4:7:4:7:6:1:6:7:6:1:6:1:6:1:6:1:6:1:6:7:6:7:6:7:6:1:6:7:8:7:8:7:6:7:8:7:4:2:4:5:4:7:6:7:8:7:6:1:6:1:6:7:4:2:3 ', 'True1:6:1:6:7:8:7:4:5:4:7:6:1:6:1:6:1:6:7:6:7:6:7:6:7:6:7:4:5:4:2:4:2:3 ', 'False1:6:1:6:1:6:7:8:7:8:7:8:7:8:7:8:7:8:7:8:7:8:7:8:7:8:7:8:7:8:7:8:7:8:7:8:7:8:7:8:7:…
5	18	38	734	22	0.5789473684210527	1.5482055020338437	0.7445294666870781	35.717681818181816	3599.9999999999995	0.32801288109489307:0.006930589100073506:0.0007700654555637229:0.08124190556197276:0.05887500437537191:0.3454793657460884:0.13707165109034267:0.041618537575693934	['True1:6:7:8:7:4:5:4:7:6:1:6:1:6:7:4:2:3 ', 'True1:6:1:6:1:6:1:6:7:6:7:8:7:8:7:6:1:6:7:8:7:4:2:4:7:8:7:6:7:4:7:8:7:6:1:6:1:6:1:6:1:6:1:6:1:6:7:8:7:6:1:6:7:4:7:8:7:8:7:4:5:4:7:4:5:4:2:3 ', 'True1:6:1:6:7:6:7:8:7:4:7:8:7:8:7:8:7:6:7:4:5:4:2:4:7:4:7:8:7:4:7:4:7:4:5:4:5:4:2:3 ', 'True1:6:1:6:1:6:7:4:5:4:5:4:2:4:2:3 ', 'True1:6:7:4:7:6:7:4:2:4:7:6:1:6:1:6:1:6:7:8:7:6:1:6:1:6:1:6:7:6:1:6:1:6:1:6:1:6:1…
5	18	107	434	100	0.9345794392523364	1.7782543218391655	0.8551595638522437	14.800170000000001	2740.017	0.040722397318525186:0.1784481464805643:0.005002751513332333:0.23983190754915204:0.062334283856120866:0.19090499774876182:0.23703036670168592:0.04572514883185752	['True1:1:6:1:6:1:6:7:4:7:8:7:6:1:6:1:6:7:8:7:8:7:4:5:4:2:3 ', 'True1:6:1:6:7:4:2:4:2:4:2:4:2:3 ', 'True1:6:7:8:7:8:7:6:1:6:1:6:7:4:5:4:2:4:2:3 ', 'True1:6:7:4:2:4:7:4:7:4:2:3 ', 'True1:6:7:8:7:6:1:6:1:6:7:6:1:6:1:6:7:4:2:3 ', 'True1:6:1:6:7:8:7:6:1:6:1:6:1:6:7:6:1:6:7:8:7:4:2:3 ', 'True1:6:7:6:7:8:7:6:7:4:2:4:2:4:5:4:2:4:5:4:5:4:5:4:7:4:2:4:5:4:7:6:7:6:7:8:7:6:7:4:7:6:1:6:1:6:7:4:7:8:7:6:1:6:7:6…
5	18	6	90	6	1.0	1.8366818096185942	0.8832572461425711	47.958666666666666	287.752	0.19083969465648856:0.04198473282442748:0.022900763358778626:0.16030534351145037:0.07633587786259542:0.27099236641221375:0.19083969465648856:0.04580152671755725	['True1:6:7:6:1:6:1:6:7:6:1:6:7:4:5:4:5:4:5:4:7:4:5:4:2:4:5:4:5:4:2:3 ', 'True1:6:7:4:5:4:7:6:1:6:1:6:7:6:7:4:5:4:2:3 ', 'True1:6:7:8:7:8:7:6:1:6:1:6:7:8:7:6:1:6:7:4:2:4:2:3 ', 'True1:6:7:6:7:6:1:6:7:8:7:8:7:4:2:3 ', 'True1:6:1:6:1:6:7:6:1:6:1:6:1:6:1:6:1:6:7:8:7:6:7:6:1:6:1:6:7:6:7:4:5:4:7:6:1:6:1:6:1:6:7:4:5:4:5:4:2:4:5:4:5:4:5:4:7:4:2:4:7:6:1:6:1:6:1:6:1:6:7:4:7:8:7:8:7:4:5:4:7:4:5:4:7:8:7:6:1…
5	18	46	499	32	0.6956521739130435	1.5810881757553426	0.7603426901234702	35.80715624999999	3599.999999999999	0.07448323441742807:0.00042455708966115035:0.00028303805977410027:0.2183284833582466:0.01663733095109633:0.29699537409671056:0.25586640603578664:0.13698157599129657	['True1:6:1:6:1:6:7:4:7:4:5:4:7:4:7:8:7:4:5:4:7:6:1:6:1:6:7:6:1:6:7:4:5:4:5:4:2:3 ', 'True1:6:1:6:1:6:1:6:1:6:1:6:7:8:7:6:1:6:7:6:7:6:7:8:7:4:7:8:7:6:7:8:7:4:5:4:5:4:5:4:5:4:7:8:7:8:7:6:7:8:7:6:7:4:2:4:2:4:7:8:7:6:7:4:7:6:1:6:1:6:7:6:1:6:1:6:7:4:2:4:7:6:7:6:1:6:7:4:5:4:5:4:5:4:7:6:7:4:5:4:7:6:7:8:7:6:1:6:1:6:7:6:1:6:1:6:7:6:1:6:7:6:7:4:2:3 ', 'True1:6:1:6:1:6:1:6:7:4:2:4:2:3 ', 'True1:6:7:6:1:6:7…
6	2	4	31	4	1.0	1.6367115607620715	0.841103358013036	6.4052500000000006	25.621000000000002	0.3225806451612903:0.06451612903225806:0.06451612903225806:0.0:0.22580645161290322:0.1935483870967742:0.12903225806451613	['True1:1:5:1:5:6:7 ', 'True1:2:1:5:1:5:6:7 ', 'True1:5:6:3:6:7 ', 'True1:2:1:5:1:5:6:3:7:6 ']
6	2	4	147	4	1.0	1.5765523088602238	0.8101876181824723	33.067499999999995	132.26999999999998	0.1323529411764706:0.37941176470588234:0.03823529411764706:0.2735294117647059:0.07058823529411765:0.09411764705882353:0.011764705882352941	['True1:2:4:2:4:2:4:2:1:2:1:2:4:2:4:2:4:2:4:2:1:2:4:2:1:2:1:2:4:2:1:2:4:2:4:2:4:2:4:2:4:2:4:2:1:2:4:2:4:2:4:2:4:2:4:2:4:2:1:2:4:2:4:2:4:4:2:4:2:2:4:2:1:5:6:3:6:5:1:2:4:2:4:2:4:2:4:2:4:2:1:2:2:4:2:1:5:6:3:6:7 ', 'True1:2:4:2:2:4:1:5:6:3:6:3:6:5:1:2:4:4:2:4:2:2:1:2:1:2:4:2:4:4:2:4:2:2:1:5:6:3:6:3:6:5:6:3:6:3:6:7 ', 'True1:2:4:2:2:4:2:1:2:1:2:2:4:4:2:1:5:6:3:6:3:6:5:6:5:6:3:6:5:6:5:6:5:6:5:1:2:4:2:4…
6	2	6	48	6	1.0	1.6449217725578233	0.8453225722453775	7.8785	47.271	0.20689655172413793:0.034482758620689655:0.13793103448275862:0.0:0.22413793103448276:0.29310344827586204:0.10344827586206896	['True1:5:6:3:6:5:1:5:1:5:6:7 ', 'True1:5:1:2:1:5:6:7 ', 'True1:5:6:5:6:3:6:3:6:7 ', 'True1:5:1:2:1:5:6:3:6:5:6:7 ', 'True1:5:6:3:6:3:6:7 ', 'True1:5:6:3:6:3:6:7 ']
6	2	4	161	4	1.0	1.7494741439004906	0.8990518625692009	37.17925	148.717	0.2229965156794425:0.26480836236933797:0.059233449477351915:0.17770034843205576:0.14982578397212543:0.11149825783972125:0.013937282229965157	['True1:2:1:5:1:5:1:5:1:2:4:2:1:5:1:5:1:2:4:2:1:2:4:2:1:5:6:5:6:5:6:3:6:5:1:2:4:2:4:2:1:2:1:5:1:2:4:2:4:2:4:2:1:5:1:5:1:5:1:5:6:3:6:5:6:3:6:3:6:7 ', 'True1:5:6:5:6:7 ', 'True1:5:1:5:1:2:2:4:1:2:1:5:1:2:4:2:1:2:2:4:4:1:2:5:1:2:4:2:1:4:2:1:2:4:2:4:4:2:2:4:2:4:2:2:4:1:5:1:4:2:4:2:4:2:1:2:1:2:4:4:2:1:5:1:2:4:2:1:4:2:4:2:4:2:4:4:2:2:4:2:1:5:1:1:5:4:2:4:2:2:4:2:1:5:6:5:6:5:1:2:4:1:2:4:2:4:2:4:4:2:2:1:5…
6	2	5	63	5	1.0	1.8827914736165263	0.9675634173194332	11.139399999999998	55.696999999999996	0.15714285714285714:0.15714285714285714:0.15714285714285714:0.1:0.11428571428571428:0.24285714285714285:0.07142857142857142	['True1:5:1:5:6:3:6:7 ', 'True1:5:6:3:6:3:6:3:6:5:6:3:6:3:6:7 ', 'True1:2:4:2:4:2:1:5:6:3:6:3:6:3:6:7 ', 'True1:2:4:2:4:2:1:5:1:5:6:3:6:7 ', 'True1:2:4:2:1:2:4:2:4:2:1:5:6:3:6:7 ']
6	2	5	103	5	1.0	1.7481494289077315	0.8983710937303097	18.465600000000002	92.328	0.17587939698492464:0.271356783919598:0.04020100502512563:0.22110552763819097:0.15577889447236182:0.11055276381909548:0.02512562814070352	['True1:2:4:2:4:2:4:2:4:2:4:2:4:2:4:2:1:5:1:5:6:3:6:5:1:5:1:5:1:2:1:2:4:2:4:2:4:2:4:2:4:2:4:2:4:2:4:2:4:2:4:2:4:2:4:2:4:2:4:2:4:2:4:2:4:4:2:2:4:2:4:2:4:2:1:5:1:5:6:3:6:5:1:2:2:4:2:4:2:4:2:4:2:4:4:2:1:5:6:5:6:7 ', 'True1:2:1:5:1:5:6:3:6:5:1:5:6:5:1:5:5:6:6:3:6:7 ', 'True1:5:1:5:6:3:6:5:6:3:6:3:6:7 ', 'True1:5:1:5:1:2:4:2:1:2:4:4:2:2:1:5:1:5:1:2:4:4:2:1:5:1:2:4:2:1:2:1:5:5:6:6:7 ', 'True1:2:4:2:4:4…
6	2	4	57	4	1.0	1.4151742085651078	0.7272556799460328	12.07375	48.295	0.4:0.1125:0.0:0.025:0.3375:0.075:0.05	['True1:2:1:2:1:5:1:5:1:5:1:5:5:1:1:5:1:5:1:2:1:5:1:5:6:7 ', 'True1:2:1:2:4:2:4:2:1:5:6:7 ', 'True1:5:1:2:1:5:1:5:5:1:5:1:5:1:1:5:1:2:1:5:6:5:1:5:5:1:1:5:6:5:5:1:1:5:6:7 ', 'True1:5:1:5:6:7 ']
6	2	3	27	3	1.0	1.7587970335523455	0.9038428801073852	7.573666666666668	22.721000000000004	0.19230769230769232:0.15384615384615385:0.0:0.11538461538461539:0.23076923076923078:0.19230769230769232:0.11538461538461539	['True1:5:6:7 ', 'True1:5:6:5:6:5:1:5:6:7 ', 'True1:2:4:2:4:2:4:2:1:5:6:7 ']
6	2	3	77	3	1.0	1.4405181407486498	0.7402798846842864	18.765666666666668	56.297000000000004	0.17142857142857143:0.4:0.0:0.2857142857142857:0.08571428571428572:0.02857142857142857:0.02857142857142857	['True1:2:4:2:4:2:4:2:4:2:1:2:1:2:4:2:1:5:1:5:1:5:6:7 ', 'True1:5:6:7 ', 'True1:2:4:2:4:2:4:2:4:2:4:2:4:2:1:2:4:2:4:2:4:2:4:2:4:2:4:2:4:2:4:2:4:2:4:2:2:4:2:4:2:4:2:2:4:2:4:2:1:5:1:2:4:2:1:2:1:5:1:2:4:2:4:2:1:2:4:2:2:1:5:1:5:1:5:6:7 ']
6	2	4	78	4	1.0	1.7908412552880013	0.9203103525398675	15.68825	62.753	0.15306122448979592:0.2755102040816326:0.05102040816326531:0.21428571428571427:0.1326530612244898:0.1326530612244898:0.04081632653061224	['True1:5:1:2:4:2:4:2:4:2:4:2:4:2:1:5:6:5:6:3:6:7 ', 'True1:2:4:2:4:2:4:2:1:5:1:5:6:3:6:3:6:3:6:3:6:5:6:7 ', 'True1:2:4:2:4:2:4:2:4:2:1:5:6:5:1:5:1:2:4:2:4:2:4:2:4:2:4:2:4:2:4:2:4:2:4:2:1:2:1:5:6:7 ', 'True1:5:6:5:1:2:1:5:6:7 ']
6	6	6	84	6	1.0	1.805426036942485	0.9278054476559314	27.547166666666666	165.283	0.17045454545454544:0.26704545454545453:0.0625:0.1875:0.13636363636363635:0.14204545454545456:0.03409090909090909	['True1:2:4:2:1:5:6:3:6:7 ', 'True1:2:1:5:1:2:4:2:4:2:1:5:1:2:1:2:4:2:1:5:6:5:6:5:1:2:4:2:4:2:4:2:4:2:4:2:4:2:1:2:4:2:1:2:4:2:4:2:4:2:4:2:1:2:1:5:6:5:1:5:1:5:6:5:1:5:6:5:1:5:1:2:4:2:4:2:4:2:1:5:6:7 ', 'True1:5:6:7 ', 'True1:5:6:5:6:7 ', 'True1:2:4:2:4:2:1:5:6:3:6:3:6:3:6:3:6:5:1:2:4:2:4:2:4:2:4:2:4:2:4:2:1:5:1:2:4:2:4:2:1:5:6:5:6:3:6:3:6:3:6:7 ', 'True1:2:4:2:4:2:4:2:4:2:4:2:1:5:6:3:6:3:6:3:6:7 ']
6	6	3	54	3	1.0	1.7388481992269527	0.893591207215357	29.37366666666667	88.12100000000001	0.275:0.175:0.0375:0.0875:0.25:0.1375:0.0375	['True1:5:6:5:1:2:1:2:1:5:1:5:1:5:1:5:6:5:1:5:6:5:1:5:1:5:1:2:4:2:4:2:4:2:4:2:4:2:4:2:1:5:1:2:1:2:4:2:1:5:6:5:6:7 ', 'True1:5:1:2:1:5:6:3:6:7 ', 'True1:5:1:2:1:5:1:5:6:3:6:5:6:3:6:7 ']
6	6	8	78	8	1.0	1.8503433463515073	0.9508883785049371	14.383625	115.069	0.1865671641791045:0.208955223880597:0.05223880597014925:0.1417910447761194:0.1791044776119403:0.17164179104477612:0.05970149253731343	['True1:2:1:5:1:5:6:3:6:5:6:7 ', 'True1:2:1:2:4:2:4:2:4:2:4:2:4:2:4:2:1:2:4:2:4:2:1:2:1:5:6:3:6:5:6:5:6:7 ', 'True1:5:1:5:6:7 ', 'True1:2:4:2:4:2:4:2:4:2:1:5:1:2:4:2:4:2:4:2:1:5:6:7 ', 'True1:5:1:2:4:2:4:2:4:2:1:5:1:5:6:5:6:3:6:3:6:5:1:2:4:2:1:5:6:5:6:3:6:7 ', 'True1:5:6:3:6:7 ', 'True1:5:1:5:6:5:6:7 ', 'True1:5:1:5:6:3:6:5:6:7 ']
6	6	6	58	6	1.0	1.7757202842641662	0.9125397105956976	14.676666666666664	88.05999999999999	0.25:0.19047619047619047:0.023809523809523808:0.08333333333333333:0.21428571428571427:0.16666666666666666:0.07142857142857142	['True1:5:6:7 ', 'True1:5:1:2:4:2:4:2:1:2:1:5:1:2:4:2:1:2:4:2:1:2:1:5:6:5:1:5:6:7 ', 'True1:5:6:5:6:3:6:5:6:7 ', 'True1:2:4:2:1:2:4:2:1:5:6:5:6:5:6:7 ', 'True1:2:4:2:1:5:6:5:1:2:1:5:1:5:6:3:6:7 ', 'True1:5:1:5:6:7 ']
6	6	8	197	8	1.0	1.2692733692818263	0.652277480487999	43.26050000000001	346.08400000000006	0.4173712528823982:0.3927747886241353:0.007686395080707148:0.05226748654880861:0.10299769408147579:0.0207532667179093:0.006149116064565719	['True1:2:1:5:1:2:4:2:4:2:1:5:1:5:6:5:1:2:1:2:1:2:4:2:4:2:4:2:4:2:4:2:4:2:1:5:1:5:6:5:1:5:6:5:6:5:6:3:6:3:6:7 ', 'True1:2:4:2:1:2:1:5:1:2:1:2:1:2:1:2:1:5:1:5:6:5:6:5:1:2:1:5:1:2:1:5:1:2:4:2:1:2:1:2:1:5:6:5:1:2:4:2:1:2:1:2:4:2:1:5:6:5:6:3:6:7 ', 'True1:5:6:5:6:3:6:7 ', 'True1:2:1:2:1:2:1:2:1:2:1:2:1:2:1:2:1:2:1:2:1:2:1:2:1:2:1:2:1:2:1:2:1:2:1:2:1:2:1:2:1:2:1:2:1:2:1:2:1:2:1:2:1:2:1:2:1:2:1:2:1:2:1…
6	6	15	732	10	0.6666666666666666	1.5570813621239925	0.8001815309303534	38.0514	1280.5140000000001	0.24238943136128663:0.2627016865960002:0.0004699493499033993:0.1907472194663464:0.22113727742676623:0.08203226985536004:0.0005221659443371104	['True1:2:4:2:4:2:4:2:1:2:4:2:4:2:4:2:4:2:4:2:4:2:1:5:6:5:6:3:6:5:1:2:1:5:1:2:4:2:4:2:4:2:4:2:4:2:4:2:4:2:1:5:6:5:1:2:4:2:4:2:4:2:4:2:1:5:1:2:1:2:4:2:4:2:4:2:1:5:1:5:6:3:6:7 ', 'True1:2:4:2:1:5:1:5:1:5:1:2:1:5:1:5:1:2:4:2:4:2:4:2:4:2:1:2:4:2:1:5:1:2:1:5:6:7 ', 'True1:5:1:5:1:2:4:2:1:5:6:3:6:3:6:7 ', 'True1:5:1:5:1:5:6:7 ', 'True1:5:1:5:6:5:1:2:4:2:4:2:1:5:6:5:1:5:1:5:1:2:1:5:1:5:1:5:1:5:6:7 ', 'T…
6	6	6	66	6	1.0	1.84666256043283	0.948996828722711	19.95783333333333	119.74699999999999	0.22727272727272727:0.19090909090909092:0.09090909090909091:0.08181818181818182:0.16363636363636364:0.19090909090909092:0.05454545454545454	['True1:2:1:2:4:2:1:2:4:2:1:2:4:2:1:5:6:3:6:7 ', 'True1:5:6:5:1:5:1:2:1:5:6:5:6:7 ', 'True1:2:4:2:4:2:1:2:1:5:1:2:4:2:1:5:1:5:1:5:6:5:1:2:4:2:1:5:6:3:6:3:6:3:6:3:6:3:6:3:6:5:6:7 ', 'True1:2:4:2:4:2:1:5:1:2:1:5:6:3:6:5:6:3:6:7 ', 'True1:2:1:5:6:7 ', 'True1:5:6:3:6:7 ']
6	6	8	147	8	1.0	1.0199749142955874	0.5241634177152309	51.78025	414.242	0.027838427947598252:0.028384279475982533:0.4555131004366812:0.009825327510917031:0.01009825327510917:0.4661572052401747:0.002183406113537118	['True1:2:4:2:1:5:6:3:6:7 ', 'True1:2:1:5:6:3:6:3:6:5:1:2:1:2:4:2:1:5:1:5:1:2:1:2:4:2:1:5:1:2:4:2:4:2:4:2:1:5:6:3:6:5:1:2:1:2:1:5:1:2:4:2:4:2:1:2:1:2:1:5:1:5:6:3:6:3:6:5:1:5:1:2:4:2:1:2:4:2:1:2:1:2:4:2:4:2:1:2:1:2:4:2:1:2:1:2:1:2:1:2:1:2:1:2:4:2:4:2:1:2:1:2:1:2:1:2:1:2:1:2:1:2:1:2:4:2:1:2:4:2:1:2:1:2:1:2:4:2:1:2:1:2:1:2:1:2:4:2:1:2:4:2:4:2:4:2:1:2:1:2:4:2:1:2:4:2:1:2:1:2:4:2:4:2:1:2:1:2:1:2:4:2:1…
6	6	7	73	7	1.0	1.5984506968780425	0.821441163485399	15.98857142857143	111.92	0.3253012048192771:0.08433734939759036:0.06626506024096386:0.012048192771084338:0.3072289156626506:0.16265060240963855:0.04216867469879518	['True1:2:1:2:1:5:1:2:4:2:1:2:1:5:6:5:6:5:1:5:1:2:1:5:1:2:1:5:6:5:6:5:1:2:1:2:1:2:1:5:6:5:6:5:1:2:1:5:6:3:6:3:6:3:6:3:6:3:6:3:6:7 ', 'True1:5:1:5:1:5:1:5:1:5:1:5:6:7 ', 'True1:5:1:2:4:2:1:5:1:5:6:5:6:7 ', 'True1:5:1:5:1:5:1:5:1:5:6:3:6:3:6:7 ', 'True1:5:1:5:1:5:6:5:1:2:1:5:6:3:6:7 ', 'True1:5:1:5:6:3:6:7 ', 'True1:5:1:5:1:5:1:5:1:5:1:5:1:5:1:5:1:5:6:3:6:5:1:5:1:5:1:5:1:5:1:5:1:5:6:7 ']
6	6	10	102	10	1.0	1.8030092386602645	0.9265634590248563	17.840600000000002	178.406	0.2621359223300971:0.17475728155339806:0.05825242718446602:0.0970873786407767:0.21844660194174756:0.1407766990291262:0.04854368932038835	['True1:2:1:2:4:2:1:5:1:5:1:5:6:3:6:7 ', 'True1:5:1:5:1:2:4:2:4:2:1:5:6:3:6:7 ', 'True1:2:1:5:1:2:4:2:4:2:4:2:1:2:4:2:4:2:1:2:4:2:1:2:4:2:4:2:4:2:4:2:1:5:1:5:1:2:4:2:4:2:4:2:1:5:1:2:1:5:1:5:1:2:1:2:1:5:6:7 ', 'True1:5:1:5:6:3:6:3:6:3:6:3:6:3:6:3:6:5:6:5:6:5:6:3:6:5:1:5:6:7 ', 'True1:5:1:2:1:5:1:5:6:7 ', 'True1:5:6:5:6:5:6:3:6:7 ', 'True1:5:1:5:1:2:4:2:4:2:1:2:4:2:1:5:1:5:1:5:6:5:1:5:1:5:6:3:6:7 '…
6	10	9	111	9	1.0	1.6777603497544593	0.8621982626325099	28.874111111111105	259.86699999999996	0.2484076433121019:0.321656050955414:0.025477707006369428:0.1592356687898089:0.12420382165605096:0.09235668789808917:0.028662420382165606	['True1:5:1:2:1:2:4:2:1:2:4:2:4:2:4:2:1:5:6:7 ', 'True1:5:1:2:4:2:4:2:4:2:1:5:1:2:1:5:6:3:6:7 ', 'True1:2:1:2:4:2:1:5:1:5:6:3:6:3:6:5:1:2:4:2:4:2:4:2:1:2:1:2:1:2:4:2:1:5:6:3:6:7 ', 'True1:2:1:2:4:2:1:5:6:7 ', 'True1:2:1:2:4:2:4:2:1:2:4:2:1:2:4:2:1:2:4:2:4:2:1:2:4:2:1:5:1:2:4:2:1:5:1:2:4:2:4:2:4:2:4:2:1:2:4:2:1:2:4:2:1:2:1:2:4:2:4:2:4:2:1:2:4:2:1:2:1:2:4:2:1:2:1:2:4:2:4:2:1:5:6:5:6:5:1:2:1:5:1:2:4…
6	10	5	45	5	1.0	1.792357636777404	0.9210896184736717	18.136200000000002	90.68100000000001	0.2111111111111111:0.26666666666666666:0.03333333333333333:0.15555555555555556:0.14444444444444443:0.13333333333333333:0.05555555555555555	['True1:2:4:2:1:2:4:2:4:2:1:2:4:2:4:2:1:2:1:5:6:5:6:3:6:5:1:5:1:5:1:2:4:2:1:2:4:2:4:2:1:5:6:7 ', 'True1:2:4:2:1:2:4:2:1:5:6:5:1:2:1:2:4:2:4:2:4:2:4:2:1:5:6:3:6:7 ', 'True1:5:6:3:6:7 ', 'True1:5:6:5:6:7 ', 'True1:5:6:7 ']
6	10	41	632	34	0.8292682926829268	1.5374658923055884	0.7901011735058716	26.150911764705885	2149.131	0.24012841091492776:0.27076358633340974:0.000527401972024765:0.17415730337078653:0.24599862416876864:0.06764503554230682:0.0007796376977757395	['True1:5:1:5:1:2:1:5:6:7 ', 'True1:2:1:2:1:2:4:2:1:5:6:3:6:7 ', 'True1:2:1:5:1:2:4:2:4:2:1:5:1:2:1:5:1:2:1:2:1:5:1:2:4:2:4:2:4:2:4:2:4:2:4:2:4:2:1:5:6:7 ', 'True1:5:1:2:1:5:6:7 ', 'True1:5:6:7 ', 'True1:2:4:2:1:5:6:7 ', 'True1:2:1:2:4:2:4:2:4:2:4:2:4:2:4:2:4:2:4:2:4:2:4:2:4:2:4:2:4:2:1:2:4:2:4:2:4:2:4:2:4:2:4:2:4:2:4:2:4:2:4:2:4:2:4:2:4:2:4:2:4:2:4:2:4:2:4:2:4:2:4:2:4:2:4:2:4:2:4:2:4:2:4:2:4:2:4…
6	10	26	477	24	0.9230769230769231	1.2662106670967996	0.6507035629119416	37.006125	1248.1470000000002	0.21642828764402067:0.38528009535160906:0.0008939213349225268:0.33859753675009935:0.05095351609058403:0.00546285260230433:0.0023837902264600714	['True1:5:6:3:6:7 ', 'True1:2:4:2:1:2:1:5:6:5:1:2:4:2:4:2:4:2:4:2:1:2:4:2:1:5:1:2:4:2:1:2:1:5:1:2:1:5:6:5:1:2:4:2:1:2:4:2:1:2:4:2:1:5:1:5:6:5:1:2:4:2:4:2:4:2:4:2:4:2:4:2:1:5:6:7 ', 'True1:2:4:2:4:2:4:2:1:2:1:5:1:5:6:7 ', 'True1:5:6:3:6:3:6:3:6:5:6:5:1:5:6:7 ', 'True1:5:6:5:1:2:1:2:4:2:4:2:1:5:1:5:1:2:4:2:4:2:4:2:4:2:4:2:4:2:1:2:4:2:1:2:1:2:1:5:6:5:6:7 ', 'False1:2:4:2:4:2:4:2:4:2:4:2:4:2:4:2:4:2:…
6	10	5	89	5	1.0	1.8187758434185275	0.9346658910749266	35.4392	177.196	0.22023809523809523:0.20833333333333334:0.08333333333333333:0.10119047619047619:0.17857142857142858:0.17857142857142858:0.02976190476190476	['True1:5:6:3:6:3:6:5:6:5:1:2:4:2:4:2:1:2:1:2:1:5:1:2:4:2:4:2:4:2:4:2:1:2:4:2:1:5:1:2:4:2:4:2:1:2:4:2:4:2:1:5:1:2:4:2:1:2:1:5:1:2:1:5:6:3:6:5:6:3:6:5:6:3:6:5:1:2:4:2:1:5:1:5:6:5:1:2:1:2:4:2:4:2:1:5:1:2:1:5:1:5:1:5:6:5:6:5:6:3:6:5:1:5:6:3:6:3:6:3:6:3:6:7 ', 'True1:2:1:5:6:7 ', 'True1:5:6:7 ', 'True1:2:4:2:1:5:6:3:6:5:1:5:6:3:6:5:6:3:6:7 ', 'True1:2:4:2:1:5:1:2:1:5:6:3:6:7 ']
6	10	17	80	17	1.0	1.8497287297164913	0.9505725280350096	8.40870588235294	142.94799999999998	0.1956521739130435:0.11413043478260869:0.09239130434782608:0.06521739130434782:0.20108695652173914:0.2391304347826087:0.09239130434782608	['True1:5:1:2:1:2:1:5:6:5:6:3:6:5:1:5:6:7 ', 'True1:2:1:2:1:2:1:5:6:7 ', 'True1:5:6:3:6:3:6:7 ', 'True1:5:6:7 ', 'True1:5:6:3:6:5:6:3:6:3:6:3:6:5:1:5:6:7 ', 'True1:5:1:5:6:7 ', 'True1:5:1:5:1:5:6:3:6:5:6:5:1:5:1:2:4:2:4:2:4:2:4:2:1:2:4:2:4:2:4:2:1:5:6:5:6:5:1:2:4:2:4:2:4:2:4:2:1:2:4:2:1:5:1:5:6:7 ', 'True1:5:6:3:6:3:6:3:6:5:6:7 ', 'True1:5:6:3:6:3:6:7 ', 'True1:5:6:7 ', 'True1:5:6:7 ', 'True1:5:6…
6	10	53	811	49	0.9245283018867925	1.5567564057445624	0.8000145363856217	37.657591836734696	2565.2219999999998	0.23200670936261056:0.12896462336078074:0.0028591033851784083:0.09103385178408051:0.2884263494967978:0.2548414150655688:0.0018679475449832265	['True1:5:1:5:1:5:6:5:6:7 ', 'True1:2:4:2:4:2:1:2:4:2:4:2:4:2:1:5:6:5:6:3:6:5:6:5:1:5:1:5:1:2:1:5:6:3:6:5:1:2:4:2:1:2:1:2:1:2:4:2:4:2:1:2:4:2:4:2:4:2:4:2:4:2:4:2:1:5:6:7 ', 'True1:5:6:3:6:5:6:5:1:2:4:2:4:2:1:2:4:2:1:2:4:2:1:5:1:5:1:5:1:2:1:5:6:3:6:3:6:5:1:2:4:2:1:5:1:5:1:5:6:7 ', 'True1:5:1:2:1:2:1:2:4:2:4:2:1:2:4:2:4:2:1:5:1:5:1:5:1:5:6:3:6:5:6:7 ', 'True1:5:1:5:6:5:6:5:1:5:6:5:6:3:6:7 ', 'True1…
6	10	17	97	17	1.0	1.800791358965873	0.925423694326333	14.94717647058824	254.10200000000006	0.21176470588235294:0.10882352941176471:0.08823529411764706:0.07058823529411765:0.2529411764705882:0.21764705882352942:0.05	['True1:5:6:7 ', 'True1:5:6:7 ', 'True1:5:1:2:1:5:6:5:6:7 ', 'True1:5:6:3:6:5:6:5:1:5:6:7 ', 'True1:2:4:2:1:5:6:7 ', 'True1:5:6:3:6:3:6:3:6:5:1:2:1:5:1:5:1:5:1:5:6:7 ', 'True1:2:4:2:1:5:6:5:1:5:1:5:6:7 ', 'True1:5:6:7 ', 'True1:5:1:2:4:2:1:2:1:2:4:2:1:2:1:5:6:3:6:5:1:5:1:2:4:2:4:2:4:2:4:2:4:2:1:2:4:2:4:2:4:2:1:5:6:3:6:3:6:5:6:7 ', 'True1:5:1:5:6:7 ', 'True1:5:6:3:6:3:6:7 ', 'True1:5:1:2:4:2:4:2:1…
6	10	17	137	16	0.9411764705882353	0.8936158799136869	0.4592277194029299	18.527749999999997	476.44399999999996	0.02096719648292188:0.4829218802840717:0.0013527223537368955:0.474298275278999:0.012512681772066284:0.00524179912073047:0.002705444707473791	['True1:5:1:2:4:2:4:2:1:5:6:5:1:5:1:2:4:2:4:2:4:2:4:2:4:2:1:2:1:2:4:2:1:2:1:2:4:2:4:2:4:2:1:5:1:2:1:5:6:5:1:2:1:5:1:5:1:2:1:5:6:7 ', 'True1:2:1:2:1:2:4:2:1:2:4:2:1:5:6:3:6:7 ', 'True1:5:1:5:1:2:4:2:1:2:4:2:1:5:6:3:6:7 ', 'False1:2:4:2:1:5:1:5:1:2:4:2:4:2:4:2:4:2:4:2:4:2:4:2:4:2:4:2:4:2:4:2:4:2:4:2:4:2:4:2:4:2:4:2:4:2:4:2:4:2:4:2:4:2:4:2:4:2:4:2:4:2:4:2:4:2:4:2:4:2:4:2:4:2:4:2:4:2:4:2:4:2:4:2:4:2:…
6	10	11	125	11	1.0	0.8917434005660958	0.4582654553700813	32.7	359.70000000000005	0.014145496535796767:0.011836027713625866:0.0031755196304849883:0.00779445727482679:0.4829676674364896:0.476905311778291:0.0031755196304849883	['True1:5:1:5:6:5:6:5:1:5:6:5:1:2:4:2:1:2:4:2:4:2:4:2:4:2:1:2:1:2:1:2:1:5:6:5:6:3:6:7 ', 'True1:2:4:2:1:5:6:5:1:2:4:2:4:2:1:2:1:5:1:5:1:5:1:5:6:3:6:5:6:5:1:5:1:5:1:5:6:3:6:5:6:5:1:2:1:2:4:2:1:5:1:2:4:2:4:2:4:2:4:2:4:2:1:5:6:3:6:7 ', 'True1:2:4:2:4:2:4:2:4:2:4:2:4:2:1:5:1:5:6:3:6:7 ', 'True1:5:1:2:4:2:4:2:4:2:4:2:1:5:6:7 ', 'True1:5:6:3:6:7 ', 'True1:5:1:5:6:3:6:5:6:5:6:5:1:5:6:3:6:7 ', 'True1:5:6…
6	14	8	110	6	0.75	1.375948561152293	0.707097684762207	33.03783333333333	558.227	0.34863187341550833:0.22694291459043622:0.00034968091616400035:0.22230964245126322:0.1998426435877262:0.0013987236646560014:0.0005245213742460005	['True1:5:6:7 ', 'True1:2:4:2:4:2:1:2:1:2:4:2:4:2:1:5:1:2:4:2:1:5:1:5:1:2:1:5:1:5:6:5:6:7 ', 'True1:2:1:2:1:2:4:2:4:2:4:2:1:2:4:2:1:5:6:7 ', 'True1:5:6:3:6:5:1:5:6:3:6:3:6:3:6:7 ', 'True1:5:1:2:4:2:4:2:1:2:1:2:4:2:4:2:4:2:4:2:1:2:4:2:1:5:6:5:6:5:6:5:1:2:4:2:4:2:1:5:6:7 ', 'True1:2:4:2:4:2:4:2:4:2:1:2:4:2:4:2:4:2:4:2:4:2:1:5:6:5:1:2:4:2:4:2:4:2:4:2:4:2:4:2:4:2:1:2:4:2:4:2:4:2:4:2:1:2:4:2:4:2:4:2:4…
6	14	40	262	37	0.925	1.5068760449221381	0.7743811016421728	18.90391891891892	1239.4450000000002	0.2794680269630169:0.3331511507864213:0.0015789154065707172:0.06242788607518066:0.16135300904839983:0.15977409364182912:0.0022469180785814054	['True1:5:6:7 ', 'True1:5:6:5:6:5:6:3:6:5:6:7 ', 'True1:5:6:7 ', 'True1:2:4:2:4:2:4:2:1:2:4:2:1:2:1:5:1:5:1:2:1:2:1:2:4:2:1:5:6:7 ', 'True1:2:4:2:1:5:1:2:4:2:4:2:4:2:4:2:4:2:1:5:6:7 ', 'True1:5:6:3:6:7 ', 'True1:5:1:5:6:5:1:5:6:7 ', 'True1:2:4:2:1:2:1:2:1:5:1:5:6:7 ', 'True1:2:1:5:6:5:6:7 ', 'True1:2:1:2:4:2:1:2:4:2:1:2:1:5:6:7 ', 'True1:5:1:2:1:2:1:5:1:2:4:2:1:2:4:2:1:5:6:5:6:5:6:5:1:2:1:2:4:2:4…
6	14	75	630	70	0.9333333333333333	1.5476449039694242	0.7953321507268791	39.049757142857146	3599.9999999999995	0.2759180474697716:0.29947100313479624:0.01088781907747425:0.21253638602776534:0.13793103448275862:0.06227608598298254:0.0009796238244514106	['True1:5:6:5:1:2:4:2:1:5:1:2:4:2:1:2:1:2:1:2:1:2:4:2:1:5:1:2:1:2:1:5:1:2:1:5:1:2:1:5:6:3:6:5:1:2:4:2:1:5:1:5:6:3:6:3:6:7 ', 'True1:2:4:2:1:2:4:2:1:2:4:2:1:2:4:2:1:5:1:2:4:2:1:5:1:2:4:2:4:2:1:2:1:2:4:2:1:2:1:5:1:2:4:2:1:5:1:2:4:2:1:2:1:2:1:2:4:2:4:2:4:2:4:2:4:2:1:2:1:2:4:2:1:2:1:5:1:5:1:5:6:7 ', 'False1:5:1:2:1:5:1:2:1:2:4:2:1:2:1:2:4:2:4:2:1:2:4:2:4:2:1:2:1:2:1:2:1:2:1:2:1:2:1:2:1:2:1:5:1:2:1:5:…
6	14	15	78	15	1.0	1.7809892863605734	0.915247442038984	12.655333333333333	189.82999999999998	0.27488151658767773:0.2037914691943128:0.02843601895734597:0.10900473933649289:0.1943127962085308:0.11848341232227488:0.07109004739336493	['True1:1:5:1:2:1:2:4:2:4:2:4:2:4:2:1:5:6:7 ', 'True1:5:1:5:1:2:1:5:1:5:1:5:1:2:4:2:1:5:6:5:1:5:1:5:1:5:6:7 ', 'True1:2:4:2:4:2:1:5:1:2:1:5:1:5:6:3:6:7 ', 'True1:5:6:5:6:7 ', 'True1:5:6:5:6:3:6:7 ', 'True1:2:4:2:1:2:4:2:1:5:6:7 ', 'True1:5:1:2:4:2:1:5:6:3:6:3:6:7 ', 'True1:2:1:5:6:3:6:5:6:3:6:7 ', 'True1:5:1:5:1:2:4:2:1:2:1:2:4:2:4:2:4:2:1:5:1:2:4:2:4:2:4:2:4:2:1:2:4:2:1:2:1:5:1:2:4:2:4:2:1:2:1:5…
6	14	49	267	46	0.9387755102040817	1.5406587749216045	0.7917419905896235	21.074456521739126	1509.4250000000004	0.2427410462694491:0.36901212888471435:0.12210560705680565:0.13341773185772043:0.006452403316045249:0.1243925348143913:0.001878547800873933	['True1:2:4:2:1:2:1:2:4:2:1:5:1:2:1:5:6:7 ', 'True1:5:6:3:6:7 ', 'True1:5:1:2:4:2:4:2:4:2:4:2:1:5:6:7 ', 'True1:2:4:2:4:2:4:2:4:2:4:2:1:2:1:5:1:2:4:2:4:2:1:2:4:2:4:2:4:2:1:2:1:2:4:2:4:2:4:2:1:2:4:2:1:5:1:5:6:3:6:3:6:7 ', 'True1:5:6:5:6:7 ', 'True1:2:4:2:4:2:1:2:1:2:1:5:6:3:6:3:6:7 ', 'True1:2:1:2:1:2:4:2:1:5:6:7 ', 'True1:5:1:2:4:2:1:5:6:5:1:5:1:5:1:5:6:7 ', 'True1:2:4:2:4:2:4:2:4:2:4:2:1:2:4:2:1…
6	14	62	274	60	0.967741935483871	1.1607201889937895	0.5964921810790123	13.88566666666667	1193.14	0.39706664640170225:0.4064898548521924:0.001823846796869063:0.1705296755072574:0.010639106315069534:0.008891253134736682:0.004559616992172657	['True1:2:4:2:4:2:4:2:1:2:4:2:1:2:1:2:1:2:4:2:1:5:6:7 ', 'True1:2:1:5:1:5:1:2:1:2:1:5:6:3:6:3:6:3:6:5:6:7 ', 'True1:5:1:5:6:5:6:7 ', 'True1:5:1:5:6:3:6:3:6:7 ', 'True1:5:1:5:6:7 ', 'True1:2:4:2:1:2:4:2:1:2:4:2:1:2:4:2:4:2:4:2:4:2:4:2:4:2:4:2:4:2:4:2:4:2:4:2:1:2:1:2:4:2:4:2:4:2:1:2:1:2:1:5:6:7 ', 'False1:2:1:2:1:5:1:2:4:2:4:2:4:2:4:2:1:2:4:2:4:2:4:2:1:2:1:5:1:2:1:2:1:2:1:2:4:2:4:2:1:2:4:2:4:2:4:2:…
6	14	17	192	16	0.9411764705882353	1.1241924731591741	0.5777206484610501	41.67943750000001	846.8710000000001	0.03473053892215569:0.4505988023952096:0.01437125748502994:0.4375748502994012:0.029491017964071855:0.030838323353293413:0.0023952095808383233	['True1:5:1:2:1:5:1:2:4:2:4:2:1:5:1:5:1:2:1:2:4:2:4:2:1:5:1:5:1:2:4:2:4:2:4:2:4:2:4:2:4:2:4:2:1:5:1:2:1:2:1:5:6:5:6:5:6:7 ', 'True1:5:1:5:6:3:6:3:6:3:6:3:6:3:6:7 ', 'True1:5:6:3:6:5:1:2:4:2:4:2:4:2:1:2:1:5:1:5:6:3:6:5:1:2:1:2:4:2:4:2:1:2:4:2:4:2:4:2:4:2:1:5:6:3:6:3:6:5:1:2:4:2:4:2:4:2:1:5:6:7 ', 'True1:5:1:5:6:5:1:2:4:2:4:2:1:2:1:2:1:2:1:5:1:5:6:5:1:2:1:5:1:2:1:2:1:5:1:2:4:2:4:2:1:2:1:5:1:2:1:5:1…
6	14	36	205	34	0.9444444444444444	1.689866391170122	0.8684195372486785	19.336147058823528	1017.429	0.23877958368976332:0.22577701739378386:0.060108354719133165:0.1677216994582264:0.23182207014542344:0.07385229540918163:0.0019389791844881665	['True1:5:6:3:6:3:6:5:1:2:4:2:4:2:1:2:4:2:4:2:1:2:1:2:4:2:1:2:1:5:1:2:1:2:1:2:1:2:1:2:1:5:1:5:1:5:6:7 ', 'True1:2:1:5:1:5:6:3:6:3:6:7 ', 'True1:5:6:5:1:2:1:5:6:7 ', 'True1:5:6:3:6:7 ', 'True1:5:6:5:1:2:4:2:1:2:1:5:1:5:6:7 ', 'True1:2:1:5:1:5:6:7 ', 'True1:5:1:5:1:5:6:3:6:5:6:3:6:5:6:5:1:2:4:2:4:2:4:2:1:5:6:7 ', 'True1:2:1:5:6:5:6:3:6:5:1:5:6:5:6:3:6:3:6:5:1:5:1:5:1:5:1:2:1:5:1:5:1:5:1:5:1:5:1:5:1…
6	14	32	232	30	0.9375	1.4477480353901477	0.7439953155560601	27.242599999999996	1177.2779999999998	0.2779489436619718:0.23906983568075119:0.003301056338028169:0.23092723004694835:0.23899647887323944:0.00755575117370892:0.0022007042253521128	['True1:5:1:2:1:2:4:2:4:2:4:2:1:5:1:2:1:5:6:5:1:5:1:5:6:5:1:2:4:2:4:2:4:2:4:2:1:5:6:3:6:5:6:3:6:7 ', 'True1:2:1:5:1:2:1:5:6:3:6:7 ', 'True1:5:6:3:6:5:6:3:6:3:6:7 ', 'True1:5:1:2:4:2:4:2:1:5:6:3:6:3:6:3:6:3:6:7 ', 'True1:2:4:2:1:5:6:3:6:7 ', 'True1:2:1:5:1:2:1:5:1:2:4:2:4:2:4:2:1:2:1:5:1:2:4:2:1:2:1:5:6:3:6:3:6:7 ', 'True1:2:1:2:1:5:1:2:1:2:1:2:1:5:1:5:1:2:1:2:1:5:6:5:6:7 ', 'True1:2:1:5:6:5:1:5:6…
6	14	38	110	36	0.9473684210526315	1.1461736493616292	0.5890167384748292	6.923361111111113	609.2410000000003	0.25161027313493683:0.4865878516102731:0.0037505095801059927:0.24166326946596006:0.005951895637994292:0.0075010191602119854:0.0029351814105177333	['True1:5:6:7 ', 'True1:5:1:2:4:2:1:5:6:3:6:3:6:5:6:7 ', 'True1:2:1:2:4:2:1:5:6:5:1:2:1:5:1:5:1:2:4:2:1:2:1:5:6:3:6:3:6:7 ', 'True1:5:6:3:6:3:6:7 ', 'True1:5:6:7 ', 'False1:2:1:2:1:2:1:2:1:2:1:2:1:2:1:2:1:2:1:2:1:2:1:2:1:2:1:2:1:2:1:2:1:2:1:2:1:2:1:2:1:2:1:2:1:2:1:2:1:2:1:2:1:2:1:2:1:2:1:2:1:2:1:2:1:2:1:2:1:2:1:2:1:2:1:2:1:2:1:2:1:2:1:2:1:2:1:2:1:2:1:2:1:2:1:2:1:2:1:2:1:2:1:2:1:2:1:2:1:2:2:1:2:1:…
6	18	51	158	49	0.9607843137254902	1.5638116195074727	0.8036401990434456	6.767061224489797	691.5859999999999	0.14532964582032296:0.13988759032919976:0.13953073423142118:0.0006244981711124989:0.298866981889553:0.27357480595949685:0.002185743598893746	['True1:5:6:7 ', 'True1:5:1:5:1:5:1:2:4:2:1:5:6:3:6:3:6:7 ', 'True1:5:1:5:6:7 ', 'True1:5:1:5:1:2:4:2:4:2:4:2:1:5:1:2:1:2:1:2:1:5:6:7 ', 'True1:5:1:5:1:2:1:2:4:2:1:5:6:7 ', 'True1:5:6:3:6:3:6:3:6:5:1:5:1:2:4:2:1:5:1:5:1:2:1:5:6:5:6:5:6:5:1:2:1:2:4:2:1:5:1:2:1:5:6:5:6:5:1:5:1:2:1:5:6:5:1:5:1:2:4:2:1:2:4:2:1:2:1:5:1:2:1:5:6:5:1:2:1:5:6:3:6:3:6:5:1:5:6:5:6:3:6:3:6:7 ', 'True1:5:1:2:1:5:1:5:6:5:6:7 '…
6	18	35	183	31	0.8857142857142857	1.3099538480323552	0.6731831110847036	20.704032258064526	1361.825	0.051563711553372964:0.4140604807443784:0.0273972602739726:0.4002326182476092:0.048203670199017834:0.05453605582837943:0.004006203153269578	['True1:2:4:2:4:2:1:2:4:2:4:2:1:5:1:5:1:5:1:2:4:2:1:2:1:5:1:5:6:5:6:5:1:2:4:2:4:2:1:2:4:2:4:2:1:2:4:2:4:2:1:2:4:2:4:2:4:2:1:5:1:5:6:7 ', 'True1:5:1:2:4:2:4:2:4:2:4:2:4:2:4:2:4:2:4:2:4:2:4:2:4:2:4:2:1:2:1:2:1:5:1:2:4:2:4:2:4:2:4:2:4:2:1:2:4:2:1:2:4:2:4:2:4:2:4:2:1:5:1:2:1:5:1:5:6:3:6:5:6:5:6:3:6:7 ', 'False1:2:4:2:4:2:4:2:4:2:4:2:4:2:4:2:4:2:4:2:4:2:4:2:4:2:4:2:4:2:4:2:4:2:4:2:4:2:4:2:4:2:4:2:4:2:…
6	18	52	265	46	0.8846153846153846	1.2958228063309938	0.6659211921784163	20.52115217391304	2023.9730000000004	0.35512437810945274:0.3780099502487562:0.0006633499170812604:0.15034825870646767:0.11160862354892205:0.0027197346600331676:0.001525704809286899	['True1:2:1:5:6:7 ', 'True1:2:1:5:6:5:6:7 ', 'True1:5:1:2:4:2:1:2:4:2:4:2:4:2:4:2:1:2:4:2:4:2:4:2:4:2:1:5:1:2:1:2:4:2:4:2:1:2:4:2:4:2:4:2:4:2:1:2:1:2:1:2:4:2:1:2:4:2:1:2:4:2:1:5:6:7 ', 'True1:2:4:2:4:2:1:5:1:5:1:2:4:2:1:2:4:2:1:5:1:2:4:2:4:2:1:5:1:5:6:3:6:7 ', 'True1:2:4:2:4:2:1:2:4:2:4:2:4:2:4:2:4:2:1:5:6:7 ', 'True1:2:1:5:6:5:6:7 ', 'True1:5:1:2:1:2:4:2:4:2:4:2:4:2:1:2:4:2:4:2:4:2:4:2:4:2:4:2:4…
6	18	37	622	22	0.5945945945945946	1.5269012475051607	0.7846720200552065	43.528	3600.0	0.28048026551264116:0.2648293365437803:0.0008243039512359136:0.1725181401099795:0.21716070673217713:0.06394863284851246:0.00023861430167355395	['True1:2:1:5:6:5:6:5:1:5:6:3:6:7 ', 'True1:2:4:2:1:5:6:5:1:2:1:2:1:2:4:2:1:5:6:5:6:7 ', 'True1:5:1:2:4:2:1:2:1:5:1:2:1:5:6:3:6:7 ', 'True1:5:6:5:6:5:1:2:4:2:4:2:1:5:1:2:4:2:1:2:1:5:6:7 ', 'False1:2:4:2:1:2:4:2:1:2:4:2:1:2:1:2:1:2:1:2:1:2:4:2:1:2:1:2:1:2:1:2:1:2:1:2:1:2:1:2:4:2:4:2:1:2:1:2:1:2:1:2:4:2:1:2:1:2:4:2:1:2:4:2:4:2:4:2:1:5:1:5:1:2:4:2:4:2:1:2:4:2:4:2:4:2:1:2:1:2:1:2:1:2:1:2:1:2:1:2:1:2:…
6	18	61	261	54	0.8852459016393442	1.1550627810026297	0.5935848484902458	13.837092592592594	2007.2029999999997	0.3601470336809711:0.39872912748617995:0.004274234911950761:0.22556562375334815:0.003447882828973614:0.006297372770274121:0.001538724568302274	['True1:1:2:4:2:1:2:1:2:1:5:6:3:6:7 ', 'True1:5:1:2:4:2:4:2:1:5:1:2:1:2:1:5:1:2:4:2:4:2:1:2:1:2:1:5:6:7 ', 'True1:2:4:2:1:5:6:5:1:5:6:7 ', 'True1:5:1:2:4:2:1:5:1:2:4:2:4:2:1:5:6:5:6:3:6:7 ', 'True1:5:6:5:1:2:4:2:4:2:1:5:6:5:1:5:6:7 ', 'True1:2:4:2:4:2:1:2:1:2:1:2:1:5:6:7 ', 'True1:2:4:2:4:2:1:5:1:5:1:2:4:2:1:5:1:2:4:2:4:2:1:5:1:5:1:5:6:3:6:3:6:3:6:7 ', 'True1:2:1:2:4:2:4:2:1:5:6:3:6:3:6:3:6:3:6:7…
6	18	106	374	104	0.9811320754716981	1.7242411016025976	0.8860846439593678	13.422644230769228	1755.9549999999997	0.2103330314921018:0.22200422577724116:0.15670590602676326:0.03647248214106047:0.19232317134520577:0.1769292685380823:0.0052319146795452255	['True1:5:6:3:6:5:6:7 ', 'True1:2:4:2:1:5:1:5:1:2:4:2:1:2:1:5:1:2:1:5:6:3:6:7 ', 'True1:5:6:3:6:5:1:2:1:5:6:7 ', 'True1:2:1:2:4:2:4:2:4:2:4:2:4:2:4:2:1:5:1:5:1:2:4:2:4:2:4:2:4:2:4:2:1:2:4:2:4:2:1:2:1:2:1:2:4:2:1:2:1:2:4:2:1:5:6:5:6:7 ', 'True1:2:4:2:4:2:1:2:1:2:4:2:1:5:1:2:4:2:4:2:1:2:1:5:6:3:6:5:6:7 ', 'True1:2:1:2:1:5:1:2:1:5:1:2:4:2:4:2:1:5:1:2:1:2:1:2:1:5:6:5:6:3:6:5:6:7 ', 'True1:2:1:2:1:2:1…
6	18	67	251	64	0.9552238805970149	1.3105599956317762	0.6734946093312776	13.583328125	1409.3329999999994	0.09439149560117302:0.4282441348973607:0.01530425219941349:0.3726173020527859:0.05241935483870968:0.031158357771260997:0.005865102639296188	['True1:5:6:3:6:7 ', 'True1:2:4:2:4:2:1:2:4:2:4:2:1:5:1:2:1:2:1:5:6:7 ', 'True1:5:6:3:6:7 ', 'True1:2:4:2:4:2:4:2:1:2:4:2:4:2:4:2:4:2:1:5:1:2:1:2:4:2:4:2:1:2:4:2:4:2:1:5:1:2:1:5:6:3:6:7 ', 'True1:2:1:2:1:2:1:5:1:2:4:2:1:2:1:5:6:7 ', 'True1:5:1:2:4:2:1:2:4:2:1:5:1:2:4:2:1:5:1:2:1:2:4:2:1:5:6:5:1:2:4:2:4:2:4:2:1:5:1:5:6:7 ', 'True1:2:4:2:1:2:1:2:4:2:1:5:6:5:1:2:4:2:4:2:1:5:1:2:4:2:1:2:1:5:6:7 ', 'T…
6	18	65	294	59	0.9076923076923077	1.2206162006766716	0.6272726421974045	14.817966101694916	1954.2599999999993	0.3539343300072506:0.3639643683320098:0.0006387459862583296:0.2436211718399337:0.03480302454856196:0.002019818388979042:0.0010185408970065256	['True1:2:4:2:4:2:1:2:1:5:6:5:6:3:6:5:1:2:4:2:1:2:1:2:4:2:4:2:1:2:1:5:6:3:6:7 ', 'True1:2:1:2:4:2:1:5:1:5:1:5:1:5:6:3:6:7 ', 'True1:2:1:2:4:2:1:2:1:2:4:2:1:5:1:2:4:2:4:2:1:5:1:5:1:2:4:2:4:2:4:2:4:2:1:5:1:2:1:2:1:5:6:3:6:5:1:2:4:2:1:5:6:5:1:5:6:5:1:5:1:5:1:5:6:5:6:7 ', 'True1:5:6:5:1:5:6:5:1:2:1:5:6:3:6:7 ', 'True1:2:1:2:1:5:6:5:1:2:4:2:4:2:4:2:4:2:1:5:1:5:1:5:1:5:6:3:6:7 ', 'True1:2:1:5:1:5:1:2:1…
6	18	42	550	24	0.5714285714285714	1.653490217010265	0.8497258816461746	19.540874999999996	3599.999999999999	0.24595692325936466:0.15572701264434266:0.021212255970116067:0.14355701812899305:0.2519381568610012:0.18143075258297386:0.00017788055320852047	['True1:5:6:5:6:5:6:5:1:5:1:5:1:5:1:5:1:5:1:2:1:5:6:5:6:3:6:3:6:5:6:3:6:7 ', 'True1:5:6:5:6:3:6:7 ', 'True1:5:6:3:6:3:6:3:6:3:6:7 ', 'True1:5:1:2:4:2:4:2:4:2:4:2:1:5:1:2:4:2:4:2:4:2:4:2:1:2:1:5:1:5:6:7 ', 'True1:5:1:5:6:3:6:3:6:3:6:5:6:3:6:7 ', 'True1:5:6:7 ', 'True1:5:6:7 ', 'False1:5:1:2:4:2:1:2:1:2:4:2:1:5:6:3:6:3:6:3:6:3:6:3:6:3:6:3:6:3:6:3:6:3:6:3:6:3:6:3:6:3:6:3:6:3:6:3:6:3:6:3:6:3:6:3:6:3:…
6	18	75	449	65	0.8666666666666667	1.6005063242177031	0.8224975469677804	28.169999999999998	3600.0	0.2787347113176307:0.23093254286172088:0.029015115099076002:0.1670672434973028:0.24049297655290286:0.052889494204988514:0.0008679164663782514	['True1:1:2:1:2:1:2:4:2:4:2:4:2:4:2:4:2:1:2:4:2:4:2:4:2:1:2:4:2:1:5:1:5:6:7 ', 'True1:2:1:2:4:2:4:2:1:2:1:5:6:5:1:2:1:2:1:2:1:2:1:5:6:5:1:5:1:2:1:2:4:2:1:2:4:2:4:2:4:2:1:5:6:7 ', 'True1:5:1:2:4:2:1:5:6:5:1:5:6:5:1:2:4:2:4:2:4:2:4:2:4:2:4:2:1:5:1:2:1:5:1:2:1:5:6:7 ', 'True1:2:1:2:4:2:1:2:4:2:1:2:1:5:1:2:4:2:4:2:1:2:1:5:1:2:1:2:1:2:1:2:1:5:6:7 ', 'True1:2:1:2:4:2:1:5:1:5:6:7 ', 'True1:5:1:5:1:2:1:5…
7	2	5	85	5	1.0	1.6950152897952866	0.9460060454015913	10.2636	51.318000000000005	0.14754098360655737:0.1557377049180328:0.1885245901639344:0.040983606557377046:0.2540983606557377:0.21311475409836064	['True1:1:5:6:5:6:3:2:3:2:3:6:5:1:5:1:5:1:5:6:5:6:5:6:5:6:3:6:5:6:5:6:3:6:3:2:3:2:3:2:4 ', 'True1:5:6:6:5:6:5:1:5:1:5:1:5:1:5:1:5:1:5:1:5:6:3:2:3:2:4 ', 'True1:6:5:6:5:6:5:5:6:1:5:6:3:2:3:2:4 ', 'True1:5:1:5:6:5:6:3:2:3:2:3:2:3:2:3:6:3:2:3:2:3:2:4 ', 'True1:6:5:6:5:6:3:2:3:2:3:2:4 ']
7	2	5	86	5	1.0	1.6546725921453775	0.923490357139433	14.0928	70.464	0.23577235772357724:0.0975609756097561:0.16260162601626016:0.04065040650406504:0.2926829268292683:0.17073170731707318	['True1:5:1:5:1:5:1:1:5:5:6:3:6:5:1:5:1:5:1:5:1:5:6:5:1:5:1:5:1:5:6:5:6:5:6:3:2:3:2:4 ', 'True1:5:1:1:5:5:6:5:6:3:6:3:2:3:2:3:2:3:2:3:2:4 ', 'True1:5:1:1:5:5:1:5:6:3:2:3:2:4 ', 'True1:1:5:5:1:5:1:1:5:1:5:5:6:3:6:3:6:3:6:5:6:5:1:5:1:5:6:3:2:4 ', 'True1:1:5:6:3:2:3:6:5:3:6:6:3:6:3:2:4 ']
7	2	5	85	5	1.0	1.5103042511157199	0.8429168518732066	14.028	70.14	0.2857142857142857:0.047619047619047616:0.0873015873015873:0.03968253968253968:0.373015873015873:0.16666666666666666	['True1:5:1:5:1:5:1:5:1:5:1:5:1:5:6:5:1:5:1:5:1:5:1:5:1:5:1:5:1:5:1:5:1:5:6:3:6:5:1:5:6:3:6:5:1:5:1:5:6:3:2:4 ', 'True1:5:6:5:1:5:1:5:6:5:6:5:5:1:6:5:6:3:2:4 ', 'True1:5:1:5:1:5:1:5:1:5:6:3:6:3:2:4 ', 'True1:5:1:5:6:3:6:5:6:5:1:5:1:5:6:3:2:4 ', 'True1:5:1:5:6:5:6:1:5:5:1:5:6:3:2:3:6:3:2:4 ']
7	2	3	152	3	1.0	1.4485918919547964	0.808474528435948	38.54633333333334	115.63900000000001	0.11406844106463879:0.03802281368821293:0.1596958174904943:0.011406844106463879:0.3231939163498099:0.35361216730038025	['True1:5:1:5:1:5:1:5:6:5:6:3:2:3:2:4 ', 'True1:5:6:3:6:5:6:5:6:3:6:3:6:5:6:5:6:5:6:5:6:5:6:3:2:3:6:5:6:3:2:3:2:3:6:5:6:3:6:3:6:5:6:6:5:3:6:5:6:5:6:5:6:5:1:5:6:3:5:6:1:5:6:5:6:5:6:3:6:5:1:5:6:5:1:5:6:5:6:5:1:5:6:1:5:6:3:5:6:6:6:5:5:6:6:5:3:6:5:6:3:2:3:6:5:6:5:6:5:6:6:5:3:6:3:2:4 ', 'True1:5:1:5:6:5:6:5:1:6:5:6:5:1:5:6:5:6:3:6:3:6:3:6:5:3:6:5:6:6:5:6:5:6:3:6:5:1:6:5:3:6:6:5:6:5:1:5:1:5:6:3:2:3:6:5…
7	2	3	29	3	1.0	1.7453266015318771	0.974085323117515	8.888333333333334	26.665	0.23333333333333334:0.13333333333333333:0.16666666666666666:0.1:0.23333333333333334:0.13333333333333333	['True1:5:1:5:6:3:2:4 ', 'True1:5:1:5:1:5:1:5:6:3:6:3:2:4 ', 'True1:5:6:3:2:3:2:4 ']
7	2	4	50	4	1.0	1.57918520696796	0.8813600453013491	15.063749999999999	60.254999999999995	0.29069767441860467:0.06976744186046512:0.11627906976744186:0.046511627906976744:0.3372093023255814:0.13953488372093023	['True1:5:1:5:1:5:1:5:1:1:5:5:1:1:5:5:1:5:1:1:5:1:5:5:6:3:2:3:6:3:2:4 ', 'True1:5:6:3:2:4 ', 'True1:1:5:5:6:3:6:3:2:4 ', 'True1:5:1:1:5:5:1:1:5:5:6:5:1:1:5:5:1:5:1:1:5:5:6:5:6:5:6:3:6:5:6:3:3:6:2:3:2:4 ']
7	2	5	62	5	1.0	1.7215606787899644	0.9608213090854575	8.5296	42.648	0.13157894736842105:0.19736842105263158:0.2631578947368421:0.06578947368421052:0.17105263157894737:0.17105263157894737	['True1:5:1:5:1:5:6:5:6:3:2:4 ', 'True1:5:5:1:5:1:1:5:6:5:6:3:6:3:2:3:2:3:2:3:2:3:2:4 ', 'True1:5:6:3:6:3:2:3:2:3:2:3:6:5:6:3:6:3:6:3:2:4 ', 'True1:5:6:3:2:3:2:3:2:4 ', 'True1:5:6:3:2:3:2:4 ']
7	2	4	93	4	1.0	1.4154590173841195	0.7899827190498636	22.57225	90.289	0.24358974358974358:0.02564102564102564:0.0641025641025641:0.02564102564102564:0.40384615384615385:0.23717948717948717	['True1:5:1:5:1:5:6:5:6:5:1:5:1:5:1:5:1:5:6:3:6:5:1:5:1:5:1:5:1:5:6:5:1:5:1:5:1:5:6:5:6:5:1:5:6:5:1:5:1:5:6:3:6:5:6:3:2:4 ', 'True1:5:1:5:1:5:6:5:1:5:1:5:1:5:1:5:6:5:6:5:6:5:6:3:2:4 ', 'True1:5:1:5:6:5:1:5:6:3:6:5:1:5:1:5:1:1:5:1:5:1:5:6:5:6:5:6:5:6:3:6:3:2:4 ', 'True1:5:1:5:1:5:1:1:5:6:5:6:5:6:5:6:5:6:5:6:5:6:5:5:6:6:5:6:5:6:3:6:3:6:2:3:4 ']
7	2	5	61	5	1.0	1.64256487198791	0.9167329098562417	11.409600000000001	57.048	0.25:0.075:0.125:0.0625:0.3125:0.175	['True1:5:6:3:6:5:1:5:1:5:1:5:6:5:1:5:6:3:6:5:1:5:6:3:2:4 ', 'True1:5:1:5:1:5:1:5:6:5:6:3:2:4 ', 'True1:5:1:5:1:5:1:5:1:6:5:3:2:4 ', 'True1:5:1:5:6:3:6:3:2:3:6:5:6:3:2:4 ', 'True1:5:1:5:1:5:6:3:2:4 ']
7	2	4	70	4	1.0	1.635419981547174	0.9127452705757224	12.404250000000001	49.617000000000004	0.23255813953488372:0.05813953488372093:0.1744186046511628:0.046511627906976744:0.27906976744186046:0.20930232558139536	['True1:5:6:3:6:3:6:3:6:3:6:3:6:3:6:5:1:5:6:3:2:4 ', 'True1:5:1:5:1:5:1:5:6:5:1:5:1:5:6:3:6:5:1:5:1:5:5:1:6:5:1:5:1:5:1:5:6:3:2:3:6:3:2:4 ', 'True1:5:1:5:5:1:6:3:6:3:6:3:2:4 ', 'True1:5:1:5:1:5:6:3:2:4 ']
7	6	4	63	4	1.0	1.626468437296134	0.9077493186051733	25.379	101.516	0.1595744680851064:0.07446808510638298:0.1595744680851064:0.0425531914893617:0.2978723404255319:0.26595744680851063	['True1:5:6:5:1:5:1:5:6:3:6:5:1:5:6:5:6:5:1:5:6:3:6:5:1:5:6:3:6:5:1:5:6:5:6:3:2:4 ', 'True1:5:6:5:6:5:1:5:1:5:1:5:6:3:6:3:2:4 ', 'True1:5:6:3:6:5:1:5:6:5:6:3:6:3:6:3:2:3:2:3:6:3:2:4 ', 'True1:5:6:5:1:5:6:5:6:3:2:3:2:4 ']
7	6	4	71	4	1.0	1.657749773066765	0.9252077645114801	30.316	121.264	0.125:0.125:0.21666666666666667:0.03333333333333333:0.25:0.25	['True1:5:6:5:6:5:6:5:1:5:6:5:6:3:6:5:6:3:2:3:6:3:6:5:6:3:2:3:6:5:1:5:6:3:2:3:2:3:2:3:2:3:6:3:2:3:2:3:6:3:6:5:6:3:6:5:1:5:6:3:2:3:2:4 ', 'True1:5:1:5:6:3:2:4 ', 'True1:5:1:5:1:5:1:5:1:5:6:5:1:5:6:5:6:3:2:3:2:3:6:5:6:5:6:5:1:5:6:3:2:4 ', 'True1:5:1:5:6:5:6:3:6:3:6:3:2:4 ']
7	6	5	82	5	1.0	1.4436359937885974	0.8057085890052865	32.62859999999999	163.14299999999997	0.24431818181818182:0.03977272727272727:0.0625:0.028409090909090908:0.4090909090909091:0.2159090909090909	['True1:5:6:5:6:5:1:5:6:3:2:3:2:4 ', 'True1:5:1:5:6:5:1:5:6:5:1:5:1:5:1:5:1:5:6:3:6:5:6:5:1:5:1:5:6:3:2:4 ', 'True1:5:1:5:1:5:1:5:6:5:1:5:1:5:1:5:6:5:1:5:1:5:1:5:1:5:1:5:6:5:1:5:1:5:6:5:1:5:1:5:1:5:6:5:1:5:1:5:1:5:1:5:6:3:2:4 ', 'True1:5:6:5:1:5:1:5:6:5:1:5:1:5:1:5:6:3:2:3:6:5:6:5:6:5:1:5:6:3:6:5:6:5:6:3:2:4 ', 'True1:5:6:5:1:5:6:5:6:5:6:5:6:5:1:5:6:3:6:5:6:5:6:5:6:5:6:5:6:5:1:5:6:3:2:4 ']
7	6	4	74	4	1.0	1.1715293769759993	0.6538429946072672	29.832500000000003	119.33000000000001	0.41697416974169743:0.01845018450184502:0.04059040590405904:0.014760147601476014:0.44280442804428044:0.06642066420664207	['True1:5:1:5:1:5:6:3:6:3:6:5:1:5:1:5:6:3:6:5:6:3:2:4 ', 'True1:5:1:5:1:5:6:3:2:4 ', 'True1:5:1:5:1:5:1:5:1:5:6:5:1:5:1:5:6:5:6:3:6:3:6:5:1:5:1:5:1:5:1:5:1:5:1:5:1:5:1:5:1:5:1:5:1:5:1:5:1:5:1:5:1:5:6:3:2:4 ', 'True1:5:1:5:1:5:1:5:1:5:6:5:1:5:1:5:1:5:1:5:1:5:1:5:1:5:1:5:1:5:1:5:1:5:1:5:1:5:1:5:1:5:1:5:1:5:1:5:1:5:1:5:1:5:1:5:1:5:1:5:1:5:1:5:1:5:1:5:1:5:1:5:1:5:1:5:1:5:1:5:1:5:1:5:1:5:1:5:1:5:1:5:1…
7	6	6	69	6	1.0	1.6440631329855115	0.9175691052403503	21.085833333333337	126.51500000000001	0.18461538461538463:0.1076923076923077:0.12307692307692308:0.046153846153846156:0.33076923076923076:0.2076923076923077	['True1:5:1:5:1:5:6:5:6:5:6:3:2:3:2:3:2:3:2:3:6:5:6:3:2:4 ', 'True1:5:1:5:1:5:6:5:1:5:6:5:6:5:6:3:6:5:1:5:1:5:1:5:1:5:6:5:6:5:1:5:6:5:6:3:2:4 ', 'True1:5:6:5:6:5:6:5:1:5:6:5:6:3:2:3:2:3:2:4 ', 'True1:5:6:5:1:5:1:5:1:5:1:5:1:5:1:5:1:5:6:3:2:3:2:4 ', 'True1:5:6:5:6:5:6:3:2:3:2:4 ', 'True1:5:6:5:6:5:6:3:2:4 ']
7	6	6	100	6	1.0	1.5371388216020454	0.8578935108205634	37.1135	222.681	0.2261904761904762:0.04365079365079365:0.1349206349206349:0.023809523809523808:0.3412698412698413:0.23015873015873015	['True1:5:6:3:2:4 ', 'True1:5:6:5:1:5:6:5:6:5:1:5:1:5:6:3:6:3:2:4 ', 'True1:5:1:5:1:5:1:5:1:5:6:5:1:5:6:3:6:3:6:3:6:3:2:3:6:5:1:5:1:5:6:5:1:5:6:3:6:5:6:3:6:3:2:4 ', 'True1:5:1:5:1:5:1:5:6:5:6:5:1:5:1:5:1:5:1:5:1:5:1:5:1:5:1:5:1:5:6:5:6:5:1:5:1:5:6:3:2:4 ', 'True1:5:6:3:2:3:2:4 ', 'True1:5:1:5:6:5:1:5:1:5:6:5:1:5:6:5:6:5:1:5:1:5:1:5:1:5:1:5:1:5:1:5:1:5:1:5:1:5:1:5:1:5:6:5:6:3:6:5:6:3:2:3:6:5:6:5:1…
7	6	8	85	8	1.0	1.5732204745272462	0.8780310647416518	20.412874999999996	163.30299999999997	0.1793478260869565:0.06521739130434782:0.10326086956521739:0.043478260869565216:0.3532608695652174:0.2554347826086957	['True1:5:1:5:6:5:1:5:6:3:2:4 ', 'True1:5:1:5:1:5:1:5:6:3:6:5:6:3:6:5:6:3:2:3:6:3:6:3:6:5:1:5:1:5:6:3:2:4 ', 'True1:5:6:5:6:5:1:5:6:3:6:5:6:5:6:3:2:4 ', 'True1:5:6:5:1:5:6:5:6:5:1:5:1:5:1:5:6:3:2:4 ', 'True1:5:6:3:2:4 ', 'True1:5:1:5:6:5:6:3:2:3:2:3:2:4 ', 'True1:5:6:5:1:5:6:3:6:5:6:5:1:5:1:5:6:5:1:5:6:5:6:5:1:5:1:5:6:5:6:5:6:5:1:5:6:5:6:5:1:5:6:5:1:5:6:5:6:5:6:5:6:5:6:5:6:5:1:5:6:5:6:5:1:5:1:5:6…
7	6	5	90	5	1.0	1.531388161894009	0.8546840065278282	33.6716	168.358	0.27102803738317754:0.07476635514018691:0.10747663551401869:0.02336448598130841:0.3691588785046729:0.1542056074766355	['True1:5:6:5:6:3:2:3:2:4 ', 'True1:5:6:5:1:5:1:5:6:3:2:3:2:3:6:5:1:5:1:5:1:5:6:5:1:5:6:3:2:3:6:5:1:5:1:5:1:5:6:5:1:5:1:5:1:5:6:5:1:5:1:5:6:5:1:5:1:5:1:5:1:5:1:5:6:3:2:3:6:5:1:5:1:5:6:3:6:3:2:3:6:5:1:5:1:5:6:5:6:3:2:4 ', 'True1:5:1:5:6:5:1:5:6:5:1:5:6:3:2:3:2:3:2:4 ', 'True1:5:6:5:6:5:1:5:1:5:6:5:1:5:1:5:1:5:1:5:1:5:1:5:1:5:6:5:1:5:1:5:1:5:1:5:6:5:1:5:1:5:1:5:6:3:2:3:2:4 ', 'True1:5:1:5:1:5:1:5:1…
7	6	5	54	5	1.0	1.7228029505807443	0.9615146341729566	16.442	82.21000000000001	0.15384615384615385:0.1282051282051282:0.23076923076923078:0.0641025641025641:0.20512820512820512:0.21794871794871795	['True1:5:1:5:1:5:6:3:6:3:2:3:6:5:6:3:6:3:2:4 ', 'True1:5:1:5:1:5:6:3:2:4 ', 'True1:5:6:3:2:4 ', 'True1:5:6:3:2:3:2:3:6:5:1:5:6:3:6:3:6:5:6:3:6:5:1:5:1:5:6:3:2:3:2:4 ', 'True1:5:6:3:2:3:6:3:2:4 ']
7	6	7	66	7	1.0	1.5985007447905075	0.8921402522176655	16.944714285714287	118.613	0.10144927536231885:0.06521739130434782:0.2246376811594203:0.050724637681159424:0.2246376811594203:0.3333333333333333	['True1:5:6:5:6:5:6:3:6:3:6:3:6:5:6:3:6:3:6:5:6:3:2:4 ', 'True1:5:6:5:6:3:6:3:6:5:1:5:6:5:6:5:1:5:6:3:6:5:6:3:2:4 ', 'True1:5:6:5:1:5:1:5:6:3:2:3:6:3:6:5:6:5:6:3:6:3:6:3:6:5:6:3:6:5:1:5:6:3:2:4 ', 'True1:5:6:3:2:4 ', 'True1:5:6:5:6:5:1:5:6:3:6:3:6:3:6:3:6:3:6:3:2:4 ', 'True1:5:6:3:6:3:2:3:6:3:2:4 ', 'True1:5:1:5:6:3:6:5:6:3:2:4 ']
7	10	5	53	5	1.0	1.6729284834545224	0.9336791640762313	23.558600000000002	117.793	0.2222222222222222:0.08888888888888889:0.15555555555555556:0.05555555555555555:0.28888888888888886:0.18888888888888888	['True1:5:6:5:1:5:1:5:1:5:1:5:6:3:2:4 ', 'True1:5:1:5:1:5:1:5:6:3:2:3:6:3:6:3:2:3:2:4 ', 'True1:5:1:5:6:3:6:5:6:3:2:4 ', 'True1:5:1:5:1:5:6:5:1:5:1:5:6:3:6:5:6:3:6:5:6:3:2:3:6:5:1:5:1:5:6:3:2:4 ', 'True1:5:1:5:6:3:2:4 ']
7	10	39	295	39	1.0	1.2322278993270805	0.6877194849473641	20.045512820512823	781.7750000000001	0.021477921297686994:0.00720937218383899:0.28612195854610994:0.0058576148993691795:0.2892760588765395:0.3900570741964554	['True1:5:6:5:6:5:1:5:6:3:6:5:6:3:2:3:6:3:2:3:6:5:6:3:6:3:2:4 ', 'True1:5:6:5:1:5:1:5:6:5:1:5:6:5:1:5:1:5:6:3:6:3:2:4 ', 'True1:5:6:3:2:3:6:5:6:5:6:5:1:5:6:3:6:5:6:5:1:5:1:5:6:3:2:4 ', 'True1:5:1:5:6:5:1:5:6:5:1:5:1:5:1:5:6:3:6:5:6:3:6:3:2:3:6:3:6:3:6:3:2:4 ', 'True1:5:6:3:6:3:6:3:6:3:2:4 ', 'True1:5:1:5:6:3:2:3:6:3:2:4 ', 'True1:5:1:5:1:5:6:3:6:5:6:5:6:3:2:3:2:4 ', 'True1:5:6:5:6:5:1:5:6:3:6:5:6…
7	10	16	86	15	0.9375	0.8077292173853678	0.4508022595986962	13.095400000000001	376.43100000000004	0.005847953216374269:0.005012531328320802:0.007518796992481203:0.002506265664160401:0.48989139515455304:0.4892230576441103	['True1:5:1:5:1:5:6:3:2:3:2:4 ', 'True1:5:6:5:6:3:6:5:6:5:6:3:2:3:6:3:2:4 ', 'True1:5:6:5:6:3:6:5:1:5:6:5:1:5:6:5:1:5:6:5:6:3:6:5:6:3:2:3:6:5:6:3:2:4 ', 'True1:5:6:5:6:5:6:3:6:5:6:5:1:5:1:5:6:3:2:4 ', 'True1:5:6:5:6:3:2:4 ', 'True1:5:6:5:6:3:6:5:6:5:6:3:6:5:6:3:2:4 ', 'False1:5:1:5:6:5:6:5:1:5:6:5:6:5:6:5:6:5:6:5:6:5:6:5:6:5:6:5:6:5:6:5:6:5:6:5:6:5:6:5:6:5:6:5:6:5:6:5:6:5:6:5:6:5:6:5:6:5:6:5:6:5:…
7	10	14	220	14	1.0	1.1129064654800116	0.6211249247419832	43.851857142857135	613.9259999999999	0.4108723135271808:0.007901390644753476:0.02970922882427307:0.004424778761061947:0.4532237673830594:0.0938685208596713	['True1:5:1:5:1:5:1:5:6:5:6:5:6:5:1:5:1:5:6:3:6:3:2:3:2:3:6:5:1:5:6:3:2:3:6:5:6:3:6:3:2:4 ', 'True1:5:6:5:6:3:6:5:6:3:6:3:6:5:1:5:6:3:2:4 ', 'True1:5:6:5:6:5:1:5:1:5:6:5:1:5:6:3:6:5:1:5:1:5:6:5:1:5:6:3:6:5:6:3:2:3:2:3:6:3:2:4 ', 'True1:5:1:5:1:5:6:3:2:4 ', 'True1:5:1:5:1:5:6:5:1:5:6:3:6:5:6:5:1:5:6:5:6:5:6:5:1:5:1:5:1:5:1:5:1:5:1:5:1:5:1:5:6:3:6:3:2:4 ', 'True1:5:1:5:1:5:1:5:1:5:1:5:1:5:1:5:6:5:6…
7	10	8	88	8	1.0	1.5868350706066876	0.8856295154897911	25.217875	201.743	0.09649122807017543:0.07894736842105263:0.2412280701754386:0.03508771929824561:0.2236842105263158:0.32456140350877194	['True1:5:6:3:6:5:6:3:2:3:6:5:1:5:6:5:6:3:6:3:2:3:6:3:6:3:2:4 ', 'True1:5:1:5:6:3:2:3:6:3:2:4 ', 'True1:5:6:5:6:3:2:4 ', 'True1:5:6:5:6:5:6:5:6:3:2:4 ', 'True1:5:6:5:1:5:6:5:6:3:6:3:6:3:2:3:6:3:2:4 ', 'True1:5:1:5:6:5:6:5:1:5:6:3:6:3:6:3:6:5:6:3:6:3:6:5:1:5:6:3:6:3:6:5:6:3:6:5:1:5:1:5:6:3:2:3:2:3:2:3:6:3:6:3:6:3:6:3:6:5:1:5:1:5:1:5:6:5:6:3:2:3:6:5:6:5:1:5:6:3:6:3:2:3:6:3:6:3:2:4 ', 'True1:5:6:3:6…
7	10	32	363	28	0.875	1.3633150046545999	0.7608805914344953	33.41489285714287	1655.6169999999997	0.002195973278472527:0.24167263817295023:0.3191789371489332:0.0006472342294445343:0.14234529946140867:0.2939599177087908	['True1:5:6:5:6:3:6:5:1:5:1:5:6:3:2:3:2:3:6:5:1:5:6:3:2:4 ', 'True1:5:6:3:6:3:2:3:2:3:2:3:6:5:6:3:6:3:6:5:6:5:1:5:6:5:1:5:1:5:6:5:6:3:2:4 ', 'True1:5:6:5:6:5:6:5:1:5:6:3:2:3:6:5:1:5:6:3:2:3:2:3:6:3:2:4 ', 'True1:5:1:5:1:5:1:5:6:5:6:3:6:3:6:5:1:5:6:3:2:4 ', 'True1:5:6:3:2:3:6:3:2:3:2:3:2:3:6:3:2:3:2:3:2:3:6:3:2:4 ', 'True1:5:6:3:2:3:2:3:2:3:2:3:2:3:6:5:6:3:2:3:6:3:6:3:2:3:2:4 ', 'False1:5:6:3:6:3:…
7	10	5	59	5	1.0	1.5840843573153287	0.8840943131712878	31.702800000000003	158.514	0.18354430379746836:0.056962025316455694:0.1518987341772152:0.03164556962025317:0.31645569620253167:0.25949367088607594	['True1:5:6:3:6:5:6:5:6:3:6:5:1:5:1:5:6:3:6:5:1:5:1:5:1:5:1:5:6:3:6:3:6:5:6:5:6:5:6:5:1:5:1:5:1:5:1:5:1:5:1:5:6:3:2:4 ', 'True1:5:1:5:6:3:6:5:1:5:6:3:2:4 ', 'True1:5:6:5:6:5:1:5:6:5:6:3:6:5:6:3:2:3:2:4 ', 'True1:5:6:3:6:5:6:5:1:5:1:5:6:5:6:5:1:5:6:3:2:3:2:4 ', 'True1:5:1:5:6:3:2:3:6:3:6:3:6:3:6:3:6:3:6:5:1:5:1:5:1:5:1:5:6:5:6:5:1:5:6:3:6:5:6:3:2:3:2:4 ']
7	10	18	340	18	1.0	1.1601793715064759	0.6475084359433114	45.05072222222222	810.9129999999999	0.2835133189344852:0.00619150467962563:0.01079913606911447:0.002591792656587473:0.4460763138948884:0.25082793376529877	['True1:5:6:5:6:5:1:5:1:5:6:3:6:5:6:3:2:4 ', 'True1:5:1:5:1:5:1:5:6:5:1:5:1:5:1:5:6:5:1:5:1:5:1:5:6:3:6:5:6:3:2:4 ', 'True1:5:1:5:1:5:6:3:2:3:6:5:1:5:6:5:6:5:1:5:6:5:6:3:6:3:6:5:1:5:1:5:6:3:2:3:2:3:2:4 ', 'True1:5:1:5:6:3:2:3:6:5:1:5:6:5:1:5:1:5:6:3:2:3:6:5:1:5:6:3:2:4 ', 'True1:5:1:5:6:5:1:5:1:5:6:3:6:5:1:5:6:3:6:5:6:5:6:5:1:5:6:3:6:5:6:5:1:5:1:5:6:5:1:5:6:5:1:5:1:5:6:5:1:5:6:3:6:5:6:3:6:3:6:5:1…
7	10	6	120	5	0.8333333333333334	1.460076658793428	0.8148842988520517	40.9822	384.911	0.11024217961654895:0.3322401614530777:0.33804238143289606:0.0012613521695257316:0.13773965691220988:0.08047426841574168	['True1:5:6:3:2:3:2:4 ', 'True1:5:6:3:6:5:1:5:6:3:2:3:2:3:2:3:6:3:6:5:1:5:6:5:6:5:1:5:1:5:1:5:1:5:6:3:2:3:6:3:2:4 ', 'True1:5:6:5:6:5:6:3:6:3:2:3:2:3:6:3:2:3:6:3:6:5:6:5:6:5:6:5:6:3:2:4 ', 'True1:5:1:5:1:5:6:5:6:3:6:5:1:5:1:5:1:5:6:5:1:5:6:3:2:4 ', 'True1:5:6:3:6:5:1:5:1:5:1:5:1:5:1:5:1:5:6:3:2:3:6:5:1:5:6:5:6:5:1:5:1:5:1:5:6:5:1:5:1:5:6:5:1:5:6:5:1:5:1:5:1:5:6:5:6:3:2:3:2:3:6:5:6:3:6:3:2:4 ', 'F…
7	10	9	64	9	1.0	1.7368711020175136	0.9693662189857497	11.467000000000002	103.20300000000002	0.17391304347826086:0.16666666666666666:0.21014492753623187:0.06521739130434782:0.2246376811594203:0.15942028985507245	['True1:5:6:3:2:3:2:3:2:4 ', 'True1:5:6:3:2:3:2:3:6:3:6:5:1:5:6:3:2:3:2:4 ', 'True1:5:6:3:2:4 ', 'True1:5:6:5:1:5:1:5:6:3:2:3:6:3:2:4 ', 'True1:5:1:5:1:5:6:3:2:3:2:3:6:3:2:3:6:5:6:5:1:5:1:5:1:5:6:5:6:5:6:3:2:4 ', 'True1:5:1:5:6:3:2:4 ', 'True1:5:1:5:1:5:1:5:6:3:2:4 ', 'True1:5:1:5:1:5:1:5:6:3:2:3:2:4 ', 'True1:5:6:3:2:3:2:3:2:3:2:3:6:5:6:3:2:4 ']
7	14	21	144	19	0.9047619047619048	1.4484374112032405	0.8083883110869071	18.0428947368421	702.815	0.23178807947019867:0.25386313465783666:0.2631661936297698:0.0014979501734468622:0.23565121412803533:0.014033427940712708	['True1:5:6:5:6:3:2:4 ', 'True1:5:6:3:6:3:6:3:6:5:1:5:6:3:2:3:6:3:2:4 ', 'True1:5:6:3:2:4 ', 'True1:5:6:3:6:5:6:5:1:5:1:5:6:5:6:3:6:5:6:3:6:5:6:5:6:5:6:3:2:4 ', 'True1:5:1:5:1:5:6:3:6:5:6:5:1:5:1:5:1:5:1:5:6:5:6:5:1:5:1:5:6:3:2:3:2:3:6:3:6:5:6:5:6:5:1:5:6:3:6:3:2:3:2:3:2:4 ', 'True1:5:1:5:1:5:6:5:1:5:6:3:2:3:2:3:6:3:2:4 ', 'True1:5:1:5:1:5:1:5:6:3:2:4 ', 'True1:5:6:3:2:4 ', 'True1:5:1:5:1:5:1:5:1…
7	14	33	193	32	0.9696969696969697	1.161544031449849	0.6482700671593369	17.520874999999997	740.6679999999999	0.3321178120617111:0.004417952314165498:0.005189340813464236:0.002244039270687237:0.34375876577840114:0.31227208976157084	['True1:5:1:5:6:3:6:3:6:5:6:5:1:5:6:5:1:5:6:3:6:5:1:5:1:5:1:5:6:5:1:5:1:5:1:5:6:3:2:3:2:3:2:3:2:4 ', 'True1:5:1:5:6:3:6:3:6:5:1:5:1:5:6:3:6:3:2:3:2:3:6:5:1:5:6:3:2:3:2:3:2:4 ', 'True1:5:1:5:6:5:6:3:2:3:6:3:6:5:6:5:6:3:2:4 ', 'True1:5:1:5:6:5:1:5:6:5:1:5:1:5:6:5:1:5:1:5:6:5:1:5:6:5:1:5:1:5:6:5:1:5:1:5:6:5:1:5:1:5:1:5:6:5:1:5:6:5:1:5:1:5:1:5:1:5:1:5:1:5:6:5:1:5:1:5:6:5:1:5:1:5:6:5:1:5:6:5:1:5:6:5:1…
7	14	65	279	63	0.9692307692307692	1.4332915761165639	0.7999352595770401	12.103603174603178	1122.527	0.14374853755557288:0.02698697449496919:0.3215037828562515:0.0049138132750955466:0.16800561578660012:0.3348412760315108	['True1:5:6:3:2:3:6:5:6:3:6:5:1:5:6:5:1:5:1:5:6:3:2:4 ', 'True1:5:6:5:1:5:1:5:6:3:6:5:1:5:1:5:6:5:1:5:6:5:6:5:6:5:6:5:1:5:6:3:2:3:6:3:2:3:2:4 ', 'False1:5:1:5:1:5:6:3:6:5:1:5:1:5:1:5:1:5:1:5:1:5:6:3:6:5:1:5:1:5:1:5:6:5:1:5:1:5:1:5:6:5:1:5:6:5:1:5:1:5:1:5:6:3:6:5:1:5:6:3:6:5:1:5:1:5:1:5:1:5:1:5:1:5:1:5:1:5:1:5:1:5:1:5:1:5:1:5:1:5:1:5:1:5:1:5:1:5:1:5:1:5:1:5:1:5:1:5:1:5:1:5:1:5:1:5:1:5:1:5:1:5:1:5:…
7	14	19	134	18	0.9473684210526315	0.8795132546021093	0.4908656935861098	19.407777777777778	529.3399999999999	0.4762744752160875:0.006526724289998236:0.009525489504321749:0.00317516316810725:0.4840359851825719:0.02046216263891339	['True1:5:1:5:1:5:1:5:6:5:6:5:1:5:1:5:6:3:2:3:6:5:1:5:1:5:6:5:1:5:6:3:6:3:6:3:2:3:2:4 ', 'True1:5:6:3:2:4 ', 'True1:5:1:5:1:5:6:3:6:3:6:5:6:3:6:5:1:5:1:5:1:5:6:5:6:5:1:5:1:5:6:5:1:5:1:5:1:5:6:3:6:5:1:5:1:5:1:5:6:3:2:3:2:3:2:3:2:4 ', 'True1:5:6:5:6:3:2:3:6:3:6:5:6:5:1:5:6:5:1:5:6:5:1:5:1:5:1:5:6:3:2:4 ', 'False1:5:1:5:1:5:1:5:6:5:1:5:1:5:6:5:6:3:6:5:1:5:1:5:1:5:1:5:1:5:1:5:1:5:1:5:1:5:1:5:1:5:1:5:…
7	14	25	109	25	1.0	1.6569420014544112	0.924756938590799	13.910799999999995	347.76999999999987	0.226457399103139:0.09641255605381166:0.12780269058295965:0.05605381165919283:0.31614349775784756:0.17713004484304934	['True1:5:6:3:6:5:1:5:6:3:2:4 ', 'True1:5:6:3:2:4 ', 'True1:5:1:5:6:5:1:5:1:5:6:3:2:4 ', 'True1:5:1:5:6:5:1:5:1:5:6:5:1:5:1:5:1:5:6:5:1:5:6:3:2:4 ', 'True1:5:6:3:2:4 ', 'True1:5:1:5:1:5:6:5:1:5:6:3:2:3:2:4 ', 'True1:5:6:3:2:3:6:5:6:5:6:3:6:5:1:5:6:3:6:3:2:4 ', 'True1:5:1:5:1:5:6:5:6:5:6:5:6:5:1:5:6:5:1:5:6:5:6:3:6:5:1:5:1:5:1:5:1:5:1:5:1:5:1:5:6:3:2:4 ', 'True1:5:1:5:6:5:1:5:1:5:1:5:1:5:1:5:1:5:1…
7	14	76	445	74	0.9736842105263158	1.492504555352069	0.8329826525181339	25.518081081081085	2248.3380000000006	0.1142123028867953:0.06617461836868356:0.21497304650108318:0.0018640737568643257:0.2953549297193813:0.3074210287671923	['True1:5:6:3:2:3:2:3:2:4 ', 'True1:5:6:5:6:5:6:5:1:5:1:5:1:5:1:5:1:5:1:5:6:3:6:3:6:3:6:3:2:4 ', 'True1:5:6:5:6:3:2:4 ', 'True1:5:6:5:1:5:6:3:2:3:2:3:6:3:2:4 ', 'True1:5:1:5:6:3:2:4 ', 'True1:5:1:5:6:3:6:5:6:5:6:5:6:5:6:5:6:5:6:5:1:5:6:3:6:5:1:5:6:5:6:5:6:5:6:5:6:5:1:5:6:5:1:5:6:3:6:3:2:4 ', 'True1:5:1:5:6:3:6:5:6:5:6:3:2:3:2:3:6:5:6:3:6:5:6:5:6:3:2:3:2:4 ', 'True1:5:1:5:6:5:1:5:1:5:1:5:6:5:6:3:6…
7	14	87	353	81	0.9310344827586207	1.307046432318664	0.7294765032729419	19.570506172839508	2665.2110000000007	0.005317564980644064:0.20442846811588036:0.3616794997234866:0.0017228910537286765:0.08457055345216319:0.3422810226740971	['True1:5:6:5:6:5:6:5:1:5:6:3:2:4 ', 'True1:5:6:5:1:5:1:5:1:5:6:5:6:5:6:5:1:5:1:5:6:5:1:5:6:5:1:5:1:5:6:3:2:3:6:5:6:5:6:5:1:5:6:5:1:5:1:5:1:5:1:5:6:5:6:3:6:5:1:5:6:5:6:3:6:3:2:3:2:4 ', 'True1:5:6:3:6:3:2:3:2:3:6:3:2:3:6:5:6:3:2:4 ', 'True1:5:1:5:1:5:1:5:6:5:1:5:6:3:2:3:2:4 ', 'False1:5:6:5:6:5:6:5:6:5:6:5:6:5:6:5:6:5:6:5:6:5:6:5:6:5:6:5:6:5:6:5:6:5:6:5:6:5:6:5:6:5:6:5:6:5:6:5:6:5:6:5:6:5:6:5:6:5:…
7	14	51	283	50	0.9803921568627451	1.4626365716005851	0.8163130133927707	20.12324	1186.1619999999998	0.014981864059296642:0.23710771171739473:0.26352310361141773:0.003942595805078063:0.2377385270462072:0.2427061977606056	['True1:5:1:5:1:5:6:3:6:5:6:3:2:3:2:3:6:3:6:5:6:3:2:4 ', 'True1:5:6:5:6:5:6:5:6:3:2:3:6:3:6:3:2:3:2:3:6:3:2:4 ', 'True1:5:1:5:6:3:6:3:2:3:2:4 ', 'True1:5:6:5:6:5:1:5:1:5:1:5:1:5:6:5:1:5:6:5:6:3:2:4 ', 'True1:5:1:5:6:5:6:5:6:3:6:5:6:5:1:5:6:3:2:4 ', 'True1:5:6:3:2:4 ', 'True1:5:1:5:1:5:1:5:6:3:2:3:6:3:6:5:1:5:6:5:6:3:2:4 ', 'True1:5:1:5:1:5:1:5:6:3:2:3:2:4 ', 'True1:5:1:5:1:5:1:5:6:5:6:3:2:4 ', 'T…
7	14	80	521	74	0.925	1.3912149266923766	0.7764518344037298	24.17239189189189	2868.756999999999	0.279216472833735:0.002927712987076007:0.19212914287562882:0.00119696553062776:0.31096840981511736:0.21356129595781506	['True1:5:1:5:1:5:1:5:1:5:6:5:1:5:1:5:1:5:6:5:6:5:1:5:6:5:1:5:1:5:6:5:6:3:2:3:6:3:2:3:6:3:6:5:1:5:1:5:6:3:2:4 ', 'True1:5:6:3:6:5:1:5:1:5:6:5:1:5:1:5:6:3:6:5:1:5:6:5:1:5:1:5:1:5:1:5:1:5:1:5:6:3:2:4 ', 'True1:5:6:5:6:5:6:5:1:5:1:5:6:3:2:3:2:4 ', 'True1:5:1:5:1:5:1:5:6:3:6:3:2:4 ', 'True1:5:1:5:1:5:6:5:1:5:1:5:1:5:1:5:1:5:1:5:1:5:1:5:1:5:1:5:1:5:1:5:6:3:2:4 ', 'False1:5:1:5:6:3:6:5:1:5:1:5:1:5:1:5:…
7	14	42	549	27	0.6428571428571429	1.600242056821763	0.8931120969664507	37.80159259259259	3599.999999999999	0.2243426676416367:0.14593653768911502:0.20502178234136997:0.00027807244302089664:0.22686591758756708:0.19755502229729033	['True1:5:1:5:1:5:1:5:1:5:1:5:1:5:6:3:2:3:6:5:1:5:1:5:6:3:6:5:1:5:6:5:6:5:6:5:1:5:1:5:1:5:1:5:1:5:1:5:1:5:1:5:6:3:2:3:6:5:1:5:6:3:6:3:6:3:6:5:1:5:1:5:6:5:6:5:6:3:6:5:1:5:6:3:2:4 ', 'True1:5:6:5:1:5:6:3:2:4 ', 'True1:5:1:5:1:5:1:5:1:5:1:5:1:5:1:5:1:5:1:5:1:5:1:5:1:5:6:3:2:3:2:4 ', 'True1:5:1:5:6:5:1:5:1:5:6:3:6:3:2:4 ', 'True1:5:1:5:6:5:1:5:1:5:6:3:2:4 ', 'True1:5:1:5:1:5:6:5:1:5:6:3:6:3:2:4 ', 'T…
7	18	66	223	65	0.9848484848484849	1.2936855651284893	0.7220196613141655	11.805123076923067	947.3329999999995	0.34630535991405037:0.010266205085352751:0.09740957383311448:0.007759341052882894:0.4215112808881461:0.11674823922645339	['True1:1:5:1:5:6:5:1:5:1:5:6:5:1:5:6:5:1:5:6:3:2:3:2:4 ', 'True1:5:1:5:1:5:1:5:6:5:6:3:2:3:2:4 ', 'False1:5:1:5:1:5:1:5:1:5:1:5:1:5:1:5:1:5:1:5:1:5:1:5:1:5:1:5:1:5:1:5:1:5:1:5:1:5:1:5:1:5:1:5:1:5:1:5:1:5:1:5:1:5:1:5:1:5:1:5:1:5:1:5:1:5:1:5:1:5:1:5:1:5:1:5:1:5:1:5:1:5:1:5:1:5:1:5:1:5:1:5:1:5:1:5:1:5:1:5:1:5:1:5:1:5:1:5:1:5:1:5:1:5:1:5:1:5:1:5:1:5:1:5:1:5:1:5:1:5:1:5:1:5:1:5:1:5:1:5:1:5:1:5:1:5:1:…
7	18	54	226	46	0.8518518518518519	1.33202725508559	0.7434185659191567	7.346673913043481	1777.9470000000001	0.005656602819103682:0.08680355952079837:0.3161489112189289:0.0010577387385315828:0.2776334245441376:0.31269976315849984	['True1:5:6:5:1:5:6:5:1:5:6:3:2:4 ', 'True1:5:6:3:6:3:6:3:6:3:6:3:6:5:1:5:6:3:2:3:6:5:6:3:2:3:2:3:6:3:6:5:1:5:6:3:2:4 ', 'True1:5:6:5:1:5:6:5:6:5:6:3:6:5:1:5:1:5:6:3:6:5:6:3:6:5:1:5:6:3:2:4 ', 'False1:5:1:5:6:5:6:3:6:3:6:3:6:5:6:5:6:3:6:5:6:5:6:3:6:5:6:3:6:3:6:5:6:3:6:3:6:3:6:5:6:3:6:5:6:5:6:5:6:3:6:5:6:5:6:5:6:3:6:5:6:3:6:3:6:3:6:3:6:3:6:3:6:3:6:5:6:3:6:5:6:3:6:3:6:3:6:5:6:3:6:3:6:3:6:3:6:3:6:3:…
7	18	69	338	55	0.7971014492753623	1.2275333715217795	0.6850994190925853	19.66367272727273	3600.0000000000005	0.33233480397072096:0.0010152411511079916:0.04499649052441592:0.000689361275443698:0.3815802667201444:0.23938383635816704	['True1:5:1:5:1:5:1:5:6:3:6:5:6:3:6:5:1:5:1:5:6:3:2:3:2:4 ', 'True1:5:1:5:1:5:6:5:1:5:1:5:1:5:1:5:1:5:1:5:6:5:6:3:2:3:2:3:6:5:6:5:6:5:6:3:6:3:2:4 ', 'True1:5:6:5:1:5:6:3:6:5:1:5:1:5:6:5:6:3:6:3:2:4 ', 'True1:5:1:5:6:3:2:4 ', 'True1:5:1:5:6:3:6:3:2:4 ', 'True1:5:6:5:6:5:1:5:1:5:1:5:1:5:6:3:6:3:6:3:6:3:2:4 ', 'True1:5:1:5:1:5:6:5:1:5:1:5:1:5:6:5:6:5:6:3:2:4 ', 'True1:5:1:5:6:5:6:5:6:3:6:5:6:5:1:5:6…
7	18	14	198	13	0.9285714285714286	1.1611072423185502	0.6480262905035968	56.76784615384614	917.982	0.07948680135673204:0.0021383276802831442:0.41277097773189797:0.0009585606842648577:0.08553310721132576:0.41911222533549625	['True1:1:5:1:5:1:5:6:3:6:5:1:5:1:5:6:3:6:3:2:3:6:3:2:4 ', 'True1:5:6:5:1:5:6:3:2:3:2:3:2:4 ', 'True1:5:6:3:6:5:6:5:6:5:1:5:1:5:1:5:1:5:1:5:1:5:6:5:1:5:6:5:1:5:6:5:1:5:6:5:6:5:6:3:2:3:6:5:1:5:1:5:1:5:6:5:1:5:1:5:6:3:2:4 ', 'True1:5:6:3:2:4 ', 'True1:5:1:5:1:5:1:5:1:5:1:5:1:5:1:5:1:5:1:5:1:5:1:5:1:5:1:5:1:5:1:5:1:5:1:5:1:5:1:5:1:5:1:5:1:5:1:5:1:5:1:5:1:5:1:5:1:5:1:5:1:5:1:1:5:5:1:5:1:5:6:5:1:1:5:5…
7	18	24	203	22	0.9166666666666666	0.9988247599846949	0.5574547126099572	38.6274090909091	1209.8029999999999	0.4210261569416499:0.0033774073009485484:0.005245760275941362:0.0015809140557631503:0.47369933889048577:0.09507042253521127	['True1:5:1:5:6:3:2:3:2:3:2:4 ', 'True1:5:1:5:1:5:1:5:6:3:6:5:1:5:6:5:1:5:1:5:6:5:1:5:1:5:6:3:2:3:6:3:2:4 ', 'True1:5:1:5:6:3:6:3:6:5:1:5:6:5:1:5:1:5:6:3:2:4 ', 'True1:5:6:5:1:5:1:5:6:5:1:5:1:5:6:3:6:5:1:5:1:5:1:5:6:3:6:5:1:5:6:5:6:3:2:3:2:4 ', 'True1:5:1:5:1:5:1:5:1:5:1:5:1:5:1:5:6:3:2:3:6:5:1:5:1:5:1:5:1:5:1:5:6:3:6:5:6:3:2:4 ', 'True1:5:1:5:1:5:1:5:1:5:1:5:1:5:1:5:6:3:2:3:2:3:6:3:6:5:1:5:1:5:1…
7	18	39	263	32	0.8205128205128205	1.552811826932351	0.8666407816454013	17.945031250000003	1834.2410000000004	0.13948964853153586:0.1465575349061146:0.2824265767934521:0.0006355320173326913:0.1405488685604237:0.2903418391911411	['True1:5:1:5:1:5:1:5:1:5:6:5:1:5:1:5:6:3:6:5:1:5:6:5:6:3:6:5:1:5:6:3:2:4 ', 'True1:5:6:3:6:3:6:3:6:5:1:5:6:3:2:3:6:3:6:3:6:5:6:5:6:3:2:3:2:3:2:3:6:5:6:5:6:5:6:3:6:3:2:4 ', 'True1:5:6:5:1:5:6:5:1:5:1:5:6:5:6:5:6:3:2:4 ', 'True1:5:6:3:6:3:2:3:6:5:6:3:6:3:2:4 ', 'True1:5:6:5:6:5:6:5:6:3:2:4 ', 'True1:5:1:5:6:5:1:5:6:3:2:3:6:3:6:5:6:5:6:5:1:5:1:5:6:3:2:3:2:3:2:4 ', 'True1:5:1:5:1:5:1:5:6:5:1:5:1:5:1…
7	18	18	85	18	1.0	1.6422839817653225	0.9165761420381212	11.990833333333336	215.83500000000006	0.27586206896551724:0.08275862068965517:0.13448275862068965:0.06206896551724138:0.30344827586206896:0.1413793103448276	['True1:5:1:5:1:5:1:5:1:5:6:3:6:3:2:4 ', 'True1:5:1:5:6:5:1:5:1:5:6:5:1:5:1:5:1:5:1:5:1:5:6:3:2:4 ', 'True1:5:1:5:6:3:2:3:2:3:6:3:6:3:2:4 ', 'True1:5:1:5:6:3:6:3:6:3:6:3:2:4 ', 'True1:5:1:5:1:5:1:5:1:5:6:3:6:3:2:3:2:3:6:5:6:3:2:4 ', 'True1:5:1:5:1:5:1:5:1:5:1:5:1:5:1:5:1:5:1:5:1:5:1:5:1:5:1:5:6:3:6:3:2:3:6:3:2:4 ', 'True1:5:1:5:6:3:6:3:2:3:2:4 ', 'True1:5:1:5:1:5:1:5:1:5:6:5:1:5:1:5:6:5:1:5:1:5:1…
7	18	30	138	29	0.9666666666666667	0.9639797186420083	0.5380073247539863	23.233206896551728	853.7630000000001	0.02743515850144092:0.007146974063400576:0.027896253602305476:0.0033429394812680116:0.4704322766570605:0.46374639769452447	['True1:5:1:5:6:5:6:5:1:5:6:5:6:3:2:4 ', 'True1:5:1:5:6:3:6:5:6:3:6:5:1:5:6:5:1:5:1:5:6:3:2:4 ', 'True1:5:1:5:6:3:6:3:2:4 ', 'True1:5:6:3:6:3:2:3:2:3:6:5:6:3:2:4 ', 'True1:5:1:5:6:3:6:5:1:5:1:5:6:3:6:3:2:3:6:3:6:5:1:5:1:5:1:5:1:5:1:5:1:5:1:5:6:3:2:3:2:4 ', 'True1:5:6:3:6:5:6:5:1:5:6:3:2:4 ', 'True1:5:1:5:6:5:6:3:6:5:1:5:1:5:1:5:1:5:1:5:1:5:1:5:6:3:2:3:6:5:6:5:1:5:6:5:1:5:6:5:6:5:6:3:6:5:1:5:1:5:1…
7	18	68	451	56	0.8235294117647058	1.5974101598397352	0.8915315851674825	25.82585714285715	3600.0	0.1381460256818423:0.18174944285259473:0.23052637164385015:0.0007428632070465882:0.21703544518730766:0.2317998514273586	['True1:5:6:5:6:5:1:5:1:5:1:5:1:5:1:5:1:5:6:5:1:5:6:5:1:5:6:3:2:4 ', 'True1:5:6:3:6:3:2:3:6:3:2:3:6:5:1:5:6:5:1:5:1:5:1:5:1:5:6:5:1:5:6:3:6:3:2:3:6:5:1:5:1:5:6:5:6:3:6:3:2:4 ', 'True1:5:6:5:6:5:1:5:6:3:2:4 ', 'True1:5:1:5:6:3:6:5:6:5:1:5:6:5:1:5:1:5:6:5:6:5:1:5:1:5:6:3:6:3:6:3:6:3:6:3:6:5:6:3:2:3:2:3:2:4 ', 'True1:5:1:5:6:3:6:3:2:4 ', 'False1:5:1:5:1:5:6:3:6:3:6:3:6:3:6:3:6:3:6:3:6:3:6:3:6:3:6:3:…
7	18	24	114	24	1.0	1.5552221038665817	0.8679859828153268	31.206208333333333	748.949	0.23701067615658364:0.060498220640569395:0.1480427046263345:0.01708185053380783:0.3302491103202847:0.20711743772241992	['True1:1:5:6:5:6:5:6:3:2:3:6:3:2:4 ', 'True1:5:1:5:6:3:6:3:2:3:6:3:2:4 ', 'True1:5:1:5:6:3:2:4 ', 'True1:5:6:3:2:3:6:5:6:5:1:5:6:3:6:5:1:5:6:5:6:5:1:5:6:5:6:5:6:5:1:5:6:3:6:5:6:3:2:4 ', 'True1:5:1:5:6:3:2:4 ', 'True1:5:6:3:2:4 ', 'True1:5:6:5:6:3:2:3:6:5:6:5:6:5:1:5:6:5:6:5:6:3:2:4 ', 'True1:5:6:5:1:5:6:5:6:5:6:3:2:3:6:3:2:3:6:3:2:3:6:5:6:5:6:5:6:3:2:4 ', 'True1:5:6:5:1:5:1:5:1:5:1:5:1:5:1:5:1:5…
8	2	5	86	5	1.0	1.6461017583223168	0.8459289649737706	16.8898	84.449	0.2231404958677686:0.04132231404958678:0.04132231404958678:0.38016528925619836:0.1652892561983471:0.09090909090909091:0.05785123966942149	['True1:4:5:4:1:4:1:4:1:4:1:4:1:4:6:7:3 ', 'True1:4:6:4:1:4:1:4:1:4:1:4:6:7:3 ', 'True1:6:4:4:1:4:1:4:6:7:3 ', 'True1:4:6:4:5:4:5:4:5:4:1:4:6:7:3 ', 'True1:4:5:4:5:2:5:4:5:4:1:4:1:4:5:4:1:4:1:4:1:4:1:4:1:4:1:4:5:4:5:2:5:2:5:2:5:4:5:2:5:4:5:4:1:4:5:4:5:4:1:4:6:4:5:4:6:7:6:7:6:7:3 ']
8	2	3	43	3	1.0	1.8302580072005399	0.9405665560093207	11.443666666666665	34.330999999999996	0.11627906976744186:0.06976744186046512:0.06976744186046512:0.27906976744186046:0.20930232558139536:0.13953488372093023:0.11627906976744186	['True1:4:6:7:6:7:6:4:5:4:5:4:6:7:3 ', 'True1:4:5:2:5:2:5:4:5:4:5:4:6:7:3 ', 'True1:4:5:2:5:4:1:4:1:4:6:7:3 ']
8	2	2	89	2	1.0	1.6355000453970532	0.8404807622751977	35.33	70.66	0.07627118644067797:0.17796610169491525:0.01694915254237288:0.2711864406779661:0.3305084745762712:0.0847457627118644:0.0423728813559322	['True1:4:5:2:5:4:1:4:5:4:5:4:5:2:5:4:5:4:1:4:1:4:6:7:3 ', 'True1:4:5:4:5:2:5:2:5:2:5:2:5:2:5:2:5:2:5:4:5:2:5:4:6:7:6:4:5:4:5:2:5:2:5:4:5:2:5:4:6:7:6:7:6:4:1:4:5:2:5:2:5:4:1:4:5:2:5:4:6:4:5:4:5:2:5:4:6:4:5:2:4:5:6:4:1:4:5:4:1:4:5:2:5:2:5:2:4:5:6:7:3 ']
8	2	3	71	3	1.0	1.6841970881286141	0.8655060918132558	23.782333333333337	71.34700000000001	0.07865168539325842:0.07865168539325842:0.033707865168539325:0.34831460674157305:0.23595505617977527:0.16853932584269662:0.056179775280898875	['True1:4:6:7:3 ', 'True1:4:5:4:6:4:6:4:5:4:5:4:1:4:5:4:6:4:6:6:4:4:6:4:5:4:5:4:5:2:5:2:5:2:5:4:1:4:5:2:5:4:5:2:5:4:6:4:6:7:6:7:3 ', 'True1:4:5:2:5:4:6:4:5:4:6:6:4:4:1:4:5:4:1:4:5:2:5:4:5:4:6:7:6:7:3 ']
8	2	3	52	3	1.0	1.7998606578746208	0.9249454085782967	16.970333333333336	50.91100000000001	0.09433962264150944:0.05660377358490566:0.05660377358490566:0.2830188679245283:0.20754716981132076:0.16981132075471697:0.1320754716981132	['True1:4:1:4:5:4:6:7:6:7:6:4:5:4:5:2:5:2:5:2:5:4:5:4:5:4:6:7:3 ', 'True1:4:5:4:6:7:6:4:1:4:5:4:5:4:6:7:3 ', 'True1:4:6:7:6:7:3 ']
8	2	2	60	2	1.0	1.3456312312590935	0.6915176591850148	23.311	46.622	0.3684210526315789:0.017543859649122806:0.017543859649122806:0.4298245614035088:0.03508771929824561:0.07894736842105263:0.05263157894736842	['True1:4:6:7:6:4:1:4:1:4:5:2:5:4:1:4:1:4:5:2:5:4:1:4:1:4:1:4:1:4:1:4:1:4:1:4:1:4:1:4:1:4:1:4:1:4:1:4:1:4:1:4:1:4:1:4:1:4:1:4:6:4:6:7:6:7:6:7:3 ', 'True1:4:1:4:1:4:1:4:1:4:1:4:1:4:1:4:1:4:1:4:4:1:4:4:1:4:1:4:1:4:6:7:6:4:1:1:4:4:1:4:1:4:6:7:3 ']
8	2	5	88	5	1.0	1.7909977137271624	0.9203907562724022	18.352399999999996	91.76199999999999	0.18803418803418803:0.1623931623931624:0.042735042735042736:0.24786324786324787:0.2222222222222222:0.06837606837606838:0.06837606837606838	['True1:4:1:4:5:2:5:2:5:4:1:4:1:4:6:7:3 ', 'True1:4:1:4:5:4:1:4:1:4:1:4:1:4:5:2:5:2:5:2:5:2:5:2:5:4:5:2:5:2:5:2:5:2:5:2:5:2:5:2:2:5:5:2:5:4:5:2:5:2:5:4:6:7:3 ', 'True1:4:1:4:1:4:6:7:6:7:6:7:6:7:3 ', 'True1:4:1:4:1:4:1:4:1:4:5:2:5:4:5:4:1:4:1:4:1:4:6:7:3 ', 'True1:4:6:7:3 ']
8	2	2	62	2	1.0	1.489451481134509	0.7654266471951943	21.4035	42.807	0.2:0.0625:0.025:0.4:0.2625:0.025:0.025	['True1:4:1:4:5:4:1:4:1:4:5:4:1:4:6:7:3 ', 'True1:4:5:4:5:4:5:4:5:4:5:4:1:4:5:4:1:4:5:4:1:4:1:4:5:2:5:2:5:4:5:4:1:4:5:4:5:4:5:4:1:4:5:2:5:2:5:2:5:4:1:4:5:4:1:4:1:4:1:4:6:7:3 ']
8	2	2	61	2	1.0	1.2749005410370478	0.6551692747252372	25.805	51.61	0.40186915887850466:0.009345794392523364:0.018691588785046728:0.42990654205607476:0.056074766355140186:0.04672897196261682:0.037383177570093455	['True1:4:1:4:1:4:6:4:1:4:1:4:1:4:1:4:1:4:1:4:1:4:1:4:5:4:1:4:1:4:1:4:1:4:1:4:5:4:5:2:5:4:1:4:1:4:1:4:1:4:1:4:1:1:4:1:4:1:1:4:1:4:6:7:6:7:3 ', 'True1:4:1:4:1:4:1:4:1:4:1:4:5:4:1:4:1:4:1:4:1:4:1:4:1:1:4:1:4:1:4:1:4:5:4:6:7:6:7:3 ']
8	2	3	65	3	1.0	1.739441183680766	0.8938959409432228	15.962666666666669	47.888000000000005	0.16901408450704225:0.04225352112676056:0.04225352112676056:0.3380281690140845:0.16901408450704225:0.14084507042253522:0.09859154929577464	['True1:4:6:7:6:7:3 ', 'True1:4:5:4:6:4:6:7:6:7:3 ', 'True1:4:1:4:5:4:5:2:5:4:1:4:5:2:5:4:1:4:5:2:5:4:1:4:1:4:1:4:5:4:1:4:5:4:1:4:6:4:6:7:6:7:6:4:1:4:5:4:5:4:6:7:3 ']
8	6	7	119	6	0.8571428571428571	1.135508153804343	0.5835357579873879	20.4585	302.751	0.004878048780487805:0.4304878048780488:0.0014634146341463415:0.015365853658536585:0.44146341463414634:0.05341463414634146:0.05292682926829268	['True1:4:5:4:1:4:5:2:5:2:5:2:5:4:1:4:6:7:3 ', 'True1:4:6:7:6:4:1:4:6:4:6:4:5:2:5:2:5:2:5:2:5:4:5:4:6:7:3 ', 'False1:4:1:4:6:4:1:4:5:2:5:4:6:4:1:4:1:4:5:4:5:4:1:4:1:4:6:4:1:4:5:2:5:4:5:2:5:2:5:4:5:2:5:2:5:2:5:2:5:4:5:2:5:2:5:2:5:2:5:2:5:4:1:4:1:4:5:2:5:2:5:2:5:2:5:2:5:2:5:2:5:2:5:2:5:2:5:2:5:2:5:2:5:2:5:2:5:2:5:2:5:2:5:2:5:2:5:2:5:2:5:2:5:2:5:2:5:2:5:2:5:2:5:2:5:2:5:2:5:2:5:2:5:2:5:2:5:2:5:2:5:2:…
8	6	7	85	7	1.0	1.7850058600952583	0.9173115526232445	22.75785714285714	159.30499999999998	0.1656441717791411:0.12883435582822086:0.04294478527607362:0.2883435582822086:0.2147239263803681:0.09815950920245399:0.06134969325153374	['True1:4:5:2:5:4:1:4:5:2:5:2:5:2:5:2:5:4:1:4:6:7:3 ', 'True1:4:6:7:6:7:3 ', 'True1:4:5:2:5:2:5:4:1:4:1:4:1:4:5:4:5:4:1:4:5:2:5:2:5:2:5:2:5:4:6:4:1:4:5:2:5:2:5:4:1:4:6:4:6:4:6:7:3 ', 'True1:4:6:7:3 ', 'True1:4:6:7:3 ', 'True1:4:1:4:1:4:1:4:5:4:5:2:5:2:5:4:1:4:6:7:6:4:6:7:3 ', 'True1:4:1:4:1:4:6:4:5:4:1:4:1:4:1:4:5:2:5:4:1:4:1:4:5:2:5:2:5:4:5:2:5:4:5:2:5:2:5:4:6:4:1:4:6:7:6:7:3 ']
8	6	12	542	10	0.8333333333333334	1.5078602143470343	0.774886864678238	58.00229999999999	940.0229999999999	0.24404550302168504:0.09082829719161038:0.0008887308922858159:0.37637753288304304:0.10273729114824032:0.17934589406327764:0.005776750799857803	['True1:4:5:2:5:2:5:2:5:2:5:2:5:4:1:4:6:4:1:4:1:4:5:2:5:2:5:2:5:2:5:2:5:2:5:4:6:7:3 ', 'True1:4:6:7:3 ', 'True1:4:1:4:6:4:1:4:5:4:6:7:3 ', 'True1:4:6:4:6:4:6:4:6:7:6:7:3 ', 'True1:4:6:4:1:4:6:4:5:2:5:2:5:4:6:7:6:7:6:4:6:4:1:4:1:4:1:4:6:7:6:7:6:7:3 ', 'True1:4:6:4:6:4:6:4:6:4:6:4:6:4:6:4:6:4:6:4:6:4:6:4:6:4:6:4:6:4:6:4:6:4:6:4:6:4:6:4:6:4:6:4:6:4:6:4:6:4:6:4:6:4:6:4:4:6:4:4:6:4:6:4:6:4:6:4:6:4:6:6…
8	6	5	101	5	1.0	1.718955740288155	0.8833685055410506	39.3764	196.88199999999998	0.14754098360655737:0.060109289617486336:0.0273224043715847:0.3442622950819672:0.14207650273224043:0.19672131147540983:0.08196721311475409	['True1:4:5:2:5:2:5:4:1:4:1:4:5:2:5:2:5:4:1:4:6:4:1:4:6:7:6:7:6:4:6:4:6:7:6:7:3 ', 'True1:4:1:4:6:4:6:7:3 ', 'True1:4:1:4:1:4:6:4:6:4:5:2:5:2:5:4:1:4:5:4:1:4:6:7:6:4:5:4:1:4:6:7:6:4:1:4:6:4:6:4:1:4:6:4:5:2:5:4:5:2:5:2:5:4:6:4:1:4:6:4:5:4:6:4:5:4:1:4:6:7:6:4:5:4:1:4:5:4:1:4:1:4:5:2:5:2:5:4:6:7:6:7:6:4:6:4:6:7:6:7:6:4:1:4:5:4:6:7:3 ', 'True1:4:6:4:6:4:5:4:1:4:5:4:6:4:1:4:1:4:1:4:6:7:3 ', 'True1:4:6…
8	6	8	79	8	1.0	1.8103290277176138	0.9303250864879243	15.511500000000002	124.09200000000001	0.13125:0.05625:0.05:0.28125:0.15:0.19375:0.1375	['True1:4:5:2:5:4:6:7:6:7:3 ', 'True1:4:6:4:1:4:5:4:1:4:6:4:5:2:5:2:5:4:1:4:6:7:6:7:6:7:3 ', 'True1:4:5:4:1:4:6:7:6:4:5:4:5:2:5:4:5:2:5:2:5:2:5:4:1:4:1:4:5:4:5:4:1:4:1:4:6:4:6:4:1:4:1:4:1:4:5:2:5:4:6:4:5:4:6:4:5:4:1:4:6:7:6:7:6:4:5:2:5:4:6:7:3 ', 'True1:4:6:7:6:7:6:7:6:7:3 ', 'True1:4:1:4:6:4:5:4:5:4:6:7:3 ', 'True1:4:6:7:3 ', 'True1:4:6:7:3 ', 'True1:4:6:7:6:7:6:7:6:7:6:7:6:7:3 ']
8	6	8	86	8	1.0	1.733503492496298	0.8908445712860211	18.226375	145.811	0.1375:0.04375:0.05:0.3375:0.11875:0.21875:0.09375	['True1:4:1:4:6:7:6:4:5:4:5:4:1:4:6:4:6:7:3 ', 'True1:4:6:7:3 ', 'True1:4:6:4:1:4:5:4:6:7:6:4:6:4:5:4:6:4:1:4:1:4:1:4:1:4:1:4:1:4:6:4:6:4:5:4:1:4:5:4:6:4:5:4:5:2:5:4:6:4:1:4:5:2:5:4:6:7:3 ', 'True1:4:1:4:6:7:3 ', 'True1:4:6:4:6:4:6:7:3 ', 'True1:4:6:7:6:7:3 ', 'True1:4:6:4:5:2:5:4:1:4:6:7:6:4:6:7:3 ', 'True1:4:6:7:6:7:6:4:5:2:5:2:5:4:6:4:6:4:1:4:6:4:6:4:6:4:5:2:5:2:5:4:6:7:6:7:3 ']
8	6	3	44	3	1.0	1.6921730448070433	0.8696049227291135	17.115666666666666	51.347	0.21818181818181817:0.01818181818181818:0.05454545454545454:0.32727272727272727:0.07272727272727272:0.18181818181818182:0.12727272727272726	['True1:4:1:4:1:4:1:4:1:4:6:7:3 ', 'True1:4:1:4:6:4:6:4:6:7:6:4:5:2:5:4:1:4:5:4:1:4:6:7:6:7:3 ', 'True1:4:1:4:5:4:1:4:6:7:6:7:6:7:3 ']
8	6	9	132	9	1.0	1.2318547917906948	0.6330481355414724	21.093777777777774	189.84399999999997	0.025:0.005555555555555556:0.0125:0.11388888888888889:0.020833333333333332:0.44583333333333336:0.3763888888888889	['True1:4:6:7:6:7:3 ', 'True1:4:1:4:5:2:5:4:5:4:6:7:6:7:6:4:1:4:1:4:6:4:6:7:3 ', 'True1:4:6:7:6:7:6:7:3 ', 'True1:4:6:4:5:4:6:7:6:4:5:2:5:4:6:7:3 ', 'True1:4:6:7:6:4:6:7:6:7:6:7:6:7:6:7:6:7:6:7:6:7:6:7:3 ', 'True1:4:5:4:5:2:5:4:1:4:6:4:5:4:1:4:6:7:6:7:6:7:6:7:6:7:6:7:6:7:6:7:6:4:1:4:6:4:1:4:5:4:1:4:6:7:6:7:6:7:6:4:5:4:5:2:5:4:6:7:6:4:6:7:6:7:6:7:6:4:5:4:6:7:6:7:6:4:1:4:6:7:3 ', 'True1:4:6:4:6:7:6…
8	6	5	111	5	1.0	1.540243684542149	0.7915286763316877	41.7742	208.871	0.0621301775147929:0.05325443786982249:0.014792899408284023:0.3757396449704142:0.10650887573964497:0.3224852071005917:0.0650887573964497	['True1:4:6:7:6:4:5:2:5:4:6:4:6:7:6:7:3 ', 'True1:4:1:4:1:4:6:4:5:4:6:4:6:4:1:4:5:2:5:4:6:4:6:4:6:4:6:7:6:4:6:4:1:4:1:4:5:4:1:4:1:4:5:4:1:4:6:7:6:4:6:7:6:7:6:4:5:4:1:4:6:7:6:7:6:4:5:4:5:2:5:2:5:2:5:2:5:4:5:2:5:2:5:4:5:2:5:2:5:4:6:4:6:4:6:7:6:4:6:4:6:4:6:4:6:4:6:4:6:4:6:4:6:7:6:4:6:7:6:4:6:4:6:4:6:4:6:4:1:4:6:4:6:4:6:4:6:4:6:4:6:4:6:4:6:4:6:4:6:4:6:4:6:4:6:7:3 ', 'True1:4:6:4:6:4:6:4:6:7:6:4:6:4:6…
8	6	6	94	6	1.0	1.6721474163835661	0.859313785477376	29.478166666666667	176.869	0.09345794392523364:0.24299065420560748:0.028037383177570093:0.19626168224299065:0.32710280373831774:0.06542056074766354:0.04672897196261682	['True1:4:1:4:5:2:5:2:5:4:1:4:5:2:5:2:5:2:5:4:1:4:6:4:1:4:1:4:6:4:5:4:1:4:5:4:6:7:3 ', 'True1:4:1:4:6:4:5:4:1:4:5:2:5:4:6:7:3 ', 'True1:4:6:7:6:7:3 ', 'True1:4:1:4:1:4:1:4:6:7:6:7:3 ', 'True1:4:5:4:1:4:5:4:6:7:6:4:1:4:5:2:5:4:1:4:5:2:5:2:5:2:5:2:5:2:5:4:5:4:5:4:5:2:5:2:5:4:5:2:5:4:5:2:5:2:5:2:5:2:5:2:5:2:5:4:6:7:6:7:3 ', 'True1:4:5:4:5:2:5:2:5:2:5:2:5:2:5:2:5:2:5:2:5:2:5:2:5:2:5:2:5:4:5:2:5:2:5:2…
8	10	29	579	26	0.896551724137931	1.7088633378562381	0.8781820366607601	45.425384615384615	1721.06	0.20116129032258065:0.06716129032258064:0.0016774193548387097:0.23883870967741935:0.08296774193548387:0.22903225806451613:0.17916129032258066	['True1:4:6:4:6:7:6:7:3 ', 'True1:4:1:4:1:4:5:4:6:4:1:4:1:4:1:4:6:7:6:7:6:4:6:7:6:4:6:7:3 ', 'True1:4:1:4:1:4:1:4:1:4:1:4:1:4:1:4:1:4:1:4:1:4:1:4:1:4:1:4:1:4:5:4:1:4:1:4:1:4:5:2:5:4:5:2:5:4:5:4:6:4:5:4:5:4:5:2:5:2:5:2:5:2:5:2:5:4:1:4:5:2:5:2:5:2:5:4:1:4:1:4:5:2:5:2:5:2:5:2:5:2:5:2:5:4:1:4:5:2:5:4:1:4:6:7:6:7:6:7:6:7:6:7:6:7:6:7:6:7:6:7:6:7:6:7:6:7:6:7:6:7:6:7:6:7:6:7:6:7:6:7:6:7:6:7:6:7:6:7:6:7:6…
8	10	5	41	5	1.0	1.708228100368252	0.8778555891686729	12.938400000000001	64.69200000000001	0.14666666666666667:0.013333333333333334:0.06666666666666667:0.30666666666666664:0.08:0.24:0.14666666666666667	['True1:4:1:4:6:7:3 ', 'True1:4:6:7:6:4:6:7:3 ', 'True1:4:1:4:5:4:6:7:6:4:1:4:6:4:6:7:6:7:3 ', 'True1:4:6:7:3 ', 'True1:4:5:2:5:4:1:4:1:4:6:4:6:4:5:4:1:4:6:7:6:4:5:4:6:7:6:4:5:4:6:7:6:7:3 ']
8	10	51	786	49	0.9607843137254902	1.5411864343548929	0.7920131538977261	33.04295918367347	1979.105	0.27605721923612886:0.09069192048460029:0.0013935102238148054:0.2950544606546654:0.2180416915507778:0.11583198248158576:0.00292921536842704	['True1:4:6:7:6:7:3 ', 'True1:4:1:4:1:4:1:4:5:2:5:4:5:4:1:4:1:4:6:4:1:4:5:4:1:4:6:4:1:4:1:4:1:4:6:4:6:4:6:4:5:4:1:4:5:2:5:4:5:2:5:4:1:4:1:4:1:4:6:7:3 ', 'True1:4:1:4:1:4:5:4:5:2:5:4:1:4:5:2:5:4:6:7:3 ', 'True1:4:1:4:1:4:5:4:1:4:5:4:6:4:1:4:1:4:1:4:1:4:1:4:6:7:3 ', 'True1:4:1:4:1:4:6:4:6:7:6:7:3 ', 'True1:4:5:2:5:4:6:4:5:4:1:4:1:4:1:4:1:4:1:4:1:4:6:7:3 ', 'True1:4:1:4:1:4:1:4:1:4:1:4:1:4:1:4:6:7:6…
8	10	36	924	26	0.7222222222222222	1.6693595817317468	0.8578811218710051	45.36865384615384	2979.585000000001	0.2202238209432454:0.02129724791595295:0.0004948422214609265:0.23529747630467054:0.1480720185756157:0.19559590422899775:0.17901868981005672	['True1:4:5:4:1:4:6:7:6:4:1:4:1:4:6:4:5:4:6:7:6:7:3 ', 'True1:4:1:4:5:2:5:2:5:4:6:4:5:4:6:7:6:4:1:4:1:4:5:2:5:4:6:7:6:4:6:7:6:7:6:4:1:4:6:7:6:4:6:4:5:4:5:4:5:4:5:2:5:2:5:4:6:4:6:7:3 ', 'True1:4:1:4:1:4:6:4:1:4:1:4:5:2:5:4:1:4:1:4:6:7:3 ', 'True1:4:6:7:3 ', 'True1:4:5:4:5:2:5:2:5:2:5:4:1:4:1:4:1:4:5:2:5:4:1:4:1:4:6:4:1:4:1:4:6:7:6:4:5:4:6:7:3 ', 'False1:4:1:4:6:4:1:4:1:4:1:4:6:7:6:4:5:2:5:2:5:2:5:…
8	10	8	121	8	1.0	1.4819547970497586	0.7615741136707713	31.846	254.768	0.035555555555555556:0.3496296296296296:0.011851851851851851:0.10074074074074074:0.3762962962962963:0.07851851851851852:0.047407407407407405	['True1:4:5:2:5:2:5:2:5:2:5:4:5:4:5:4:1:4:5:2:5:2:5:2:5:2:5:4:5:4:1:4:6:7:6:4:6:4:1:4:1:4:1:4:6:4:5:4:6:7:6:4:6:4:5:4:6:7:6:4:5:4:5:2:5:4:6:7:3 ', 'True1:4:1:4:1:4:6:4:6:7:6:4:6:7:3 ', 'True1:4:6:4:6:4:5:2:5:4:5:2:5:2:5:4:1:4:1:4:6:7:3 ', 'True1:4:1:4:5:4:5:2:5:4:6:4:1:4:5:4:5:2:5:4:5:2:5:2:5:2:5:2:5:2:5:2:5:2:5:2:5:2:5:2:5:2:5:4:5:2:5:4:5:2:5:4:6:7:3 ', 'True1:4:1:4:1:4:6:7:6:4:6:7:3 ', 'True1:4…
8	10	4	127	3	0.75	1.0207857573479724	0.5245801086157736	51.03466666666666	333.104	0.014553014553014554:0.4579002079002079:0.0015592515592515593:0.04054054054054054:0.461018711018711:0.018191268191268192:0.006237006237006237	['True1:4:6:4:5:4:6:4:5:4:6:4:6:7:6:4:6:4:5:4:5:2:5:2:5:2:5:2:5:4:6:7:6:4:1:4:1:4:5:2:5:2:5:4:5:2:5:2:5:4:1:4:6:4:5:4:5:2:5:2:5:4:5:2:5:4:1:4:5:2:5:2:5:4:6:7:6:7:3 ', 'True1:4:1:4:5:2:5:2:5:2:5:4:5:2:5:2:5:4:5:2:5:4:6:4:1:4:6:4:6:4:5:4:1:4:5:2:5:4:6:7:3 ', 'True1:4:5:2:5:2:5:4:5:2:5:4:1:4:6:7:3 ', 'False1:4:5:2:5:4:6:7:6:4:6:4:5:2:5:2:5:4:1:4:6:4:6:7:6:7:6:4:1:4:1:4:5:2:5:2:5:2:5:2:5:2:5:4:1:4:1:…
8	10	11	183	11	1.0	1.3381057783488473	0.6876503414088577	46.21754545454546	508.39300000000003	0.03931203931203931:0.3544226044226044:0.006756756756756757:0.1339066339066339:0.41707616707616707:0.03501228501228501:0.013513513513513514	['True1:4:6:4:6:4:6:4:1:4:1:4:6:4:5:2:5:4:5:4:5:2:5:4:6:4:1:4:6:7:3 ', 'True1:4:1:4:5:4:1:4:5:4:6:4:5:4:1:4:6:4:6:7:3 ', 'True1:4:6:7:3 ', 'True1:4:6:7:3 ', 'True1:4:5:4:1:4:5:2:5:2:5:2:5:2:5:4:5:4:1:4:5:4:5:4:5:4:5:4:6:4:5:2:5:4:6:4:1:4:6:4:5:2:5:4:6:7:6:7:3 ', 'True1:4:1:4:5:2:5:2:5:2:5:4:5:2:5:4:6:4:5:2:5:2:5:4:6:7:3 ', 'True1:4:1:4:1:4:1:4:5:2:5:2:5:4:5:4:1:4:1:4:1:4:5:2:5:2:5:2:5:4:6:4:5:4:6…
8	10	12	71	11	0.9166666666666666	0.7782540645976803	0.3999434737392688	11.485363636363637	306.33899999999994	0.4910406049646556:0.0014795331251027453:0.0018083182640144665:0.49498602663159624:0.002465888541837909:0.004767384514219957:0.0034522439585730723	['True1:4:6:4:6:7:6:7:6:7:3 ', 'True1:4:1:4:1:4:5:4:5:2:5:2:5:2:5:4:1:4:6:7:6:7:3 ', 'True1:4:1:4:1:4:6:7:6:7:3 ', 'True1:4:1:4:5:2:5:4:5:4:5:2:5:2:5:4:6:7:6:7:6:7:6:7:6:7:3 ', 'True1:4:5:2:5:2:5:2:5:4:6:4:1:4:6:7:6:7:3 ', 'False1:4:6:4:1:4:1:4:1:4:1:4:1:4:1:4:1:4:1:4:1:4:1:4:1:4:1:4:1:4:1:4:1:4:1:4:1:4:1:4:1:4:1:4:1:4:1:4:1:4:1:4:1:4:1:4:4:1:4:1:4:1:4:1:4:4:1:4:1:4:1:4:1:4:1:4:1:4:1:4:1:4:1:4:1:…
8	10	9	74	9	1.0	1.1397213341799068	0.5857009043984949	17.926111111111112	161.335	0.421259842519685:0.01837270341207349:0.011811023622047244:0.4645669291338583:0.03412073490813648:0.03674540682414698:0.013123359580052493	['True1:4:6:4:6:7:3 ', 'True1:4:1:4:6:7:3 ', 'True1:4:1:4:1:4:1:4:1:4:6:4:6:4:6:7:3 ', 'True1:4:6:4:1:4:5:2:5:2:5:4:1:4:6:4:1:4:1:4:5:4:5:4:5:2:5:2:5:4:1:4:1:4:6:4:1:4:6:4:5:2:5:2:5:2:5:4:5:4:6:4:1:4:1:4:5:2:5:2:5:2:5:2:5:4:5:4:6:7:6:7:3 ', 'True1:4:5:2:5:2:5:4:6:4:5:4:1:4:1:4:5:4:6:4:1:4:1:4:1:4:1:4:6:4:1:4:1:4:1:4:1:4:6:4:1:4:1:4:1:4:1:4:1:4:1:4:1:4:1:4:1:4:1:4:1:4:1:4:1:4:1:4:1:4:1:4:1:4:1:4:1…
8	10	9	115	9	1.0	1.7074872307203837	0.8774748574847213	30.645333333333333	275.808	0.10231023102310231:0.066006600660066:0.0297029702970297:0.3465346534653465:0.1848184818481848:0.19801980198019803:0.07260726072607261	['True1:4:6:7:6:4:6:4:6:7:6:4:6:4:1:4:6:7:3 ', 'True1:4:6:7:6:7:6:7:3 ', 'True1:4:1:4:6:4:5:2:5:2:5:4:6:7:6:7:3 ', 'True1:4:5:2:5:2:5:4:1:4:6:4:6:4:1:4:1:4:5:4:5:2:5:4:1:4:6:4:6:4:5:4:6:4:6:7:3 ', 'True1:4:6:7:6:4:5:2:5:4:6:4:6:4:5:4:5:2:5:4:6:7:6:4:6:4:5:4:5:2:5:2:5:2:5:2:5:2:5:4:6:4:5:4:5:4:6:4:5:2:5:2:5:4:5:2:5:4:6:4:5:4:6:4:1:4:6:4:1:4:6:4:1:4:6:4:6:7:3 ', 'True1:4:5:2:5:2:5:4:1:4:1:4:1:4:5:4…
8	14	29	138	28	0.9655172413793104	0.786503002261822	0.40418258913118266	11.175107142857142	492.903	0.0049563838223632035:0.0009912767644726407:0.0027755749405233942:0.4956383822363204:0.0028747026169706584:0.4886994448850119:0.004064234734337827	['True1:4:6:4:5:4:5:2:5:4:1:4:1:4:6:7:3 ', 'True1:4:6:4:1:4:1:4:6:4:6:7:6:4:6:4:6:7:6:4:5:2:5:4:1:4:5:2:5:4:5:4:5:2:5:4:6:7:6:4:5:4:6:7:6:4:1:4:5:4:1:4:5:4:1:4:1:4:6:7:3 ', 'True1:4:6:7:6:4:6:7:3 ', 'True1:4:6:4:6:4:5:4:5:2:5:4:1:4:1:4:1:4:6:7:3 ', 'True1:4:1:4:6:4:5:4:6:7:3 ', 'True1:4:5:4:1:4:1:4:6:7:3 ', 'True1:4:6:4:6:4:6:4:6:4:6:7:3 ', 'True1:4:6:4:6:4:6:4:6:4:6:4:6:4:6:4:6:7:3 ', 'True1:4:6…
8	14	42	244	39	0.9285714285714286	1.3442785138535416	0.690822499952607	17.76082051282051	1232.672	0.22748931975024647:0.036066381860006574:0.0032040749260598095:0.45990798554058493:0.051511666118961554:0.2164804469273743:0.005340124876766349	['True1:4:1:4:1:4:6:4:6:4:1:4:6:7:3 ', 'True1:4:5:2:5:2:5:2:5:2:5:2:5:4:6:7:6:7:6:4:6:4:1:4:1:4:6:7:6:7:3 ', 'True1:4:6:7:3 ', 'True1:4:5:2:5:2:5:4:1:4:1:4:1:4:1:4:6:4:1:4:5:4:6:4:1:4:5:2:5:2:5:2:5:4:5:2:5:2:5:4:1:4:1:4:5:2:5:4:1:4:6:4:6:4:5:4:5:4:1:4:6:7:3 ', 'True1:4:5:4:6:7:3 ', 'True1:4:5:2:5:2:5:2:5:4:6:4:1:4:5:4:6:7:3 ', 'False1:4:1:4:5:4:1:4:5:4:1:4:1:4:1:4:1:4:1:4:1:4:1:4:1:4:1:4:1:4:1:4:…
8	14	31	222	29	0.9354838709677419	1.447765974020828	0.7440045341886311	21.3578275862069	979.3770000000003	0.3174072836618777:0.15580799643612875:0.00322975832498051:0.3324423655195456:0.16516315848089988:0.01648290455507295:0.009466533021494599	['True1:4:5:2:5:2:5:4:6:4:6:4:6:7:3 ', 'True1:4:6:4:5:2:5:2:5:2:5:2:5:2:5:4:5:2:5:4:1:4:1:4:6:4:1:4:1:4:1:4:5:4:1:4:1:4:5:2:5:4:5:2:5:4:1:4:1:4:5:2:5:4:5:2:5:4:5:2:5:2:5:4:1:4:1:4:5:4:5:4:5:4:5:4:1:4:6:4:1:4:1:4:6:7:6:7:6:4:1:4:5:2:5:4:5:2:5:2:5:2:5:4:1:4:5:2:5:4:1:4:6:7:6:4:1:4:1:4:5:2:5:2:5:2:5:4:5:4:5:2:5:4:1:4:1:4:5:2:5:2:5:4:5:4:5:4:5:4:1:4:1:4:5:4:6:7:6:4:6:4:5:4:6:7:3 ', 'True1:4:6:4:1:4:1…
8	14	49	316	44	0.8979591836734694	1.7694895244557804	0.9093377334584641	14.62902272727273	1543.677	0.16860021677170728:0.10818513909517884:0.0017662879852274095:0.20938541206695838:0.20155754485970054:0.19641925253903897:0.1140861466821886	['True1:4:5:4:1:4:5:2:5:2:5:2:5:2:5:4:6:4:5:4:5:4:1:4:6:7:3 ', 'True1:4:6:7:6:4:1:4:5:2:5:2:5:4:5:4:6:4:1:4:6:7:3 ', 'True1:4:6:7:3 ', 'True1:4:6:7:3 ', 'True1:4:6:4:5:2:5:4:5:2:5:4:1:4:6:4:6:4:5:4:1:4:5:4:1:4:6:4:5:4:1:4:6:7:3 ', 'True1:4:6:4:5:2:5:4:1:4:1:4:6:7:3 ', 'True1:4:6:7:6:4:6:7:3 ', 'True1:4:6:4:6:4:5:4:6:4:6:4:1:4:1:4:1:4:5:4:1:4:1:4:1:4:6:4:6:4:1:4:1:4:1:4:1:4:1:4:1:4:1:4:5:2:5:4:6:4…
8	14	59	918	47	0.7966101694915254	1.7299667920282649	0.8890270667780407	31.57997872340426	3600.0	0.11383806289032541:0.15716494406096684:0.0005721729179601427:0.2100726781344728:0.19434400983650463:0.24825000304347297:0.07575812911629719	['True1:4:1:4:6:4:6:7:3 ', 'True1:4:6:4:5:2:5:4:5:2:5:4:1:4:6:7:6:7:6:7:6:7:6:7:6:7:3 ', 'False1:4:6:7:6:7:6:7:6:7:6:7:6:7:6:7:6:7:6:7:6:7:6:7:6:7:6:7:6:7:6:7:6:7:6:7:6:7:6:7:6:7:6:7:6:7:6:7:6:7:6:7:6:7:6:7:6:7:6:7:6:7:6:7:6:7:6:7:6:7:6:7:6:7:6:7:6:7:6:7:6:7:6:7:6:7:6:7:6:7:6:7:6:7:6:7:6:7:6:7:6:7:7:6:7:6:7:6:7:6:7:6:7:6:7:6:7:6:7:6:7:6:7:6:7:6:7:6:7:6:6:7:6:7:6:7:6:7:6:6:7:6:7:6:6:7:6:7:6:7:6:7:…
8	14	28	918	14	0.5	1.565108856032807	0.8043068467434764	36.50664285714286	3031.0930000000003	0.2493620481758784:0.1071058018563697:0.00019629286896048905:0.26897731415271586:0.21658113905947673:0.157511006421581:0.0002663974650178066	['True1:1:4:6:4:1:4:1:4:1:4:5:4:1:4:5:4:5:4:5:4:1:4:6:7:3 ', 'True1:4:1:4:6:7:3 ', 'True1:4:6:4:1:4:5:2:5:4:5:2:5:4:6:4:1:4:6:7:6:4:1:4:1:4:5:2:5:2:5:2:5:4:6:4:6:4:1:4:1:4:1:4:1:4:1:4:6:7:6:4:5:2:5:4:1:4:5:4:1:4:6:4:6:4:1:4:5:2:5:2:5:2:5:4:6:7:3 ', 'True1:4:1:4:1:4:6:4:1:4:5:4:5:4:6:4:5:2:5:4:6:7:6:7:3 ', 'True1:4:6:7:3 ', 'True1:4:6:7:6:7:6:7:3 ', 'True1:4:1:4:1:4:6:4:1:4:1:4:1:4:1:4:1:4:5:2:5:2…
8	14	16	193	11	0.6875	1.6847988960218263	0.8658153598920025	30.793727272727278	1238.731	0.1425409955013786:0.21506312581628212:0.0003990712523581483:0.24822231896676825:0.21832825424466695:0.13873167900159628:0.03671455521694964	['True1:4:1:4:6:4:1:4:5:2:5:2:5:4:5:2:5:2:5:4:5:2:5:2:5:4:6:4:5:4:1:4:1:4:6:4:5:4:6:7:3 ', 'True1:4:6:4:5:2:5:2:5:4:6:4:6:4:5:2:5:2:5:2:5:4:1:4:6:4:6:4:6:4:5:4:5:2:5:2:5:4:1:4:1:4:1:4:5:2:5:4:5:2:5:2:5:2:5:2:5:4:5:4:5:2:5:2:5:2:5:4:5:4:5:4:5:4:6:7:6:4:6:4:6:7:6:4:5:2:5:2:5:2:5:4:6:7:6:7:6:7:3 ', 'True1:4:1:4:1:4:6:4:1:4:6:4:6:7:6:7:3 ', 'True1:4:6:4:5:4:1:4:1:4:5:2:5:2:5:4:1:4:6:7:6:7:6:7:3 ', 'T…
8	14	47	874	31	0.6595744680851063	1.757627911925534	0.9032420704413382	26.220161290322576	3600.0	0.16461135762377346:0.14753432902674934:0.0004339244971374981:0.21280497193488332:0.19796755364566565:0.1930264134040677:0.08362144986772302	['True1:4:5:4:5:4:1:4:1:4:5:2:5:4:6:4:5:4:1:4:5:2:5:4:1:4:6:4:5:2:5:2:5:4:5:4:1:4:6:4:5:2:5:2:5:4:6:7:6:4:1:4:5:4:1:4:6:7:6:4:5:4:5:4:5:2:5:2:5:2:5:4:1:4:6:7:6:7:3 ', 'True1:4:6:4:6:7:3 ', 'True1:4:5:4:1:4:5:4:6:4:6:4:1:4:6:4:6:7:3 ', 'True1:4:6:7:3 ', 'True1:4:5:4:1:4:1:4:5:2:5:4:6:4:5:2:5:2:5:2:5:2:5:2:5:4:6:4:1:4:1:4:5:2:5:2:5:2:5:4:6:7:6:7:6:4:1:4:1:4:1:4:5:4:5:2:5:4:5:4:6:4:5:4:5:4:5:4:1:4:5…
8	14	5	80	5	1.0	1.7806329172728494	0.9150643045555308	37.6846	188.42300000000003	0.14204545454545456:0.09659090909090909:0.028409090909090908:0.30113636363636365:0.19318181818181818:0.1534090909090909:0.08522727272727272	['True1:1:4:5:2:5:4:6:7:6:7:6:4:5:4:1:4:1:4:5:2:5:4:6:4:1:4:6:4:1:4:1:4:1:4:1:4:1:4:5:4:5:2:5:2:5:2:5:4:6:7:3 ', 'True1:4:5:2:5:2:5:2:5:2:5:4:5:4:5:2:5:2:5:4:1:4:5:4:6:4:5:2:5:4:6:4:1:4:6:7:6:7:6:4:1:4:6:4:5:4:6:4:1:4:6:4:1:4:1:4:5:4:6:7:3 ', 'True1:4:5:2:5:2:5:4:1:4:5:4:6:4:1:4:5:2:5:2:5:2:5:4:1:4:6:7:6:7:6:7:6:4:1:4:6:4:5:4:1:4:6:7:3 ', 'True1:4:6:7:6:7:6:7:3 ', 'True1:4:5:4:6:7:6:7:3 ']
8	14	46	708	33	0.717391304347826	1.6603523068067205	0.8532522982177655	40.353212121212124	3599.9999999999995	0.18353420215907806:0.2140101293184703:0.00041472395722059546:0.24884694172500033:0.23289892046097196:0.08132359779316585:0.038971484586092925	['True1:4:6:7:3 ', 'True1:4:1:4:5:2:5:4:5:2:5:2:5:2:5:4:1:4:6:4:1:4:1:4:1:4:5:2:5:2:5:4:1:4:1:4:1:4:6:7:6:7:3 ', 'True1:4:5:2:5:4:6:4:5:2:5:2:5:4:6:7:3 ', 'True1:4:6:7:6:4:5:4:5:4:1:4:6:4:5:2:5:2:5:4:1:4:6:7:6:7:6:4:5:4:1:4:6:4:5:4:5:4:5:4:5:2:5:2:5:4:1:4:6:7:6:4:5:2:5:4:6:7:6:4:5:4:5:4:6:7:3 ', 'True1:4:6:7:3 ', 'True1:4:6:4:6:4:1:4:6:7:6:7:6:4:6:4:5:4:6:7:3 ', 'True1:4:6:4:6:7:3 ', 'True1:4:6:4…
8	18	86	474	72	0.8372093023255814	1.7035499952872724	0.8754515187221259	16.881444444444448	3600.0	0.17409873837421674:0.19820731124785748:0.00101154851218073:0.21003680912641545:0.24343195931327097:0.13112197589142713:0.04209165753463149	['True1:1:4:6:4:6:4:6:4:6:4:1:4:5:4:5:2:5:2:5:4:1:4:5:4:1:4:1:4:6:7:3 ', 'True1:4:1:4:5:2:5:4:6:4:1:4:1:4:6:7:3 ', 'True1:4:1:4:6:7:3 ', 'True1:4:5:2:5:4:5:4:1:4:5:2:5:2:5:4:5:4:5:4:1:4:5:2:5:2:5:2:5:4:1:4:5:2:5:2:5:2:5:2:5:4:5:2:5:4:1:4:1:4:1:4:1:4:1:4:5:2:5:2:5:2:5:2:5:4:1:4:1:4:6:7:6:7:3 ', 'True1:4:5:4:5:4:1:4:5:4:6:4:6:4:6:4:6:7:6:4:5:4:1:4:1:4:5:4:6:7:6:7:6:7:3 ', 'True1:4:6:4:5:2:5:2:5:4:6…
8	18	103	582	92	0.8932038834951457	1.7876576952647645	0.9186743263210915	18.16583695652175	3600.0	0.1350802489354733:0.14422971940168142:0.0020089529424609674:0.1816137132874768:0.20137569603668523:0.19989081777486625:0.13580085162135605	['True1:1:4:6:7:3 ', 'True1:4:1:4:5:2:5:2:5:2:5:2:5:4:5:2:5:2:5:2:5:4:6:4:6:4:6:4:1:4:6:7:6:7:6:4:6:4:5:4:1:4:5:2:5:4:5:4:1:4:1:4:1:4:5:4:6:4:6:4:5:2:5:4:1:4:1:4:6:4:1:4:1:4:6:4:1:4:6:4:1:4:1:4:5:4:5:4:6:7:3 ', 'True1:4:1:4:6:4:6:7:6:4:1:4:5:4:5:4:1:4:1:4:6:4:5:2:5:2:5:2:5:4:6:7:6:4:6:4:5:2:5:4:6:7:3 ', 'True1:4:6:7:3 ', 'True1:4:6:7:6:7:3 ', 'True1:4:5:2:5:2:5:2:5:4:6:4:1:4:1:4:5:2:5:2:5:4:6:7:3…
8	18	19	152	19	1.0	1.1322087113873498	0.5818401799985505	30.01389473684211	570.2640000000001	0.4274495138369484:0.02468212415856395:0.007105459985041137:0.45848915482423336:0.04712041884816754:0.022064323111443532:0.013089005235602094	['True1:1:4:1:4:5:2:5:2:5:2:5:2:5:4:1:4:1:4:5:4:1:4:6:7:3 ', 'True1:4:1:4:1:4:1:4:1:4:5:2:5:2:5:2:5:4:5:4:5:4:5:4:1:4:1:4:6:4:5:4:5:4:5:4:6:4:5:2:5:2:5:2:5:2:5:2:5:4:1:4:5:2:5:4:6:7:6:7:6:7:3 ', 'True1:4:5:2:5:4:1:4:1:4:5:2:5:2:5:4:6:7:3 ', 'True1:4:1:4:1:4:1:4:6:7:3 ', 'True1:4:5:2:5:4:5:4:5:4:6:7:6:4:6:4:5:4:1:4:1:4:5:4:1:4:1:4:6:4:1:4:6:7:6:7:6:4:5:2:5:4:6:7:6:7:3 ', 'True1:4:6:4:5:2:5:2:5:2:5…
8	18	59	285	57	0.9661016949152542	1.5672025839295594	0.8053828100389907	13.682859649122806	1139.9230000000002	0.130788984326574:0.007438236075444966:0.005047374479766227:0.1571770123085097:0.10386965376782077:0.35101390241742675:0.24466483662445762	['True1:4:6:7:6:4:1:4:6:7:6:7:6:4:1:4:1:4:5:2:5:2:5:4:6:7:6:4:6:4:1:4:6:7:3 ', 'True1:4:1:4:6:7:3 ', 'True1:4:1:4:6:4:6:7:6:4:6:7:6:4:1:4:6:7:3 ', 'True1:4:1:4:6:4:5:2:5:4:6:7:3 ', 'True1:4:1:4:1:4:1:4:1:4:5:4:6:7:6:4:6:4:6:7:6:7:6:7:3 ', 'False1:4:6:7:6:7:6:7:6:7:6:7:6:7:6:7:6:7:6:7:6:7:6:7:6:7:6:7:6:7:6:7:6:7:6:7:6:7:6:7:6:7:6:7:6:7:6:7:6:7:6:7:6:7:6:7:6:7:6:7:6:7:6:7:6:7:6:7:6:7:6:7:6:7:6:7:6:…
8	18	101	367	96	0.9504950495049505	1.5589346115726517	0.8011339127500169	15.583593750000004	2396.025	0.09131657226681879:0.18418157369300356:0.003911821034187686:0.30915610610814553:0.29020822297379895:0.11327981744835174:0.007945886475693737	['True1:4:5:4:5:2:5:2:5:4:1:4:6:7:3 ', 'True1:4:6:7:6:4:1:4:5:4:5:4:5:4:5:4:6:7:6:7:3 ', 'True1:4:5:4:6:7:6:7:6:7:3 ', 'True1:4:6:7:3 ', 'True1:4:1:4:1:4:5:2:5:2:5:2:5:2:5:4:6:7:3 ', 'True1:4:1:4:6:4:1:4:1:4:5:4:1:4:6:4:1:4:6:7:3 ', 'True1:4:1:4:5:2:5:2:5:2:5:4:1:4:6:7:3 ', 'False1:4:1:4:1:4:1:4:5:2:5:4:1:4:6:4:5:2:5:2:5:4:1:4:5:2:5:4:5:4:6:4:5:2:5:4:5:2:5:2:5:2:5:2:5:4:1:4:5:2:5:4:5:4:1:4:1:4:1:…
8	18	58	448	47	0.8103448275862069	1.5987271137172208	0.8215832136408557	22.218893617021276	3024.288	0.21350327068840202:0.142508566088672:0.0012200186896480117:0.23037586958778944:0.2650555497871457:0.14526009760149516:0.0020766275568476792	['True1:4:6:7:3 ', 'True1:4:1:4:1:4:6:4:6:4:5:4:6:7:3 ', 'True1:4:5:2:5:2:5:4:6:7:6:7:3 ', 'True1:4:5:2:5:2:5:4:6:4:1:4:5:2:5:2:5:4:5:4:5:2:5:4:6:7:6:4:5:2:5:4:5:2:5:4:1:4:6:7:3 ', 'True1:4:1:4:1:4:5:2:5:4:6:7:6:4:1:4:6:7:3 ', 'True1:4:6:4:1:4:1:4:6:4:6:4:6:4:5:4:5:4:1:4:5:4:5:4:6:7:6:7:3 ', 'True1:4:6:7:3 ', 'True1:4:5:4:5:2:5:2:5:2:5:2:5:4:1:4:1:4:5:2:5:4:1:4:1:4:1:4:6:7:3 ', 'True1:4:5:2:5:2:5…
8	18	38	332	30	0.7894736842105263	1.6095958859907564	0.82716865769582	18.57546666666666	1997.2639999999997	0.15793274735340226:0.2293248313399447:0.000528438815592468:0.19834070211903965:0.2339927075443448:0.17870039280618627:0.0011801800214898451	['True1:4:5:4:1:4:1:4:5:2:5:2:5:2:5:2:5:2:5:2:5:2:5:2:5:4:1:4:1:4:1:4:5:2:5:2:5:2:5:4:6:4:6:7:6:7:6:7:6:7:6:7:6:7:6:7:3 ', 'True1:4:1:4:1:4:5:2:5:4:1:4:6:4:6:7:3 ', 'True1:4:5:4:5:2:5:2:5:4:5:2:5:2:5:2:5:2:5:2:5:4:5:4:6:4:6:7:3 ', 'True1:4:5:4:5:2:5:2:5:4:5:2:5:4:6:7:3 ', 'False1:4:1:4:1:4:5:2:5:2:5:2:5:2:5:2:5:2:5:2:5:2:5:2:5:2:5:2:5:2:5:2:5:2:5:2:5:2:5:2:5:2:5:2:5:2:5:2:5:2:5:2:5:2:5:2:5:2:5:2:…
8	18	59	172	56	0.9491525423728814	1.2786871251630043	0.6571151940308099	5.38482142857143	841.5500000000001	0.0027556528632365707:0.3773734475859726:0.0021139254841266845:0.12226794005511306:0.3869238609339021:0.10482805481106791:0.003737118266581103	['True1:4:1:4:6:4:5:2:5:4:5:4:6:7:3 ', 'True1:4:6:4:1:4:6:7:3 ', 'True1:4:5:4:5:2:5:2:5:2:5:4:6:4:6:4:6:4:6:7:6:4:5:2:5:2:5:2:5:4:5:2:5:4:1:4:5:4:1:4:5:4:6:7:3 ', 'True1:4:6:7:3 ', 'True1:4:1:4:1:4:6:7:6:7:6:7:3 ', 'True1:4:1:4:6:7:6:4:5:4:6:7:6:7:6:7:3 ', 'True1:4:6:7:3 ', 'True1:4:1:4:5:4:6:4:6:7:6:7:6:4:5:2:5:4:1:4:5:4:5:2:5:4:5:2:5:2:5:4:6:7:6:7:3 ', 'True1:4:1:4:1:4:5:2:5:2:5:2:5:2:5:4:6:4:6…
8	18	20	121	18	0.9	1.2150742420125369	0.6244246388264241	21.13233333333333	740.382	0.04497282608695652:0.4043478260869565:0.0024456521739130437:0.06902173913043479:0.43600543478260867:0.03953804347826087:0.0036684782608695653	['True1:4:5:4:6:7:3 ', 'True1:4:1:4:5:4:6:7:6:4:1:4:1:4:6:4:1:4:5:4:6:7:3 ', 'True1:4:1:4:5:2:5:2:5:2:5:4:6:7:3 ', 'True1:4:1:4:1:4:1:4:5:4:6:7:6:7:6:7:6:4:1:4:6:7:3 ', 'True1:4:5:4:1:4:1:4:6:4:6:7:3 ', 'True1:4:1:4:5:2:5:2:5:4:1:4:1:4:1:4:5:4:6:7:6:7:6:4:1:4:6:7:3 ', 'True1:4:5:4:6:4:6:7:3 ', 'True1:4:1:4:6:7:3 ', 'True1:4:5:2:5:2:5:2:5:2:5:4:6:4:1:4:1:4:5:2:5:2:5:2:5:4:1:4:6:4:6:4:6:7:6:4:1:4:1…
8	18	30	846	12	0.4	1.7172278261947562	0.8824805333526956	35.047583333333336	3600.0	0.17368322477264686:0.05964247809710112:0.00024972426279316586:0.2418371381599484:0.16744011820281773:0.22968389070401432:0.1274634258006784	['True1:4:1:4:6:4:5:4:1:4:1:4:6:4:5:2:5:4:6:4:1:4:6:7:6:7:6:4:1:4:5:4:6:4:1:4:6:4:6:7:6:7:3 ', 'True1:4:6:7:3 ', 'True1:4:5:2:5:4:5:4:6:7:3 ', 'True1:4:6:4:1:4:5:2:5:2:5:4:1:4:1:4:6:7:3 ', 'True1:4:1:4:6:7:3 ', 'True1:4:6:7:6:4:6:4:6:7:3 ', 'True1:4:6:7:3 ', 'True1:4:5:2:5:4:6:4:5:4:6:7:6:4:5:2:5:2:5:4:6:4:1:4:6:4:6:4:5:2:5:2:5:2:5:4:5:2:5:2:5:4:1:4:5:4:5:4:1:4:5:4:5:2:5:2:5:2:5:4:6:7:3 ', 'True1…
9	2	3	115	3	1.0	1.8488002938345531	0.8414252748237167	36.258	108.774	0.10344827586206896:0.16551724137931034:0.0:0.12413793103448276:0.2896551724137931:0.18620689655172415:0.027586206896551724:0.020689655172413793:0.08275862068965517	['True1:1:2:5:6:5:4:5:6:9:6:5:4:5:4:5:6:9:6:9:6:5:6:5:6:9:6:9:6:5:2:1:2:1:2:5:6:5:6:5:2:1:2:5:4:5:6:5:2:1:2:5:2:1:2:1:2:1:2:5:6:9:6:5:2:5:2:5:4:5:6:9:6:5:6:5:4:5:4:7:8 ', 'True1:2:5:4:5:6:9:6:5:4:5:2:5:4:5:2:1:2:1:2:5:6:9:6:9:6:9:6:9:6:5:4:7:8 ', 'True1:2:1:2:5:6:5:2:5:6:5:4:5:4:5:4:5:4:5:4:7:4:5:2:1:2:5:4:7:8 ']
9	2	5	452	4	0.8	1.5095773376671249	0.6870382541857619	50.43675	381.747	0.014202711426726921:0.065848934796643:0.012265978050355068:0.040671400903808906:0.22401549386701097:0.3724983860555197:0.0025823111684958036:0.0025823111684958036:0.26533247256294384	['False1:2:5:6:9:6:9:6:9:6:9:6:5:6:9:6:9:6:9:6:9:6:9:6:9:6:5:6:9:6:5:2:1:2:5:2:1:2:5:4:5:4:5:4:5:6:9:6:9:6:5:6:9:6:9:6:9:6:9:6:9:6:9:6:9:6:9:6:5:2:5:4:5:6:9:6:9:6:5:4:5:6:5:6:5:6:9:6:9:6:9:6:9:6:5:6:9:6:9:9:6:5:6:9:6:9:9:6:6:9:6:9:6:9:6:9:6:9:6:9:6:9:5:4:5:6:5:6:9:6:9:6:5:6:9:6:5:6:9:6:9:6:9:9:6:6:9:6:9:6:9:6:6:9:6:9:6:9:6:5:6:9:6:9:9:6:9:6:9:6:9:9:6:9:9:6:9:6:6:9:6:9:6:9:6:5:6:9:6:9:6:9:6:6:9:6:…
9	2	3	41	3	1.0	2.0985583827649137	0.9550950796796007	13.569666666666668	40.709	0.11904761904761904:0.16666666666666666:0.023809523809523808:0.09523809523809523:0.16666666666666666:0.16666666666666666:0.09523809523809523:0.07142857142857142:0.09523809523809523	['True1:2:1:2:5:2:5:4:7:4:7:8 ', 'True1:2:5:6:9:6:9:6:9:6:5:6:9:6:5:4:7:8 ', 'True1:2:1:2:3:2:5:6:5:4:7:8 ']
9	2	4	820	3	0.75	1.7385742429981768	0.7912592371899998	94.83933333333334	464.51800000000003	0.027741514360313316:0.2258485639686684:0.07343342036553525:0.05613577023498695:0.2672976501305483:0.24053524804177545:0.0013054830287206266:0.0009791122715404699:0.10672323759791123	['False1:2:3:2:3:2:3:2:5:2:3:2:5:4:5:6:5:2:3:2:5:2:1:2:1:2:5:2:5:2:3:2:5:6:5:2:3:2:5:6:5:2:3:2:5:6:5:4:5:6:9:6:9:6:5:2:5:6:5:2:5:2:1:2:3:2:5:6:5:2:5:2:3:2:3:2:5:2:3:2:5:4:5:2:3:2:3:2:5:2:1:2:5:6:5:2:5:2:5:6:9:6:5:6:9:6:9:6:9:6:2:5:3:2:3:2:5:2:1:2:5:2:1:2:3:2:3:2:5:4:5:6:5:4:5:2:3:2:2:3:2:3:2:5:4:5:6:5:2:5:2:1:2:1:2:5:6:6:9:6:9:6:5:2:1:2:5:2:5:6:2:5:3:2:1:2:1:2:5:2:5:2:5:6:5:2:5:6:5:6:9:6:5:2:5:6:…
9	2	4	79	4	1.0	2.0069139044855118	0.9133858801627693	16.16025	64.641	0.0851063829787234:0.19148936170212766:0.02127659574468085:0.14893617021276595:0.24468085106382978:0.11702127659574468:0.0851063829787234:0.0425531914893617:0.06382978723404255	['True1:2:5:6:9:6:5:6:9:6:5:2:5:2:3:2:5:4:7:8 ', 'True1:2:5:2:1:2:5:6:9:6:5:2:1:2:1:2:5:4:5:4:7:8 ', 'True1:2:5:2:5:2:5:4:7:4:5:2:1:2:3:2:5:6:9:6:5:6:9:6:9:6:5:4:5:4:7:4:7:4:5:4:5:4:5:4:7:8 ', 'True1:2:5:2:5:4:7:4:7:8 ']
9	2	4	108	4	1.0	1.7375147796946817	0.7907770546609934	19.08325	76.333	0.1513157894736842:0.375:0.23684210526315788:0.046052631578947366:0.06578947368421052:0.039473684210526314:0.046052631578947366:0.02631578947368421:0.013157894736842105	['True1:2:3:2:3:2:1:2:1:2:1:2:3:2:3:2:3:2:3:2:3:2:1:2:3:2:3:2:3:2:3:2:1:2:5:6:5:6:9:6:5:4:7:4:7:4:7:8 ', 'True1:2:1:2:3:2:3:2:1:2:1:3:2:2:3:2:3:2:3:2:3:2:1:2:3:2:2:3:2:1:2:3:2:1:2:3:2:3:2:3:2:1:2:3:2:1:3:2:5:2:5:6:5:4:7:8 ', 'True1:2:3:2:5:4:7:4:7:8 ', 'True1:3:2:1:2:3:2:1:2:1:3:2:1:3:2:2:5:2:3:2:3:2:1:2:3:1:2:3:3:2:5:6:9:6:5:4:7:8 ']
9	2	4	118	4	1.0	1.8740024885092372	0.8528952879187084	23.42625	93.705	0.06321839080459771:0.3103448275862069:0.1896551724137931:0.11494252873563218:0.1724137931034483:0.028735632183908046:0.07471264367816093:0.022988505747126436:0.022988505747126436	['True1:2:3:2:1:2:3:2:3:2:1:2:3:2:3:2:3:2:1:2:5:2:3:2:5:6:9:6:9:6:9:6:9:6:5:4:5:2:3:2:3:2:3:2:3:2:5:4:5:2:3:2:3:2:5:2:3:2:3:2:5:2:5:4:7:8 ', 'True1:2:5:4:7:4:7:4:7:4:5:2:5:2:5:2:3:3:2:3:2:3:2:1:2:3:2:3:2:1:2:5:5:3:2:3:2:5:2:5:3:3:5:2:2:1:2:3:2:5:4:7:8 ', 'True1:2:3:2:3:2:5:2:3:1:2:5:4:7:4:7:4:7:8 ', 'True1:2:5:4:7:4:5:2:3:5:4:5:2:3:2:3:2:5:4:7:4:7:4:7:4:5:2:5:5:3:2:5:4:4:7:8 ']
9	2	5	401	5	1.0	1.7942999668710138	0.8166211070906157	62.20519999999999	311.02599999999995	0.09380234505862646:0.3082077051926298:0.22278056951423786:0.021775544388609715:0.1423785594639866:0.13149078726968175:0.010050251256281407:0.0041876046901172526:0.06532663316582915	['True1:2:3:2:3:2:5:6:9:6:9:6:5:6:5:2:3:2:3:2:3:2:3:2:1:2:1:2:5:2:3:2:3:2:5:6:5:2:1:2:3:2:3:2:3:2:3:2:3:2:1:2:3:2:5:2:3:2:3:2:3:2:3:2:3:1:2:3:2:3:2:3:2:3:2:3:1:2:3:1:1:2:3:2:3:3:2:1:2:3:2:3:2:3:2:3:2:3:2:3:2:1:2:3:3:2:3:2:3:2:3:2:3:2:3:3:2:2:3:2:1:3:2:2:3:2:1:2:3:2:1:1:2:2:3:2:2:3:2:3:5:6:5:6:5:6:9:6:9:6:9:6:5:6:9:6:9:5:6:6:5:6:9:6:9:6:5:2:3:1:2:3:2:3:2:2:3:2:1:2:3:3:2:2:3:3:2:5:2:3:2:2:3:2:2:3:3…
9	2	4	226	4	1.0	1.7588665955875564	0.8004946848536978	48.546	194.184	0.04468085106382979:0.14468085106382977:0.05106382978723404:0.22340425531914893:0.3553191489361702:0.11914893617021277:0.02127659574468085:0.00851063829787234:0.031914893617021274	['True1:2:3:2:1:2:1:2:3:2:3:2:5:6:9:6:5:6:5:2:3:2:3:2:5:4:5:4:5:2:3:2:5:6:5:6:9:6:9:6:5:4:5:4:5:4:5:2:5:4:5:4:5:4:5:6:5:4:5:4:5:4:5:2:1:2:5:6:5:2:5:6:9:6:9:6:5:4:5:4:5:6:5:4:5:4:5:6:5:4:5:6:9:6:5:6:9:6:5:4:5:6:5:4:5:4:5:4:5:2:5:4:5:4:5:4:5:2:5:6:5:4:5:4:5:4:5:4:5:4:5:4:5:4:5:4:5:4:5:6:5:4:5:4:5:4:5:4:5:4:5:4:5:6:5:4:5:2:3:2:5:4:5:4:5:6:9:6:9:6:5:2:3:2:3:2:3:2:3:2:1:2:3:2:1:2:1:2:3:2:1:2:5:6:5:6:9…
9	2	4	153	4	1.0	1.7373259583334804	0.7906911183560981	35.285000000000004	141.14000000000001	0.17692307692307693:0.36923076923076925:0.11153846153846154:0.038461538461538464:0.19230769230769232:0.06153846153846154:0.019230769230769232:0.015384615384615385:0.015384615384615385	['True1:2:3:2:5:4:5:2:3:2:5:6:5:4:5:4:7:4:5:6:9:6:5:2:1:2:3:2:1:2:3:2:3:2:5:2:1:2:3:2:1:2:5:4:5:2:3:2:5:2:3:2:3:2:3:2:3:2:1:2:3:2:5:2:1:2:3:2:1:2:5:2:5:4:7:8 ', 'True1:2:1:2:1:2:1:3:2:2:5:2:3:2:5:6:5:2:1:2:5:6:9:6:5:2:2:1:1:2:5:6:5:2:3:2:1:2:1:2:1:2:2:1:2:1:3:2:5:2:5:2:5:2:5:4:5:6:5:2:2:1:2:1:2:5:2:5:2:3:2:5:2:1:1:2:1:3:5:2:4:7:8 ', 'True1:2:5:6:5:1:2:2:5:6:5:2:5:2:1:2:3:5:2:1:2:1:2:1:3:5:2:4:7:8…
9	6	4	133	4	1.0	1.7839311875302768	0.8119020722465273	59.944250000000004	239.77700000000002	0.21038961038961038:0.2987012987012987:0.04415584415584416:0.04155844155844156:0.2:0.14805194805194805:0.015584415584415584:0.01038961038961039:0.03116883116883117	['True1:2:5:4:5:6:5:6:5:6:5:4:5:4:5:2:5:6:9:6:5:2:1:2:1:2:3:2:3:2:1:2:3:2:3:2:5:4:5:6:5:2:5:2:5:2:5:6:5:2:5:6:9:6:5:2:1:2:5:6:9:6:5:6:9:6:5:2:5:2:5:4:5:6:9:6:5:6:5:4:7:8 ', 'True1:2:3:2:3:2:3:2:5:2:5:4:7:8 ', 'True1:2:5:6:5:6:9:6:5:4:7:8 ', 'True1:2:1:2:1:2:5:6:5:2:1:2:3:2:1:2:1:2:3:2:5:6:5:6:5:6:9:6:9:6:9:6:9:6:5:4:7:4:7:4:5:2:3:2:3:2:1:2:1:2:3:2:1:2:1:2:1:2:1:2:1:2:1:2:1:2:1:2:1:2:1:2:1:2:1:2:1…
9	6	9	239	9	1.0	1.9639590620036527	0.8938362888624868	48.332	434.988	0.12898089171974522:0.22770700636942676:0.042993630573248405:0.08917197452229299:0.21656050955414013:0.16878980891719744:0.044585987261146494:0.014331210191082803:0.06687898089171974	['True1:2:3:2:3:2:5:4:7:4:5:4:5:4:7:4:7:4:7:4:7:8 ', 'True1:2:3:2:3:2:1:2:5:6:5:4:7:4:5:4:5:2:1:2:5:6:9:6:9:6:5:6:5:6:9:6:9:6:5:6:5:4:5:6:5:6:9:6:9:6:9:6:9:6:5:2:1:2:1:2:1:2:1:2:5:2:3:2:3:2:3:2:5:2:3:2:3:2:1:2:5:2:5:4:7:4:5:6:5:6:5:2:1:2:5:6:9:6:9:6:5:6:5:4:5:6:9:6:9:6:9:6:9:6:9:6:5:2:5:6:9:6:5:6:5:2:1:2:1:2:3:2:5:4:5:4:5:2:1:2:5:6:9:6:9:6:5:2:3:2:3:2:5:6:5:2:1:2:5:2:3:2:5:2:1:2:5:6:9:6:9:6:5:6:5…
9	6	6	62	6	1.0	2.070814926280261	0.9424684884923279	15.134333333333336	90.80600000000001	0.09183673469387756:0.20408163265306123:0.07142857142857142:0.14285714285714285:0.21428571428571427:0.09183673469387756:0.07142857142857142:0.061224489795918366:0.05102040816326531	['True1:2:5:2:3:2:5:4:5:6:5:6:9:6:9:6:9:6:9:6:9:6:5:2:5:4:7:8 ', 'True1:2:3:2:1:2:5:2:5:4:5:4:7:8 ', 'True1:2:1:2:5:2:3:2:5:4:5:4:5:4:5:4:7:4:7:8 ', 'True1:2:5:4:7:8 ', 'True1:2:3:2:3:2:5:4:5:4:7:8 ', 'True1:2:3:2:3:2:1:2:5:6:5:4:5:6:5:4:7:8 ']
9	6	6	163	6	1.0	1.9506586021120578	0.8877829886997335	52.901833333333336	317.411	0.09653465346534654:0.2995049504950495:0.12128712871287128:0.04950495049504951:0.15594059405940594:0.13613861386138615:0.034653465346534656:0.01485148514851485:0.09158415841584158	['True1:2:3:2:3:2:5:4:5:2:3:2:3:2:5:6:9:6:9:6:9:6:5:2:3:2:3:2:3:2:3:2:5:4:7:8 ', 'True1:2:5:4:7:4:7:8 ', 'True1:2:1:2:5:2:1:2:5:6:9:6:5:4:5:6:9:6:9:6:5:2:1:2:5:2:1:2:3:2:1:2:5:4:7:4:7:8 ', 'True1:2:1:2:1:2:3:2:5:2:3:2:5:4:7:4:7:8 ', 'True1:2:3:2:1:2:1:2:3:2:3:2:1:2:5:6:9:6:9:6:9:6:5:6:9:6:9:6:9:6:9:6:9:6:9:6:9:6:5:2:3:2:3:2:3:2:3:2:3:2:3:2:3:2:1:2:5:6:9:6:9:6:5:6:9:6:5:2:5:4:7:4:5:6:5:6:9:6:9:6:9…
9	6	7	190	7	1.0	1.9290543923894348	0.8779504891248313	66.25157142857144	463.761	0.10056925996204934:0.30740037950664134:0.13851992409867173:0.07590132827324478:0.16698292220113853:0.1062618595825427:0.024667931688804556:0.013282732447817837:0.06641366223908918	['True1:2:1:2:5:2:3:2:3:2:3:2:5:2:5:2:5:4:5:2:3:2:3:2:3:2:1:2:3:2:3:2:3:2:3:2:1:2:3:2:3:2:1:2:3:2:1:2:1:2:3:2:3:2:5:6:9:6:5:4:7:4:5:2:1:2:5:4:5:4:5:2:5:6:9:6:5:2:5:6:5:2:5:4:5:2:5:4:7:4:5:2:5:6:9:6:9:6:5:2:1:2:1:2:5:2:1:2:1:2:1:2:3:2:3:2:5:4:7:4:7:8 ', 'True1:2:5:6:9:6:5:4:7:4:5:2:5:4:5:2:3:2:3:2:1:2:3:2:1:2:5:4:5:2:3:2:5:6:5:6:5:4:5:2:1:2:5:2:5:2:5:4:5:6:5:2:5:4:5:6:5:4:5:2:3:2:1:2:1:2:5:2:3:2:1…
9	6	7	177	6	0.8571428571428571	1.8511971974134678	0.8425161526537018	21.444833333333335	308.669	0.13747228381374724:0.3370288248337029:0.10199556541019955:0.0598669623059867:0.1973392461197339:0.08869179600886919:0.022172949002217297:0.013303769401330377:0.04212860310421286	['True1:2:3:2:1:2:1:2:5:6:9:6:5:2:3:2:1:2:1:2:1:2:1:2:3:2:3:2:5:6:5:6:9:6:5:2:3:2:3:2:3:2:3:2:1:2:5:2:3:2:5:4:7:8 ', 'True1:2:3:2:5:4:5:6:5:4:5:4:5:2:5:2:5:4:7:8 ', 'False1:2:1:2:3:2:5:2:1:2:5:2:1:2:5:2:5:2:1:2:3:2:1:2:1:2:1:2:1:2:3:2:1:2:1:2:1:2:1:2:5:4:7:4:5:6:5:6:9:6:5:4:5:2:1:2:1:2:5:6:9:6:9:6:5:2:3:2:5:2:1:2:1:2:1:2:1:2:3:2:1:2:5:2:1:2:3:2:1:2:5:4:7:4:5:6:9:6:9:6:9:6:5:2:5:2:5:4:5:2:5:6:9:6:…
9	6	8	150	8	1.0	1.6552114747882685	0.7533192063575702	37.830749999999995	302.64599999999996	0.058287795992714025:0.3861566484517304:0.30783242258652094:0.03825136612021858:0.07650273224043716:0.058287795992714025:0.029143897996357013:0.014571948998178506:0.030965391621129327	['True1:2:5:4:5:2:1:2:3:2:1:2:5:2:3:2:3:2:1:2:3:2:5:2:3:2:5:6:9:6:9:6:9:6:9:6:5:4:7:4:7:8 ', 'True1:2:5:4:5:2:1:2:3:2:3:2:3:2:1:2:5:4:7:8 ', 'True1:2:3:2:5:2:5:4:7:8 ', 'True1:2:3:2:5:6:9:6:9:6:9:6:5:6:5:6:5:6:5:2:1:2:3:2:1:2:1:2:3:2:1:2:1:2:5:2:3:2:3:2:3:2:3:2:5:2:1:2:1:2:1:2:3:2:5:4:7:8 ', 'True1:2:5:2:1:2:1:2:5:6:5:6:9:6:5:6:5:4:7:4:5:6:5:6:5:6:9:6:9:6:5:6:9:6:9:6:5:2:1:2:3:2:5:4:7:4:5:4:7:4:7…
9	6	9	309	9	1.0	1.3640713701965834	0.6208156345357742	62.42344444444445	561.811	0.014177111156770084:0.03225806451612903:0.011916991986850216:0.00513663447709061:0.2845695500308198:0.37353605917402916:0.003903842202588864:0.0018491884117526197:0.2726525580439696	['True1:2:5:4:7:8 ', 'True1:2:3:2:1:2:1:2:3:2:5:2:1:2:3:2:5:4:7:4:5:2:5:6:5:6:9:6:5:2:5:6:9:6:5:2:3:2:5:2:1:2:1:2:1:2:5:4:7:4:7:4:7:4:7:4:7:4:5:6:5:2:5:6:9:6:9:6:9:6:9:6:5:4:7:4:5:6:5:6:5:4:7:8 ', 'True1:2:1:2:3:2:3:2:5:4:7:8 ', 'True1:2:5:4:7:4:7:8 ', 'True1:2:1:2:1:2:1:2:1:2:1:2:1:2:5:6:9:6:9:6:5:2:1:2:1:2:5:6:9:6:9:6:9:6:9:6:9:6:9:6:9:6:9:6:9:6:9:6:9:6:9:6:9:6:5:6:9:6:9:6:9:6:9:6:5:6:9:6:5:6:9…
9	6	8	260	7	0.875	1.3921916672014594	0.6336137332348918	51.53685714285714	540.758	0.007819287576020852:0.046046915725456126:0.02476107732406603:0.01954821894005213:0.12814943527367506:0.40486533449174633:0.005647263249348393:0.0030408340573414424:0.36012163336229364	['True1:2:3:2:5:6:5:6:9:6:9:6:5:2:5:2:5:6:5:4:5:4:7:8 ', 'False1:2:1:2:3:2:3:2:1:2:5:2:3:2:3:2:5:4:7:4:5:4:5:6:5:6:9:6:9:6:9:6:9:6:9:6:9:6:9:6:9:6:9:6:5:6:9:6:5:2:3:2:5:6:9:6:5:6:5:6:9:6:5:6:9:6:9:6:9:6:9:6:9:6:9:6:9:6:9:6:9:6:9:6:9:6:9:6:9:6:9:6:9:6:9:6:9:6:9:6:9:6:9:6:9:6:9:6:9:6:9:6:9:6:9:6:9:6:9:6:9:6:9:6:9:6:9:6:9:6:9:6:9:6:9:6:9:6:9:6:9:6:9:6:9:6:9:6:9:6:9:6:9:6:9:6:9:6:9:6:9:6:9:6:9:6:9:6:…
9	6	13	306	13	1.0	1.776007070399869	0.8082956511222859	40.73984615384615	529.6179999999999	0.1063094209161625:0.37251512532411407:0.111495246326707:0.05358686257562662:0.22212618841832324:0.05704407951598963:0.04407951598962835:0.011235955056179775:0.021607605877268798	['True1:2:5:2:3:2:1:2:3:2:1:2:1:2:1:2:1:2:3:2:1:2:5:2:5:6:5:4:7:8 ', 'True1:2:3:2:1:2:1:2:1:2:5:6:9:6:9:6:9:6:9:6:9:6:5:2:1:2:3:2:3:2:1:2:1:2:3:2:5:6:9:6:9:6:5:2:3:2:1:2:5:6:9:6:9:6:5:2:3:2:5:6:9:6:5:6:5:4:5:2:5:2:5:2:5:4:5:6:9:6:5:6:9:6:5:6:5:2:1:2:5:2:5:6:5:4:5:2:1:2:1:2:3:2:3:2:3:2:1:2:3:2:5:2:5:4:5:4:7:4:7:4:5:2:5:6:9:6:5:6:5:6:5:2:3:2:3:2:5:4:7:4:7:8 ', 'True1:2:3:2:3:2:1:2:3:2:5:6:9:6:9:6:5…
9	10	42	1662	27	0.6428571428571429	1.8099319030453307	0.8237355078376108	38.66640740740741	3599.999999999999	0.03199082700300989:0.2352300415651426:0.07086140174860255:0.16091443313745163:0.2467392862261717:0.12781997993406907:0.0009316325068080837:0.00038698581052028095:0.12512541206822417	['True1:2:3:2:1:2:1:2:5:2:5:2:5:6:9:6:9:6:9:6:5:2:3:2:3:2:5:2:5:4:5:2:5:6:5:2:3:2:5:6:9:6:5:6:9:6:9:6:9:6:9:6:9:6:5:2:5:4:7:8 ', 'True1:2:5:4:7:8 ', 'False1:2:3:2:1:2:1:2:3:2:5:4:5:4:5:2:3:2:3:2:3:2:5:2:3:2:3:2:5:4:7:4:5:4:5:4:5:6:9:6:5:4:7:4:5:2:1:2:1:2:3:2:3:2:5:4:5:6:9:6:5:4:5:6:9:6:9:6:9:6:5:6:9:6:9:6:9:6:5:4:5:2:1:2:5:4:7:4:7:4:7:4:7:4:5:2:3:2:5:2:5:6:9:6:5:2:5:2:3:2:5:6:5:2:5:2:1:2:1:2:5:4:…
9	10	9	176	9	1.0	1.9604193786036523	0.8922253095222268	54.71211111111111	492.409	0.06542056074766354:0.16822429906542055:0.07850467289719626:0.05794392523364486:0.15327102803738318:0.2560747663551402:0.03177570093457944:0.016822429906542057:0.17196261682242991	['True1:1:2:3:2:3:2:3:2:5:6:9:6:9:6:9:6:5:2:5:6:5:6:5:6:9:6:9:6:5:4:7:8 ', 'True1:2:5:2:3:2:3:2:3:2:3:2:5:6:9:6:5:4:5:6:5:2:1:2:5:4:7:4:7:4:7:4:7:8 ', 'True1:2:1:2:3:2:5:4:5:4:7:8 ', 'True1:2:1:2:1:2:3:2:5:4:5:4:7:4:5:6:5:2:1:2:5:2:1:2:3:2:5:6:5:2:1:2:1:2:3:2:3:2:1:2:3:2:3:2:5:2:3:2:1:2:1:2:3:2:1:2:5:2:3:2:3:2:3:2:3:2:1:2:1:2:5:4:7:4:7:8 ', 'True1:2:5:6:9:6:9:6:5:6:5:6:5:4:5:4:5:4:5:4:7:8 ', 'Tru…
9	10	10	191	9	0.9	1.0274909442552216	0.4676312812324758	46.93122222222223	602.3810000000001	0.439067781533535:0.48514499199430705:0.003558085749866572:0.0051592243373065295:0.01885785447429283:0.027575164561465932:0.003024372887386586:0.0016011385874399574:0.016011385874399573	['True1:2:3:2:1:2:3:2:1:2:1:2:3:2:1:2:1:2:1:2:3:2:1:2:3:2:5:6:9:6:9:6:9:6:9:6:5:6:5:6:9:6:5:2:5:2:1:2:3:2:1:2:3:2:5:2:1:2:1:2:5:4:7:4:5:4:5:4:7:4:5:4:7:8 ', 'True1:2:5:2:3:2:1:2:5:6:9:6:9:6:5:6:9:6:9:6:5:6:9:6:9:6:9:6:9:6:5:4:5:4:7:8 ', 'True1:2:5:2:5:6:5:2:5:6:9:6:9:6:5:2:1:2:5:4:5:4:7:4:5:6:5:6:5:4:7:4:7:8 ', 'True1:2:1:2:3:2:3:2:3:2:1:2:5:6:9:6:5:6:9:6:9:6:9:6:9:6:9:6:5:2:5:2:1:2:1:2:5:4:7:4:5…
9	10	29	1620	15	0.5172413793103449	1.7530155059998862	0.7978317392230951	76.44319999999998	3599.9999999999995	0.20051315323817387:0.2619735755573906:0.133582045534977:0.08088061814321104:0.22768963076560103:0.07921434469741653:0.00044237348118438127:0.00022118674059219063:0.015483071841453344	['True1:2:1:2:1:2:5:4:5:6:9:6:9:6:9:6:5:2:3:2:1:2:5:2:1:2:5:4:5:6:9:6:9:6:9:6:5:2:5:4:5:4:7:8 ', 'True1:2:3:2:5:4:5:6:9:6:9:6:5:2:5:6:5:6:5:4:5:6:5:4:5:6:9:6:9:6:5:2:1:2:3:2:3:2:1:2:1:2:3:2:5:6:5:2:3:2:1:2:1:2:1:2:3:2:3:2:5:4:5:2:1:2:1:2:1:2:3:2:5:2:5:2:3:2:5:4:7:8 ', 'True1:2:5:6:5:4:7:8 ', 'True1:2:1:2:3:2:1:2:1:2:5:2:3:2:3:2:5:2:3:2:1:2:1:2:5:2:3:2:5:6:5:2:5:4:5:2:1:2:3:2:3:2:3:2:5:6:9:6:9:6:5…
9	10	25	218	25	1.0	1.5658184147005463	0.7126346714175429	19.36112	484.02799999999996	0.07421576128538639:0.16545524100994644:0.0032517214996174446:0.009181331293037491:0.09736036725325173:0.3224942616679419:0.006312165263963275:0.004781943381790359:0.31694720734506504	['True1:1:2:1:2:5:4:7:4:5:2:1:2:3:2:3:2:3:2:5:4:7:8 ', 'True1:2:5:6:5:2:1:2:5:6:9:6:5:4:7:8 ', 'True1:2:5:2:5:6:9:6:9:6:9:6:9:6:9:6:5:4:7:8 ', 'True1:2:3:2:5:2:3:2:5:4:5:2:1:2:1:2:5:2:1:2:1:2:3:2:3:2:5:6:5:2:3:2:5:4:5:6:5:6:5:4:7:8 ', 'True1:2:5:6:9:6:9:6:9:6:5:6:9:6:5:4:7:4:7:4:5:2:5:2:5:2:3:2:5:4:5:2:5:2:5:6:5:2:5:6:9:6:9:6:9:6:9:6:5:2:3:2:1:2:5:6:9:6:9:6:9:6:9:6:9:6:5:6:9:6:9:6:9:6:9:6:5:6:9:6…
9	10	5	82	5	1.0	1.9181784085057922	0.873000615545305	40.038599999999995	200.19299999999998	0.07281553398058252:0.30097087378640774:0.16990291262135923:0.0825242718446602:0.18446601941747573:0.09223300970873786:0.04854368932038835:0.024271844660194174:0.024271844660194174	['True1:2:3:2:5:4:7:8 ', 'True1:2:3:2:5:4:7:8 ', 'True1:2:3:2:3:2:3:2:3:2:3:2:3:2:3:2:3:2:3:2:3:2:1:2:5:6:5:4:5:2:1:2:3:2:1:2:3:2:3:2:3:2:5:2:3:2:3:2:5:6:9:6:5:6:9:6:9:6:5:6:9:6:5:4:7:4:7:4:5:6:5:6:5:6:5:2:3:2:3:2:5:4:7:4:5:6:5:4:7:8 ', 'True1:2:5:2:5:6:5:2:1:2:5:2:3:2:5:2:3:2:1:2:5:2:5:2:5:6:5:6:5:6:5:2:3:2:5:6:9:6:5:4:7:4:7:8 ', 'True1:2:3:2:3:2:5:4:7:4:5:4:5:2:3:2:3:2:3:2:3:2:1:2:3:2:3:2:1:2:1…
9	10	26	337	25	0.9615384615384616	1.7229109122364024	0.7841305481505009	23.3272	763.1800000000002	0.15113140959103177:0.32509860909279636:0.25866722026157357:0.021797799460244967:0.09819389661615113:0.10172306414780984:0.01930662237907411:0.005189952252439277:0.01889142619887897	['False1:2:1:2:1:2:3:2:3:2:1:2:3:2:1:2:1:2:1:2:1:2:1:2:3:2:5:2:3:2:3:2:1:2:3:2:3:2:1:2:1:2:5:4:5:6:5:2:3:2:5:2:1:2:5:2:3:2:5:2:5:2:1:2:1:2:1:2:3:2:3:2:3:2:3:2:3:2:5:6:9:6:5:6:5:2:5:6:9:6:5:4:5:6:5:4:5:6:5:2:5:6:9:6:9:6:9:6:9:6:5:6:9:6:9:6:9:6:5:6:9:6:9:6:5:2:1:2:1:2:1:2:1:2:3:2:3:2:3:2:3:2:3:2:3:2:1:2:3:2:3:2:3:2:3:2:3:2:1:2:1:2:3:2:1:2:1:2:5:6:5:6:5:6:9:6:9:6:5:6:5:6:5:6:5:2:3:2:3:2:3:2:3:2:3:2:…
9	10	16	293	15	0.9375	1.5914104211062252	0.72428209547681	37.3572	740.3580000000001	0.2941420855837142:0.3759867054424595:0.06605733277939344:0.0901537183215621:0.12422102201911092:0.026173660157872872:0.008309098462816784:0.0062318238471125885:0.008724553385957623	['True1:2:5:2:5:6:5:4:5:4:5:2:3:2:3:2:3:2:3:2:5:6:5:4:7:8 ', 'True1:2:3:2:1:2:5:4:5:6:5:4:7:8 ', 'True1:2:5:2:1:2:1:2:1:2:1:2:5:4:5:4:5:4:5:2:5:4:5:2:1:2:3:2:5:2:3:2:3:2:3:2:3:2:5:6:5:4:7:4:5:4:7:8 ', 'True1:2:1:2:1:2:3:2:5:4:5:4:5:4:7:4:7:4:5:6:9:6:9:6:5:2:1:2:1:2:1:2:1:2:5:6:5:4:5:2:1:2:5:4:5:2:3:2:5:6:5:6:9:6:9:6:9:6:9:6:9:6:5:6:9:6:5:2:3:2:1:2:5:6:9:6:9:6:5:4:5:4:5:4:5:2:1:2:1:2:3:2:1:2:5:4:7…
9	10	4	132	4	1.0	1.962887825150726	0.8933487479602158	81.02550000000001	324.10200000000003	0.09931506849315068:0.2089041095890411:0.0547945205479452:0.08904109589041095:0.22945205479452055:0.18835616438356165:0.03424657534246575:0.0136986301369863:0.0821917808219178	['True1:2:1:2:3:2:3:2:5:6:9:6:9:6:9:6:9:6:9:6:9:6:5:6:9:6:5:4:7:8 ', 'True1:2:1:2:5:6:9:6:5:2:5:2:3:2:1:2:5:6:5:6:9:6:5:4:7:4:5:2:3:2:5:2:3:2:1:2:1:2:3:2:1:2:5:6:9:6:5:6:9:6:9:6:5:4:5:4:5:2:1:2:5:4:5:6:9:6:9:6:9:6:5:6:9:6:5:4:5:2:1:2:5:4:5:2:1:2:5:2:3:2:1:2:1:2:5:2:5:4:7:8 ', 'True1:2:3:2:1:2:5:2:5:6:5:2:3:2:3:2:1:2:3:2:5:6:9:6:5:6:5:4:7:4:7:4:7:4:5:6:5:4:5:6:5:6:5:6:9:6:9:6:9:6:5:4:5:4:5:4:5:4:5…
9	10	12	164	12	1.0	1.4660229468058472	0.6672157966588758	25.948333333333334	311.38	0.02422145328719723:0.07179930795847751:0.012975778546712802:0.02422145328719723:0.07958477508650519:0.3892733564013841:0.012975778546712802:0.010380622837370242:0.3745674740484429	['True1:2:5:2:5:6:9:6:5:2:1:2:3:2:5:2:3:2:5:4:7:8 ', 'True1:2:5:4:5:6:9:6:9:6:9:6:9:6:5:6:9:6:9:6:5:6:5:2:5:6:9:6:9:6:5:6:9:6:5:6:5:2:5:2:5:4:5:2:5:2:5:4:5:4:7:4:5:2:1:2:1:2:3:2:5:6:5:6:5:4:5:2:1:2:5:4:7:8 ', 'True1:2:3:2:1:2:5:4:7:8 ', 'True1:2:5:4:5:6:9:6:5:4:5:4:5:6:9:6:9:6:5:6:9:6:9:6:5:4:5:4:7:4:7:8 ', 'True1:2:5:2:3:2:3:2:3:2:5:6:5:4:7:8 ', 'True1:2:5:4:5:2:5:4:7:8 ', 'True1:2:5:2:1:2:1:2:5…
9	14	35	411	28	0.8	1.8873409734452626	0.8589658940249791	38.164857142857144	2328.6159999999995	0.021784998417554595:0.184935119738369:0.16573478215001583:0.06720118155923621:0.06878362696486971:0.2243380103386433:0.051956957484966766:0.0014769490452579386:0.2137883743010866	['True1:2:1:2:1:2:1:2:1:2:1:2:5:4:5:4:7:4:5:4:5:2:1:2:3:2:5:2:1:2:3:2:1:2:5:2:3:2:3:2:5:4:5:4:7:8 ', 'True1:2:3:2:1:2:1:2:5:2:3:2:3:2:1:2:3:2:1:2:3:2:3:2:1:2:5:6:5:6:9:6:9:6:9:6:9:6:9:6:9:6:9:6:9:6:9:6:9:6:9:6:5:4:5:4:7:4:5:2:5:4:7:4:5:6:9:6:9:6:9:6:9:6:9:6:9:6:5:6:5:4:5:4:7:8 ', 'True1:2:5:2:3:2:5:4:7:8 ', 'False1:2:3:2:3:2:3:2:3:2:3:2:3:2:3:2:3:2:3:2:3:2:3:2:3:2:3:2:3:2:3:2:3:2:3:2:3:2:3:2:3:2:…
9	14	32	371	30	0.9375	1.4938672362285466	0.6798882788939216	38.8629	1525.8870000000002	0.3525372814075743:0.38364982298036693:0.0170582555519794:0.01501984765583092:0.06372706791116833:0.0931230554661517:0.0067589314451239136:0.0032185387833923397:0.06490719879841218	['True1:2:5:6:5:4:7:4:7:4:7:4:5:2:3:2:5:6:5:6:9:6:9:6:9:6:9:6:5:2:3:2:1:2:1:2:3:2:3:2:5:4:7:4:7:8 ', 'True1:2:5:6:9:6:9:6:9:6:9:6:5:4:5:2:5:4:5:2:5:2:1:2:3:2:1:2:1:2:1:2:5:4:7:4:5:4:7:4:7:8 ', 'True1:2:1:2:1:2:5:4:5:6:9:6:9:6:9:6:9:6:5:4:7:8 ', 'True1:2:3:2:1:2:3:2:3:2:3:2:3:2:5:4:5:2:1:2:5:2:3:2:3:2:3:2:5:6:5:6:9:6:9:6:5:2:3:2:1:2:1:2:3:2:5:4:5:4:5:2:3:2:5:4:7:8 ', 'True1:2:1:2:1:2:1:2:1:2:5:6:9…
9	14	42	313	41	0.9761904761904762	1.4977346231886128	0.6816484025517203	19.26758536585366	969.971	0.35433515140116606:0.3998495392138424:0.022192965958247133:0.0353582847470378:0.07635884897498589:0.06338160616889223:0.00902764716945646:0.007711115290577393:0.03178484107579462	['True1:2:1:2:1:2:5:6:9:6:9:6:9:6:9:6:5:2:3:2:3:2:1:2:3:2:1:2:1:2:5:4:7:8 ', 'True1:2:1:2:3:2:5:2:1:2:1:2:1:2:1:2:5:4:7:8 ', 'True1:2:1:2:3:2:3:2:1:2:3:2:3:2:5:6:9:6:9:6:9:6:9:6:5:4:7:4:5:4:7:4:5:4:7:4:5:4:7:8 ', 'True1:2:3:2:5:4:5:4:5:6:5:4:5:4:5:2:1:2:1:2:5:4:5:6:5:4:7:4:7:8 ', 'True1:2:3:2:5:2:5:4:5:4:7:8 ', 'True1:2:3:2:5:4:7:4:7:8 ', 'True1:2:5:4:7:8 ', 'True1:2:1:2:5:4:5:4:5:4:7:8 ', 'True1…
9	14	46	539	42	0.9130434782608695	1.3762498187857948	0.6263582853484534	32.5705	2087.961	0.019158412040236505:0.03125239960070644:0.0064501266989173:0.008484988097980496:0.2876833294939722:0.3324886738846656:0.0038393611303079167:0.001612531674729325:0.3090301773784842	['True1:2:5:2:1:2:1:2:3:2:3:2:1:2:3:2:1:2:5:6:5:6:9:6:9:6:5:2:3:2:1:2:3:2:5:2:1:2:1:2:3:2:5:2:5:4:5:6:9:6:5:4:5:6:9:6:9:6:5:6:5:6:9:6:9:6:9:6:5:2:3:2:3:2:3:2:5:2:5:6:9:6:9:6:9:6:5:4:5:2:5:6:9:6:9:6:9:6:5:6:5:6:5:2:3:2:1:2:1:2:3:2:5:6:9:6:5:4:7:8 ', 'False1:2:5:6:5:6:5:6:5:6:9:6:9:6:9:6:9:6:9:6:9:6:5:2:1:2:3:2:3:2:5:2:1:2:3:2:1:2:5:4:5:4:5:2:5:6:5:2:5:6:9:6:5:2:3:2:1:2:3:2:3:2:3:2:3:2:1:2:1:2:1:2:…
9	14	35	403	33	0.9428571428571428	1.4302355201526555	0.6509282368789928	35.11960606060605	1518.947	0.03956439204715756:0.4240183834548906:0.10740333699670297:0.022180037965830752:0.3405934658807074:0.039864122289939054:0.006194425017484264:0.003297032670596463:0.016884803676690978	['True1:2:3:2:5:2:5:6:5:4:7:4:5:2:3:2:3:2:1:2:3:2:3:2:5:4:5:4:5:6:5:2:1:2:5:6:5:2:3:2:5:2:3:2:3:2:3:2:3:2:3:2:3:2:3:2:3:2:5:6:5:2:5:6:9:6:9:6:5:2:1:2:1:2:1:2:5:6:5:2:1:2:5:2:5:6:5:4:5:2:5:4:7:4:7:8 ', 'True1:2:1:2:1:2:5:4:7:4:5:6:5:2:3:2:3:2:1:2:1:2:3:2:3:2:3:2:3:2:1:2:5:6:9:6:5:6:9:6:9:6:5:6:9:6:9:6:5:6:9:6:5:4:7:8 ', 'True1:2:5:2:5:6:5:2:1:2:5:6:9:6:5:6:5:4:5:2:3:2:1:2:5:2:1:2:1:2:3:2:1:2:5:4:5…
9	14	57	592	50	0.8771929824561403	1.9016758122379025	0.8654899603131956	31.377480000000013	2828.8740000000007	0.14989126420745968:0.1814451602314226:0.03910385293996964:0.1067662385622256:0.20253580074678923:0.17467481843174265:0.005211111567026384:0.0020516187271757418:0.1383201345861885	['True1:2:5:6:9:6:9:6:5:2:1:2:3:2:1:2:5:6:5:6:9:6:5:6:9:6:9:6:9:6:9:6:5:2:5:2:3:2:3:2:3:2:3:2:1:2:1:2:3:2:3:2:5:4:5:2:5:6:5:6:9:6:5:6:5:2:5:4:7:4:5:4:5:6:5:2:3:2:1:2:3:2:1:2:1:2:1:2:5:2:1:2:1:2:5:4:7:8 ', 'True1:2:1:2:5:2:3:2:1:2:5:6:9:6:9:6:5:2:1:2:5:6:5:6:5:6:5:4:7:8 ', 'True1:2:1:2:1:2:1:2:1:2:1:2:3:2:5:6:5:4:5:4:5:2:3:2:1:2:1:2:5:6:5:2:5:4:5:4:7:8 ', 'False1:2:1:2:1:2:1:2:1:2:1:2:1:2:1:2:1:2:…
9	14	61	538	58	0.9508196721311475	1.7327597187211101	0.7886129331494197	28.157500000000002	2173.1350000000007	0.04545177973836325:0.07052023121387284:0.03821113477334956:0.06084575600851841:0.24618192881046547:0.3374505628232431:0.017036811682385154:0.0035290538484940674:0.18077274110130817	['True1:2:5:4:7:8 ', 'True1:2:3:2:5:4:7:8 ', 'True1:2:1:2:1:2:1:2:1:2:5:4:7:4:7:4:7:8 ', 'True1:2:3:2:3:2:5:6:5:4:7:8 ', 'True1:2:3:2:3:2:3:2:3:2:1:2:1:2:1:2:1:2:5:6:5:4:5:6:5:6:5:2:5:6:9:6:5:6:5:4:5:2:1:2:1:2:1:2:1:2:1:2:3:2:3:2:3:2:5:6:5:4:7:8 ', 'True1:2:5:4:5:2:5:6:9:6:9:6:5:2:1:2:3:2:3:2:3:2:5:6:5:6:5:4:7:8 ', 'True1:2:5:2:3:2:5:6:9:6:9:6:5:6:9:6:9:6:9:6:9:6:5:2:5:6:5:2:3:2:5:4:7:4:5:2:1:2:3…
9	14	48	766	35	0.7291666666666666	1.8235452417176123	0.8299312052700443	38.68545714285714	3600.0	0.04291538817199782:0.20890252616535665:0.12975494935059476:0.04291538817199782:0.14850153419360262:0.2363498802068009:0.002311798579294691:0.001471144550460258:0.1868773906098945	['True1:2:3:2:5:2:1:2:3:2:5:2:1:2:5:6:9:6:9:6:9:6:9:6:5:2:3:2:3:2:1:2:1:2:5:6:5:6:5:6:9:6:9:6:5:4:5:6:9:6:9:6:5:2:5:2:3:2:5:4:5:4:7:8 ', 'True1:2:1:2:5:4:5:6:9:6:5:6:9:6:9:6:5:4:7:8 ', 'True1:2:3:2:5:4:5:2:5:6:9:6:9:6:5:6:5:6:9:6:5:6:9:6:5:6:9:6:9:6:5:6:9:6:9:6:9:6:5:4:5:4:5:2:3:2:5:2:5:4:5:6:5:6:5:2:5:2:3:2:3:2:3:2:1:2:1:2:5:4:7:8 ', 'True1:2:1:2:3:2:3:2:5:4:7:4:5:6:5:6:9:6:5:2:1:2:1:2:1:2:1:2:1…
9	14	27	231	23	0.8518518518518519	1.53639789791598	0.6992448171950701	24.937608695652166	1293.5650000000003	0.0019119025304592315:0.006223055295220244:0.003673851921274602:0.32626054358013123:0.13068416119962512:0.10380506091846298:0.323223992502343:0.0008622305529522024:0.1033552014995314	['True1:1:2:3:2:1:2:3:2:5:4:7:4:7:4:5:6:9:6:5:4:7:8 ', 'True1:2:1:2:1:2:3:2:5:6:5:2:3:2:5:4:7:4:7:8 ', 'True1:2:1:2:1:2:3:2:3:2:1:2:3:2:5:6:9:6:5:4:7:4:5:6:9:6:9:6:9:6:9:6:9:6:5:4:5:4:5:2:3:2:3:2:3:2:3:2:3:2:5:4:5:4:7:8 ', 'True1:2:5:4:5:2:3:2:5:2:1:2:3:2:3:2:3:2:5:4:7:8 ', 'True1:2:1:2:3:2:3:2:3:2:3:2:3:2:5:4:7:4:7:4:7:4:7:8 ', 'True1:2:1:2:1:2:3:2:3:2:3:2:3:2:3:2:1:2:5:2:5:4:7:4:7:4:7:4:5:4:7:8…
9	14	43	1124	29	0.6744186046511628	1.8950736174964058	0.8624851719954256	41.78137931034482	3599.9999999999995	0.05708242877285647:0.19715315234663502:0.1718291891407981:0.12358720709026208:0.19115507710212395:0.1373290660459703:0.0004140462388934894:0.0003245227277813836:0.12112531053467918	['True1:2:1:2:3:2:1:2:3:2:5:6:5:2:1:2:1:2:1:2:1:2:3:2:5:6:5:2:1:2:5:4:5:2:3:2:5:6:5:2:3:2:1:2:1:2:1:2:3:2:3:2:1:2:3:2:3:2:3:2:5:2:1:2:5:6:9:6:9:6:9:6:5:2:5:6:9:6:9:6:9:6:5:4:7:4:7:8 ', 'True1:2:1:2:5:4:7:8 ', 'True1:2:1:2:5:4:5:6:5:6:9:6:9:6:9:6:9:6:5:4:5:4:7:8 ', 'True1:2:3:2:5:2:5:6:9:6:5:6:9:6:5:4:7:8 ', 'True1:2:5:2:3:2:3:2:3:2:3:2:1:2:1:2:5:6:9:6:9:6:5:6:5:6:9:6:9:6:5:6:9:6:5:6:9:6:9:6:5:6:5…
9	18	62	676	51	0.8225806451612904	1.884554993176407	0.8576979397623187	32.494901960784325	3599.999999999999	0.15989450259622517:0.18488832110772274:0.10766092475067997:0.039231847028764526:0.13537459820324735:0.19428418363141844:0.0016071870106321602:0.0010508530454133354:0.1760075826258963	['True1:1:2:5:2:1:2:5:6:5:4:5:6:9:6:9:6:9:6:5:6:9:6:5:6:9:6:5:2:3:2:5:6:5:2:5:4:7:4:7:4:5:4:5:4:7:8 ', 'True1:2:1:2:1:2:3:2:3:2:1:2:3:2:5:2:1:2:3:2:1:2:3:2:5:4:5:4:5:2:1:2:5:6:5:4:5:4:5:6:5:2:3:2:3:2:5:2:5:6:9:6:9:6:9:6:9:6:9:6:5:2:5:6:9:6:9:6:9:6:5:4:5:4:7:8 ', 'True1:2:1:2:1:2:3:2:5:6:5:4:5:6:9:6:5:4:5:6:9:6:5:4:7:4:5:4:5:4:5:4:7:8 ', 'True1:2:1:2:3:2:1:2:1:2:1:2:1:2:5:2:1:2:3:2:1:2:5:4:5:2:1:2…
9	18	47	838	35	0.7446808510638298	1.8119133829177674	0.8246373181909425	45.65651428571428	3599.999999999999	0.1402061855670103:0.1559865264877003:0.13204042053689904:0.19201796468306626:0.21198326018168828:0.16100847198121873:0.0016127385934469735:0.0007145044401347351:0.004429927528835358	['True1:1:2:3:2:3:2:1:2:3:2:1:2:5:2:5:4:5:4:5:4:5:4:7:4:5:6:5:2:3:2:3:2:3:2:1:2:1:2:5:2:3:2:5:6:5:2:5:2:5:4:5:2:3:2:1:2:3:2:3:2:1:2:3:2:5:6:9:6:5:2:3:2:1:2:3:2:3:2:1:2:5:6:5:6:9:6:5:2:3:2:1:2:5:4:7:4:5:4:7:8 ', 'True1:2:5:2:5:4:5:4:7:4:7:8 ', 'True1:2:5:4:5:2:1:2:5:6:5:2:3:2:3:2:3:2:3:2:1:2:3:2:3:2:1:2:5:6:9:6:5:2:3:2:3:2:3:2:1:2:3:2:5:4:7:8 ', 'True1:2:5:2:5:2:1:2:5:6:9:6:9:6:5:4:5:2:5:6:5:4:7:8…
9	18	24	881	6	0.25	1.8870098048504793	0.8588151727021798	67.62033333333333	3599.9999999999995	0.11171676978005506:0.21683791665531058:0.11122618625821046:0.06246763511487831:0.1796898421956338:0.18127061132157749:0.00024529176092229703:0.00016352784061486467:0.13638221907279716	['True1:1:2:1:2:3:2:5:6:9:6:5:6:9:6:9:6:5:4:7:4:7:4:5:2:1:2:5:6:5:4:5:4:5:6:9:6:5:2:1:2:1:2:5:6:5:4:5:6:5:4:7:4:7:8 ', 'True1:2:1:2:1:2:5:2:5:6:5:4:7:8 ', 'False1:2:5:6:5:4:5:4:5:4:5:2:1:2:1:2:3:2:5:6:5:6:5:6:5:2:3:2:1:2:5:6:5:2:5:6:9:6:5:2:5:2:5:2:5:4:5:6:5:6:9:6:9:6:5:4:5:6:5:2:3:2:5:2:3:2:1:2:1:2:3:2:5:2:3:2:3:2:5:6:9:6:9:6:5:2:5:2:3:2:1:2:5:6:9:6:9:6:5:6:9:6:9:6:5:2:5:6:9:6:9:6:9:6:9:6:5:2:5:…
9	18	36	1074	24	0.6666666666666666	1.749539950185993	0.7962499456050268	61.70787500000001	3600.0	0.07758800249947928:0.13440949802124558:0.08269110601957926:0.0074776088314934385:0.2646323682566132:0.25344719850031244:0.006248698187877526:0.000499895855030202:0.1730056238283691	['True1:1:2:5:6:5:2:5:2:3:2:1:2:1:2:1:2:5:2:3:2:3:2:3:2:5:4:5:2:1:2:5:4:7:8 ', 'True1:2:1:2:3:2:5:2:5:2:3:2:1:2:3:2:3:2:1:2:5:2:3:2:1:2:3:2:1:2:5:6:9:6:9:6:9:6:9:6:9:6:9:6:5:2:5:2:5:4:5:2:5:4:5:2:5:6:5:6:9:6:5:6:5:4:5:6:9:6:5:4:7:8 ', 'True1:2:3:2:5:6:9:6:9:6:5:6:9:6:5:4:5:2:3:2:5:6:9:6:5:2:1:2:1:2:1:2:3:2:5:2:3:2:5:4:7:4:5:6:9:6:5:4:7:8 ', 'True1:2:3:2:5:2:1:2:5:4:5:2:1:2:3:2:3:2:3:2:3:2:3:2:3:2…
9	18	40	474	30	0.75	1.7052156089538666	0.7760770685630894	34.51926666666667	2835.578	0.25516034768365997:0.2627729074766877:0.19107711206655872:0.0025871535726915704:0.13192621959163922:0.0785824631935526:0.0008375677033893573:0.0005583784689262382:0.07649785024289463	['True1:1:2:5:2:1:2:1:2:1:2:5:4:5:2:5:4:7:4:7:8 ', 'True1:2:3:2:3:2:3:2:1:2:1:2:3:2:3:2:5:2:3:2:1:2:1:2:3:2:5:4:7:8 ', 'True1:2:1:2:5:2:3:2:1:2:1:2:5:2:5:2:1:2:1:2:5:4:7:4:7:4:5:2:1:2:5:6:5:6:5:4:7:8 ', 'True1:2:5:2:1:2:5:2:5:2:3:2:1:2:3:2:5:2:3:2:1:2:1:2:5:6:9:6:5:2:3:2:1:2:1:2:3:2:5:6:5:4:5:2:3:2:1:2:3:2:5:4:7:8 ', 'True1:2:1:2:3:2:3:2:3:2:1:2:5:4:5:2:1:2:5:2:1:2:1:2:1:2:1:2:1:2:5:2:5:2:3:2:1:2…
9	18	60	501	55	0.9166666666666666	1.9365416528362487	0.8813580882041622	34.35472727272727	2789.510000000001	0.03369693601056069:0.06068922392829848:0.05252553324532759:0.22771486139095393:0.1689015493642743:0.1788021955117071:0.10925449871465295:0.0019106510109080804:0.1665045508233169	['True1:2:5:6:9:6:9:6:5:6:9:6:9:6:9:6:5:6:5:6:5:6:5:6:9:6:5:4:7:8 ', 'True1:2:5:2:1:2:3:2:5:4:7:4:7:4:7:8 ', 'True1:2:3:2:1:2:1:2:1:2:3:2:1:2:3:2:3:2:3:2:3:2:3:2:5:6:9:6:9:6:5:2:5:4:5:6:9:6:9:6:9:6:9:6:9:6:5:6:5:4:5:2:5:4:7:4:5:6:9:6:9:6:9:6:5:4:5:2:3:2:1:2:5:6:5:6:9:6:9:6:9:6:5:4:7:4:5:6:9:6:9:6:5:6:9:6:5:6:5:6:5:4:7:4:7:4:7:8 ', 'True1:2:5:4:5:2:1:2:3:2:5:6:5:6:9:6:5:4:7:8 ', 'True1:2:5:6:5:6:9…
9	18	54	860	41	0.7592592592592593	1.7871683953349746	0.8133753890108166	32.62036585365853	3600.0000000000005	0.19332539428969764:0.21487699323244938:0.11138865491300938:0.06889540794098:0.20383978622672747:0.19440006970867582:0.002614075343460455:0.0011908565453542072:0.009468761799645647	['True1:2:1:2:3:2:3:2:5:6:5:6:5:6:5:6:9:6:5:4:5:2:5:4:5:2:1:2:1:2:5:2:1:2:5:2:3:2:1:2:1:2:5:2:5:6:5:6:9:6:9:6:9:6:9:6:9:6:5:6:5:4:5:4:7:8 ', 'True1:2:1:2:3:2:5:2:5:2:1:2:5:6:9:6:5:2:3:2:5:2:3:2:5:4:7:8 ', 'True1:2:3:2:3:2:3:2:1:2:5:2:5:4:7:8 ', 'True1:2:1:2:3:2:3:2:1:2:3:2:5:4:5:4:7:4:7:8 ', 'True1:2:5:2:5:4:7:8 ', 'True1:2:1:2:1:2:1:2:3:2:5:6:5:6:5:6:5:6:5:6:5:6:5:6:5:6:5:6:5:6:5:6:5:4:5:6:9:6:5…
9	18	42	652	28	0.6666666666666666	1.7678777387121858	0.804595832828091	38.89300000000001	3600.0000000000005	0.09147914379802415:0.10115257958287596:0.09060098792535676:0.025082327113062568:0.16638309549945116:0.26409165751920965:0.0005214050493962679:0.0003841931942919868:0.2603046103183315	['True1:1:2:1:2:3:2:5:6:5:4:7:4:7:8 ', 'True1:2:5:2:3:2:5:4:7:8 ', 'True1:2:5:4:5:6:9:6:9:6:9:6:5:2:3:2:5:6:9:6:5:4:7:4:7:4:7:4:7:8 ', 'True1:2:5:2:3:2:1:2:1:2:3:2:3:2:5:2:5:4:5:2:1:2:1:2:3:2:1:2:5:6:5:2:5:2:3:2:3:2:5:6:5:6:9:6:9:6:5:6:9:6:5:4:5:4:5:6:9:6:5:2:1:2:5:4:5:2:3:2:3:2:5:2:1:2:1:2:1:2:5:6:9:6:9:6:5:2:1:2:1:2:1:2:5:4:7:4:7:8 ', 'True1:2:3:2:1:2:3:2:1:2:3:2:1:2:3:2:3:2:5:4:7:8 ', 'True1:2…
9	18	30	1148	13	0.43333333333333335	1.727863169242999	0.7863844174443718	44.35230769230769	3600.0	0.19865620351849003:0.2203928809560445:0.06732317792480895:0.127168282299841:0.23789300918089962:0.14794070882699903:0.00021541775657793507:0.00013335384931015027:0.00027696568702877366	['True1:1:2:3:2:1:2:5:4:5:4:7:8 ', 'True1:2:5:6:9:6:5:2:1:2:1:2:3:2:5:2:5:2:3:2:1:2:1:2:3:2:5:6:5:6:5:4:7:4:5:2:5:2:1:2:1:2:5:4:5:4:5:4:5:2:3:2:3:2:3:2:3:2:5:6:9:6:9:6:9:6:5:4:7:4:5:2:5:6:5:6:5:4:5:6:5:2:5:2:1:2:5:2:1:2:3:2:3:2:1:2:1:2:3:2:5:6:5:4:7:4:7:4:5:6:5:6:5:6:9:6:9:6:5:4:5:6:9:6:9:6:5:2:1:2:5:4:7:8 ', 'True1:2:5:4:5:4:5:6:5:6:5:2:1:2:1:2:1:2:1:2:5:4:5:6:9:6:9:6:5:2:1:2:5:6:9:6:5:6:9:6:9:6…
9	18	79	710	66	0.8354430379746836	1.676223818246664	0.7628823359871639	21.76166666666666	3600.000000000002	0.28123900035198873:0.29479056670186554:0.15082717353044703:0.0077241972701318:0.1446673706441394:0.06288865422973132:0.003011459188861512:0.0012906253666549337:0.05356095271617975	['True1:1:2:3:2:1:2:3:2:1:2:1:2:1:2:1:2:1:2:1:2:5:4:5:2:3:2:3:2:3:2:1:2:1:2:5:2:3:2:3:2:5:2:3:2:1:2:5:4:7:8 ', 'True1:2:1:2:3:2:5:4:7:4:7:8 ', 'True1:2:3:2:3:2:5:6:9:6:5:6:5:2:3:2:1:2:1:2:5:4:7:8 ', 'True1:2:1:2:1:2:3:2:5:2:3:2:1:2:5:6:5:6:5:4:5:4:5:6:9:6:5:6:9:6:9:6:5:6:5:6:9:6:5:4:7:4:5:6:5:4:5:2:5:4:5:6:5:4:7:8 ', 'True1:2:5:2:1:2:1:2:5:4:7:8 ', 'True1:2:1:2:1:2:3:2:1:2:1:2:3:2:5:4:7:4:7:4:7:8…
