# Supplementary material for: Intrinsic motivation in cognitive architecture: intellectual curiosity originated from pattern discovery
Source: Front Artif Intell. 2024 Oct 17;7:1397860. doi: 10.3389/frai.2024.1397860 (PMC11525000; doi:10.3389/frai.2024.1397860)
Supplement: Supplementary file 4 [file Data_Sheet_4.zip › data/random_n_9_9_10_2_4_5_180.csv]

map_no	reward	round	skill	goal_time	goal_rate	entropy	entropy_n	achivenmt_time	giveup_time	probability	path
0	2	5	346	4	0.8	2.1057691090240054	0.84742382946404	23.198749999999997	272.795	0.16832917705735662:0.11097256857855362:0.017456359102244388:0.1658354114713217:0.19825436408977556:0.09850374064837905:0.13466334164588528:0.004987531172069825:0.043640897755610975:0.03865336658354115:0.01371571072319202:0.004987531172069825	['True1:2:1:2:1:2:1:2:1:4:10:11:12 ', 'False1:2:1:4:5:7:5:7:5:4:5:7:5:7:5:7:5:4:5:7:5:4:5:7:7:5:4:7:5:5:7:5:7:5:4:5:4:10:4:5:4:1:2:1:2:1:4:7:5:5:4:5:7:5:7:5:7:5:7:5:4:1:2:1:4:5:7:5:7:5:4:1:4:1:4:7:5:5:7:5:6:5:7:5:4:5:6:5:7:4:10:4:10:4:1:2:1:4:10:4:10:4:10:11:10:11:10:4:10:4:10:4:1:2:1:2:1:4:7:5:4:1:2:1:4:10:1:4:4:5:7:5:6:3:6:7:5:5:7:4:1:2:1:2:1:4:5:7:5:4:5:6:3:6:7:5:4:5:7:5:4:1:2:1:2:1:4:1:4:5:7:…
0	2	3	135	3	1.0	2.1027345579987142	0.8462026362954556	32.349	97.047	0.12234042553191489:0.02127659574468085:0.026595744680851064:0.15425531914893617:0.25:0.11702127659574468:0.1702127659574468:0.015957446808510637:0.05319148936170213:0.02127659574468085:0.031914893617021274:0.015957446808510637	['True1:4:1:2:1:4:1:4:1:4:1:4:1:4:1:2:1:2:1:4:1:4:1:4:10:11:12 ', 'True1:4:5:4:1:2:1:4:1:4:1:4:1:4:1:4:5:7:5:7:5:7:5:7:5:7:5:7:5:7:5:7:5:7:5:4:5:6:3:6:9:6:9:6:9:6:9:6:5:7:5:5:7:5:7:5:7:4:10:11:8:11:8:11:12 ', 'True1:4:5:6:9:6:9:6:5:6:3:6:5:7:5:7:5:7:5:7:7:5:7:5:6:5:7:5:4:5:6:9:6:9:6:3:6:9:6:5:4:1:4:5:7:5:7:5:7:5:7:5:4:10:4:5:4:1:4:5:6:5:7:5:7:5:7:5:7:5:6:3:6:9:6:3:6:5:7:5:7:5:4:1:4:5:7:5:7:5:4:10…
0	2	2	22	2	1.0	1.9453165424776917	0.7828529665867554	7.955	15.91	0.18181818181818182:0.045454545454545456:0.0:0.18181818181818182:0.045454545454545456:0.0:0.0:0.09090909090909091:0.0:0.13636363636363635:0.22727272727272727:0.09090909090909091	['True1:2:1:4:10:11:8:11:12 ', 'True1:4:5:4:1:4:10:11:10:11:8:11:12 ']
0	2	4	668	2	0.5	2.03446053507478	0.8187271482606198	77.4575	514.915	0.2234718826405868:0.15550122249388754:0.10806845965770172:0.180440097799511:0.05867970660146699:0.15843520782396087:0.013202933985330073:0.004400977995110024:0.04792176039119805:0.041075794621026895:0.007823960880195598:0.0009779951100244498	['True1:2:1:2:1:4:5:7:5:4:1:2:1:2:1:2:1:2:1:4:5:6:9:6:9:6:9:6:9:6:3:6:3:6:3:6:9:6:3:6:3:6:3:6:3:6:9:6:9:6:3:6:3:6:9:6:3:6:3:6:9:6:3:6:3:6:3:6:3:6:3:6:3:6:3:6:9:6:3:6:3:6:3:6:3:6:3:6:3:6:5:4:1:2:1:4:10:11:8:11:12 ', 'False1:4:10:4:1:4:1:2:1:2:1:2:1:2:1:4:1:2:2:4:1:1:2:1:4:1:2:2:4:1:5:7:5:7:5:4:1:2:1:2:1:2:1:2:1:2:1:4:1:4:1:2:1:2:1:4:1:2:1:4:1:2:1:4:1:2:1:4:1:4:1:2:1:2:1:4:1:2:1:2:1:4:1:4:10:4:1:2:…
0	2	3	434	2	0.6666666666666666	2.0935295750138514	0.8424982786345157	75.4165	330.833	0.1009433962264151:0.07547169811320754:0.14622641509433962:0.06792452830188679:0.07735849056603773:0.2830188679245283:0.0330188679245283:0.005660377358490566:0.14622641509433962:0.040566037735849055:0.02169811320754717:0.0018867924528301887	['True1:2:1:2:1:2:1:4:10:11:10:4:5:6:5:4:1:2:1:4:5:7:5:7:5:7:5:7:5:4:1:2:1:4:1:2:1:2:1:4:10:11:10:11:8:11:10:4:5:7:5:7:5:7:5:7:5:7:5:7:5:7:5:7:5:7:5:7:5:7:5:6:9:6:9:6:5:7:5:7:5:7:5:7:5:6:9:6:9:6:9:6:3:6:5:6:3:6:3:6:5:6:3:6:3:6:9:6:3:6:9:6:3:6:9:6:9:6:3:6:9:6:3:6:3:6:9:6:9:6:9:6:9:6:3:6:9:6:3:6:3:6:9:6:9:6:3:6:3:6:3:6:3:6:3:6:3:6:9:6:3:6:3:6:5:6:3:6:9:9:6:6:5:6:3:6:3:6:9:6:9:6:5:6:3:6:3:6:9:6:3:6:…
0	2	3	101	3	1.0	2.0497662637139493	0.8248866265816565	32.157000000000004	96.471	0.24550898203592814:0.20359281437125748:0.12574850299401197:0.07784431137724551:0.0718562874251497:0.15568862275449102:0.023952095808383235:0.0:0.017964071856287425:0.03592814371257485:0.023952095808383235:0.017964071856287425	['True1:2:1:2:1:2:1:2:1:2:1:2:1:2:1:2:1:2:1:2:1:2:1:2:1:2:1:4:5:7:5:7:5:6:3:6:3:6:3:6:3:6:3:6:9:6:3:6:3:6:3:6:3:6:3:6:3:6:9:6:3:6:3:6:3:3:6:5:7:5:7:5:4:1:2:1:2:1:2:1:4:5:4:10:4:5:4:10:11:10:11:12 ', 'True1:2:1:2:1:2:1:2:1:2:1:2:1:1:2:1:2:1:2:1:2:1:4:1:2:1:2:1:2:1:4:5:6:3:6:3:6:9:6:3:6:3:6:5:4:5:6:3:6:3:6:5:4:10:11:12 ', 'True1:2:1:4:10:4:1:2:1:2:1:2:1:1:2:4:10:11:12 ']
0	2	2	267	1	0.5	2.082132312460429	0.8379116827741059	39.574	219.574	0.20437956204379562:0.14963503649635038:0.01824817518248175:0.11313868613138686:0.18248175182481752:0.1551094890510949:0.06204379562043796:0.0036496350364963502:0.05474452554744526:0.040145985401459854:0.014598540145985401:0.0018248175182481751	['False1:2:1:2:1:4:5:6:3:6:9:6:5:6:3:6:5:4:10:4:10:11:10:11:8:11:10:4:1:2:1:4:1:2:1:2:1:2:1:2:1:2:1:2:1:2:2:1:1:2:1:4:1:4:1:4:10:4:1:4:1:4:10:4:5:7:5:6:9:6:5:6:9:6:5:4:5:4:5:7:5:6:5:6:5:6:3:6:9:6:5:6:5:7:5:7:5:4:1:2:1:2:1:2:1:4:5:7:5:4:10:4:10:4:1:4:10:4:1:5:6:5:6:3:6:5:4:5:7:5:7:5:6:5:7:5:6:3:6:6:5:6:6:5:7:5:6:3:6:9:6:9:6:5:4:1:4:5:4:10:11:8:11:10:4:1:2:2:1:2:1:2:1:2:2:1:1:2:1:2:1:2:2:1:1:2:1:2:…
0	2	3	103	3	1.0	2.269221350443534	0.9132018503138267	30.217	90.651	0.1590909090909091:0.12878787878787878:0.06818181818181818:0.15151515151515152:0.12121212121212122:0.11363636363636363:0.03787878787878788:0.022727272727272728:0.007575757575757576:0.10606060606060606:0.06060606060606061:0.022727272727272728	['True1:2:1:4:10:4:1:2:1:2:1:2:1:4:5:7:5:7:5:4:10:4:5:7:5:7:5:6:5:6:5:4:5:7:5:4:5:4:10:4:5:4:10:11:8:11:12 ', 'True1:2:1:2:1:2:1:2:1:2:1:4:10:4:10:4:10:4:5:6:3:6:3:6:9:6:3:6:3:6:3:6:3:6:3:6:3:6:6:3:6:5:4:10:4:5:6:5:4:10:11:8:11:10:4:10:4:10:11:12 ', 'True1:2:1:2:1:2:1:2:1:2:1:2:1:1:2:2:1:4:10:11:8:11:10:11:12 ']
0	2	6	158	6	1.0	2.1313668891192115	0.8577251339808073	19.602833333333333	117.61699999999999	0.08056872037914692:0.014218009478672985:0.08056872037914692:0.1848341232227488:0.24644549763033174:0.16113744075829384:0.08056872037914692:0.014218009478672985:0.014218009478672985:0.052132701421800945:0.04265402843601896:0.02843601895734597	['True1:4:5:6:5:7:5:6:5:4:5:4:10:11:12 ', 'True1:2:1:2:1:4:1:4:1:4:1:4:5:6:5:6:3:6:5:4:5:4:5:4:5:7:5:7:5:6:9:6:3:6:3:6:5:4:5:7:5:7:5:4:5:6:5:7:5:7:5:7:5:7:5:4:10:11:12 ', 'True1:4:1:4:10:4:5:6:3:6:3:6:9:6:5:4:10:4:5:4:10:4:1:4:5:4:1:4:5:6:5:7:5:3:6:6:3:6:5:6:5:4:5:7:5:4:5:6:5:7:5:6:3:6:3:6:3:3:6:6:5:7:5:7:5:4:5:4:10:11:12 ', 'True1:4:5:4:5:6:3:6:3:6:3:6:3:3:6:5:6:3:6:9:6:5:4:5:4:1:4:10:11:8:11:12…
0	2	6	147	6	1.0	2.1937276368552663	0.8828209450211838	17.842166666666667	107.053	0.12206572769953052:0.06572769953051644:0.018779342723004695:0.22065727699530516:0.10328638497652583:0.04225352112676056:0.009389671361502348:0.07981220657276995:0.018779342723004695:0.14553990610328638:0.14553990610328638:0.028169014084507043	['True1:4:5:4:10:11:12 ', 'True1:2:1:2:1:2:1:4:10:4:5:4:5:4:10:4:10:4:10:4:10:4:5:4:10:4:10:4:10:4:10:11:8:11:8:11:8:11:8:11:8:11:8:11:8:11:8:11:10:4:5:4:10:11:8:11:10:11:10:4:10:11:12 ', 'True1:2:1:2:1:4:1:4:5:4:5:4:10:4:10:11:8:11:8:11:10:11:12 ', 'True1:2:1:4:10:4:10:4:5:4:5:5:4:4:1:2:1:2:1:2:1:2:1:2:1:4:1:4:5:7:5:4:10:11:12 ', 'True1:4:1:4:5:4:10:4:11:10:8:11:8:11:10:11:10:11:8:11:8:11:12 ', …
0	6	15	779	14	0.9333333333333333	1.8946152275575912	0.76244925648182	65.76257142857143	1100.676	0.17586816869937621:0.02541662787449958:0.01219625733171958:0.2106880178754306:0.24401824783539708:0.08639791453309748:0.15994786332743693:0.0023275300251373245:0.07187412717624057:0.004841262452285634:0.005120566055302114:0.0013034168140769015	['True1:4:10:11:10:4:1:4:1:4:5:7:5:6:9:6:3:6:3:6:5:6:3:6:9:6:9:6:5:6:9:6:5:6:5:4:10:4:1:4:1:2:1:2:1:4:5:7:5:7:5:6:5:7:5:4:10:11:8:11:10:11:12 ', 'True1:4:5:4:5:6:3:6:3:6:9:6:3:6:9:6:5:6:3:6:5:4:10:4:1:2:1:2:1:2:1:4:10:11:12 ', 'True1:4:5:4:1:2:1:2:1:4:10:4:10:4:5:7:5:7:5:7:5:4:1:4:1:2:1:4:5:7:5:7:5:6:3:6:9:6:3:6:5:4:10:11:8:11:12 ', 'True1:2:1:2:1:2:1:2:1:2:1:2:1:4:5:4:5:6:9:6:5:6:5:4:1:4:5:7:5:7…
0	6	10	744	4	0.4	1.5817008129533363	0.6365232324072532	102.62175	1490.4869999999999	0.35418875927889715:0.27185963559240334:0.007423117709437964:0.23725055432372505:0.039525691699604744:0.032777402872842955:0.01002602911404608:0.005398631061409428:0.004338185674346862:0.0282464089463029:0.008579967222597127:0.0003856165043863877	['True1:4:1:2:1:2:1:2:1:2:1:4:10:11:10:4:1:2:1:4:1:4:10:4:5:6:5:7:5:7:5:7:5:6:5:6:5:7:5:6:5:6:3:6:3:6:3:6:5:7:5:4:1:4:10:11:12 ', 'True1:4:1:4:10:11:8:11:8:11:10:11:8:11:10:4:10:4:1:4:1:4:10:4:1:4:1:2:1:2:1:2:1:2:1:4:1:4:1:2:1:2:1:4:1:4:1:2:1:2:1:2:1:2:1:2:1:2:1:2:1:2:1:4:10:4:1:2:1:2:1:2:1:2:1:2:1:2:1:2:1:2:1:2:1:2:1:2:1:2:1:4:10:11:10:4:5:6:3:6:3:6:3:6:5:6:3:6:5:7:5:6:5:7:5:6:9:6:5:7:5:4:5:4:5:…
0	6	6	494	3	0.5	1.8729458706901572	0.7537288657704495	102.53800000000001	847.614	0.0666010498687664:0.020013123359580054:0.0583989501312336:0.25:0.23523622047244094:0.19816272965879264:0.02066929133858268:0.000984251968503937:0.13057742782152232:0.015748031496062992:0.0026246719160104987:0.000984251968503937	['True1:4:5:6:9:6:3:6:9:6:9:6:3:6:9:6:9:6:5:4:5:7:5:4:5:6:5:6:9:6:3:6:5:7:5:7:5:4:1:2:1:2:1:4:10:4:5:4:1:2:1:2:1:2:1:4:5:6:3:6:9:6:9:6:5:6:3:6:3:6:9:6:5:6:3:6:9:6:3:6:9:6:3:6:5:4:10:11:8:11:8:11:12 ', 'True1:4:5:6:3:6:5:4:5:6:5:6:3:6:9:6:3:6:5:7:5:6:5:4:5:4:5:6:9:6:5:4:1:4:1:4:1:2:1:4:1:2:1:4:10:11:12 ', 'True1:4:1:2:1:2:1:4:5:4:5:6:5:6:5:4:5:7:5:4:1:2:1:2:1:2:1:4:1:2:1:4:1:2:1:4:5:7:5:6:9:6:9:6:…
0	6	10	731	5	0.5	1.6627960543689775	0.6691583583273999	93.46279999999999	1367.3139999999999	0.024329975289868848:0.0077931952100361145:0.20737502375974148:0.04067667743774948:0.1049230184375594:0.38756890325033266:0.016916935943736933:0.001520623455616803:0.19311917886333396:0.010834442121269721:0.003991636570994108:0.0009503896597605018	['True1:2:1:4:5:7:5:6:9:6:9:6:9:6:3:6:5:6:3:6:3:6:5:6:9:6:9:6:3:6:3:6:3:6:3:6:9:6:3:6:9:6:3:6:9:6:9:6:5:7:5:6:9:6:5:6:3:6:5:7:5:6:3:6:9:6:3:6:9:6:5:4:1:4:10:11:8:11:10:11:8:11:10:4:5:6:9:6:9:6:9:6:5:4:10:11:12 ', 'False1:4:5:6:3:6:3:6:9:6:3:6:9:6:9:6:5:4:5:4:1:4:1:2:1:4:5:6:9:6:5:7:5:4:1:2:1:4:10:4:10:4:5:7:5:4:1:4:5:7:5:4:5:7:5:4:5:4:1:2:1:4:5:6:5:6:5:6:9:6:5:6:5:6:9:6:5:7:5:6:9:6:9:6:3:6:9:6:5:…
0	6	14	564	11	0.7857142857142857	2.0503903057845343	0.8251377595852396	42.73745454545455	1010.112	0.16411682892906815:0.021557719054242003:0.163769123783032:0.1888038942976356:0.09561891515994436:0.20897079276773295:0.05702364394993046:0.003129346314325452:0.022600834492350487:0.058066759388038944:0.012517385257301807:0.0038247566063977748	['True1:4:1:2:1:4:5:4:10:4:10:11:8:11:10:4:5:6:3:6:3:6:5:6:3:6:5:6:9:6:3:6:5:4:5:6:3:6:9:6:3:6:5:7:5:7:5:4:5:7:5:4:5:4:1:4:1:2:1:2:1:2:1:4:5:4:1:2:1:2:1:4:10:11:12 ', 'True1:4:1:4:1:2:1:2:1:4:1:2:1:2:1:2:1:2:1:2:1:2:1:4:1:2:1:2:1:4:1:2:1:4:1:2:1:2:1:4:10:4:1:2:1:2:1:4:10:4:1:4:1:4:10:11:8:11:12 ', 'True1:4:5:4:5:4:1:4:10:4:1:2:1:4:1:4:10:4:1:4:1:4:5:7:5:7:5:7:5:4:1:2:1:4:5:6:3:6:5:7:5:4:10:4:5:4:…
0	6	6	370	3	0.5	1.9453860452143907	0.7828809365455887	37.028333333333336	651.085	0.22782258064516128:0.21421370967741934:0.0846774193548387:0.03225806451612903:0.07661290322580645:0.20514112903225806:0.02721774193548387:0.0020161290322580645:0.11491935483870967:0.008064516129032258:0.005544354838709678:0.0015120967741935483	['True1:4:5:7:5:4:5:6:9:6:5:4:10:11:12 ', 'True1:2:1:2:1:2:1:2:1:2:1:4:10:4:5:4:5:4:10:4:5:7:5:7:5:6:3:6:5:7:5:7:5:6:9:6:9:6:5:4:10:11:12 ', 'False1:2:1:2:1:4:10:11:10:4:5:7:5:4:5:6:5:6:9:6:5:7:5:4:1:2:1:2:1:2:1:2:1:2:1:2:1:4:5:7:5:7:5:7:5:4:10:4:1:2:1:2:1:2:1:2:1:2:1:2:1:2:1:2:1:2:1:2:1:2:1:2:1:4:5:4:1:2:1:2:1:2:1:2:1:4:5:6:9:6:9:6:9:6:5:4:5:4:10:4:1:4:5:7:5:7:5:7:5:4:5:6:9:6:5:6:9:6:3:6:5:4:1:2…
0	6	3	135	2	0.6666666666666666	2.0579881900225487	0.8281953731332828	41.2795	262.559	0.08097165991902834:0.05668016194331984:0.08097165991902834:0.06882591093117409:0.21862348178137653:0.27125506072874495:0.08502024291497975:0.004048582995951417:0.09716599190283401:0.016194331983805668:0.012145748987854251:0.008097165991902834	['True1:2:1:2:1:4:5:7:5:7:5:4:10:4:5:7:5:6:5:4:10:4:5:7:5:6:9:6:3:6:5:7:5:7:5:4:10:11:12 ', 'False1:2:1:2:1:2:1:4:5:6:9:6:9:6:3:6:5:6:9:6:3:6:5:6:5:4:5:7:5:6:9:6:3:6:3:6:3:6:9:6:9:6:9:6:9:6:9:6:9:6:5:7:5:6:9:6:5:7:5:7:5:6:3:6:5:6:9:6:5:6:5:7:5:7:5:6:3:6:5:6:3:6:3:6:3:6:5:4:5:7:5:6:5:6:5:6:5:6:3:6:3:6:3:6:3:6:9:6:5:4:5:6:5:4:1:2:1:2:1:2:1:2:1:4:5:7:5:6:3:6:9:6:9:6:5:6:9:6:5:7:5:6:3:6:9:6:5:7:5:7:5…
0	6	6	198	6	1.0	0.9996693192966806	0.4022965286772311	87.06466666666667	522.388	0.007102026675905075:0.0025983024424042957:0.0025983024424042957:0.46890698077256193:0.021825740516196086:0.008834228304174605:0.012991512212021479:0.0008661008141347653:0.0022518621167503896:0.46856054044690804:0.002425082279577343:0.0010393209769617184	['True1:2:1:4:5:4:5:6:5:6:5:7:5:4:5:7:5:7:5:6:5:4:5:4:10:11:10:11:8:11:10:4:5:6:3:6:9:6:3:6:9:6:5:6:9:6:5:7:5:7:5:4:1:2:1:4:5:4:1:4:1:2:1:4:1:4:1:4:1:2:1:4:5:6:3:6:3:6:3:6:5:7:5:6:5:6:3:6:5:7:5:6:5:4:10:4:1:2:1:2:1:4:1:4:5:4:5:4:5:4:10:11:8:11:8:11:8:11:10:11:12 ', 'True1:2:1:2:1:4:1:4:1:2:1:4:5:6:3:6:5:6:3:6:5:4:10:4:10:4:5:7:5:7:5:7:5:4:10:4:10:11:12 ', 'True1:2:1:4:5:7:5:7:5:7:5:4:5:4:1:4:10:4…
0	6	5	203	4	0.8	1.7309798901284086	0.6965975523773044	39.6195	338.478	0.04859335038363171:0.028132992327365727:0.09718670076726342:0.049872122762148335:0.29028132992327366:0.3874680306905371:0.020460358056265986:0.0025575447570332483:0.03324808184143223:0.024296675191815855:0.01278772378516624:0.005115089514066497	['True1:4:5:7:5:7:5:6:5:4:1:4:5:6:3:6:3:6:9:6:9:6:3:6:5:6:3:6:5:4:10:11:8:11:8:11:10:4:5:6:3:6:3:6:5:4:5:6:5:7:5:4:5:6:9:6:5:4:10:4:5:4:10:4:5:7:5:6:9:6:9:6:9:6:5:7:5:4:10:4:10:11:10:11:12 ', 'True1:2:1:4:10:4:10:11:10:11:12 ', 'True1:2:1:2:1:2:1:2:1:4:10:11:10:11:12 ', 'True1:2:1:4:5:6:3:6:3:6:3:6:3:6:3:6:9:6:3:6:5:7:5:7:5:6:9:6:5:6:9:6:3:6:5:7:5:6:5:6:9:6:3:6:3:6:3:6:5:4:10:11:12 ', 'False1:2:1…
0	6	6	271	6	1.0	1.748921176373779	0.7038176571031303	68.26783333333333	409.60699999999997	0.2538677918424754:0.030942334739803096:0.006329113924050633:0.35654008438818563:0.14135021097046413:0.0379746835443038:0.056962025316455694:0.0007032348804500703:0.007735583684950774:0.0949367088607595:0.008438818565400843:0.004219409282700422	['True1:4:1:4:5:7:5:4:1:2:1:2:1:2:1:2:1:4:5:4:5:7:5:7:5:7:5:6:5:4:1:4:5:6:3:6:9:6:5:7:5:7:5:4:5:7:5:4:5:4:5:7:5:7:5:6:5:4:5:7:5:6:5:6:5:4:1:2:1:4:5:6:3:6:3:6:9:6:9:6:5:4:1:2:1:2:1:4:10:11:10:4:1:4:5:7:5:7:5:7:5:4:5:7:5:4:5:6:9:6:5:6:5:6:5:7:5:4:5:7:5:4:10:4:1:4:5:6:9:6:5:7:5:4:10:11:12 ', 'True1:2:1:4:1:2:1:2:1:2:1:2:1:2:1:4:10:4:1:2:1:2:1:2:1:2:1:4:10:11:10:4:10:11:10:4:1:2:1:2:1:2:1:4:5:6:9:6:3…
0	10	34	511	29	0.8529411764705882	1.8972718921782945	0.7635183769741049	38.17779310344827	2007.1560000000004	0.05273367908468269:0.045607506235401246:0.00253375034641118:0.20721327051743932:0.09070034443168772:0.011718595352151709:0.005621758581099806:0.21002414980798922:0.002177441703947108:0.13737677659448116:0.23314462171899125:0.001148105625717566	['True1:2:1:4:10:4:1:2:1:2:1:4:10:11:10:4:1:2:1:2:1:4:5:4:1:4:5:4:1:2:1:4:5:6:3:6:3:6:5:7:5:6:5:4:5:4:5:7:5:4:5:4:1:2:1:2:1:2:1:2:1:4:10:4:10:4:5:6:5:6:9:6:5:4:1:4:10:11:8:11:12 ', 'True1:2:1:2:1:4:10:11:10:11:10:4:10:4:10:4:1:4:1:4:10:11:8:11:12 ', 'True1:2:1:4:1:4:5:6:5:7:5:7:5:6:9:6:9:6:9:6:5:7:5:7:5:4:5:4:10:4:10:4:10:4:10:11:8:11:8:11:8:11:10:11:8:11:8:11:10:11:12 ', 'True1:2:1:2:1:2:1:2:1:4…
0	10	8	339	6	0.75	2.0297755401873685	0.8168417676215477	99.51166666666666	957.0699999999999	0.056105610561056105:0.036303630363036306:0.11287128712871287:0.06996699669966996:0.16501650165016502:0.30363036303630364:0.06666666666666667:0.0019801980198019802:0.13861386138613863:0.030363036303630363:0.014521452145214522:0.0039603960396039604	['True1:2:1:4:10:4:1:4:10:4:1:2:1:4:5:4:10:4:5:4:5:4:10:4:5:6:5:6:9:6:3:6:9:6:5:6:9:6:5:7:5:6:3:6:3:6:3:6:9:6:3:6:9:6:3:6:3:6:5:7:5:4:10:11:10:11:10:4:10:11:10:4:1:4:10:11:12 ', 'True1:4:1:4:10:4:10:11:10:4:1:2:1:4:10:4:1:4:5:4:1:4:10:11:8:11:10:11:10:4:5:7:5:6:3:6:9:6:9:6:5:7:5:4:5:6:5:7:5:7:5:4:10:4:5:7:5:7:5:4:5:7:5:7:5:7:5:7:5:6:5:6:3:6:9:6:9:6:9:6:3:6:5:4:1:4:5:4:10:11:8:11:10:11:12 ', 'True…
0	10	8	231	8	1.0	1.9762633913556509	0.7953068947375772	58.8745	470.996	0.05749718151071026:0.020293122886133032:0.05186020293122886:0.09470124013528748:0.2750845546786922:0.3032694475760992:0.040586245772266064:0.009019165727170236:0.048478015783540024:0.05411499436302142:0.036076662908680945:0.009019165727170236	['True1:4:10:11:10:4:5:7:5:4:10:11:12 ', 'True1:4:1:2:1:4:10:11:8:11:12 ', 'True1:2:1:2:1:4:10:4:5:4:10:4:5:6:3:6:3:6:3:6:9:6:9:6:5:7:5:4:5:6:5:4:1:2:1:4:1:2:1:2:1:4:1:4:5:6:9:6:3:6:5:6:3:6:5:6:5:4:1:2:1:4:10:4:10:11:12 ', 'True1:4:10:11:12 ', 'True1:4:1:4:5:6:9:6:9:6:3:6:9:6:5:6:3:6:5:7:5:4:5:4:1:2:1:4:5:4:10:4:10:11:10:4:1:2:1:4:5:4:10:4:1:4:10:11:8:11:10:4:5:4:5:4:1:2:1:2:1:2:1:4:10:4:5:4:1:2:…
0	10	5	186	4	0.8	2.1773514611456997	0.8762306871090954	60.37825000000001	421.51300000000003	0.07422680412371134:0.030927835051546393:0.1422680412371134:0.09690721649484536:0.11958762886597939:0.27628865979381445:0.04329896907216495:0.020618556701030927:0.09484536082474226:0.04536082474226804:0.04742268041237113:0.008247422680412371	['True1:4:1:4:5:6:9:6:3:6:5:7:5:4:1:2:1:2:1:4:1:4:5:6:9:6:5:6:9:6:5:7:5:4:10:4:1:4:10:11:10:11:8:11:10:11:10:11:12 ', 'True1:4:5:4:1:4:10:11:8:11:8:11:8:11:10:4:1:4:10:4:5:6:3:6:3:6:9:6:3:6:9:6:3:6:9:6:5:7:5:7:5:4:10:11:10:4:1:2:1:2:1:4:10:4:5:7:5:6:5:7:5:4:1:4:1:2:1:4:1:2:1:4:10:4:1:2:1:4:10:11:8:11:8:11:10:11:8:11:12 ', 'True1:2:1:4:5:4:1:2:1:4:5:6:5:6:5:7:5:6:3:6:5:4:10:4:5:7:5:4:1:2:1:4:10:11…
0	10	36	419	31	0.8611111111111112	2.169483705982342	0.8730644695113321	26.103774193548393	1709.2169999999994	0.04024013098053484:0.0317627796980171:0.04849918137165727:0.11930143714753502:0.10183736583591049:0.23802073858468256:0.0006185191922867019:0.10835000909587048:0.09157722394033109:0.10915044569765327:0.10951428051664544:0.0011278879388757503	['True1:2:1:4:10:11:10:4:1:2:1:4:5:4:1:2:1:2:1:4:10:4:1:4:10:11:8:11:8:11:8:11:8:11:10:4:5:6:9:6:9:6:5:6:5:6:5:4:10:4:10:11:8:11:12 ', 'True1:2:1:2:1:4:1:4:10:4:1:4:1:4:5:7:5:7:5:7:5:6:5:6:3:6:9:6:3:6:9:6:5:4:10:11:10:4:10:11:10:11:10:11:8:11:12 ', 'True1:2:1:2:1:2:1:2:1:4:10:11:8:11:12 ', 'True1:2:1:2:1:2:1:2:1:2:1:2:1:2:1:2:1:2:1:2:1:2:1:2:1:2:1:4:10:4:5:6:5:6:5:6:5:6:5:4:10:11:12 ', 'False1:2:…
0	10	7	144	7	1.0	2.2980305131566428	0.9247955102670352	37.104142857142854	259.729	0.1607843137254902:0.0784313725490196:0.0392156862745098:0.17254901960784313:0.14901960784313725:0.10196078431372549:0.06274509803921569:0.023529411764705882:0.027450980392156862:0.08627450980392157:0.07058823529411765:0.027450980392156862	['True1:4:1:2:1:2:1:4:1:2:1:2:1:4:10:11:8:11:8:11:10:4:1:2:1:2:1:2:1:2:1:2:1:4:10:4:5:7:5:6:3:6:5:7:5:6:3:6:9:6:5:4:5:4:5:7:5:7:5:7:5:7:5:6:5:7:5:7:5:6:3:6:3:6:5:6:3:6:9:6:5:4:10:11:8:11:10:4:5:4:1:4:1:4:1:4:10:4:1:4:10:11:12 ', 'True1:4:10:11:8:11:8:11:10:4:10:11:8:11:12 ', 'True1:2:1:2:1:2:1:4:5:4:1:4:1:2:1:4:5:7:5:7:5:7:5:6:3:6:5:4:5:4:1:4:10:11:12 ', 'True1:4:5:7:5:7:5:4:10:11:12 ', 'True1:2:…
0	10	43	1347	34	0.7906976744186046	2.1917643008743446	0.8820308404991128	60.656852941176474	3599.999999999999	0.07281447569217353:0.06162342852990335:0.08178911416321488:0.09748564784536008:0.16234285299033502:0.14860838601845797:0.005995203836930456:0.004323813676331662:0.0828428166557663:0.1531865416757503:0.1277523435796817:0.0012353753360947605	['True1:4:5:7:5:4:1:2:1:2:1:4:10:4:5:7:5:4:10:11:8:11:10:11:10:4:10:11:10:11:10:4:5:7:5:7:5:7:5:7:5:7:5:4:1:4:10:11:10:11:12 ', 'True1:2:1:4:10:4:1:2:1:4:5:7:5:6:9:6:9:6:3:6:9:6:9:6:3:6:9:6:3:6:3:6:3:6:3:6:3:6:3:6:3:6:9:6:3:6:9:6:5:4:10:4:10:11:12 ', 'True1:2:1:2:1:2:1:4:10:11:10:11:8:11:12 ', 'True1:4:5:6:9:6:3:6:5:4:1:4:1:4:5:6:5:4:1:2:1:4:1:2:1:4:10:11:12 ', 'True1:2:1:2:1:4:1:2:1:2:1:4:1:2:1:…
0	10	26	442	24	0.9230769230769231	1.7498597322563292	0.7041953597756352	41.56483333333333	1357.5559999999998	0.2720361392684002:0.04495372410753636:0.0068312031732040545:0.249118554429264:0.19402820625826356:0.012009695901278096:0.17562802996914942:0.0057293962097840455:0.001983252534156016:0.01884089907448215:0.01619656236227413:0.002644336712208021	['True1:1:4:10:11:8:11:8:11:10:11:12 ', 'True1:2:1:4:10:11:10:11:10:4:1:4:5:4:1:2:1:2:1:4:10:4:5:6:9:6:3:6:5:7:5:7:5:7:5:7:5:7:5:7:5:7:5:6:5:4:1:4:1:4:10:11:12 ', 'True1:2:1:2:1:2:1:2:1:2:1:4:5:6:3:6:3:6:5:4:1:2:1:2:1:4:10:11:8:11:8:11:8:11:10:4:1:4:1:4:1:4:5:7:5:6:5:7:5:7:5:7:5:4:5:4:5:7:5:7:5:6:3:6:5:7:5:7:5:7:5:6:5:6:5:7:5:4:10:11:10:11:10:4:5:6:9:6:9:6:3:6:5:6:9:6:5:4:10:4:10:11:12 ', 'True1:…
0	10	23	224	23	1.0	2.171229784164707	0.8737671430634809	24.677521739130434	567.583	0.22277227722772278:0.15841584158415842:0.08787128712871287:0.13613861386138615:0.04826732673267327:0.13242574257425743:0.012376237623762377:0.006188118811881188:0.023514851485148515:0.0952970297029703:0.04826732673267327:0.028465346534653466	['True1:2:1:2:1:4:10:4:10:4:1:2:1:2:1:4:10:4:10:11:12 ', 'True1:4:1:4:5:6:9:6:5:4:5:4:10:4:10:4:1:2:1:4:10:4:10:11:12 ', 'True1:4:5:6:3:6:5:6:3:6:9:6:5:4:10:11:12 ', 'True1:4:10:11:12 ', 'True1:2:1:4:5:4:1:2:1:4:1:2:1:2:1:4:5:6:3:6:3:6:3:6:3:6:3:6:9:6:3:6:9:6:5:6:3:6:9:6:3:6:9:6:5:4:1:2:1:2:1:2:1:4:1:2:1:4:1:4:10:11:8:11:10:4:1:2:1:2:1:2:1:2:1:2:1:4:5:6:9:6:5:4:5:4:1:2:1:2:1:4:5:7:5:7:5:6:9:6:9:6…
0	10	30	1475	15	0.5	1.9215239468467966	0.773278121739797	66.58506666666668	3599.9999999999995	0.014095665665335226:0.005776912157924273:0.1603340705773611:0.11147789918463011:0.19010992638563365:0.2099164823556597:0.11619846169081967:0.000495163899250652:0.1713267091407256:0.01280823952728353:0.006965305516125838:0.000495163899250652	['True1:2:1:2:1:4:5:7:5:6:9:6:9:6:3:6:9:6:5:4:5:4:1:4:1:4:5:7:5:7:5:6:9:6:5:7:5:4:10:11:10:4:10:11:12 ', 'True1:4:10:4:5:7:5:6:9:6:3:6:5:7:5:4:5:4:5:7:5:4:10:4:5:7:5:4:10:11:8:11:8:11:10:11:10:4:1:2:1:2:1:2:1:2:1:4:5:6:5:4:1:4:5:6:9:6:3:6:5:7:5:6:5:4:10:4:5:7:5:7:5:6:5:4:10:11:12 ', 'True1:4:10:11:10:11:10:11:10:11:8:11:8:11:8:11:8:11:8:11:12 ', 'False1:2:1:2:1:4:10:4:5:7:5:7:5:7:5:7:5:6:5:4:5:7:…
0	14	14	319	9	0.6428571428571429	1.5080548915507361	0.6068859333928684	57.60888888888889	1418.48	0.29905277401894453:0.2806003198425391:0.003936523557633165:0.28490589248370035:0.057325624308032966:0.06163119694919424:0.0026448517652847827:0.0007380981670562184:0.003875015377045147:0.0025833435846967646:0.0021527863205806374:0.0005535736252921639	['True1:1:2:1:2:1:2:1:2:1:2:1:4:10:4:5:6:9:6:5:6:9:6:9:6:9:6:3:6:5:4:5:6:3:6:9:6:3:6:3:6:9:6:9:6:3:6:5:4:1:2:1:4:1:4:10:4:10:11:10:4:5:4:1:2:1:2:1:2:1:4:10:11:10:11:10:4:10:11:12 ', 'True1:2:1:2:1:2:1:4:10:11:12 ', 'True1:4:5:7:5:6:9:6:5:6:5:4:1:4:5:7:5:4:5:6:3:6:3:6:3:6:9:6:9:6:3:6:5:4:10:11:12 ', 'False1:4:10:4:5:6:5:4:5:6:5:4:1:2:1:2:1:4:5:4:1:4:5:4:10:11:10:11:10:4:10:4:10:4:10:11:10:4:5:6:3:…
0	14	53	1021	42	0.7924528301886793	2.115117669489003	0.8511859669535088	41.52221428571428	3600.0	0.19285900443054468:0.17925462600990358:0.07823820693249935:0.06687516288767266:0.1268699504821475:0.145009121709669:0.10685431326557206:0.0020849622100599426:0.07323429762835548:0.020328381548084442:0.0062027625749283295:0.00218921032056294	['False1:2:1:2:1:4:1:4:1:2:1:2:1:4:5:7:5:6:5:7:5:7:5:7:5:7:5:4:5:4:10:4:1:2:1:4:5:6:5:7:5:7:5:7:5:7:5:6:5:6:3:6:3:6:5:7:5:7:5:4:1:4:1:4:5:7:5:6:5:7:5:4:1:2:1:4:5:6:3:6:9:6:3:6:3:6:3:6:3:6:3:6:9:6:9:6:9:6:9:6:3:6:3:6:5:6:3:6:5:7:5:6:5:6:5:7:5:7:5:6:9:6:3:6:5:7:5:4:5:6:3:6:3:6:3:6:3:6:9:6:3:6:3:6:3:6:5:4:1:2:1:2:1:2:1:4:1:2:1:2 ', 'True1:2:1:4:5:7:5:6:5:4:10:11:12 ', 'True1:4:1:4:5:4:10:4:1:2:1:2:1…
0	14	34	519	27	0.7941176470588235	2.063327340358145	0.8303440052905721	33.96437037037037	2177.038	0.18291959252299475:0.17752942340025715:0.10132528928889328:0.1494412026505786:0.025318959549006034:0.11858372070022748:0.006478093165858965:0.003164869943625754:0.008653941252101671:0.14410048462071012:0.0811492433982791:0.0013351795074671151	['True1:1:2:1:2:1:2:1:2:1:2:1:4:5:6:9:6:9:6:9:6:3:6:9:6:3:6:3:6:3:6:9:6:3:6:5:4:10:4:1:2:1:4:5:4:1:4:1:4:10:4:10:11:12 ', 'True1:2:1:2:1:2:1:2:1:4:1:4:10:11:8:11:8:11:8:11:10:4:5:7:5:6:5:6:5:4:10:4:5:6:9:6:3:6:9:6:3:6:9:6:3:6:9:6:3:6:9:6:3:6:3:6:3:6:3:6:9:6:9:6:9:6:5:6:5:7:5:4:5:7:5:6:3:6:5:4:1:2:1:2:1:4:5:4:5:6:5:4:1:4:10:4:5:4:5:7:5:6:9:6:5:4:10:11:8:11:8:11:12 ', 'False1:4:5:4:5:7:5:6:5:4:5:7:…
0	14	51	962	38	0.7450980392156863	1.8882261937234186	0.7598781201235517	36.98255263157897	3600.0000000000005	0.2429332544028415:0.1685289329584135:0.016686399289625575:0.23397957673523753:0.1220956045582359:0.03474174929702531:0.018536332692023087:0.0014429480538700606:0.015946425928666567:0.13756104780227912:0.006141778895959745:0.0014059493858221105	['True1:2:1:4:1:4:1:4:5:6:3:6:9:6:5:4:5:4:1:4:1:2:1:4:5:7:5:7:5:4:1:2:1:4:10:4:5:4:1:4:1:2:1:2:1:4:10:11:10:4:10:11:10:11:12 ', 'True1:2:1:4:10:11:12 ', 'False1:2:1:4:5:6:3:6:3:6:9:6:9:6:5:7:5:7:5:6:3:6:3:6:3:6:9:6:3:6:5:6:5:4:1:2:1:4:10:11:10:4:10:11:10:11:10:4:1:2:1:2:1:2:1:4:5:7:5:6:5:4:5:7:5:6:9:6:3:6:9:6:3:6:9:6:3:6:5:4:5:7:5:6:9:6:9:6:5:4:1:2:1:2:1:4:5:7:5:4:1:2:1:4:1:4:5:4:1:4:1:2:1:4:5:4:…
0	14	40	901	24	0.6	2.0835038454102506	0.8384636282364992	35.44325	3600.0	0.03222817814836874:0.006750049632717888:0.23337303950764343:0.09231685527099463:0.09830586989610218:0.25292833035537027:0.047879028522268545:0.07027992852888625:0.026570048309178744:0.06472106412547152:0.07385348421679572:0.0007941234862021044	['True1:1:4:10:4:5:6:3:6:3:6:3:6:9:6:3:6:3:6:9:6:3:6:3:6:3:6:3:6:3:6:9:6:5:7:5:4:10:4:5:7:5:6:3:6:5:7:5:4:10:11:12 ', 'True1:4:10:11:12 ', 'True1:2:1:4:10:11:12 ', 'True1:2:1:2:1:4:1:2:1:2:1:2:1:4:1:4:5:6:3:6:3:6:3:6:5:7:5:6:9:6:9:6:9:6:9:6:9:6:3:6:3:6:5:7:5:6:3:6:3:6:9:6:3:6:3:6:3:6:3:6:9:6:5:6:9:6:3:6:3:6:9:6:3:6:9:6:3:6:3:6:3:6:5:4:1:4:1:2:1:4:10:11:10:4:10:4:5:4:1:2:1:2:1:2:1:4:5:4:5:4:10:4:1…
0	14	48	835	33	0.6875	2.0745475585778204	0.834859353269794	30.510878787878784	3600.0	0.02615684958667602:0.0015404325412561389:0.16261476985022724:0.17858341213433793:0.14853735167617363:0.1951011194826587:0.016548210962999115:0.04540463044870817:0.13256870939206297:0.04641124973309337:0.04602995454961413:0.0005033096421925998	['True1:1:4:5:6:5:4:1:2:1:4:1:2:1:4:5:6:9:6:9:6:5:7:5:6:5:4:10:4:1:2:1:4:5:4:5:7:5:4:10:4:1:2:1:2:1:4:5:7:5:6:9:6:9:6:3:6:5:7:5:4:10:11:10:4:5:7:5:4:5:6:9:6:5:7:5:6:5:4:1:4:1:4:10:11:12 ', 'True1:2:1:2:1:4:1:2:1:2:1:2:1:2:1:4:5:4:10:11:8:11:8:11:10:11:12 ', 'True1:2:1:2:1:4:5:6:3:6:5:6:9:6:9:6:5:4:10:11:12 ', 'True1:4:1:4:10:4:5:7:5:7:5:6:5:4:5:4:10:4:5:4:1:2:1:2:1:4:10:4:10:4:10:11:8:11:8:11:12 …
0	14	32	1099	18	0.5625	2.053660885050083	0.8264539375051738	63.591444444444456	3599.9999999999995	0.056863142944100636:0.04339555645733996:0.07233438165770519:0.15595515877041696:0.26270670589428835:0.15040073044536878:0.10872983666429949:0.000329714923404687:0.08227655473267728:0.06551181901186974:0.0010398701430455513:0.0004565283554834128	['True1:1:4:10:11:12 ', 'True1:2:1:2:1:2:1:2:1:4:5:7:5:6:9:6:3:6:3:6:9:6:9:6:3:6:9:6:5:6:5:7:5:4:10:4:1:2:1:4:1:2:1:2:1:2:1:4:10:4:10:4:10:11:10:11:10:4:5:6:3:6:3:6:9:6:9:6:9:6:5:6:9:6:5:7:5:6:9:6:3:6:3:6:3:6:3:6:5:4:10:11:12 ', 'True1:4:10:4:1:4:10:4:5:6:9:6:5:7:5:6:3:6:5:7:5:6:5:7:5:4:1:4:1:2:1:4:1:4:1:2:1:4:5:7:5:6:9:6:3:6:3:6:9:6:9:6:5:4:5:4:1:2:1:2:1:4:1:4:5:7:5:7:5:6:5:4:10:4:10:4:5:6:3:6:3…
0	14	77	1024	63	0.8181818181818182	1.984912972626681	0.7987877423065465	18.98395238095238	3599.9999999999995	0.03946363664131464:0.02782614007758331:0.07773603347689301:0.10495128134640642:0.21653074315037113:0.2787806591526925:0.06359387886007514:0.0018326766242096582:0.14136045694737165:0.03983017196615657:0.006170011301505849:0.001924310455420141	['True1:1:4:5:4:10:11:10:11:12 ', 'True1:2:1:4:1:4:5:4:10:4:10:4:5:7:5:6:5:4:1:4:10:11:12 ', 'True1:4:1:2:1:2:1:4:1:2:1:4:10:4:1:4:10:11:8:11:8:11:10:4:1:4:1:2:1:4:5:4:5:4:1:4:10:4:5:6:5:6:9:6:9:6:5:4:5:7:5:4:10:11:8:11:10:4:10:11:12 ', 'True1:2:1:4:1:2:1:2:1:4:10:4:5:6:9:6:9:6:3:6:9:6:5:6:5:6:3:6:9:6:3:6:5:6:3:6:9:6:9:6:5:4:5:4:1:4:5:4:10:11:10:4:10:4:1:4:10:11:8:11:10:4:1:4:1:2:1:2:1:2:1:2:1:2:…
0	14	76	853	67	0.881578947368421	2.1307675333746845	0.8574839354856533	29.838268656716394	3600.000000000001	0.02093088071348941:0.014130434782608696:0.10312151616499443:0.17683946488294314:0.11164994425863992:0.19303232998885173:0.014158305462653288:0.08762541806020067:0.022686733556298775:0.15992196209587514:0.09403567447045708:0.0018673355629877369	['True1:1:2:1:2:1:2:1:2:1:2:1:4:5:6:5:6:5:6:5:6:3:6:9:6:3:6:9:6:3:6:3:6:3:6:3:6:3:6:3:6:5:6:5:4:10:11:10:4:10:4:5:7:5:4:1:4:1:4:1:4:10:11:10:4:1:2:1:4:10:4:5:7:5:6:9:6:3:6:5:4:5:4:1:2:1:2:1:4:10:11:12 ', 'False1:4:10:4:10:4:1:2:1:2:1:2:1:4:10:4:1:4:5:7:5:7:5:6:9:6:3:6:3:6:3:6:5:7:5:6:5:7:5:4:10:4:10:4:5:6:3:6:9:6:9:6:3:6:5:7:5:4:10:4:5:4:5:4:10:11:10:4:5:4:1:4:10:4:5:6:5:4:10:11:8:11:10:11:10:4:1…
0	14	51	718	38	0.7450980392156863	1.7778450895279931	0.7154574960309554	37.183421052631594	3600.0	0.3082255869343314:0.25871895202449813:0.030261143246002042:0.14067284790745152:0.09692922762844505:0.10956107519564477:0.0034450493365090168:0.0001701258931609391:0.03812946580469547:0.01010122490643076:0.002977203130316434:0.0008080979925144607	['True1:1:4:1:2:1:2:1:2:1:4:1:2:1:2:1:4:1:4:1:2:1:2:1:2:1:2:1:2:1:2:1:2:1:4:5:4:1:2:1:4:5:6:5:6:3:6:3:6:9:6:9:6:5:6:5:7:5:4:5:7:5:6:9:6:5:6:9:6:3:6:9:6:3:6:9:6:3:6:3:6:5:7:5:4:5:6:9:6:3:6:5:7:5:7:5:7:5:4:1:4:10:11:10:4:1:2:1:4:5:6:5:4:10:11:12 ', 'False1:2:1:4:10:4:1:2:1:4:1:2:1:4:5:6:9:6:9:6:3:6:5:6:5:6:9:6:9:6:3:6:9:6:3:6:9:6:3:6:3:6:3:6:5:7:5:6:5:6:9:6:5:6:5:7:5:6:5:6:5:6:5:6:5:6:5:6:5:6:5:6:5…
0	18	41	184	38	0.926829268292683	1.5735568080275788	0.6332458437268969	13.569605263157897	1055.6450000000002	0.012041845412809513:0.006171445774064876:0.00030104613532023783:0.012192368480469631:0.23707383156468728:0.0009031384059607134:0.23368706254233462:0.2418905697298111:0.00030104613532023783:0.007977722585986302:0.24459998494769322:0.0028599382855422593	['True1:1:4:10:11:10:11:12 ', 'True1:2:1:4:1:4:10:11:8:11:8:11:8:11:12 ', 'True1:4:5:7:5:4:10:4:1:2:1:4:5:6:9:6:3:6:5:7:5:7:5:4:5:7:5:7:5:4:5:7:5:4:10:11:12 ', 'True1:4:1:2:1:2:1:4:10:4:10:4:10:4:10:11:12 ', 'True1:2:1:2:1:2:1:2:1:2:1:2:1:2:1:2:1:4:5:4:1:2:1:2:1:2:1:4:5:4:10:11:12 ', 'True1:4:10:4:10:11:12 ', 'True1:4:5:4:1:2:1:2:1:2:1:2:1:2:1:2:1:4:10:11:12 ', 'True1:4:1:2:1:2:1:2:1:4:5:6:9:6:5:…
0	18	38	1004	22	0.5789473684210527	1.9305072027320933	0.7768932498517779	35.03177272727272	3599.999999999999	0.03455871731908133:0.015455727285858731:0.11209013433482594:0.056008955655062836:0.16654629495883289:0.2587389859887332:0.10277336414849055:0.001444460494005489:0.22493861042900476:0.021161346237180412:0.005488949877220858:0.0007944532717030189	['True1:2:1:2:1:4:5:6:5:6:9:6:9:6:5:4:5:6:3:6:3:6:9:6:9:6:5:7:5:7:5:6:5:4:5:7:5:4:1:2:1:4:10:4:10:11:10:4:1:4:1:4:1:2:1:2:1:2:1:2:1:2:1:4:5:7:5:4:10:4:5:7:5:7:5:4:1:4:1:2:1:4:1:2:1:2:1:4:5:7:5:4:10:4:5:6:5:7:5:7:5:7:5:7:5:6:9:6:5:6:5:6:3:6:9:6:3:6:5:7:5:7:5:4:10:4:1:2:1:4:10:11:8:11:8:11:8:11:12 ', 'True1:4:5:4:10:11:10:11:8:11:8:11:12 ', 'True1:2:1:4:10:11:10:11:8:11:8:11:10:11:10:11:12 ', 'True…
0	18	42	748	29	0.6904761904761905	1.934303591284421	0.7784210289949709	48.87110344827587	3599.999999999999	0.24540336060526086:0.22697281604645025:0.046274302806369315:0.04565848508841383:0.17625582827483066:0.07803290226093076:0.13556787190991468:0.0014515703351807865:0.02577637019442245:0.010996744963490807:0.006334125098970704:0.0012756224157649337	['True1:1:4:10:4:1:2:1:4:5:7:5:4:1:2:1:4:5:6:5:7:5:7:5:7:5:7:5:4:1:2:1:2:1:2:1:2:1:4:5:7:5:7:5:6:3:6:5:4:5:4:1:2:1:4:1:4:10:11:12 ', 'True1:2:1:2:1:4:1:2:1:4:5:4:1:4:5:4:1:2:1:2:1:2:1:2:1:4:5:6:3:6:9:6:5:6:3:6:9:6:9:6:3:6:3:6:3:6:9:6:9:6:3:6:5:6:9:6:5:7:5:6:3:6:3:6:3:6:9:6:3:6:3:6:3:6:9:6:9:6:5:7:5:4:5:7:5:4:1:4:1:4:1:4:10:11:8:11:12 ', 'False1:2:1:4:10:11:10:4:1:4:5:4:1:4:1:2:1:4:5:4:5:7:5:6:9:6…
0	18	33	325	28	0.8484848484848485	1.801512085799144	0.7249817959772613	27.522571428571432	1670.6320000000003	0.1292929292929293:0.10538720538720539:0.006397306397306397:0.04197530864197531:0.3058361391694725:0.046352413019079684:0.2942760942760943:0.0017957351290684624:0.034006734006734006:0.024803591470258138:0.006734006734006734:0.0031425364758698093	['True1:1:2:1:2:1:4:5:6:9:6:5:4:10:4:1:2:1:2:1:2:1:2:1:4:10:4:5:7:5:7:5:6:9:6:9:6:5:4:1:2:1:4:1:2:1:4:5:7:5:4:1:2:1:2:1:4:10:4:10:4:5:7:5:7:5:6:5:6:5:6:3:6:9:6:5:6:5:7:5:4:10:4:1:4:10:11:8:11:10:4:10:4:10:4:1:4:1:2:1:4:10:11:12 ', 'True1:2:1:4:10:11:10:11:10:11:8:11:8:11:10:11:12 ', 'True1:2:1:4:5:7:5:4:10:4:10:11:12 ', 'True1:4:10:4:5:7:5:7:5:4:5:4:10:4:10:11:8:11:8:11:8:11:10:4:5:4:5:6:5:7:5:4:…
0	18	25	749	7	0.28	1.9902546620511183	0.8009373962683535	53.50085714285715	3600.0	0.15274028869850956:0.0007041427062551344:0.013378711418847554:0.16029026327113405:0.16030982279075226:0.15117552712905372:0.10247232327974025:0.00013691663732738724:0.13701443492547824:0.12111254547588311:0.0005281070296913508:0.00013691663732738724	['True1:4:1:2:1:4:1:4:10:11:8:11:8:11:10:4:10:4:5:4:1:4:5:4:10:11:8:11:10:11:10:11:12 ', 'True1:4:10:4:1:4:5:7:5:7:5:7:5:6:9:6:9:6:3:6:9:6:5:7:5:4:1:4:5:7:5:6:9:6:9:6:9:6:9:6:5:4:1:4:5:7:5:4:10:4:5:7:5:7:5:4:1:4:10:11:10:11:12 ', 'True1:4:10:4:1:2:1:4:5:7:5:4:1:2:1:4:1:4:1:2:1:4:10:4:1:4:10:4:5:7:5:7:5:4:5:6:5:6:3:6:9:6:9:6:3:6:3:6:9:6:5:7:5:7:5:4:1:4:10:11:12 ', 'True1:2:1:2:1:4:5:6:3:6:3:6:3:6:…
0	18	40	393	38	0.95	1.7863855176960077	0.7188944171598611	40.293157894736844	1891.1400000000003	0.2232630757220921:0.20211482506564474:0.21275991767795047:0.025193385849123555:0.031367539564260874:0.24675324675324675:0.018806330281740117:0.0012774111134766872:0.02107728337236534:0.008445106805762544:0.00624512099921936:0.002696756795117451	['True1:1:4:5:4:1:2:1:2:1:4:10:4:10:4:5:4:1:2:1:2:1:2:1:4:10:11:10:11:8:11:8:11:12 ', 'True1:2:1:2:1:2:1:2:1:2:1:4:5:6:5:4:1:4:10:4:1:2:1:2:1:4:10:11:8:11:10:11:10:11:8:11:10:4:10:4:10:11:10:11:8:11:12 ', 'True1:2:1:2:1:2:1:2:1:4:1:4:5:4:10:4:5:6:5:4:1:2:1:2:1:4:5:4:10:11:10:4:10:11:8:11:12 ', 'True1:2:1:2:1:2:1:2:1:2:1:2:1:2:1:2:1:2:1:2:1:2:1:2:1:2:1:2:1:2:1:2:1:2:1:2:1:2:1:2:1:2:1:2:1:2:1:2:1:2…
0	18	52	598	40	0.7692307692307693	2.013655497613799	0.8103545852660476	39.208275	3600.0000000000005	0.08197321232525799:0.0758984117690112:0.006001610188099246:0.21269120983678547:0.21883920076117983:0.13784186001122253:0.13762228890677985:0.003635121617995072:0.09546463685379004:0.014394105735685184:0.014662470418892874:0.0009758715753006904	['True1:4:5:6:5:4:5:4:5:4:1:2:1:2:1:2:1:4:5:7:5:6:3:6:5:6:5:6:5:4:5:4:10:11:12 ', 'True1:4:10:4:5:4:5:7:5:4:1:4:1:4:1:2:1:4:5:6:5:6:3:6:5:4:10:4:10:4:5:6:3:6:3:6:5:7:5:4:5:6:3:6:5:7:5:4:1:4:10:11:8:11:10:11:12 ', 'True1:2:1:2:1:2:1:2:1:4:5:7:5:4:5:4:1:4:5:7:5:7:5:4:10:11:12 ', 'True1:2:1:4:5:7:5:6:5:7:5:7:5:4:5:6:5:7:5:7:5:6:5:4:1:4:1:4:10:4:5:6:3:6:9:6:3:6:9:6:3:6:3:6:9:6:5:4:1:2:1:2:1:2:1:2:1:2…
0	18	89	712	80	0.898876404494382	2.0920240351608386	0.8418924048270866	26.996212499999995	3599.9999999999995	0.08672640441140268:0.005661956575254788:0.007163605927822362:0.15521146176948453:0.19558367387130127:0.03517798237408301:0.12050120624292256:0.14487223671901925:0.018265964255821967:0.059844419280193:0.16902171237260596:0.001969376200088622	['True1:1:2:1:4:1:4:1:4:5:4:1:2:1:2:1:4:10:11:10:11:12 ', 'True1:4:10:11:10:11:8:11:8:11:10:4:1:2:1:2:1:2:1:4:5:6:9:6:5:7:5:6:9:6:9:6:3:6:3:6:9:6:5:7:5:4:1:4:5:6:9:6:9:6:9:6:5:7:5:6:5:7:5:6:5:4:1:2:1:4:1:4:10:4:10:11:12 ', 'True1:4:10:11:12 ', 'True1:2:1:2:1:2:1:4:1:2:1:4:10:11:10:11:10:11:10:4:1:2:1:4:10:11:12 ', 'True1:4:10:11:10:4:5:4:10:11:10:11:8:11:8:11:10:4:10:4:10:4:5:4:10:4:1:4:10:11:8:1…
0	18	63	511	48	0.7619047619047619	2.1440734433767905	0.8628386275837412	21.691625000000005	3600.0000000000014	0.04998728777649086:0.044549281053137095:0.03404050961891579:0.047713212237633834:0.2137631006525608:0.07093420718099382:0.13709426819966666:0.13394446170795785:0.0029238114071018957:0.08058137235515128:0.1837905025565694:0.0006779852538207294	['True1:1:4:1:2:1:4:10:11:8:11:8:11:10:11:8:11:12 ', 'True1:4:10:4:5:6:3:6:5:4:1:2:1:4:5:7:5:7:5:7:5:7:5:4:1:2:1:2:1:4:5:6:9:6:3:6:5:4:5:4:1:2:1:2:1:4:1:4:10:11:10:4:10:4:10:4:1:2:1:4:10:4:5:6:9:6:3:6:9:6:5:4:5:7:5:6:9:6:5:4:1:4:10:11:10:11:12 ', 'True1:4:5:7:5:4:5:7:5:6:5:7:5:6:3:6:3:6:5:4:1:4:10:4:10:11:12 ', 'True1:2:1:2:1:4:5:4:1:2:1:4:10:4:1:4:10:4:10:4:5:7:5:6:9:6:3:6:9:6:5:7:5:7:5:6:9:6:5:…
0	18	40	679	26	0.65	1.9457278451152196	0.783018486944457	48.204961538461546	3600.0	0.07453127077700457:0.06460263286201853:0.14494038384823368:0.01923673596028545:0.24349541243739195:0.19527059970745977:0.07377775807809937:0.000265945658437126:0.1721111652852267:0.009684854394752005:0.0015070253978103807:0.0005762155932804397	['True1:1:4:10:11:12 ', 'True1:2:1:2:1:4:1:4:1:2:1:2:1:4:5:6:9:6:9:6:5:4:10:11:8:11:10:4:10:4:10:11:10:11:10:4:5:7:5:4:1:4:5:4:1:4:10:4:10:11:10:4:10:11:10:11:12 ', 'True1:2:1:4:1:2:1:2:1:2:1:2:1:4:1:2:1:2:1:4:1:2:1:4:5:4:10:4:10:11:10:4:10:4:5:4:1:2:1:2:1:2:1:4:1:2:1:2:1:2:1:4:5:7:5:6:5:7:5:4:1:2:1:4:1:4:1:2:1:4:1:4:10:4:5:7:5:4:1:4:10:4:10:11:8:11:12 ', 'True1:2:1:2:1:4:10:4:1:4:5:6:5:7:5:6:9:6…
1	2	2	77	2	1.0	1.8944949230375638	0.7900657482954487	27.8525	55.705	0.2808988764044944:0.19101123595505617:0.033707865168539325:0.0:0.0:0.20224719101123595:0.07865168539325842:0.06741573033707865:0.10112359550561797:0.02247191011235955:0.02247191011235955	['True1:1:2:1:6:7:8:11 ', 'True1:2:1:2:1:6:9:6:7:6:9:6:9:6:7:6:7:6:9:10:9:6:7:6:9:10:9:6:1:2:1:2:1:2:1:6:9:6:1:2:1:2:1:2:1:2:1:2:1:2:1:9:6:6:1:2:1:6:1:2:1:2:1:6:1:2:1:1:2:6:7:8:3:8:7:8:3:8:3:8:11 ']
1	2	5	181	5	1.0	1.8424521424020668	0.7683622230306599	28.889000000000003	144.44500000000002	0.2084592145015106:0.08761329305135952:0.0:0.006042296072507553:0.0030211480362537764:0.26586102719033233:0.07250755287009064:0.01812688821752266:0.2084592145015106:0.1148036253776435:0.015105740181268883	['True1:2:1:6:1:6:9:6:7:8:11 ', 'True1:6:7:6:9:6:9:6:7:8:11 ', 'True1:2:1:6:9:10:9:10:9:10:9:6:9:10:9:10:9:10:9:10:9:10:9:10:9:10:9:10:9:6:9:6:7:6:1:2:1:2:1:6:9:10:9:10:9:10:9:10:9:6:9:6:1:6:9:6:1:6:9:10:9:10:9:6:7:6:1:6:1:6:7:6:9:6:1:6:9:6:9:10:9:6:9:10:9:6:1:6:7:9:6:10:9:6:7:9:6:1:6:1:6:7:9:6:10:9:10:9:6:7:6:9:10:9:6:9:6:7:6:1:6:7:8:7:6:1:2:1:6:1:6:1:6:9:6:7:6:10:9:9:6:9:6:1:2:1:6:9:6:1:2:1:6:9…
1	2	5	701	3	0.6	1.8072872412616008	0.7536973202138542	35.330333333333336	465.991	0.1794871794871795:0.0592396109637489:0.0022104332449160036:0.02431476569407604:0.011052166224580018:0.2957559681697613:0.0694076038903625:0.010610079575596816:0.246684350132626:0.09991158267020336:0.001326259946949602	['False1:6:9:6:7:6:7:6:7:4:7:4:7:6:9:6:9:6:1:6:7:6:9:6:9:10:9:10:9:10:9:10:9:10:9:10:9:6:9:10:9:10:9:6:1:2:1:2:1:2:1:6:9:6:9:6:9:10:9:10:9:10:9:6:1:2:1:6:9:10:10:9:9:6:1:2:1:6:9:6:9:6:7:6:1:6:9:10:9:10:9:6:1:6:1:6:1:6:7:6:7:4:5:4:7:6:1:6:7:6:1:6:1:6:2:1:1:6:9:6:9:6:1:6:9:6:9:6:9:6:9:6:7:7:6:6:9:6:1:2:1:6:9:6:9:10:9:10:9:6:2:1:1:2:1:2:1:6:1:6:1:6:1:6:9:10:9:6:2:1:6:9:6:9:10:9:10:9:10:9:10:9:6:9:6:…
1	2	6	202	6	1.0	2.197845756826156	0.9165728719508444	28.572333333333333	171.434	0.10985915492957747:0.016901408450704224:0.059154929577464786:0.15492957746478872:0.1267605633802817:0.15774647887323945:0.11830985915492957:0.1267605633802817:0.09577464788732394:0.016901408450704224:0.016901408450704224	['True1:6:1:6:9:6:7:4:5:4:5:4:5:4:5:4:5:4:5:4:5:4:5:4:5:4:5:5:4:5:4:4:5:4:5:5:4:7:8:7:8:7:8:7:8:7:8:7:8:7:4:5:4:5:4:5:4:7:8:11 ', 'True1:6:9:6:9:6:1:6:1:2:1:6:9:10:9:10:9:6:1:6:7:8:3:8:3:8:7:4:7:4:4:5:7:4:5:5:4:5:5:4:4:7:4:5:4:7:4:5:4:7:4:5:4:5:4:7:8:7:8:7:6:7:8:7:8:3:8:3:8:7:4:5:4:8:7:7:8:3:8:7:6:9:6:1:6:7:8:7:8:3:8:11 ', 'True1:6:9:6:1:2:1:6:9:6:1:6:9:1:6:1:6:9:6:1:9:6:7:8:3:8:3:8:3:8:3:8:7:6:1…
1	2	6	190	6	1.0	2.086563259357066	0.8701644659076471	28.016000000000002	168.096	0.22911051212938005:0.16981132075471697:0.0026954177897574125:0.09703504043126684:0.05390835579514825:0.15633423180592992:0.07547169811320754:0.018867924528301886:0.12398921832884097:0.05660377358490566:0.016172506738544475	['True1:2:1:6:9:6:9:10:9:6:1:2:1:6:1:2:1:2:1:6:7:4:7:4:5:4:5:4:7:4:5:4:5:4:5:4:7:8:11 ', 'True1:6:9:6:9:10:9:6:9:6:9:6:9:10:9:10:9:10:9:6:1:6:7:6:9:6:7:8:11 ', 'True1:2:1:2:1:6:1:2:1:2:1:2:1:6:7:4:5:4:5:4:7:6:1:2:1:2:1:2:1:2:1:7:6:4:7:4:7:4:5:4:5:4:7:4:7:4:5:4:5:4:5:4:7:8:11 ', 'True1:2:1:2:1:2:1:2:1:2:1:2:1:2:1:2:1:6:7:4:5:4:5:4:7:4:5:4:7:6:1:2:1:2:1:6:7:8:3:8:11 ', 'True1:2:1:2:2:1:2:1:2:1:2:2:…
1	2	5	104	5	1.0	1.8940953785542476	0.789899125304091	16.204	81.02000000000001	0.29770992366412213:0.16030534351145037:0.0:0.030534351145038167:0.015267175572519083:0.2366412213740458:0.07633587786259542:0.03816793893129771:0.0916030534351145:0.015267175572519083:0.03816793893129771	['True1:6:9:10:9:6:7:8:11 ', 'True1:6:9:6:1:2:1:2:1:2:1:6:1:2:1:2:1:6:9:6:7:4:5:4:7:8:11 ', 'True1:2:1:2:1:2:1:2:1:6:1:6:1:6:1:2:1:6:1:6:9:6:1:6:9:6:7:6:1:6:1:2:1:6:9:6:7:4:5:4:7:6:9:6:9:6:7:8:11 ', 'True1:6:1:2:1:2:1:6:7:6:9:10:9:6:7:8:11 ', 'True1:2:1:6:1:2:1:2:1:2:1:2:1:6:1:2:1:6:9:6:1:2:1:2:1:6:7:8:11 ']
1	2	4	185	4	1.0	1.3301918665921355	0.5547330951780003	38.15625	152.625	0.02388535031847134:0.004777070063694267:0.0:0.4124203821656051:0.3885350318471338:0.03662420382165605:0.10987261146496816:0.006369426751592357:0.009554140127388535:0.0015923566878980893:0.006369426751592357	['True1:2:1:6:7:8:11 ', 'True1:6:7:6:9:6:7:4:5:4:5:4:7:4:5:4:5:4:7:4:5:4:5:4:7:4:5:4:5:4:5:4:5:4:5:4:5:5:4:4:5:5:4:4:5:4:5:4:7:4:5:4:5:4:5:5:4:4:5:4:5:4:5:4:5:4:5:4:7:4:5:4:5:4:5:4:5:4:5:4:5:5:4:4:7:4:5:4:5:4:5:4:5:4:5:5:4:4:5:4:5:5:4:5:7:4:6:1:6:7:4:5:5:4:4:5:7:4:5:4:5:4:5:4:7:4:5:4:5:4:5:5:4:4:5:5:4:5:5:4:5:4:4:5:4:4:5:5:4:5:5:4:4:5:4:5:4:4:5:5:7:4:4:5:4:5:4:4:5:4:5:4:5:4:4:5:5:4:5:4:4:5:4:5:4:…
1	2	3	295	2	0.6666666666666666	1.9084314587797464	0.7958777351241806	40.651500000000006	261.303	0.028286189683860232:0.016638935108153077:0.03993344425956739:0.324459234608985:0.18136439267886856:0.0632279534109817:0.20299500831946754:0.06655574043261231:0.048252911813643926:0.024958402662229616:0.0033277870216306157	['False1:2:1:2:1:2:1:2:1:6:7:4:7:4:5:4:5:4:7:6:7:4:5:4:5:4:5:4:5:4:7:4:5:4:5:4:5:4:5:4:7:4:5:4:7:6:9:6:1:2:1:2:1:6:7:6:7:8:7:4:5:4:5:4:5:4:5:4:7:4:5:4:5:4:7:6:7:4:5:4:7:4:5:4:7:4:7:4:5:4:7:4:5:4:7:4:7:6:7:8:7:4:5:4:5:4:5:4:7:6:9:6:9:10:9:10:9:10:9:10:9:10:9:6:9:10:9:6:7:4:7:4:5:4:7:4:7:4:7:8:7:4:5:4:7:4:5:4:7:4:7:6:7:4:4:7:5:4:5:4:7:4:7:4:5:4:5:4:7:4:7:7:8:7:4:5:4:5:4:5:4:5:4:7:4:7:4:7:4:7:4:5:4:…
1	2	4	337	4	1.0	1.9406347543760512	0.8093075524984494	52.54675	210.187	0.17664670658682635:0.09880239520958084:0.010479041916167664:0.0748502994011976:0.020958083832335328:0.25149700598802394:0.24251497005988024:0.061377245508982034:0.04640718562874251:0.010479041916167664:0.005988023952095809	['True1:2:1:6:7:6:9:6:1:6:7:6:7:4:5:4:7:6:1:6:1:2:1:6:7:6:1:2:1:2:1:2:1:6:1:2:1:2:1:2:1:6:9:6:9:6:1:2:1:6:9:10:9:10:9:6:7:6:7:6:7:6:7:4:7:4:5:4:5:4:7:6:7:8:7:6:9:10:9:6:1:2:1:2:1:2:1:2:1:2:1:2:1:2:1:2:1:6:9:6:7:4:7:8:7:6:7:6:7:6:1:2:1:2:1:2:1:2:1:2:2:1:1:2:1:2:2:1:1:2:2:1:1:2:1:6:7:6:7:6:9:6:7:6:1:6:7:6:7:8:7:6:6:7:1:6:7:6:7:4:7:6:7:6:1:6:9:10:9:10:9:10:9:6:1:2:1:2:1:2:1:6:7:8:3:8:3:8:7:6:7:6:7:6…
1	2	5	270	5	1.0	2.030678323121921	0.8468586373049132	46.353	231.76500000000001	0.17252931323283083:0.13400335008375208:0.021775544388609715:0.023450586264656615:0.01507537688442211:0.21440536013400335:0.07537688442211055:0.03015075376884422:0.20770519262981574:0.09715242881072027:0.008375209380234505	['True1:2:1:2:1:2:1:2:1:2:1:2:1:2:1:2:1:2:1:6:7:6:9:10:9:10:9:6:9:6:9:10:9:10:9:10:9:10:9:10:9:10:9:6:9:10:9:10:9:6:9:10:9:6:7:6:9:6:9:10:9:10:9:10:9:10:9:6:9:6:9:10:9:10:9:7:6:6:9:10:9:9:10:9:6:9:10:9:6:9:6:1:6:9:10:9:10:9:10:9:7:6:6:1:2:1:6:1:6:9:10:9:10:9:10:9:6:9:10:9:6:9:6:9:6:9:6:9:10:9:6:9:6:7:6:1:6:9:6:7:6:9:10:7:9:6:7:6:7:6:9:10:9:10:9:7:6:6:7:4:5:4:7:6:1:2:1:2:1:2:1:6:9:10:9:10:9:6:9:10…
1	6	6	118	6	1.0	2.045266879583473	0.8529425378935017	34.958999999999996	209.754	0.23423423423423423:0.13063063063063063:0.036036036036036036:0.013513513513513514:0.0:0.20270270270270271:0.07207207207207207:0.07207207207207207:0.14414414414414414:0.06756756756756757:0.02702702702702703	['True1:2:1:6:7:6:9:10:9:6:1:2:1:2:1:6:9:6:7:8:11 ', 'True1:2:1:6:7:6:9:10:9:10:9:10:9:10:9:10:9:10:9:6:9:6:9:6:7:4:7:8:11 ', 'True1:6:7:8:3:8:11 ', 'True1:2:1:2:1:2:1:2:1:6:1:2:1:6:1:2:1:6:1:2:1:6:7:8:7:8:3:8:3:8:11 ', 'True1:2:1:2:1:6:1:2:1:2:1:6:9:10:9:10:9:10:9:6:9:10:9:6:9:6:1:6:9:10:9:6:1:2:1:6:1:6:1:6:1:2:1:2:1:6:1:2:1:2:1:6:1:2:1:6:7:6:9:10:9:6:9:6:1:2:1:2:1:2:1:2:1:2:1:2:1:2:1:6:1:6:7:8:…
1	6	5	88	5	1.0	2.30206604683024	0.9600361087261761	28.7522	143.761	0.11678832116788321:0.051094890510948905:0.043795620437956206:0.08759124087591241:0.051094890510948905:0.145985401459854:0.12408759124087591:0.10948905109489052:0.145985401459854:0.08759124087591241:0.0364963503649635	['True1:6:9:6:9:6:9:10:9:10:9:10:9:10:9:6:1:6:7:4:5:4:7:8:7:4:7:6:1:6:7:8:3:8:3:8:11 ', 'True1:6:9:6:1:2:1:2:1:6:7:8:3:8:11 ', 'True1:2:1:6:7:8:7:6:7:4:5:4:5:4:7:6:9:10:9:10:9:6:7:8:3:8:3:8:11 ', 'True1:6:9:6:7:8:7:4:5:4:5:4:5:4:7:4:5:4:7:8:11 ', 'True1:2:1:2:1:2:1:6:1:2:1:6:9:10:9:10:9:10:9:10:9:10:9:10:9:6:9:6:7:8:7:8:3:8:11 ']
1	6	6	182	6	1.0	1.548669195383489	0.6458452180758397	50.07149999999999	300.429	0.08029197080291971:0.020437956204379562:0.00583941605839416:0.01897810218978102:0.008759124087591242:0.4072992700729927:0.051094890510948905:0.020437956204379562:0.3445255474452555:0.033576642335766425:0.008759124087591242	['True1:6:7:4:7:6:1:6:9:6:9:6:9:10:9:6:1:6:9:10:9:6:1:6:7:6:1:2:1:2:1:6:1:2:1:2:1:6:9:10:9:10:9:6:9:6:9:10:9:10:9:6:9:10:9:10:9:6:1:6:9:10:9:6:9:6:7:6:9:6:9:6:1:6:9:6:9:10:9:6:1:6:9:6:1:6:9:10:9:10:9:6:9:6:9:6:9:6:9:6:9:6:9:6:9:6:1:6:9:6:9:6:9:6:9:6:9:6:9:10:9:6:9:6:9:6:9:6:9:6:9:6:9:6:1:6:9:6:9:6:9:6:9:6:9:6:9:6:9:6:9:6:9:6:9:6:9:6:9:6:7:6:9:6:9:6:9:6:9:6:9:6:9:6:9:10:9:10:9:6:1:2:1:6:7:6:7:8:3:…
1	6	5	207	4	0.8	2.1858052679435547	0.9115515980782161	55.80225000000001	403.209	0.13755458515283842:0.06768558951965066:0.026200873362445413:0.11353711790393013:0.05895196506550218:0.2096069868995633:0.14192139737991266:0.05240174672489083:0.13100436681222707:0.05240174672489083:0.008733624454148471	['True1:2:1:2:1:2:1:2:1:2:1:6:1:6:7:4:7:6:9:6:7:6:7:4:5:4:7:6:9:6:7:4:7:4:5:4:5:4:7:8:3:8:7:8:7:4:7:8:3:8:11 ', 'False1:2:1:6:9:10:9:10:9:10:9:10:9:10:9:10:9:6:1:2:1:2:1:6:9:10:9:10:9:6:1:6:1:6:7:6:1:6:1:6:9:6:9:10:9:10:9:10:9:10:9:6:7:6:9:6:7:6:1:6:7:4:5:4:7:6:9:6:1:6:1:2:1:6:7:4:7:8:3:8:7:4:7:6:7:6:9:6:7:4:7:6:7:4:5:4:5:4:5:4:7:6:1:2:1:2:1:2:1:6:9:6:7:8:7:4:5:4:5:4:5:4:5:4:5:4:7:4:7:6:9:6:9:10:…
1	6	6	181	6	1.0	2.0569534194942034	0.8578162035799486	54.303666666666665	325.822	0.23842592592592593:0.14814814814814814:0.009259259259259259:0.05092592592592592:0.023148148148148147:0.19907407407407407:0.08564814814814815:0.037037037037037035:0.13657407407407407:0.05787037037037037:0.013888888888888888	['True1:2:1:6:7:8:7:8:3:8:7:6:1:2:1:2:1:6:7:6:7:4:5:4:5:4:7:4:7:4:7:8:7:6:1:6:1:2:1:2:1:2:1:6:9:6:9:10:9:6:7:6:9:6:9:6:7:6:9:6:9:10:9:6:9:10:9:6:1:2:1:6:1:6:9:6:7:8:11 ', 'True1:2:1:6:7:8:7:6:1:6:9:6:1:2:1:2:1:6:7:6:9:10:9:10:9:10:9:6:9:10:9:10:9:10:9:10:9:6:9:10:9:10:9:10:9:6:9:6:9:10:9:6:9:6:1:6:7:6:1:6:9:10:9:6:7:4:7:4:5:4:5:4:7:6:7:4:7:8:3:8:11 ', 'True1:6:9:10:9:10:9:10:9:6:7:4:5:4:5:4:5:4:5…
1	6	9	94	9	1.0	2.098375072803759	0.8750903747163785	18.99522222222222	170.957	0.20540540540540542:0.0972972972972973:0.016216216216216217:0.08108108108108109:0.03783783783783784:0.2:0.1837837837837838:0.08648648648648649:0.032432432432432434:0.010810810810810811:0.04864864864864865	['True1:2:1:2:1:2:1:6:1:6:9:6:7:6:7:6:7:6:1:2:1:6:7:6:7:8:11 ', 'True1:2:1:2:1:2:1:6:1:6:7:8:7:8:11 ', 'True1:2:1:6:1:2:1:6:7:4:5:4:5:4:5:4:7:8:7:6:7:4:7:4:7:6:7:6:1:2:1:2:1:2:1:6:7:6:1:2:1:6:7:8:11 ', 'True1:6:7:4:5:4:5:4:7:8:11 ', 'True1:6:9:10:9:6:7:8:11 ', 'True1:2:1:2:1:6:9:6:1:6:7:4:7:8:3:8:11 ', 'True1:6:7:6:7:8:11 ', 'True1:6:7:8:3:8:11 ', 'True1:6:1:2:1:2:1:6:7:4:5:4:5:4:7:6:1:2:1:6:7:8:…
1	6	5	159	5	1.0	2.172060005857857	0.9058193785598645	54.347	271.735	0.21597633136094674:0.14201183431952663:0.04142011834319527:0.0621301775147929:0.01775147928994083:0.15976331360946747:0.11538461538461539:0.07988165680473373:0.10059171597633136:0.05029585798816568:0.014792899408284023	['True1:2:1:2:1:2:1:6:7:4:7:8:3:8:3:8:11 ', 'True1:2:1:2:1:6:1:6:1:2:1:2:1:2:1:2:1:6:1:6:9:6:7:8:7:6:9:10:9:6:7:6:1:2:1:2:1:2:1:6:9:6:9:10:9:6:1:6:1:6:1:2:1:2:1:2:1:6:7:8:3:8:7:4:5:4:7:8:7:4:7:4:7:6:7:4:7:6:1:2:1:6:9:6:9:10:9:10:9:6:9:10:9:6:9:6:1:6:7:8:11 ', 'True1:2:1:2:1:6:7:8:3:8:3:8:3:8:3:8:3:8:7:4:5:4:7:4:7:6:7:4:5:4:5:4:7:8:7:4:5:4:7:8:7:8:7:6:1:6:7:4:7:4:5:4:7:6:7:6:9:6:9:10:9:10:9:6:9:10…
1	6	6	272	6	1.0	1.4503120028382779	0.6048270828549354	71.55433333333333	429.326	0.39450980392156865:0.06901960784313725:0.003137254901960784:0.01411764705882353:0.007058823529411765:0.3905882352941176:0.043137254901960784:0.014901960784313726:0.04784313725490196:0.010980392156862745:0.004705882352941176	['True1:6:9:10:9:6:1:2:1:2:1:2:1:2:1:2:1:6:9:10:9:6:1:2:1:6:7:6:1:2:1:6:1:2:1:2:1:2:1:2:1:2:1:6:1:6:9:6:9:6:7:8:7:4:5:4:5:4:7:6:9:6:7:8:11 ', 'True1:2:1:6:7:6:1:6:9:6:7:4:5:4:7:6:9:10:9:6:9:6:7:8:7:6:1:6:1:6:7:8:7:6:7:8:11 ', 'True1:2:1:2:1:6:9:10:9:6:1:6:7:6:1:2:1:2:1:2:1:6:1:2:1:6:7:8:3:8:7:4:7:4:5:4:5:4:5:4:7:4:7:6:9:6:9:6:9:6:7:8:7:6:9:6:9:6:9:10:9:6:7:6:7:6:9:10:9:10:9:10:9:6:9:6:1:6:7:4:5:4…
1	6	6	109	6	1.0	2.248863047360555	0.9378487346263904	29.17833333333333	175.07	0.12048192771084337:0.03614457831325301:0.05421686746987952:0.0963855421686747:0.024096385542168676:0.16265060240963855:0.16265060240963855:0.12048192771084337:0.12048192771084337:0.06626506024096386:0.03614457831325301	['True1:6:9:10:9:10:9:10:9:10:9:10:9:6:1:6:9:10:9:10:9:6:7:4:5:4:7:4:5:4:7:4:7:4:7:8:11 ', 'True1:6:1:6:9:6:9:6:9:6:9:6:7:8:11 ', 'True1:2:1:6:7:4:7:8:7:8:11 ', 'True1:2:1:6:7:8:11 ', 'True1:6:1:6:9:10:9:10:9:6:9:10:9:6:1:2:1:6:7:4:7:8:3:8:7:4:7:4:7:4:5:4:7:8:3:8:3:8:7:4:7:8:3:8:11 ', 'True1:6:7:8:3:8:3:8:3:8:7:6:1:2:1:6:7:8:7:6:1:2:1:2:1:6:9:10:9:6:1:6:1:6:7:6:7:4:7:4:5:4:7:6:7:8:3:8:3:8:11 ']
1	6	9	205	9	1.0	2.2610553635704935	0.9429333254124216	43.41555555555556	390.74	0.13800424628450106:0.06369426751592357:0.01910828025477707:0.11889596602972399:0.07218683651804671:0.1464968152866242:0.14225053078556263:0.08067940552016985:0.11889596602972399:0.08067940552016985:0.01910828025477707	['True1:6:1:6:1:6:1:2:1:6:7:6:1:6:9:10:9:6:9:6:9:10:9:6:7:4:7:8:7:6:9:6:7:4:7:6:9:6:9:10:9:6:7:6:1:6:1:6:9:10:9:10:9:10:9:10:9:10:9:6:1:2:1:2:1:2:1:2:1:2:1:6:1:2:1:6:9:10:9:10:9:10:9:6:1:2:1:6:7:6:9:6:1:2:1:6:1:6:9:10:9:10:9:6:1:6:9:10:9:10:9:10:9:10:9:10:9:10:9:10:9:10:9:10:9:10:9:6:7:8:3:8:3:8:7:6:1:6:7:4:7:8:11 ', 'True1:2:1:2:1:6:1:6:1:6:1:2:1:2:1:6:7:6:9:10:9:6:7:4:5:4:5:4:7:4:7:8:7:8:11 ', …
1	10	10	139	10	1.0	2.216691874197904	0.9244323133474464	31.9184	319.18399999999997	0.18617021276595744:0.05851063829787234:0.02925531914893617:0.0797872340425532:0.0398936170212766:0.19680851063829788:0.10106382978723404:0.06914893617021277:0.13031914893617022:0.08244680851063829:0.026595744680851064	['True1:6:7:6:7:8:11 ', 'True1:6:7:4:5:4:7:4:7:6:7:4:5:4:7:8:11 ', 'True1:6:1:6:1:6:9:10:9:10:9:10:9:10:9:10:9:10:9:10:9:10:9:6:1:6:1:6:7:4:7:6:1:6:1:6:1:2:1:6:7:4:7:8:3:8:3:8:11 ', 'True1:2:1:6:1:6:7:8:3:8:7:4:7:6:1:2:1:2:1:2:1:2:1:6:9:6:7:8:3:8:3:8:7:4:5:4:7:8:11 ', 'True1:6:9:6:1:6:9:10:9:10:9:10:9:6:9:6:1:2:1:6:1:6:9:6:7:8:3:8:7:8:11 ', 'True1:6:9:10:9:6:1:2:1:2:1:2:1:6:7:8:3:8:7:4:7:6:1:6:9:…
1	10	34	1858	22	0.6470588235294118	1.859768258568116	0.7755836043655674	67.08513636363637	3600.0	0.10765116880876391:0.021766008223353173:0.0014664021392219442:0.08884671784697662:0.06509675378820552:0.2234106788579315:0.25409011184910435:0.20469248684551022:0.029011759970096897:0.0033353460421518735:0.0006325656286839759	['True1:2:1:2:1:2:1:6:7:8:7:6:7:4:5:4:5:4:5:4:5:4:7:4:7:4:5:4:7:6:1:6:9:6:7:8:3:8:11 ', 'True1:2:1:6:7:4:7:6:1:6:9:10:9:6:7:8:7:6:1:2:1:6:1:2:1:2:1:6:1:2:1:6:7:4:5:4:5:4:7:8:3:8:11 ', 'True1:2:1:2:1:6:7:6:7:6:9:6:1:2:1:6:1:6:9:6:7:8:3:8:7:6:1:2:1:6:7:6:7:6:1:2:1:6:9:10:9:10:9:6:1:6:1:2:1:6:7:8:3:8:11 ', 'True1:6:7:4:7:8:7:6:1:6:9:10:9:6:7:6:7:6:7:8:3:8:11 ', 'True1:2:1:6:1:2:1:6:7:6:7:8:3:8:7:8:7…
1	10	8	120	8	1.0	2.062122933568656	0.8599720583969189	44.639250000000004	357.11400000000003	0.20614035087719298:0.1074561403508772:0.008771929824561403:0.02850877192982456:0.010964912280701754:0.17105263157894737:0.07456140350877193:0.05263157894736842:0.19078947368421054:0.13157894736842105:0.017543859649122806	['True1:1:6:1:6:9:6:1:2:1:6:9:10:9:10:9:10:9:6:1:2:1:6:1:2:1:2:1:2:1:2:1:2:1:6:9:6:1:6:9:10:9:6:9:6:1:6:1:6:9:10:9:10:9:6:9:10:9:10:9:6:9:10:9:10:9:6:1:6:1:2:1:2:1:2:1:2:1:6:7:4:5:4:7:4:7:4:7:8:11 ', 'True1:2:1:6:1:2:1:2:1:2:1:6:7:4:7:6:1:2:1:2:1:6:7:6:7:8:7:8:3:8:7:6:9:10:9:10:9:10:9:6:7:8:11 ', 'True1:2:1:2:1:6:1:2:1:2:1:2:1:2:1:2:1:2:1:2:1:6:1:6:1:6:1:6:9:6:1:6:7:6:1:6:9:6:1:2:1:6:9:10:9:10:9:…
1	10	17	120	16	0.9411764705882353	0.9751391341734179	0.40666460509570945	22.753312499999996	544.0529999999999	0.4726134585289515:0.002190923317683881:0.013302034428794992:0.006729264475743349:0.0032863849765258214:0.47120500782472613:0.008763693270735524:0.01643192488262911:0.002190923317683881:0.000782472613458529:0.0025039123630672924	['True1:2:1:6:1:2:1:6:9:6:9:6:1:6:7:4:7:8:11 ', 'True1:6:9:6:7:8:11 ', 'True1:2:1:6:7:8:11 ', 'True1:6:7:6:7:6:9:10:9:6:7:4:5:4:7:4:7:6:1:2:1:6:7:6:9:6:7:8:3:8:7:4:5:4:5:4:5:4:5:4:5:4:7:8:7:8:11 ', 'True1:6:7:8:3:8:3:8:3:8:3:8:11 ', 'True1:2:1:6:1:6:9:10:9:6:1:6:1:6:1:6:7:8:3:8:3:8:3:8:3:8:7:6:7:4:7:4:7:4:7:8:3:8:11 ', 'True1:6:1:6:1:6:1:6:1:6:1:6:1:6:1:6:1:6:1:6:7:8:11 ', 'False1:6:1:6:1:6:1:6:1…
1	10	43	592	39	0.9069767441860465	2.0214541313276637	0.843011850541998	27.01858974358974	1773.7250000000004	0.03046770601336303:0.019643652561247216:0.11158129175946548:0.1514476614699332:0.16489977728285077:0.0377728285077951:0.15812917594654788:0.2532293986636971:0.04244988864142539:0.02864142538975501:0.0017371937639198219	['True1:6:1:2:1:6:9:6:7:4:5:4:5:4:5:4:5:4:5:4:5:4:7:6:9:10:9:6:9:10:9:6:1:2:1:2:1:2:1:6:7:6:7:8:7:8:11 ', 'True1:2:1:6:7:6:7:8:3:8:11 ', 'True1:6:9:10:9:10:9:6:1:6:9:10:9:6:1:2:1:6:1:6:9:6:7:6:7:6:1:2:1:2:1:6:1:2:1:2:1:6:9:10:9:10:9:6:7:6:1:2:1:2:1:6:9:6:7:8:7:4:5:4:7:6:7:4:7:4:5:4:7:4:5:4:7:6:9:6:1:2:1:6:7:8:11 ', 'True1:6:7:4:7:8:3:8:3:8:7:8:11 ', 'True1:6:1:2:1:6:1:6:9:6:1:2:1:6:7:4:5:4:5:4:5:…
1	10	75	635	75	1.0	2.022437291385654	0.8434218601321345	21.891946666666676	1641.8960000000006	0.030646183085207477:0.009502692429521698:0.12488121634463098:0.07309154260373772:0.003642698764649984:0.23131137155527398:0.12179284130503643:0.1317706683560342:0.19654735508394044:0.070874247703516:0.005939182768451061	['True1:2:1:2:1:2:1:6:9:10:9:10:9:10:9:6:9:6:9:10:9:10:9:10:9:6:7:8:7:8:7:6:9:6:9:6:1:2:1:6:1:6:7:6:1:6:9:10:9:10:9:6:9:10:9:6:9:10:9:10:9:10:9:10:9:10:9:10:9:6:9:6:1:6:9:10:9:10:9:6:7:8:7:8:11 ', 'True1:2:1:2:1:6:9:10:9:6:7:6:1:6:7:6:7:6:9:6:9:6:9:10:9:6:7:4:7:8:3:8:3:8:3:8:7:8:7:8:11 ', 'True1:2:1:6:1:6:1:6:7:4:7:6:7:6:7:4:7:8:3:8:11 ', 'True1:2:1:2:1:2:1:6:9:6:1:2:1:6:1:2:1:2:1:6:9:10:9:6:1:6:…
1	10	19	370	18	0.9473684210526315	1.5578459396433038	0.649672217679999	37.503888888888895	855.07	0.3351898734177215:0.2759493670886076:0.007594936708860759:0.014936708860759493:0.009873417721518988:0.2708860759493671:0.024050632911392405:0.01848101265822785:0.026835443037974683:0.011645569620253165:0.004556962025316456	['True1:6:9:6:1:6:1:2:1:2:1:2:1:2:1:6:9:6:1:2:1:6:9:6:7:8:3:8:7:4:7:4:7:4:5:4:5:4:7:4:5:4:5:4:5:4:5:4:5:4:5:4:5:4:5:4:5:4:5:4:7:6:9:10:9:6:9:10:9:10:9:10:9:6:9:6:7:8:7:4:7:8:11 ', 'True1:2:1:2:1:6:1:2:1:2:1:6:1:2:1:2:1:2:1:2:1:6:1:6:9:6:7:8:3:8:11 ', 'True1:2:1:6:9:10:9:6:9:6:9:10:9:10:9:6:7:6:7:8:7:8:3:8:3:8:11 ', 'False1:2:1:6:9:6:9:6:9:6:1:2:1:2:1:2:1:2:1:2:1:2:1:2:1:6:1:2:1:2:1:6:1:2:1:2:1:2:…
1	10	8	146	8	1.0	2.193209231991551	0.914639290911171	39.783625	318.269	0.18238993710691823:0.0880503144654088:0.018867924528301886:0.08490566037735849:0.031446540880503145:0.1918238993710692:0.13522012578616352:0.05660377358490566:0.11949685534591195:0.0660377358490566:0.025157232704402517	['True1:6:7:6:1:6:7:6:1:2:1:2:1:2:1:6:7:6:9:6:7:8:11 ', 'True1:2:1:2:1:2:1:6:7:6:7:4:5:4:7:8:11 ', 'True1:6:9:6:1:6:1:6:1:2:1:6:7:4:5:4:5:4:7:4:7:4:5:4:7:4:7:8:11 ', 'True1:6:7:4:5:4:7:6:1:6:7:6:9:10:9:10:9:10:9:10:9:10:9:6:1:2:1:6:9:10:9:6:7:6:7:4:7:4:7:4:7:4:7:4:7:4:5:4:7:8:7:8:3:8:11 ', 'True1:6:1:6:7:6:9:10:9:6:1:2:1:6:1:2:1:2:1:2:1:6:9:10:9:6:7:6:1:2:1:2:1:6:1:6:9:6:7:4:7:8:11 ', 'True1:2:1:…
1	10	59	1339	49	0.8305084745762712	1.7420023488939334	0.7264714054258913	40.31583673469388	3599.9999999999995	0.1899823611702451:0.17327109056626727:0.0010492062526610303:0.026427832856882185:0.0023112949333982118:0.24156073231555258:0.1271972507755003:0.003968736694848245:0.22600510917827382:0.007481296758104738:0.0007450884982665288	['True1:2:1:2:1:2:1:6:1:6:9:10:9:10:9:6:7:6:9:10:9:10:9:6:7:8:3:8:7:8:11 ', 'True1:6:7:6:7:4:5:4:7:6:1:2:1:2:1:2:1:6:1:2:1:2:1:2:1:6:9:10:9:6:9:6:7:8:7:4:5:4:7:8:3:8:3:8:3:8:3:8:7:4:7:4:5:4:7:4:5:4:5:4:5:4:7:8:11 ', 'True1:6:1:2:1:2:1:6:7:8:11 ', 'True1:2:1:6:9:10:9:6:9:10:9:10:9:10:9:10:9:10:9:10:9:10:9:6:9:6:7:4:7:4:7:6:7:6:9:6:1:2:1:2:1:6:7:6:1:2:1:6:7:4:7:8:3:8:7:6:9:6:1:6:1:2:1:2:1:2:1:6:9:6…
1	10	6	154	6	1.0	1.753538470701496	0.7312823418910606	46.73616666666667	280.41700000000003	0.3536184210526316:0.30756578947368424:0.013157894736842105:0.02138157894736842:0.009868421052631578:0.08717105263157894:0.044407894736842105:0.029605263157894735:0.0805921052631579:0.04276315789473684:0.009868421052631578	['True1:1:2:1:6:1:6:7:6:1:6:7:8:11 ', 'True1:2:1:2:1:2:1:2:1:6:1:6:9:10:9:6:1:2:1:2:1:6:9:10:9:6:9:6:9:10:9:10:9:6:9:10:9:10:9:10:9:6:9:10:9:6:7:4:5:4:7:6:9:6:7:8:11 ', 'True1:6:9:10:9:6:9:10:9:10:9:10:9:10:9:10:9:6:9:6:9:6:7:8:3:8:3:8:3:8:7:6:9:10:9:6:1:6:7:4:7:8:3:8:3:8:3:8:3:8:3:8:7:4:5:4:5:4:5:4:7:6:9:10:9:6:7:8:11 ', 'True1:6:9:6:7:4:5:4:7:6:9:6:7:6:9:10:9:10:9:6:9:10:9:10:9:10:9:6:9:6:1:6:7…
1	14	41	983	30	0.7317073170731707	1.9008032188768347	0.7926965119951115	58.92030000000001	3600.0000000000005	0.16816264332571407:0.0074520079537641:0.003475125903625653:0.0689821783650183:0.06768132909628143:0.22870788500492464:0.0739811562691643:0.003902547806210626:0.22458233446693054:0.15251528497890765:0.0005575068294586609	['True1:6:1:6:9:10:9:10:9:10:9:6:9:6:9:6:9:6:9:6:9:6:1:6:1:6:7:6:1:6:9:6:1:2:1:6:9:10:9:6:7:4:7:8:11 ', 'True1:6:1:2:1:6:1:2:1:2:1:2:1:6:7:8:11 ', 'True1:2:1:6:9:6:9:10:9:6:1:6:9:6:7:4:7:4:7:8:7:4:7:6:1:2:1:6:1:2:1:2:1:6:1:2:1:6:1:6:1:6:9:10:9:6:7:4:5:4:7:8:3:8:7:4:7:8:3:8:11 ', 'True1:2:1:2:1:2:1:2:1:2:1:6:9:10:9:6:7:6:7:4:7:8:11 ', 'True1:6:1:2:1:2:1:2:1:2:1:6:9:6:9:6:9:6:1:6:7:8:3:8:3:8:11 ', …
1	14	64	883	52	0.8125	1.9422044923185457	0.8099621840665173	29.585923076923077	3599.9999999999986	0.05563842128939082:0.048038449700499565:0.002580675710869617:0.09924947321069205:0.003504036745033975:0.13365059071430263:0.13279825745199705:0.04657054241541776:0.2503018680303999:0.22643653668584415:0.0012311480455524776	['True1:1:6:7:4:5:4:7:8:3:8:7:8:7:4:7:4:5:4:7:6:9:10:9:6:9:6:1:6:7:8:7:8:3:8:11 ', 'True1:2:1:2:1:2:1:6:9:10:9:6:1:6:1:6:9:10:9:6:7:8:11 ', 'True1:6:7:6:1:6:7:6:9:6:7:8:3:8:3:8:11 ', 'True1:6:7:6:7:8:7:8:7:8:11 ', 'False1:6:1:6:7:4:7:8:7:8:7:8:7:4:5:4:5:4:5:4:7:6:9:6:1:6:1:6:7:8:7:6:9:10:9:6:7:4:7:6:1:2:1:2:1:6:7:4:7:6:9:10:9:6:9:10:9:6:9:6:1:2:1:2:1:6:1:2:1:6:1:6:7:4:5:4:5:4:5:4:7:8:7:4:5:4:7:6:…
1	14	68	1231	60	0.8823529411764706	1.7116678519111184	0.7138209376064963	38.57756666666667	3600.0000000000005	0.12396210075900362:0.09234119504864755:0.0014008456013448118:0.005195863684988029:0.001362640721308135:0.21090367276246752:0.041732463960063165:0.0038714278437165708:0.2691151749783506:0.2493505170393765:0.0007640976007335337	['True1:1:6:1:2:1:6:9:10:9:10:9:10:9:10:9:6:1:2:1:2:1:6:9:6:9:10:9:6:7:8:11 ', 'True1:6:9:6:9:10:9:6:1:6:9:10:9:6:7:8:11 ', 'True1:2:1:2:1:6:9:6:7:4:5:4:5:4:7:4:7:8:3:8:7:4:5:4:7:8:11 ', 'True1:6:9:10:9:6:9:10:9:6:7:8:7:8:7:6:1:2:1:2:1:2:1:6:9:6:1:6:1:2:1:2:1:6:7:6:7:8:7:8:3:8:11 ', 'True1:6:9:6:1:6:9:10:9:10:9:10:9:10:9:10:9:10:9:6:7:4:5:4:5:4:5:4:5:4:7:8:3:8:3:8:11 ', 'True1:6:7:8:3:8:11 ', 'Tr…
1	14	26	257	23	0.8846153846153846	1.8760425082243686	0.7823704936183496	24.178434782608697	1096.1039999999998	0.005710127078318312:0.002575155349045513:0.0029110451771818843:0.15422941275261715:0.15193416559368528:0.17001623467502658:0.1700722163130493:0.005710127078318312:0.16800089570620835:0.16755304260202653:0.0012875776745227565	['True1:1:2:1:6:1:2:1:6:9:6:7:4:5:4:5:4:7:6:7:6:7:6:9:6:1:2:1:2:1:6:7:6:9:10:9:6:7:6:1:6:1:2:1:2:1:6:7:8:3:8:7:6:7:6:1:2:1:2:1:6:9:6:7:6:9:10:9:10:9:10:9:6:9:6:7:6:7:6:1:2:1:2:1:6:9:6:9:6:1:2:1:2:1:6:7:6:7:8:3:8:7:8:3:8:7:6:1:2:1:2:1:2:1:2:1:2:1:2:1:2:1:2:1:6:7:4:5:4:5:4:7:4:7:6:7:8:7:4:7:8:3:8:3:8:7:4:5:4:7:8:7:8:11 ', 'True1:6:7:4:7:6:9:6:9:6:1:2:1:6:7:6:7:4:5:4:7:8:3:8:3:8:7:8:3:8:3:8:11 ', 'T…
1	14	52	480	50	0.9615384615384616	1.5849114181106536	0.6609593988902794	23.089319999999997	1514.466	0.11795178322374975:0.005877664873480773:0.019027694759912332:0.020422394899382346:0.003984857541342897:0.40655509065550904:0.0610679418210799:0.04223948993823471:0.30145447300259015:0.01643753735803945:0.004981071926678621	['True1:2:1:6:7:4:5:4:5:4:7:4:7:8:7:4:5:4:7:8:11 ', 'True1:6:1:2:1:6:7:8:7:6:7:6:9:6:1:6:9:6:9:10:9:6:9:6:1:2:1:2:1:2:1:6:1:2:1:2:1:2:1:6:9:6:1:2:1:2:1:6:1:6:1:6:1:2:1:2:1:2:1:6:9:10:9:10:9:10:9:10:9:6:1:6:9:6:9:10:9:10:9:10:9:6:9:10:9:6:7:4:5:4:5:4:5:4:5:4:7:6:1:6:9:6:7:6:7:4:5:4:7:8:11 ', 'True1:2:1:6:7:6:1:2:1:6:1:2:1:6:1:6:9:10:9:10:9:10:9:6:1:6:9:10:9:6:1:6:9:6:9:6:9:10:9:6:7:6:7:6:7:4:5:4:5…
1	14	83	778	76	0.9156626506024096	2.0830454913598397	0.8686974427072882	32.465039473684214	3599.9999999999995	0.04410334017944006:0.015565884769214139:0.08001837639174143:0.17163009404388715:0.011809534104421144:0.12914820019457357:0.1947357042481894:0.08863906604691385:0.18130472381364177:0.08099124418981732:0.002053832018160199	['True1:6:7:4:7:4:5:4:7:6:1:6:7:6:1:2:1:6:9:6:9:10:9:10:9:10:9:10:9:10:9:10:9:6:9:10:9:10:9:10:9:6:1:6:9:6:1:6:9:6:7:6:7:4:5:4:5:4:7:6:7:4:5:4:5:4:5:4:5:4:7:4:5:4:5:4:7:6:7:8:11 ', 'True1:2:1:6:9:10:9:6:7:6:9:10:9:6:1:2:1:2:1:6:7:6:9:10:9:10:9:6:9:6:9:10:9:10:9:6:9:10:9:10:9:6:7:4:5:4:7:6:1:2:1:2:1:6:7:4:5:4:7:8:3:8:11 ', 'True1:6:7:4:7:8:11 ', 'True1:6:1:2:1:2:1:2:1:6:9:6:7:4:7:4:7:4:7:6:9:10:9:…
1	14	74	975	67	0.9054054054054054	2.1415812304880646	0.8931087419797176	36.231537313432824	3600.0	0.10154552040569911:0.07027288094663126:0.04189809224824922:0.1831280689044514:0.16062947758190455:0.10798518876277871:0.19403525718425502:0.04737181035176689:0.06950817032922804:0.020928922160508734:0.002696611124527087	['True1:1:6:7:8:11 ', 'True1:2:1:2:1:6:7:8:7:6:7:4:7:6:9:10:9:6:7:8:7:4:7:8:11 ', 'True1:6:1:2:1:2:1:6:9:6:1:6:1:6:9:10:9:6:7:8:7:8:3:8:3:8:3:8:7:8:3:8:11 ', 'True1:2:1:2:1:6:1:6:9:6:9:6:7:6:1:6:9:6:7:4:7:4:5:4:7:8:11 ', 'True1:6:9:6:1:6:1:6:1:2:1:6:7:8:3:8:7:8:11 ', 'True1:2:1:6:1:2:1:2:1:6:1:6:1:6:1:2:1:2:1:6:9:10:9:10:9:6:9:10:9:10:9:10:9:10:9:10:9:6:1:6:7:4:7:4:5:4:7:4:5:4:7:6:1:6:1:2:1:6:9:1…
1	14	60	873	50	0.8333333333333334	2.1845129418349902	0.9110126562306614	39.34887999999999	3599.9999999999995	0.1004834633556752:0.08727062960114274:0.06194374244588507:0.19797275024722558:0.18588616635534558:0.10589495659817602:0.1083672123942424:0.06529502252499725:0.046286122404131415:0.039226458630919676:0.0013734754422590925	['True1:1:6:1:6:7:4:5:4:5:4:5:4:7:4:5:4:5:4:7:6:7:6:1:2:1:6:7:8:3:8:7:4:5:4:7:4:7:6:9:6:9:10:9:10:9:10:9:10:9:10:9:10:9:10:9:6:9:6:1:6:9:6:9:10:9:10:9:10:9:6:7:6:9:6:7:4:7:8:11 ', 'True1:6:7:6:1:6:7:8:7:4:7:4:5:4:5:4:5:4:7:4:5:4:7:6:9:10:9:6:1:6:9:6:9:10:9:10:9:6:1:6:1:2:1:6:9:6:7:4:5:4:5:4:5:4:7:6:7:4:7:4:5:4:5:4:5:4:7:8:11 ', 'True1:6:7:8:11 ', 'True1:6:7:8:3:8:7:4:7:4:7:8:3:8:11 ', 'True1:2:1:…
1	14	11	241	9	0.8181818181818182	1.4684247146119618	0.6123806703610928	59.42322222222222	894.8090000000001	0.30451706345614193:0.29655109984611205:0.00027156694125101837:0.19082103738571557:0.18520865393319452:0.007422829727527835:0.010500588395039378:0.0015388793337557708:0.001991490902507468:0.0003620892550013578:0.0008147008237530552	['True1:1:2:1:6:9:6:7:4:7:4:5:4:5:4:5:4:7:4:5:4:7:4:7:8:3:8:7:6:7:8:3:8:11 ', 'True1:2:1:2:1:2:1:6:1:2:1:6:7:8:11 ', 'True1:2:1:6:1:2:1:6:7:6:9:6:7:4:7:4:5:4:7:4:7:4:5:4:7:6:7:4:7:4:5:4:7:6:1:6:7:6:7:8:11 ', 'True1:2:1:2:1:6:1:6:9:6:1:2:1:2:1:6:1:6:1:6:1:2:1:2:1:6:7:8:7:4:5:4:5:4:7:6:1:2:1:2:1:2:1:2:1:2:1:2:1:2:1:6:1:6:1:2:1:6:1:2:1:2:1:2:1:6:9:6:1:6:7:4:5:4:7:4:5:4:7:8:3:8:7:4:7:4:5:4:5:4:5:4:7:…
1	14	20	348	16	0.8	1.6751802163611094	0.6986044116956598	56.271125000000005	1620.3379999999997	0.14512459070980632:0.13774349297963262:0.0023863699428381155:0.0068816249514401465:0.005438703590654309:0.16393806537543704:0.008158055385981465:0.004439758033187191:0.33991897441589436:0.18508241300849104:0.0008879516066374383	['True1:2:1:2:1:2:1:6:7:6:1:2:1:2:1:6:7:8:7:4:5:4:7:6:1:2:1:2:1:6:9:10:9:6:9:6:9:10:9:6:9:6:7:8:11 ', 'True1:2:1:6:9:6:7:6:7:8:7:4:7:4:5:4:7:4:7:4:7:8:3:8:3:8:11 ', 'False1:2:1:2:1:2:1:2:1:2:1:2:1:6:9:10:9:10:9:6:1:2:1:2:1:6:9:6:1:2:1:6:7:6:9:10:9:10:9:6:1:2:1:2:1:6:9:10:9:10:9:6:1:2:1:2:1:6:9:6:9:6:1:2:1:2:1:6:1:2:1:2:1:6:1:2:1:2:1:6:1:2:1:6:7:6:9:10:9:6:9:6:1:2:1:6:1:6:1:2:1:6:1:2:1:6:9:6:9:10:…
1	18	44	725	31	0.7045454545454546	1.713746915563382	0.7146879744933231	46.01974193548387	3599.9999999999995	0.25419122933141625:0.1686412652767793:0.0006182602444284687:0.007850467289719627:0.005046728971962617:0.26076204169662115:0.17722501797268153:0.0022429906542056075:0.09647735442127965:0.026498921639108556:0.00044572250179726814	['True1:6:7:4:7:6:9:6:1:6:9:6:1:2:1:6:1:6:9:6:1:2:1:2:1:2:1:6:9:6:7:8:3:8:3:8:7:6:1:6:1:2:1:2:1:6:7:8:7:6:9:6:7:4:5:4:5:4:5:4:7:8:7:8:11 ', 'True1:6:7:8:7:4:5:4:5:4:5:4:7:4:5:4:5:4:7:8:7:6:1:6:9:10:9:10:9:10:9:6:7:6:9:10:9:6:7:4:5:4:7:8:7:4:7:6:1:6:7:8:11 ', 'True1:2:1:2:1:6:7:8:3:8:11 ', 'True1:6:9:6:1:6:9:6:9:10:9:6:7:4:7:8:3:8:3:8:11 ', 'True1:2:1:6:1:2:1:2:1:6:7:4:7:4:7:8:3:8:3:8:7:4:5:4:5:4:…
1	18	46	319	44	0.9565217391304348	1.491561805577963	0.6220295867372446	21.585000000000008	1309.7400000000002	0.030417149478563152:0.008256083429895712:0.012601390498261877:0.02100231749710313:0.015353418308227115:0.058082271147161066:0.038238702201622246:0.023899188876013906:0.40396871378910776:0.38180764774044035:0.006373117033603708	['True1:1:6:9:10:9:10:9:10:9:6:1:2:1:6:1:6:7:6:9:10:9:10:9:6:1:2:1:2:1:6:1:6:1:6:1:2:1:6:1:6:9:6:7:8:3:8:7:8:11 ', 'True1:2:1:6:1:6:9:6:7:8:7:8:7:8:7:6:7:4:5:4:5:4:7:8:3:8:7:4:7:6:7:6:1:6:7:6:1:2:1:6:7:6:7:4:5:4:7:8:11 ', 'True1:2:1:6:1:2:1:6:1:2:1:6:7:8:7:6:1:2:1:6:7:6:1:6:9:6:9:10:9:10:9:10:9:6:7:6:1:6:7:6:7:6:7:4:7:4:7:4:7:6:7:6:1:6:1:6:9:10:9:10:9:6:7:6:1:6:9:10:9:10:9:10:9:6:7:4:5:4:7:6:1:6:…
1	18	97	604	87	0.8969072164948454	1.9384610475792667	0.8084010463547313	21.946999999999996	3599.9999999999995	0.27517917289234434:0.18479499582140957:0.0012915643123053158:0.0862562362296452:0.08152050041785905:0.18915085977663534:0.08868741611163168:0.00876237749132626:0.042393699192139186:0.03975992098665383:0.0022032567680502443	['True1:6:9:6:7:6:7:8:11 ', 'True1:6:7:6:7:6:7:8:11 ', 'True1:6:1:2:1:2:1:6:1:2:1:6:1:2:1:6:1:6:1:2:1:6:7:8:7:4:7:8:3:8:11 ', 'True1:6:9:6:1:2:1:2:1:6:1:6:1:2:1:2:1:6:7:6:1:6:7:4:5:4:7:8:11 ', 'True1:6:1:2:1:2:1:6:1:2:1:6:1:6:9:6:9:10:9:10:9:10:9:10:9:6:9:6:1:6:7:4:5:4:5:4:5:4:5:4:7:6:7:8:11 ', 'True1:6:7:8:7:4:5:4:7:6:1:6:1:2:1:2:1:6:7:8:11 ', 'False1:6:1:6:1:6:1:6:1:6:1:6:1:6:1:6:1:6:1:6:1:6:1:…
1	18	69	581	64	0.927536231884058	2.083851407766414	0.8690335359536099	29.454625000000007	2785.096000000001	0.17799812667549497:0.08362133006039857:0.0026484932657213915:0.10551984755014374:0.10274215949097251:0.11466037918671877:0.09860792610057814:0.00684732405284067:0.20038112464067698:0.10490617228125707:0.0020671166951971836	['True1:1:2:1:6:9:10:9:10:9:10:9:10:9:10:9:6:7:8:7:8:7:6:9:10:9:10:9:6:9:10:9:6:1:2:1:2:1:6:7:6:7:6:1:2:1:6:1:2:1:2:1:2:1:6:1:6:9:10:9:6:7:8:11 ', 'True1:6:1:6:1:2:1:6:7:6:7:8:11 ', 'True1:6:1:6:9:6:9:6:7:6:9:6:9:6:1:2:1:6:9:10:9:6:7:4:7:6:7:6:9:6:7:6:1:2:1:2:1:6:7:6:9:6:7:6:1:2:1:6:9:6:7:6:1:2:1:2:1:2:1:6:1:2:1:2:1:6:7:6:1:6:7:4:5:4:7:8:7:6:9:10:9:6:9:10:9:6:7:8:11 ', 'True1:2:1:6:7:6:9:6:9:10:9…
1	18	34	602	22	0.6470588235294118	1.9577761909302671	0.8164560867771011	66.80613636363637	3599.999999999999	0.1920612183353438:0.18129900482509048:0.0009047044632086852:0.0621041917973462:0.061180639324487335:0.191458082026538:0.05388645958986731:0.0017528648974668274:0.18991254523522316:0.06502563329312425:0.0004146562123039807	['True1:6:9:10:9:10:9:6:7:6:9:6:9:10:9:10:9:10:9:6:1:2:1:6:1:6:9:10:9:10:9:6:7:6:1:2:1:2:1:2:1:6:1:6:9:10:9:6:1:2:1:2:1:2:1:2:1:2:1:6:7:6:1:2:1:2:1:2:1:6:7:8:3:8:7:6:7:6:7:6:1:2:1:6:7:6:9:6:1:2:1:6:7:8:7:8:7:8:3:8:11 ', 'True1:6:7:6:9:6:7:4:5:4:5:4:5:4:7:6:7:4:5:4:5:4:7:6:9:10:9:6:7:4:5:4:5:4:5:4:5:4:7:8:3:8:7:8:11 ', 'True1:6:1:2:1:2:1:6:1:2:1:2:1:2:1:2:1:6:1:6:7:6:9:10:9:10:9:6:7:8:11 ', 'True1…
1	18	51	843	38	0.7450980392156863	2.092837863672087	0.8727811791503812	34.19034210526316	3600.0	0.20229637603157516:0.1132400430570506:0.06968066020810908:0.014567635450304987:0.009544312881234302:0.1741418490611171:0.08589881593110872:0.08503767491926803:0.16328190407845952:0.08140174620260734:0.0009089821791651717	['True1:1:6:9:10:9:6:9:10:9:10:9:6:1:6:9:10:9:10:9:6:1:2:1:2:1:6:7:6:7:8:3:8:3:8:3:8:11 ', 'True1:6:1:6:1:2:1:6:1:2:1:2:1:2:1:2:1:2:1:6:1:2:1:6:7:8:3:8:3:8:3:8:11 ', 'True1:6:7:4:7:8:3:8:3:8:3:8:3:8:7:8:3:8:7:6:9:6:1:6:7:6:7:8:3:8:11 ', 'True1:6:1:2:1:6:1:2:1:6:9:6:1:2:1:2:1:6:9:6:7:6:9:10:9:10:9:6:7:8:7:8:7:4:7:6:1:2:1:2:1:2:1:2:1:6:9:10:9:6:9:6:7:4:5:4:5:4:7:8:7:6:1:6:1:6:1:2:1:2:1:2:1:2:1:6:7:…
1	18	35	715	23	0.6571428571428571	2.035473948434557	0.8488585683974164	64.46243478260868	3600.000000000001	0.18660923207828123:0.15278664114018295:0.008881089129972347:0.20522229312912146:0.1709742607955754:0.09232078281216763:0.08173792810040417:0.03488619442671772:0.04780897681344395:0.017549457562220806:0.0012231440119123591	['True1:1:2:1:2:1:6:9:6:7:8:7:6:7:4:7:6:1:2:1:6:9:6:7:8:7:6:1:2:1:6:7:4:5:4:7:4:5:4:5:4:7:8:11 ', 'True1:6:7:8:3:8:3:8:3:8:3:8:7:6:7:6:9:10:9:6:1:6:9:10:9:6:9:6:7:6:7:4:7:4:5:4:5:4:5:4:7:6:1:6:9:10:9:10:9:10:9:10:9:10:9:6:1:2:1:6:7:6:9:10:9:10:9:6:7:8:3:8:11 ', 'True1:2:1:2:1:6:1:6:1:2:1:2:1:2:1:6:7:8:7:6:1:2:1:2:1:2:1:2:1:6:9:10:9:6:7:6:1:6:7:4:7:4:7:6:1:2:1:2:1:6:1:6:1:2:1:6:9:6:7:4:5:4:5:4:5:4…
1	18	79	338	74	0.9367088607594937	1.6414897655660594	0.6845544024324391	11.4148108108108	1744.6960000000006	0.24659120144069976:0.2381013635194237:0.0014792899408284023:0.22871108824286082:0.22176485721636224:0.01665809107280679:0.024311808592745048:0.007332132750192951:0.007139181888345768:0.0031515307435039876:0.004759454592230512	['True1:2:1:2:1:2:1:2:1:6:9:6:9:6:1:2:1:6:7:4:5:4:5:4:7:8:7:6:1:2:1:2:1:2:1:6:7:8:3:8:7:6:1:2:1:2:1:2:1:2:1:6:1:2:1:2:1:2:1:2:1:2:1:2:1:2:1:6:7:8:7:6:1:6:9:10:9:6:1:6:9:10:9:10:9:6:9:6:9:6:9:10:9:10:9:6:9:6:9:10:9:6:1:6:7:4:5:4:7:4:7:8:3:8:11 ', 'True1:6:7:8:11 ', 'True1:6:7:4:7:4:5:4:5:4:7:4:7:6:9:10:9:10:9:6:9:10:9:10:9:6:7:4:7:6:7:6:1:2:1:2:1:2:1:2:1:6:7:8:3:8:3:8:11 ', 'True1:2:1:2:1:2:1:2:1:…
1	18	44	322	37	0.8409090909090909	1.723735477728198	0.718853528459806	21.64994594594594	2061.048	0.006204462659380692:0.0034153005464480873:0.08600865209471767:0.0019637978142076503:0.0008253642987249545:0.18778460837887068:0.08629326047358835:0.08700478142076502:0.3169683515482696:0.22247836976320584:0.0010530510018214936	['True1:2:1:6:7:6:9:6:1:6:9:10:9:10:9:10:9:6:9:10:9:6:9:10:9:6:7:6:7:6:9:6:7:8:3:8:3:8:11 ', 'True1:6:7:6:1:2:1:6:9:10:9:10:9:10:9:10:9:10:9:6:9:6:9:6:9:6:9:6:7:6:9:6:9:10:9:10:9:6:7:6:1:6:9:6:7:8:7:4:7:4:7:6:9:6:1:2:1:6:9:10:9:6:9:6:7:6:7:8:11 ', 'True1:6:7:8:7:6:9:6:9:10:9:10:9:6:1:6:7:4:5:4:5:4:7:4:5:4:7:8:3:8:11 ', 'True1:6:9:10:9:6:9:6:9:10:9:6:1:2:1:6:1:2:1:2:1:2:1:2:1:2:1:6:9:6:9:6:7:8:3:8…
1	18	37	962	23	0.6216216216216216	1.9099163020081809	0.7964969628466247	51.08452173913043	3600.0000000000005	0.15328384356527985:0.03489910893210491:0.00011343155665906255:0.04059589377764894:0.04619185057282936:0.176713761768524:0.12166164626999232:0.0013989891987951047:0.21669208373769583:0.20815950997567523:0.0002898806447953821	['True1:2:1:6:9:10:9:6:1:6:9:6:9:6:9:6:7:6:1:6:1:6:9:10:9:10:9:10:9:10:9:6:1:2:1:2:1:2:1:6:1:6:1:6:7:8:7:8:11 ', 'True1:6:1:6:9:6:1:6:7:8:11 ', 'True1:6:9:10:9:10:9:6:1:2:1:2:1:2:1:6:7:8:7:8:3:8:7:6:9:10:9:10:9:6:1:2:1:6:9:10:9:6:1:6:9:10:9:6:7:4:5:4:5:4:5:4:5:4:7:8:11 ', 'True1:6:9:6:7:8:11 ', 'True1:6:1:6:1:2:1:2:1:6:9:10:9:10:9:10:9:10:9:10:9:6:1:6:7:6:1:2:1:2:1:2:1:2:1:6:9:6:7:6:9:10:9:6:7:8:…
2	2	4	656	4	1.0	2.210014220831887	0.8374256201376571	114.61475000000002	458.45900000000006	0.11927642736009045:0.05765969474279254:0.08366308648954211:0.022611644997173545:0.14697569248162803:0.07574901074053138:0.047484454494064444:0.19559072922555115:0.18541548897682306:0.007348784624081402:0.04465799886941775:0.0022611644997173543:0.0022611644997173543:0.009044657998869417	['True1:1:8:9:5:9:5:9:8:1:8:1:8:1:8:9:5:9:5:6:5:9:5:9:5:9:5:6:5:6:5:9:5:9:8:1:8:1:8:9:8:1:8:9:5:6:7:11:10:11:10:13:12 ', 'True1:8:1:8:1:8:1:8:9:5:6:7:11:14:11:7:11:7:6:5:6:3:2:3:4:3:4:3:2:3:2:3:2:3:2:3:4:3:2:3:6:5:6:5:9:5:5:9:5:9:6:5:9:8:9:8:1:8:9:8:9:5:9:8:1:8:1:8:1:8:1:8:9:5:6:3:6:5:9:5:5:9:9:5:6:5:9:5:9:8:1:8:9:8:1:8:1:8:1:8:1:8:9:5:6:5:5:9:9:5:9:6:5:3:4:3:2:3:6:7:11:7:6:5:6:5:9:5:9:8:1:8:1:8:…
2	2	2	132	2	1.0	2.2674710150331228	0.8591973314060941	57.8225	115.645	0.08333333333333333:0.02564102564102564:0.07692307692307693:0.019230769230769232:0.16025641025641027:0.17307692307692307:0.10897435897435898:0.12179487179487179:0.15384615384615385:0.01282051282051282:0.03205128205128205:0.01282051282051282:0.01282051282051282:0.00641025641025641	['True1:8:1:8:9:5:9:5:9:5:9:5:9:5:9:5:6:5:9:8:9:5:6:7:6:5:9:5:6:7:6:5:6:3:6:5:9:5:9:8:1:8:9:5:6:7:6:7:6:3:2:3:6:5:9:5:9:8:9:5:9:8:1:8:9:5:9:5:6:7:6:7:6:5:9:5:6:7:6:7:7:6:6:5:6:3:2:3:2:3:2:3:4:3:4:3:6:3:6:7:6:7:11:10:13:12 ', 'True1:8:9:8:1:8:1:8:1:8:1:8:1:8:1:8:1:8:9:8:1:9:8:5:9:5:9:5:6:3:4:3:7:6:11:14:11:7:7:6:6:7:11:7:6:7:11:10:13:12 ']
2	2	6	757	4	0.6666666666666666	1.8225137090604255	0.6905926933107305	47.03875	548.155	0.23385012919896642:0.009366925064599484:0.04425064599483204:0.00904392764857881:0.12209302325581395:0.06556847545219638:0.0103359173126615:0.2910206718346253:0.1960594315245478:0.0035529715762273903:0.010012919896640826:0.0012919896640826874:0.0022609819121447027:0.0012919896640826874	['False1:8:1:8:1:8:9:8:1:8:9:5:6:5:9:8:1:8:1:8:1:8:1:8:1:8:9:5:9:8:1:8:1:8:1:8:1:8:1:8:1:8:1:8:1:8:1:8:9:8:1:8:1:8:9:5:9:5:9:5:9:8:1:8:1:8:9:5:6:3:4:3:6:5:6:5:6:5:6:3:2:3:2:3:6:5:6:5:9:5:6:3:6:7:6:3:6:5:9:8:1:8:1:8:1:8:1:8:9:8:9:8:1:9:8:9:5:5:6:9:1:8:1:8:1:8:8:1:9:8:1:1:8:1:8:9:5:6:5:9:1:8:9:5:6:5:9:8:1:8:1:8:9:1:8:8:1:8:1:8:1:9:5:5:6:8:9:8:1:8:1:8:8:1:9:8:1:8:1:8:1:8:1:8:9:8:1:1:8:1:8:1:8:9:1:8:…
2	2	3	341	3	1.0	2.3376782355199075	0.8858004747705545	93.85833333333333	281.575	0.08360655737704918:0.003278688524590164:0.07049180327868852:0.014754098360655738:0.04262295081967213:0.14918032786885246:0.11311475409836065:0.11639344262295082:0.054098360655737705:0.06393442622950819:0.1819672131147541:0.004918032786885246:0.01639344262295082:0.08524590163934426	['True1:8:9:8:9:8:1:8:9:5:6:7:6:7:6:3:6:5:9:5:6:5:9:8:1:8:9:5:6:7:6:5:6:3:6:5:6:7:6:3:6:3:6:7:6:5:9:8:9:5:9:5:9:8:9:5:6:5:9:8:9:8:1:8:9:5:6:3:6:5:6:7:6:3:6:7:6:7:11:14:11:14:11:10:13:12 ', 'True1:8:1:8:1:8:1:8:9:8:9:5:6:7:6:7:11:14:11:14:11:7:6:7:11:14:11:14:11:7:7:6:11:7:6:3:6:3:6:3:6:3:6:3:6:7:11:10:13:10:11:10:11:14:11:14:11:7:6:7:11:10:11:14:11:14:11:10:13:10:11:14:11:7:11:6:7:11:14:11:14:11:…
2	2	4	952	1	0.25	2.1175877399256033	0.8024030839202425	143.51	683.51	0.06839290740219532:0.06614128905150576:0.21812552772305094:0.14832535885167464:0.1179285111173656:0.0698001688713763:0.017450042217844075:0.1238390092879257:0.15311004784688995:0.0014072614691809737:0.011820996341120181:0.00028145229383619476:0.0005629045876723895:0.0028145229383619475	['True1:8:1:8:1:8:1:8:9:5:9:5:9:8:1:8:9:5:9:5:9:5:9:8:1:8:1:8:1:8:1:8:1:8:1:8:1:8:9:8:1:8:9:8:9:8:1:8:1:8:1:8:1:8:1:8:1:8:1:8:1:8:1:8:1:8:1:8:9:5:9:5:9:5:9:8:1:8:8:9:1:8:1:8:1:8:9:5:9:5:9:8:1:8:1:8:1:8:1:8:8:1:9:9:5:9:5:9:5:8:1:8:9:8:1:8:9:8:1:8:9:5:9:8:1:8:1:8:1:8:9:9:5:5:9:8:1:8:9:5:9:5:9:5:9:9:5:9:5:9:5:5:9:8:8:9:1:8:9:9:5:9:5:8:1:8:9:9:5:5:9:5:6:5:6:3:4:3:4:3:4:3:2:3:4:3:4:3:6:7:6:3:4:3:4:3:4…
2	2	5	159	5	1.0	2.50682469014977	0.949893987530477	31.446399999999993	157.23199999999997	0.10087719298245613:0.039473684210526314:0.10087719298245613:0.02631578947368421:0.06140350877192982:0.10526315789473684:0.09649122807017543:0.13596491228070176:0.08333333333333333:0.039473684210526314:0.10964912280701754:0.021929824561403508:0.03508771929824561:0.043859649122807015	['True1:8:9:8:1:8:9:8:1:8:1:8:9:8:9:5:6:3:4:3:6:3:6:7:11:14:11:7:6:7:6:5:6:7:11:14:11:7:11:14:11:14:11:14:11:7:11:14:11:10:13:12 ', 'True1:8:9:5:6:7:11:14:11:7:6:3:6:3:4:3:4:3:4:3:6:7:6:3:2:3:6:3:4:3:2:3:4:3:6:7:6:7:11:10:13:10:13:12 ', 'True1:8:1:8:1:8:1:8:1:8:1:8:1:8:9:5:9:8:1:8:9:8:9:5:9:5:6:5:6:7:11:10:13:10:13:10:11:10:13:12 ', 'True1:8:1:8:9:8:1:8:1:8:1:8:9:8:9:5:9:8:1:8:9:5:9:5:6:7:6:3:2:3…
2	2	4	670	3	0.75	2.2114115497391724	0.837955100453073	94.33433333333333	463.003	0.028145695364238412:0.01545253863134658:0.10485651214128035:0.05573951434878587:0.2185430463576159:0.22350993377483444:0.05905077262693157:0.07229580573951434:0.08774834437086093:0.01379690949227373:0.08002207505518764:0.0016556291390728477:0.003863134657836645:0.03532008830022075	['True1:8:9:8:9:5:6:3:6:7:11:14:11:7:6:7:6:5:6:5:6:3:2:3:4:3:2:3:4:3:4:3:4:3:4:3:4:3:2:3:6:7:6:5:6:7:6:3:2:3:6:5:6:5:6:5:6:5:6:5:6:5:9:8:9:8:1:8:9:8:1:8:9:5:9:5:6:5:6:5:9:5:6:5:6:5:6:5:6:5:6:5:6:5:6:5:6:5:6:6:5:6:5:6:3:4:3:4:3:2:3:4:3:4:3:4:3:4:3:6:5:6:5:9:8:9:5:6:7:11:7:6:3:4:3:6:7:11:14:11:10:13:12 ', 'True1:8:9:5:6:7:11:7:11:14:11:7:6:3:4:3:4:3:2:3:5:6:3:6:5:9:5:9:8:9:8:9:5:6:5:5:6:7:11:14:11:…
2	2	1	160	1	1.0	2.2017233757586516	0.8342840267436082	119.015	119.015	0.03111111111111111:0.07111111111111111:0.24888888888888888:0.1288888888888889:0.04:0.15555555555555556:0.1111111111111111:0.08888888888888889:0.05333333333333334:0.008888888888888889:0.04888888888888889:0.0044444444444444444:0.0044444444444444444:0.0044444444444444444	['True1:8:9:8:9:8:1:8:1:8:1:8:9:8:9:8:9:8:9:8:9:8:1:8:9:8:8:9:8:1:8:1:8:8:9:5:6:5:6:7:11:7:6:5:6:7:11:7:6:5:6:5:9:8:9:8:5:6:7:11:7:6:7:6:5:6:7:11:7:6:3:6:7:11:7:6:7:11:7:11:14:7:11:6:3:6:5:6:5:6:7:6:7:6:3:2:3:6:3:4:3:2:3:6:7:6:7:6:7:6:7:6:3:4:3:2:3:4:3:6:7:7:11:6:3:4:3:4:3:6:3:2:3:4:3:4:3:4:3:2:3:4:3:6:3:2:3:4:3:4:3:2:3:4:3:6:7:6:3:4:3:3:4:3:3:2:3:2:3:6:3:2:3:2:3:2:3:2:3:4:4:3:3:4:3:4:3:4:3:4:3:2…
2	2	5	791	3	0.6	2.077588001045476	0.7872462555970174	55.39833333333334	526.1949999999999	0.007735281478298238:0.10313708637730984:0.26256983240223464:0.1379458530296519:0.11130210571551354:0.1572840567253975:0.061452513966480445:0.04512247529007306:0.08852599914052428:0.0021486892995272885:0.015470562956596476:0.001289213579716373:0.001289213579716373:0.004727116458960034	['False1:8:9:8:9:8:9:8:9:5:6:5:9:5:9:5:9:5:9:5:9:5:9:5:6:3:4:3:4:3:6:7:6:3:6:5:9:5:6:3:4:3:2:3:4:3:4:3:4:3:6:3:2:3:4:3:6:3:2:3:6:7:6:3:2:3:4:3:6:5:9:8:9:5:9:5:9:8:9:5:9:5:6:5:5:9:8:1:8:9:8:1:8:9:5:6:3:2:3:6:3:6:3:4:3:4:3:2:3:4:3:6:5:9:5:5:9:8:9:5:9:5:9:5:6:7:6:3:4:3:4:3:2:3:4:3:4:3:4:3:4:3:4:3:2:3:4:3:6:5:9:8:9:8:9:5:9:5:6:3:2:3:4:3:6:5:9:5:6:3:2:3:2:3:4:3:6:3:6:3:6:3:2:3:4:3:4:3:6:5:9:5:9:8:9:5:…
2	2	6	380	6	1.0	2.125717392267143	0.8054835976515319	55.63466666666667	333.808	0.24284077892325315:0.025200458190148912:0.07216494845360824:0.01718213058419244:0.06414662084765177:0.08018327605956473:0.048109965635738834:0.26918671248568155:0.09163802978235967:0.013745704467353952:0.048109965635738834:0.006872852233676976:0.008018327605956471:0.012600229095074456	['True1:8:1:8:1:8:1:8:1:8:1:8:1:8:1:8:1:8:1:8:1:8:1:8:9:8:1:8:1:8:1:1:8:1:8:1:8:1:8:1:8:1:8:1:8:1:8:1:8:1:8:1:8:1:8:1:8:1:8:1:8:1:8:9:8:1:8:1:8:8:1:1:8:1:8:9:8:1:8:1:8:9:5:9:5:6:3:6:3:2:3:2:3:2:3:4:3:4:3:2:3:2:3:2:3:6:7:11:7:11:7:11:7:6:7:6:3:2:3:6:7:6:3:6:5:9:5:6:7:11:14:11:7:6:5:9:5:6:3:2:3:6:5:6:3:6:5:9:8:1:8:1:8:1:8:1:8:1:1:8:9:5:9:8:1:8:1:8:1:8:1:8:1:8:9:5:9:8:9:8:1:8:9:5:9:8:1:8:1:8:1:8:1:1…
2	6	7	343	5	0.7142857142857143	1.6704505770971176	0.6329724475294549	86.65259999999999	793.2630000000001	0.300328677074774:0.011503697617091208:0.03533278553820871:0.010682004930156122:0.02259654889071487:0.031635168447000823:0.01437962202136401:0.3771569433032046:0.15858668857847166:0.008627773212818405:0.017666392769104356:0.002054231717337716:0.004108463434675432:0.005341002465078061	['False1:8:9:8:9:8:1:8:1:8:1:8:1:8:1:8:1:8:1:8:9:8:1:8:9:8:1:8:1:8:9:8:1:8:1:8:1:8:9:8:1:8:1:8:1:8:1:8:1:8:9:8:1:8:1:8:1:8:9:8:1:8:1:8:1:8:9:8:9:8:1:8:1:8:9:8:9:8:9:8:1:8:1:8:9:8:9:8:1:8:1:8:9:8:9:8:9:8:9:8:1:8:1:8:9:8:9:8:9:8:9:8:9:8:1:8:9:8:1:8:1:8:1:8:1:8:9:8:9:8:1:8:9:8:9:8:1:8:1:8:1:8:1:8:9:8:8:1:1:8:1:8:9:8:1:8:9:8:9:8:9:8:1:8:1:8:1:8:1:8:9:8:9:8:1:8:1:8:1:8:1:8:1:8:1:8:9:8:8:1:9:8:1:8:1:8:…
2	6	4	204	4	1.0	2.3163926320472994	0.8777348661785231	89.303	357.212	0.0625:0.0175:0.0675:0.03:0.175:0.08:0.0625:0.1275:0.2125:0.0225:0.085:0.01:0.0125:0.035	['True1:8:1:8:9:8:1:8:9:8:9:5:6:5:6:7:6:7:11:14:11:14:11:14:11:10:13:12 ', 'True1:8:1:8:9:5:6:7:6:5:6:5:9:5:9:5:9:8:1:8:1:8:1:8:9:5:9:5:9:5:9:5:9:8:1:8:9:5:9:5:6:3:6:7:11:14:11:7:6:5:6:5:6:7:11:14:11:10:11:7:6:5:6:3:4:3:4:3:4:3:6:7:11:10:13:10:13:12 ', 'True1:8:1:8:9:8:9:8:1:8:1:8:1:8:9:8:9:5:9:8:9:5:9:5:9:5:6:5:6:7:11:7:11:7:6:3:4:3:6:7:11:7:11:14:11:14:11:7:6:7:11:14:11:14:11:7:11:7:11:10:11:10…
2	6	7	512	4	0.5714285714285714	2.05473865117817	0.778588107245751	86.827	887.308	0.01928374655647383:0.010330578512396695:0.06508264462809918:0.011363636363636364:0.1890495867768595:0.14359504132231404:0.07541322314049587:0.18732782369146006:0.2190082644628099:0.007575757575757576:0.060950413223140494:0.0013774104683195593:0.003787878787878788:0.005853994490358127	['True1:8:1:8:9:5:6:7:6:5:6:3:6:5:9:5:9:8:1:8:1:8:9:8:9:5:9:8:9:8:9:8:9:5:6:5:9:8:9:8:1:8:1:8:9:5:6:5:6:3:4:3:2:3:6:5:9:8:9:8:9:5:6:5:6:3:6:5:6:7:6:5:6:7:6:3:6:3:6:5:6:5:9:5:6:7:11:10:11:14:11:14:11:10:13:10:13:12 ', 'True1:8:9:8:9:8:1:8:9:8:1:8:1:8:9:5:6:7:6:5:9:8:9:8:9:5:6:5:6:5:9:5:6:5:6:3:2:3:4:3:6:5:9:5:6:5:6:5:6:3:6:7:11:10:11:10:11:7:6:5:9:5:6:5:6:5:6:7:6:7:11:14:11:14:11:10:13:10:11:14:11…
2	6	4	413	0	0.0	1.8742757133567485	0.7102065166693421	0.0	720.0	0.24640371229698377:0.010208816705336427:0.02320185614849188:0.007424593967517401:0.10951276102088167:0.07053364269141531:0.028306264501160094:0.3252900232018561:0.12575406032482597:0.0060324825986078886:0.03665893271461717:0.0:0.0004640371229698376:0.010208816705336427	['False1:8:1:8:1:8:9:5:6:7:11:14:11:14:11:7:6:5:6:3:2:3:6:7:6:5:6:5:6:7:6:7:6:3:6:3:6:7:11:10:11:10:11:10:13:10:11:10:11:7:6:5:9:8:1:8:9:5:9:8:1:8:9:8:1:8:1:8:9:8:9:5:6:3:2:3:6:3:6:7:11:14:11:7:11:10:11:14:11:14:11:10:11:14:11:7:6:5:9:8:9:5:6:7:11:7:6:3:4:3:4:3:2:3:4:3:2:3:4:3:2:3:4:3:6:3:6:3:2:3:4:3:2:3:2:3:4:3:2:3:2:3:4:3:4:3:4:3:4:3:4:3:2:3:2:3:2:3:6:7:6:7:6:5:6:7:6:7:11:7:6:3:2:3:4:3:4:3:4:3:…
2	6	5	282	4	0.8	2.2666530355267125	0.8588873800089679	67.46724999999999	449.86899999999997	0.04676753782668501:0.039889958734525444:0.14442916093535077:0.07427785419532325:0.1733149931224209:0.2297111416781293:0.061898211829436035:0.07977991746905089:0.055020632737276476:0.016506189821182942:0.04951856946354883:0.005502063273727648:0.0068775790921595595:0.016506189821182942	['True1:8:1:8:1:8:9:8:1:8:1:8:1:8:9:8:9:5:6:7:6:7:6:5:9:8:9:5:9:8:1:8:1:8:1:8:9:8:1:8:9:8:9:8:1:8:1:8:1:8:1:8:1:8:9:5:9:8:1:8:9:5:9:8:1:8:1:8:9:8:1:8:9:5:6:7:6:3:2:3:2:3:4:3:6:5:6:7:6:3:4:3:4:3:4:3:4:3:2:3:2:3:6:5:6:7:11:10:11:10:11:14:11:14:11:14:11:10:13:12 ', 'True1:8:9:8:9:5:6:5:6:5:6:3:6:7:6:7:11:10:11:7:11:14:11:7:11:7:11:7:11:10:13:12 ', 'False1:8:9:5:6:3:4:3:2:3:4:3:4:3:6:7:6:3:4:3:4:3:4:…
2	6	5	453	2	0.4	1.749673970335942	0.6629920277597845	129.3505	798.701	0.012130033964095099:0.011887433284813197:0.06040756914119359:0.023774866569626393:0.3471615720524017:0.08951965065502183:0.03760310528869481:0.04245511887433285:0.3330907326540514:0.006307617661329452:0.026443474041727318:0.00048520135856380397:0.002183406113537118:0.006550218340611353	['True1:8:9:5:6:7:6:3:6:5:9:5:9:5:9:8:9:5:9:5:9:5:9:5:6:3:4:3:4:3:6:7:11:7:11:7:6:7:11:10:13:10:11:10:13:10:11:7:6:3:4:3:4:3:6:7:11:7:11:7:6:3:4:3:4:3:6:5:6:5:9:8:9:5:6:3:6:5:6:7:6:7:11:10:11:14:11:10:13:12 ', 'False1:8:9:8:9:8:9:8:1:8:1:8:9:5:6:5:9:5:9:8:1:8:1:8:1:8:1:8:9:8:9:8:1:8:9:5:9:5:6:7:11:7:6:3:6:7:11:7:11:14:11:7:11:7:6:3:2:3:4:3:2:3:6:3:4:3:2:3:4:3:4:3:2:3:2:3:2:3:2:3:6:3:6:7:11:7:6:3:…
2	6	8	1195	2	0.25	1.8213135805497243	0.6901379367970187	56.7255	1193.451	0.0009913905557004958:0.040125228280720064:0.14625619619097313:0.020453952517610226:0.25447430211322725:0.2812418471171406:0.12105400469606052:0.0016175319593008087:0.1001826245760501:0.0006261414036003131:0.031776676232715885:0.00010435690060005218:0.00020871380120010435:0.0008870336551004435	['True1:8:9:5:9:5:6:3:2:3:2:3:2:3:6:5:6:5:6:3:6:5:9:5:6:5:6:5:9:8:9:5:9:5:6:5:6:7:11:14:11:10:13:12 ', 'False1:8:1:8:9:5:6:3:2:3:4:3:4:3:4:3:2:3:6:3:6:3:2:3:4:3:6:3:4:3:6:5:9:5:9:8:9:5:9:8:1:8:9:5:6:5:9:8:9:8:1:8:9:8:1:8:9:8:9:5:9:5:6:7:11:14:11:10:11:14:11:14:11:10:11:10:11:14:11:7:6:7:6:3:6:5:6:5:9:5:6:3:6:7:6:3:2:3:4:3:6:7:6:3:6:5:9:8:1:8:1:8:9:5:9:5:9:5:9:5:9:5:6:3:2:3:2:3:6:5:9:5:6:7:11:10:1…
2	6	10	329	9	0.9	2.3726081532529584	0.8990362303341304	48.75555555555555	618.8	0.02569832402234637:0.03128491620111732:0.19441340782122904:0.1441340782122905:0.049162011173184354:0.10279329608938548:0.10949720670391061:0.04692737430167598:0.05027932960893855:0.03910614525139665:0.1329608938547486:0.01005586592178771:0.017877094972067038:0.04581005586592179	['True1:8:9:5:9:5:9:8:9:8:1:8:9:5:6:5:6:7:11:14:11:7:11:14:11:7:6:5:9:5:6:3:6:5:6:7:6:5:9:8:9:5:6:7:11:7:11:7:11:7:11:14:11:10:11:7:6:3:4:3:6:3:2:3:2:3:4:3:4:3:4:3:2:3:4:3:2:3:6:7:6:7:6:7:11:10:13:12 ', 'False1:8:9:8:1:8:9:8:1:8:9:5:6:5:6:7:11:7:11:10:13:10:11:14:11:14:11:14:11:7:11:10:11:14:11:7:6:7:11:7:6:5:6:3:4:3:4:3:6:3:2:3:4:3:2:3:4:3:4:3:4:3:6:5:9:5:6:7:6:7:11:10:11:7:6:5:9:5:6:5:9:5:9:8:9…
2	6	5	236	4	0.8	2.440288217495525	0.924681775613904	70.78275	463.1310000000001	0.04852320675105485:0.02531645569620253:0.1308016877637131:0.06329113924050633:0.10759493670886076:0.14556962025316456:0.06329113924050633:0.09915611814345991:0.10337552742616034:0.027426160337552744:0.10126582278481013:0.008438818565400843:0.012658227848101266:0.06329113924050633	['False1:8:1:8:9:8:9:8:1:8:9:8:1:8:9:8:9:8:1:8:9:8:9:5:6:5:6:3:6:7:6:5:6:5:9:8:9:5:9:5:9:5:9:5:6:5:6:7:6:7:6:5:9:8:1:8:1:8:1:8:1:8:9:5:9:8:9:8:9:5:6:3:6:7:11:14:11:14:11:7:11:14:11:7:11:10:11:10:11:14:11:14:11:14:11:14:11:7:6:3:2:3:4:3:4:3:4:3:4:3:2:3:2:3:2:3:2:3:2:3:4:3:4:3:4:3:4:3:2:3:4:3:2:3:4:3:4:3:6:3:6:7:11:14:11:10:11:14:11:14:11:7:6:3:2:3:4:3 ', 'True1:8:9:5:6:7:11:7:6:5:6:3:6:7:6:7:6:5:9…
2	6	5	186	5	1.0	2.440273088104388	0.9246760427368774	62.333400000000005	311.66700000000003	0.059748427672955975:0.02830188679245283:0.10062893081761007:0.025157232704402517:0.1320754716981132:0.13836477987421383:0.06289308176100629:0.11320754716981132:0.1320754716981132:0.0440251572327044:0.09433962264150944:0.015723270440251572:0.0220125786163522:0.031446540880503145	['True1:8:1:8:9:8:9:5:9:5:9:8:9:8:9:5:6:7:11:14:11:10:11:14:11:7:6:7:6:3:4:3:2:3:6:7:11:14:11:10:11:7:11:14:11:10:13:12 ', 'True1:8:1:8:1:8:9:8:9:5:6:5:9:8:9:5:6:5:6:5:6:3:4:3:4:3:6:5:9:5:6:3:6:5:9:5:9:5:9:8:1:8:9:5:6:3:2:3:6:3:2:3:2:3:4:3:2:3:6:5:6:3:6:7:6:3:6:7:11:10:11:7:11:10:11:10:13:12 ', 'True1:8:9:8:1:8:9:8:9:8:9:5:9:8:1:8:1:8:1:8:9:5:9:5:6:3:2:3:4:3:6:5:9:5:6:3:6:5:9:5:6:5:9:5:9:8:1:8:9:…
2	10	6	223	6	1.0	2.4687254944662462	0.935457319082248	72.55033333333334	435.302	0.08114035087719298:0.03728070175438596:0.10307017543859649:0.03289473684210526:0.1162280701754386:0.13157894736842105:0.07456140350877193:0.12719298245614036:0.10964912280701754:0.03728070175438596:0.08114035087719298:0.013157894736842105:0.02631578947368421:0.02850877192982456	['True1:8:1:8:9:8:1:8:9:5:6:7:6:5:9:8:1:8:9:5:6:5:6:5:9:8:1:8:1:8:9:8:1:8:1:8:1:8:9:5:9:8:9:5:9:8:9:8:9:8:1:8:1:8:1:8:9:5:9:8:1:8:9:5:6:3:6:7:11:14:11:7:6:7:11:10:13:10:13:10:13:12 ', 'True1:8:9:8:9:5:6:3:6:5:9:8:1:8:9:8:9:5:6:3:4:3:4:3:4:3:6:7:6:5:6:7:11:14:11:7:11:14:11:7:11:7:6:5:6:5:9:5:6:7:11:7:6:5:6:5:9:5:9:8:9:5:6:7:11:10:13:12 ', 'True1:8:1:8:1:8:1:8:9:5:6:3:6:3:6:7:11:7:6:7:6:3:4:3:6:3:4…
2	10	9	232	9	1.0	2.4500513987130086	0.9283812713042484	55.745444444444445	501.709	0.035211267605633804:0.07570422535211267:0.18485915492957747:0.04225352112676056:0.06338028169014084:0.15140845070422534:0.08098591549295775:0.051056338028169015:0.05457746478873239:0.08098591549295775:0.10035211267605634:0.01584507042253521:0.040492957746478875:0.022887323943661973	['True1:8:9:5:9:5:6:3:6:7:11:14:11:7:11:14:11:14:11:10:13:10:13:10:11:7:6:5:9:5:6:3:4:3:6:3:6:7:6:7:11:14:11:7:6:7:11:10:11:10:13:10:11:14:11:10:11:14:11:14:11:10:11:10:13:10:13:12 ', 'True1:8:9:5:9:8:9:5:6:7:6:7:6:5:6:7:6:7:11:14:11:10:11:7:11:7:11:10:13:12 ', 'True1:8:1:8:9:5:6:3:2:3:4:3:2:3:4:3:6:5:9:5:9:8:1:8:1:8:9:5:6:3:4:3:6:3:2:3:6:3:4:3:6:5:6:5:9:8:9:5:6:7:6:5:6:5:6:7:11:7:6:7:6:7:6:3:4:3…
2	10	6	286	5	0.8333333333333334	2.4314306557681875	0.9213254401421661	97.804	669.02	0.04138851802403204:0.03871829105473965:0.1321762349799733:0.03337783711615487:0.12149532710280374:0.16154873164218958:0.07209612817089453:0.07343124165554073:0.09746328437917223:0.06141522029372497:0.1081441922563418:0.006675567423230975:0.020026702269692925:0.03204272363150868	['False1:8:1:8:9:5:6:5:6:7:11:7:6:5:9:5:6:5:9:5:6:5:9:5:6:3:2:3:4:3:4:3:2:3:6:3:6:7:11:10:11:14:11:10:11:7:6:3:4:3:6:5:9:8:9:5:9:8:1:8:9:8:1:8:9:8:1:8:1:8:1:8:1:8:1:8:9:8:1:8:1:8:1:8:9:5:9:8:9:8:9:5:9:8:9:5:9:5:6:7:11:10:13:10:11:14:11:7:6:5:9:5:9:8:9:8:1:8:1:8:1:8:1:8:1:8:9:5:9:8:9:5:9:5:9:5:9:8:1:8:1:8:1:8:1:8:1:8:1:8:9:5:6:5:6:7:11:7:6:3:4:3:2:3:6:3:2:3:4 ', 'True1:8:9:5:6:7:6:3:6:7:6:5:9:5:6:…
2	10	18	564	16	0.8888888888888888	2.1859463668274994	0.8283057523218653	77.50974999999997	1600.1559999999995	0.06200491668942912:0.013111171810980607:0.09150505326413548:0.03933351543294182:0.22125102431029772:0.10816716744059:0.04916689429117727:0.10406992624965856:0.2272603113903305:0.012291723572794318:0.04561595192570336:0.004370390603660202:0.0071018847309478285:0.014750068287353183	['True1:8:1:8:9:5:6:5:9:5:6:5:9:5:9:5:9:5:6:5:9:5:6:7:11:14:11:7:11:14:11:10:11:10:11:14:11:7:11:7:6:5:9:5:6:5:6:3:4:3:2:3:2:3:6:7:6:5:6:5:9:5:6:3:2:3:6:5:6:3:2:3:4:3:2:3:6:7:6:7:11:14:11:7:11:10:13:10:13:10:11:7:6:5:9:8:1:8:1:8:1:8:9:5:9:8:9:8:9:8:9:5:6:5:9:5:9:5:9:5:6:7:11:14:11:7:6:7:11:10:13:12 ', 'True1:8:9:8:1:8:9:5:9:5:9:5:6:5:9:8:9:8:9:5:9:8:9:5:9:8:1:8:9:5:6:3:4:3:4:3:4:3:6:7:11:14:11:14…
2	10	7	417	5	0.7142857142857143	1.9104847981364885	0.7239269782801624	104.03799999999998	880.1899999999999	0.005272672491714371:0.12684543537210002:0.17460078336848447:0.04519433564326605:0.00949081048508587:0.16059053931907202:0.00783368484483278:0.00949081048508587:0.011298583910816512:0.00391684242241639:0.2237119614341669:0.0007532389273877674:0.0016571256402530884:0.21934317565531786	['True1:8:9:8:1:8:1:8:9:5:9:5:6:7:11:7:11:10:13:10:11:7:11:7:6:7:11:14:11:14:11:14:11:14:11:10:11:10:13:10:11:7:6:5:6:3:4:3:6:7:6:3:6:3:4:3:2:3:4:3:2:3:6:3:6:3:2:3:2:3:2:3:6:3:4:3:4:3:2:3:6:3:2:3:2:3:2:3:4:3:6:5:6:7:11:10:11:7:11:14:11:10:13:12 ', 'True1:8:1:8:9:8:9:8:1:8:9:8:9:5:6:3:6:7:11:7:6:7:11:14:11:10:13:12 ', 'False1:8:1:8:9:5:9:5:9:5:6:3:4:3:4:3:6:3:6:5:6:7:6:3:2:3:2:3:4:3:4:3:6:5:9:8:1:…
2	10	35	1399	20	0.5714285714285714	2.1622963346750668	0.8193442068915958	48.5535	3600.0000000000005	0.011556989437397799:0.12206655765236223:0.16115702479338842:0.12352499226587704:0.017766385291907896:0.15468245900914837:0.16188624210014585:0.013324788968930924:0.006474565784240067:0.04105714411985681:0.142374154770849:0.00044194988288328104:0.0017898970256772881:0.04189684889733504	['True1:8:1:8:1:8:1:8:1:8:1:8:9:8:9:5:9:5:6:7:11:7:6:5:6:7:11:14:11:10:13:10:13:10:11:14:11:14:11:14:11:10:11:10:13:12 ', 'False1:8:9:8:1:8:1:8:1:8:1:8:9:8:9:8:1:8:9:8:9:8:1:8:1:8:1:8:1:8:9:5:9:5:9:8:1:8:1:8:1:8:9:8:9:5:9:8:9:8:9:8:9:8:9:8:1:8:1:8:1:8:1:8:9:5:9:5:6:7:6:7:6:3:6:3:6:7:11:10:11:14:11:14:11:10:11:10:11:14:11:14:11:14:11:10:11:7:11:7:6:7:11:10:13:10:11:10:11:7:6:3:2:3:4:3:4:3:6:7:6:7:…
2	10	19	957	11	0.5789473684210527	1.9918962610737525	0.754775668842384	72.29563636363635	2235.252	0.010011778563015312:0.08752944640753828:0.14840989399293286:0.006146937573616019:0.1353062426383981:0.15072879858657243:0.20513103651354533:0.015717020023557127:0.011336866902237928:0.008355418138987044:0.2104313898704358:0.00040488810365135454:0.000625736160188457:0.009864546525323911	['False1:1:8:9:5:6:7:11:10:13:10:11:7:11:7:11:10:11:7:11:7:11:10:11:7:6:7:11:14:11:7:11:7:11:7:6:3:4:3:6:5:9:8:1:8:1:8:9:5:9:5:6:5:6:5:9:8:1:8:9:5:9:8:1:8:9:5:9:5:6:7:6:5:6:5:6:5:9:8:1:8:9:8:9:5:9:8:9:8:1:8:1:8:1:8:9:8:1:8:1:8:9:8:9:5:9:8:9:8:1:8:9:5:6:3:6:5:9:5:9:8:1:8:1:8:1:8:1:8:1:8:9:8:9:5:6:3:4:3:4:3:6:7:6:5:9:5:6:7:6:5:9:8:9:8:9:5:6:3:2:3:4:3:6:5 ', 'True1:8:9:8:1:8:1:8:1:8:1:8:1:8:1:8:1:8:…
2	10	22	1557	8	0.36363636363636365	2.3142560053244323	0.8769252487826106	106.86387500000001	3374.9109999999996	0.016356281632892346:0.10661872471811307:0.19150724014617082:0.13847145955875168:0.0787133840110996:0.13942899575948253:0.09231430637250113:0.05127704062689309:0.043890332792683645:0.0653274187559846:0.037930158482012:0.00015633244093564967:0.0366794989545268:0.001328825747953022	['False1:8:1:8:1:8:9:8:1:8:9:8:1:8:9:8:1:8:1:8:1:8:9:8:1:8:1:8:9:5:9:5:6:3:4:3:4:3:2:3:6:5:6:7:11:7:6:7:11:7:6:5:6:3:6:3:4:3:4:3:4:3:6:7:6:7:11:7:6:3:2:3:2:3:6:3:2:3:2:3:4:3:2:3:6:7:6:5:6:7:11:14:11:7:11:7:6:3:2:3:6:5:6:5:9:5:6:5:9:5:9:8:1:8:9:5:6:3:4:3:2:3:6:7:11:7:6:3:6:3:4:3:6:5:6:5:9:5:6:7:6:5:6:3:2:3:4:3:2:3:4:3:2:3:2:3:6:7:6 ', 'True1:8:9:8:9:5:6:5:9:8:1:8:9:8:9:5:9:5:9:8:9:5:6:5:9:8:1:8:1:…
2	10	22	480	18	0.8181818181818182	1.6540955276498654	0.6267751401562057	47.66933333333333	1578.048	0.04135576071835083:0.35993423548754266:0.3828253446313393:0.009485266219805236:0.025926394334134312:0.027823447578095357:0.015555836600480587:0.0577968888326799:0.03313519666118629:0.007841153408372329:0.02074111546730745:0.0022764638927532566:0.005185278866826863:0.010117617301125585	['True1:8:9:8:1:8:1:8:9:8:1:8:9:8:9:5:6:3:6:3:2:3:4:3:4:3:2:3:2:3:2:3:2:3:4:3:2:3:6:5:9:5:9:8:1:8:9:5:6:5:9:5:6:3:2:3:2:3:4:3:6:3:6:5:6:5:6:3:2:3:4:3:2:3:4:3:2:3:6:3:4:3:6:7:11:14:11:7:6:7:11:10:11:14:11:7:11:14:11:14:11:14:11:14:11:7:11:7:6:7:6:7:11:7:11:10:13:12 ', 'True1:8:9:5:6:7:6:3:6:5:9:5:6:3:2:3:2:3:6:3:2:3:2:3:6:5:9:8:1:8:9:8:1:8:9:8:1:8:1:8:9:5:9:5:9:5:6:3:6:7:11:10:13:10:13:10:11:10:13…
2	10	9	326	6	0.6666666666666666	1.4093623353161544	0.5340400602519771	71.92916666666666	971.5749999999999	0.009314903846153846:0.051682692307692304:0.06370192307692307:0.006310096153846154:0.40174278846153844:0.016526442307692308:0.009314903846153846:0.016075721153846152:0.4074519230769231:0.002704326923076923:0.009164663461538462:0.0009014423076923077:0.0015024038461538462:0.003605769230769231	['True1:8:1:8:1:8:9:5:6:5:9:5:6:3:2:3:2:3:6:7:11:10:13:12 ', 'True1:8:9:8:9:8:9:5:9:5:6:3:2:3:2:3:6:7:6:5:6:3:6:7:6:5:9:5:6:7:6:3:2:3:2:3:6:7:11:10:13:12 ', 'True1:8:9:5:6:3:4:3:4:3:4:3:2:3:2:3:4:3:2:3:6:5:9:5:6:7:11:10:11:7:11:14:11:14:11:10:11:14:11:7:11:7:6:7:11:14:11:7:11:7:11:10:13:12 ', 'False1:8:1:8:1:8:9:5:6:7:6:3:2:3:6:5:9:8:9:5:9:8:1:8:1:8:1:8:1:8:9:5:9:5:6:5:9:5:6:7:11:7:11:7:6:5:9:5:6…
2	14	35	879	25	0.7142857142857143	1.9191383620913356	0.7272060142668905	67.49047999999999	3487.2619999999997	0.0342981136037518:0.0045147516886571235:0.018443985580793056:0.0034998075105869175:0.24288664123473208:0.2273124978126203:0.11111888846113464:0.15413152276624786:0.16379099149546775:0.006474643894585798:0.020998845063521506:0.0008749518776467294:0.001609911454869982:0.010044447555384453	['True1:8:9:5:6:7:11:10:11:10:13:12 ', 'True1:8:9:8:9:8:9:5:9:5:9:5:9:8:9:8:9:8:1:8:1:8:9:8:1:8:1:8:1:8:1:8:9:8:9:8:9:8:1:8:9:5:9:5:9:5:6:5:9:5:6:7:11:10:11:7:6:3:2:3:2:3:2:3:2:3:2:3:2:3:2:3:6:3:4:3:6:3:6:3:4:3:6:3:2:3:2:3:6:3:2:3:2:3:6:3:6:7:11:10:13:12 ', 'True1:8:1:8:1:8:1:8:9:5:6:5:9:5:9:8:1:8:9:8:9:5:9:5:6:3:6:3:4:3:6:5:6:5:9:5:9:8:1:8:9:5:6:5:6:5:9:8:9:5:9:8:1:8:9:8:9:5:9:8:1:8:1:8:1:8:1:8:…
2	14	48	900	36	0.75	2.0817811886573243	0.7888351515883218	40.47452777777776	3600.0	0.0031408073527953184:0.02340728006083248:0.15353588785664693:0.11234171983998413:0.04235130756769266:0.07610672132773498:0.049095778093695246:0.006083247925414091:0.011141600819916025:0.2385360531622971:0.042582735477898634:0.0011902006810592786:0.22537772341058618:0.015108936423446953	['True1:8:9:8:9:8:1:8:1:8:9:8:9:8:1:8:9:5:9:5:6:7:6:3:4:3:2:3:2:3:4:3:6:5:6:5:9:5:6:5:9:8:1:8:1:8:1:8:9:5:6:7:6:7:6:7:11:14:11:14:11:10:11:14:11:14:11:10:11:14:11:7:11:10:13:12 ', 'True1:8:1:8:9:5:6:5:6:5:6:5:6:5:9:5:6:5:6:5:6:3:2:3:6:3:4:3:2:3:2:3:2:3:6:7:11:14:11:7:11:10:13:12 ', 'True1:8:9:5:6:5:6:3:4:3:6:7:11:7:11:14:11:14:11:7:11:10:11:14:11:10:13:10:13:12 ', 'True1:8:9:5:9:5:9:5:9:8:1:8:9:5…
2	14	11	245	8	0.7272727272727273	1.3752098653820855	0.5210988976819892	54.689875	977.5190000000001	0.00929432013769363:0.02685025817555938:0.03803786574870912:0.006540447504302926:0.011015490533562823:0.014285714285714285:0.007573149741824441:0.014629948364888123:0.011876075731497418:0.4223752151462995:0.012220309810671256:0.001376936316695353:0.41944922547332186:0.004475043029259896	['True1:1:8:1:8:1:8:1:8:9:8:1:8:9:8:1:8:9:5:9:5:9:5:6:5:9:8:1:8:9:8:9:8:9:8:1:8:1:8:9:5:6:5:6:7:11:14:11:7:11:7:11:10:11:7:6:5:9:5:6:5:9:5:9:5:9:8:9:8:9:8:1:8:1:8:9:5:6:3:4:3:6:7:6:3:2:3:4:3:6:7:6:5:6:7:6:7:11:14:11:14:11:10:13:10:13:12 ', 'True1:8:9:5:9:8:1:8:9:5:6:7:11:10:13:10:13:10:13:10:11:7:11:14:11:7:11:10:11:7:11:14:11:10:13:12 ', 'False1:8:1:8:9:5:9:5:6:5:6:5:9:8:1:8:9:8:9:5:9:5:9:8:1:8:…
2	14	21	916	1	0.047619047619047616	2.143470076367249	0.8122105011942807	139.989	3600.0	0.15810525739020848:0.00421906249143859:0.01131475849976713:0.005479301936933235:0.04164269472069258:0.014520150132873073:0.11385989424947261:0.17418700857510752:0.13413331141612558:0.08035396290512589:0.1472562395550807:2.7396509684666173e-05:0.00010958603873866469:0.11479137557875127	['False1:8:1:8:1:8:9:5:6:5:9:8:9:8:1:8:1:8:1:8:9:8:1:8:9:5:6:7:6:7:6:5:9:8:1:8:9:5:6:7:6:3:2:3:4:3:2:3:2:3:6:5:9:5:9:8:9:8:9:8:1:8:9:5:6:3:2:3:6:5:6:3:6:3:6:5:6:7:6:5:6:5:9:8:1:8:1:8:9:8:1:8:9:5:9:5:6:5:9:5:6:5:9:8:1:8:1:8:9:5:9:5:6:5:6:3:4:3:2:3:6:7:11:14:11:7:6:5:6:3:4:3:2:3:2:3:6:7:11 ', 'False1:8:1:8:1:8:1:8:9:5:9:8:1:8:1:8:9:8:1:8:9:8:9:8:1:8:1:8:1:8:9:8:1:8:9:5:6:3:4:3:6:3:6:5:6:3:4:3:2:3:6…
2	14	26	900	9	0.34615384615384615	2.2595534233089785	0.8561971723586592	68.58833333333334	3600.0	0.13016558675305975:0.02131029517638589:0.09964002879769618:0.07204223662107032:0.08087353011759059:0.08994480441564674:0.10511159107271419:0.15502759779217662:0.13309335253179747:0.0014398848092152627:0.10607151427885769:0.00043196544276457883:0.0007199424046076314:0.0041276697864170864	['True1:1:8:1:8:1:8:1:8:1:8:1:8:1:8:1:8:1:8:9:8:1:8:1:8:1:8:1:8:9:8:1:8:1:8:1:8:1:8:1:8:9:5:6:5:9:5:6:5:6:7:11:7:11:7:11:7:6:3:6:5:9:8:9:5:9:5:6:5:9:8:1:8:1:8:9:8:1:8:9:5:6:3:2:3:6:7:11:7:11:14:11:7:11:14:11:14:11:7:11:14:11:14:11:7:11:10:13:12 ', 'False1:8:1:8:1:8:9:5:6:5:9:5:6:5:6:3:2:3:2:3:4:3:4:3:2:3:2:3:6:3:2:3:6:3:2:3:2:3:4:3:2:3:2:3:6:3:6:5:9:8:9:8:9:8:9:8:9:5:9:8:1:8:1:8:1:8:9:8:1:8:9:8:1…
2	14	11	401	6	0.5454545454545454	1.7005092294516522	0.6443623677169473	85.051	1410.306	0.33915211970074816:0.0009534986064251137:0.006967874431568139:0.0014669209329617133:0.007261258618160481:0.08207422619920786:0.07261258618160481:0.30211236614346487:0.008288103271233681:0.002273727446090656:0.09248936482323603:0.000440076279888514:0.000880152559777028:0.08302772480563297	['True1:1:8:9:5:6:7:11:7:11:7:6:7:6:5:9:8:1:8:9:5:9:8:1:8:1:8:1:8:1:8:9:5:9:5:6:7:6:5:9:8:1:8:1:8:1:8:9:5:9:5:9:5:9:5:6:5:9:8:1:8:1:8:9:5:6:3:2:3:4:3:4:3:2:3:2:3:4:3:4:3:6:7:11:7:6:3:6:7:11:10:13:12 ', 'True1:8:1:8:1:8:9:5:6:5:6:5:6:3:4:3:2:3:4:3:6:5:6:5:9:5:6:3:4:3:6:3:2:3:6:5:6:3:6:3:4:3:2:3:6:3:6:3:4:3:6:5:6:7:6:7:6:5:6:5:6:3:6:7:11:7:6:3:6:3:6:7:11:14:11:14:11:7:11:14:11:7:6:7:11:14:11:14:11:…
2	14	6	214	3	0.5	1.4861155816065261	0.5631236445413572	21.558333333333334	604.675	0.31907682375726276:0.15719819238218205:0.16349257585539057:0.0020981278244028407:0.006294383473208522:0.007424144609425436:0.0025823111684958036:0.328921885087153:0.007746933505487412:0.0012911555842479018:0.0020981278244028407:0.0004841833440929632:0.0008069722401549387:0.0004841833440929632	['True1:8:1:8:1:8:1:8:1:8:1:8:1:8:1:8:1:8:1:8:1:8:9:5:6:7:11:10:13:12 ', 'True1:8:9:5:9:5:6:7:6:7:11:7:11:10:13:10:13:10:11:10:11:10:11:14:11:10:13:12 ', 'False1:8:1:8:9:5:9:8:1:8:9:5:6:5:9:5:6:3:6:3:6:7:6:3:4:3:4:3:2:3:4:3:6:5:6:3:2:3:6:3:4:3:4:3:6:3:2:3:2:3:6:7:11:7:11:14:11:7:6:5:9:8:1:8:9:8:9:8:9:8:9:8:1:8:9:5:9:5:6:3:6:3:6:3:4:3:6:7:11:14:11:7:6:5:9:5:9:5:6:5:6:3:2:3:2:3:4:3:2:3:2:3:4:3:6:5:…
2	14	8	227	7	0.875	1.1757807760854784	0.44553059264418954	68.14271428571429	656.999	0.010414358519831598:0.0037668956348327056:0.014402836250830933:0.005761134500332373:0.011522269000664746:0.015289164635497452:0.4531353866607578:0.01661865721249723:0.012851761577664525:0.003323731442499446:0.4464879237757589:0.0015510746731664082:0.002437403057832927:0.002437403057832927	['True1:8:9:5:6:7:11:7:11:10:13:12 ', 'True1:8:1:8:1:8:1:8:1:8:9:5:9:5:9:5:9:5:6:5:9:8:9:8:1:8:9:5:9:8:9:5:6:3:6:3:4:3:6:3:4:3:6:5:6:3:4:3:2:3:4:3:6:5:6:7:6:7:11:7:6:7:6:3:2:3:2:3:6:5:6:3:6:7:11:7:11:7:6:7:11:14:11:7:6:7:6:3:2:3:4:3:6:7:6:5:9:5:6:3:6:5:9:8:9:8:9:8:9:5:6:3:4:3:4:3:6:7:6:7:11:7:6:7:11:14:11:7:11:10:13:12 ', 'True1:8:9:8:1:8:9:5:6:7:6:5:9:8:9:5:6:3:4:3:4:3:6:3:4:3:4:3:6:5:9:8:9:8:1:…
2	14	26	1130	8	0.3076923076923077	2.264678250529326	0.8581390881946047	65.90024999999999	3599.9999999999995	0.03972548126210274:0.09841667615901584:0.1452187037247978:0.129499373504955:0.026967763982230324:0.09803223601776968:0.0010963663287390363:0.04231689258457683:0.0348701446634013:0.08642783916163572:0.16001252990089987:0.00011390818999886092:0.0001993393324980066:0.13710274518737897	['True1:8:9:8:9:8:9:5:6:3:4:3:4:3:6:7:6:3:6:7:11:14:11:10:11:14:11:10:11:14:11:10:11:14:11:10:13:10:11:14:11:14:11:14:11:7:11:14:11:14:11:7:6:7:11:10:13:12 ', 'True1:8:9:8:1:8:9:8:9:8:9:8:1:8:1:8:9:5:6:5:6:7:6:3:6:5:6:3:6:3:4:3:2:3:6:5:9:8:1:8:9:8:1:8:1:8:9:8:9:5:6:3:4:3:2:3:6:7:6:5:9:8:9:8:9:5:6:5:9:5:6:3:4:3:6:3:2:3:4:3:2:3:2:3:6:3:6:3:2:3:6:5:9:8:9:8:1:8:9:5:6:3:4:3:2:3:6:3:4:3:4:3:2:3:4:3:4:3…
2	14	44	724	32	0.7272727272727273	2.0843350096758098	0.7898028535741131	45.89046875000001	3599.9999999999995	0.008050064786480302:0.05954842444793648:0.05781159540153834:0.007705455848702892:0.003928541890662476:0.0037079921704849337:0.09312711934496733:0.029994761944145784:0.024908334022551208:0.14662421084553248:0.23462354919637196:0.00044109944035508505:0.13678217958260966:0.19274667107766108	['False1:1:8:9:5:6:5:9:5:6:5:9:8:1:8:9:8:1:8:1:8:9:5:6:3:6:7:11:14:11:14:11:7:11:10:11:10:13:10:11:7:11:14:11:14:11:14:11:10:11:7:6:3:4:3:2:3:2:3:6:5:6:3:2:3:6:7:11:7:11:7:6:5:6:3:2:3:4:3:4:3:2:3:2:3:2:3:4:3:2:3:6:3:2:3:2:3:2:3:2:3:4:3:4:3:6:5:6:5:9:5:6:3:2:3:6:3:6:3:4:3:2:3:6:5:9:8:9:8:9:8:9:5:9:5:9:8:9:8:9:5:9:5:9:5:9:5:9:5:9:5:9:8:9:8:1:8:9:8:9:8:1:8:9 ', 'False1:8:1:8:9:8:9:8:9:8:1:8:9:8:1:8:…
2	18	42	705	30	0.7142857142857143	1.884591848209791	0.7141155393105996	49.94776666666668	3600.0	0.12876157407407407:0.008969907407407407:0.05700231481481482:0.043402777777777776:0.19421939300411523:0.017232510288065845:0.011541923868312758:0.22186856995884774:0.28607253086419754:0.006044238683127572:0.014853395061728395:0.0009645061728395061:0.0016718106995884773:0.007394547325102881	['True1:1:8:9:8:1:8:9:5:9:5:9:8:9:5:6:3:6:3:2:3:6:5:9:8:9:8:9:8:9:8:1:8:1:8:1:8:1:8:9:5:9:8:9:5:6:7:11:14:11:7:11:14:11:14:11:14:11:10:13:12 ', 'False1:8:9:8:1:8:9:5:6:7:6:7:6:3:4:3:4:3:2:3:4:3:2:3:4:3:6:3:4:3:2:3:4:3:2:3:2:3:2:3:4:3:2:3:2:3:6:5:6:5:6:5:9:8:9:5:9:5:9:8:9:5:9:5:6:7:11:10:11:10:13:10:11:14:11:14:11:10:11:10:11:7:6:7:11:10:11:14:11:7:6:3:2:3:2:3:2:3:6:5:9:8:1:8:9:8:1:8:1:8:1:8:1:8:9…
2	18	5	130	3	0.6	0.9849335984114876	0.3732141728634136	40.90866666666667	482.726	0.008:0.0015555555555555555:0.005555555555555556:0.0017777777777777779:0.4708888888888889:0.474:0.005111111111111111:0.012888888888888889:0.011333333333333334:0.0011111111111111111:0.0044444444444444444:0.0006666666666666666:0.0006666666666666666:0.002	['True1:1:8:9:5:9:8:1:8:9:5:9:8:9:8:9:8:1:8:9:8:9:5:9:5:9:5:6:5:6:7:11:10:13:12 ', 'True1:8:1:8:9:8:1:8:1:8:1:8:1:8:1:8:9:5:9:8:1:8:1:8:9:8:1:8:1:8:9:8:1:8:9:5:6:7:11:14:11:14:11:10:13:12 ', 'False1:8:9:8:1:8:1:8:9:5:6:5:6:7:11:7:6:5:9:5:6:7:6:3:4:3:4:3:6:5:6:5:9:8:1:8:9:8:1:8:9:5:6:5:6:3:6:5:9:8:9:5:9:8:9:8:9:8:1:8:1:8:1:8:1:8:9:8:1:8:9:8:9:5:6:3:2:3:4:3:2:3:2:3:2:3:6:5:6:3:6:7:11:7:11:14:11:14:…
2	18	22	791	2	0.09090909090909091	2.293599635605209	0.8690980714464385	50.619499999999995	3600.0	0.0030453275614728314:0.0962675861374676:0.18123474190219716:0.0759066770694385:0.1101603201369139:0.1598167769863841:0.048624568998062064:0.007273550952608663:0.012886014144413963:0.06777741424005235:0.11008481614778648:5.033599275161704e-05:0.04525205748370372:0.08161981224674704	['True1:8:9:5:6:3:2:3:6:3:6:7:11:14:11:7:11:7:6:5:6:5:6:5:6:5:6:3:2:3:2:3:6:5:6:7:11:10:13:10:13:10:11:14:11:10:11:14:11:14:11:7:11:7:6:3:6:5:9:5:9:8:9:8:9:8:9:8:9:8:9:8:1:8:9:8:1:8:1:8:9:5:6:3:2:3:6:7:11:7:11:7:11:10:13:12 ', 'False1:8:9:8:1:8:1:8:1:8:9:5:9:8:9:5:6:7:6:7:11:14:11:7:6:5:6:7:6:3:4:3:2:3:6:3:4:3:2:3:2:3:4:3:4:3:2:3:6:7:11:7:11:14:11:7:6:5:6:7:6:7:6:7:6:7:11:14:11:10:11:7:6:7:11:14:…
2	18	35	828	24	0.6857142857142857	2.1278167255017006	0.806279083680198	72.66683333333334	3600.0000000000005	0.009640316468319926:0.15823415996276843:0.1812379496044146:0.060301841632870154:0.15072136161159497:0.16671098996077388:0.15484342796356626:0.03726480952064357:0.03420650222724553:0.010471378232830264:0.022106242935975:0.0007978192939299248:0.0021940030583072934:0.01126919752676019	['True1:1:8:1:8:9:5:9:8:9:5:6:3:6:7:6:7:11:14:11:10:13:12 ', 'True1:8:9:5:6:7:11:14:11:14:11:7:6:7:6:5:6:5:6:5:6:7:11:14:11:7:11:7:11:10:13:12 ', 'True1:8:9:8:9:5:6:7:6:5:9:5:9:8:9:8:1:8:1:8:9:5:9:8:1:8:9:8:1:8:1:8:9:8:1:8:1:8:1:8:1:8:9:5:9:5:9:8:1:8:9:8:1:8:9:5:6:5:6:3:6:5:9:5:6:7:11:10:13:10:11:7:11:14:11:10:13:12 ', 'True1:8:9:8:9:8:9:8:9:5:9:8:1:8:1:8:9:8:1:8:1:8:9:5:9:5:9:5:9:5:9:5:9:5:6:7:6…
2	18	27	831	12	0.4444444444444444	2.263736859338725	0.8577823732494472	78.717	3600.0000000000005	0.0726275552600964:0.00189047698188466:0.082869370117999:0.06660295828485957:0.1316062822004321:0.20209406681070302:0.14801811533987036:0.07786272228685391:0.0849675918231677:0.01198687053348845:0.06452551105201929:0.0002492936679408343:0.0004570383912248629:0.05424214724945987	['True1:1:8:9:5:9:5:6:3:6:3:4:3:2:3:4:3:4:3:4:3:6:7:11:7:6:5:6:7:11:14:11:14:11:14:11:14:11:7:6:3:4:3:6:5:6:3:4:3:6:7:6:3:6:7:6:7:11:10:11:10:13:10:13:12 ', 'False1:8:1:8:1:8:9:8:9:8:1:8:1:8:9:8:1:8:9:5:6:3:6:3:4:3:2:3:4:3:6:3:2:3:6:5:9:5:6:3:4:3:2:3:4:3:2:3:2:3:6:7:6:5:9:8:1:8:1:8:1:8:1:8:9:5:9:5:9:8:1:8:1:8:9:5:6:5:9:8:1:8:1:8:9:5:9:5:9:5:6:5:9:5:9:5:6:7:6:5:6:7:11:7:6:5:6:3:6:7:11:14:11:14:11:…
2	18	36	593	23	0.6388888888888888	2.3373235608464196	0.8856660803148115	51.26126086956522	3519.009	0.005793677579030262:0.030318371020362247:0.04930250871864102:0.01895601304983688:0.13314208572392844:0.04255259309258634:0.0376870289121386:0.12256721790977612:0.12706716166047924:0.14937000787490157:0.15086061424232197:0.0006468669141635729:0.07014287321408483:0.061592980087748904	['True1:1:8:1:8:9:5:6:7:6:3:6:3:2:3:2:3:4:3:2:3:2:3:4:3:6:5:6:3:6:7:11:10:11:10:13:12 ', 'True1:8:9:5:6:7:6:3:2:3:4:3:2:3:2:3:4:3:2:3:6:7:6:7:6:7:6:3:6:5:6:7:6:7:6:7:6:3:6:3:2:3:4:3:6:3:2:3:4:3:6:5:6:5:6:5:6:7:6:3:6:7:11:7:6:5:9:8:9:8:9:8:1:8:9:8:9:5:6:5:9:8:1:8:9:5:6:5:9:5:9:8:9:5:6:3:6:3:4:3:6:3:6:7:6:7:11:10:11:10:13:10:13:12 ', 'True1:8:9:5:9:5:9:5:6:5:9:5:6:7:11:14:11:10:11:10:13:10:11:10:11…
2	18	43	809	31	0.7209302325581395	2.1449215479645036	0.812760497430045	47.23896774193549	3600.0	0.008467265233089433:0.01447423075694156:0.04402977921206505:0.014921557976802889:0.1489599642138224:0.23641243569671214:0.10068057641307473:0.10969102469885293:0.12569894878103333:0.0033549541489599644:0.10093619196728121:0.0009905102725500847:0.0015975972137904592:0.0897849634150238	['False1:8:1:8:9:8:1:8:9:8:1:8:9:8:1:8:9:5:6:5:6:5:6:7:6:7:11:7:6:7:6:3:4:3:4:3:6:7:6:5:9:8:9:8:9:8:1:8:1:8:9:8:9:5:6:5:6:5:9:5:9:5:9:5:6:7:6:7:11:7:6:5:6:3:2:3:2:3:6:5:9:8:1:8:1:8:9:8:9:8:1:8:9:5:6:3:4:3:2:3:4:3:6:5:9:8:1:8:9:5:6:5:6:3:2:3:2:3:6:5:6:7:6:5:9:8:9:8:1:8:1:8:1:8:9:5:9:5:9:8:9:8:1:8:1:8:1:8:9:5:9:8:9:5:6 ', 'True1:8:1:8:1:8:9:8:9:8:9:5:9:5:9:8:1:8:1:8:1:8:9:5:6:3:4:3:2:3:4:3:6:3:6:7:…
2	18	38	527	32	0.8421052631578947	2.119476468405505	0.8031187669251953	51.348281250000014	2723.145	0.007004091864194345:0.11044346960592767:0.2278541674346592:0.11217606075128102:0.013934456445607698:0.014671729273417628:0.1145353338002728:0.12216610756810557:0.12434106241014488:0.0029122276698492276:0.12909647214951894:0.0011796365244958896:0.0021012275592583035:0.017583956943266855	['True1:1:8:1:8:9:8:1:8:9:8:9:8:9:5:6:7:11:14:11:14:11:7:6:7:6:3:2:3:6:7:11:7:11:7:11:14:11:10:13:10:11:10:13:12 ', 'True1:8:1:8:1:8:9:8:1:8:9:5:6:7:6:3:4:3:4:3:6:5:6:3:6:3:2:3:6:7:6:7:6:7:6:7:11:14:11:10:11:7:11:7:11:14:11:10:13:12 ', 'True1:8:1:8:1:8:9:8:9:5:9:8:9:8:9:8:9:5:9:5:9:5:9:8:1:8:1:8:9:5:9:5:6:7:6:7:11:10:13:10:13:12 ', 'True1:8:1:8:1:8:1:8:9:5:6:5:6:7:6:5:6:7:6:7:6:7:6:5:6:5:6:7:11:1…
2	18	31	728	15	0.4838709677419355	2.134222254784405	0.8087062872164085	53.426066666666664	3600.0	0.04682046479952328:0.0033540478420022134:0.007644504979994892:0.0021111773218694136:0.10465650804460713:0.06086660423938027:0.06500383076530178:0.05957265684855708:0.1096450157487018:0.2033540478420022:0.20182174172129055:0.00025538435345194517:0.1335319656082404:0.001362049885077041	['True1:8:9:5:9:5:6:3:6:3:2:3:2:3:6:3:2:3:2:3:2:3:4:3:2:3:2:3:6:3:4:3:6:7:11:7:11:10:11:10:11:10:13:10:11:10:11:14:11:10:13:12 ', 'True1:8:9:5:9:8:9:5:9:8:1:8:1:8:9:5:9:8:9:8:9:5:6:7:6:5:6:7:11:7:6:5:9:5:9:5:9:5:9:8:1:8:9:5:9:8:1:8:9:8:1:8:1:8:9:8:1:8:9:8:9:5:9:8:1:8:9:5:9:5:9:5:6:7:11:14:11:10:11:14:11:7:6:7:11:7:11:14:11:10:11:10:11:10:13:10:13:10:11:10:13:12 ', 'True1:8:1:8:9:8:1:8:1:8:1:8:9:5…
2	18	32	874	15	0.46875	2.102597926186345	0.796723096005223	42.54806666666668	3600.0	0.13775872739358655:0.10465995828271484:0.19879890893254176:0.09283242029018728:0.07809384097004149:0.042450775895660944:0.006624338139225709:0.15061773672267173:0.1681756710294084:0.0022233937699131273:0.010864831411740435:0.00034382377885254544:0.00045843170513672725:0.006097141678318473	['True1:1:8:9:5:6:7:11:14:11:7:11:10:11:14:11:10:13:12 ', 'False1:8:9:8:9:8:9:5:6:5:6:5:9:8:9:5:6:3:2:3:2:3:2:3:2:3:4:3:4:3:6:5:6:3:2:3:6:5:9:8:9:8:9:8:1:8:1:8:9:8:1:8:9:5:9:5:6:5:6:5:6:5:6:7:6:3:4:3:2:3:4:3:6:5:9:8:1:8:1:8:9:5:9:5:6:7:6:5:9:8:9:8:9:8:9:5:9:8:9:8:1:8:9:5:9:8:1:8:1:8:1:8:1:8:9:5:9:8:9:8:1:8:9:5:9:8:1:8:1:8:9:5:6:5:9:5:6:7:11:7:11:7:11:10:11:14:11:14:11:7:6:5:9:5:9:5:9:5:9:5:6:7:11…
3	2	5	442	5	1.0	2.2724834628600523	0.8610966640847291	61.156600000000005	305.783	0.03131749460043196:0.024838012958963283:0.005399568034557235:0.008639308855291577:0.0939524838012959:0.08639308855291576:0.0183585313174946:0.08747300215982722:0.19330453563714903:0.17818574514038876:0.1079913606911447:0.02159827213822894:0.12311015118790497:0.019438444924406047	['True1:1:8:9:10:11:10:9:13:9:8:1:8:9:10:11:10:9:13:14:13:9:13:9:8:1:8:9:8:9:10:9:13:12:13:14:13:12:13:9:10:11:10:9:8:9:10:11:10:9:10:6:5:2:5:6:10:11:10:11:10:11:10:11:10:11:10:11:10:9:10:11:10:9:8:9:13:14:13:14:13:14:13:12:13:14:13:9:8:9:13:9:10:9:10:11:10:9:13:9:13:9:10:11:10:11:10:11:10:9:10:9:8:9:13:9:10:9:10:11:10:11:10:9:13:9:13:14:13:12:13:14:13:9:8:9:13:9:13:14:13:9:10:9:10:11:10:11:10:11…
3	2	6	172	6	1.0	2.4259315751074917	0.9192417110018456	26.83716666666666	161.02299999999997	0.046218487394957986:0.07983193277310924:0.025210084033613446:0.046218487394957986:0.13865546218487396:0.14705882352941177:0.09243697478991597:0.09663865546218488:0.13025210084033614:0.08823529411764706:0.012605042016806723:0.029411764705882353:0.058823529411764705:0.008403361344537815	['True1:8:9:13:14:13:12:13:12:13:12:13:12:13:12:13:9:10:11:10:9:10:9:10:9:10:9:8:1:8:9:8:9:10:6:5:2:5:6:10:6:7:4:7:4:3 ', 'True1:8:1:8:9:8:9:8:9:8:1:8:9:13:9:10:9:8:9:8:1:8:9:8:9:13:9:10:6:7:6:5:2:5:2:5:2:5:2:5:2:2:5:2:5:2:5:5:2:5:2:5:6:7:6:7:4:7:6:5:6:7:4:7:6:7:6:7:4:3 ', 'True1:8:9:13:12:13:12:13:14:13:9:10:9:10:6:7:6:5:6:7:4:3 ', 'True1:8:9:8:8:9:9:8:9:10:11:10:6:7:4:3 ', 'True1:8:9:13:9:10:9:…
3	2	4	195	4	1.0	2.3030325095012776	0.8726724060356169	46.781749999999995	187.12699999999998	0.13312693498452013:0.04024767801857585:0.01238390092879257:0.018575851393188854:0.07739938080495357:0.0804953560371517:0.02476780185758514:0.16408668730650156:0.10835913312693499:0.17027863777089783:0.11455108359133127:0.009287925696594427:0.043343653250773995:0.0030959752321981426	['True1:8:9:10:9:13:9:10:11:10:11:10:11:10:6:10:11:10:11:10:9:10:11:10:9:10:9:8:1:8:1:8:1:8:1:8:1:8:1:8:1:8:1:8:1:8:9:8:1:8:1:8:1:8:9:8:1:8:9:10:11:10:6:7:4:3 ', 'True1:8:1:8:9:10:11:10:6:7:4:3 ', 'True1:8:1:8:1:8:1:8:1:8:9:8:1:8:9:8:1:8:1:8:1:8:1:8:1:8:9:10:11:10:9:8:1:8:1:8:1:8:1:1:8:9:8:9:10:6:5:6:10:11:10:11:10:11:10:11:10:11:10:11:10:11:10:6:5:2:5:2:5:6:7:6:5:2:5:6:5:2:5:6:10:11:10:11:10:11:…
3	2	3	100	3	1.0	2.1844167841430053	0.827726157984399	26.909333333333333	80.728	0.13740458015267176:0.0:0.022900763358778626:0.022900763358778626:0.05343511450381679:0.09923664122137404:0.04580152671755725:0.2595419847328244:0.183206106870229:0.05343511450381679:0.007633587786259542:0.022900763358778626:0.06870229007633588:0.022900763358778626	['True1:8:1:8:1:8:9:13:12:13:14:13:12:13:9:13:14:13:14:13:12:13:9:8:9:8:9:8:9:10:11:10:9:8:1:8:1:8:1:8:9:8:9:10:6:7:6:5:6:5:6:5:6:7:6:5:6:7:4:3 ', 'True1:8:9:8:1:8:9:8:1:8:1:8:1:8:9:8:1:8:9:8:8:9:8:9:8:9:13:9:10:9:8:9:8:9:10:9:8:9:8:9:10:6:5:6:7:4:3 ', 'True1:8:1:8:1:8:1:8:1:8:1:8:9:10:6:5:6:7:6:5:7:6:4:3 ']
3	2	3	221	3	1.0	2.2653776313957406	0.8584040998177195	53.340666666666664	160.022	0.09477124183006536:0.0392156862745098:0.00980392156862745:0.00980392156862745:0.0718954248366013:0.08496732026143791:0.016339869281045753:0.18627450980392157:0.19934640522875818:0.14705882352941177:0.042483660130718956:0.016339869281045753:0.06862745098039216:0.013071895424836602	['True1:8:9:8:9:10:11:10:9:8:9:10:6:5:2:5:2:5:6:5:6:5:2:5:6:5:2:5:2:5:6:7:6:10:9:8:9:8:9:8:1:8:9:10:11:10:11:10:11:10:6:10:11:10:6:10:9:13:14:13:9:10:11:10:9:8:1:8:1:8:9:10:9:8:9:13:12:13:12:13:9:10:9:8:9:8:1:8:1:8:9:10:9:13:9:13:9:13:14:13:14:13:9:8:9:13:12:13:9:8:9:13:9:8:1:8:1:8:10:9:6:5:2:5:6:5:2:5:2:5:6:10:11:10:11:10:9:8:9:8:1:8:1:8:1:8:1:8:9:8:1:8:1:8:1:8:9:10:6:10:6:7:4:3 ', 'True1:8:9:10…
3	2	3	214	3	1.0	2.1478493060170143	0.8138698928265207	56.74566666666667	170.23700000000002	0.09482758620689655:0.0028735632183908046:0.008620689655172414:0.017241379310344827:0.005747126436781609:0.031609195402298854:0.020114942528735632:0.19540229885057472:0.19540229885057472:0.19540229885057472:0.10057471264367816:0.03735632183908046:0.07758620689655173:0.017241379310344827	['True1:8:9:8:9:8:9:8:9:8:9:8:9:10:11:10:9:10:9:13:9:10:6:10:9:10:6:5:2:5:6:7:4:3 ', 'True1:8:9:10:11:10:11:10:9:13:12:13:14:13:9:8:9:8:1:8:1:8:1:8:9:8:9:8:9:10:11:10:11:10:6:7:4:3 ', 'True1:8:1:8:1:8:9:10:11:10:11:10:11:10:9:8:1:8:1:8:9:10:11:10:9:8:1:8:9:10:11:10:11:10:9:8:1:8:9:10:11:10:11:10:11:10:11:10:11:10:11:10:11:10:9:10:9:10:9:8:1:8:1:8:9:13:12:13:12:13:9:8:9:9:8:10:9:13:14:13:9:10:11:1…
3	2	4	146	4	1.0	2.262341936464232	0.8572538046356323	29.9	119.6	0.10752688172043011:0.005376344086021506:0.021505376344086023:0.04838709677419355:0.03225806451612903:0.16129032258064516:0.0913978494623656:0.15053763440860216:0.12903225806451613:0.16129032258064516:0.04838709677419355:0.005376344086021506:0.03763440860215054:0.0	['True1:8:1:8:9:13:12:13:9:13:9:8:9:10:6:10:11:10:11:10:6:7:6:7:4:3 ', 'True1:8:9:10:11:6:10:10:11:10:6:5:6:7:6:10:9:13:9:10:6:10:11:10:9:8:1:8:1:8:9:10:6:7:4:7:6:10:9:8:1:8:1:8:1:8:9:10:6:5:6:7:6:7:4:3 ', 'True1:8:1:8:1:8:1:8:1:8:9:8:1:8:1:8:1:8:9:13:9:10:6:10:9:8:1:8:9:13:9:8:9:8:9:13:9:6:10:11:10:11:10:11:10:6:7:6:7:4:7:6:10:6:5:6:7:4:7:6:10:6:7:4:7:6:5:6:10:6:10:9:10:6:7:4:7:4:3 ', 'True1:8:9…
3	2	4	543	3	0.75	1.8135400162425575	0.6871923530766757	60.416	361.248	0.01430517711171662:0.014986376021798364:0.0020435967302452314:0.0027247956403269754:0.027247956403269755:0.13147138964577657:0.005449591280653951:0.035422343324250684:0.27588555858310626:0.3460490463215259:0.06130790190735695:0.005449591280653951:0.0681198910081744:0.009536784741144414	['True1:8:9:13:9:10:9:10:9:10:11:10:6:10:9:10:9:10:9:10:9:13:9:10:11:10:11:10:9:13:9:10:9:8:1:8:9:10:9:10:6:10:9:10:6:10:6:10:6:7:4:3 ', 'True1:8:9:8:9:10:9:8:9:10:11:10:9:10:9:10:9:10:9:10:9:10:9:10:9:13:12:13:9:13:9:8:1:8:9:8:9:10:9:10:9:10:6:5:6:10:9:10:9:10:9:10:6:10:11:10:11:10:9:13:9:10:9:10:9:10:11:10:9:10:6:6:10:6:9:10:9:10:6:10:6:5:2:5:2:5:6:10:9:10:6:6:10:9:9:10:9:10:9:10:11:10:11:10:9:…
3	2	5	600	4	0.8	1.9278018217031707	0.7304887999474495	70.01025	460.041	0.0058016877637130804:0.021624472573839662:0.002109704641350211:0.006856540084388186:0.0469409282700422:0.05063291139240506:0.011603375527426161:0.014240506329113924:0.10284810126582279:0.05590717299578059:0.008438818565400843:0.2579113924050633:0.32964135021097046:0.08544303797468354	['False1:8:9:10:6:10:11:10:6:10:6:10:6:10:9:13:12:13:12:13:12:13:12:13:12:13:12:13:12:13:12:13:12:13:12:13:12:13:14:13:12:13:12:13:14:13:12:13:12:13:12:14:13:13:14:13:12:13:12:13:12:13:12:13:9:10:9:13:12:14:13:13:12:13:12:13:12:13:12:14:13:13:12:13:9:10:9:13:13:12:13:13:12:13:12:13:12:13:12:13:12:13:12:13:12:13:14:13:12:13:12:13:13:12:13:12:13:14:13:12:13:12:13:14:13:9:8:9:13:13:12:13:13:12:13:13…
3	2	5	163	5	1.0	2.2978624680764943	0.8707133574894691	22.8458	114.229	0.024509803921568627:0.004901960784313725:0.024509803921568627:0.05392156862745098:0.058823529411764705:0.18137254901960784:0.11274509803921569:0.06862745098039216:0.16176470588235295:0.1568627450980392:0.04411764705882353:0.029411764705882353:0.0784313725490196:0.0	['True1:8:9:10:9:8:9:13:9:10:9:13:12:13:12:13:9:10:6:5:6:7:6:7:4:3 ', 'True1:8:9:13:9:8:9:13:9:8:9:13:12:13:9:10:6:7:6:5:2:5:6:7:6:7:4:3 ', 'True1:8:9:8:9:13:9:10:6:7:4:7:4:7:6:5:6:5:6:5:6:10:9:13:12:13:9:13:12:13:9:10:6:5:6:10:11:10:6:5:6:7:4:7:4:7:6:5:10:6:11:10:6:5:6:10:11:10:6:10:11:10:11:10:6:10:9:13:12:13:9:8:9:8:9:10:9:13:9:10:6:7:4:7:6:5:6:10:9:10:9:8:9:10:6:7:6:7:4:3 ', 'True1:8:9:10:6:7…
3	6	5	265	4	0.8	2.30741120092394	0.8743315937211306	86.48750000000001	525.95	0.03150525087514586:0.039673278879813305:0.004667444574095682:0.030338389731621937:0.06884480746791131:0.058343057176196034:0.039673278879813305:0.061843640606767794:0.08168028004667445:0.23920653442240372:0.1971995332555426:0.044340723453908985:0.08284714119019837:0.019836639439906652	['False1:8:1:8:9:8:1:8:1:8:9:13:12:13:12:13:9:8:1:8:9:10:9:8:1:8:9:13:9:10:11:10:9:10:11:10:9:10:11:10:6:7:4:7:6:5:6:5:2:5:2:5:2:5:2:5:6:10:9:13:14:13:14:13:12:13:14:13:14:13:12:13:12:13:12:13:9:10:11:10:6:5:6:5:6:5:2:5:2:5:2:5:2:5:2:5:2:5:2:5:2:5:6:5:2:5:6:10:6:5:6:10:9:10:11:10:6:10:6:5:2:5:6:7:4:7:6:5:2:5:6:5:2:5:2:5:2:5:2:5:2 ', 'True1:8:1:8:9:8:9:13:9:8:1:8:9:8:9:8:1:8:1:8:1:8:9:13:14:13:12:…
3	6	8	450	5	0.625	1.8628953032975468	0.7058942154807731	86.4508	972.254	0.016260162601626018:0.0034652805544448887:0.0006664001066240171:0.3122750899640144:0.006930561108889777:0.06930561108889778:0.31933893109422895:0.01879248300679728:0.011462081833933093:0.06090896974543516:0.050912968146074905:0.05491136878581901:0.06797281087564974:0.006797281087564974	['True1:8:9:10:6:5:2:5:6:5:2:5:6:5:2:5:2:5:6:10:11:10:11:10:11:10:9:13:14:13:14:13:12:13:14:13:9:8:9:13:9:10:6:7:6:7:4:7:4:7:4:3 ', 'True1:8:9:10:11:10:11:10:11:10:9:13:12:13:14:13:9:8:1:8:9:13:14:13:9:13:9:13:14:13:9:8:1:8:1:8:1:8:9:10:11:10:11:10:11:10:11:10:11:10:9:8:9:8:1:8:1:8:1:8:9:13:9:13:12:13:12:13:12:13:14:13:14:13:9:8:9:10:9:8:1:8:9:13:14:13:12:13:14:13:9:13:14:13:9:8:1:8:9:10:11:10:11…
3	6	10	354	10	1.0	2.0415669800207414	0.7735970557026044	60.328599999999994	603.286	0.015088449531737774:0.0026014568158168575:0.005202913631633715:0.20967741935483872:0.018210197710718003:0.21227887617065558:0.2601456815816857:0.031217481789802288:0.045785639958376693:0.055150884495317375:0.008324661810613945:0.03590010405827263:0.07544224765868887:0.02497398543184183	['True1:8:9:13:14:13:14:13:14:13:14:13:12:13:12:13:12:13:14:13:12:13:12:13:12:13:12:13:12:13:9:10:9:13:14:13:14:13:9:13:12:13:14:13:9:13:9:13:14:13:9:10:11:10:9:13:14:13:12:13:12:13:12:13:9:13:9:10:9:8:1:8:1:8:9:8:1:8:9:10:11:10:6:7:6:10:6:7:6:10:9:13:12:13:9:13:12:13:14:13:14:13:12:13:14:13:12:13:9:10:9:8:1:8:1:8:9:10:6:7:4:7:6:5:2:5:6:7:4:3 ', 'True1:8:9:13:9:13:12:13:12:13:12:13:12:13:12:13:14…
3	6	5	244	4	0.8	1.8936661121497238	0.7175539882742134	66.017	444.068	0.2925170068027211:0.0045351473922902496:0.0045351473922902496:0.006802721088435374:0.009070294784580499:0.02040816326530612:0.011337868480725623:0.31179138321995464:0.07596371882086168:0.03741496598639456:0.015873015873015872:0.04195011337868481:0.12244897959183673:0.045351473922902494	['True1:8:1:8:1:8:1:8:9:10:11:10:9:8:9:13:14:13:14:13:9:8:1:8:9:13:12:13:12:13:14:13:14:13:9:10:11:10:6:7:4:3 ', 'True1:8:9:8:9:8:1:8:9:10:9:13:14:13:9:8:9:13:12:13:12:13:9:13:14:13:14:13:9:8:9:13:14:13:14:13:12:13:12:13:9:13:14:13:14:13:14:13:12:13:12:13:12:13:12:13:14:13:12:13:14:13:12:13:14:13:14:13:14:13:9:13:9:8:1:8:9:13:14:13:9:13:12:13:9:13:12:13:9:13:12:13:14:13:9:13:9:13:12:13:9:13:9:10:…
3	6	5	180	5	1.0	2.4208633742363412	0.9173212522023054	64.2782	321.391	0.06832298136645963:0.012422360248447204:0.015527950310559006:0.018633540372670808:0.034161490683229816:0.10869565217391304:0.055900621118012424:0.11180124223602485:0.13664596273291926:0.13354037267080746:0.049689440993788817:0.06521739130434782:0.14906832298136646:0.040372670807453416	['True1:8:9:8:9:10:6:5:6:7:6:10:11:10:6:5:2:5:6:7:4:3 ', 'True1:8:9:8:9:10:6:10:6:7:6:7:6:10:11:10:9:13:14:13:9:8:1:8:1:8:1:8:1:8:9:10:9:13:14:13:14:13:14:13:14:13:12:13:12:13:12:13:9:8:9:13:12:13:12:13:9:10:9:10:9:8:1:8:9:10:9:8:1:8:9:8:1:8:1:8:1:8:9:10:11:10:11:10:6:7:4:7:6:7:4:3 ', 'True1:8:9:10:11:10:9:13:14:13:14:13:9:8:1:8:9:13:14:13:12:13:12:13:12:13:12:13:12:13:12:13:14:13:14:13:9:10:6:10…
3	6	1	88	1	1.0	2.3319206661161145	0.8836187982532685	138.109	138.109	0.038461538461538464:0.1:0.007692307692307693:0.007692307692307693:0.16153846153846155:0.13846153846153847:0.023076923076923078:0.06153846153846154:0.07692307692307693:0.18461538461538463:0.09230769230769231:0.023076923076923078:0.06153846153846154:0.023076923076923078	['True1:8:1:8:1:8:9:8:9:10:9:8:1:8:1:8:9:10:11:10:6:10:11:10:6:5:2:5:2:5:6:10:11:10:11:10:9:10:6:10:6:7:6:5:2:5:2:5:2:5:2:5:6:5:2:5:2:5:6:5:6:5:2:5:6:10:9:8:9:13:14:13:12:13:9:10:9:13:14:13:14:13:12:13:12:13:9:10:6:5:2:5:2:5:2:5:2:5:6:10:11:10:6:7:6:10:11:10:11:10:11:10:11:10:6:10:11:10:11:10:11:10:6:5:6:5:6:7:4:3 ']
3	6	6	309	5	0.8333333333333334	2.252833903612359	0.853650990575788	72.31800000000001	541.59	0.0682110682110682:0.039897039897039896:0.006435006435006435:0.007722007722007722:0.06306306306306306:0.05405405405405406:0.015444015444015444:0.16988416988416988:0.23938223938223938:0.13384813384813385:0.029601029601029602:0.02702702702702703:0.11068211068211069:0.03474903474903475	['True1:8:9:13:9:10:11:10:6:5:6:7:6:7:4:3 ', 'True1:8:9:13:9:13:9:13:14:13:12:13:9:13:12:13:14:13:14:13:14:13:9:10:11:10:6:7:4:3 ', 'False1:8:9:10:9:10:6:10:11:10:9:13:12:13:9:13:9:8:9:8:1:8:1:8:9:10:11:10:11:10:9:10:11:10:6:5:6:10:9:10:11:10:11:10:11:10:6:5:6:5:2:5:6:5:6:7:6:7:6:10:9:10:9:8:9:8:9:13:12:13:14:13:14:13:9:13:9:8:1:8:1:8:1:8:9:8:1:8:1:8:1:8:9:10:11:10:9:10:9:13:9:10:9:8:1:8:1:8:1:8:…
3	6	6	257	6	1.0	1.9027469434738584	0.7209949257719441	65.35966666666667	392.158	0.03744939271255061:0.005060728744939271:0.006072874493927126:0.011133603238866396:0.01417004048582996:0.03340080971659919:0.018218623481781375:0.06275303643724696:0.291497975708502:0.32894736842105265:0.0951417004048583:0.011133603238866396:0.06781376518218624:0.01720647773279352	['True1:8:9:8:9:13:14:13:14:13:9:13:12:13:9:8:1:8:1:8:9:8:1:8:9:10:9:13:12:13:9:10:9:13:12:13:12:13:14:13:12:13:9:8:9:8:1:8:9:10:9:10:9:10:11:10:6:7:4:3 ', 'True1:8:1:8:1:8:1:8:1:8:9:10:9:13:9:13:9:8:1:8:1:8:9:13:12:13:14:13:14:13:12:13:12:13:14:13:14:13:9:13:9:8:1:8:9:8:1:8:1:8:1:8:9:8:9:10:9:8:9:13:14:13:14:13:14:13:9:13:14:13:12:13:14:13:14:13:9:13:14:13:9:13:12:13:9:8:1:8:9:10:11:10:11:10:11:…
3	6	6	527	3	0.5	1.8359769153926613	0.6956942142898895	121.585	904.755	0.027967013266403728:0.0010756543564001434:0.0010756543564001434:0.002151308712800287:0.0028684116170670493:0.011473646468268197:0.006453926138400861:0.11868053065614916:0.205091430620294:0.029401219074937254:0.0028684116170670493:0.1692362854069559:0.3094299031911079:0.1122266045177483	['True1:8:9:8:1:8:1:8:1:8:9:8:1:8:1:8:1:8:1:8:9:13:14:13:12:13:14:13:14:13:12:13:14:13:12:13:12:13:14:13:9:13:12:13:14:13:12:13:9:13:12:13:14:13:14:13:12:13:12:13:9:8:9:13:9:13:14:13:9:8:1:8:9:10:6:7:6:7:4:7:6:7:4:7:6:10:9:10:9:8:1:8:9:10:11:10:9:10:6:7:4:3 ', 'False1:8:1:8:1:8:1:8:9:8:1:8:1:8:9:8:9:13:9:8:9:10:9:8:9:10:6:7:6:10:6:10:6:7:4:7:6:10:9:8:9:8:1:8:9:8:9:8:1:8:9:13:12:13:12:13:12:13:14:…
3	6	6	646	1	0.16666666666666666	2.0661820479323167	0.7829242755531727	114.652	1014.652	0.021935169388252497:0.0:0.00012186205215695832:0.0004874482086278333:0.15305873750913965:0.17292225201072386:0.00073117231294175:0.028637582256885206:0.10650743358518157:0.15342432366561054:0.001584206678040458:0.06970509383378017:0.1663417011942481:0.1245430173044114	['True1:8:9:8:1:8:1:8:9:13:9:8:1:8:1:8:1:8:1:8:9:13:12:13:14:13:9:10:6:10:11:10:6:7:4:7:4:7:6:10:9:13:12:13:9:13:9:10:9:8:9:10:9:13:9:10:11:10:11:10:9:8:1:8:1:8:1:8:9:8:9:8:9:8:9:10:9:8:1:8:1:8:9:8:1:8:1:8:1:8:1:8:9:10:9:8:1:8:9:13:9:8:9:10:11:10:6:5:6:7:4:7:4:3 ', 'False1:8:1:8:1:8:9:8:9:13:14:13:12:13:14:13:14:13:14:13:9:13:14:13:14:13:9:10:9:13:12:13:12:13:14:13:14:13:9:10:6:7:6:10:11:10:11:10…
3	10	18	617	14	0.7777777777777778	2.000924726813213	0.7581967638061591	59.58621428571429	1554.207	0.022029372496662217:0.15270360480640854:0.002336448598130841:0.003671562082777036:0.21078104138851803:0.24566088117489987:0.032543391188251:0.048230974632843794:0.04138851802403204:0.1887516688918558:0.007009345794392523:0.011348464619492658:0.02553404539385848:0.00801068090787717	['True1:8:9:13:12:13:9:13:12:13:9:8:9:8:1:8:9:13:9:10:11:10:11:10:6:10:11:10:6:7:6:7:6:10:9:10:9:8:1:8:1:8:9:13:14:13:12:13:12:13:12:13:14:13:12:13:9:10:6:10:11:10:9:10:11:10:11:10:6:5:6:5:6:7:6:10:6:7:6:5:6:10:6:10:11:10:6:7:6:5:6:7:6:7:4:3 ', 'True1:8:1:8:1:8:1:8:1:8:1:8:9:8:1:8:1:8:1:8:9:13:14:13:12:13:14:13:9:10:6:7:6:7:6:10:6:5:2:5:2:5:6:10:11:10:9:13:12:13:12:13:12:13:12:13:14:13:14:13:9:8:…
3	10	24	1845	7	0.2916666666666667	2.2368218323854476	0.8475836456010406	102.11857142857141	3600.0	0.0007154809301252092:0.1215394380012694:8.078010501413652e-05:0.0015579020252726328:0.13051756967284056:0.1377416190641048:0.0030119439155270903:0.07632565922335699:0.100594310772604:0.13281403265824246:0.09994806993249092:0.08658473256015232:0.10009809012751716:0.008470371011482314	['True1:8:9:8:9:8:9:13:9:10:9:13:9:10:11:10:11:10:11:10:6:5:2:5:6:7:6:7:6:5:6:10:9:10:11:10:6:10:9:8:9:10:11:10:6:10:11:10:6:7:6:10:9:10:11:10:6:10:11:10:9:13:12:13:12:13:9:8:1:8:1:8:1:8:9:10:11:10:6:5:6:5:2:5:6:7:6:7:6:10:9:8:1:8:9:8:9:13:12:13:12:13:12:13:12:13:9:10:6:5:2:5:2:5:2:5:2:5:6:5:6:7:6:5:2:5:6:10:11:10:11:10:11:10:6:10:9:13:9:13:12:13:12:13:9:10:11:10:6:7:4:7:4:7:4:7:4:7:4:7:4:7:4:3 '…
3	10	26	846	21	0.8076923076923077	2.2470587390812624	0.8514626468568819	69.1975238095238	2353.1480000000006	0.1561790463833928:0.014109633473889069:0.0017028867985728186:0.009974051248783653:0.02124554005838469:0.036814790788193316:0.029435614661044437:0.17288355497891664:0.07225105416801816:0.06097956535841713:0.01337982484592929:0.12974375608173858:0.16793707427830035:0.11336360687641907	['True1:1:8:1:8:9:13:9:13:9:8:1:8:1:8:1:8:1:8:1:8:9:8:1:8:1:8:9:10:11:10:6:5:2:5:6:7:6:7:4:7:6:5:2:5:2:5:6:7:4:7:6:10:6:10:11:10:9:8:1:8:9:13:9:10:6:5:6:10:9:13:14:13:12:13:12:13:9:8:1:8:1:8:9:10:9:13:12:13:9:13:12:13:12:13:14:13:14:13:9:10:9:8:9:8:1:8:1:8:1:8:9:10:6:10:9:8:1:8:1:8:1:8:1:8:9:13:12:13:9:13:9:8:9:10:11:10:9:8:9:8:1:8:9:8:1:8:9:10:6:10:6:5:2:5:6:5:2:5:6:10:6:5:6:10:11:10:11:10:6:7:6…
3	10	35	909	30	0.8571428571428571	2.194854560904669	0.8316812735646979	54.15646666666666	2524.694	0.013878315863442056:0.10329683199625227:0.001756748843473678:0.004157638929554372:0.1307606722492241:0.13685073490659952:0.007085553668677168:0.08567078526673304:0.08660771798325233:0.2353457867306904:0.1169409146805645:0.021490894185161327:0.0374773086607718:0.018680096035603444	['False1:8:9:8:9:8:9:8:1:8:1:8:9:8:1:8:9:10:9:10:11:10:6:10:11:10:9:8:1:8:9:10:9:8:9:10:6:7:6:10:9:8:1:8:9:8:1:8:1:8:1:8:1:8:9:8:9:13:14:13:12:13:14:13:12:13:14:13:9:8:1:8:1:8:9:13:12:13:9:8:9:13:9:10:11:10:11:10:6:5:2:5:2:5:2:5:2:5:2:5:6:5:2:5:2:5:6:5:2:5:2:5:2:5:2:5:2:5:2:5:6:5:6:10:6:7:6:7:6:7:6:7:6:5:6:5:2:5:6:10:11:10:9:13:12:13:14:13:12:13:14:13:14:13:12:13:9:8:1:8:9:10:11:10:6:5:2:5 ', 'Tr…
3	10	14	755	7	0.5	1.7879628658251738	0.6775005778619582	95.94014285714287	1931.5810000000001	0.027335536197056174:0.0022028637228396915:0.0007009111845399018:0.0017022128767397618:0.004405727445679383:0.008611194552918795:0.003504555922699509:0.20536697707019125:0.20586762791629118:0.031240612796635626:0.00821067387603885:0.02593371382797637:0.24471813357364575:0.23019925903674776	['True1:8:9:8:9:13:14:13:12:13:12:13:12:13:12:13:14:13:9:13:9:8:1:8:9:10:9:13:9:13:9:10:6:10:9:8:9:10:6:7:6:10:9:8:9:8:9:13:14:13:14:13:9:8:9:10:11:10:11:10:9:13:14:13:14:13:12:13:14:13:12:13:14:13:12:13:14:13:14:13:12:13:12:13:14:13:12:13:9:13:9:8:9:8:1:8:9:10:6:5:2:5:2:5:2:5:6:7:4:3 ', 'True1:8:9:8:9:8:9:8:1:8:9:8:1:8:9:13:9:8:1:8:9:8:9:10:6:10:9:10:9:8:9:8:1:8:9:10:6:10:9:13:12:13:14:13:12:13:…
3	10	14	626	10	0.7142857142857143	1.695151481342643	0.6423321927567882	69.4314	1414.3139999999999	0.006191950464396285:0.021782397169394074:0.0011057054400707652:0.0026536930561698365:0.03914197257850509:0.144515701017249:0.0035382574082264487:0.008292790800530738:0.20455550641309156:0.32076514816452895:0.23628925254312252:0.0028748341441839896:0.006634232640424591:0.0016585581601061478	['True1:8:1:8:1:8:1:8:9:10:9:8:9:13:12:13:9:10:9:10:11:10:9:8:1:8:9:13:14:13:12:13:12:13:12:13:9:13:12:13:9:10:6:10:11:10:11:10:6:10:6:7:4:7:6:10:11:10:9:13:9:13:12:13:12:13:12:13:9:13:14:13:9:13:9:8:1:8:9:10:11:10:6:5:2:5:6:5:6:5:2:5:2:5:6:7:4:7:4:3 ', 'True1:8:1:8:1:8:1:8:1:8:9:10:6:5:2:5:6:5:2:5:6:5:2:5:2:5:2:5:2:5:6:10:11:10:11:10:9:8:9:10:6:10:9:10:6:7:4:3 ', 'True1:8:9:10:11:10:9:8:9:13:12:…
3	10	27	546	24	0.8888888888888888	1.925131264602009	0.7294768639537925	38.19433333333333	1456.6639999999998	0.1832240504763083:0.002659903501175306:0.0014845973029815663:0.002598045280217741:0.006309538537671656:0.009835457132252876:0.004577508350859829:0.22262773722627738:0.1866262526289744:0.010639614004701224:0.0017938884077693925:0.10107633304466164:0.15909934430285785:0.10744772980329086	['True1:8:1:8:9:8:1:8:9:13:9:10:6:10:9:8:1:8:9:10:9:10:11:10:6:5:2:5:6:10:6:5:6:10:6:5:2:5:6:7:4:3 ', 'True1:8:1:8:9:8:9:10:9:10:9:13:12:13:12:13:9:13:12:13:14:13:9:8:1:8:1:8:9:13:9:8:1:8:1:8:9:10:9:8:1:8:9:8:1:8:1:8:9:13:9:13:14:13:14:13:9:13:12:13:12:13:12:13:12:13:14:13:9:8:1:8:1:8:1:8:9:8:9:13:14:13:9:10:9:8:1:8:9:10:11:10:6:10:6:7:4:3 ', 'False1:8:1:8:1:8:9:13:12:13:14:13:14:13:12:13:9:8:1:8…
3	10	20	452	19	0.95	1.3987274840437105	0.5300102685710233	46.34926315789475	1060.6360000000002	0.3046740467404674:0.0018450184501845018:0.0023370233702337023:0.0023370233702337023:0.006642066420664207:0.014268142681426814:0.0036900369003690036:0.4040590405904059:0.22103321033210332:0.013407134071340714:0.0018450184501845018:0.0051660516605166054:0.013284132841328414:0.005412054120541206	['True1:8:1:8:9:8:1:8:9:13:12:13:14:13:14:13:12:13:9:10:6:7:4:3 ', 'True1:8:9:8:1:8:1:8:1:8:1:8:1:8:9:10:11:10:6:5:2:5:2:5:6:7:6:10:9:10:6:7:4:3 ', 'True1:8:9:10:11:10:6:10:11:10:6:7:6:7:6:10:6:5:6:10:11:10:6:10:6:7:4:3 ', 'True1:8:1:8:1:8:1:8:9:13:14:13:14:13:9:13:14:13:12:13:14:13:14:13:12:13:12:13:12:13:14:13:12:13:14:13:12:13:9:13:14:13:9:10:6:5:2:5:6:7:6:5:6:10:6:5:6:5:2:5:2:5:6:5:2:5:6:7:6:…
3	10	51	1147	36	0.7058823529411765	2.225616493748787	0.8433376830329237	20.31397222222222	3431.3030000000003	0.1025431870502293:0.004876103467652763:0.000652564032845723:0.05392716660322294:0.005093624811934671:0.0946761650987003:0.06382438776804975:0.1424039733898889:0.16711077274457556:0.16518933420341872:0.000652564032845723:0.03960701143799735:0.12828321279025504:0.031159932568383272	['True1:8:9:10:11:10:11:10:9:8:9:8:1:8:9:8:9:10:9:13:12:13:12:13:12:13:12:13:9:8:9:13:14:13:12:13:14:13:14:13:14:13:14:13:9:13:12:13:12:13:12:13:14:13:9:10:6:10:6:7:6:7:6:5:6:5:6:7:4:3 ', 'True1:8:9:13:12:13:14:13:12:13:12:13:14:13:12:13:12:13:9:8:1:8:9:13:14:13:12:13:9:8:1:8:1:8:9:13:14:13:9:8:1:8:9:8:9:8:9:10:6:10:11:10:6:5:6:7:6:10:11:10:11:10:9:10:9:13:14:13:12:13:14:13:9:13:9:10:6:7:4:3 ', '…
3	10	8	175	8	1.0	2.493480564336883	0.9448375889205868	45.88462499999999	367.07699999999994	0.06818181818181818:0.048295454545454544:0.022727272727272728:0.028409090909090908:0.08522727272727272:0.09659090909090909:0.03977272727272727:0.11931818181818182:0.13636363636363635:0.09659090909090909:0.03409090909090909:0.045454545454545456:0.13636363636363635:0.04261363636363636	['True1:8:9:10:6:5:6:7:4:7:4:3 ', 'True1:8:1:8:9:10:6:5:2:5:2:5:2:5:2:5:6:7:4:7:4:3 ', 'True1:8:9:13:12:13:14:13:9:10:11:10:11:10:11:10:9:13:9:8:9:13:12:13:9:8:9:10:11:10:9:10:9:8:9:13:9:13:14:13:14:13:12:13:14:13:12:13:12:13:12:13:12:13:14:13:9:8:9:10:6:5:2:5:2:5:6:10:6:10:6:5:2:5:6:5:2:5:2:5:2:5:2:5:2:5:6:7:4:3 ', 'True1:8:9:8:9:8:9:8:1:8:9:8:9:13:9:8:9:13:9:8:9:13:12:13:14:13:14:13:12:13:9:10:…
3	14	34	580	25	0.7352941176470589	1.9847059263671296	0.7520510843379348	42.3298	2678.2449999999994	0.006839732628633608:0.06237369811907353:0.0009715529302036375:0.0020596922120317113:0.06812529146587906:0.017371366392041038:0.0031478314938597853:0.011542048810819213:0.10508316493082544:0.09944815793564434:0.00388621172081455:0.15840198974040107:0.29958806155759365:0.16116120006217938	['True1:8:9:13:14:13:9:13:12:13:9:10:6:10:6:7:6:10:11:10:9:8:1:8:9:8:9:8:9:13:14:13:14:13:12:13:12:13:12:13:12:13:9:10:9:13:12:13:9:13:12:13:12:13:12:13:9:13:12:13:9:10:11:10:9:8:9:8:9:8:9:13:14:13:9:10:9:10:6:5:6:5:2:5:2:5:6:10:6:7:6:10:6:7:4:3 ', 'False1:8:9:8:1:8:9:13:9:8:9:13:14:13:12:13:14:13:14:13:14:13:14:13:14:13:9:13:12:13:12:13:12:13:14:13:12:13:14:13:12:13:9:8:1:8:9:13:12:13:9:8:1:8:9:…
3	14	28	906	11	0.39285714285714285	2.1721374071674733	0.82307321739166	65.33518181818181	3600.0	0.10639175257731959:0.08618556701030927:0.0003780068728522337:0.0021305841924398627:0.0890721649484536:0.01824742268041237:0.004604810996563574:0.1136426116838488:0.04134020618556701:0.0322680412371134:0.016357388316151203:0.18326460481099657:0.2374914089347079:0.0686254295532646	['True1:8:9:8:9:13:14:13:12:13:12:13:9:10:6:10:6:7:6:7:6:10:6:7:4:3 ', 'False1:8:1:8:1:8:1:8:9:13:12:13:14:13:14:13:12:13:14:13:9:8:9:10:11:10:6:7:4:7:4:7:6:10:11:10:6:5:2:5:2:5:2:5:6:10:11:10:11:10:9:8:9:13:14:13:14:13:9:8:1:8:1:8:1:8:1:8:1:8:9:13:14:13:14:13:12:13:12:13:9:13:12:13:14:13:12:13:12:13:9:13:9:10:6:5:6:5:6:10:11:10:11:10:11:10:9:8:9:13:12:13:14:13:9:10:9:8:9:13:12:13:12:13:12:13:14:…
3	14	79	1054	70	0.8860759493670886	2.366753237220339	0.8968176669225227	29.28565714285715	3599.999999999999	0.002929413862495861:0.05428331253024938:0.0017831214815192196:0.07700537483760858:0.08062256412869043:0.08408691443564205:0.07787146241434649:0.03581526861451461:0.08640497236161704:0.11883231016124512:0.09771505718725323:0.11740581297602976:0.16282446442672643:0.0024199505820617978	['True1:1:8:9:13:12:13:9:8:9:10:6:10:11:10:11:10:6:10:11:10:9:13:14:13:9:13:9:10:11:10:9:13:14:13:12:13:9:13:12:13:14:13:9:13:14:13:9:8:1:8:9:8:1:8:9:10:11:10:11:10:11:10:9:10:11:10:6:10:6:10:9:10:11:10:11:10:6:10:6:7:4:3 ', 'True1:8:1:8:1:8:9:10:11:10:9:10:11:10:6:10:9:10:6:5:2:5:6:10:11:10:9:10:6:5:6:10:11:10:11:10:9:10:11:10:9:8:9:8:9:13:14:13:12:13:14:13:9:10:9:10:6:7:6:10:11:10:6:10:11:10:11…
3	14	60	940	50	0.8333333333333334	2.303561437075056	0.8728728289547565	39.21698000000001	3599.999999999999	0.02419420644634843:0.006854345165238678:0.002039983680130559:0.12615259077927377:0.021297429620563035:0.0744594043247654:0.13773969808241535:0.03243574051407589:0.07743778049775601:0.07458180334557324:0.02215422276621787:0.14161566707466341:0.19657282741738066:0.06246430028559771	['True1:1:8:1:8:9:8:9:8:1:8:1:8:9:13:14:13:14:13:14:13:14:13:14:13:14:13:14:13:12:13:12:13:14:13:12:13:14:13:9:13:14:13:12:13:12:13:9:10:6:10:6:7:6:5:6:10:9:10:9:10:9:8:1:8:9:8:1:8:9:8:1:8:1:8:1:8:9:13:12:13:9:13:9:8:1:8:9:10:6:7:6:10:6:10:9:10:9:8:9:8:1:8:9:13:14:13:14:13:14:13:14:13:14:13:9:8:1:8:9:8:1:8:9:10:6:10:11:10:6:7:4:3 ', 'True1:8:9:10:6:5:2:5:2:5:2:5:6:7:6:7:4:3 ', 'True1:8:9:13:14:13…
3	14	8	282	4	0.5	1.465202455419682	0.5551991762275548	80.15575	1040.623	0.20707924698455643:0.0006763611768684477:0.00045090745124563186:0.0009018149024912637:0.0012399954909254876:0.0022545372562281594:0.0012399954909254876:0.3739150039454402:0.2705444707473791:0.004170893924022094:0.0014654492165483036:0.00552361627775899:0.11599594183293879:0.014541765302671627	['True1:1:8:1:8:1:8:9:8:1:8:9:8:1:8:9:13:12:13:14:13:9:8:1:8:1:8:1:8:1:8:9:13:14:13:12:13:14:13:9:8:9:10:6:10:11:10:11:10:11:10:6:5:6:7:4:3 ', 'True1:8:1:8:1:8:1:8:1:8:1:8:9:10:11:10:9:13:9:10:11:10:9:8:9:10:6:10:9:8:1:8:1:8:9:13:14:13:9:13:9:10:11:10:11:10:6:5:6:10:11:10:6:10:9:13:14:13:14:13:12:13:12:13:14:13:14:13:9:8:9:8:1:8:9:8:9:8:1:8:1:8:9:10:9:13:12:13:12:13:12:13:9:10:6:5:2:5:2:5:2:5:2:5…
3	14	48	1084	35	0.7291666666666666	1.978444084761453	0.7496783273934733	36.750685714285716	3600.0000000000005	0.00591032795447673:0.20878577122907332:0.0009621464111938862:0.0020067625147758197:0.22297055831981746:0.224482502680265:0.06226461775297578:0.045248371223575334:0.07268328889133244:0.1134782967259532:0.019435357506116503:0.0038760755422382275:0.01193061549880419:0.005965307749402095	['True1:8:9:13:12:13:9:8:1:8:9:8:9:10:6:10:9:8:1:8:9:10:11:10:6:5:2:5:6:5:6:5:2:5:6:7:6:7:4:3 ', 'False1:8:9:10:9:8:1:8:1:8:9:13:12:13:12:13:9:10:9:8:9:10:6:5:6:7:6:10:11:10:9:8:1:8:1:8:1:8:9:13:14:13:14:13:9:8:9:8:9:13:9:8:9:8:1:8:9:10:6:10:11:10:9:10:6:10:9:13:12:13:12:13:12:13:14:13:12:13:9:8:9:13:9:8:1:8:9:13:14:13:12:13:12:13:9:8:1:8:9:8:9:13:12:13:14:13:14:13:14:13:9:10:11:10:11:10:6:5:2:5:…
3	14	50	523	45	0.9	2.2061079335909097	0.8359454373477111	21.702444444444446	1876.6100000000004	0.05818931346123355:0.1149120025368638:0.001783732360868876:0.0021008403361344537:0.11978753765657206:0.01641033771999366:0.008125891866180434:0.06120183922625654:0.12470271127318852:0.23212303789440306:0.11106706833676867:0.0733708577770731:0.07519422863485016:0.0010306009196131283	['True1:1:8:1:8:1:8:9:8:9:13:12:13:12:13:12:13:12:13:14:13:9:13:9:10:11:10:11:10:6:10:9:8:9:13:9:8:1:8:1:8:1:8:1:8:1:8:1:8:9:8:1:8:1:8:1:8:9:13:14:13:12:13:12:13:14:13:9:10:11:10:11:10:6:5:6:7:6:10:11:10:11:10:6:7:4:3 ', 'True1:8:9:8:1:8:9:13:9:13:9:10:9:10:6:10:9:8:1:8:9:13:9:13:14:13:14:13:9:8:1:8:1:8:1:8:1:8:1:8:1:8:1:8:9:8:1:8:9:8:9:8:9:13:14:13:9:10:6:7:6:10:6:7:6:10:11:10:6:10:11:10:11:10:1…
3	14	37	1118	27	0.7297297297297297	2.1317786042686944	0.807780331388057	72.39296296296297	3600.0	0.15525206884297102:0.010509214601208306:0.0013707671218967355:0.0021830735645022087:0.022744580392953243:0.04137685942021627:0.007259988830786414:0.23907193988932324:0.17307204142762858:0.11463674671269737:0.06513682286642636:0.06594912930903184:0.0901660151292075:0.011270751891150937	['True1:8:1:8:1:8:9:13:14:13:9:10:9:8:9:8:1:8:1:8:1:8:9:13:12:13:14:13:14:13:12:13:9:13:12:13:9:10:9:8:9:8:9:8:1:8:1:8:9:10:9:13:9:8:1:8:9:10:9:8:1:8:9:13:9:13:9:13:9:8:1:8:1:8:9:10:6:10:6:5:2:5:2:5:6:10:9:13:9:8:1:8:1:8:9:13:14:13:14:13:12:13:14:13:12:13:9:8:1:8:9:10:9:8:1:8:9:13:14:13:9:8:9:8:9:13:9:13:14:13:14:13:12:13:14:13:12:13:12:13:12:13:9:13:9:10:6:10:9:10:6:5:6:7:4:3 ', 'False1:8:1:8:9:…
3	14	30	993	14	0.4666666666666667	2.232462659512228	0.8459318539463836	61.374285714285705	3600.0	0.09947591211449304:0.0023516764093260765:0.00047033528186521536:0.0008398844319021702:0.07115500907075187:0.15275818047436673:0.12520997110797555:0.1133508029295169:0.048612510918497616:0.17005979977155145:0.13918564805482767:0.02066115702479339:0.04034804810858026:0.015521064301552107	['True1:1:8:1:8:1:8:1:8:9:10:9:8:1:8:1:8:1:8:9:10:6:7:6:10:9:10:6:10:11:10:11:10:9:10:6:5:6:5:2:5:6:5:2:5:2:5:2:5:6:5:6:7:4:3 ', 'True1:8:1:8:1:8:9:8:1:8:9:10:6:7:6:7:6:10:9:13:12:13:12:13:14:13:12:13:12:13:9:8:1:8:9:10:6:10:9:13:12:13:9:13:14:13:12:13:9:10:9:8:1:8:1:8:9:10:6:5:6:5:6:7:4:3 ', 'True1:8:9:13:12:13:14:13:12:13:14:13:9:8:1:8:9:10:6:10:11:10:9:10:11:10:6:7:6:5:6:10:9:10:9:8:1:8:1:8:9:…
3	14	41	1120	30	0.7317073170731707	2.1466812132228235	0.8134272753884368	57.270933333333346	3600.0000000000005	0.014854248057356287:0.09779762160305672:0.0012879405830077705:0.0024041557549478385:0.12445799167131756:0.04572189069677585:0.022925342377538318:0.02159447044176362:0.10960374361396127:0.025587086249087707:0.0035203709268879064:0.17391491005881596:0.2221268192160735:0.1342034087494097	['True1:1:8:1:8:9:8:9:8:9:10:6:5:6:5:2:5:2:5:6:5:2:5:6:7:4:3 ', 'True1:8:1:8:9:10:6:10:11:10:9:10:6:10:9:13:12:13:12:13:12:13:12:13:9:10:9:8:9:13:9:13:14:13:12:13:12:13:9:10:11:10:9:10:11:10:6:7:4:3 ', 'True1:8:1:8:1:8:1:8:9:13:9:10:11:10:11:10:11:10:9:8:1:8:1:8:9:13:12:13:12:13:9:13:14:13:9:10:11:10:11:10:9:13:9:13:9:13:9:13:9:13:14:13:14:13:9:13:12:13:14:13:14:13:14:13:9:10:11:10:6:10:11:10:9:8…
3	18	36	855	21	0.5833333333333334	1.7451871186295635	0.6612918556354326	48.94028571428571	3600.0	0.23191928119016056:0.0049590023076545395:0.0005155398438650759:0.00076103500761035:0.007021161683114843:0.008445033632837433:0.001914862277213139:0.3154121863799283:0.23341680168900672:0.018215741149899347:0.007070260715863898:0.06348504934452791:0.08201993420729611:0.02484411057102175	['True1:1:8:1:8:1:8:9:8:1:8:1:8:9:8:9:10:11:10:9:10:11:10:11:10:11:10:9:13:9:13:14:13:12:13:9:8:1:8:9:10:9:10:6:10:11:10:6:5:6:5:2:5:2:5:2:5:6:10:9:13:12:13:14:13:9:8:9:13:14:13:12:13:9:13:14:13:14:13:14:13:12:13:12:13:12:13:9:8:9:8:9:10:11:10:11:10:9:13:14:13:9:10:6:7:4:7:4:3 ', 'True1:8:9:8:9:10:6:7:4:3 ', 'True1:8:9:10:11:10:6:10:6:10:9:13:14:13:14:13:9:8:1:8:9:10:11:10:6:7:6:7:6:7:4:7:6:10:11…
3	18	50	710	39	0.78	1.5510315837495057	0.5877218226159667	43.57223076923076	3600.0000000000005	0.004308240837029648:0.3020437615399308:0.0008276915893800802:0.0010186973407754834:0.3124217406990811:0.27277743585390185:0.03382924085825251:0.007725121500880749:0.01559880303062459:0.018845900804346442:0.0031409834673910737:0.00647297268617755:0.015980814533415395:0.0050085952588127935	['True1:1:8:1:8:1:8:9:13:14:13:14:13:12:13:14:13:12:13:9:8:1:8:9:8:9:10:9:10:9:13:14:13:14:13:12:13:14:13:14:13:12:13:14:13:9:10:6:5:2:5:2:5:6:5:2:5:2:5:2:5:2:5:6:7:4:3 ', 'True1:8:1:8:1:8:9:13:12:13:14:13:9:8:1:8:1:8:1:8:1:8:9:13:12:13:9:13:14:13:9:8:1:8:9:10:9:13:14:13:12:13:9:10:9:10:11:10:11:10:9:13:9:8:9:8:9:8:1:8:9:13:9:8:9:8:9:8:9:13:9:8:9:10:11:10:6:10:6:5:6:7:4:7:4:7:4:3 ', 'True1:8:9:8:…
3	18	64	647	54	0.84375	2.1369399358556183	0.8097360795747311	30.055185185185177	3422.980000000001	0.031181837731559706:0.11413883854054663:0.0005529784031212559:0.0008294676046818838:0.11684228851136166:0.16570919480200302:0.10860905450933407:0.09948491085783334:0.06906085834536574:0.16576039650599572:0.12691878385712677:0.00010240340798541775:0.0006041801071139648:0.0002048068159708355	['True1:1:8:9:10:11:10:11:10:6:7:4:3 ', 'True1:8:1:8:9:10:9:10:6:7:6:5:6:7:4:3 ', 'True1:8:1:8:1:8:1:8:9:8:1:8:1:8:1:8:9:10:11:10:11:10:6:7:4:7:4:7:4:7:4:3 ', 'True1:8:9:10:6:7:6:10:6:7:6:10:6:7:4:3 ', 'True1:8:1:8:1:8:1:8:9:13:9:10:11:10:9:10:11:10:11:10:6:5:6:5:6:7:6:10:6:10:6:7:4:7:4:3 ', 'True1:8:9:8:9:8:1:8:1:8:1:8:9:13:12:13:14:13:12:13:9:8:9:8:9:8:9:10:9:13:14:13:14:13:12:13:14:13:12:13:9:…
3	18	50	727	39	0.78	2.1714068951149574	0.8227964094404578	42.800641025641035	3600.000000000001	0.018836721523071958:0.028476928041303647:0.0015730880929332044:0.0026621490803484995:0.1983704420780897:0.18098580187157148:0.024120684091642464:0.025330751855437237:0.025814778960955145:0.18263956114875765:0.14867699257825104:0.039851565020974505:0.07490319457889642:0.047757341077767024	['True1:8:1:8:9:13:9:10:6:5:2:5:2:5:2:5:2:5:2:5:6:7:6:10:11:10:6:5:2:5:6:5:6:10:11:10:6:5:2:5:2:5:2:5:2:5:6:10:11:10:6:10:11:10:11:10:6:5:6:5:2:5:2:5:6:10:6:10:6:5:2:5:2:5:6:7:4:7:6:7:6:5:6:10:6:5:6:5:2:5:6:7:4:3 ', 'True1:8:1:8:1:8:1:8:1:8:9:13:12:13:12:13:14:13:9:8:9:13:14:13:9:8:1:8:1:8:9:10:11:10:11:10:11:10:11:10:11:10:11:10:6:10:11:10:11:10:9:10:6:7:4:3 ', 'True1:8:1:8:9:13:9:10:11:10:6:10:…
3	18	44	694	31	0.7045454545454546	2.284216096581191	0.8655424309839457	43.971999999999994	3600.0	0.0721502735290834:0.08236574746008708:0.0008652450597298202:0.00220497934576309:0.17316065646980017:0.10207100591715976:0.0038517360723456513:0.08208663615049681:0.0458858992966395:0.039215138997432175:0.025901529529976555:0.08281232555543151:0.19775036284470246:0.08967846377135201	['False1:1:8:1:8:1:8:1:8:9:13:14:13:9:8:1:8:9:8:9:13:14:13:14:13:12:13:12:13:12:13:14:13:12:13:9:13:9:13:14:13:9:13:9:13:14:13:9:13:9:13:14:13:14:13:9:8:9:10:11:10:11:10:6:5:2:5:6:10:6:10:11:10:11:10:9:8:9:13:14:13:14:13:12:13:14:13:14:13:12:13:14:13:12:13:9:13:14:13:14:13:14:13:12:13:9:8:9:10:6:10:9:13:9:13:9:8:1:8:1:8:1:8:9:10:6:7:4:7:6:10:11:10:11:10:11:10:9:13:12:13:14:13:12:13:12:13:9:10:11:…
3	18	31	894	19	0.6129032258064516	2.19631713964421	0.8322354785541569	77.49236842105265	3600.0000000000005	0.0968509650268466:0.029981134813524886:0.0005514439123494413:0.06277753591641272:0.07415469452909593:0.08071397474967348:0.06785662458278914:0.10050790886663764:0.04098098969670585:0.23578580757509796:0.19108982731098534:0.0030474531998258597:0.013205630532578725:0.0024960092874764185	['True1:1:8:1:8:1:8:9:10:6:10:11:10:11:10:11:10:11:10:11:10:11:10:6:7:4:7:4:7:6:10:9:8:1:8:9:13:14:13:12:13:12:13:9:8:9:8:9:10:6:7:4:3 ', 'True1:8:1:8:1:8:9:8:9:8:1:8:9:8:1:8:1:8:1:8:9:10:9:10:11:10:6:5:6:5:6:7:4:7:4:7:4:3 ', 'False1:8:9:8:9:8:1:8:9:8:1:8:9:13:12:13:12:13:12:13:12:13:12:13:12:13:12:13:14:13:14:13:12:13:9:13:12:13:9:8:9:8:9:8:1:8:1:8:1:8:9:10:6:5:2:5:6:5:2:5:2:5:2:5:6:7:4:7:6:10:9…
3	18	27	1046	14	0.5185185185185185	2.0684845252091684	0.7837967375686862	95.43607142857141	3600.0	0.08229238160603981:0.00796156485929993:0.0009608785175017158:0.0018531228551818806:0.011118737131091284:0.011805078929306795:0.0032258064516129032:0.10130404941660948:0.22621825669183254:0.07563486616334934:0.047083047357584076:0.08085106382978724:0.2520247083047358:0.09766643788606726	['True1:1:8:9:10:11:10:6:10:6:7:6:10:11:10:11:10:6:5:6:5:2:5:6:10:9:8:9:10:11:10:9:8:1:8:1:8:1:8:1:8:1:8:9:10:6:5:6:10:11:10:6:10:11:10:6:7:6:10:9:8:9:8:1:8:1:8:9:10:11:10:6:5:6:5:2:5:2:5:2:5:6:10:6:10:6:7:6:5:6:5:6:10:11:10:9:10:9:13:9:10:9:10:6:10:9:13:9:8:1:8:1:8:1:8:1:8:1:8:1:8:1:8:9:8:9:13:12:13:14:13:14:13:12:13:9:8:1:8:9:10:11:10:11:10:11:10:11:10:9:13:9:10:6:7:4:7:4:3 ', 'True1:8:9:13:9:1…
3	18	35	701	23	0.6571428571428571	1.8346745686082662	0.6952007249026829	69.85504347826088	3600.0000000000005	0.011106540518305225:0.005964623611682435:0.0006757947934418522:0.0012046776752659106:0.012810718693071634:0.013750954927425516:0.005994005994005994:0.09707939119703826:0.1617206323088676:0.022242463418934006:0.004818710701063642:0.12337662337662338:0.2834518422753717:0.25580302050890286	['True1:1:8:1:8:1:8:1:8:1:8:9:13:14:13:12:13:12:13:12:13:9:13:12:13:14:13:9:13:9:10:6:5:2:5:6:5:2:5:2:5:2:5:2:5:2:5:6:10:11:10:6:5:6:7:4:7:6:10:11:10:9:8:9:8:9:8:1:8:9:10:9:10:9:13:12:13:12:13:14:13:14:13:14:13:9:8:1:8:1:8:1:8:9:8:1:8:1:8:9:13:9:8:1:8:9:10:11:10:11:10:11:10:6:7:4:7:4:7:4:7:4:7:6:7:4:7:6:7:6:5:2:5:2:5:2:5:2:5:6:10:6:7:4:3 ', 'True1:8:9:10:6:7:6:10:9:8:1:8:9:13:12:13:9:13:12:13:14:…
3	18	62	731	51	0.8225806451612904	2.38783648529103	0.9048065983618275	34.320392156862745	3599.999999999999	0.09979155810317875:0.056344450234497134:0.0033220427305888484:0.004233976029181866:0.09712089630015633:0.0975117248566962:0.03348097967691506:0.11887701928087546:0.15769932256383534:0.11503387180823345:0.019867118290776448:0.04123241271495571:0.10930171964564878:0.04618290776446066	['True1:1:8:9:13:12:13:14:13:9:8:9:8:1:8:1:8:1:8:1:8:9:13:12:13:14:13:12:13:9:8:9:8:9:10:6:10:9:8:1:8:1:8:1:8:1:8:1:8:9:10:6:5:2:5:6:5:2:5:2:5:2:5:2:5:6:5:2:5:6:10:9:10:6:10:6:5:2:5:2:5:6:10:11:10:9:8:1:8:9:10:11:10:6:7:6:7:4:7:6:10:9:10:6:7:4:3 ', 'True1:8:9:8:9:8:9:8:9:8:9:8:1:8:9:10:9:8:1:8:9:8:1:8:9:13:9:8:1:8:1:8:1:8:9:13:12:13:12:13:9:10:9:8:1:8:9:13:9:13:14:13:9:10:6:5:2:5:2:5:6:10:6:10:11…
3	18	30	1179	14	0.4666666666666667	1.7712885725592402	0.6711823016051993	53.43664285714285	3600.0	0.002287303224649056:0.000134547248508768:0.000313943579853792:0.000426066286944432:0.000313943579853792:0.0017715387720321119:0.000717585325380096:0.0581468358972059:0.1721307799255505:0.12329012871686774:0.003565502085482352:0.21417679508454052:0.2323406736332242:0.19038435663990672	['True1:1:8:9:10:11:10:6:10:6:10:9:10:9:8:1:8:1:8:1:8:9:10:9:8:1:8:9:13:12:13:12:13:9:13:12:13:9:10:6:10:6:5:2:5:2:5:6:7:4:3 ', 'False1:8:9:8:1:8:1:8:1:8:9:10:9:10:9:8:9:13:14:13:12:13:9:8:9:13:9:10:6:10:6:5:6:10:9:10:9:10:9:8:9:10:11:10:11:10:11:10:9:13:12:13:12:13:12:13:9:13:14:13:14:13:9:13:12:13:14:13:14:13:9:8:9:10:11:10:9:8:1:8:1:8:9:8:1:8:1:8:1:8:9:13:9:13:9:13:14:13:9:8:1:8:9:10:9:8:1:8:1…
4	2	2	89	2	1.0	2.5103096998012275	0.926980489054265	35.056	70.112	0.05319148936170213:0.13829787234042554:0.1595744680851064:0.0851063829787234:0.07446808510638298:0.09574468085106383:0.09574468085106383:0.07446808510638298:0.010638297872340425:0.031914893617021274:0.0425531914893617:0.06382978723404255:0.031914893617021274:0.02127659574468085:0.02127659574468085	['True1:1:2:3:2:6:2:6:5:12:13:9:13:12:5:6:5:12:5:12:5:12:13:12:5:6:2:3:2:6:2:1:2:6:5:6:2:1:2:6:2:6:2:3:4:3:4:3:4:3:4:3:4:3:4:3:7:8:11:10:11:10:14:15 ', 'True1:2:3:4:3:4:7:8:11:8:7:3:2:3:7:8:7:3:7:3:7:8:7:8:7:8:11:10:14:15 ']
4	2	3	547	1	0.3333333333333333	1.7127291015079484	0.6324584015506235	47.064	407.064	0.008695652173913044:0.042318840579710144:0.002318840579710145:0.0:0.1536231884057971:0.0672463768115942:0.0017391304347826088:0.0011594202898550724:0.19420289855072465:0.0005797101449275362:0.0005797101449275362:0.23594202898550726:0.29043478260869565:0.0005797101449275362:0.0005797101449275362	['False1:2:6:2:1:2:6:2:1:2:6:2:6:5:12:13:12:13:9:13:12:5:6:5:12:13:9:13:12:5:12:5:12:13:9:13:9:13:9:13:9:13:12:5:12:5:12:13:9:13:9:13:9:13:9:13:9:13:12:5:12:13:9:13:9:13:9:13:9:13:12:5:6:5:12:13:12:13:9:13:12:5:12:13:12:13:9:13:9:13:12:13:9:13:12:13:9:13:9:13:9:13:9:13:9:13:9:13:9:13:12:13:9:13:9:13:9:13:9:13:9:13:9:13:9:13:9:13:9:13:9:13:12:5:12:5:12:13:9:13:9:13:9:13:9:13:9:13:9:13:9:13:9:13:12…
4	2	5	274	5	1.0	2.4216514134721994	0.8942416992441857	43.382799999999996	216.914	0.047505938242280284:0.17814726840855108:0.16152019002375298:0.052256532066508314:0.08076009501187649:0.1377672209026128:0.08788598574821853:0.0665083135391924:0.011876484560570071:0.03800475059382423:0.057007125890736345:0.030878859857482184:0.021377672209026127:0.0166270783847981:0.011876484560570071	['True1:2:6:2:3:4:3:2:3:4:3:4:3:2:3:4:3:4:3:7:8:11:10:11:10:11:10:14:15 ', 'True1:2:6:5:6:5:12:13:9:13:9:13:12:5:6:2:3:4:3:7:3:7:3:2:6:5:6:5:6:2:6:2:3:4:3:4:3:4:3:4:3:2:6:2:6:2:6:2:6:5:6:2:1:2:3:2:6:2:6:5:6:5:6:2:1:2:3:4:3:2:6:5:6:2:6:5:6:5:6:5:6:2:6:2:3:4:3:2:3:2:3:7:2:3:3:4:3:2:1:2:6:3:2:2:3:7:2:3:3:4:3:7:8:7:8:11:8:11:8:11:10:14:15 ', 'True1:2:6:2:1:2:1:2:1:2:6:5:6:2:1:2:6:2:1:2:3:7:8:11:10:11…
4	2	5	140	5	1.0	1.5267336808227114	0.5637759891605081	24.5656	122.828	0.01366742596810934:0.04555808656036447:0.4191343963553531:0.3735763097949886:0.011389521640091117:0.01366742596810934:0.025056947608200455:0.018223234624145785:0.0:0.025056947608200455:0.022779043280182234:0.004555808656036446:0.0:0.015945330296127564:0.011389521640091117	['True1:2:6:5:6:2:3:4:3:4:3:4:3:4:3:4:3:4:3:4:3:4:3:4:3:4:3:4:3:4:3:4:3:3:4:3:4:3:4:3:4:3:3:4:3:4:4:3:4:3:4:3:4:3:4:3:3:4:4:3:3:4:3:3:4:3:4:3:4:4:3:3:4:4:3:4:3:4:3:4:3:4:3:4:4:3:4:3:4:4:3:3:4:3:4:4:3:3:4:3:4:3:4:3:4:3:4:3:4:3:4:3:4:3:4:3:4:3:4:3:4:3:4:3:3:4:3:4:3:4:3:4:3:3:4:3:4:4:3:3:4:3:4:4:3:3:4:4:3:4:3:3:4:3:4:4:3:4:3:4:3:4:3:4:3:4:4:3:3:4:4:3:3:4:4:3:3:4:3:4:3:3:4:3:3:4:3:4:3:4:3:4:4:3:3:4:3…
4	2	5	328	5	1.0	2.5274991795804773	0.9333280374757283	47.3934	236.96699999999998	0.04397705544933078:0.10325047801147227:0.15105162523900573:0.0745697896749522:0.028680688336520075:0.040152963671128104:0.08795411089866156:0.06309751434034416:0.08221797323135756:0.04780114722753346:0.05927342256214149:0.06309751434034416:0.1338432122370937:0.011472275334608031:0.009560229445506692	['True1:2:1:2:6:2:3:7:3:2:1:2:3:2:1:2:6:5:12:5:6:2:6:2:6:5:12:13:12:13:9:13:12:13:9:13:12:13:12:5:6:2:6:2:6:5:12:13:9:13:9:13:12:13:9:13:9:13:12:5:6:5:12:13:12:12:5:13:9:13:12:13:9:13:12:13:9:13:9:13:9:13:9:13:9:13:9:13:9:13:9:13:9:13:9:13:9:13:9:13:9:13:13:9:13:12:13:9:13:9:9:13:13:12:5:12:13:9:13:12:13:13:9:13:9:13:9:13:12:13:9:13:12:13:9:13:9:9:13:13:9:13:12:13:9:13:9:13:9:13:13:12:13:12:13:12…
4	2	4	671	2	0.5	1.9048752664822826	0.7034120954282806	49.81	459.62	0.044938505203405865:0.10927152317880795:0.03405865657521287:0.02128666035950804:0.2653736991485336:0.15941343424787133:0.004730368968779565:0.000946073793755913:0.009933774834437087:0.0014191106906338694:0.000946073793755913:0.24834437086092714:0.09697256385998108:0.0014191106906338694:0.000946073793755913	['True1:2:1:2:1:2:1:2:6:5:6:5:12:13:12:13:9:13:12:5:12:13:12:5:6:2:1:2:1:2:3:4:3:2:6:2:1:2:1:2:6:2:6:5:6:2:6:2:1:2:1:2:6:2:6:5:6:2:1:2:1:2:3:4:3:4:3:4:3:7:8:11:10:14:15 ', 'False1:2:6:2:1:2:3:7:3:2:6:2:6:5:12:5:12:5:12:5:6:5:6:2:3:4:3:2:1:2:6:2:1:2:1:2:6:5:6:2:6:2:3:4:3:4:3:4:3:4:3:4:3:4:3:7:3:2:6:2:6:5:12:5:12:13:12:5:12:5:12:5:12:5:12:13:12:5:12:5:12:5:5:12:6:2:6:5:6:2:5:12:5:6:2:1:2:6:5:6:5:6:…
4	2	5	496	4	0.8	2.2248113491694155	0.8215546921042636	28.51075	294.043	0.11782477341389729:0.21852970795568982:0.17119838872104734:0.045317220543806644:0.021148036253776436:0.0473313192346425:0.13595166163141995:0.12789526686807653:0.0030211480362537764:0.011077542799597181:0.041289023162134945:0.026183282980866064:0.02014098690835851:0.00906344410876133:0.004028197381671702	['True1:2:1:2:6:2:1:2:3:2:3:4:3:7:8:11:8:11:10:14:10:14:15 ', 'True1:2:1:2:1:2:1:2:1:2:6:2:1:2:3:4:3:7:8:11:8:7:3:2:6:2:3:2:3:7:3:7:3:7:3:7:8:7:8:11:10:14:10:14:10:14:10:14:15 ', 'False1:2:6:5:12:13:9:13:12:13:12:13:9:13:12:13:12:13:12:13:12:13:12:13:12:5:12:13:12:5:6:2:6:2:6:2:1:2:6:5:12:13:12:5:12:5:6:2:1:2:6:5:12:5:6:2:1:2:6:2:3:7:8:7:3:2:1:2:3:4:3:4:3:7:8:7:8:7:8:7:8:7:8:11:8:7:3:2:1:2:3:4:3:…
4	2	3	782	0	0.0	1.7018678526347435	0.6284476749884703	0.0	540.0	0.009009009009009009:0.05075075075075075:0.01981981981981982:0.007807807807807808:0.2984984984984985:0.10990990990990991:0.0024024024024024023:0.0003003003003003003:0.03213213213213213:0.0:0.0:0.3006006006006006:0.16876876876876876:0.0:0.0	['False1:2:6:5:6:5:6:5:12:5:12:5:6:5:6:2:6:5:6:5:6:5:12:13:12:5:12:5:12:5:12:13:12:13:12:5:12:13:12:13:12:5:12:5:6:2:1:2:1:2:1:2:3:4:3:7:3:2:3:4:3:4:3:4:3:2:6:5:12:13:12:5:6:5:12:13:12:5:12:13:12:13:12:13:12:5:12:13:12:5:12:5:12:5:12:5:12:13:9:13:12:13:12:5:12:5:12:5:12:5:12:5:12:12:5:5:12:5:12:5:12:5:12:13:9:13:12:5:12:13:12:5:12:5:12:13:12:5:6:5:12:5:12:5:12:13:12:12:5:5:12:5:12:5:12:5:12:5:12:…
4	2	4	242	4	1.0	2.3299384536791097	0.8603749120791024	44.766000000000005	179.06400000000002	0.10429447852760736:0.2331288343558282:0.13496932515337423:0.03680981595092025:0.0705521472392638:0.15337423312883436:0.0736196319018405:0.03680981595092025:0.015337423312883436:0.03374233128834356:0.046012269938650305:0.015337423312883436:0.02147239263803681:0.012269938650306749:0.012269938650306749	['True1:2:6:5:6:2:6:5:12:13:9:13:12:13:9:13:9:13:9:13:9:13:12:5:6:5:6:5:6:2:1:2:3:4:3:7:3:4:3:7:3:2:3:2:1:2:1:2:6:2:1:2:1:2:6:2:1:2:1:2:1:2:6:2:1:2:1:2:6:2:1:2:6:2:3:4:3:2:1:2:6:5:6:2:3:7:8:11:10:11:10:11:8:7:3:4:3:7:8:7:3:2:1:2:6:2:1:2:6:2:1:2:1:2:1:2:6:5:6:2:6:2:6:5:6:5:12:5:6:2:6:2:3:7:3:7:8:11:8:11:10:11:10:14:15 ', 'True1:2:1:2:6:5:6:5:6:2:3:7:3:4:3:4:3:4:3:7:3:4:3:2:1:2:1:2:6:5:2:6:6:5:6:2:…
4	2	4	254	4	1.0	2.449759820976624	0.9046212732613085	54.4265	217.706	0.06067961165048544:0.1529126213592233:0.10436893203883495:0.05339805825242718:0.13106796116504854:0.1553398058252427:0.02912621359223301:0.02669902912621359:0.03398058252427184:0.02669902912621359:0.02669902912621359:0.08980582524271845:0.0825242718446602:0.01699029126213592:0.009708737864077669	['True1:2:1:2:6:5:6:5:6:5:6:5:6:2:3:4:3:4:3:4:3:4:3:4:3:2:6:2:1:2:6:5:6:2:1:2:3:4:3:4:3:2:3:2:6:5:12:13:12:13:12:13:12:5:12:5:12:13:9:13:12:5:6:2:6:2:3:7:8:11:10:11:10:14:15 ', 'True1:2:1:2:3:2:6:2:1:2:1:2:6:2:1:2:3:4:3:7:8:7:3:7:8:11:8:7:8:11:10:14:10:11:8:11:10:11:8:7:3:7:3:7:3:7:8:11:10:14:10:11:10:14:10:14:15 ', 'True1:2:6:2:1:2:6:5:12:5:12:13:9:13:12:13:9:13:12:5:6:2:1:2:3:2:6:5:12:5:6:5:12:…
4	6	11	779	6	0.5454545454545454	2.3315724360589436	0.8609782917281092	93.4545	1460.727	0.11752272246882266:0.16550412175015852:0.03424223208623969:0.011414077362079899:0.07630522088353414:0.06785034876347495:0.1409849926019869:0.13844853096596915:0.06256605368843796:0.004650179666032551:0.01120270555907842:0.08010991333756078:0.08476009300359331:0.0031705770450221942:0.0012682308180088776	['True1:2:1:2:6:2:6:2:3:2:6:2:6:2:1:2:1:2:1:2:1:2:6:2:3:2:3:4:3:2:1:2:1:2:3:7:3:7:8:11:10:11:8:11:8:7:8:7:8:11:8:7:8:11:10:14:15 ', 'False1:2:1:2:6:2:6:5:6:5:12:5:12:13:9:13:9:13:12:5:12:5:6:2:6:5:12:5:12:13:9:13:9:13:9:13:12:5:6:5:12:5:6:5:6:2:3:4:3:7:3:2:6:2:1:2:6:5:6:2:1:2:6:5:6:2:6:5:12:5:12:5:6:5:6:2:6:2:3:7:8:11:8:7:3:2:6:2:1:2:3:2:3:4:3:2:6:2:6:2:6:5:12:13:9:13:12:13:9:13:12:5:6:5:6:5:12:1…
4	6	7	451	5	0.7142857142857143	2.1601346900208283	0.7976715827282768	88.1142	800.571	0.01795096322241681:0.23555166374781086:0.239492119089317:0.03371278458844133:0.028021015761821366:0.04203152364273205:0.046847635726795095:0.021891418563922942:0.008756567425569177:0.1265323992994746:0.009632224168126095:0.03239929947460595:0.025394045534150613:0.1295971978984238:0.0021891418563922942	['False1:2:1:2:3:7:3:4:3:2:3:2:1:2:1:2:3:2:6:2:3:4:3:4:3:4:3:4:3:4:3:4:3:2:3:2:3:2:6:5:6:2:6:5:12:13:9:13:9:13:12:13:12:13:12:5:6:2:3:2:6:2:3:7:8:7:3:2:3:2:3:2:6:2:6:5:12:5:6:2:6:2:6:5:6:2:6:2:1:2:3:2:3:7:8:7:3:4:3:7:8:7:3:7:8:11:8:11:10:14:10:14:10:11:8:7:8:7:3:2:6:5:6:2:6:5:6:2:6:2:1:2:3:7:3:2:3:2:1:2:3:7:3:2:3:2:3:7:8:7:8:7:8:11:8:7:3:7:8:7:3:2:1:2:3:2:1:2:3:7:8:7:8:11:8:7:8:7:3:4:3:2:3:7:3:2:…
4	6	4	211	4	1.0	2.5990212929267655	0.9597389634316718	91.71175000000001	366.84700000000004	0.06149732620320856:0.10695187165775401:0.11229946524064172:0.05614973262032086:0.10427807486631016:0.09893048128342247:0.08021390374331551:0.07219251336898395:0.029411764705882353:0.053475935828877004:0.05614973262032086:0.06684491978609626:0.06417112299465241:0.026737967914438502:0.0106951871657754	['True1:2:1:2:1:2:6:5:6:2:3:4:3:4:3:2:1:2:1:2:6:5:6:5:12:5:6:5:12:5:12:13:12:5:6:5:12:13:12:13:12:5:12:13:9:13:12:5:6:5:12:13:9:13:9:13:12:5:6:5:6:5:12:13:12:13:12:13:9:13:9:13:9:13:12:13:12:13:9:13:9:13:9:13:12:13:12:5:12:5:6:5:12:5:6:5:12:13:9:13:9:13:12:5:6:5:12:13:12:5:6:5:6:5:6:2:3:7:8:11:8:11:8:7:8:7:3:4:3:7:8:11:10:11:10:14:15 ', 'True1:2:1:2:1:2:1:2:3:7:3:4:3:2:3:2:3:4:3:7:3:4:3:2:3:7:3:4…
4	6	9	629	6	0.6666666666666666	2.272349155948329	0.8391089482105814	95.8585	1115.151	0.02888175759071834:0.05035793631202172:0.08590471488521352:0.02567267341397186:0.16539126141693408:0.019007652431498396:0.11799555665267836:0.1081214514934584:0.015551715625771415:0.003949642063687978:0.06368797827696865:0.20636879782769688:0.10515921994569243:0.0024685262898049864:0.0014811157738829918	['False1:2:3:7:3:2:1:2:6:2:6:5:6:2:1:2:1:2:6:2:6:5:12:5:6:2:1:2:3:2:1:2:1:2:1:2:3:4:3:7:3:2:1:2:6:2:1:2:1:2:1:2:3:2:6:2:1:2:6:5:12:13:12:5:12:5:6:2:3:2:3:7:3:4:3:4:3:4:3:7:8:7:3:7:8:7:8:7:8:7:3:7:8:7:8:7:3:2:3:7:8:7:3:7:8:11:8:11:8:7:8:7:8:7:8:11:10:14:10:11:8:11:8:11:8:7:8:7:3:2:6:5:12:5:6:2:3:4:3:7:3:7:8:11:8:7:8:11:8:11:8:7:3:4:3:7:3:2:3:2:6:5:12:13:9:13:9 ', 'True1:2:1:2:6:2:3:4:3:2:3:2:3:7:8…
4	6	7	572	2	0.2857142857142857	2.1285447065314393	0.7860063693298946	86.94449999999999	1073.8890000000001	0.003283687111528087:0.09381963175794535:0.129588366365662:0.1258355810953442:0.16348070833821976:0.14096399671631288:0.0035182361909229507:0.002580039873343497:0.09616512255189398:0.0012900199366717485:0.001993667174856339:0.12923654274656973:0.10777530198193971:0.00023454907939486337:0.00023454907939486337	['False1:2:6:5:6:2:1:2:6:5:12:13:12:5:12:13:9:13:9:13:9:13:9:13:9:13:12:5:12:13:12:13:9:13:12:5:6:2:6:2:3:7:8:7:3:7:3:4:3:7:3:2:6:2:6:2:6:2:6:2:6:5:12:13:12:5:12:5:12:13:9:13:9:13:9:13:9:13:12:5:12:13:9:13:12:5:6:5:12:13:12:13:9:13:9:13:9:13:12:5:6:5:12:13:12:5:6:2:1:2:6:2:1:2:6:5:12:5:6:2:3:2:6:5:12:5:6:2:3:7:8:7:3:7:8:7:8:11:8:7:3:7:8:7:8:7:3:4:3:2:3:2:3:4:3:2:1:2:1:2:6:5:12:5:6:2:3:4:3:4:3 ', …
4	6	10	584	8	0.8	1.9884836513564776	0.7342861112940743	92.35737499999999	1098.859	0.14574795081967212:0.16547131147540983:0.26895491803278687:0.028944672131147542:0.0117827868852459:0.025614754098360656:0.23309426229508196:0.027920081967213115:0.0028176229508196722:0.027151639344262294:0.028432377049180328:0.00742827868852459:0.005379098360655738:0.019211065573770492:0.0020491803278688526	['True1:2:6:2:3:7:8:11:8:7:3:7:3:4:3:2:3:4:3:7:8:11:8:11:10:11:8:11:10:14:10:14:10:11:10:14:10:11:10:14:10:14:15 ', 'False1:2:3:7:3:7:3:4:3:7:3:7:3:7:3:4:3:4:3:7:8:7:3:2:1:2:1:2:1:2:1:2:1:2:3:7:3:2:1:2:6:2:3:2:1:2:6:2:6:2:3:2:1:2:1:2:6:2:1:2:1:2:1:2:1:2:3:4:3:2:1:2:1:2:1:2:3:4:3:7:8:7:3:7:3:4:3:2:1:2:3:2:1:2:1:2:1:2:6:5:12:13:12:5:12:13:9:13:9:13:9:13:9:13:9:13:9:13:12:13:9:13:12:5:6:5:12:13:9:13…
4	6	7	542	4	0.5714285714285714	1.5035340066732379	0.5552090600319303	88.42150000000001	893.686	0.015928788943546497:0.3181072850784727:0.38416490981494494:0.19676739283204497:0.011478097915202623:0.01803701100960412:0.019910986179433123:0.007027406886858749:0.0032794565472007496:0.0018739751698289998:0.0037479503396579995:0.010072616537830873:0.007261653783087374:0.0014054813773717498:0.0009369875849144999	['True1:2:6:2:3:2:1:2:6:2:1:2:3:7:3:4:3:7:3:4:3:2:1:2:3:4:3:4:3:7:8:7:3:4:3:2:3:7:8:7:8:11:8:11:8:7:8:11:8:11:10:14:15 ', 'True1:2:3:4:3:4:3:2:3:2:3:4:3:7:3:4:3:7:8:7:8:11:8:7:3:4:3:2:3:4:3:4:3:4:3:2:3:2:3:2:6:5:12:13:12:13:12:13:12:5:6:2:6:2:3:2:1:2:1:2:1:2:1:2:6:5:12:13:9:13:9:13:9:13:12:5:6:5:6:5:6:2:1:2:1:2:3:7:3:4:3:2:3:2:6:2:1:2:3:4:3:7:3:4:3:2:6:5:6:2:3:2:3:4:3:7:8:11:10:14:15 ', 'True1:2:…
4	6	9	726	4	0.4444444444444444	2.0165387821819376	0.7446460118653565	60.159000000000006	1140.636	0.10526315789473684:0.24755472752678157:0.23311597578015836:0.10037261294829995:0.084070796460177:0.11155100139729855:0.06776897997205403:0.007219375873311598:0.0027945971122496508:0.0013972985561248254:0.005123428039124359:0.024452724732184444:0.007452258965999069:0.0009315323707498836:0.0009315323707498836	['False1:2:6:5:6:2:6:2:3:4:3:2:1:2:6:5:12:5:12:5:6:2:3:7:3:4:3:2:3:4:3:2:3:2:1:2:1:2:6:5:12:5:6:2:3:4:3:7:3:7:3:4:3:2:6:2:1:2:1:2:1:2:6:2:1:2:1:2:1:2:6:5:6:5:12:5:12:5:6:2:3:2:3:7:3:7:8:11:8:11:10:11:8:11:8:11:8:7:8:7:3:4:3:2:3:2:1:2:1:2:3:2:6:5:12:13:9:13:12:5:12:13:9:13:9:13:12:13:9:13:12:13:12:5:12:13:9:13:12:5:6:2:6:2:3:7:3:4:3:4:3:4:3:4 ', 'True1:2:3:4:3:2:3:7:8:11:10:11:8:11:10:14:15 ', 'Tr…
4	6	5	174	5	1.0	2.494856234755062	0.921273997704926	60.004200000000004	300.021	0.07692307692307693:0.15719063545150502:0.14381270903010032:0.04013377926421405:0.03678929765886288:0.07023411371237458:0.11036789297658862:0.10033444816053512:0.016722408026755852:0.06020066889632107:0.08695652173913043:0.023411371237458192:0.026755852842809364:0.033444816053511704:0.016722408026755852	['True1:2:1:2:3:4:3:2:3:7:3:4:3:4:3:7:8:11:10:14:15 ', 'True1:2:1:2:6:2:1:2:3:4:3:4:3:4:3:2:6:5:6:2:1:2:6:2:6:2:1:2:1:2:6:5:6:2:6:2:1:2:1:2:6:2:1:2:6:5:12:13:12:5:6:5:12:5:6:2:3:7:8:11:10:11:10:14:10:11:8:11:10:11:8:11:8:11:8:11:8:11:8:7:8:11:10:11:10:14:15 ', 'True1:2:1:2:3:7:8:7:8:11:10:11:8:11:10:14:15 ', 'True1:2:6:2:3:7:3:7:3:2:3:7:3:4:3:2:3:7:8:7:3:7:3:7:8:7:8:7:8:7:3:7:3:7:3:2:6:2:6:5:6:2:…
4	6	6	298	5	0.8333333333333334	2.1908815592452417	0.809025459850606	72.3792	541.896	0.028047464940668825:0.07551240560949299:0.04746494066882417:0.011866235167206042:0.2686084142394822:0.23300970873786409:0.02481121898597627:0.037756202804746494:0.019417475728155338:0.025889967637540454:0.043149946062567425:0.11003236245954692:0.0593311758360302:0.009708737864077669:0.005393743257820928	['True1:2:1:2:3:2:1:2:3:2:3:2:6:5:12:5:12:5:12:13:12:13:9:13:12:13:12:5:12:5:12:13:9:13:9:13:9:13:12:5:6:5:12:5:6:5:6:5:12:5:6:2:1:2:3:4:3:7:8:11:8:11:10:14:10:14:10:11:8:11:8:11:8:7:8:7:8:11:8:11:10:14:15 ', 'False1:2:6:2:3:7:8:11:10:11:10:11:10:11:8:7:8:7:3:2:3:2:1:2:1:2:6:5:6:5:6:5:12:5:12:13:12:5:6:2:6:5:12:5:6:2:6:5:12:13:9:13:12:13:12:13:9:13:12:13:12:5:6:2:3:2:3:2:3:2:3:2:1:2:1:2:3:7:3:2:1…
4	10	3	116	3	1.0	2.5065479873550154	0.925591403857587	75.292	225.876	0.044534412955465584:0.11336032388663968:0.12955465587044535:0.04048582995951417:0.02834008097165992:0.044534412955465584:0.1417004048582996:0.14979757085020243:0.044534412955465584:0.032388663967611336:0.06477732793522267:0.048582995951417005:0.07692307692307693:0.02834008097165992:0.012145748987854251	['True1:2:6:5:12:13:9:13:9:13:9:13:12:13:12:13:9:13:9:13:12:5:6:5:12:13:9:13:12:13:9:13:9:13:9:13:9:13:12:5:12:5:12:13:9:13:12:13:12:13:12:5:6:2:1:2:3:7:8:7:8:7:3:7:8:11:8:11:8:11:8:7:8:7:8:7:3:7:8:7:3:4:3:7:8:11:8:7:8:11:10:14:10:14:15 ', 'True1:2:3:2:1:2:6:5:6:2:6:2:3:2:6:2:1:2:1:2:1:2:3:4:3:7:8:11:8:11:8:7:3:7:8:11:8:7:3:4:3:4:3:4:3:4:3:2:3:7:8:7:8:11:8:11:8:11:8:7:8:7:8:11:10:11:8:7:8:7:3:2:3…
4	10	47	1384	36	0.7659574468085106	2.43234993675326	0.8981923362289456	48.71474999999999	3599.999999999999	0.011373209772535805:0.11780398764392025:0.1455700645885987:0.021939062061218758:0.11029205279415895:0.11148553777028924:0.1028854254422915:0.03745436675091267:0.016778994664420108:0.10706262285874754:0.10207806795843864:0.03650659926986802:0.04644060657118787:0.031065711878685762:0.0012636899747262005	['True1:2:3:2:6:5:12:5:6:5:12:13:12:13:9:13:12:13:9:13:12:13:12:5:6:5:6:2:6:5:6:2:6:5:12:13:9:13:9:13:12:5:6:2:3:4:3:2:3:7:3:7:8:7:8:7:3:2:6:5:6:2:1:2:6:5:6:2:1:2:3:7:8:11:10:14:10:14:15 ', 'True1:2:1:2:6:5:6:5:6:2:6:2:1:2:3:2:6:2:3:2:1:2:1:2:1:2:1:2:6:2:1:2:3:7:3:7:8:7:3:7:8:11:8:7:8:7:3:7:3:4:3:2:1:2:3:4:3:7:3:4:3:2:6:2:6:2:1:2:1:2:3:2:3:7:8:7:3:7:3:7:8:7:3:7:3:2:6:2:3:2:1:2:1:2:3:2:3:4:3:4:3:2…
4	10	26	1048	20	0.7692307692307693	1.7749245741940762	0.655425284757151	62.72144999999999	2334.429	0.004953393074255865:0.05583824920070248:0.28274868284775073:0.14792632953573198:0.009816724456252533:0.04345476651506282:0.2559553294006394:0.1802134462106543:0.0023416039987391364:0.001576079614535957:0.0021164497680911426:0.00697978115008781:0.004007745305534291:0.0011708019993695682:0.0009006169225919755	['True1:1:2:6:5:12:5:12:13:12:5:6:5:6:5:6:2:3:4:3:2:1:2:3:7:8:7:8:7:8:7:3:7:8:7:3:2:1:2:1:2:1:2:1:2:1:2:1:2:6:2:3:4:3:4:3:2:6:5:6:5:6:2:1:2:6:5:6:5:6:5:12:5:12:5:6:2:6:5:6:2:6:2:1:2:3:2:6:5:12:13:12:13:12:5:12:5:6:2:3:7:3:4:3:2:3:4:3:7:8:7:8:7:3:7:8:11:10:11:10:14:10:14:10:14:15 ', 'True1:2:6:5:12:5:12:5:12:13:9:13:9:13:9:13:12:5:6:2:3:7:3:2:1:2:6:5:12:13:12:5:12:5:6:5:12:5:6:5:6:2:1:2:6:2:6:5:12…
4	10	8	370	6	0.75	2.189619503862563	0.8085594214506662	98.62283333333335	951.737	0.02030456852791878:0.08065425831923294:0.05696559503666103:0.012972363226170333:0.10998307952622674:0.09757473209249859:0.03102086858432036:0.026508742244782856:0.04117315284827975:0.015792442188381276:0.018612521150592216:0.24421883812746756:0.2323745064861816:0.008460236886632826:0.00338409475465313	['True1:2:6:5:6:5:12:13:12:5:12:13:12:13:9:13:12:5:6:2:6:2:3:4:3:7:3:7:3:7:8:11:8:7:8:7:3:4:3:2:3:4:3:2:3:2:3:2:1:2:1:2:3:2:3:2:3:2:6:5:6:5:12:5:6:5:6:2:6:2:3:7:8:11:10:11:8:11:10:11:8:7:8:11:10:14:15 ', 'False1:2:3:2:6:5:12:5:6:2:1:2:3:7:8:7:8:7:8:7:8:7:8:7:8:7:3:2:1:2:1:2:1:2:3:2:6:2:3:7:3:2:1:2:1:2:1:2:3:4:3:2:6:5:12:5:12:13:12:13:12:13:12:5:6:5:6:2:3:7:3:4:3:4:3:2:3:2:3:2:1:2:1:2:6:2:1:2:6:5:…
4	10	31	1187	15	0.4838709677419355	1.828442626893213	0.6751878625252272	59.115866666666655	3600.0000000000014	0.0013915020382565067:0.10681248040137974:0.002704609595484478:0.0009211351520852932:0.1573181248040138:0.14126685481342113:0.0016070868610849796:0.0011563185951709:0.1697044528065224:0.0009015365318281593:0.0009211351520852932:0.20676544371276262:0.2077257761053622:0.0005095641266854813:0.00029397930385700844	['True1:2:3:4:3:4:3:2:3:7:3:2:1:2:6:2:1:2:6:5:12:5:6:5:12:13:12:5:6:5:6:5:6:2:6:5:12:5:12:5:12:13:9:13:12:13:12:5:6:2:3:7:8:7:8:11:10:11:10:14:15 ', 'False1:2:6:2:3:4:3:2:1:2:1:2:1:2:6:5:12:13:12:13:9:13:12:5:12:13:9:13:9:13:12:13:12:5:6:5:6:2:3:7:3:7:3:7:3:7:3:2:3:4:3:4:3:2:6:5:6:5:6:5:12:5:12:13:12:5:12:13:12:13:12:13:9:13:9:13:9:13:12:13:9:13:12:13:12:5:6:2:1:2:3:2:6:2:6:5:6:2:6:5:12:5:12:13:1…
4	10	23	1328	5	0.21739130434782608	2.0663949059648936	0.763056351438332	106.9376	3600.0	0.005444342072200352:0.11796074489767429:0.008403830583242594:0.0029315688081078817:0.16081748890191808:0.2328503224725689:0.076304548119608:0.07560655554624898:0.03833375212887735:0.0014518245525867604:0.002791970293436078:0.13884468269257616:0.13747661724879248:0.0006421531674902979:0.0001395985146718039	['False1:1:2:1:2:1:2:3:2:1:2:6:2:3:7:8:7:3:4:3:2:3:4:3:4:3:7:3:7:8:11:8:7:3:7:3:2:6:5:6:5:6:5:6:2:6:2:6:2:3:4:3:4:3:7:8:7:3:7:3:2:6:5:12:5:6:2:1:2:6:2:1:2:1:2:6:5:6:5:12:13:9:13:12:13:9:13:12:13:9:13:12:5:6:2:1:2:1:2:3:2:3:2:3:7:3:7:3:7:8:7:3:7:3:7:8:7:8:11:10:14:10:11:8:7:3:2:6:5:6:5:6:2:3:7:3:4:3:4:3:2:1:2:6:5:6:2:3:7:8:7:3:4:3:7:3:2:3:4:3:7:8:11:10:14:10:11:10:11:8:11:8:11 ', 'False1:2:6:2:3:7…
4	10	25	1274	9	0.36	2.1957558539826487	0.8108253876124412	85.79833333333333	3600.0000000000005	0.10193880642229627:0.11385438755932546:0.07462385135817429:0.06169847520953246:0.15353933151570232:0.062001413713016255:0.006765626577804705:0.007724931838836716:0.0545289306270827:0.0018176310209027568:0.00474603655457942:0.18706452590124203:0.16838331818640817:0.0008583257598707462:0.0004544077552256892	['True1:1:2:1:2:3:4:3:4:3:7:8:11:8:7:3:7:8:11:10:14:10:14:10:11:10:11:10:14:10:14:15 ', 'True1:2:1:2:1:2:3:4:3:2:1:2:6:2:3:2:1:2:3:4:3:4:3:7:3:4:3:7:8:7:8:11:8:11:8:7:3:7:3:4:3:4:3:2:6:2:3:7:3:4:3:4:3:2:3:2:3:7:3:7:8:7:3:4:3:4:3:4:3:2:6:2:6:2:6:2:3:4:3:4:3:7:8:7:3:2:6:2:6:2:1:2:3:4:3:7:3:4:3:4:3:2:1:2:1:2:6:2:1:2:3:2:1:2:6:5:12:13:9:13:9:13:12:13:12:5:6:5:12:5:12:5:6:2:1:2:3:7:3:7:8:11:10:14:10:1…
4	10	111	1180	103	0.9279279279279279	2.549769084881731	0.9415516314446251	22.434475728155334	3600.0000000000014	0.03971558768070396:0.05756992457573853:0.08497014456316782:0.05941624764299183:0.01852215587680704:0.04195474544311754:0.0654855436832181:0.11802718416090509:0.07752592708988058:0.12804446888749213:0.11714330609679446:0.041090509113764925:0.0765634820867379:0.07194767441860465:0.0020230986800754244	['True1:1:2:1:2:1:2:6:5:12:5:12:13:12:5:12:5:12:13:12:13:9:13:9:13:9:13:9:13:9:13:9:13:9:13:12:5:12:13:9:13:9:13:9:13:12:13:12:5:6:2:3:7:3:7:8:7:8:11:10:14:10:11:10:14:10:11:10:14:10:14:15 ', 'True1:2:1:2:1:2:1:2:6:5:12:13:9:13:9:13:12:13:9:13:9:13:12:13:9:13:9:13:9:13:9:13:9:13:12:13:12:13:12:13:9:13:9:13:9:13:9:13:9:13:12:5:12:5:12:13:12:5:12:13:12:5:12:13:9:13:9:13:12:5:12:13:9:13:9:13:9:13:9:…
4	10	34	1206	21	0.6176470588235294	2.2472423503873293	0.8298377738613094	65.19042857142857	3600.0000000000005	0.012409755396717072:0.017330555655328473:0.06258755073452821:0.053536151718688266:0.0018857081282999892:0.0035020293811285513:0.15633418339858482:0.1613806975324162:0.03308070830789124:0.16684027154197048:0.17578391580762184:0.042940267950145466:0.045705973204985456:0.0663050896160339:0.0003771416256599978	['False1:1:2:6:2:1:2:3:7:8:11:8:7:3:2:1:2:1:2:3:7:8:7:3:2:1:2:6:2:1:2:1:2:3:7:3:7:8:11:8:7:3:4:3:7:3:7:3:4:3:2:3:2:3:2:3:4:3:7:8:7:3:2:3:2:6:5:12:5:12:13:12:5:12:13:9:13:9:13:12:13:12:5:6:2:6:2:1:2:3:7:3:4:3:7:8:11:10:11:8:7:8:11:10:11:10:11:10:11:8:11:8:7:3:2:3:4:3:2:1:2:3:7:8:7:8:7:8:7:3:4:3:7:3:4:3:4:3:4:3:7:3:4:3:7:3:4:3:7:3:4:3:4:3 ', 'True1:2:1:2:6:5:6:5:6:2:6:5:6:5:6:5:12:5:6:2:1:2:3:2:1:2…
4	10	34	687	26	0.7647058823529411	2.201003709826087	0.8127632600497032	34.192269230769234	2328.9990000000003	0.010111922561687048:0.07086988462037078:0.19130547513072035:0.1154660559180675:0.06373968281405298:0.008815522233265632:0.08327211442893566:0.030119700963657577:0.16239574780692279:0.005401668035089235:0.005617734756492805:0.07043775117756364:0.1783846851907869:0.002938507411088544:0.001123546951298561	['True1:1:2:1:2:6:2:3:2:3:4:3:4:3:7:8:7:8:7:8:11:10:11:10:14:15 ', 'False1:2:1:2:6:5:6:2:3:2:3:7:8:11:8:11:8:7:3:4:3:7:3:7:3:7:8:7:8:7:3:4:3:4:3:4:3:2:1:2:1:2:3:7:3:4:3:4:3:2:1:2:1:2:3:2:3:2:6:2:1:2:1:2:6:2:1:2:3:2:6:5:6:5:6:5:12:13:9:13:9:13:9:13:9:13:9:13:9:13:12:5:6:2:1:2:1:2:6:2:6:5:6:2:3:2:3:7:8:11:8:7:8:7:8:11:8:11:10:11:8:7:8:11:8:7:3:4:3:2:3:4:3:2:3:2:1:2:6:2:1:2:3:4:3:7:3:2:3:2:1:2:6:5:6…
4	14	46	785	34	0.7391304347826086	2.3936144447984407	0.8838885053992758	45.853588235294126	3600.0	0.08385552348095472:0.10011969302260086:0.18284869393790043:0.09082588185594592:0.1136731676406393:0.03601351827078786:0.10392170668168697:0.01855241850313314:0.014433570372456524:0.05203126100119693:0.062451594733507004:0.11131451101879884:0.026473280292895866:0.00228824896148701:0.0011969302260085898	['False1:2:6:2:1:2:6:5:12:5:6:5:12:13:9:13:12:5:12:5:12:13:9:13:12:5:6:5:6:5:6:2:3:2:1:2:1:2:1:2:1:2:6:2:1:2:1:2:3:4:3:4:3:4:3:2:1:2:1:2:1:2:3:2:3:4:3:7:3:4:3:4:3:4:3:4:3:2:1:2:1:2:1:2:1:2:3:7:8:7:3:4:3:4:3:4:3:4:3:2:3:2:6:5:6:2:6:5:12:5:6:5:12:13:12:13:12:5:12:13:9:13:12:13:12:13:12:13:9:13:12:5:12:13:12:13:12:13:12:13:12:13:12 ', 'True1:2:1:2:6:2:1:2:3:7:8:7:8:11:10:14:15 ', 'True1:2:6:2:1:2:1:…
4	14	32	1011	21	0.65625	2.123761638527829	0.7842401288068557	82.03742857142858	3600.0000000000005	0.015481888554038882:0.0650593866335756:0.04420020091000414:0.010931867872126692:0.15901435915617798:0.1241505643207469:0.030018318265083024:0.025291024050109318:0.057909354133427876:0.005140932458783903:0.017077350351592507:0.25438751994327247:0.18814630975595342:0.001950008863676653:0.0012409147314305974	['True1:1:2:1:2:3:2:6:2:6:5:12:13:12:13:12:13:9:13:12:5:6:5:6:5:6:5:6:5:6:5:6:5:6:2:1:2:1:2:3:7:3:4:3:4:3:7:8:11:8:11:8:11:8:11:8:11:8:11:8:7:8:11:8:11:10:11:8:7:3:4:3:4:3:7:3:2:1:2:6:2:1:2:6:5:12:5:12:5:6:5:6:5:12:5:6:2:1:2:3:4:3:4:3:2:3:7:3:4:3:7:8:7:8:11:10:14:15 ', 'True1:2:3:4:3:4:3:4:3:2:6:2:6:2:6:5:6:5:6:2:1:2:1:2:6:5:6:5:6:5:6:2:3:4:3:7:3:7:8:11:10:11:10:14:15 ', 'True1:2:6:5:6:5:6:5:12:1…
4	14	53	1037	43	0.8113207547169812	2.02564074244399	0.7480070870250223	45.28288372093022	3600.0	0.21662539794835514:0.2324254215304799:0.18769013088079237:0.004527767951892465:0.008253743662303973:0.07048697087607593:0.10494045513500766:0.08020280627284518:0.011083598632236765:0.0029241834689305505:0.0045513500766419055:0.035561844122155406:0.03834453484258932:0.0013677632354675156:0.0010140313642259167	['True1:1:2:3:7:3:2:1:2:3:7:8:11:10:14:10:14:15 ', 'True1:2:6:5:12:5:12:13:9:13:12:5:12:13:9:13:12:13:12:5:12:5:6:2:1:2:1:2:3:2:6:2:1:2:6:5:12:13:12:5:12:5:6:2:1:2:3:7:3:4:3:4:3:7:3:4:3:4:3:4:3:7:8:11:8:11:8:11:8:7:3:4:3:7:3:4:3:4:3:4:3:4:3:4:3:2:6:2:6:2:6:5:12:5:6:5:6:2:1:2:3:2:1:2:3:7:3:4:3:2:1:2:3:4:3:7:8:7:8:7:8:7:8:7:8:11:8:11:10:11:10:14:15 ', 'True1:2:3:7:8:7:8:11:10:14:10:14:15 ', 'True1:…
4	14	26	1036	9	0.34615384615384615	2.167206454076041	0.8002829686074361	69.20133333333334	3600.0000000000005	0.004850622864072319:0.013743431448204902:0.019953698599933855:0.010840407158343439:0.08389372726270533:0.015286811450409731:0.011244625730349466:0.10928600301326571:0.14776026163965753:0.09047146584353066:0.12328666446183809:0.184029691691471:0.18391945026274206:0.0011024142872891633:0.00033072428618674895	['False1:1:2:1:2:6:5:12:13:9:13:9:13:12:5:6:2:1:2:1:2:1:2:3:4:3:4:3:4:3:4:3:7:3:4:3:2:3:4:3:4:3:7:3:7:3:7:8:11:8:11:8:7:8:7:3:4:3:4:3:2:6:5:6:2:3:2:6:2:1:2:3:4:3:7:3:4:3:4:3:4:3:2:1:2:6:2:1:2:6:2:6:2:1:2:6:2:1:2:6:5:12:5:12:13:12:5:12:5:6:5:6:2:6:5:6:5:12:5:12:5:6:5:12:13:12:13:12:5:12:5:12:5:6:2:3:7:3:4:3:7:3:4:3:4:3:4:3:4:3:4:3:2:6:2:3:2:1:2:1:2:6:2:3:7:8 ', 'True1:2:1:2:1:2:6:5:12:13:12:13:9:1…
4	14	30	852	16	0.5333333333333333	2.1668563686923807	0.8001536927972912	70.30137499999998	3600.0	0.016232356134636264:0.04283387622149837:0.017155266015200867:0.0040173724212812165:0.0752985884907709:0.04538545059717698:0.1703040173724213:0.1716612377850163:0.09429967426710098:0.007003257328990228:0.012866449511400651:0.17155266015200868:0.1686210640608035:0.0019001085776330076:0.0008686210640608035	['False1:1:2:1:2:3:4:3:7:3:4:3:4:3:2:3:2:6:2:1:2:6:2:1:2:1:2:3:7:8:11:8:7:3:7:3:2:1:2:6:5:12:5:6:2:6:5:12:13:9:13:12:5:6:5:12:5:12:5:12:13:12:13:9:13:12:13:9:13:12:5:6:5:6:5:12:13:9:13:9:13:9:13:12:5:6:2:3:2:3:4:3:2:3:7:3:2:1:2:1:2:1:2:1:2:1:2:1:2:1:2:6:5:6:2:3:4:3:2:1:2:6:5:12:13:12:5:12:13:12:13:9:13:9:13:12:5:12:5:12:5:6:5:6:5:6:5:12:13:12:13:9:13:9:13:12:13:12:13:12:5:12:13:9:13:12:5:6:2 ', '…
4	14	35	978	21	0.6	2.2841534211618635	0.8434679018255218	57.814428571428564	3599.9999999999995	0.03715287139390672:0.08665408465893772:0.19196548935022917:0.14888110002696145:0.05969263952547857:0.05963871663521165:0.03753033162577514:0.01876516581288757:0.11437045025613372:0.002803990293879752:0.010892423833917498:0.07710973308169318:0.15184685899164196:0.001563763817740631:0.0011323806956052844	['True1:1:2:1:2:6:5:12:5:12:5:6:5:6:2:1:2:3:4:3:7:8:11:8:11:8:7:8:7:3:4:3:4:3:7:3:2:3:2:6:2:6:2:1:2:1:2:1:2:6:2:3:2:3:7:8:7:8:11:10:11:10:11:8:7:3:7:3:2:6:5:12:5:12:5:6:2:1:2:3:2:3:2:3:4:3:7:3:2:1:2:1:2:6:2:3:4:3:4:3:4:3:2:1:2:3:7:3:4:3:4:3:4:3:7:3:7:3:7:3:7:3:4:3:2:1:2:1:2:3:7:3:2:1:2:6:5:6:2:3:7:8:7:8:11:8:11:8:11:8:11:10:11:8:7:8:11:10:14:15 ', 'True1:2:1:2:6:5:6:5:6:2:1:2:6:5:6:5:6:2:6:2:3:7:…
4	14	31	990	15	0.4838709677419355	1.9361089332464287	0.7149457319729184	52.7094	3599.9999999999995	0.06459051152928703:0.1424330771269547:0.21057513914656772:0.16411343758282534:0.00421415319374503:0.0066525311423270604:0.23540948847071297:0.12454280413464087:0.018897429101510734:0.0010336602173336867:0.0013782136231115824:0.003074476543864299:0.022130930294195602:0.0005565862708719852:0.00039756162205141797	['True1:1:2:6:5:6:2:1:2:3:2:6:2:6:2:3:7:8:11:10:14:15 ', 'False1:2:3:7:3:4:3:7:3:4:3:7:3:2:1:2:6:5:6:2:3:7:8:7:3:4:3:2:1:2:3:7:3:2:3:2:1:2:3:7:8:7:8:7:8:7:3:7:8:11:8:7:8:11:8:7:3:2:3:2:6:2:3:4:3:7:3:2:1:2:3:4:3:2:6:5:12:13:12:13:9:13:9:13:12:13:12:13:9:13:9:13:12:13:12:5:6:2:3:4:3:7:3:7:3:7:3:7:8:7:8:11:10:11:10:14:10:11:10:11:8:7:3:2:6:5:6:5:12:13:12:13:12:5:6:2:6:2:1:2:1:2:6:2:6:5:6:2:3:4:3:4:3…
4	14	9	354	3	0.3333333333333333	1.6882638574424131	0.6234241362125668	98.43066666666668	1375.292	0.2394812091503268:0.24785539215686275:0.010212418300653595:0.004697712418300653:0.2190563725490196:0.012459150326797386:0.003574346405228758:0.0025531045751633987:0.012867647058823529:0.001838235294117647:0.0025531045751633987:0.2204861111111111:0.02144607843137255:0.0006127450980392157:0.00030637254901960784	['True1:1:2:6:2:1:2:1:2:6:2:6:2:3:7:3:7:8:11:10:14:10:11:8:7:3:2:1:2:3:7:3:2:3:2:6:5:12:13:9:13:12:5:12:5:12:5:6:5:12:13:9:13:9:13:12:13:9:13:9:13:9:13:12:13:9:13:9:13:9:13:9:13:9:13:9:13:9:13:12:13:9:13:9:13:9:13:12:13:9:13:9:13:9:13:9:13:9:13:12:5:6:5:6:5:6:5:6:2:6:2:3:4:3:7:8:7:3:2:3:7:8:11:8:7:8:11:10:11:10:14:15 ', 'True1:2:3:4:3:7:8:7:3:4:3:2:3:7:8:11:10:14:15 ', 'True1:2:6:5:6:2:1:2:1:2:1:…
4	14	34	615	29	0.8529411764705882	2.015828233563472	0.7443836280224808	44.6543448275862	2194.976	0.01620696597543789:0.040265753976243206:0.2997785383531307:0.271693174954701:0.02838735655325146:0.028085363398429635:0.021944835917052548:0.018622911214012484:0.0917052546808939:0.010771089188645057:0.015602979665794242:0.03633984296355949:0.11193879605395611:0.0057378699416146565:0.0029192671632776324	['True1:2:1:2:6:2:3:4:3:4:3:7:8:7:8:7:8:11:8:11:8:7:8:11:10:14:10:14:10:11:10:11:8:7:3:2:3:2:1:2:6:5:12:13:12:5:6:2:3:7:8:11:10:11:10:14:15 ', 'True1:2:6:5:12:5:12:13:9:13:9:13:9:13:12:13:12:5:12:13:9:13:12:13:12:5:6:2:3:4:3:2:6:2:3:7:3:2:6:2:6:5:12:5:6:2:6:2:3:4:3:2:6:2:3:7:8:11:10:11:8:11:10:14:15 ', 'True1:2:1:2:1:2:3:4:3:2:1:2:6:5:6:5:6:2:6:5:12:5:6:5:6:2:3:7:8:7:3:7:8:7:8:7:8:11:10:14:15 ', …
4	14	41	899	29	0.7073170731707317	2.3237613055235258	0.8580938804523365	51.723862068965516	3600.0	0.019590668885579983:0.042860062479927595:0.14892995824939417:0.10779247321246095:0.007269860733993168:0.0096347551896295:0.026597763568946893:0.0032991737467519197:0.0886397477445914:0.16303173629967008:0.08799743073194943:0.06650900703629091:0.15088610551516743:0.07608536977022569:0.0008758868354208637	['True1:2:6:5:6:2:6:2:6:5:6:2:6:2:1:2:3:4:3:4:3:4:3:7:8:11:8:7:3:2:1:2:1:2:1:2:3:4:3:2:3:7:3:2:1:2:1:2:3:4:3:7:8:11:8:11:8:11:8:11:10:11:10:14:15 ', 'True1:2:1:2:3:7:3:4:3:2:1:2:6:5:12:13:9:13:12:13:12:13:12:13:9:13:9:13:12:13:9:13:9:13:9:13:9:13:9:13:12:13:12:5:6:2:1:2:6:2:3:2:3:2:6:5:12:5:12:5:6:5:12:5:6:2:3:2:6:2:3:2:3:4:3:7:3:7:3:4:3:7:8:7:8:7:8:7:3:4:3:2:1:2:6:2:3:4:3:4:3:2:1:2:6:5:12:5:12:5…
4	18	29	641	17	0.5862068965517241	2.2008057650623605	0.8126901651108998	70.95364705882355	3366.212	0.04463997416855021:0.07300075341728554:0.12783876870089333:0.004197610590894414:0.006430954687331827:0.036029490905177056:0.23329028091701648:0.15942847917339362:0.06885695834678722:0.01619847163922075:0.14037778495318048:0.004843396835647401:0.07162845764718545:0.01278118609406953:0.00045743192336669897	['True1:1:2:3:7:3:7:8:7:3:4:3:4:3:4:3:2:6:2:1:2:6:5:6:5:6:2:1:2:3:4:3:4:3:2:3:7:8:11:8:7:3:7:3:2:3:7:3:7:8:11:10:14:10:11:8:7:8:7:8:7:8:7:8:7:3:4:3:2:6:2:3:4:3:4:3:7:3:7:3:2:3:2:6:2:3:2:3:7:3:2:3:7:3:4:3:4:3:2:6:5:6:2:3:2:6:2:3:4:3:7:3:4:3:2:3:7:8:11:10:14:15 ', 'True1:2:3:2:6:5:12:13:12:13:12:13:12:5:12:5:6:2:3:7:3:7:3:7:3:7:3:4:3:2:6:5:12:5:12:5:12:13:9:13:9:13:9:13:9:13:12:13:9:13:9:13:9:13:12…
4	18	34	736	20	0.5882352941176471	2.2412855517066648	0.827638110547003	56.84585	3600.000000000001	0.053465760983313355:0.058641094430808456:0.05622467035789714:0.05038339326826113:0.11908975017599939:0.050117015811404764:0.004718686378598474:0.004604524611374317:0.10499077192381605:0.036075118442833495:0.0033867990943166467:0.2204844264322545:0.20259908290046996:0.0348383659645718:0.0003805392240805221	['True1:2:1:2:1:2:1:2:3:7:8:11:10:11:8:7:3:7:3:7:8:7:3:7:3:7:3:2:6:5:12:13:9:13:9:13:12:5:12:5:6:2:3:2:3:7:8:7:8:7:3:2:6:5:12:13:9:13:12:13:9:13:9:13:12:5:6:5:6:5:12:5:6:5:6:2:6:2:6:5:12:13:12:13:9:13:9:13:9:13:9:13:12:13:12:13:9:13:12:13:12:13:9:13:9:13:9:13:9:13:12:13:9:13:9:13:12:5:6:2:1:2:6:5:12:5:6:2:3:4:3:4:3:7:3:7:3:4:3:2:1:2:3:4:3:4:3:7:8:11:10:11:10:14:15 ', 'False1:2:6:5:12:13:12:5:6:2:…
4	18	22	730	4	0.18181818181818182	2.4080056710314492	0.8892027444880308	102.6345	3600.0	0.002798159432906355:0.0917381751855076:0.03237574099407205:0.021867097790490404:0.06578783733366497:0.09074327405380757:0.026737967914438502:0.04962069394353936:0.1608630767317498:0.08301206317622187:0.050242507150851885:0.09559341707084525:0.17717530987024832:0.05136177092401443:8.290842764166977e-05	['True1:1:2:1:2:6:2:6:2:1:2:3:7:8:11:8:7:3:4:3:2:1:2:1:2:3:4:3:7:8:7:8:11:8:11:8:7:8:11:10:14:10:14:10:11:8:11:8:11:8:11:8:11:8:11:8:7:8:11:10:14:15 ', 'False1:2:3:2:6:5:6:2:6:5:12:13:12:13:9:13:9:13:9:13:9:13:9:13:9:13:12:5:6:2:1:2:1:2:6:2:6:2:6:2:3:7:3:4:3:2:1:2:1:2:6:2:6:5:6:2:3:7:8:11:8:7:3:4:3:2:1:2:1:2:3:4:3:7:3:4:3:2:3:2:3:2:3:4:3:2:3:4:3:4:3:2:3:4:3:7:3:4:3:2:6:5:12:13:9:13:12:5:6:5:12:5:…
4	18	36	876	23	0.6388888888888888	2.0352607274038683	0.7515594528400883	60.98	3600.0	0.014095363946701906:0.04685607311970048:0.05015967404470873:0.01211320339169695:0.2781081378702786:0.054619535293469884:0.04157031163968726:0.030448188525492786:0.05550049554013875:0.00958044268252395:0.014260543992952318:0.28779870058363616:0.10219138861358881:0.0014315604008369122:0.0012663803545864994	['True1:1:2:6:5:12:5:6:2:3:2:6:5:12:13:9:13:9:13:12:13:9:13:9:13:12:5:6:2:1:2:6:5:12:5:12:13:9:13:12:5:6:5:6:2:1:2:3:7:8:7:3:4:3:4:3:4:3:7:3:7:8:11:8:7:3:7:8:11:8:11:10:11:10:14:15 ', 'True1:2:6:2:6:5:12:5:6:5:12:13:9:13:9:13:12:13:12:5:6:5:6:2:6:5:12:13:9:13:9:13:12:13:9:13:9:13:12:13:9:13:9:13:12:5:12:13:12:13:9:13:12:13:9:13:12:5:6:5:6:5:6:2:3:2:6:2:6:5:6:5:12:5:6:5:6:2:1:2:6:2:6:2:1:2:3:2:3:2…
4	18	24	705	6	0.25	1.7895228327117128	0.6608159745278558	70.1815	3599.9999999999995	0.003936572528031493:0.010814516664086516:0.03275316805626202:0.0035384921600283077:0.09328349956874626:0.06964194882455714:0.027511776544220094:0.004378884048035031:0.2819514784262556:0.0018577083840148616:0.0033615675520268927:0.1807727182254462:0.28593228210628746:0.00013269345600106153:0.00013269345600106153	['True1:1:2:3:4:3:2:3:7:3:7:3:7:3:2:6:5:6:5:6:2:3:4:3:4:3:4:3:2:3:7:3:7:3:2:6:5:12:5:12:5:12:13:9:13:9:13:9:13:12:5:6:2:1:2:6:2:3:4:3:7:3:4:3:2:3:7:8:7:8:11:8:11:8:11:10:11:8:11:10:11:8:7:3:2:1:2:1:2:1:2:6:5:12:13:9:13:12:5:6:2:3:4:3:2:3:2:1:2:3:2:1:2:1:2:3:2:3:2:6:2:3:4:3:7:8:11:8:11:8:11:10:11:10:11:10:14:15 ', 'False1:2:6:5:6:5:12:5:12:5:12:5:12:5:12:13:9:13:12:5:12:13:12:5:6:5:6:5:12:13:12:13…
4	18	28	687	13	0.4642857142857143	2.2022944939608227	0.8132399070979044	72.84938461538462	3599.9999999999995	0.006306495690561278:0.1026557354074697:0.12996052600845537:0.02807558451872095:0.012239273117978185:0.09557844579917314:0.24095485016233387:0.1387429051923481:0.012683063555462126:0.07579473524396796:0.1169271015812954:0.013033424427159974:0.01557938009483101:0.011164833111438115:0.0003036460888048023	['True1:1:2:1:2:3:4:3:2:1:2:1:2:3:7:8:7:3:4:3:4:3:7:3:2:3:7:3:4:3:7:8:11:10:11:8:11:10:11:10:14:15 ', 'True1:2:6:2:6:2:6:5:6:2:1:2:6:5:12:13:9:13:9:13:12:13:12:13:9:13:9:13:12:13:12:13:12:13:12:5:6:2:6:5:6:2:3:2:3:7:3:7:8:7:3:4:3:7:3:4:3:7:3:2:3:4:3:4:3:2:1:2:1:2:3:2:6:5:6:2:6:5:6:5:6:5:6:5:6:5:6:5:6:2:6:2:1:2:3:7:8:7:3:2:1:2:1:2:3:2:6:2:1:2:1:2:1:2:6:2:3:2:6:2:6:2:6:5:6:2:6:2:3:4:3:4:3:2:3:7:8:1…
4	18	42	928	30	0.7142857142857143	2.268638364156527	0.8377386664520335	52.6227	3600.0	0.09222724031376278:0.12888043736629426:0.18821012598050868:0.12483955312574281:0.011694794390301877:0.0675540765391015:0.1213216068457333:0.0284288091276444:0.10106964582838127:0.00632279534109817:0.009080104587592109:0.009222724031376278:0.1054433087710958:0.004278583313525077:0.0014261944378416924	['True1:1:2:6:5:12:5:6:5:12:13:12:5:6:5:6:5:12:5:6:2:1:2:3:4:3:7:3:4:3:4:3:4:3:7:3:7:8:11:10:14:15 ', 'True1:2:3:7:8:7:8:11:8:7:3:4:3:4:3:4:3:4:3:2:1:2:1:2:1:2:1:2:6:2:1:2:3:4:3:4:3:4:3:4:3:4:3:7:3:7:8:7:3:4:3:2:1:2:3:4:3:2:3:4:3:2:1:2:1:2:3:2:1:2:1:2:1:2:3:2:3:4:3:7:8:11:10:11:10:11:8:7:3:4:3:7:8:7:8:11:10:14:15 ', 'True1:2:3:2:3:4:3:7:8:11:8:7:8:7:8:11:8:11:10:11:10:14:10:14:15 ', 'False1:2:6:2…
4	18	34	795	19	0.5588235294117647	2.1534500016304765	0.7952031320372109	55.18636842105263	3600.0	0.027183125117709837:0.21244271454579697:0.17546613095611777:0.07012367380249859:0.14420239814175403:0.16586100822399397:0.03459099755163538:0.004206164856550945:0.031075397074518174:0.004080607696653902:0.004143386276602423:0.06466193734697721:0.058509636512022095:0.0022600288781467765:0.0011927930190219096	['True1:1:2:1:2:6:2:1:2:6:5:6:5:6:2:1:2:3:2:3:2:3:4:3:2:3:7:8:11:8:11:8:11:10:11:10:14:15 ', 'False1:2:6:2:6:2:1:2:1:2:6:2:6:2:1:2:3:7:8:7:3:4:3:2:6:5:12:5:12:13:9:13:9:13:12:13:12:13:12:5:6:5:12:5:12:5:6:2:3:2:3:2:1:2:3:2:3:2:1:2:1:2:6:5:12:5:6:2:1:2:1:2:3:4:3:4:3:4:3:7:3:2:6:2:3:7:3:4:3:7:3:7:3:2:6:5:6:2:6:5:6:2:6:2:1:2:3:4:3:7:3:2:3:4:3:2:1:2:3:2:6:5:6:5:12:5:12:13:12:5:6:5:6:5:12:13:12:5:12:5…
4	18	8	264	6	0.75	2.2541837819235493	0.8324010319328897	55.875	695.25	0.18531169940222034:0.23484201537147736:0.05294619982920581:0.01964133219470538:0.1332194705380017:0.10076857386848848:0.032450896669513236:0.025619128949615714:0.01964133219470538:0.017079419299743808:0.02049530315969257:0.0982066609735269:0.04611443210930828:0.008539709649871904:0.005123825789923143	['True1:1:2:1:2:1:2:1:2:6:2:6:2:3:7:3:4:3:7:8:7:8:7:8:11:10:11:10:14:10:11:10:14:15 ', 'False1:2:3:7:3:2:6:5:6:5:6:2:1:2:1:2:6:5:12:5:12:5:12:13:9:13:9:13:9:13:12:5:12:5:12:5:6:5:12:13:9:13:9:13:9:13:9:13:12:5:12:5:12:13:12:13:12:5:6:2:1:2:3:4:3:7:8:7:3:2:3:4:3:4:3:4:3:7:3:4:3:2:6:2:3:7:3:7:8:7:8:11:10:11:8:7:3:7:3:2:1:2:6:5:6:5:12:5:12:5:6:5:12:5:6:2:6:2:1:2:6:2:6:2:3:2:6:5:12:13:12:13:12:13:12:…
4	18	21	492	1	0.047619047619047616	1.8940984903290026	0.6994325620544556	70.934	3600.0	0.00682147362519273:0.10610662056721021:0.10721238455668208:0.06443022006260804:0.0022271021196405487:0.04627077201015434:0.2723449983647152:0.2068090143126353:0.0021180831347630395:0.00035820523602610226:0.176626329642262:0.004002554159074273:0.004516500802068246:0.00014016726627108349:1.5574140696787056e-05	['False1:2:6:5:12:13:9:13:12:5:12:13:9:13:12:13:12:5:6:2:3:7:8:11:8:7:8:11:8:7:3:4:3:2:3:7:3:2:1:2:6:2:1:2:1:2:6:2:3:7:8:7:8:11:10:14:10:11:10:14:10:11:10:11:10:11:8:7:8:7:8:7:3:2:1:2:3:7:8:11:8:11:8:7:3:7:8:11:8:7:8:7:3:4:3:7:8:7:8:7:3:4:3:4:3:7:8:11:8:11:10:14:10:11:8:11:8:7:8:7:3:7:3:7:3:4:3:7:8:7:3:4:3:4:3:7:3:7:8:7:3:4:3:7:3:4:3:2:3:2:3:2:6:5:12:5:6:5:12:5:12:13 ', 'True1:2:6:2:1:2:3:4:3:2:3…
5	2	4	217	4	1.0	2.025996678269491	0.8153210417149227	45.348	181.392	0.07853403141361257:0.0968586387434555:0.010471204188481676:0.09947643979057591:0.049738219895287955:0.20680628272251309:0.02617801047120419:0.002617801047120419:0.01832460732984293:0.010471204188481676:0.1256544502617801:0.27486910994764396	['True1:1:2:11:2:1:4:5:4:1:4:1:2:1:4:7:9:7:4:7:4:1:2:11:2:11:12:6:12:6:12:6:12:6:12:11:12:6:12:6:12:6:12:6:12:6:12:6:12:6:12:11:2:11:2:11:12:6:12:11:2:11:12:6:12:11:2:11:12:6:12:6:12:6:12:6:12:6:12:6:12:11:2:4:1:7:9:7:8:7:9:10 ', 'True1:4:5:4:5:4:5:4:5:4:5:4:5:4:5:4:5:4:5:4:1:4:1:4:1:2:11:12:6:12:6:12:6:12:11:12:6:12:6:12:11:2:1:4:5:4:1:4:5:4:5:4:5:4:1:2:3:2:11:12:6:12:6:12:11:2:11:2:11:12:6:12:6…
5	2	6	611	5	0.8333333333333334	1.9829928144709164	0.7980150138195715	41.6326	388.16300000000007	0.06164383561643835:0.1284246575342466:0.016552511415525113:0.05194063926940639:0.0182648401826484:0.1541095890410959:0.043949771689497714:0.0228310502283105:0.008561643835616438:0.0028538812785388126:0.20776255707762556:0.2831050228310502	['False1:2:11:12:11:2:3:2:11:12:6:12:11:12:6:12:11:2:11:12:6:12:6:12:6:12:6:12:6:12:6:12:6:12:11:2:1:4:7:8:7:8:7:8:7:8:7:8:7:9:7:8:7:8:7:4:5:4:7:4:1:2:1:2:11:2:11:12:6:12:6:12:11:2:1:2:3:2:11:12:6:12:6:12:11:12:6:12:6:12:6:12:6:12:6:12:6:12:6:12:11:12:6:12:6:12:11:12:6:12:11:12:6:12:11:12:6:12:6:12:11:2:11:12:6:12:11:12:11:12:2:11:3:2:11:12:11:12:6:6:11:12:12:11:12:11:12:6:11:12:6:12:6:12:6:6:12:…
5	2	4	225	4	1.0	2.0823409069979744	0.8379956273913264	48.58275	194.331	0.1972972972972973:0.21351351351351353:0.03513513513513514:0.05945945945945946:0.002702702702702703:0.10810810810810811:0.043243243243243246:0.024324324324324326:0.016216216216216217:0.010810810810810811:0.10540540540540541:0.1837837837837838	['True1:2:11:12:11:12:6:12:11:12:6:12:6:12:11:12:6:12:6:12:11:2:1:4:7:9:10 ', 'True1:4:1:2:1:2:11:12:6:12:11:12:6:12:6:12:6:12:11:12:6:12:11:12:6:12:6:12:6:12:6:12:6:12:11:12:6:12:6:12:6:12:6:12:6:12:11:2:1:4:1:2:1:2:1:2:1:2:1:2:1:2:11:12:6:12:12:6:12:6:12:11:2:1:2:3:2:1:4:1:2:1:2:1:2:1:2:1:2:3:2:11:2:1:2:1:2:1:2:1:2:11:12:6:12:6:12:11:2:1:4:1:2:1:2:1:2:1:2:1:2:1:2:1:2:2:1:3:2:1:4:7:9:7:8:7:9:7:8…
5	2	3	153	3	1.0	2.254312951200284	0.9072022691043989	48.452	145.356	0.06140350877192982:0.13157894736842105:0.07017543859649122:0.20175438596491227:0.13596491228070176:0.043859649122807015:0.07456140350877193:0.013157894736842105:0.02631578947368421:0.013157894736842105:0.10964912280701754:0.11842105263157894	['True1:2:1:4:5:4:5:5:4:5:4:4:5:5:4:5:4:5:4:5:4:5:4:5:4:4:5:5:4:5:4:4:5:5:4:5:4:4:5:4:5:5:4:4:7:9:10 ', 'True1:2:3:2:3:2:11:2:3:2:3:2:3:2:3:2:1:4:1:4:7:8:7:8:7:9:7:4:7:4:5:5:4:7:9:7:4:1:4:7:8:7:4:7:9:7:9:10 ', 'True1:2:3:2:11:12:11:12:11:2:3:2:3:2:1:4:1:4:5:4:1:2:11:12:6:12:11:2:11:2:3:2:11:12:11:12:6:12:11:12:6:12:11:2:3:2:3:2:3:2:3:2:11:12:6:12:6:12:11:12:11:12:11:12:6:12:6:12:11:2:11:12:11:12:…
5	2	2	65	2	1.0	2.015520599704994	0.811105157562739	30.049	60.098	0.13513513513513514:0.06756756756756757:0.0:0.25675675675675674:0.12162162162162163:0.0:0.20270270270270271:0.0945945945945946:0.05405405405405406:0.02702702702702703:0.02702702702702703:0.013513513513513514	['True1:2:1:2:1:2:11:12:11:2:1:4:5:4:1:4:1:4:5:4:1:2:1:4:7:9:7:8:7:8:7:8:7:8:7:4:5:4:1:4:5:4:5:4:5:4:7:4:7:4:5:4:7:8:7:9:10 ', 'True1:4:5:4:5:4:7:8:7:9:7:8:7:4:7:9:10 ']
5	2	4	66	4	1.0	2.0520877076454678	0.8258208443446121	14.148	56.592	0.23076923076923078:0.15384615384615385:0.02564102564102564:0.21794871794871795:0.038461538461538464:0.0:0.10256410256410256:0.02564102564102564:0.07692307692307693:0.05128205128205128:0.07692307692307693:0.0	['True1:4:5:4:1:4:1:4:5:4:1:4:5:4:1:4:7:8:7:9:10 ', 'True1:4:7:8:7:9:7:9:7:9:10 ', 'True1:4:1:4:7:9:10 ', 'True1:2:3:2:11:2:11:2:1:4:1:4:1:2:3:2:11:2:1:2:11:2:1:4:1:2:11:2:11:2:1:4:1:4:1:4:7:9:10 ']
5	2	4	145	4	1.0	2.333167703482337	0.9389357558688939	30.506	122.024	0.057291666666666664:0.140625:0.041666666666666664:0.16666666666666666:0.09375:0.046875:0.125:0.036458333333333336:0.052083333333333336:0.020833333333333332:0.125:0.09375	['True1:2:3:2:11:12:6:12:6:12:11:12:11:12:6:12:11:2:11:12:11:2:3:2:3:2:11:2:11:2:11:12:11:2:11:2:11:2:11:2:3:2:3:2:11:12:6:12:6:12:6:12:11:2:11:2:3:2:1:4:5:4:5:4:5:4:7:8:7:9:7:8:7:8:7:9:10 ', 'True1:2:11:12:11:2:11:2:11:12:6:12:6:12:6:12:11:12:11:2:1:2:3:2:11:2:3:2:11:2:1:4:7:4:5:4:7:4:5:4:5:4:5:4:5:4:7:8:7:4:5:4:5:4:5:4:5:4:1:4:5:4:7:4:1:4:5:4:7:4:4:7:7:9:7:8:7:9:7:9:7:9:7:8:7:8:7:4:5:5:4:4:7:9:…
5	2	4	214	4	1.0	2.21370327744611	0.8908597341614309	40.377	161.508	0.10429447852760736:0.22392638036809817:0.05828220858895705:0.06748466257668712:0.015337423312883436:0.03680981595092025:0.09815950920245399:0.02147239263803681:0.08282208588957055:0.012269938650306749:0.17791411042944785:0.10122699386503067	['True1:2:11:12:6:12:6:12:11:2:1:2:11:2:11:12:6:12:11:2:3:2:1:4:1:4:5:4:5:4:1:4:5:4:1:2:11:2:11:12:6:12:11:12:11:12:6:12:6:12:11:2:11:2:11:2:1:2:3:2:11:2:3:2:3:2:1:4:1:4:1:4:5:4:5:4:1:4:1:2:11:12:11:2:1:2:11:2:11:12:6:12:11:2:3:2:3:2:3:2:11:2:1:2:1:2:11:12:6:12:11:2:11:12:11:12:6:12:11:2:3:2:1:4:7:9:7:9:10 ', 'True1:4:7:9:7:8:7:9:7:9:7:9:7:8:7:9:7:9:7:9:7:8:7:9:7:9:7:8:7:9:7:9:7:9:7:8:7:8:9:7:7:9…
5	2	3	913	0	0.0	1.8856008383937364	0.758821599416866	0.0	540.0	0.1275972296217368:0.28316462440063933:0.11800745871070857:0.03249866808737347:0.003995737879595098:0.06020245071923282:0.020245071923281833:0.0031965903036760787:0.0013319126265316996:0.0:0.2048481619605754:0.1449120937666489	['False1:2:1:2:1:2:11:2:1:2:1:2:1:2:3:2:3:2:3:2:11:2:1:2:11:12:6:12:11:12:11:2:1:4:1:2:3:2:3:2:11:2:11:12:6:12:11:12:11:12:6:12:11:2:11:2:11:2:11:2:11:2:3:2:11:2:3:2:1:2:11:2:3:2:3:2:3:2:1:2:3:2:1:2:1:4:7:8:7:4:1:4:7:4:1:2:1:2:1:2:1:2:11:2:11:2:1:2:1:2:3:2:11:2:3:2:3:2:3:2:3:2:1:2:11:12:11:12:11:12:6:12:6:12:6:12:11:2:3:2:11:2:11:2:11:2:11:2:11:2:2:11:12:11:12:11:2:3:2:11:12:6:12:11:12:6:12:11:2:…
5	2	2	161	2	1.0	1.8577773729136027	0.7476246132111638	54.719500000000004	109.43900000000001	0.11061946902654868:0.35398230088495575:0.10176991150442478:0.017699115044247787:0.0:0.05752212389380531:0.02654867256637168:0.008849557522123894:0.008849557522123894:0.008849557522123894:0.20353982300884957:0.10176991150442478	['True1:4:7:4:7:8:7:9:10 ', 'True1:2:1:2:11:2:3:2:11:12:11:2:11:12:6:12:11:12:11:2:11:2:1:2:3:2:11:2:1:2:11:2:3:2:11:2:3:2:3:2:11:12:11:2:3:2:11:2:11:12:6:12:6:12:11:2:1:2:3:2:11:12:6:12:11:2:11:2:3:2:11:2:3:2:11:2:11:2:3:2:1:2:1:2:3:2:3:2:11:2:3:2:3:2:1:2:1:2:11:1:2:2:1:2:3:2:3:2:11:2:11:12:11:12:6:12:6:12:11:12:6:12:6:12:6:12:6:12:6:12:6:12:11:12:6:12:11:2:3:2:3:2:1:2:3:2:11:2:11:2:11:2:11:2:1:…
5	6	7	156	7	1.0	2.108264080848367	0.8484278799882616	30.904428571428575	216.33100000000002	0.23367697594501718:0.12027491408934708:0.020618556701030927:0.2611683848797251:0.06872852233676977:0.020618556701030927:0.0859106529209622:0.024054982817869417:0.041237113402061855:0.024054982817869417:0.058419243986254296:0.041237113402061855	['True1:4:5:4:5:4:1:2:1:2:3:2:3:2:11:2:1:4:1:4:5:4:5:4:5:4:5:4:1:4:1:4:7:4:1:4:7:4:1:2:1:2:1:4:1:2:11:12:11:2:1:4:5:4:5:4:5:4:7:9:10 ', 'True1:2:3:2:1:2:11:2:3:2:11:2:1:4:7:9:10 ', 'True1:2:3:2:11:2:11:12:6:12:6:12:6:12:6:12:11:12:6:12:11:2:1:4:1:4:1:2:1:2:1:4:1:4:7:8:7:9:10 ', 'True1:4:5:4:5:4:7:8:7:9:7:9:7:4:7:8:7:8:7:9:7:9:7:9:10 ', 'True1:4:1:2:1:2:1:4:1:2:11:2:1:2:1:4:5:4:1:2:1:4:1:2:1:2:1:2…
5	6	9	162	9	1.0	2.062965468001164	0.8301983771411156	29.09477777777778	261.853	0.15772870662460567:0.08517350157728706:0.022082018927444796:0.23974763406940064:0.08517350157728706:0.0031545741324921135:0.20504731861198738:0.08832807570977919:0.06624605678233439:0.028391167192429023:0.012618296529968454:0.006309148264984227	['True1:2:1:4:7:9:10 ', 'True1:4:1:4:5:4:5:4:5:4:5:4:7:9:10 ', 'True1:4:7:8:7:9:7:8:7:8:7:4:1:2:3:2:1:4:5:4:1:4:1:2:1:4:1:4:7:4:5:4:5:4:1:4:5:4:7:4:7:8:7:8:7:9:10 ', 'True1:4:5:4:1:2:1:2:1:4:7:9:7:8:7:8:7:4:7:4:1:2:3:2:3:2:1:2:3:2:3:2:11:2:3:2:1:4:1:2:1:2:1:4:5:4:7:9:10 ', 'True1:4:7:9:10 ', 'True1:4:7:8:7:9:7:9:10 ', 'True1:4:1:2:1:4:7:9:7:9:10 ', 'True1:4:1:4:7:8:7:8:7:8:7:8:7:9:7:8:7:9:7:4:1:4…
5	6	11	173	11	1.0	2.084222199773067	0.8387527152985333	28.188454545454544	310.073	0.09866666666666667:0.088:0.032:0.248:0.048:0.005333333333333333:0.264:0.07466666666666667:0.050666666666666665:0.029333333333333333:0.037333333333333336:0.024	['True1:2:1:4:5:4:7:9:7:4:7:4:5:4:1:4:7:8:7:9:7:9:10 ', 'True1:4:7:9:10 ', 'True1:4:1:4:7:4:1:4:1:2:11:2:3:2:3:2:1:4:1:2:3:2:3:2:1:4:7:4:7:4:7:8:7:9:10 ', 'True1:4:7:4:5:4:7:4:7:4:7:4:7:4:1:4:7:4:7:8:7:9:10 ', 'True1:4:7:9:7:4:1:4:7:9:10 ', 'True1:4:7:4:5:4:7:4:7:8:7:4:1:4:5:4:7:4:5:4:7:4:5:4:7:4:5:4:1:2:1:4:7:8:7:4:5:4:7:8:7:8:7:8:7:8:7:4:5:4:1:4:7:8:7:4:7:8:7:9:10 ', 'True1:2:1:2:11:12:11:12:11…
5	6	6	358	5	0.8333333333333334	2.118760551506954	0.8526519705228025	103.45039999999999	697.252	0.10420168067226891:0.16974789915966387:0.041176470588235294:0.08151260504201681:0.02100840336134454:0.08907563025210084:0.05798319327731093:0.01764705882352941:0.010084033613445379:0.004201680672268907:0.18319327731092436:0.22016806722689075	['True1:2:3:2:1:2:3:2:1:4:7:4:7:8:7:4:5:4:7:9:7:4:1:4:1:2:3:2:1:4:7:4:7:9:10 ', 'True1:2:11:2:3:2:11:2:3:2:3:2:11:2:1:2:11:2:3:2:11:2:1:2:3:2:1:4:5:4:1:2:1:2:11:12:6:12:6:12:11:12:6:12:11:2:3:2:3:2:3:2:1:4:5:4:1:2:3:2:1:4:1:2:1:2:3:2:1:2:1:4:7:4:5:4:5:4:7:8:7:4:7:9:10 ', 'False1:4:7:4:1:4:7:4:1:4:1:4:1:2:11:12:6:12:11:12:11:2:3:2:11:12:6:12:6:12:6:12:11:2:11:2:1:4:5:4:5:4:5:4:1:4:7:4:1:2:1:4:5:4:…
5	6	6	201	6	1.0	1.4708281199048452	0.5919047784069993	56.27466666666667	337.648	0.022304832713754646:0.4052044609665427:0.36926889714993805:0.024163568773234202:0.0080545229244114:0.013011152416356878:0.01486988847583643:0.0018587360594795538:0.007434944237918215:0.0037174721189591076:0.10037174721189591:0.02973977695167286	['True1:2:3:2:1:4:7:4:5:4:5:4:1:4:1:2:11:2:3:2:1:2:3:2:3:2:1:2:1:2:11:2:1:2:1:4:7:9:10 ', 'True1:4:7:9:7:9:7:4:7:4:5:4:7:9:10 ', 'True1:2:3:2:1:4:7:4:1:4:5:4:5:4:1:4:5:4:7:4:1:4:7:8:7:4:7:9:10 ', 'True1:2:3:2:1:2:3:2:11:2:11:2:11:2:11:2:11:2:11:12:6:12:11:12:11:12:6:12:11:2:11:12:6:12:11:2:11:12:11:12:11:12:11:2:3:2:3:2:1:2:3:2:11:12:6:12:6:12:11:2:11:12:11:12:6:12:11:12:11:12:6:12:11:2:1:2:3:2:3…
5	6	7	167	7	1.0	2.1436036314157976	0.862649561342145	40.46271428571429	283.23900000000003	0.14121037463976946:0.27089337175792505:0.04899135446685879:0.07492795389048991:0.020172910662824207:0.03170028818443804:0.069164265129683:0.023054755043227664:0.03170028818443804:0.020172910662824207:0.1786743515850144:0.0893371757925072	['True1:2:11:12:11:12:6:12:11:2:11:2:11:2:11:12:11:2:1:2:11:2:11:2:1:2:1:2:1:2:3:2:1:4:5:4:5:4:7:4:7:4:1:2:11:2:11:2:1:2:3:2:1:2:11:12:6:12:6:12:11:12:11:2:3:2:11:2:1:2:11:2:3:2:1:2:1:4:7:8:7:8:7:9:7:8:7:9:10 ', 'True1:4:1:2:1:2:1:4:1:4:7:4:1:2:3:2:11:2:1:4:1:2:1:2:11:12:11:12:6:12:11:12:6:12:11:12:11:12:11:2:11:2:3:2:11:12:11:12:6:12:11:2:1:2:11:12:6:12:6:12:6:12:11:2:11:2:1:2:1:2:11:12:6:12:11:…
5	6	6	177	6	1.0	2.2593166049053592	0.9092158874853962	57.804	346.824	0.09259259259259259:0.20634920634920634:0.05026455026455026:0.11904761904761904:0.037037037037037035:0.0582010582010582:0.08994708994708994:0.026455026455026454:0.0291005291005291:0.015873015873015872:0.164021164021164:0.1111111111111111	['True1:2:3:2:3:2:1:4:5:4:7:9:10 ', 'True1:4:7:9:10 ', 'True1:2:1:4:5:4:1:4:5:4:7:9:7:4:1:2:11:12:6:12:11:2:11:2:11:12:11:2:3:2:11:2:3:2:11:2:3:2:1:2:11:12:6:12:6:12:11:2:11:12:11:12:11:12:6:12:6:12:6:12:6:12:6:12:6:12:6:12:6:12:11:2:11:2:3:2:1:2:3:2:1:2:11:2:11:2:3:2:1:4:1:2:11:2:11:2:3:2:11:2:3:2:11:2:11:2:11:2:11:2:1:2:3:2:1:4:5:4:1:4:1:2:11:2:1:2:3:2:11:2:11:2:11:12:11:2:11:12:6:12:6:12:11:2:…
5	6	7	231	6	0.8571428571428571	1.7000612882622654	0.6841549916602726	33.725833333333334	382.355	0.045662100456621:0.04223744292237443:0.0091324200913242:0.06506849315068493:0.0228310502283105:0.3219178082191781:0.030821917808219176:0.00684931506849315:0.010273972602739725:0.00684931506849315:0.05707762557077625:0.3812785388127854	['True1:2:1:4:1:2:3:2:1:4:1:2:3:2:11:2:1:2:11:12:6:12:11:12:11:2:11:2:11:2:3:2:1:4:1:4:1:2:1:4:5:4:5:4:7:4:7:4:1:2:1:4:1:2:1:4:7:9:7:9:7:8:7:4:5:4:5:4:5:4:1:2:11:2:1:4:5:4:7:4:7:8:7:8:7:9:10 ', 'True1:2:3:2:11:2:11:2:3:2:11:12:6:12:6:12:6:12:6:12:6:12:11:2:1:4:1:4:5:4:1:2:1:4:1:4:1:4:5:4:1:2:11:2:1:4:5:4:1:4:7:4:7:4:5:4:5:4:7:4:7:4:7:8:7:4:1:4:1:4:7:9:10 ', 'True1:2:1:4:5:4:5:4:5:4:7:4:1:4:7:9:10…
5	6	3	89	3	1.0	2.2992081753155227	0.9252694363837287	42.323	126.969	0.12408759124087591:0.2116788321167883:0.08029197080291971:0.1386861313868613:0.06569343065693431:0.06569343065693431:0.072992700729927:0.029197080291970802:0.021897810218978103:0.021897810218978103:0.08029197080291971:0.08759124087591241	['True1:2:3:2:11:12:11:2:11:2:11:12:11:2:3:2:1:2:3:2:1:2:1:4:5:4:5:4:5:4:5:4:5:4:5:4:1:2:3:2:3:2:1:2:11:12:6:12:6:12:6:12:6:12:6:12:6:12:6:12:6:12:6:12:11:2:11:2:11:2:11:2:1:2:3:2:3:2:1:2:11:2:3:2:1:4:5:4:7:9:10 ', 'True1:2:1:4:1:2:3:2:3:2:1:4:7:4:7:8:7:9:10 ', 'True1:4:1:4:5:4:5:4:1:2:3:2:1:4:7:8:7:4:7:8:7:4:7:8:7:9:10 ']
5	6	8	189	8	1.0	2.294990113396368	0.9235719633943452	43.316	346.528	0.10459183673469388:0.1326530612244898:0.03571428571428571:0.17091836734693877:0.04336734693877551:0.04591836734693878:0.1913265306122449:0.04336734693877551:0.06377551020408163:0.02040816326530612:0.06887755102040816:0.07908163265306123	['True1:2:1:2:1:2:3:2:1:4:7:9:7:4:7:8:7:8:7:9:7:4:7:4:5:4:7:8:7:8:7:8:7:9:7:9:7:9:7:8:7:8:7:8:7:9:10 ', 'True1:2:11:12:6:12:6:12:11:2:3:2:1:2:3:2:1:2:1:4:5:4:7:4:5:4:1:4:7:4:1:4:7:4:7:8:7:8:7:4:1:2:3:2:3:2:1:4:7:9:7:4:7:4:5:4:7:9:10 ', 'True1:4:5:4:7:9:7:9:10 ', 'True1:4:7:4:7:4:7:4:7:4:7:9:7:9:7:4:7:4:7:4:5:4:7:9:10 ', 'True1:2:3:2:11:12:11:12:6:12:6:12:11:12:11:2:1:4:5:4:7:8:7:9:10 ', 'True1:2:…
5	10	36	585	34	0.9444444444444444	2.086353421417842	0.8396103819818901	35.705617647058816	1573.9910000000002	0.15486066794299086:0.139332057009147:0.008827908955541374:0.11922995107423952:0.08328015315890236:0.12465432886619868:0.02659008721548607:0.004467134652201659:0.006062539885130823:0.003616251861306105:0.13667304828759838:0.19240587109125717	['True1:4:1:4:1:2:11:2:3:2:3:2:1:2:1:2:3:2:11:2:3:2:1:2:3:2:1:4:5:4:5:4:5:4:5:4:7:9:7:8:7:8:7:9:10 ', 'True1:4:7:4:5:4:5:4:5:4:7:8:7:4:1:4:5:4:7:8:7:9:7:9:10 ', 'True1:4:7:4:5:4:1:2:11:2:3:2:11:12:6:12:11:2:11:2:1:2:3:2:1:2:1:2:3:2:11:12:11:2:11:2:1:4:7:4:1:2:1:4:7:8:7:4:7:4:1:4:7:8:7:9:10 ', 'True1:2:3:2:1:2:11:2:11:2:1:2:11:2:3:2:11:12:6:12:11:12:11:12:6:12:6:12:11:12:11:12:6:12:11:2:1:4:7:9:10…
5	10	29	2169	11	0.3793103448275862	2.244948221281656	0.9034336245481027	42.48663636363637	3600.0	0.16502657032534312:0.1372940321902359:0.07851053255342738:0.0942768666131437:0.04232901326604733:0.11632832511373628:0.0590205298772795:0.021279198684864473:0.022242611920327254:8.410750468325878e-05:0.13513017547883932:0.12847803647207248	['True1:4:1:4:1:4:1:4:5:4:7:9:10 ', 'True1:2:11:2:11:12:11:12:6:12:11:2:11:12:6:12:6:12:6:12:11:12:11:2:1:2:1:2:11:2:1:2:1:4:1:2:3:2:1:4:5:4:1:2:1:4:1:4:1:2:1:4:7:8:7:4:1:2:11:2:1:2:11:12:11:2:11:12:6:12:6:12:11:2:1:4:7:4:1:4:7:9:7:9:7:4:7:9:7:9:10 ', 'True1:4:1:2:3:2:1:2:11:2:11:12:6:12:6:12:6:12:6:12:11:12:11:12:11:2:3:2:3:2:11:12:11:2:3:2:1:2:11:2:11:2:1:2:1:4:1:4:1:4:5:4:1:2:11:12:6:12:6:12:1…
5	10	9	302	5	0.5555555555555556	1.9076673863280673	0.7677018315721518	90.7932	1173.966	0.007276239536381198:0.011010946555054732:0.0027688345138441725:0.14616870573084353:0.14133934320669672:0.19671603348358016:0.14256278171281392:0.1396651641983258:0.001159047005795235:0.0003219575016097875:0.008950418544752092:0.20206052801030264	['False1:1:2:3:2:3:2:1:2:11:12:6:12:11:2:1:2:3:2:1:2:1:4:7:8:7:4:5:4:7:9:7:8:7:4:1:2:1:2:3:2:11:12:6:12:6:12:6:12:11:12:11:12:11:12:6:12:11:2:3:2:11:12:11:2:1:2:3:2:3:2:1:2:3:2:11:2:3:2:11:12:11:2:3:2:1:4:7:8:7:4:1:2:11:12:11:12:11:2:3:2:11:2:11:12:6:12:11:12:6:12:6:12:6:12:11:2:11:12:11:12:6:12:11:2:1:2:1:2:3:2:1:2:11:12:6:12:11:12:11:12:6:12:6:12:6:12:11:12:6:12:11:2:11:12:11:2:1:4:1:2:1:2:1:4:…
5	10	10	172	10	1.0	2.1336663863100727	0.8586505197256027	32.8825	328.825	0.24222222222222223:0.24222222222222223:0.028888888888888888:0.11777777777777777:0.03777777777777778:0.02666666666666667:0.10444444444444445:0.04666666666666667:0.03333333333333333:0.022222222222222223:0.04888888888888889:0.04888888888888889	['True1:4:5:4:1:4:7:8:7:8:7:8:7:9:7:8:7:4:7:8:7:8:7:9:10 ', 'True1:4:5:4:1:4:5:4:5:4:7:8:7:4:7:9:10 ', 'True1:4:1:2:1:2:11:2:11:2:1:2:3:2:1:2:11:2:1:2:3:2:11:12:11:2:1:4:7:9:10 ', 'True1:2:3:2:3:2:1:4:1:4:1:4:5:4:5:4:1:4:1:2:3:2:1:4:1:2:1:2:3:2:3:2:3:2:1:2:1:4:5:4:7:4:7:9:7:8:7:4:1:2:1:2:3:2:1:4:1:2:11:12:6:12:6:12:6:12:6:12:6:12:11:12:11:2:1:2:11:2:11:2:11:12:11:2:11:2:1:2:1:4:5:4:7:8:7:8:7:9:7:…
5	10	72	1404	62	0.8611111111111112	2.2436754754696775	0.9029214339545095	31.011112903225815	3599.999999999999	0.07614942528735633:0.08706896551724137:0.03074712643678161:0.16239737274220034:0.06231527093596059:0.019745484400656814:0.1375615763546798:0.08247126436781609:0.03407224958949097:0.0025451559934318553:0.1578407224958949:0.14708538587848932	['True1:4:5:4:5:4:5:4:1:4:5:4:7:8:7:8:7:9:7:4:7:4:1:2:1:2:11:12:11:12:6:12:11:2:11:12:11:12:6:12:11:12:11:12:6:12:6:12:6:12:6:12:6:12:11:2:3:2:3:2:11:2:3:2:1:2:1:4:7:9:7:4:7:4:5:4:5:4:7:4:5:4:5:4:1:4:1:2:1:4:1:4:7:9:7:9:10 ', 'True1:2:1:2:11:12:11:2:11:2:11:12:11:12:6:12:11:12:11:12:11:2:11:12:11:2:11:12:11:2:3:2:1:2:1:4:1:2:1:4:7:4:1:4:7:4:5:4:7:9:10 ', 'True1:2:1:2:1:4:5:4:5:4:5:4:1:4:7:4:7:9:7…
5	10	46	1183	34	0.7391304347826086	2.031884598487986	0.8176905151190835	42.62402941176471	3600.0000000000005	0.20080856234810246:0.1500514114787811:0.08148719386801272:0.21085716956440456:0.002874369040942232:0.07291082445316882:0.07531781641428305:0.0018227706113292204:0.0015890820714152178:0.0007945410357076089:0.09990185081323612:0.10158440830061694	['True1:1:4:1:2:3:2:11:2:11:2:11:12:6:12:6:12:6:12:6:12:11:12:6:12:6:12:6:12:6:12:6:12:11:2:3:2:1:2:1:4:5:4:7:9:10 ', 'True1:2:3:2:1:4:7:9:7:8:7:8:7:9:10 ', 'False1:2:11:12:6:12:6:12:6:12:11:2:11:2:11:2:11:2:3:2:11:2:1:2:3:2:3:2:11:12:11:2:3:2:11:12:11:12:6:12:6:12:6:12:11:2:3:2:3:2:11:12:11:12:11:2:11:12:6:12:6:12:11:2:3:2:1:2:11:12:6:12:6:12:6:12:11:12:11:2:3:2:11:12:11:12:6:12:11:12:11:2:3:2:1…
5	10	43	1371	32	0.7441860465116279	1.976755284899605	0.7955048472618687	55.75465625	3600.0000000000005	0.18942534971131864:0.19988762738791802:0.14269384275584143:0.08455070329755493:0.019180842407098848:0.001433719533459914:0.07089161855310575:0.0012593482388499244:0.0015693416514899058:0.0006199868252799629:0.15885224938970047:0.12963537024838223	['True1:1:2:11:12:11:2:1:4:7:8:7:4:7:4:1:2:1:2:11:12:6:12:6:12:6:12:11:12:6:12:11:2:3:2:3:2:11:2:11:12:6:12:6:12:11:2:1:2:1:2:1:2:1:2:1:4:5:4:1:2:11:2:1:2:11:2:3:2:11:2:1:4:5:4:1:4:5:4:1:4:7:4:7:9:7:8:7:9:10 ', 'True1:4:5:4:1:2:11:2:1:4:5:4:5:4:7:9:10 ', 'True1:2:3:2:1:2:1:4:1:4:7:8:7:9:10 ', 'True1:4:7:4:5:4:7:8:7:4:5:4:1:2:11:12:11:12:6:12:11:12:11:2:3:2:3:2:1:4:1:2:11:2:1:2:11:12:11:2:1:4:5:4:…
5	10	9	323	5	0.5555555555555556	1.1662565094270663	0.46933614569648535	67.804	1059.02	0.015078157421496749:0.448056439341541:0.018398118688615298:0.008991561765112741:0.0027666343892654584:0.015493152579886567:0.005394937059067644:0.0023516392308756398:0.0013833171946327292:0.0006916585973163646:0.44127818508784067:0.04011619864434915	['True1:1:4:7:8:7:8:7:8:7:8:7:8:7:8:7:8:7:4:5:4:1:4:5:4:1:2:3:2:3:2:3:2:3:2:1:4:1:4:7:9:10 ', 'True1:4:1:2:11:12:11:12:6:12:6:12:11:2:3:2:3:2:3:2:11:12:11:12:11:12:11:2:1:4:1:4:5:4:5:4:1:2:11:2:3:2:1:2:11:2:3:2:11:2:11:12:6:12:11:2:3:2:11:12:11:2:11:2:3:2:1:4:5:4:7:9:7:8:7:8:7:9:10 ', 'True1:2:1:2:1:2:11:12:6:12:11:2:11:2:1:2:1:4:1:2:3:2:11:2:11:12:6:12:11:12:6:12:11:2:3:2:1:2:1:2:3:2:11:12:6:12:…
5	10	38	1026	31	0.8157894736842105	1.5392096958706512	0.6194235489699256	37.58567741935484	2425.1560000000004	0.3088357711975265:0.21195544456336465:0.0030126451817497125:0.29274190351607404:0.11729496174733421:0.00035676061362825543:0.05767629920323463:0.0026162444999405397:0.0016252427954176081:0.0012288421136084353:0.0017838030681412772:0.00087208149998018	['True1:2:1:4:1:2:11:12:11:12:6:12:6:12:6:12:11:2:1:2:11:2:3:2:1:2:1:4:1:4:5:4:5:4:5:4:1:2:1:2:1:2:3:2:3:2:3:2:3:2:1:4:7:8:7:9:10 ', 'True1:4:1:2:3:2:3:2:3:2:1:4:5:4:5:4:1:2:1:4:5:4:7:4:5:4:1:2:1:2:1:4:5:4:1:2:11:2:1:4:7:4:5:4:5:4:7:8:7:8:7:4:1:2:11:2:11:12:11:12:11:2:1:4:1:4:5:4:5:4:7:4:5:4:1:4:1:2:11:2:1:2:3:2:11:12:11:2:1:4:5:4:1:2:11:2:1:2:1:4:7:4:1:4:1:4:5:4:1:2:1:2:11:12:11:12:6:12:11:12:6:…
5	10	42	827	38	0.9047619047619048	1.529197300436958	0.6153942646366298	34.27315789473685	2022.3799999999999	0.18800225008036:0.011612021857923498:0.004178720668595307:0.31191738990678236:0.17831886853101897:0.002651880424300868:0.28616200578592094:0.0028929604628736743:0.0024509803921568627:0.001526840244294439:0.0048617807778849245:0.005424300867888139	['True1:4:1:2:3:2:1:4:7:8:7:4:7:4:7:4:1:4:1:2:1:2:1:4:7:4:7:9:10 ', 'True1:4:1:2:3:2:1:4:7:9:7:8:7:8:7:4:7:4:7:9:7:8:7:9:10 ', 'True1:4:5:4:1:2:1:2:1:2:1:2:1:4:1:2:1:4:1:4:5:4:5:4:7:4:5:4:1:2:1:2:3:2:11:12:6:12:11:12:11:12:11:12:6:12:11:2:11:12:11:2:1:4:1:4:7:4:7:4:1:4:1:4:5:4:5:4:5:4:7:9:10 ', 'True1:2:3:2:1:4:1:4:7:4:5:4:7:4:1:4:7:4:7:4:7:4:7:4:1:2:1:4:7:4:7:4:7:9:7:4:7:4:7:9:10 ', 'True1:4:7:4…
5	14	43	956	31	0.7209302325581395	2.0031439294361175	0.8061244190428706	51.01632258064517	3600.0000000000005	0.170400888806592:0.2058142764558837:0.06800296268863994:0.2524303305249514:0.018748264049625034:0.05152300712896954:0.09651884084806962:0.0029626886399407464:0.0020831404499583373:0.0014350523099712989:0.05351356355892973:0.07656698453846866	['True1:4:1:4:7:4:7:8:7:9:10 ', 'True1:2:11:2:3:2:11:12:11:2:11:12:11:12:6:12:6:12:6:12:11:2:3:2:1:4:5:4:1:2:3:2:3:2:3:2:1:2:3:2:1:4:7:9:7:8:7:4:5:4:1:4:5:4:1:2:3:2:3:2:1:2:11:2:1:2:11:2:11:12:11:12:6:12:6:12:6:12:6:12:6:12:6:12:11:2:3:2:11:2:11:2:3:2:11:2:3:2:1:2:11:12:6:12:6:12:6:12:11:2:3:2:1:2:1:4:5:4:7:9:10 ', 'True1:2:1:4:7:8:7:8:7:4:7:4:1:4:5:4:1:4:5:4:5:4:1:2:11:12:11:2:1:4:1:4:1:2:1:4:5:…
5	14	40	1014	31	0.775	2.1618789699494303	0.8700040985981791	65.368	3599.999999999999	0.029339735894357743:0.10549819927971188:0.047827130852340936:0.1119327731092437:0.009747899159663866:0.0704921968787515:0.15126050420168066:0.11025210084033614:0.010804321728691477:0.00148859543817527:0.17627851140456183:0.175078031212485	['True1:1:2:1:4:7:8:7:8:7:9:10 ', 'False1:4:5:4:1:4:1:2:1:2:1:2:3:2:11:2:11:12:6:12:11:12:11:12:11:12:6:12:6:12:11:12:6:12:11:2:3:2:3:2:1:2:3:2:3:2:1:2:11:2:3:2:1:4:7:9:7:8:7:9:7:4:1:2:1:4:5:4:7:9:7:8:7:4:1:2:3:2:11:2:3:2:11:12:6:12:11:12:11:2:11:2:11:12:6:12:11:2:1:2:1:2:11:2:11:2:3:2:11:12:6:12:6:12:11:12:11:12:11:2:3:2:3:2:11:12:11:12:11:12:11:2:11:2:11:12:11:2:3:2:1:4:5:4:7:4:1:4:5:4:7:9:7:9:…
5	14	62	611	59	0.9516129032258065	2.125127540674045	0.8552142354544184	23.147372881355924	1905.6949999999997	0.028640623354743603:0.04917342318626935:0.023902284932083816:0.11993261029798884:0.103927556070338:0.18858586922185955:0.05812361798462672:0.03832789301884806:0.016531536274613037:0.0062124881541539435:0.11014004422449195:0.25650205327998316	['True1:1:4:1:2:11:12:6:12:11:12:6:12:11:12:6:12:11:2:11:12:6:12:6:12:6:12:6:12:6:12:6:12:11:2:3:2:1:2:11:12:11:2:11:2:3:2:1:4:1:4:7:8:7:4:1:2:3:2:11:2:1:4:1:4:1:2:11:2:3:2:3:2:3:2:1:4:7:8:7:8:7:4:1:4:5:4:7:9:7:8:7:8:7:8:7:9:10 ', 'True1:2:11:2:3:2:3:2:11:12:6:12:6:12:6:12:11:2:11:12:11:12:11:12:6:12:6:12:11:2:11:12:6:12:11:12:11:2:3:2:3:2:3:2:3:2:3:2:11:2:3:2:1:2:11:12:6:12:11:12:6:12:11:12:11:1…
5	14	69	1015	57	0.8260869565217391	2.2933045149589444	0.9228936286820262	26.507333333333335	3600.0	0.13054334538455536:0.06603896272791115:0.05407444013837231:0.13241605326813535:0.12287044502822067:0.08115067495513303:0.12224620906702734:0.11753842952636097:0.006658516919395532:0.0014825604078341614:0.0693942310193253:0.09558613155772883	['True1:4:7:9:10 ', 'True1:2:1:4:7:4:7:4:7:9:7:4:7:8:7:9:7:8:7:8:7:9:10 ', 'True1:2:1:2:11:12:6:12:11:12:11:12:11:12:11:12:6:12:6:12:6:12:6:12:11:12:6:12:11:2:1:4:7:8:7:8:7:8:7:4:5:4:5:4:7:8:7:8:7:8:7:9:7:4:1:4:1:4:7:8:7:8:7:9:10 ', 'True1:2:1:4:5:4:5:4:5:4:7:9:10 ', 'True1:2:1:2:1:4:1:2:11:12:11:12:11:2:11:12:6:12:11:12:6:12:6:12:6:12:6:12:6:12:6:12:6:12:11:12:6:12:6:12:11:12:6:12:6:12:6:12:6:12…
5	14	33	919	23	0.696969696969697	1.9763477942344816	0.7953408609547138	79.65434782608696	3599.9999999999995	0.045741246585547554:0.17452197665756147:0.11412962503104047:0.043059349391606654:0.021902160417184006:0.08115222249813757:0.032083436801589274:0.010727588775763595:0.0021355848025825675:0.00114228954556742:0.2588527439781475:0.2145517755152719	['True1:1:2:3:2:11:12:6:12:6:12:11:2:3:2:1:4:1:2:3:2:3:2:1:2:11:2:1:4:5:4:7:9:7:9:10 ', 'True1:2:3:2:11:2:1:2:3:2:11:2:11:2:1:2:3:2:11:12:11:2:1:4:7:8:7:4:7:8:7:8:7:8:7:4:5:4:7:4:1:2:3:2:3:2:11:12:11:2:3:2:3:2:11:12:11:12:11:12:11:12:11:2:3:2:3:2:3:2:11:2:1:4:1:2:11:2:1:4:5:4:1:2:1:2:11:12:11:12:6:12:6:12:11:2:3:2:3:2:11:2:11:2:3:2:1:4:7:9:7:8:7:4:1:4:1:4:7:9:10 ', 'True1:2:3:2:3:2:11:12:6:12:11:…
5	14	41	642	26	0.6341463414634146	2.1756008882633693	0.8755262047566176	40.26761538461539	3600.0	0.08925583885431305:0.12644716589707555:0.07272636016864084:0.12301746637221442:0.0033460483169376965:0.0611490329920364:0.16276852037743425:0.14951816904236098:0.14418122197684535:0.0004349862812019006:0.004500434986281202:0.06265475473465837	['True1:1:2:11:12:6:12:6:12:11:2:3:2:11:12:6:12:11:2:3:2:11:2:11:2:1:2:1:4:7:9:7:8:7:9:7:4:1:2:1:4:1:2:11:2:11:2:11:12:6:12:6:12:6:12:11:12:6:12:11:2:11:2:3:2:3:2:3:2:11:2:3:2:11:2:1:4:1:4:1:4:1:4:5:4:5:4:1:2:11:12:6:12:6:12:11:12:6:12:6:12:11:2:1:4:1:4:7:4:1:4:7:4:7:8:7:8:7:9:7:9:10 ', 'True1:4:1:2:11:12:6:12:6:12:6:12:6:12:11:2:11:2:11:12:11:12:6:12:6:12:11:2:3:2:1:2:11:2:1:2:1:4:5:4:7:9:7:9:10…
5	14	35	806	22	0.6285714285714286	2.046906885559081	0.8237359281620148	59.80922727272727	3600.0000000000005	0.17893312640522097:0.16751228635667242:0.14859030223442568:0.1801070455042878:0.10857756819674089:0.05672615849897531:0.006148152569689011:0.002566704470841043:0.0010744344296543902:0.0004377325454147516:0.08322887443045027:0.0660976143576275	['False1:1:4:7:4:7:4:1:2:1:2:3:2:3:2:11:12:6:12:11:2:3:2:1:2:11:2:11:2:3:2:1:4:5:4:5:4:7:9:7:8:7:8:7:8:7:4:5:4:1:2:11:12:6:12:11:12:11:2:3:2:3:2:1:2:1:4:1:4:5:4:5:4:1:4:1:4:7:4:1:4:7:4:1:2:11:12:11:12:6:12:6:12:6:12:11:12:6:12:11:2:3:2:3:2:11:12:11:12:6:12:6:12:6:12:11:12:11:2:11:12:6:12:11:12:6:12:6:12:6:12:11:12:11:12:11:12:6:12:6:12:11:2:11:2:3:2:1:2:1:2:3:2:3:2:11:12:11:2:3:2:1:2:1:4:1:4:1:2:…
5	14	36	829	23	0.6388888888888888	1.7597855301621494	0.7081897947000486	61.96804347826087	3599.9999999999995	0.04225718855782465:0.19685302979578173:0.015214075809991444:0.025443588885169066:0.012573001525127404:0.22571885578246476:0.011717442249748912:0.0017483167801212662:0.0015995238626641372:0.000855559275378492:0.22423092660789345:0.2417884908678347	['True1:1:2:3:2:3:2:11:12:6:12:6:12:6:12:11:2:11:2:11:12:6:12:6:12:6:12:11:12:6:12:6:12:11:12:11:12:11:2:11:2:3:2:1:4:1:4:5:4:7:8:7:4:7:8:7:9:10 ', 'True1:2:1:4:7:8:7:8:7:4:7:4:5:4:7:4:1:2:3:2:1:2:3:2:11:2:3:2:11:2:11:12:6:12:11:2:1:4:5:4:1:4:1:4:5:4:7:8:7:4:7:8:7:4:5:4:1:4:7:9:7:8:7:9:7:8:7:9:7:9:7:9:10 ', 'True1:2:3:2:11:12:11:12:6:12:6:12:6:12:6:12:6:12:11:12:11:2:11:2:3:2:3:2:1:4:1:2:11:12:11…
5	14	51	748	37	0.7254901960784313	2.12538025074557	0.8553159334685255	33.75956756756755	3600.0000000000005	0.06738151684537921:0.23633555908388978:0.06190051547512887:0.09726602431650608:0.011984252996063248:0.014768253692063422:0.15148878787219697:0.07468951867237966:0.01648650412162603:0.0008047502011875503:0.15003153750788437:0.11686277921569481	['True1:1:4:1:4:5:4:7:8:7:8:7:9:10 ', 'True1:2:3:2:3:2:11:2:11:2:1:2:11:12:11:12:6:12:6:12:6:12:6:12:6:12:6:12:11:2:11:2:11:12:6:12:6:12:6:12:6:12:11:2:3:2:11:12:11:2:11:12:6:12:11:12:6:12:11:2:1:4:1:2:11:2:11:12:6:12:11:12:6:12:11:12:11:2:11:12:6:12:11:2:1:4:7:8:7:9:10 ', 'True1:2:11:12:11:12:11:12:11:2:1:2:11:12:11:12:11:2:11:2:11:12:11:12:11:12:6:12:6:12:11:12:6:12:6:12:11:2:1:2:1:4:5:4:1:4:1:…
5	14	52	1072	43	0.8269230769230769	1.9509365499839402	0.7851146239841179	49.81402325581396	3600.0000000000005	0.07462437395659433:0.21421814134668893:0.009543683917640511:0.08536449638286032:0.004674457429048414:0.092960489705064:0.08586533110740123:0.0040345019476905955:0.005731775180856984:0.001196438508625487:0.21908736783528102:0.2026989426822482	['True1:1:4:1:2:11:12:6:12:11:2:11:12:11:2:1:4:5:4:1:2:1:4:1:4:1:2:11:12:11:12:11:12:11:2:3:2:11:2:11:2:3:2:1:4:7:8:7:4:1:2:11:2:3:2:3:2:1:2:3:2:1:2:11:12:11:2:1:2:3:2:3:2:3:2:3:2:1:4:7:9:10 ', 'True1:4:7:4:5:4:7:9:7:4:1:2:1:2:11:12:11:2:11:2:11:12:6:12:6:12:6:12:6:12:6:12:6:12:11:12:6:12:6:12:6:12:6:12:6:12:6:12:11:2:1:2:1:4:7:9:7:8:7:8:7:8:7:9:7:8:7:8:7:9:10 ', 'True1:4:7:4:1:4:7:8:7:4:5:4:7:9:…
5	18	89	368	82	0.9213483146067416	2.023029537676682	0.8141269765000133	15.171902439024397	2504.0959999999995	0.10886026157930967:0.20260923722424362:0.0020323204510440227:0.028616383125184382:0.009899367358311208:0.0016717474677942767:0.2067394368505589:0.10345166683056348:0.09506015012947848:0.002687907693316288:0.1670108499688596:0.07136067132133608	['True1:1:4:7:9:10 ', 'True1:4:7:4:1:2:3:2:1:4:5:4:7:9:7:8:7:8:7:4:7:8:7:9:7:9:7:8:7:9:7:9:10 ', 'True1:2:11:12:6:12:6:12:6:12:11:12:6:12:6:12:11:2:1:4:1:2:3:2:1:2:1:4:5:4:1:2:3:2:11:12:6:12:6:12:6:12:11:12:11:12:6:12:6:12:6:12:6:12:6:12:11:2:3:2:11:2:3:2:1:4:5:4:5:4:7:4:1:4:1:2:1:4:5:4:7:9:7:8:7:8:7:9:7:8:7:8:7:9:10 ', 'True1:4:5:4:7:8:7:9:10 ', 'True1:4:1:2:1:2:3:2:1:2:3:2:3:2:3:2:1:2:11:12:6:1…
5	18	42	537	26	0.6190476190476191	1.620280166502163	0.6520487063932149	33.458576923076926	3600.0000000000005	0.002415044539755856:0.002771362586605081:0.001187726822830749:0.20241504453975587:0.08019795447047179:0.0014780600461893765:0.2764500164962059:0.2228175519630485:0.20523919498515342:0.00034312108215110525:0.002071923457604751:0.0026129990102276477	['True1:4:7:8:7:4:5:4:1:2:3:2:1:4:7:8:7:4:7:9:7:4:5:4:7:9:7:8:7:8:7:8:7:9:7:9:7:4:5:4:7:9:10 ', 'True1:4:7:4:5:4:5:4:7:9:10 ', 'True1:2:3:2:11:2:11:12:6:12:11:12:6:12:6:12:11:2:1:2:11:12:11:2:11:12:6:12:11:12:11:2:11:12:6:12:11:12:6:12:6:12:11:12:11:12:11:12:6:12:6:12:6:12:11:12:6:12:6:12:6:12:11:2:3:2:1:4:5:4:1:2:1:4:5:4:7:8:7:9:10 ', 'True1:4:5:4:5:4:7:8:7:9:10 ', 'True1:4:7:8:7:4:7:4:1:2:3:2:3…
5	18	37	1017	20	0.5405405405405406	1.872366271654348	0.7534956179597688	30.839999999999996	3600.0	0.13352496321390686:0.008589125004277453:0.0030113266947267565:0.1958388940218321:0.16519522294083427:0.003644389693049995:0.21176812784450605:0.19026109571228142:0.07427368853300483:0.00034219621530985866:0.006655716387776752:0.006895253738493652	['True1:1:2:1:4:1:4:1:2:1:4:7:8:7:9:10 ', 'True1:4:5:4:5:4:1:4:7:9:10 ', 'True1:4:1:4:7:9:7:9:7:8:7:4:5:4:1:4:1:4:7:8:7:9:10 ', 'True1:2:11:12:11:12:11:12:6:12:6:12:6:12:11:2:3:2:1:4:7:8:7:8:7:8:7:4:1:4:7:4:1:4:7:9:7:4:7:9:10 ', 'True1:2:11:2:3:2:11:12:11:12:11:2:3:2:3:2:1:4:7:9:10 ', 'False1:2:11:2:1:4:7:8:7:9:7:9:7:9:7:4:7:8:7:8:7:4:5:4:7:8:7:9:7:4:7:8:7:8:7:4:1:2:11:12:6:12:6:12:6:12:6:12:6:12…
5	18	56	689	46	0.8214285714285714	2.1768644878513506	0.8760347146389059	40.21052173913043	3600.000000000001	0.11971676909919049:0.12094993734709708:0.0033017085347176642:0.18827694572070727:0.09964795035503311:0.10609224894086759:0.0784851920361199:0.039640392227062074:0.004833223939375858:0.0009149312807048949:0.11180062454004813:0.12634007597907593	['True1:1:2:3:2:11:2:3:2:1:2:3:2:3:2:11:2:3:2:11:12:6:12:6:12:6:12:6:12:11:2:1:2:11:2:1:2:3:2:3:2:11:12:6:12:11:2:1:2:3:2:11:2:3:2:11:12:11:2:11:12:6:12:11:12:11:12:6:12:11:12:6:12:11:2:11:12:6:12:6:12:11:12:6:12:6:12:6:12:6:12:11:2:3:2:3:2:1:2:1:2:3:2:11:2:1:4:7:9:10 ', 'True1:2:11:12:6:12:11:2:1:4:5:4:5:4:5:4:1:4:1:2:3:2:11:12:11:2:3:2:3:2:3:2:3:2:11:12:11:2:1:4:7:9:10 ', 'True1:2:3:2:11:2:1:2:…
5	18	29	740	11	0.3793103448275862	1.8578961373197866	0.7476724075241591	44.023090909090904	3600.0	0.11393968559512352:0.26823869104908565:0.016987487969201156:0.03529034327879371:0.030606352261790183:0.08530638434392043:0.02478344562078922:0.00012832852101379532:0.00025665704202759064:0.00017645171639396856:0.22505614372794353:0.19923002887391722	['True1:1:4:1:2:11:2:11:2:3:2:11:12:11:2:3:2:1:2:11:2:3:2:3:2:1:2:1:2:11:12:11:2:1:2:1:4:5:4:1:4:7:9:10 ', 'True1:2:11:12:11:12:11:2:3:2:3:2:11:12:6:12:11:2:1:4:7:9:7:8:7:8:7:8:7:9:10 ', 'False1:4:7:8:7:4:7:4:1:2:11:12:6:12:11:12:6:12:11:12:11:12:11:2:1:4:1:2:1:2:3:2:1:4:5:4:1:4:1:2:11:12:11:12:11:12:11:12:11:12:11:2:1:4:1:2:1:2:1:4:5:4:1:4:7:4:5:4:5:4:1:2:1:4:1:4:1:4:1:4:1:2:1:2:11:2:1:2:3:2:11:…
5	18	85	598	75	0.8823529411764706	2.175231543958604	0.8753775696741702	22.028159999999996	3452.1120000000005	0.020964814864974674:0.008234242530946125:0.0017606110674720334:0.14786424334353584:0.11024133914786424:0.0919309840461551:0.14851431512229477:0.1316937078469081:0.12232183970313389:0.0020314743086215768:0.11243533140117555:0.10200709661691812	['True1:1:2:3:2:11:12:6:12:11:12:6:12:6:12:6:12:11:12:6:12:6:12:6:12:6:12:11:2:11:12:6:12:6:12:11:2:11:2:3:2:11:2:3:2:1:4:7:9:7:9:7:9:10 ', 'True1:4:5:4:1:2:3:2:3:2:11:12:11:12:11:2:3:2:11:2:3:2:1:4:5:4:5:4:1:4:5:4:1:4:7:9:7:9:10 ', 'True1:2:1:2:1:2:1:4:5:4:1:4:1:2:3:2:3:2:11:2:11:12:6:12:6:12:11:2:3:2:1:2:11:2:1:4:7:9:10 ', 'True1:2:1:4:1:2:11:2:1:4:5:4:1:2:3:2:11:2:11:2:11:12:6:12:6:12:11:2:11:…
5	18	55	705	41	0.7454545454545455	2.1208889496289407	0.8535085009370007	27.686999999999998	3600.0	0.12491828386783466:0.11974448532845215:0.019854685369543698:0.19800519247651244:0.13074581146453987:0.04790900091522068:0.03787892937858384:0.00031752554212816824:0.03298530043519677:0.0007657968957208764:0.16959599544257456:0.11727899288369226	['True1:2:3:2:3:2:1:2:1:4:7:4:1:4:5:4:7:8:7:9:7:4:5:4:5:4:1:2:1:4:5:4:5:4:1:4:1:4:1:4:1:4:7:4:5:4:7:9:10 ', 'True1:2:3:2:11:2:3:2:3:2:3:2:3:2:1:2:11:2:11:2:1:2:3:2:11:12:6:12:11:12:6:12:6:12:6:12:11:2:11:12:11:12:11:2:1:2:1:4:1:4:5:4:7:9:10 ', 'True1:2:3:2:1:4:7:4:5:4:1:4:5:4:1:2:11:12:11:12:11:12:6:12:6:12:6:12:11:12:11:12:6:12:11:12:6:12:11:12:11:12:6:12:11:2:3:2:1:2:11:2:3:2:3:2:11:12:6:12:11:…
5	18	57	789	44	0.7719298245614035	2.0996564931468744	0.844963931874868	30.671000000000003	3600.0	0.17435090479937057:0.05811696826645686:0.020666142145292422:0.1956464725937582:0.014739050616312616:0.04621033307107265:0.05790715971675846:0.036401783372672435:0.03084185680566483:0.0023078940466824023:0.17870443220561238:0.1841070023603462	['False1:1:4:7:9:7:9:7:9:7:9:7:9:7:4:1:4:1:4:1:4:1:4:7:4:5:4:1:4:1:2:11:12:6:12:6:12:11:2:1:2:11:12:6:12:11:12:11:12:6:12:6:12:11:2:3:2:3:2:3:2:1:4:7:4:1:4:5:4:5:4:5:4:1:4:1:4:5:4:7:4:5:4:1:2:11:2:11:2:3:2:3:2:11:12:11:2:3:2:11:2:1:2:1:2:1:2:1:2:3:2:11:2:1:4:5:4:1:2:3:2:3:2:11:2:1:2:3:2:11:12:6:12:11:12:6:12:6:12:11:12:6:12:11:2:3:2:11:12:6:12:11:2:3:2:11:12:6 ', 'False1:2:1:2:1:2:3:2:11:2:1:4:5:…
5	18	77	729	67	0.8701298701298701	2.2469441087495663	0.9042368287522046	27.37701492537313	3599.999999999999	0.08839606434483836:0.07767192461866833:0.02504034567129991:0.09240460200947473:0.052215107501691914:0.07735957103441095:0.210370138997345:0.17611536259045238:0.028788588682388462:0.003487948357540736:0.06955073142797646:0.09859961476391275	['True1:1:2:11:12:11:2:3:2:1:4:1:4:1:2:11:2:3:2:11:12:6:12:11:12:6:12:11:12:11:2:11:12:6:12:6:12:6:12:11:12:6:12:6:12:6:12:6:12:6:12:6:12:6:12:11:2:1:4:7:9:10 ', 'True1:4:7:8:7:8:7:9:7:4:5:4:5:4:7:9:7:8:7:4:5:4:7:8:7:8:7:8:7:9:10 ', 'True1:4:5:4:7:4:7:9:10 ', 'True1:4:1:2:1:4:1:4:1:4:7:4:1:2:3:2:11:2:11:12:6:12:11:2:1:4:7:8:7:4:5:4:7:8:7:9:7:4:1:4:1:4:7:9:10 ', 'True1:4:5:4:7:8:7:9:7:9:10 ', 'Tru…
5	18	35	674	22	0.6285714285714286	2.092880526406784	0.8422370822603489	60.26213636363636	3599.9999999999995	0.20287984396064596:0.08324011129277457:0.007256977311189513:0.15190890055359552:0.13234661388864985:0.116369790322118:0.12213521498436739:0.020365430398990334:0.0009178785531939306:0.0006310415053208272:0.03189627972348909:0.13005191750566503	['True1:1:4:1:4:5:4:7:9:7:8:7:9:10 ', 'True1:4:1:4:7:4:1:4:7:9:10 ', 'True1:4:5:4:1:2:1:4:5:4:5:4:1:4:1:4:5:4:1:2:11:12:6:12:11:2:1:2:1:2:11:12:6:12:6:12:11:2:1:4:1:2:11:2:11:12:11:2:3:2:11:2:3:2:3:2:1:2:3:2:3:2:1:2:3:2:1:4:5:4:5:4:7:8:7:9:7:8:7:8:7:8:7:8:7:9:10 ', 'True1:2:3:2:11:12:6:12:11:2:3:2:1:2:1:4:5:4:5:4:5:4:7:8:7:8:7:8:7:4:5:4:7:9:10 ', 'True1:4:7:4:1:4:7:9:10 ', 'True1:2:1:4:1:4:7:9:10…
6	2	3	114	3	1.0	2.08880557540829	0.8143652307722468	29.282666666666668	87.848	0.12:0.08666666666666667:0.02:0.13333333333333333:0.08:0.26:0.18:0.0:0.04666666666666667:0.02:0.0:0.02666666666666667:0.02666666666666667	['True1:1:4:5:4:1:4:1:2:3:2:1:2:1:2:1:4:1:4:1:4:5:4:5:4:5:4:1:2:6:7:6:7:6:7:6:9:6:7:6:7:6:9:6:7:6:7:6:9:6:9:6:7:6:7:6:7:6:7:6:7:6:7:6:6:9:6:7:9:6:6:7:6:7:6:7:6:2:3:2:6:7:6:7:6:7:6:2:3:2:1:4:5:12:13:10 ', 'True1:2:1:4:5:4:5:4:1:4:1:4:5:12:13:10 ', 'True1:4:5:4:1:2:6:7:6:9:6:2:6:7:6:7:6:7:6:7:6:7:6:7:6:2:1:4:5:4:5:4:5:12:13:12:13:10 ']
6	2	5	1189	2	0.4	1.8666821869999408	0.7277657087340498	74.604	689.208	0.19255050505050506:0.2775673400673401:0.10227272727272728:0.031144781144781145:0.01893939393939394:0.21485690235690236:0.1151094276094276:0.003998316498316498:0.030513468013468013:0.00042087542087542086:0.00484006734006734:0.006944444444444444:0.0008417508417508417	['False1:2:1:2:1:2:3:2:1:2:3:2:1:2:6:7:6:2:6:9:6:2:1:2:1:2:3:2:1:2:1:4:5:4:1:2:3:2:1:2:6:2:3:2:3:2:1:4:5:12:5:12:11:8:11:8:11:12:5:4:1:4:1:2:1:4:5:4:1:2:1:2:6:9:6:7:6:1:2:2:3:2:1:2:1:2:6:7:6:7:6:7:6:2:6:7:6:7:6:7:6:9:6:2:1:2:3:2:1:2:1:2:3:2:3:2:1:6:2:3:2:1:2:1:4:1:2:1:2:3:2:1:2:3:2:1:2:1:2:6:7:6:7:6:7:6:7:6:9:6:9:6:2:6:7:6:7:6:9:6:7:6:9:6:7:6:7:6:9:6:1:2:2:3:2:1:2:1:2:3:2:3:2:1:2:6:7:6:2:1:2:1:2:…
6	2	3	243	3	1.0	2.085065047109281	0.8129069063464144	58.70133333333333	176.10399999999998	0.10540540540540541:0.2810810810810811:0.03513513513513514:0.021621621621621623:0.024324324324324326:0.25405405405405407:0.05945945945945946:0.02972972972972973:0.07297297297297298:0.008108108108108109:0.04864864864864865:0.043243243243243246:0.016216216216216217	['True1:2:1:2:6:7:6:2:1:2:1:4:5:4:5:4:1:2:3:2:1:2:1:2:6:7:6:7:6:9:6:7:6:7:6:2:1:2:1:4:5:12:13:12:11:12:11:8:11:8:11:8:11:8:11:12:11:8:11:8:11:8:11:8:11:12:11:12:13:10 ', 'True1:2:1:2:1:2:6:7:6:9:6:2:6:9:6:2:6:2:1:2:6:9:6:2:6:9:6:2:6:2:6:2:6:2:1:4:5:12:5:12:11:12:5:4:5:12:11:8:11:12:11:8:11:8:11:12:5:12:13:12:13:12:13:10 ', 'True1:1:2:2:6:6:2:9:6:2:6:2:6:7:6:2:1:2:3:2:1:2:3:2:3:2:6:9:6:7:6:9:6:7:6…
6	2	3	699	1	0.3333333333333333	2.045040630561012	0.7973025372262847	95.973	455.973	0.05353535353535353:0.29343434343434344:0.12828282828282828:0.04191919191919192:0.031313131313131314:0.2383838383838384:0.04292929292929293:0.048484848484848485:0.03484848484848485:0.000505050505050505:0.05909090909090909:0.021717171717171718:0.005555555555555556	['True1:2:6:2:6:2:6:2:6:2:3:2:3:2:6:2:3:2:6:2:6:7:6:2:3:2:6:2:6:2:6:2:6:7:6:7:6:2:6:2:6:2:1:4:1:2:6:7:6:7:6:7:6:2:6:3:2:1:2:6:2:6:7:6:2:1:2:6:2:3:2:3:2:6:7:6:2:1:4:5:4:1:4:1:2:6:9:6:2:6:2:3:2:6:2:3:2:3:2:3:2:3:2:6:6:2:2:6:2:3:2:3:2:3:2:6:2:3:2:6:2:2:6:7:6:9:6:2:6:2:1:4:5:12:13:12:11:8:11:12:11:8:11:12:11:8:11:8:11:8:11:12:13:12:11:8:11:8:8:11:11:8:11:8:11:8:11:8:8:11:11:8:11:12:13:10 ', 'False1:2…
6	2	4	262	4	1.0	2.2653702821177477	0.88320273284449	56.246750000000006	224.98700000000002	0.10660980810234541:0.1257995735607676:0.006396588486140725:0.06609808102345416:0.05543710021321962:0.24307036247334754:0.1300639658848614:0.06183368869936034:0.06396588486140725:0.008528784648187633:0.07249466950959488:0.04051172707889126:0.019189765458422176	['True1:2:1:2:1:4:1:2:3:2:1:4:5:4:5:12:13:10 ', 'True1:4:5:12:13:12:5:12:13:10 ', 'True1:2:6:9:6:7:6:9:6:9:6:7:6:2:1:2:1:2:1:2:1:2:1:2:6:7:6:7:6:7:6:2:6:9:6:2:6:7:6:7:6:9:6:9:6:9:6:7:6:7:6:7:6:2:6:7:6:7:6:7:6:7:6:7:6:7:6:9:6:7:6:7:6:7:6:9:6:2:6:7:6:9:6:7:6:6:7:6:6:7:6:9:6:9:6:9:6:9:6:6:7:6:6:7:6:9:6:7:7:6:6:2:1:2:6:7:6:9:6:2:6:7:6:6:7:6:9:6:9:6:2:1:4:5:4:5:4:5:4:5:4:5:4:5:4:5:4:5:4:5:12:13:12:11:…
6	2	5	229	4	0.8	1.0087276586216263	0.3932739083862216	42.837999999999994	351.352	0.018885055384056656:0.47103686217541313:0.46613401125839843:0.013982204467041947:0.002723806065008171:0.00798983112402397:0.0012711094970038134:0.002905393136008716:0.001452696568004358:0.000726348284002179:0.005629199201016888:0.005629199201016888:0.0016342836390049029	['False1:4:1:2:3:2:3:2:3:2:3:2:3:2:3:2:3:3:2:3:2:2:3:3:2:3:2:2:3:3:2:2:3:2:3:3:2:3:2:2:3:2:3:2:3:2:3:3:2:2:3:3:2:2:3:2:3:2:3:3:2:3:2:3:2:2:3:2:3:3:2:2:3:3:2:3:2:2:3:2:3:2:3:2:3:2:3:2:3:2:3:3:2:3:3:2:2:3:2:3:2:3:2:3:3:2:2:3:2:3:2:2:3:2:3:2:3:3:2:3:2:3:2:2:3:3:2:2:3:2:3:2:3:2:3:2:3:3:2:2:3:2:3:2:3:2:3:2:3:2:2:3:3:2:3:2:3:2:3:2:3:3:2:2:3:3:2:2:3:2:3:2:3:3:2:3:2:3:2:2:3:3:2:2:3:3:2:3:2:3:2:3:2:2:3:3:…
6	2	3	150	3	1.0	2.042585463780961	0.7963453382964467	45.407000000000004	136.221	0.05084745762711865:0.029661016949152543:0.00847457627118644:0.15254237288135594:0.22033898305084745:0.012711864406779662:0.00423728813559322:0.059322033898305086:0.0:0.012711864406779662:0.1271186440677966:0.2245762711864407:0.09745762711864407	['True1:4:1:2:3:2:1:4:5:4:5:12:11:8:11:12:11:12:13:12:5:12:13:12:11:12:11:8:11:12:11:8:11:8:12:11:13:10 ', 'True1:4:5:4:5:12:13:12:5:4:5:4:1:4:5:4:5:4:5:4:5:4:5:4:5:4:5:12:13:12:13:12:5:4:5:12:5:12:13:12:13:12:13:12:13:12:13:12:5:4:5:4:5:4:1:2:6:2:6:7:6:2:3:2:1:2:1:4:5:5:4:1:4:5:12:5:5:4:5:4:5:5:4:1:4:5:4:5:5:4:5:4:5:12:11:12:13:10 ', 'True1:4:5:4:1:4:5:12:5:12:11:8:11:12:13:13:12:5:12:5:12:5:12:…
6	2	2	65	2	1.0	2.159493555575075	0.841924441624169	28.3275	56.655	0.14285714285714285:0.2714285714285714:0.17142857142857143:0.05714285714285714:0.02857142857142857:0.1:0.02857142857142857:0.0:0.02857142857142857:0.02857142857142857:0.02857142857142857:0.07142857142857142:0.04285714285714286	['True1:2:1:4:5:12:11:12:13:10 ', 'True1:2:3:2:3:2:1:4:1:2:3:2:3:2:6:9:6:7:6:2:6:7:6:2:1:4:1:2:3:3:2:3:2:2:3:3:2:1:2:6:9:6:2:3:2:3:1:2:3:2:1:4:5:12:13:12:11:12:13:10 ']
6	2	4	236	4	1.0	2.1309445933811557	0.8307940221829939	46.7885	187.154	0.1856763925729443:0.19363395225464192:0.04774535809018567:0.129973474801061:0.0636604774535809:0.1856763925729443:0.023872679045092837:0.005305039787798408:0.09814323607427056:0.010610079575596816:0.007957559681697613:0.03713527851458886:0.010610079575596816	['True1:2:1:4:1:2:6:9:6:2:6:9:6:9:6:2:1:4:1:2:3:2:3:2:3:2:1:4:5:4:1:4:1:4:1:2:6:9:6:9:6:9:6:9:6:2:1:4:1:4:5:4:1:2:4:1:1:4:5:12:5:4:1:4:1:4:1:2:6:9:6:9:6:2:3:2:1:4:5:12:5:4:5:4:5:12:13:10 ', 'True1:2:1:4:1:4:5:12:5:12:11:8:11:8:11:12:5:12:13:10 ', 'True1:4:1:4:5:12:5:12:5:12:5:4:1:4:1:2:1:4:1:4:1:2:6:9:6:2:3:2:1:4:5:4:5:4:1:2:1:4:1:2:6:9:6:9:6:2:3:4:1:2:1:2:1:4:2:1:4:1:1:4:1:2:6:2:3:2:3:2:3:2:6:9:…
6	2	3	313	3	1.0	1.9092951444398325	0.7443792755149802	78.75500000000001	236.26500000000001	0.21406727828746178:0.3379204892966361:0.12232415902140673:0.07339449541284404:0.04281345565749235:0.10550458715596331:0.013761467889908258:0.0015290519877675841:0.045871559633027525:0.0045871559633027525:0.0045871559633027525:0.02599388379204893:0.00764525993883792	['True1:4:5:4:1:2:6:2:3:2:1:2:3:2:3:2:3:2:3:2:3:2:3:2:1:2:3:2:1:2:1:2:3:2:3:2:1:2:1:2:3:2:6:2:3:2:3:2:6:2:1:2:3:2:3:2:3:2:1:2:3:2:6:9:6:9:6:9:6:9:6:2:6:7:6:7:6:9:6:9:6:9:6:9:6:9:6:9:6:2:6:7:6:2:3:2:6:2:3:2:1:2:3:2:1:2:3:2:3:2:6:2:3:2:1:2:3:2:6:7:6:2:1:2:1:2:1:4:5:4:1:2:3:2:3:6:2:7:6:9:6:9:6:9:6:7:6:9:6:2:3:2:1:2:6:9:6:9:6:2:1:2:2:3:2:6:2:2:1:1:2:1:2:3:2:6:9:6:9:6:2:1:2:2:1:4:5:12:13:12:13:10 ', '…
6	6	4	298	3	0.75	1.9147437322695136	0.7465035232369989	103.51566666666668	490.547	0.08669656203288491:0.2556053811659193:0.17638266068759342:0.05904334828101644:0.008968609865470852:0.2100149476831091:0.14648729446935724:0.002242152466367713:0.03662182361733931:0.002242152466367713:0.004484304932735426:0.008221225710014948:0.0029895366218236174	['True1:4:1:2:3:2:6:7:6:9:6:2:3:2:3:2:6:9:6:9:6:9:6:2:6:9:6:7:6:7:6:2:3:2:6:7:6:7:6:7:6:9:6:7:6:2:1:2:1:2:6:2:3:2:6:9:6:7:6:9:6:7:6:9:6:7:6:7:6:7:6:7:6:7:6:9:6:7:6:7:6:7:6:7:6:7:6:7:6:7:6:7:6:7:6:7:6:2:6:9:6:7:6:7:6:2:3:2:3:2:6:2:3:2:6:7:6:7:6:7:6:7:6:7:6:7:6:2:3:2:6:7:6:7:6:2:1:4:1:2:3:2:1:2:6:9:6:9:6:7:6:2:6:2:6:7:6:7:6:9:6:7:6:7:6:7:6:7:6:7:6:9:6:7:6:7:6:7:6:9:6:7:6:6:7:6:9:6:7:6:2:1:2:1:4:5:4…
6	6	7	246	6	0.8571428571428571	2.3461627412471753	0.914701389492193	59.871333333333325	539.228	0.14809384164222875:0.16715542521994134:0.09237536656891496:0.13196480938416422:0.054252199413489736:0.09824046920821114:0.03519061583577713:0.05865102639296188:0.01906158357771261:0.008797653958944282:0.09090909090909091:0.07624633431085044:0.01906158357771261	['True1:2:3:2:1:4:1:2:1:4:5:4:1:4:1:2:1:4:5:12:5:4:1:4:5:4:5:4:5:4:5:4:1:2:3:2:3:2:3:2:3:2:6:7:6:7:6:9:6:7:6:2:6:2:3:2:3:2:3:2:3:2:1:4:5:4:5:4:1:4:5:12:5:12:13:12:5:12:13:10 ', 'True1:2:6:7:6:2:1:2:6:2:3:2:6:2:3:2:6:2:3:2:3:2:3:2:1:2:3:2:3:2:3:2:6:2:3:2:6:7:6:2:3:2:1:2:3:2:1:4:1:4:1:4:5:12:11:12:11:8:11:12:11:8:11:8:11:8:11:8:11:8:11:8:11:12:11:8:11:12:5:4:5:12:11:8:11:12:13:12:13:12:13:12:13:12:…
6	6	4	176	3	0.75	2.052137167776848	0.8000692730275949	32.46066666666666	277.38199999999995	0.07954545454545454:0.29545454545454547:0.14204545454545456:0.056818181818181816:0.03409090909090909:0.21022727272727273:0.017045454545454544:0.014204545454545454:0.07954545454545454:0.008522727272727272:0.02556818181818182:0.028409090909090908:0.008522727272727272	['False1:4:1:4:5:4:1:2:3:2:3:2:1:4:5:12:11:8:11:8:11:12:5:12:5:4:1:2:6:9:6:9:6:2:3:2:1:2:3:2:6:9:6:7:6:2:3:2:6:2:6:2:6:2:6:2:3:2:6:9:6:9:6:9:6:2:3:2:3:2:6:2:6:2:3:2:3:2:1:2:6:9:6:9:6:9:6:2:3:2:1:2:3:2:1:4:1:2:3:2:3:2:6:2:6:2:3:2:6:2:3:2:3:2:6:9:6:9:6:7:6:2:6:9:6:2:3:2:3:2:3:2:3:2:3:2:3:2:3:2:6:9:6:9:6:2:3:2:3:2:3:2:6:9:6:2:3:2:3:2:6:2:3:2:6:9:6:9:6:2:1:4:1:2:3:2:6:9:6:9:6:7:6:2:6:2:6:2:3:2:3:2:6:…
6	6	2	63	2	1.0	2.2362353716777363	0.8718438690309582	35.4365	70.873	0.14864864864864866:0.06756756756756757:0.013513513513513514:0.14864864864864866:0.12162162162162163:0.02702702702702703:0.013513513513513514:0.0945945945945946:0.0:0.02702702702702703:0.14864864864864866:0.14864864864864866:0.04054054054054054	['True1:4:5:4:5:12:11:8:11:8:11:8:11:12:11:8:11:8:11:8:11:8:11:12:5:12:13:12:5:4:1:2:6:7:6:2:1:2:3:2:1:4:1:4:1:4:1:4:5:12:5:4:1:2:1:4:5:12:11:12:5:12:13:10 ', 'True1:4:1:4:5:12:11:12:13:10 ']
6	6	8	507	5	0.625	1.6927788152366023	0.6599657846312807	52.0106	800.053	0.03239032390323903:0.2960229602296023:0.055350553505535055:0.01107011070110701:0.009020090200902008:0.3710537105371054:0.0930709307093071:0.004100041000410004:0.1029110291102911:0.002050020500205002:0.005330053300533005:0.01107011070110701:0.006560065600656006	['True1:2:3:2:3:2:3:2:1:4:5:12:11:8:11:8:11:8:11:8:11:12:13:12:5:4:1:4:5:12:13:10 ', 'True1:2:6:9:6:9:6:9:6:7:6:7:6:7:6:2:3:2:3:2:1:2:6:7:6:9:6:9:6:9:6:2:6:2:3:2:6:9:6:7:6:9:6:9:6:7:6:9:6:7:6:2:6:9:6:2:3:2:6:9:6:7:6:9:6:9:6:7:6:2:3:2:1:2:6:9:6:2:3:2:3:2:3:2:6:2:3:2:3:2:3:2:1:4:5:4:1:2:3:2:6:9:6:9:6:2:6:7:6:7:6:9:6:9:6:7:6:9:6:2:6:9:6:2:3:2:1:4:5:4:1:4:1:4:5:12:5:12:5:12:5:4:5:12:13:12:13:10 ', 'T…
6	6	12	1106	2	0.16666666666666666	2.021169550412296	0.7879958894832119	42.3915	1884.783	0.14964028776978416:0.08371017471736897:0.052158273381294966:0.15462487153134635:0.07404933196300102:0.20405960945529292:0.1382836587872559:0.00030832476875642344:0.1406988694758479:0.00010277492291880781:0.0007708119218910585:0.0012846865364850976:0.00030832476875642344	['False1:4:5:12:5:4:1:4:1:4:1:4:1:4:1:2:6:9:6:7:6:2:3:2:3:2:6:9:6:7:6:9:6:2:3:2:6:7:6:9:6:7:6:9:6:9:6:7:6:7:6:9:6:2:1:2:6:7:6:9:6:2:6:7:6:7:6:9:6:9:6:9:6:7:6:2:3:2:1:4:1:4:1:4:1:4:1:4:5:4:1:4:1:4:1:4:1:4:1:4:1:4:1:4:1:4:1:4:1:4:1:4:1:4:1:4:1:4:1:4:1:4:1:4:1:4:1:4:1:4:1:4:1:4:1:4:1:4:1:4:1:4:1:4:1:4:1:4:1:4:1:4:1:4:1:4:1:4:1:4:1:4:1:4:1:4:1:4:1:4:4:1:4:1:4:1:4:1:4:1:4:1:4:1:1:4:4:1:4:1:4:1:4:1:4:1…
6	6	8	228	8	1.0	2.236390347084144	0.8719042894856378	53.938	431.504	0.1144578313253012:0.23092369477911648:0.0642570281124498:0.0823293172690763:0.060240963855421686:0.21084337349397592:0.04216867469879518:0.014056224899598393:0.06626506024096386:0.01606425702811245:0.028112449799196786:0.04819277108433735:0.02208835341365462	['True1:2:6:7:6:2:6:9:6:2:1:2:1:4:1:2:1:2:3:2:1:2:3:2:6:7:6:7:6:7:6:9:6:2:3:2:1:4:1:4:5:4:1:2:6:7:6:2:6:9:6:9:6:2:3:2:3:2:6:7:6:7:6:2:3:2:3:2:1:2:3:2:1:4:5:4:1:2:6:2:3:2:1:2:6:9:6:2:3:2:3:2:6:2:6:9:6:9:6:7:6:9:6:2:6:7:6:9:6:9:6:2:3:2:3:2:1:4:5:4:1:2:1:2:3:2:3:2:3:2:1:2:1:4:1:2:1:2:1:2:1:4:5:12:13:10 ', 'True1:2:3:2:6:2:6:9:6:7:6:7:6:9:6:9:6:2:1:4:5:12:13:12:13:10 ', 'True1:2:1:2:6:9:6:2:1:2:6:2:6…
6	6	3	126	3	1.0	2.1876708396483497	0.8529099544536156	57.696333333333335	173.089	0.14583333333333334:0.21875:0.057291666666666664:0.10416666666666667:0.06770833333333333:0.19791666666666666:0.026041666666666668:0.005208333333333333:0.07291666666666667:0.015625:0.015625:0.057291666666666664:0.015625	['True1:4:1:4:1:4:1:2:6:9:6:2:6:7:6:9:6:2:1:2:3:2:6:2:3:2:6:9:6:7:6:2:1:4:5:12:11:12:5:4:1:4:1:4:5:4:1:4:1:4:1:2:1:4:5:12:5:4:1:2:1:4:5:4:1:2:6:9:6:2:1:2:6:2:6:2:3:2:1:4:1:2:3:2:3:2:6:9:6:2:6:2:1:2:3:2:1:4:1:4:1:2:6:2:3:2:6:2:6:7:6:9:6:9:6:9:6:9:6:2:3:2:6:7:6:9:6:7:6:9:6:9:6:2:6:9:6:2:1:4:5:12:13:10 ', 'True1:4:5:12:5:12:5:12:13:10 ', 'True1:2:6:2:6:9:6:2:3:2:1:2:6:2:3:2:6:2:6:2:1:2:3:2:1:4:5:12:…
6	6	10	437	9	0.9	2.0207813169020894	0.7878445284011393	73.44455555555555	841.001	0.1432027092404451:0.11006289308176101:0.0220125786163522:0.09990324141267537:0.008466376390904693:0.07039187227866474:0.027576197387518143:0.007982583454281567:0.018142235123367198:0.0021770682148040637:0.011127237542331882:0.24213836477987422:0.23681664247701983	['True1:2:1:4:5:12:11:8:11:12:13:10 ', 'True1:2:1:2:1:4:1:4:5:4:5:4:5:12:13:12:13:12:5:4:1:2:3:2:3:2:1:4:1:4:1:4:1:4:5:12:13:10 ', 'True1:2:1:4:1:4:1:4:1:2:1:2:6:7:6:2:6:7:6:2:1:2:3:2:3:2:1:2:6:7:6:2:6:2:6:2:1:2:3:2:6:2:1:2:1:4:5:12:11:8:11:8:11:12:11:8:11:12:11:8:11:8:11:12:13:12:5:12:11:8:11:8:11:8:11:8:11:12:11:8:11:12:13:12:11:12:5:12:5:4:5:12:13:12:5:12:11:8:11:8:11:8:11:8:11:8:11:8:11:8:11:…
6	6	10	433	7	0.7	1.3676182340734708	0.5331950239465807	45.18971428571428	856.328	0.008740140694947772:0.0257940737582605:0.004050309102536773:0.008526966531656363:0.007887444041782135:0.42911959070560646:0.2131741632914091:0.0012790449797484545:0.2888509912598593:0.0014922191430398635:0.002984438286079727:0.005755702408868045:0.0023449157962055	['True1:4:5:4:5:4:5:4:1:4:5:12:11:12:11:8:11:12:13:12:11:8:11:12:13:10 ', 'True1:4:5:4:5:12:5:4:1:2:6:2:6:9:6:7:6:7:6:7:6:2:3:2:6:9:6:7:6:9:6:7:6:7:6:9:6:7:6:9:6:2:6:7:6:2:1:2:1:2:6:9:6:7:6:9:6:9:6:2:1:4:5:12:13:12:13:12:13:12:5:12:5:12:11:8:11:12:5:4:5:12:11:12:13:10 ', 'True1:4:5:12:13:10 ', 'False1:2:6:7:6:7:6:9:6:2:6:7:6:7:6:2:6:9:6:7:6:2:6:7:6:7:6:7:6:9:6:7:6:9:6:7:6:7:6:2:6:9:6:2:6:2:3:2:1:…
6	10	17	500	15	0.8823529411764706	1.7884635843159848	0.6972705247038408	80.14053333333335	1562.1080000000002	0.020668564800168723:0.3224717916271222:0.29726879679426343:0.013814193820520931:0.013181482653168828:0.13940736053991354:0.05989665717599916:0.009490667510281556:0.0835178740904777:0.0015817779183802593:0.01518506801645049:0.02014130549404197:0.00337445955921122	['True1:2:3:2:3:2:3:2:3:2:6:7:6:2:6:7:6:9:6:7:6:7:6:7:6:7:6:7:6:7:6:9:6:2:1:2:1:4:5:4:5:4:1:4:5:4:1:2:1:2:3:2:1:4:1:4:5:12:5:12:11:12:5:4:5:4:5:12:13:12:11:12:5:12:11:8:11:8:11:12:5:12:11:8:11:12:5:4:5:12:5:12:5:12:13:12:11:8:11:12:11:8:11:12:5:4:1:4:1:4:5:4:1:4:5:12:5:4:5:4:5:4:5:12:5:4:1:4:5:12:11:8:11:8:11:12:5:12:5:4:5:12:13:10 ', 'True1:4:1:2:3:2:3:2:3:2:6:7:6:7:6:7:6:7:6:2:6:7:6:2:6:7:6:7:6…
6	10	49	1114	43	0.8775510204081632	1.9964114267354962	0.7783434089752527	46.23816279069768	3068.241	0.09647453833240068:0.15640738668158927:0.10934527140458869:0.014101846670397314:0.013038612199216565:0.29087856743144935:0.17890318970341354:0.0016228315612758814:0.06524902070509234:0.0024062674874090655:0.004644655847789591:0.03749300503637381:0.029434806939003917	['False1:4:5:4:1:2:1:4:1:2:6:7:6:2:6:9:6:7:6:2:1:2:6:7:6:9:6:9:6:2:3:2:6:2:1:2:3:2:3:2:3:2:3:2:1:2:6:7:6:7:6:2:3:2:6:9:6:9:6:7:6:7:6:7:6:9:6:7:6:9:6:9:6:9:6:7:6:9:6:7:6:7:6:2:3:2:6:7:6:2:3:2:3:2:1:2:1:2:3:2:3:2:3:2:3:2:6:9:6:7:6:7:6:9:6:2:6:9:6:2:3:2:1:2:1:4:1:4:1:2:6:7:6:2:3:2:6:9:6:7:6:9:6:9:6:7:6:9 ', 'False1:4:5:12:5:12:5:12:5:12:13:12:5:4:1:2:1:4:5:12:11:12:11:12:11:8:11:12:11:8:11:12:5:4:5:…
6	10	31	396	28	0.9032258064516129	1.697605480992466	0.6618475628199311	26.62082142857142	1285.3830000000003	0.26141108711303096:0.23326133909287258:0.007271418286537077:0.059899208063354935:0.20165586753059755:0.013822894168466522:0.0019438444924406047:0.0018718502519798417:0.002087832973362131:0.002015838732901368:0.005039596832253419:0.20633549316054717:0.0033837293016558676	['True1:4:5:12:5:12:13:10 ', 'True1:4:1:2:6:2:1:4:5:12:5:12:5:12:5:12:5:12:13:10 ', 'True1:2:3:2:1:2:6:2:6:2:6:9:6:9:6:2:1:2:6:7:6:7:6:7:6:2:1:2:1:4:5:12:11:12:11:8:11:12:13:12:13:10 ', 'True1:4:1:4:1:4:5:4:5:12:5:4:5:12:13:12:5:4:5:12:11:12:11:8:11:12:11:8:11:8:11:8:11:8:11:12:5:4:5:12:13:12:13:10 ', 'True1:4:5:12:11:8:11:8:11:8:11:12:13:10 ', 'True1:2:3:2:1:2:1:4:5:4:1:4:5:4:5:12:11:8:11:8:11:8…
6	10	15	292	12	0.8	1.6942637779273946	0.6605447288846916	47.337999999999994	1108.056	0.004762478900409935:0.17952736918254159:0.1765131420303834:0.0064504461056185194:0.0054858934169279:0.004762478900409935:0.001386544489992766:0.16927899686520376:0.0010851217747769471:0.0007234145165179648:0.30956112852664575:0.13931757897275138:0.001145406317820111	['True1:2:1:4:5:4:5:12:11:12:11:12:11:8:11:8:11:12:13:10 ', 'True1:4:5:4:5:4:1:4:5:4:5:4:1:4:5:4:1:2:6:2:1:4:1:2:3:2:1:2:6:9:6:2:3:2:3:2:6:2:6:7:6:2:6:7:6:7:6:7:6:9:6:9:6:9:6:9:6:2:6:2:1:4:5:4:1:2:1:2:3:2:3:2:6:9:6:9:6:9:6:2:6:2:3:2:3:2:3:2:1:4:1:2:1:4:5:12:5:12:13:12:11:8:11:8:11:8:11:8:11:8:11:8:11:12:11:12:5:4:5:12:13:12:11:8:11:12:5:4:1:2:3:2:3:2:3:2:1:4:5:12:5:12:11:8:11:8:11:12:11:8:11:8:11…
6	10	8	277	6	0.75	1.518890891122802	0.5921718831228733	63.225	739.35	0.031154014918824045:0.0750329091706889:0.01491882404563405:0.018867924528301886:0.01228609039052216:0.42562527424308905:0.02369460289600702:0.009653356735410267:0.3536638876700307:0.0026327336551118913:0.014041246160596753:0.013163668275559455:0.005265467310223783	['False1:2:6:7:6:2:6:2:1:4:5:4:5:4:5:4:1:2:6:9:6:7:6:7:6:7:6:2:6:2:1:2:1:2:6:9:6:2:6:2:3:2:1:2:6:7:6:2:6:7:6:2:6:7:6:9:6:2:1:4:5:12:13:12:11:12:11:8:11:8:11:8:11:12:5:12:5:4:1:4:5:4:1:2:6:2:6:7:6:2:1:2:3:2:1:2:3:2:1:2:6:2:3:2:6:7:6:7:6:9:6:9:6:7:6:7:6:7:6:7:6:9:6:7:6:2:3:2:6:7:6:9:6:9:6:9:6:2:6:9:6:9:6:7:6:2:6:7:6:7:6:2:1:4:5:12:5:4 ', 'True1:2:3:2:3:2:3:2:1:4:1:4:5:12:13:10 ', 'True1:2:6:7:6:2:3…
6	10	25	1671	7	0.28	2.012877333882152	0.7847629926987113	65.988	3599.9999999999995	0.15144216294333715:0.22675177134140223:0.19365327873788163:0.07685514140623433:0.010517653198450452:0.13885710844824473:0.0032917845888280044:0.04977820597739909:0.09819152566186949:0.00014050300074265872:0.049557415547660626:0.0007627305754601473:0.00020071857248951246	['True1:4:1:4:1:2:1:4:5:4:5:4:1:2:3:2:6:2:6:2:6:7:6:9:6:7:6:7:6:9:6:9:6:2:1:4:1:2:3:2:3:2:3:2:1:2:1:4:5:4:1:2:1:2:3:2:1:4:1:2:6:7:6:2:6:2:6:9:6:9:6:7:6:9:6:7:6:7:6:2:6:2:3:2:6:7:6:9:6:9:6:9:6:7:6:9:6:9:6:7:6:9:6:2:6:9:6:2:1:4:5:12:11:12:11:8:11:12:5:4:5:4:5:12:11:8:11:8:11:12:11:8:11:8:11:12:5:12:13:10 ', 'True1:2:3:2:6:9:6:9:6:9:6:9:6:2:1:2:1:2:1:4:1:2:3:2:3:2:3:2:3:2:6:9:6:9:6:2:1:4:5:4:5:12:5:…
6	10	42	1400	30	0.7142857142857143	2.22850914891961	0.8688316369431587	53.74673333333333	3600.0000000000005	0.20316705263816737:0.13431808224322464:0.020091381360706016:0.17199724604118422:0.0543593916254616:0.10443137009451085:0.07814358139826:0.05927270451273706:0.02600613381736246:0.0009388495962946736:0.06265256305939788:0.08277523940664705:0.0018464042060461915	['True1:1:4:1:4:1:2:1:4:5:4:1:2:1:2:3:2:6:9:6:9:6:7:6:2:6:9:6:7:6:2:3:2:1:2:3:2:1:2:1:4:5:12:11:8:11:12:11:12:5:4:1:4:5:12:11:12:11:8:11:8:11:12:13:10 ', 'True1:4:1:4:5:4:1:4:1:2:1:4:5:4:1:2:3:2:6:2:1:4:1:4:5:12:13:12:11:8:11:8:11:12:11:8:11:8:11:12:13:12:5:12:13:10 ', 'True1:4:1:4:1:4:1:4:1:4:1:4:1:2:3:2:3:2:6:2:6:9:6:7:6:9:6:2:1:4:5:4:5:12:5:12:5:4:5:4:1:4:1:2:3:2:6:7:6:7:6:2:6:2:6:7:6:7:6:9:6:…
6	10	27	2121	12	0.4444444444444444	1.9149741125763748	0.7465933418941163	78.51083333333334	3600.0	0.12199163297922347:0.22115023032810002:0.06420983359969916:0.09545689574128044:0.004912099276111685:0.20516828053022468:0.12563457741844505:0.00047005734699633354:0.1587031117796371:0.00014101720409890006:0.0009166118266428504:0.0009518661276675754:0.00029378584187270845	['True1:1:4:1:2:1:2:1:2:3:2:1:2:1:2:1:2:6:9:6:9:6:2:1:2:1:2:6:2:6:9:6:9:6:7:6:7:6:2:6:7:6:9:6:9:6:9:6:9:6:2:6:2:1:4:5:4:5:12:11:8:11:12:11:12:5:12:11:8:11:8:11:8:11:12:11:8:11:12:11:8:11:8:11:8:11:12:13:12:11:12:13:12:5:12:13:12:11:8:11:8:11:12:13:12:5:4:1:2:3:2:1:2:3:2:1:2:3:2:3:2:3:2:3:2:1:2:1:4:5:4:5:4:5:4:1:4:1:4:1:4:5:12:11:8:11:12:13:10 ', 'True1:4:5:4:1:4:5:12:13:10 ', 'True1:2:6:9:6:7:6:2…
6	10	9	372	6	0.6666666666666666	1.4604246510012031	0.5693775772815052	75.39466666666667	992.3679999999999	0.013683513573162658:0.043478260869565216:0.023615096005296845:0.007724564113882146:0.007062458618406533:0.4202162877951887:0.1169719708673582:0.0035312293092032666:0.34363275215184286:0.0013242109909512249:0.007062458618406533:0.00904877510483337:0.0026484219819024497	['False1:1:2:6:9:6:9:6:7:6:7:6:9:6:9:6:9:6:7:6:7:6:9:6:7:6:7:6:9:6:9:6:9:6:2:3:2:3:2:1:2:3:2:6:2:3:2:1:2:6:9:6:7:6:9:6:9:6:7:6:9:6:7:6:7:6:9:6:7:6:9:6:7:6:9:6:9:6:9:6:9:6:2:6:7:6:7:6:7:6:9:6:7:6:9:6:2:1:2:6:9:6:9:6:9:6:2:1:2:3:2:1:4:1:2:1:2:3:2:3:2:3:2:1:2:3:2:3:2:1:2:3:2:6:7:6:7:6:7:6:2:1:2:6:7:6:2:3:2:3 ', 'True1:4:1:2:3:2:6:9:6:7:6:9:6:2:3:2:1:4:5:12:13:10 ', 'True1:4:1:2:6:2:1:4:5:12:13:12:11…
6	10	12	401	9	0.75	1.7221486011534948	0.6714162196394631	70.54899999999999	1174.941	0.015188478791217439:0.023530337609191786:0.0059022585976233576:0.009128826630990792:0.2148422129534902:0.015818053041630597:0.005036594003305265:0.22829936255607144:0.0014165420634296058:0.0007082710317148029:0.23923821515700008:0.2320768080585504:0.008814039505784214	['True1:4:5:12:11:8:11:8:11:8:11:12:5:12:13:12:5:12:11:12:11:8:11:8:11:12:5:12:5:12:11:12:5:12:13:10 ', 'False1:4:5:4:1:2:1:2:3:2:1:2:1:2:6:2:1:4:1:4:1:2:6:2:3:2:1:2:6:7:6:7:6:9:6:9:6:2:6:2:6:2:6:7:6:9:6:7:6:9:6:7:6:9:6:9:6:2:3:2:1:2:6:2:1:2:6:2:6:2:3:2:1:2:1:2:3:2:6:9:6:9:6:9:6:7:6:7:6:7:6:2:6:2:6:2:1:4:5:4:5:12:11:8:11:12:5:4:1:2:6:7:6:7:6:2:1:4:5:12:13:12:11:12:5:12:11:12:13:12:5:12:11:8:11:8:…
6	14	16	309	13	0.8125	1.4963855270082296	0.5833976887906914	46.60892307692307	1145.916	0.10671067106710672:0.0023377337733773377:0.0003667033370003667:0.3408507517418409:0.3512101210121012:0.09525119178584525:0.0004583791712504584:0.0010084341767510085:0.09328016134946827:0.0005958929226255959:0.0029794646131279796:0.003987898789878988:0.0009625962596259626	['True1:4:1:4:5:4:5:12:11:12:13:10 ', 'True1:4:1:2:6:2:6:7:6:9:6:2:6:9:6:9:6:9:6:9:6:2:1:2:3:2:1:4:5:12:11:8:11:12:13:10 ', 'False1:2:3:2:6:2:6:9:6:9:6:2:6:2:6:9:6:2:6:2:6:2:1:4:5:12:13:12:5:12:11:8:11:12:11:8:11:12:11:8:11:8:11:8:11:12:5:12:11:12:5:4:1:4:1:4:1:2:1:2:3:2:3:2:6:7:6:2:3:2:3:2:1:2:6:7:6:7:6:2:1:2:3:2:6:7:6:9:6:7:6:2:1:2:1:2:1:4:5:4:5:4:1:2:1:4:5:4:1:2:6:2:6:2:6:2:6:2:1:4:5:4:5:12:5:…
6	14	60	939	50	0.8333333333333334	1.9785147084674028	0.7713659931381598	37.32126	3599.9999999999995	0.09639054956999904:0.256338118226286:0.12241439943732217:0.05911314300329294:0.01681639438600978:0.2682630518878481:0.09111544486716328:0.01176508200390038:0.04411905751462643:0.0015985165766168995:0.017040186706736148:0.012308577639950127:0.0027174781802487293	['False1:4:5:12:5:4:1:2:3:2:6:7:6:7:6:2:1:2:1:2:1:2:3:2:3:2:1:2:3:2:3:2:3:2:6:2:1:2:6:7:6:7:6:9:6:9:6:2:3:2:1:4:1:4:1:2:6:7:6:2:6:2:3:2:3:2:6:7:6:7:6:7:6:7:6:7:6:9:6:7:6:2:1:2:6:9:6:2:3:2:1:2:6:7:6:2:6:7:6:2:6:2:1:4:5:4:1:2:3:2:3:2:3:2:6:7:6:7:6:7:6:7:6:7:6:2:1:4:1:2:6:7:6:9:6:7:6:2:3:2:6:2:3:2:6:2:1:2:3:2:3:2:3:2:6:2:6:9:6:7:6:2:6:9:6:9:6:2:6:2:3:2:6:9:6:2:1:4:1:4:1:2:1:4:5:12:11:8:11:12 ', 'Tru…
6	14	24	410	21	0.875	2.045415690812261	0.7974487624334835	35.448238095238096	1284.413	0.039783491204330175:0.24722598105548038:0.20987821380243574:0.02692828146143437:0.016644113667117728:0.05317997293640054:0.016779431664411367:0.13396481732070364:0.025304465493910692:0.002841677943166441:0.1742895805142084:0.04912043301759134:0.0040595399188092015	['True1:1:4:5:12:13:10 ', 'True1:2:1:4:1:2:3:2:6:9:6:9:6:2:1:4:5:4:5:12:11:12:13:12:5:4:1:2:1:2:6:2:1:2:3:2:1:4:1:4:5:4:5:12:11:8:11:8:11:12:13:12:11:12:5:12:5:12:13:10 ', 'True1:2:6:7:6:7:6:9:6:7:6:7:6:9:6:7:6:9:6:7:6:7:6:9:6:2:1:2:1:4:5:12:13:10 ', 'False1:2:6:2:6:9:6:2:1:2:3:2:6:9:6:2:6:7:6:2:1:2:3:2:3:2:3:2:3:2:6:9:6:9:6:7:6:7:6:2:3:2:6:7:6:7:6:9:6:9:6:7:6:2:3:2:1:4:1:4:1:2:3:2:3:2:6:7:6:9:6:…
6	14	39	687	34	0.8717948717948718	2.1054906937556215	0.8208702786394858	41.23532352941177	2302.0010000000007	0.07874865156418555:0.20334412081984898:0.015372168284789644:0.07173678532901834:0.016810499820208557:0.24820208558072634:0.1328658755843222:0.03541891405969076:0.12504494786048184:0.0030564545127651924:0.04018338727076591:0.021215390147428983:0.00800071916576771	['True1:2:6:7:6:7:6:7:6:7:6:9:6:9:6:2:6:2:3:2:3:2:3:2:6:9:6:2:3:2:1:2:6:9:6:7:6:7:6:7:6:9:6:7:6:9:6:7:6:9:6:2:6:7:6:2:3:2:6:7:6:9:6:9:6:7:6:7:6:2:3:2:6:9:6:9:6:2:1:2:6:2:6:7:6:9:6:9:6:9:6:2:3:2:1:2:3:2:1:2:1:2:6:2:3:2:1:2:6:7:6:2:1:4:1:2:1:2:1:4:1:4:1:2:6:2:3:2:1:2:1:4:1:4:5:12:5:12:11:12:11:12:11:8:11:12:5:12:11:8:11:8:11:12:13:12:13:10 ', 'True1:2:3:2:1:4:1:2:6:2:6:7:6:9:6:9:6:2:1:4:5:12:13:12:…
6	14	25	1042	7	0.28	2.3518088484756228	0.9169026443481701	72.30457142857142	3599.9999999999995	0.049960860788002805:0.16254446077152312:0.12300699012593214:0.05111443756265707:0.05590727440020874:0.16321738055673812:0.11976598871142728:0.03316533227131027:0.06931073787714408:9.613139788785586e-05:0.03994946235082467:0.07152176002856475:0.06043918315777909	['True1:4:1:2:6:2:3:2:3:2:6:7:6:9:6:7:6:7:6:2:6:7:6:2:3:2:3:2:1:4:5:4:1:4:1:4:1:4:1:2:6:7:6:2:1:2:3:2:6:2:3:2:3:2:6:2:1:4:1:2:3:2:1:4:5:12:11:8:11:8:11:12:11:8:11:8:11:12:13:12:13:10 ', 'True1:4:5:4:1:4:5:12:5:4:1:4:1:2:3:2:6:9:6:2:3:2:3:2:6:2:3:2:6:7:6:7:6:7:6:2:1:2:1:4:1:4:1:4:1:4:5:4:1:4:1:4:1:2:6:9:6:9:6:2:1:2:6:2:6:7:6:2:3:2:3:2:6:9:6:7:6:7:6:2:3:2:1:4:1:2:6:7:6:2:6:9:6:7:6:2:1:4:5:12:11:12:…
6	14	64	834	55	0.859375	1.8867829093159976	0.735602402373861	38.998000000000005	3600.000000000001	0.27453769559032715:0.10494705231547337:0.08632316527053369:0.24790580053737948:0.008245087192455614:0.1261788103893367:0.016042358147621307:0.004320109583267478:0.11084768979505821:0.0014488172382909224:0.0075075075075075074:0.009614878035930667:0.0020810283968178706	['True1:1:4:5:4:5:12:5:4:1:4:1:2:6:9:6:7:6:7:6:2:6:2:1:2:1:2:3:2:3:2:1:2:6:2:6:9:6:7:6:9:6:9:6:9:6:9:6:9:6:7:6:9:6:7:6:7:6:9:6:7:6:9:6:2:1:2:3:2:6:2:1:4:1:4:1:2:6:7:6:7:6:9:6:9:6:9:6:9:6:2:3:2:6:7:6:7:6:9:6:2:6:7:6:9:6:9:6:9:6:2:6:9:6:2:1:4:5:4:1:4:1:2:6:7:6:2:3:2:1:4:1:2:3:2:6:7:6:9:6:2:1:2:3:2:1:4:5:12:13:10 ', 'True1:2:3:2:1:2:1:4:5:12:13:12:13:12:11:8:11:12:5:12:13:12:11:12:5:12:11:8:11:8:11:…
6	14	50	940	37	0.74	2.0559836556980784	0.801568908063289	35.0545945945946	3599.9999999999995	0.07338801549327865:0.05213032581453634:0.02303485987696514:0.07628161312371838:0.0784688995215311:0.04012303485987696:0.013624971519708361:0.22112098427887902:0.007701070858965596:0.0008430166324903167:0.23928001822738665:0.17072226019594441:0.0032809295967190706	['True1:1:4:1:4:5:12:13:12:13:10 ', 'True1:2:1:4:1:2:3:2:3:2:6:9:6:2:1:2:1:4:1:4:5:12:5:12:5:12:13:10 ', 'True1:4:5:12:11:12:11:8:11:12:11:12:13:10 ', 'True1:4:1:4:5:12:13:10 ', 'True1:4:5:4:5:4:1:2:3:2:3:2:6:9:6:2:1:4:5:4:5:4:1:4:1:2:6:2:1:2:3:2:1:4:5:4:1:2:1:4:1:2:6:2:3:2:3:2:6:7:6:7:6:2:6:7:6:2:1:2:3:2:1:2:6:9:6:7:6:7:6:7:6:9:6:7:6:9:6:2:1:4:5:12:13:10 ', 'True1:2:6:7:6:7:6:7:6:7:6:2:6:2:3:2:6…
6	14	34	1016	18	0.5294117647058824	2.2028905810964305	0.8588436940043813	47.2505	3600.0	0.16100671647422837:0.2100218851407441:0.11021809674741528:0.1126330088295223:0.09395517319447588:0.12844313636706664:0.02324352879027998:0.030601464040449777:0.03414836616104445:0.0006791940230925968:0.03773300128292204:0.0564863029205343:0.0008301260282242849	['False1:1:2:3:2:1:4:1:2:1:4:1:2:3:2:1:2:3:2:1:2:1:4:5:4:5:4:1:2:3:2:6:7:6:9:6:9:6:2:3:2:6:2:1:2:6:9:6:2:3:2:3:2:6:7:6:7:6:2:3:2:6:2:1:2:1:2:3:2:6:2:1:2:6:2:3:2:1:2:6:2:1:4:1:2:6:9:6:9:6:7:6:7:6:9:6:2:1:4:1:2:3:2:1:2:3:2:3:2:6:2:6:9:6:7:6:2:6:2:1:2:1:4:1:2:3:2:6:7:6:2:3:2:3:2:3:2:6:9:6:2:1:2:6:7:6:2:1:2:6:2:1:2:6:9:6:2:6:2:1:2:1:2:1:2:3:2:1:4:5:12:11:12:5:4:1:4:1:4:1:4:1:2:3:2 ', 'True1:4:1:2:3:2…
6	14	43	740	32	0.7441860465116279	2.1206813776438675	0.8267926894832148	55.83374999999999	3599.999999999999	0.1506184080734502:0.06453448668335988:0.03828059792093482:0.24660444646786556:0.13005539115259124:0.058615979968131116:0.012064648304120192:0.12698232035814552:0.0186660596403369:0.0012140526595341072:0.13126944381212535:0.016351771758100007:0.004742393201305106	['True1:1:4:5:12:11:8:11:8:11:12:11:12:13:12:5:12:11:8:11:12:13:10 ', 'True1:4:1:2:6:9:6:7:6:7:6:2:3:2:6:7:6:7:6:9:6:7:6:9:6:7:6:2:1:2:3:2:1:4:1:2:3:2:3:2:6:7:6:2:1:4:1:2:6:9:6:7:6:7:6:2:1:4:1:2:1:2:1:4:1:2:1:4:5:12:11:8:11:8:11:8:11:8:11:8:11:12:11:8:11:12:11:8:11:8:11:8:11:8:11:12:5:12:13:12:5:12:13:10 ', 'False1:4:5:4:1:2:3:2:6:9:6:2:6:2:1:2:3:2:3:2:6:9:6:9:6:9:6:7:6:7:6:2:6:9:6:2:3:2:1:2:3:2:…
6	14	47	421	42	0.8936170212765957	1.8453216024387245	0.7194378310318731	21.215119047619048	1791.035	0.2125893160939095:0.027900646478394013:0.007553589656345696:0.20762164001361008:0.010820006805035726:0.03987750935692412:0.014222524668254508:0.2221163661109221:0.01810139503232392:0.002858115005103777:0.22558693433140525:0.007145287512759442:0.003606668935011909	['True1:1:4:1:4:1:2:6:7:6:7:6:7:6:2:1:2:6:7:6:2:6:2:1:2:3:2:1:2:3:2:3:2:6:7:6:7:6:7:6:9:6:2:3:2:6:2:6:9:6:2:1:2:6:7:6:7:6:7:6:9:6:9:6:7:6:9:6:9:6:7:6:2:6:9:6:2:1:2:6:2:6:9:6:9:6:7:6:7:6:2:3:2:6:7:6:9:6:7:6:2:3:2:6:2:3:2:1:4:5:12:13:10 ', 'True1:4:5:12:5:12:13:10 ', 'False1:2:6:2:6:7:6:7:6:7:6:9:6:9:6:2:6:9:6:2:1:4:1:4:1:2:1:2:3:2:3:2:6:7:6:7:6:7:6:9:6:2:3:2:3:2:3:2:6:7:6:2:3:2:6:2:3:2:3:2:3:2:3:2…
6	18	35	881	18	0.5142857142857142	2.0769060602726164	0.8097259519884151	38.09433333333333	3600.0000000000005	0.011912386319969258:0.00627641859869348:0.0022842747961231372:0.07689680201528543:0.15808462490926947:0.06735408394176166:0.007471926903206524:0.13116433969514538:0.057918107681140855:0.00038427052645062125:0.1659408223389266:0.23732974680841978:0.07698219546560779	['True1:4:1:2:3:2:1:4:1:2:1:4:1:2:6:2:3:2:1:2:1:4:1:2:3:2:1:4:5:12:11:8:11:12:11:12:5:12:5:4:1:4:5:4:5:12:5:12:13:12:13:10 ', 'True1:2:3:2:6:9:6:7:6:7:6:9:6:2:1:2:6:9:6:9:6:7:6:2:3:2:3:2:6:2:1:4:5:4:1:4:1:2:3:2:6:9:6:7:6:7:6:7:6:2:6:7:6:9:6:9:6:7:6:2:3:2:3:2:3:2:3:2:3:2:1:4:1:4:5:4:1:4:1:4:5:4:5:12:5:12:13:12:11:12:11:8:11:12:13:10 ', 'True1:4:1:4:5:4:1:4:1:2:1:2:3:2:3:2:1:2:1:4:5:12:5:4:1:2:3:2:…
6	18	30	790	14	0.4666666666666667	2.0642794109061713	0.8048031844765678	56.41892857142858	3600.0	0.1581968877485094:0.12626216011666327:0.09355213851918853:0.18034814390932752:0.1591752348956122:0.1286065013936832:0.06039909179849741:5.53781404020453e-05:0.003894929208277186:0.0002584313218762114:0.0021412880955457517:0.08624222398611854:0.0008675908662987096	['False1:1:2:1:4:5:4:1:4:5:4:1:2:3:2:3:2:3:2:3:2:3:2:6:7:6:7:6:7:6:2:6:9:6:7:6:2:6:7:6:9:6:7:6:2:3:2:6:7:6:2:1:4:5:4:5:4:1:2:6:2:3:2:3:2:3:2:6:9:6:7:6:9:6:7:6:7:6:2:6:7:6:2:3:2:3:2:1:2:1:2:1:2:3:2:6:7:6:7:6:9:6:2:6:2:6:2:3:2:6:7:6:9:6:7:6:7:6:7:6:7:6:2:6:7:6:7:6:7:6:7:6:7:6:7:6:7:6:7:6:7:6:7:6:7:6:7:6:7:6:7:6:7:6:7:6:7:6:7:6:7:6:7:6:7:6:7:6:2:1:2 ', 'True1:4:1:4:5:12:11:12:13:10 ', 'False1:4:1:2:…
6	18	22	1022	4	0.18181818181818182	1.7560890946681846	0.6846486421104783	98.18974999999999	3600.0	0.062330163043478264:0.1791910535117057:0.16442830267558528:0.0009928929765886288:0.0005225752508361204:0.2139161789297659:0.19978051839464883:0.00016983695652173913:0.17779316471571907:5.225752508361204e-05:0.0002743520066889632:0.0004311245819397993:0.0001175794314381271	['True1:1:2:6:7:6:7:6:9:6:7:6:2:1:4:1:2:6:7:6:7:6:9:6:9:6:7:6:9:6:2:6:2:1:2:3:2:1:2:1:2:3:2:6:2:6:7:6:7:6:2:6:7:6:2:6:7:6:7:6:7:6:7:6:7:6:2:3:2:6:2:3:2:1:4:5:4:1:4:1:4:5:12:5:12:5:12:5:4:5:12:11:12:13:10 ', 'True1:2:3:2:6:7:6:7:6:2:3:2:6:7:6:2:1:2:1:4:5:4:1:2:3:2:3:2:3:2:3:2:1:2:6:7:6:2:3:2:6:2:3:2:1:2:3:2:1:2:6:2:6:9:6:2:3:2:1:2:1:4:1:4:5:4:1:2:3:2:3:2:1:4:1:2:1:2:1:4:1:2:6:2:3:2:1:4:5:12:5:12:5…
6	18	37	909	25	0.6756756756756757	1.7775532583839038	0.693016902346603	58.9574	3599.9999999999995	0.0427570300718531:0.3232058901800763:0.24838108755433336:0.021422868801561253:0.009314290783287502:0.1786126142109465:0.12241639315177859:0.007894970282977025:0.016765723409917502:0.0011088441408675597:0.01170939412756143:0.013749667346757739:0.0026612259380821434	['True1:1:4:5:12:11:8:11:8:11:12:13:10 ', 'True1:2:1:2:6:9:6:7:6:2:6:9:6:2:1:2:6:9:6:2:6:7:6:7:6:7:6:9:6:2:3:2:3:2:6:2:1:2:6:2:1:2:6:9:6:7:6:7:6:9:6:7:6:2:6:7:6:2:3:2:3:2:3:2:1:2:1:4:5:4:5:12:5:12:5:4:5:12:13:12:13:10 ', 'True1:4:5:4:1:2:6:7:6:2:3:2:3:2:1:2:1:2:6:2:6:2:6:9:6:9:6:9:6:7:6:9:6:2:6:9:6:2:3:2:3:2:3:2:6:7:6:2:6:7:6:7:6:7:6:7:6:7:6:7:6:7:6:7:6:2:3:2:3:2:6:2:1:4:1:2:1:4:1:2:6:7:6:9:6:7:6…
6	18	68	685	56	0.8235294117647058	2.151354916875322	0.8387514204196459	28.915964285714274	3600.0000000000014	0.15884400131684145:0.08872219348163476:0.007524808352537271:0.16328834125005878:0.0712270140619856:0.16133659408361944:0.08011569392842026:0.12220759065042562:0.008841649814231294:0.0013168414616940224:0.12418285284296665:0.010134976249823638:0.0022574425057611813	['True1:1:4:1:2:1:4:5:12:11:8:11:12:11:8:11:8:11:8:11:8:11:8:11:8:11:12:13:12:13:10 ', 'True1:4:1:2:6:7:6:7:6:9:6:2:1:2:1:4:1:2:1:4:1:2:1:4:1:4:5:12:13:12:13:12:5:12:5:4:1:4:1:4:5:12:13:10 ', 'True1:2:3:2:6:9:6:2:6:2:3:2:1:4:1:2:6:9:6:7:6:9:6:7:6:2:1:2:3:2:1:2:1:4:1:4:5:12:11:12:5:4:1:2:6:9:6:7:6:9:6:2:1:4:1:4:5:4:5:12:5:12:5:4:1:4:5:12:5:4:5:4:5:12:13:10 ', 'True1:4:5:4:1:4:5:4:1:4:5:4:5:12:11:8…
6	18	102	621	88	0.8627450980392157	1.7061363549789716	0.6651735052841317	13.706636363636365	3600.0	0.011542151337090778:0.01199184554502938:0.0040472478714474154:0.058250389734980215:0.13409881280729105:0.010822640604389016:0.003537594435783667:0.18170643962105767:0.005711116440820242:0.0013191030099532319:0.2721399448375105:0.303063916536755:0.0017687972178918336	['True1:1:4:5:4:5:12:5:12:5:4:5:12:11:8:11:12:13:12:13:10 ', 'True1:2:1:2:6:2:3:2:1:4:1:4:5:12:11:8:11:12:5:4:5:4:5:12:11:12:11:12:11:8:11:8:11:12:5:12:13:10 ', 'True1:4:1:4:5:12:11:12:13:10 ', 'True1:4:5:12:13:12:11:12:11:8:11:12:11:8:11:8:11:12:5:4:1:4:1:4:1:4:5:4:1:4:1:4:5:4:1:2:6:9:6:2:1:2:6:9:6:2:1:4:1:2:6:9:6:2:6:9:6:7:6:9:6:2:1:4:1:4:5:12:13:12:5:12:11:12:11:12:13:10 ', 'True1:2:3:2:3:2:6:…
6	18	9	151	6	0.6666666666666666	1.6372280789162645	0.6383081498874451	46.41649999999999	818.499	0.22541492604719432:0.21655187986903016:0.0006209777577057694:0.22050355650897596:0.16642203906514622:0.001524218132550525:0.0006209777577057694:0.0005645252342779722:0.00039516766399458054:0.0003387151405667833:0.00101614542170035:0.16540589364344585:0.0006209777577057694	['True1:1:4:1:4:5:12:11:8:11:8:11:8:11:8:11:12:11:8:11:12:5:12:5:12:13:10 ', 'True1:4:5:4:1:2:3:2:6:2:3:2:1:4:1:4:1:2:3:2:1:2:6:7:6:7:6:9:6:7:6:7:6:9:6:9:6:2:1:2:3:2:6:7:6:2:6:7:6:9:6:2:1:2:1:4:1:4:1:4:5:4:1:4:5:12:13:10 ', 'True1:4:1:2:1:2:3:2:3:2:1:4:1:4:5:4:1:2:1:4:1:4:5:12:13:10 ', 'True1:4:5:4:5:4:5:12:5:4:5:4:1:2:3:2:6:2:1:4:1:2:1:4:5:4:5:12:13:12:5:12:5:12:13:12:13:12:11:8:11:8:11:12:5:4:1…
6	18	36	896	21	0.5833333333333334	1.9873903163287958	0.7748263374274431	51.21733333333333	3600.0000000000014	0.08852410529429162:0.19804791481810116:0.009582963620230702:0.0027210884353741495:0.002070393374741201:0.21854480922803904:0.15433303756285122:0.010618160307601302:0.14516415261756876:0.0006211180124223603:0.0880804495711328:0.08047914818101154:0.001212658976634132	['True1:2:1:2:6:2:3:2:1:2:6:9:6:2:3:2:6:2:6:2:1:4:1:4:5:12:13:12:11:12:11:12:11:12:11:8:11:12:11:8:11:12:13:10 ', 'True1:4:1:2:1:2:3:2:6:7:6:2:6:9:6:2:3:2:1:4:1:2:1:2:6:2:6:9:6:7:6:9:6:9:6:7:6:7:6:7:6:9:6:9:6:9:6:9:6:7:6:9:6:9:6:9:6:7:6:7:6:9:6:7:6:7:6:9:6:9:6:7:6:9:6:2:1:4:1:4:5:12:13:12:11:8:11:12:5:12:5:12:13:10 ', 'True1:2:3:2:6:2:6:9:6:2:6:2:3:2:1:4:1:4:5:12:11:12:5:4:5:4:1:4:5:12:11:8:11:12…
6	18	58	423	44	0.7586206896551724	1.3377957017444226	0.5215680761309082	18.157159090909087	3318.915	0.00190853839312185:0.0011302994367032315:0.0003705899792469612:0.002520011858879336:0.04919581974503409:0.001297064927364364:0.000630002964719834:0.3274162466646902:0.000315001482359917:0.0008152979543433145:0.331826267417729:0.273050696709161:0.009524162466646903	['True1:1:4:1:2:3:2:1:4:1:2:3:2:1:4:1:4:5:12:5:4:1:4:1:2:3:2:3:2:6:7:6:9:6:2:6:2:3:2:6:2:1:2:1:4:1:2:3:2:3:2:6:7:6:7:6:7:6:9:6:9:6:2:1:4:5:12:5:12:11:8:11:8:11:8:11:8:11:8:11:12:11:8:11:8:11:12:13:10 ', 'True1:4:5:4:1:2:1:2:3:2:1:4:5:12:5:12:11:12:11:8:11:12:11:12:11:8:11:12:11:12:13:12:11:8:11:12:11:8:11:8:11:12:11:8:11:8:11:12:5:12:11:12:5:12:13:10 ', 'True1:4:1:4:5:4:1:4:5:12:13:10 ', 'True1:4…
6	18	58	535	42	0.7241379310344828	2.1244130795157896	0.8282475727389276	20.149999999999995	3599.9999999999995	0.2134753938900388:0.1286801714679968:0.03354710280162419:0.18272199789623697:0.17561897006096389:0.033976903848981485:0.016988451924490743:0.0347573320665513:0.02923778177417348:0.00047504326286858267:0.07095110447558617:0.07886849219006255:0.0007012543404250506	['True1:2:3:2:1:2:6:9:6:2:1:4:5:12:11:12:13:10 ', 'True1:2:3:2:1:4:1:4:5:4:5:12:13:10 ', 'False1:4:1:2:3:2:6:2:3:2:1:2:3:2:6:2:6:9:6:9:6:9:6:7:6:9:6:2:6:2:6:2:6:9:6:9:6:7:6:2:1:2:6:2:1:4:1:4:1:2:1:2:1:4:5:12:5:12:5:12:5:12:5:4:1:2:6:2:6:7:6:2:1:4:5:12:5:4:1:2:1:2:3:2:6:2:1:2:6:9:6:7:6:9:6:7:6:2:6:9:6:7:6:9:6:7:6:7:6:7:6:9:6:2:6:9:6:9:6:7:6:2:1:2:6:9:6:7:6:7:6:2:6:2:1:2:1:2:6:7:6:2:6:7:6:2:1:2:1:4…
7	2	4	174	4	1.0	2.1958945133570946	0.8561161283629841	40.64575	162.583	0.036619718309859155:0.061971830985915494:0.08732394366197183:0.036619718309859155:0.05352112676056338:0.022535211267605635:0.09859154929577464:0.05352112676056338:0.21690140845070421:0.2619718309859155:0.030985915492957747:0.011267605633802818:0.028169014084507043	['True1:1:5:7:8:7:8:7:8:7:8:7:11:7:5:1:5:6:5:1:5:6:5:7:8:7:11:7:11:7:11:7:11:7:8:7:8:7:11:7:5:1:5:1:5:7:11:7:8:7:8:7:5:1:5:6:3:4:10:13:10:9:10:9:10:9:10:9:10:9:10:9:10:9:10:9:10:9:10:9:9:10:9:10:9:10:9:10:13:10:4:10:4:10:4:10:9:10:9:10:9:10:9:10:9:10:9:10:9:10:9:10:9:10:9:9:10:9:10:9:10:9:10:9:9:10:9:9:10:9:10:9:9:10:9:10:9:10:9:10:9:10:9:10:9:10:9:10:9:10:9:10:10:9:9:10:10:9:10:9:10:9:10:9:10:9:…
7	2	3	128	3	1.0	2.0906416821711624	0.8150810760023021	31.695666666666668	95.087	0.04054054054054054:0.1554054054054054:0.2972972972972973:0.08783783783783784:0.08108108108108109:0.13513513513513514:0.013513513513513514:0.006756756756756757:0.033783783783783786:0.0945945945945946:0.0:0.02027027027027027:0.033783783783783786	['True1:5:6:3:4:10:9:10:13:12 ', 'True1:5:6:3:2:3:2:3:4:10:13:10:9:10:9:10:4:10:4:3:2:3:6:5:1:5:6:5:6:3:6:3:4:3:6:5:7:8:7:5:1:5:6:5:6:3:2:3:4:10:9:10:13:12 ', 'True1:5:1:5:6:3:4:10:4:3:6:3:2:3:2:3:2:3:2:3:2:3:6:3:2:3:2:3:4:3:2:3:6:3:6:3:2:3:2:3:6:5:6:3:2:3:6:3:2:3:4:3:2:3:2:3:2:3:4:10:13:10:9:10:4:3:2:3:2:3:6:3:6:3:6:3:2:3:2:3:4:10:13:12 ']
7	2	4	88	4	1.0	2.3340948710649148	0.9099964739167044	14.518	58.072	0.08139534883720931:0.023255813953488372:0.11627906976744186:0.09302325581395349:0.18604651162790697:0.10465116279069768:0.12790697674418605:0.0:0.023255813953488372:0.09302325581395349:0.05813953488372093:0.046511627906976744:0.046511627906976744	['True1:5:7:11:7:5:6:5:6:3:2:3:4:10:4:10:13:12 ', 'True1:5:6:3:4:3:2:3:6:3:4:3:4:10:13:12 ', 'True1:5:1:5:1:5:7:11:7:5:7:11:7:5:1:5:6:5:6:5:6:3:6:3:4:10:4:10:9:10:9:10:13:12 ', 'True1:5:7:11:7:5:7:5:7:11:7:5:6:3:4:10:13:12 ']
7	2	2	116	2	1.0	1.9518143465560687	0.7609562897911281	55.125	110.25	0.05357142857142857:0.011904761904761904:0.041666666666666664:0.011904761904761904:0.13095238095238096:0.041666666666666664:0.35714285714285715:0.13095238095238096:0.0:0.023809523809523808:0.16071428571428573:0.011904761904761904:0.023809523809523808	['True1:5:7:11:7:8:7:11:7:8:7:11:7:8:7:11:7:11:7:11:7:8:7:5:7:11:7:11:7:8:7:8:7:11:7:11:7:11:7:8:7:8:7:8:7:5:7:8:7:5:7:11:7:11:7:8:7:8:7:8:7:11:7:5:1:5:7:5:1:5:7:11:7:11:7:11:7:11:7:8:7:8:7:11:7:11:7:11:7:11:7:5:7:11:7:5:1:5:7:5:6:3:2:3:6:5:7:11:7:8:7:8:7:5:6:5:1:5:6:3:6:3:2:3:6:3:4:10:13:12 ', 'True1:5:1:5:7:11:7:5:1:5:1:5:7:11:7:8:7:8:7:11:7:8:7:8:7:8:7:5:6:3:4:10:13:10:13:10:13:12 ']
7	2	5	510	4	0.8	2.269602673817281	0.8848528206667782	48.46475	373.85900000000004	0.07136859781696053:0.15365239294710328:0.19059613769941225:0.031066330814441646:0.14441645675902604:0.07220822837951302:0.13266162888329136:0.056255247691015954:0.03610411418975651:0.0436607892527288:0.05961376994122586:0.0033585222502099076:0.005037783375314861	['False1:5:6:5:1:5:1:5:1:5:7:11:7:1:5:1:5:5:1:5:7:8:7:5:7:5:1:5:1:5:7:5:1:5:6:3:4:3:2:3:2:3:2:3:2:3:2:3:6:3:2:3:2:3:2:3:2:3:6:5:1:1:5:5:7:11:7:5:1:5:1:5:6:5:7:8:7:8:7:8:7:8:7:11:7:8:8:7:7:8:7:8:7:11:7:11:7:11:7:11:7:8:7:8:7:11:7:5:1:5:6:3:2:3:2:3:2:3:2:3:2:3:2:3:2:3:6:5:6:3:2:3:2:3:4:3:2:3:2:3:2:3:4:3:2:3:6:5:1:5:6:3:2:3:6:7:5:8:8:7:11:7:5:7:8:8:7:8:7:11:7:11:7:11:7:5:1:5:7:11:7:8:8:7:11:7:5:6:5:…
7	2	4	887	1	0.25	1.906150302890856	0.7431531922241628	108.059	648.059	0.10260396424407307:0.006995724834823164:0.043140303148076174:0.018655266226195105:0.27477652545666537:0.116206762534007:0.24407306645938592:0.04080839486980179:0.001165954139137194:0.013214146910221531:0.1368052856587641:0.000388651379712398:0.001165954139137194	['True1:5:1:5:6:3:6:5:7:11:7:11:7:5:7:11:7:11:7:8:7:11:7:5:6:5:7:8:7:8:7:11:7:11:7:11:7:11:7:11:7:11:7:5:6:5:1:5:1:5:1:5:7:11:7:11:7:8:7:11:7:11:7:11:7:5:1:5:1:5:1:5:6:5:1:5:1:5:6:5:6:5:1:5:7:11:7:5:1:5:1:5:7:5:1:5:6:5:1:5:1:5:7:11:7:5:1:5:1:5:7:11:7:11:7:8:7:7:11:5:11:7:8:7:11:7:8:7:11:7:11:7:8:7:5:7:8:7:5:7:11:7:5:6:3:4:3:4:10:13:12 ', 'False1:5:7:11:7:11:7:11:7:11:7:5:7:11:7:11:7:11:7:7:11:7:1…
7	2	3	446	2	0.6666666666666666	1.7025169496849801	0.6637624032350942	69.809	319.618	0.012686567164179104:0.2671641791044776:0.3761194029850746:0.1328358208955224:0.022388059701492536:0.07835820895522388:0.011194029850746268:0.0029850746268656717:0.018656716417910446:0.06940298507462686:0.0052238805970149255:0.0014925373134328358:0.0014925373134328358	['True1:5:6:3:2:3:4:3:2:3:2:3:6:3:4:3:2:3:2:3:6:3:2:3:6:3:2:3:2:3:2:2:3:3:2:2:3:2:3:3:4:3:2:3:2:2:3:3:4:10:9:10:4:3:6:3:3:6:2:3:6:3:2:3:2:3:2:2:3:3:6:5:6:3:2:2:3:3:2:3:2:3:2:3:2:3:2:2:3:3:4:3:6:3:4:10:4:3:6:3:4:10:4:3:2:3:2:2:3:3:2:3:2:3:2:3:2:2:3:3:2:3:2:3:2:3:2:3:4:10:4:3:2:3:2:2:3:3:4:10:4:3:6:4:3:2:3:2:2:3:4:3:2:3:2:3:3:2:2:3:6:3:2:3:2:2:3:3:2:3:3:2:2:3:3:2:3:2:2:3:3:2:3:2:3:2:2:3:6:3:2:3:3:2…
7	2	4	441	4	1.0	2.181572986678629	0.8505325769229514	88.56424999999999	354.25699999999995	0.05377358490566038:0.0830188679245283:0.10754716981132076:0.01981132075471698:0.18396226415094338:0.03490566037735849:0.25566037735849056:0.07075471698113207:0.018867924528301886:0.04339622641509434:0.11037735849056604:0.0037735849056603774:0.014150943396226415	['True1:5:1:5:1:5:7:11:7:8:7:8:7:8:7:8:7:8:7:11:7:5:7:11:7:5:7:11:7:11:7:11:7:11:7:5:7:5:7:5:6:3:2:3:2:3:2:3:2:3:2:3:2:3:4:10:13:12 ', 'True1:5:1:5:7:11:7:8:7:5:7:8:7:5:7:5:1:5:7:8:7:11:7:5:11:7:11:7:8:7:5:1:5:7:5:7:11:7:8:7:5:7:11:7:11:7:11:7:11:7:8:7:11:7:5:7:5:7:5:1:5:1:5:1:5:1:5:6:3:2:3:2:3:2:3:2:3:2:3:2:3:2:3:2:3:2:3:2:3:2:3:2:3:2:4:10:4:10:4:10:13:10:9:10:9:10:9:10:9:10:9:10:9:10:9:10:4:3:2…
7	2	4	324	4	1.0	2.1136427345105453	0.8240485249199471	60.35824999999999	241.43299999999996	0.03815580286168521:0.0397456279809221:0.14308426073131955:0.05087440381558029:0.10651828298887123:0.11446740858505565:0.24165341812400637:0.1891891891891892:0.003179650238473768:0.012718600953895072:0.046104928457869634:0.006359300476947536:0.00794912559618442	['True1:5:6:5:6:3:4:3:4:3:2:3:6:3:6:5:1:5:1:5:1:5:6:3:6:3:2:3:2:3:4:3:2:3:2:3:2:3:6:5:7:8:7:8:7:11:7:8:7:5:6:3:2:3:6:3:6:5:6:5:6:5:6:3:6:3:6:3:6:3:4:10:9:10:9:10:13:12 ', 'True1:5:6:3:4:3:4:3:4:3:6:3:6:2:3:4:4:3:4:10:13:12 ', 'True1:5:6:5:6:3:4:3:4:3:4:3:4:3:2:3:6:3:4:3:6:3:2:3:2:3:6:5:6:5:6:5:1:5:6:3:2:3:6:3:6:3:6:5:6:5:7:5:7:8:7:8:7:8:7:8:7:8:7:8:7:8:7:11:7:5:6:5:6:3:6:5:6:3:2:3:6:3:2:3:4:3:4:3…
7	2	5	555	4	0.8	1.7895094257289001	0.6976782681978294	50.021249999999995	380.0849999999999	0.010645375914836993:0.009314703925482368:0.025282767797737856:0.00665335994677312:0.2428476380572189:0.12042581503659348:0.3366600133067199:0.08782435129740519:0.007318695941450432:0.011310711909514305:0.13572854291417166:0.0026613439787092482:0.00332667997338656	['False1:5:6:5:7:11:7:11:7:5:7:5:6:5:6:3:6:5:7:5:7:11:7:8:7:11:7:5:7:5:7:8:7:11:7:11:7:11:7:11:7:11:7:5:6:5:7:11:7:5:6:5:7:5:7:11:7:5:7:5:7:11:7:5:7:11:7:8:7:11:7:11:7:5:7:5:7:5:6:5:7:11:7:5:7:11:5:7:8:7:11:7:5:6:5:7:11:7:8:7:5:6:5:7:5:6:5:6:5:6:7:5:11:7:11:7:5:6:7:5:7:5:7:11:7:5:7:6:5:11:7:7:5:7:5:6:7:5:8:7:5:6:5:7:7:8:7:8:7:5:6:7:5:6:7:5:6:7:5:11:7:5:8:7:8:7:8:7:5:11:7:7:8:7:5:7:8:7:11:7:5:7:8:…
7	6	3	263	1	0.3333333333333333	1.6632821254933425	0.6484658734702854	125.754	485.754	0.05482233502538071:0.006091370558375634:0.025380710659898477:0.005076142131979695:0.2954314720812183:0.0416243654822335:0.38578680203045684:0.05888324873096447:0.003045685279187817:0.008121827411167513:0.1116751269035533:0.0010152284263959391:0.003045685279187817	['False1:5:1:5:1:5:7:11:7:8:7:5:7:11:7:8:7:11:7:11:7:11:7:11:7:5:7:8:7:5:7:8:7:8:7:5:7:5:1:5:7:11:7:5:6:5:6:5:7:11:7:5:6:5:7:11:7:8:7:11:7:11:7:8:7:5:6:5:7:5:6:3:6:3:2:3:6:3:6:5:7:5:1:5:7:5:7:8:7:5:7:5:7:11:7:5:7:5:6:5:7:11:7:8:7:5:1:5:7:5:1:5:7:11:7:11:7:5:7:5:7:11:7:11:7:5:7:8:7:8:7:5:6:5:1:5:7:8:7:8:7:8:7:8:7:11:7:8:7:8:7:5:6:5:6:5:7:11:7:11:7:8:7:8:7:11:7:8:7:8:7:11:7:11:7:8:7 ', 'False1:5:7:…
7	6	7	237	7	1.0	2.111294416902044	0.8231329834096752	61.471	430.29699999999997	0.08260869565217391:0.03333333333333333:0.2492753623188406:0.20579710144927535:0.15942028985507245:0.07681159420289856:0.08550724637681159:0.02608695652173913:0.008695652173913044:0.03188405797101449:0.015942028985507246:0.010144927536231883:0.014492753623188406	['True1:5:7:5:1:5:7:11:7:5:1:5:6:3:6:3:2:3:4:10:13:12 ', 'True1:5:1:5:7:8:7:8:7:8:7:5:1:5:1:5:7:5:6:3:2:3:4:10:4:3:4:3:6:5:1:5:1:5:6:3:2:3:4:10:4:3:2:3:4:10:9:10:9:10:4:10:4:3:2:3:6:3:2:3:6:5:6:3:4:3:6:5:1:5:1:5:7:11:7:8:7:5:6:5:1:5:6:3:4:3:4:10:4:3:4:3:2:3:4:10:13:12 ', 'True1:5:6:5:6:3:6:5:7:8:7:5:7:8:7:8:7:8:7:5:1:5:7:8:7:11:7:5:7:5:1:5:7:5:6:5:1:5:1:5:7:11:7:11:7:11:7:11:7:11:7:8:7:8:7:5:7:5:…
7	6	11	764	10	0.9090909090909091	1.4574374194430761	0.5682129415940843	86.9696	1049.696	0.30215253786872176:0.0010629816635663034:0.004340508459562406:0.00407476304367083:0.3646912924085393:0.005049162901939941:0.2390822924971211:0.022942687571972716:0.0034546904065904864:0.009743998582691116:0.03817875808308974:0.0008858180529719195:0.004340508459562406	['True1:5:6:5:1:5:1:5:1:5:7:11:7:11:7:8:7:5:6:5:7:8:7:8:7:8:7:5:7:8:7:11:7:11:7:8:7:5:6:5:7:11:7:8:7:11:7:5:6:5:1:5:7:5:6:5:1:5:1:5:7:8:7:11:7:11:7:8:7:8:7:5:6:3:2:3:2:3:2:3:2:3:2:3:2:3:6:3:4:10:9:10:13:12 ', 'True1:5:7:8:7:5:1:5:6:3:4:3:6:5:7:8:7:5:7:5:1:5:6:5:6:3:4:10:13:10:9:10:9:10:13:10:9:10:9:10:13:12 ', 'False1:5:1:5:7:5:7:5:1:5:1:5:7:11:7:11:7:8:7:8:7:5:1:5:6:5:1:5:1:5:7:8:7:8:7:5:1:5:7:8…
7	6	9	292	9	1.0	1.4443299934517164	0.5631027331007938	56.32833333333334	506.95500000000004	0.006329113924050633:0.005063291139240506:0.021518987341772152:0.007594936708860759:0.2645569620253165:0.023101265822784812:0.3889240506329114:0.26234177215189874:0.00031645569620253165:0.006962025316455696:0.005379746835443038:0.002848101265822785:0.005063291139240506	['True1:5:1:5:1:5:6:3:4:3:4:10:13:12 ', 'True1:5:6:3:2:3:2:3:2:3:4:10:13:12 ', 'True1:5:6:3:6:3:2:3:4:3:2:3:2:3:6:3:6:5:7:5:7:5:6:3:2:3:6:5:6:3:6:5:1:5:1:5:6:3:6:3:4:10:13:12 ', 'True1:5:7:11:7:8:7:8:7:8:7:8:7:11:7:8:7:5:6:5:7:8:7:11:7:8:7:8:7:8:7:8:7:8:7:11:7:5:1:5:6:3:6:5:7:11:7:8:7:11:7:8:7:11:7:11:7:5:6:3:6:3:6:3:4:3:4:3:4:3:6:3:4:3:4:3:4:10:13:12 ', 'True1:5:6:3:6:3:6:3:6:3:2:3:2:3:4:3:2:3:6…
7	6	8	182	8	1.0	2.3071527500853457	0.8994925156606891	38.161125	305.289	0.06770833333333333:0.049479166666666664:0.1328125:0.041666666666666664:0.171875:0.140625:0.16145833333333334:0.026041666666666668:0.010416666666666666:0.049479166666666664:0.09895833333333333:0.020833333333333332:0.028645833333333332	['True1:5:1:5:7:8:7:11:7:8:7:11:7:5:7:11:7:11:7:5:6:5:1:5:6:5:6:5:6:5:1:5:6:3:4:10:4:3:2:3:6:5:1:5:6:5:7:8:7:11:7:11:7:5:7:8:7:5:7:11:7:11:7:11:7:11:7:5:1:5:1:5:6:3:2:3:6:5:6:3:4:10:4:10:13:10:4:10:13:10:9:10:9:10:13:12 ', 'True1:5:1:5:1:5:7:11:7:5:6:3:2:3:2:3:6:5:7:11:7:8:7:5:1:5:6:3:6:5:6:5:1:5:6:5:6:5:6:5:1:5:6:5:6:5:7:11:7:8:7:8:7:11:7:11:7:8:7:5:6:5:6:3:2:3:2:3:6:5:1:5:6:5:7:11:7:5:6:5:1:5:6…
7	6	5	215	3	0.6	1.1123804521593341	0.43368515207654157	71.37033333333333	574.1110000000001	0.011185682326621925:0.0009587727708533077:0.005912432086928731:0.003355704697986577:0.024288910194950462:0.009747523170341962:0.020453819111537232:0.004793863854266539:0.45254074784276127:0.45717481623521894:0.008469159475870885:0.00047938638542665386:0.0006391818472355385	['True1:5:1:5:1:5:6:3:4:10:9:10:9:10:9:10:9:10:4:10:4:10:9:10:13:12 ', 'False1:5:1:5:1:5:7:11:7:5:7:5:6:5:1:5:1:5:7:11:7:5:1:5:7:8:7:5:7:11:7:8:7:5:6:3:6:5:7:8:7:11:7:5:1:5:7:11:7:8:7:8:7:11:7:5:6:5:1:5:6:5:7:11:7:5:7:11:7:8:7:11:7:11:7:11:7:8:7:11:7:8:7:11:7:11:7:5:6:5:1:5:6:3:2:3:6:5:1:5:7:8:7:5:6:5:1:5:1:5:1:5:7:8:7:11:7:11:7:5:6:3:6:5:6:5:1:5:7:8:7:8:7:8:7:5:7:11:7:8:7:11:7:8:7:11:7:5:1:5:6:5…
7	6	7	356	5	0.7142857142857143	2.019937613851503	0.7875155928421849	49.208999999999996	606.045	0.03571428571428571:0.021616541353383457:0.07142857142857142:0.03383458646616541:0.2161654135338346:0.06766917293233082:0.3242481203007519:0.09116541353383459:0.004699248120300752:0.02725563909774436:0.08928571428571429:0.004699248120300752:0.012218045112781954	['False1:5:6:3:6:3:4:3:2:3:6:5:7:8:7:5:7:8:7:11:7:5:7:11:7:5:7:8:7:8:7:8:7:11:7:11:7:11:7:11:7:8:7:11:7:8:7:8:7:8:7:5:6:5:6:5:1:5:6:5:6:5:6:3:2:3:6:5:1:5:1:5:6:3:6:5:6:5:7:11:7:11:7:11:7:8:7:5:1:5:1:5:6:5:7:8:7:8:7:8:7:5:6:3:6:3:4:10:4:3:6:5:1:5:1:5:7:5:7:5:7:5:7:11:7:5:7:11:7:8:7:5:1:5:7:8:7:5:7:8:7:5:1:5:6:3:6:5:1:5:6:3:2:3:2:3:6:5:7:5:1:5:6:5:7:5:7:8:7:11:7:11:7:11:7:8:7:8:7:11:7:11 ', 'True1:…
7	6	4	148	4	1.0	2.2593714407442893	0.8808639570881548	60.979749999999996	243.91899999999998	0.09090909090909091:0.049586776859504134:0.1446280991735537:0.06611570247933884:0.2190082644628099:0.128099173553719:0.13636363636363635:0.028925619834710745:0.004132231404958678:0.045454545454545456:0.045454545454545456:0.01652892561983471:0.024793388429752067	['True1:5:6:5:6:3:2:3:2:3:2:3:4:10:13:12 ', 'True1:5:1:5:6:3:2:3:4:3:4:3:4:3:4:3:6:5:6:3:6:3:6:5:1:5:7:11:7:5:1:5:7:11:7:8:7:5:7:8:7:11:7:5:6:5:6:5:1:5:7:11:7:5:1:5:7:8:7:5:1:5:7:11:7:8:7:5:7:5:1:5:7:5:6:3:2:3:6:5:6:5:1:5:1:5:6:5:6:3:4:3:4:3:6:3:6:3:2:3:4:10:13:10:13:12 ', 'True1:5:7:11:7:8:7:5:1:5:7:11:7:5:7:5:7:11:7:8:7:5:1:5:1:5:1:5:6:3:2:3:6:5:6:3:6:3:4:10:4:10:13:12 ', 'True1:5:6:5:1:5:6:5:1…
7	6	4	161	4	1.0	2.3361284395562016	0.9107893037967061	65.97625000000001	263.90500000000003	0.059602649006622516:0.04966887417218543:0.1390728476821192:0.059602649006622516:0.16887417218543047:0.12251655629139073:0.16556291390728478:0.04966887417218543:0.013245033112582781:0.0728476821192053:0.056291390728476824:0.013245033112582781:0.029801324503311258	['True1:5:1:5:6:3:2:3:2:3:6:3:4:10:9:10:13:10:9:10:13:12 ', 'True1:5:7:11:7:8:7:5:6:3:6:5:1:5:6:5:1:5:6:3:4:3:6:3:2:3:4:10:4:3:6:3:2:3:6:3:6:5:7:5:7:8:7:11:7:8:7:5:1:5:7:11:7:11:7:8:7:11:7:5:6:5:7:8:7:11:7:5:7:11:7:8:7:11:7:5:1:5:6:5:7:8:7:5:6:5:7:5:6:3:6:5:6:3:4:10:13:10:4:10:4:3:6:5:6:3:2:3:6:5:7:8:7:5:1:5:1:5:7:11:7:11:7:5:1:5:6:5:1:5:7:8:7:8:7:5:6:3:4:3:2:3:6:3:2:3:2:3:2:3:2:3:6:5:1:5:7:11:7:…
7	6	9	599	7	0.7777777777777778	1.7430215521073629	0.6795539830199165	83.51785714285714	944.625	0.15802869042110135:0.0016196205460434984:0.014345210550670985:0.013535400277649236:0.3164044423877834:0.25416473854696897:0.11742248958815363:0.017584451642757983:0.0016196205460434984:0.007982415548357241:0.09521055067098566:0.0008098102730217492:0.0012725590004627487	['True1:5:1:5:6:5:6:5:7:8:7:11:7:5:1:5:1:5:1:5:6:3:4:3:4:3:2:3:4:3:6:5:6:3:6:5:6:3:4:3:4:10:4:3:2:3:4:3:2:3:4:3:2:3:2:3:6:3:4:10:13:12 ', 'True1:5:1:5:7:11:7:11:7:11:7:5:6:3:4:10:13:12 ', 'False1:5:7:11:7:5:1:5:6:5:6:3:6:5:6:5:7:11:7:8:7:11:7:5:7:8:7:8:7:8:7:11:7:11:7:11:7:8:7:5:1:5:7:8:7:11:7:11:7:11:7:8:7:8:7:11:7:8:7:11:7:5:6:5:7:11:7:8:7:5:6:5:1:5:7:5:6:3:6:3:2:3:4:3:6:5:6:5:6:5:7:5:7:11:7:11…
7	10	32	1263	19	0.59375	2.0094216966850587	0.7834157391215438	70.05668421052631	3600.0	0.020336256750028724:0.09750679790126766:0.1194898701696603:0.027038412929416722:0.06334495040404427:0.028302248094672744:0.25908620887748457:0.16219217954118953:0.004327677990119107:0.017961778560759832:0.19826892880395236:0.0007276626709049826:0.0014170273064991767	['True1:5:1:5:6:3:2:3:2:3:6:5:1:5:7:11:7:8:7:8:7:8:7:5:7:11:7:11:7:11:7:11:7:11:7:8:7:11:7:8:7:8:7:8:7:11:7:5:7:8:7:5:7:5:1:5:6:3:2:3:4:3:6:5:6:3:2:3:4:3:6:5:1:5:6:3:2:3:2:3:4:3:2:3:6:5:6:3:4:10:13:10:4:3:4:10:4:10:13:10:9:10:9:10:9:10:13:12 ', 'False1:5:6:3:2:3:4:3:2:3:2:3:2:3:2:3:4:10:4:3:6:3:4:3:6:5:7:8:7:11:7:11:7:11:7:8:7:11:7:5:7:8:7:11:7:11:7:11:7:8:7:5:7:11:7:11:7:5:7:11:7:8:7:5:7:5:1:5:7…
7	10	37	1357	25	0.6756756756756757	2.0443328705777577	0.7970266019602744	61.1342	3600.0000000000005	0.0049154119640172755:0.07995895869622277:0.11002409983535756:0.08017370970435944:0.1508267913813262:0.052375384762222914:0.2155145672767186:0.16614569662840917:0.0009544489250518981:0.0023383998663771507:0.13524541267985396:0.0005965305781574364:0.0009305877019256007	['True1:1:5:7:8:7:11:7:8:7:11:7:11:7:8:7:8:7:11:7:11:7:5:6:5:6:5:1:5:7:8:7:5:7:11:7:11:7:5:1:5:6:3:2:3:2:3:2:3:4:10:4:3:6:5:7:5:7:8:7:8:7:5:7:8:7:8:7:8:7:5:7:8:7:8:7:5:7:8:7:5:1:5:7:8:7:8:7:8:7:5:6:3:2:3:6:3:6:5:6:5:6:5:1:5:7:5:7:5:7:5:1:5:1:5:7:5:1:5:7:5:1:5:7:8:7:5:7:5:6:3:4:3:6:3:2:3:4:10:13:12 ', 'True1:5:7:5:6:3:2:3:2:3:6:3:6:3:2:3:4:3:4:10:4:3:2:3:2:3:2:3:6:5:7:11:7:11:7:11:7:8:7:11:7:8:7:1…
7	10	12	453	8	0.6666666666666666	2.0624490021095836	0.8040895607197234	64.897	1239.176	0.047193877551020405:0.026785714285714284:0.09991496598639456:0.05739795918367347:0.25595238095238093:0.24404761904761904:0.125:0.02806122448979592:0.004251700680272109:0.03571428571428571:0.06547619047619048:0.003401360544217687:0.006802721088435374	['False1:1:5:6:5:1:5:7:5:6:3:4:3:6:5:6:5:1:5:7:8:7:11:7:5:6:5:6:5:6:3:6:5:7:8:7:11:7:5:1:5:1:5:6:5:1:5:7:8:7:5:7:11:7:5:6:3:2:3:4:3:2:3:6:3:6:5:1:5:1:5:1:5:6:5:7:8:7:8:7:5:6:5:1:5:1:5:6:3:6:5:1:5:6:5:1:5:6:3:2:3:4:3:2:3:2:3:2:3:2:3:4:10:13:10:4:3:6:3:6:3:2:3:6:5:6:3:6:5:6:3:6:3:4:10:4:3:6:5:1:5:6:3:2:3:2:3:6:3:6:5:6:5:1:5:6:5:6:5:6:5:6:5:6:5:6:5:6:5:6:5:6:5:6:5:6:5:6:5:6:5:6:5:6:5:6:5:6:5:6:5:6:5…
7	10	29	435	25	0.8620689655172413	1.8319011549339184	0.714205584451345	26.925639999999998	1393.1409999999998	0.006149616553320793:0.00745188829402402:0.22037331789900158:0.20792938793228186:0.15135291564173056:0.018159455939806106:0.21407900448560266:0.14636087396903488:0.00824772102445377:0.014542034437852699:0.0007958327304297497:0.0018087107509767038:0.0027492403414845898	['False1:5:6:5:6:5:7:5:6:5:7:8:7:8:7:8:7:11:7:5:7:11:7:5:7:11:7:5:1:5:1:5:7:5:7:5:7:8:7:11:7:5:7:8:7:5:7:11:7:5:1:5:1:5:7:5:6:5:6:5:1:5:6:3:6:5:7:5:7:8:7:11:7:5:1:5:7:8:7:8:7:8:7:5:1:5:1:5:1:5:7:8:7:11:7:8:7:8:7:11:7:5:6:5:1:5:1:5:6:3:4:10:9:10:4:3:6:3:6:5:6:5:7:5:7:8:7:8:7:11:7:8:7:8:7:8:7:5:1:5:6:3:6:3:2:3:2:3:2:3:2:3:6:3:2:3:4:3:6:5:1:5:1:5:1:5:7 ', 'False1:5:7:5:6:3:2:3:6:5:1:5:1:5:6:3:6:5:7:…
7	10	41	1220	35	0.8536585365853658	2.174174289136691	0.8476480374990384	56.260000000000005	3049.099999999999	0.0592098062821495:0.01751121812411076:0.10233118091277224:0.0839991244390938:0.19136478056254788:0.1346722118857393:0.17921637298894605:0.0945605778701981:0.004706139870854767:0.018113166247127065:0.10703732078362702:0.0019152894823246142:0.00536281055050892	['True1:5:7:11:7:11:7:11:7:11:7:8:7:8:7:5:7:5:1:5:6:3:6:5:6:3:4:10:4:3:4:3:4:3:6:3:6:3:4:3:4:10:4:3:4:10:9:10:9:10:13:12 ', 'False1:5:1:5:6:5:7:11:7:5:7:5:6:5:7:5:6:5:1:5:1:5:7:11:7:8:7:5:1:5:1:5:1:5:7:11:7:8:7:11:7:11:7:11:7:11:7:11:7:11:7:8:7:8:7:11:7:5:1:5:6:5:7:11:7:8:7:5:1:5:1:5:7:11:7:5:6:5:7:8:7:5:1:5:6:5:1:5:1:5:1:5:1:5:6:5:6:5:7:5:1:5:6:5:1:5:7:5:7:5:6:5:7:11:7:11:7:11:7:11:7:8:7:11:7:5:…
7	10	26	1926	8	0.3076923076923077	2.042577074223059	0.7963420674490603	61.039750000000005	3600.0	0.12792167367805468:0.03767284800694222:0.1884019694768813:0.05216095380029806:0.19983399045445113:0.1929106378162199:0.08389141466543418:0.052010036031617274:0.00020751193193608634:0.000773453564489049:0.0637627572676338:0.00015091776868079006:0.0003018355373615801	['True1:5:6:3:4:3:2:3:2:3:2:3:4:3:2:3:6:3:4:3:2:3:4:10:13:12 ', 'True1:5:1:5:6:3:2:3:6:3:6:5:6:3:4:10:4:10:4:10:9:10:13:12 ', 'True1:5:7:11:7:5:1:5:7:8:7:11:7:11:7:11:7:11:7:5:6:5:1:5:7:11:7:8:7:11:7:8:7:8:7:5:1:5:1:5:1:5:6:5:6:5:1:5:1:5:6:3:6:5:6:3:6:5:1:5:1:5:1:5:6:5:6:5:1:5:1:5:1:5:6:5:1:5:1:5:7:5:6:3:4:10:13:10:13:12 ', 'False1:5:7:8:7:8:7:5:6:5:1:5:6:5:7:11:7:8:7:5:7:5:7:11:7:11:7:5:7:11:7:8…
7	10	25	1133	17	0.68	1.8866137020794427	0.7355364333378399	55.7704117647059	2388.0969999999998	0.17834054030911503:0.04103694823821553:0.1816371965577771:0.008327268056685362:0.22584235989210943:0.2254998501519887:0.008948066960654194:0.003082587661086612:0.061116581752793595:0.06280772359463972:0.002376161322087597:0.0003639165988782806:0.0006207989039688316	['True1:1:5:7:5:1:5:1:5:1:5:1:5:6:5:6:3:6:3:6:5:6:5:1:5:1:5:6:3:6:3:4:3:2:3:6:5:6:3:4:10:13:10:13:10:9:10:13:12 ', 'True1:5:7:8:7:5:7:8:7:8:7:8:7:5:7:5:7:11:7:11:7:8:7:8:7:8:7:11:7:8:7:8:7:8:7:8:7:11:7:11:7:11:7:11:7:8:7:8:7:11:7:8:7:11:7:8:7:5:6:5:7:5:7:5:7:8:7:5:7:5:6:3:4:10:9:10:9:10:9:10:9:10:4:3:4:3:2:3:4:10:13:12 ', 'True1:5:7:8:7:5:1:5:6:3:6:5:1:5:1:5:6:3:2:3:6:5:1:5:1:5:1:5:6:5:6:5:6:5:1:…
7	10	7	450	1	0.14285714285714285	1.9117681143223006	0.7453434153625269	130.78	1210.78	0.0068654795108345846:0.1652006007294572:0.2196953443467067:0.10083673031538297:0.030036472859901308:0.06522205535292856:0.21218622613173138:0.01866552242008153:0.00042909246942716153:0.001930916112422227:0.17807337481227203:0.00021454623471358077:0.0006436387041407423	['False1:5:7:11:7:11:7:11:7:11:7:8:7:5:7:5:6:5:7:11:7:11:7:8:7:5:1:5:1:5:7:5:1:5:7:5:6:3:2:3:6:5:7:5:6:5:6:3:6:3:6:5:1:5:6:5:6:3:2:3:2:3:2:3:2:3:2:3:6:5:7:5:7:8:7:8:7:8:7:5:1:5:7:5:1:5:6:3:2:3:4:3:4:3:2:3:4:3:2:3:2:3:6:5:1:5:6:3:6:5:1:5:1:5:1:5:6:3:6:3:2:3:6:5:6:5:1:5:7:5:7:5:1:5:1:5:6:5:6:5:7:8:7:11:7:11:7:11:7:5:1:5:7:5:1 ', 'True1:5:7:11:7:11:7:11:7:11:7:11:7:11:7:11:7:11:7:8:7:8:7:11:7:11:7:1…
7	10	42	983	35	0.8333333333333334	1.9940854131357073	0.7774365631566316	36.280028571428566	2529.801	0.11229795410873743:0.003701819825929694:0.010822877811687578:0.0048886628235560075:0.1660167288346332:0.006555894653554877:0.21504464790324404:0.18511924946309483:0.06651972420029388:0.07053238385893523:0.15479823669040352:0.0009890358313552616:0.0027127839945744322	['True1:5:7:11:7:8:7:8:7:11:7:8:7:5:1:5:6:3:6:5:1:5:6:5:1:5:6:3:2:3:2:3:6:3:2:3:6:3:2:3:4:10:13:12 ', 'True1:5:7:5:1:5:7:8:7:8:7:5:6:3:2:3:4:3:2:3:2:3:4:3:6:5:1:5:7:5:6:3:6:3:4:10:13:12 ', 'True1:5:7:11:7:11:7:8:7:5:7:5:1:5:1:5:1:5:7:11:7:11:7:8:7:8:7:8:7:11:7:11:7:8:7:5:1:5:7:11:7:5:6:5:7:11:7:8:7:11:7:11:7:5:7:8:7:11:7:8:7:8:7:8:7:8:7:5:7:11:7:11:7:11:7:5:7:8:7:5:7:5:6:3:4:10:13:12 ', 'True1:5:…
7	10	41	1366	29	0.7073170731707317	1.9239333756344181	0.7500863009390895	55.16331034482759	3600.0	0.11652105624815942:0.0037057033474035537:0.04866496515166389:0.006233434769804653:0.2356434671640326:0.21127417296554432:0.1555659173456366:0.07600373024442918:0.0009325611072936095:0.004711887700009816:0.13873073525080987:0.0007116913713556493:0.0013006773338568765	['True1:5:1:5:1:5:7:11:7:5:6:3:6:3:6:5:6:5:6:5:6:3:2:3:2:3:2:3:4:10:13:12 ', 'True1:5:7:11:7:8:7:5:1:5:6:5:6:3:2:3:4:3:2:3:2:3:2:3:2:3:6:3:2:3:2:3:4:10:4:10:13:10:4:10:4:3:4:10:13:10:13:12 ', 'False1:5:6:3:4:3:2:3:6:5:1:5:7:11:7:11:7:8:7:8:7:11:7:8:7:8:7:5:6:5:1:5:1:5:7:11:7:8:7:5:7:5:1:5:6:3:6:5:1:5:1:5:6:3:2:3:2:3:2:3:6:5:7:8:7:5:7:8:7:11:7:11:7:8:7:5:1:5:7:8:7:11:7:11:7:5:1:5:1:5:6:3:6:5:7:5:1…
7	14	45	1152	33	0.7333333333333333	2.240241270509971	0.8734056537970322	44.83918181818183	3600.0000000000005	0.0389151858462016:0.07495926127104835:0.10448514006363001:0.18755334833553194:0.06525956390160627:0.04450221153100023:0.13098471327694575:0.004966245053154341:0.03631566695119112:0.17894001707146737:0.11154651974858384:0.0012803600527663537:0.02029176689687282	['True1:1:5:7:8:7:11:7:5:7:5:7:11:7:8:7:11:7:5:7:11:7:11:7:11:7:5:7:8:7:8:7:8:7:8:7:5:1:5:1:5:1:5:1:5:6:5:6:3:4:10:4:10:4:3:2:3:6:3:2:3:2:3:6:3:2:3:2:3:6:3:6:3:4:10:4:10:4:10:13:12 ', 'True1:5:6:5:1:5:1:5:7:11:7:11:7:11:7:5:7:5:6:5:6:5:7:11:7:5:7:5:1:5:6:3:6:3:4:10:13:12 ', 'True1:5:6:5:7:8:7:11:7:8:7:5:1:5:7:11:7:5:7:8:7:5:6:3:4:3:6:3:2:3:6:5:7:5:1:5:7:11:7:11:7:8:7:11:7:11:7:5:6:3:2:3:6:5:6:3:4…
7	14	43	1051	30	0.6976744186046512	2.1432831585117142	0.8356044739350588	47.77889999999999	3600.0000000000005	0.0682411910880785:0.0564747361043264:0.15990909670156958:0.16267017819595184:0.13660981670666694:0.14493553936665038:0.05927829577554531:0.05539154259499182:0.002888516024892212:0.14899220525455048:0.0011469107745895547:0.0006371726525497526:0.0028247987596372363	['True1:1:5:7:5:7:8:7:8:7:5:1:5:7:11:7:5:7:8:7:8:7:11:7:5:6:3:2:3:2:3:4:10:13:10:13:12 ', 'True1:5:6:5:6:3:4:3:2:3:4:10:9:10:4:3:6:5:1:5:1:5:1:5:7:11:7:11:7:11:7:5:1:5:7:8:7:11:7:8:7:11:7:8:7:8:7:11:7:11:7:5:6:3:2:3:4:10:9:10:4:3:4:10:9:10:4:3:6:5:6:3:4:3:6:3:4:3:4:10:9:10:4:3:4:10:13:12 ', 'True1:5:6:3:6:3:2:3:4:3:4:10:4:3:6:3:4:10:13:12 ', 'True1:5:6:5:7:8:7:8:7:11:7:8:7:5:1:5:6:3:4:3:6:3:2:3:4…
7	14	55	820	45	0.8181818181818182	2.2553914930984154	0.879312289943423	42.24855555555556	3599.9999999999995	0.01849324116067104:0.01085377130025098:0.18180617322002554:0.17476112896834134:0.11219232970807098:0.09226806393377658:0.10406851305534763:0.009158557527189467:0.06322927215886574:0.09013253489498481:0.07298225529479108:0.0009907093478930915:0.06906344942979173	['True1:1:5:7:11:7:11:7:11:7:11:7:11:7:11:7:8:7:5:6:5:6:5:1:5:7:5:6:3:4:3:2:3:2:3:4:3:6:5:7:5:6:5:7:11:7:11:7:11:7:5:1:5:7:5:6:3:4:10:13:12 ', 'True1:5:1:5:7:5:7:11:7:11:7:5:7:11:7:5:1:5:6:3:4:3:2:3:6:3:2:3:4:3:2:3:2:3:4:3:4:10:4:10:13:12 ', 'True1:5:1:5:7:5:7:11:7:8:7:11:7:5:6:5:6:3:2:3:4:10:9:10:9:10:9:10:13:10:13:12 ', 'False1:5:6:5:7:5:6:3:2:3:6:5:6:3:2:3:6:3:4:3:2:3:6:5:7:8:7:5:6:5:6:3:4:10:…
7	14	39	1356	24	0.6153846153846154	2.1598285426730595	0.8420550434612032	37.577749999999995	3600.0	0.06223786030264785:0.1219515304496373:0.19765173824912993:0.19516579339886028:0.08238038780739665:0.12409326755140807:0.09699009446590431:0.06557795030659987:0.00768730638314147:0.009421093560765415:0.030264784997641538:0.00030596244311010824:0.006272230083757219	['True1:1:5:7:5:6:5:7:8:7:8:7:11:7:11:7:11:7:8:7:11:7:11:7:11:7:5:1:5:6:3:2:3:4:3:2:3:4:10:9:10:13:10:13:12 ', 'True1:5:6:5:1:5:1:5:6:5:7:5:6:3:4:10:4:10:13:12 ', 'True1:5:6:5:1:5:7:8:7:5:7:8:7:11:7:8:7:11:7:5:7:8:7:11:7:5:7:11:7:5:1:5:7:11:7:5:6:3:2:3:4:10:4:10:9:10:9:10:4:10:9:10:9:10:4:10:9:10:13:10:4:10:9:10:9:10:4:3:4:3:2:3:4:10:13:10:13:12 ', 'True1:5:6:3:4:10:13:10:9:10:13:12 ', 'True1:5:6…
7	14	43	960	31	0.7209302325581395	2.113649742314162	0.8240512570610695	47.58167741935482	3600.0	0.013352192362093352:0.016237623762376238:0.03575671852899576:0.059462517680339465:0.03547383309759548:0.03915134370579915:0.09487977369165487:0.06803394625176803:0.23094766619519094:0.2768882602545969:0.07864214992927865:0.0008769448373408769:0.0502970297029703	['True1:1:5:7:5:6:3:6:3:4:10:4:3:6:5:1:5:7:5:1:5:1:5:6:5:1:5:6:3:4:10:13:12 ', 'True1:5:6:3:6:5:6:3:6:3:2:3:6:3:6:5:1:5:7:5:6:3:6:3:2:3:6:5:6:5:7:8:7:5:6:5:7:8:7:5:1:5:7:8:7:11:7:11:7:5:7:11:7:8:7:11:7:5:1:5:1:5:6:5:7:5:7:11:7:11:7:11:7:5:7:8:7:8:7:8:7:11:7:8:7:8:7:5:1:5:6:3:4:10:13:12 ', 'True1:5:6:3:2:3:2:3:4:3:4:3:4:3:6:5:7:8:7:11:7:11:7:8:7:8:7:11:7:8:7:11:7:5:7:8:7:8:7:8:7:8:7:8:7:5:7:5:6:3:…
7	14	95	997	90	0.9473684210526315	2.0360829940957847	0.7938102123430784	31.935455555555585	3600.0000000000027	0.026186222822534966:0.07056337414491744:0.07960437453705721:0.21230011764193282:0.03302688336020217:0.0072763713999390005:0.019803058690253148:0.006252450873600279:0.15167095115681234:0.2211450481460503:0.007886366607119515:0.001960698880223084:0.16232408173935775	['True1:1:5:1:5:1:5:1:5:1:5:6:5:1:5:7:11:7:11:7:5:6:3:2:3:4:3:6:5:7:8:7:8:7:11:7:11:7:5:1:5:7:11:7:11:7:11:7:8:7:5:1:5:1:5:6:5:7:8:7:5:7:8:7:11:7:5:6:5:1:5:1:5:1:5:6:5:7:11:7:11:7:11:7:11:7:5:7:11:7:5:7:8:7:5:6:5:1:5:7:5:6:5:6:3:6:5:7:5:6:3:2:3:2:3:4:3:2:3:2:3:6:3:4:10:13:10:4:10:4:10:9:10:4:10:13:12 ', 'True1:5:6:5:6:3:2:3:4:10:9:10:13:10:13:10:9:10:13:10:13:10:13:10:13:12 ', 'True1:5:1:5:7:11:7…
7	14	62	1313	55	0.8870967741935484	1.8529686706095685	0.7224192030221614	45.31858181818181	3599.9999999999995	0.2197279943374286:0.021285201476313263:0.11279640022245817:0.0166338035289954:0.2653319176904798:0.12412154305071035:0.20147631326154003:0.00819050508114667:0.004145811213913747:0.010313969361443956:0.010061175994741899:0.002780727033722635:0.003134637747105516	['True1:1:5:7:8:7:8:7:5:7:11:7:11:7:5:7:5:6:3:4:10:4:10:13:12 ', 'True1:5:7:5:1:5:6:5:7:5:7:8:7:8:7:5:7:5:6:3:6:5:1:5:1:5:7:11:7:8:7:5:7:8:7:8:7:8:7:5:6:3:6:3:6:5:6:3:6:3:4:3:2:3:2:3:6:5:1:5:6:5:1:5:7:11:7:5:1:5:6:3:2:3:4:3:2:3:6:3:2:3:4:3:2:3:4:3:6:5:6:3:2:3:6:3:6:3:4:10:4:3:2:3:6:5:6:3:4:3:4:10:4:3:6:5:6:5:7:11:7:5:6:5:6:5:6:5:1:5:6:5:7:5:1:5:6:3:6:5:1:5:6:3:4:10:13:12 ', 'False1:5:1:5:6:5:1:5:…
7	14	55	951	45	0.8181818181818182	1.9283409039607327	0.75180466949615	43.657022222222224	3599.9999999999995	0.026080545571836696:0.14924891715049304:0.3276656529352133:0.1509538291401714:0.05676896138604737:0.17625103677080453:0.03681688323656806:0.011565754308358676:0.011381439498663718:0.035204128651737165:0.012256934844714773:0.002073541609068289:0.0037323748963229196	['True1:1:5:6:5:7:8:7:5:1:5:7:11:7:5:6:5:7:8:7:5:7:8:7:5:6:3:4:10:13:10:4:3:2:3:6:3:4:3:6:3:2:3:4:3:2:3:6:3:6:3:2:3:6:3:2:3:2:3:6:5:7:5:1:5:7:11:7:11:7:8:7:8:7:5:1:5:6:5:7:5:7:8:7:11:7:8:7:8:7:8:7:11:7:11:7:8:7:11:7:5:7:8:7:5:1:5:6:5:7:11:7:5:6:5:6:5:1:5:6:3:2:3:2:3:2:3:4:10:13:12 ', 'True1:5:6:3:6:5:1:5:7:8:7:11:7:5:7:5:7:5:1:5:6:3:4:3:6:5:6:3:6:5:6:3:2:3:4:10:4:10:13:12 ', 'True1:5:1:5:1:5:7:8:…
7	14	76	777	73	0.9605263157894737	2.0818926784157217	0.8116700910134602	26.85928767123288	2500.728	0.023937079676279494:0.025589878034879745:0.20437706599794825:0.007466089137125271:0.06668186481249287:0.20876553060526615:0.07112732246665907:0.01920665678787188:0.15940955203465176:0.16465291234469395:0.040009118887495726:0.0041604924199247694:0.004616436794711045	['True1:1:5:6:3:2:3:6:5:1:5:6:5:6:3:2:3:6:3:4:3:6:3:6:5:6:3:6:3:4:10:4:10:9:10:9:10:13:10:4:3:2:3:4:3:2:3:6:5:7:8:7:11:7:8:7:8:7:5:1:5:7:8:7:8:7:5:6:5:1:5:1:5:1:5:1:5:6:5:1:5:1:5:6:5:1:5:7:8:7:5:6:5:7:11:7:5:7:5:6:5:6:3:4:10:13:10:13:10:9:10:13:12 ', 'True1:5:1:5:1:5:1:5:7:8:7:8:7:11:7:8:7:8:7:5:1:5:7:8:7:5:6:5:7:5:7:8:7:8:7:11:7:5:1:5:7:8:7:8:7:11:7:11:7:11:7:8:7:5:7:5:1:5:7:11:7:11:7:8:7:11:7:5…
7	14	30	794	20	0.6666666666666666	2.113352262871542	0.8239352783803388	78.39599999999999	3367.92	0.03192112976285638:0.017905675459632293:0.05622168931521449:0.03629096722621902:0.16546762589928057:0.15209166000532906:0.23320010658140156:0.05094590993871569:0.027018385291766586:0.04513722355448974:0.1788968824940048:0.0010658140154543032:0.0038369304556354917	['True1:5:1:5:6:3:2:3:4:10:9:10:9:10:4:3:6:3:2:3:6:3:4:3:2:3:4:3:4:10:4:10:4:10:13:12 ', 'False1:5:7:8:7:5:7:8:7:8:7:11:7:11:7:11:7:11:7:8:7:11:7:8:7:11:7:5:1:5:7:11:7:5:7:11:7:5:7:8:7:5:1:5:1:5:6:5:7:11:7:8:7:5:1:5:1:5:7:8:7:11:7:11:7:11:7:8:7:5:7:11:7:8:7:8:7:8:7:8:7:11:7:5:1:5:6:5:6:3:2:3:6:3:6:3:6:5:7:11:7:11:7:8:7:8:7:8:7:5:7:5:1:5:6:3:2:3:4:3:6:5:1:5:7:5:6:3:2:3:2:3:6:5:1:5:1:5:7:5:6:3:6:3:…
7	18	61	675	50	0.819672131147541	2.0920924930471108	0.8156467054451321	35.04832	3600.0	0.17740502409735873:0.002611669044990711:0.007000350017500875:0.08403112463315474:0.20344094127783313:0.04676772300153469:0.12433698608007324:0.004981018281683315:0.00996203656336663:0.1633504752160685:0.10255512775638782:0.0013462211572117066:0.07221130287283595	['False1:5:1:5:1:5:6:5:6:3:2:3:6:3:4:3:2:3:6:5:7:5:6:5:6:5:7:5:7:11:7:5:1:5:7:8:7:5:6:5:7:8:7:8:7:5:6:3:2:3:2:3:4:3:6:5:7:5:7:11:7:11:7:8:7:8:7:5:6:5:6:5:6:3:6:5:1:5:7:5:1:5:6:5:7:11:7:8:7:5:1:5:1:5:1:5:7:8:7:8:7:8:7:5:6:3:2:3:4:3:6:3:2:3:6:5:1:5:7:11:7:8:7:8:7:11:7:11:7:8:7:11:7:5:1:5:1:5:7:5:1:5:1:5:1:5:7:11:7:8:7:11:7:11:7:11:7:5:6:5:1:5:7:5:6:5:6:5:7:11:7 ', 'True1:5:6:5:6:3:2:3:4:10:13:12 ',…
7	18	27	906	10	0.37037037037037035	2.2225830967777505	0.8665212396151879	59.4408	3599.9999999999995	0.03163076923076923:0.012184615384615384:0.04283076923076923:0.18744615384615385:0.07581538461538462:0.06108717948717949:0.0902974358974359:0.007343589743589744:0.08631794871794872:0.18683076923076922:0.0633025641025641:0.00041025641025641023:0.1545025641025641	['True1:1:5:1:5:7:8:7:11:7:11:7:8:7:5:7:11:7:8:7:5:1:5:7:5:6:3:4:10:13:12 ', 'True1:5:7:5:6:3:4:3:4:10:9:10:9:10:13:10:13:12 ', 'True1:5:7:5:6:5:1:5:6:3:6:5:7:11:7:11:7:5:1:5:7:5:1:5:7:8:7:11:7:11:7:11:7:5:6:5:6:5:1:5:7:11:7:8:7:11:7:8:7:8:7:5:7:5:6:3:2:3:4:3:6:5:6:3:6:3:6:5:1:5:7:8:7:8:7:11:7:11:7:5:1:5:6:5:7:8:7:5:1:5:7:11:7:11:7:11:7:8:7:8:7:11:7:5:1:5:1:5:1:5:7:11:7:11:7:5:6:3:4:3:6:3:2:3:6:3…
7	18	43	649	32	0.7441860465116279	2.1206612825231224	0.8267848549734664	56.197687499999994	3600.0	0.0627844141069397:0.18006968145620023:0.20388936291240045:0.06726393629124004:0.07892491467576791:0.02381968145620023:0.16464021615472127:0.06392207053469852:0.0034485210466439135:0.01386518771331058:0.1338523890784983:0.0011376564277588168:0.002381968145620023	['True1:1:5:1:5:7:8:7:5:1:5:1:5:1:5:1:5:7:5:1:5:7:5:6:3:2:3:4:3:2:3:2:3:4:3:2:3:2:3:4:3:6:3:4:10:9:10:13:10:9:10:13:10:4:10:4:3:4:3:4:10:9:10:9:10:13:12 ', 'False1:5:7:8:7:11:7:11:7:11:7:8:7:8:7:8:7:8:7:5:7:8:7:11:7:5:1:5:6:3:2:3:6:5:7:11:7:11:7:5:7:11:7:11:7:11:7:8:7:11:7:5:1:5:6:5:1:5:7:8:7:11:7:5:6:5:7:8:7:8:7:8:7:8:7:11:7:5:6:5:1:5:6:3:4:3:4:10:13:10:9:10:9:10:13:10:9:10:9:10:4:10:4:3:4:3:6:5…
7	18	77	445	68	0.8831168831168831	2.1849361705477595	0.8518437856060183	11.360926470588232	2392.542999999999	0.07933875731979063:0.0014250919832098253:0.17396486500492306:0.09599937814168005:0.16093175104938592:0.08034927708970306:0.16297870135254183:0.004845312742913406:0.07508939213349225:0.07905373892314868:0.08135979685961549:0.0017619319065139659:0.0029020054930818263	['True1:1:5:6:3:6:3:4:10:13:10:4:10:9:10:13:10:4:3:4:3:4:10:9:10:9:10:13:12 ', 'True1:5:7:11:7:11:7:5:1:5:1:5:7:8:7:5:7:8:7:8:7:11:7:5:1:5:1:5:6:3:4:10:4:10:9:10:13:10:13:12 ', 'True1:5:7:5:1:5:7:8:7:5:1:5:6:3:4:10:4:3:2:3:2:3:6:5:1:5:7:5:6:3:4:10:13:12 ', 'True1:5:7:11:7:5:1:5:6:3:2:3:6:5:1:5:6:3:4:3:4:3:4:10:13:10:9:10:9:10:4:10:9:10:4:3:2:3:2:3:4:10:13:10:13:12 ', 'True1:5:7:8:7:8:7:5:6:5:1:5:…
7	18	32	1002	14	0.4375	2.2579060143608625	0.8802926294792242	38.04292857142857	3600.0	0.030848504495896534:0.07660939446160146:0.1582009588970977:0.0641027828490505:0.14322032452353733:0.16330256445255847:0.14772475217116826:0.04495896534661912:0.04625569451790681:0.04774010817451245:0.07625108771690355:0.00023887116313194218:0.0005459912300158679	['True1:5:6:3:6:3:6:5:1:5:6:3:4:10:9:10:9:10:13:10:4:10:9:10:9:10:4:3:2:3:6:5:1:5:1:5:7:11:7:11:7:5:1:5:6:3:6:5:7:8:7:5:7:5:6:3:2:3:6:3:2:3:2:3:2:3:4:3:4:10:9:10:9:10:4:10:4:3:6:5:7:8:7:8:7:5:1:5:6:3:6:3:2:3:6:3:6:3:2:3:2:3:2:3:4:10:9:10:4:10:13:12 ', 'False1:5:6:5:7:11:7:5:7:5:7:8:7:8:7:11:7:11:7:11:7:5:1:5:7:5:1:5:6:3:2:3:4:3:6:3:4:10:9:10:9:10:9:10:4:10:9:10:13:10:4:3:2:3:2:3:6:5:7:11:7:8:7:11…
7	18	22	1043	3	0.13636363636363635	1.8937345381145385	0.7383126425500729	102.16633333333334	3600.0	0.09750175008750438:0.015269513475673784:0.019535351767588378:0.00844417220861043:0.16111743087154357:0.09150770038501925:0.2531501575078754:0.17032726636331816:0.0005906545327266364:0.001028176408820441:0.1812434371718586:6.56282814140707e-05:0.00021876093804690233	['False1:1:5:1:5:1:5:7:11:7:8:7:8:7:11:7:8:7:5:6:3:4:3:2:3:2:3:2:3:4:10:9:10:4:3:6:5:7:11:7:8:7:5:1:5:1:5:7:11:7:5:7:8:7:8:7:8:7:8:7:8:7:11:7:5:7:8:7:8:7:11:7:8:7:8:7:11:7:8:7:8:7:11:7:11:7:5:1:5:7:5:6:5:7:11:7:11:7:5:1:5:1:5:1:5:1:5:6:5:7:8:7:5:6:5:7:8:7:8:7:8:7:11:7:5:6:3:2:3:6:5:1:5:1:5:7:11:7:11:7:8:7:11:7:11:7:8:7:11:7:5:7:8:7:11:7:5 ', 'True1:5:7:8:7:11:7:11:7:8:7:11:7:8:7:8:7:8:7:11:7:11:7…
7	18	39	800	24	0.6153846153846154	2.204157858776038	0.8593377691314091	40.579708333333336	3600.0	0.16498090297216936:0.06940867639557596:0.13406486768932183:0.039052488834148226:0.173229326067754:0.13252217619029846:0.09660483459610097:0.07245673621219473:0.001480486196643402:0.03915201731795618:0.07640055238308513:0.00029858545142387937:0.0003483496933278593	['True1:1:5:7:5:6:3:2:3:6:3:6:3:4:10:4:10:13:12 ', 'True1:5:1:5:6:3:6:5:7:5:7:11:7:11:7:5:6:3:4:3:6:3:4:10:9:10:9:10:9:10:4:3:6:5:6:3:4:3:4:10:9:10:13:12 ', 'True1:5:1:5:6:3:2:3:6:3:6:3:4:10:4:10:9:10:13:12 ', 'True1:5:6:3:6:5:1:5:1:5:7:5:6:5:7:8:7:5:7:8:7:5:7:11:7:5:1:5:7:11:7:5:1:5:1:5:7:5:6:3:6:3:2:3:2:3:4:10:9:10:9:10:13:12 ', 'True1:5:1:5:6:5:1:5:1:5:6:5:7:8:7:11:7:5:1:5:6:5:7:8:7:11:7:8:7:8…
7	18	33	1068	17	0.5151515151515151	1.8162548403279049	0.7081055362923051	49.84458823529411	3599.9999999999995	0.07003898712243532:0.005099830661993463:0.09900366242665301:0.004016855038790218:0.267239002874808:0.15827196471468516:0.27657228370023235:0.05718111290513134:0.0005513330445398338:0.0014767849407316977:0.059721183003189855:0.0003347379198991848:0.0004922616469105659	['True1:1:5:6:3:4:10:4:3:6:5:6:3:2:3:4:3:6:5:1:5:7:11:7:11:7:5:6:5:7:8:7:11:7:5:6:5:6:5:7:5:1:5:1:5:7:11:7:11:7:11:7:5:7:5:1:5:7:11:7:5:6:3:2:3:4:10:4:10:13:10:9:10:13:12 ', 'False1:5:7:8:7:11:7:11:7:11:7:11:7:5:7:5:7:11:7:11:7:5:7:8:7:8:7:11:7:5:6:5:6:5:7:5:7:8:7:8:7:5:7:8:7:11:7:5:6:5:1:5:1:5:7:5:7:8:7:8:7:11:7:5:7:5:7:8:7:5:7:5:1:5:7:11:7:11:7:11:7:8:7:5:1:5:6:5:1:5:6:3:4:10:4:3:6:3:2:3:4:3:6:…
7	18	35	605	19	0.5428571428571428	1.9471101761134124	0.7591222690027754	44.909000000000006	3600.0	0.19867716535433072:0.004:0.01474015748031496:0.03593700787401575:0.29729133858267714:0.025448818897637795:0.18762204724409448:0.06837795275590551:0.013448818897637795:0.04166929133858268:0.10349606299212598:0.0005984251968503937:0.008692913385826772	['True1:1:5:1:5:7:5:7:11:7:5:6:5:1:5:6:5:7:5:1:5:7:8:7:11:7:8:7:5:1:5:7:5:7:5:7:8:7:5:1:5:7:11:7:11:7:8:7:5:1:5:7:11:7:11:7:5:1:5:6:5:1:5:6:3:4:10:4:3:2:3:2:3:2:3:4:3:6:3:2:3:6:3:6:3:6:3:2:3:4:10:13:12 ', 'True1:5:6:5:7:11:7:11:7:11:7:11:7:8:7:5:6:5:1:5:1:5:6:5:6:5:7:11:7:5:7:5:6:5:1:5:7:8:7:5:7:8:7:5:6:5:1:5:6:3:2:3:4:10:13:12 ', 'True1:5:7:8:7:5:1:5:6:5:6:3:2:3:6:3:2:3:6:3:6:5:6:3:2:3:2:3:2:3:4…
7	18	70	1017	63	0.9	2.0269291936783675	0.7902414087755583	38.52409523809523	3599.9999999999995	0.023648556922157966:0.10833265455730227:0.19445575737829546:0.08967988922375172:0.2158507778773316:0.021014905921642096:0.2059949499063289:0.09206918085308571:0.005185848877304444:0.011186228991881838:0.027829817273492437:0.0017105155982731937:0.0030409166191523447	['True1:1:5:6:5:7:11:7:5:1:5:7:5:1:5:7:5:6:5:7:11:7:11:7:11:7:8:7:8:7:5:6:5:1:5:6:3:2:3:6:5:6:3:6:5:6:3:6:3:4:10:4:3:6:3:6:3:4:3:4:3:2:3:6:3:6:3:6:3:2:3:2:3:4:10:4:3:4:10:9:10:13:12 ', 'True1:5:1:5:1:5:7:8:7:11:7:5:1:5:6:5:1:5:1:5:7:8:7:5:1:5:1:5:1:5:1:5:1:5:7:5:7:11:7:5:7:8:7:11:7:5:7:8:7:8:7:11:7:5:1:5:6:5:1:5:7:11:7:5:7:5:6:5:6:5:7:5:1:5:1:5:7:5:7:8:7:5:6:3:6:5:6:3:6:3:6:3:6:5:6:5:1:5:1:5:7:5:…
8	2	4	262	4	1.0	1.5246750854656108	0.613574391454781	51.481249999999996	205.92499999999998	0.36164383561643837:0.19863013698630136:0.005479452054794521:0.0:0.005479452054794521:0.2945205479452055:0.09178082191780822:0.00410958904109589:0.00821917808219178:0.009589041095890411:0.0136986301369863:0.00684931506849315	['True1:1:2:1:2:1:2:1:6:1:6:1:6:7:6:1:6:1:6:1:2:1:2:1:6:9:6:1:2:1:6:7:6:1:2:1:2:1:6:7:6:1:2:1:6:1:6:7:6:1:1:6:2:1:2:1:2:1:6:1:2:1:2:1:2:6:1:1:6:1:2:1:1:6:2:2:6:1:1:2:1:6:7:6:7:1:6:2:1:6:2:1:6:7:6:1:2:1:6:1:2:6:1:1:6:7:1:6:2:1:6:1:6:1:2:1:2:1:6:1:2:2:6:1:2:6:1:1:1:6:1:2:6:7:6:2:1:6:1:1:2:1:2:6:1:6:2:1:2:6:1:7:6:1:2:6:1:2:1:2:1:2:6:2:6:1:1:6:7:6:7:6:7:6:2:1:6:1:2:1:6:2:1:6:1:6:1:2:1:1:6:2:1:6:2:1:2…
8	2	5	397	5	1.0	1.799409165424181	0.7241355185627185	58.93480000000001	294.67400000000004	0.23943661971830985:0.1872410936205468:0.004142502071251036:0.0:0.009113504556752278:0.2502071251035626:0.19635459817729908:0.008285004142502071:0.0463960231980116:0.024855012427506214:0.020712510356255178:0.013256006628003313	['True1:2:1:2:1:2:1:2:1:2:1:2:1:2:2:1:1:2:1:2:1:2:1:2:2:1:1:2:1:2:2:1:2:1:2:1:2:1:2:2:1:2:2:1:2:1:6:7:10:11:8:11:8:11:10:7:6:7:6:7:6:9:6:1:6:9:6:9:6:7:6:7:7:6:9:6:9:6:7:6:7:7:6:9:6:6:7:7:10:11:8:11:10:7:10:11:8:11:12:11:12:11:12:5:12:5:3 ', 'True1:6:7:6:1:2:1:2:2:1:2:1:6:1:2:2:1:6:9:6:6:7:1:6:7:6:7:7:6:1:2:2:1:2:1:2:2:1:1:2:2:1:2:6:7:6:7:10:7:6:7:1:2:1:9:6:6:1:2:1:2:1:2:1:2:1:2:1:2:2:1:6:9:6:7:6:…
8	2	5	149	5	1.0	2.2355778800532864	0.899662721834647	23.3714	116.857	0.13592233009708737:0.07281553398058252:0.024271844660194174:0.009708737864077669:0.043689320388349516:0.10679611650485436:0.1262135922330097:0.024271844660194174:0.019417475728155338:0.15048543689320387:0.17475728155339806:0.11165048543689321	['True1:6:1:6:1:2:1:2:1:2:1:6:7:6:7:6:7:10:7:10:7:6:7:10:11:10:11:10:7:10:11:8:11:8:11:12:11:12:11:12:11:10:7:10:7:10:7:10:11:8:11:12:11:8:11:10:7:10:11:12:11:12:5:12:5:3 ', 'True1:2:1:2:1:6:1:2:1:6:9:6:7:10:7:10:7:10:7:10:7:10:11:12:11:12:11:10:11:10:11:10:11:12:5:4:5:3 ', 'True1:2:1:2:1:2:1:2:1:6:7:10:7:10:7:10:11:12:11:10:11:12:11:10:11:12:11:12:11:12:11:12:5:4:5:3 ', 'True1:2:1:6:1:2:1:6:9:6:…
8	2	3	85	3	1.0	2.236547083513548	0.9000527579997256	24.248	72.744	0.20238095238095238:0.11904761904761904:0.03571428571428571:0.023809523809523808:0.05952380952380952:0.19047619047619047:0.11904761904761904:0.011904761904761904:0.05952380952380952:0.08333333333333333:0.05952380952380952:0.03571428571428571	['True1:2:1:6:9:6:9:6:7:10:11:10:7:6:9:6:7:10:11:12:5:4:5:3 ', 'True1:2:1:2:1:2:1:2:1:6:7:10:11:12:5:3 ', 'True1:6:7:6:1:2:1:2:1:2:1:6:9:6:1:6:1:6:9:6:1:2:1:2:1:6:7:10:7:10:7:6:7:6:7:10:11:8:11:12:5:4:5:3 ']
8	2	3	185	3	1.0	1.746637035384403	0.7028984511484233	46.29066666666666	138.87199999999999	0.35919540229885055:0.28160919540229884:0.008620689655172414:0.0:0.011494252873563218:0.14367816091954022:0.04597701149425287:0.011494252873563218:0.022988505747126436:0.040229885057471264:0.04885057471264368:0.02586206896551724	['True1:2:1:2:1:2:1:6:7:10:7:6:9:6:7:6:1:2:1:2:1:6:1:2:1:6:9:6:1:2:1:2:1:2:1:6:1:2:1:2:1:2:1:6:1:2:1:2:1:2:1:2:1:2:1:2:1:6:9:6:1:2:1:1:2:6:1:2:1:2:1:6:1:2:1:6:7:6:1:2:1:2:1:2:1:6:1:2:1:6:9:6:1:2:1:2:1:2:1:2:1:2:1:2:1:2:1:2:1:6:2:1:1:2:1:6:1:2:1:2:2:1:6:7:10:11:10:11:12:11:10:7:10:7:6:9:6:9:6:1:2:1:2:1:2:1:2:1:2:1:2:1:2:1:2:1:2:1:2:1:2:1:2:1:2:1:2:1:2:1:6:7:6:2:1:1:6:1:2:1:6:1:6:1:2:1:2:1:2:1:2:1:…
8	2	4	156	4	1.0	2.2013654976243155	0.8858946463087959	31.4625	125.85	0.10900473933649289:0.052132701421800945:0.018957345971563982:0.014218009478672985:0.037914691943127965:0.15165876777251186:0.16587677725118483:0.05687203791469194:0.018957345971563982:0.17061611374407584:0.16587677725118483:0.037914691943127965	['True1:6:7:6:1:2:1:6:7:10:11:10:11:10:11:8:11:10:11:10:11:8:11:8:11:8:11:8:11:10:7:6:7:6:7:6:7:6:7:10:7:6:7:6:1:2:1:2:1:6:7:10:11:8:11:10:7:10:7:6:1:2:1:6:7:10:11:10:11:12:5:4:5:3 ', 'True1:2:1:6:7:10:7:6:7:10:11:12:11:12:5:4:5:12:11:8:11:10:7:10:7:10:11:10:7:10:11:8:11:8:11:7:10:10:11:8:11:10:11:12:11:8:11:8:11:12:5:4:5:3 ', 'True1:2:1:6:1:6:1:2:1:2:1:6:9:6:1:2:1:2:1:6:9:6:7:10:7:10:11:10:7:6:7…
8	2	5	315	5	1.0	1.8524114024440033	0.7454651878379582	47.5968	237.984	0.29096477794793263:0.11944869831546708:0.007656967840735069:0.006125574272588055:0.021439509954058193:0.29709035222052066:0.07044410413476264:0.0030627871362940277:0.10260336906584992:0.03828483920367534:0.021439509954058193:0.021439509954058193	['True1:2:1:2:1:2:1:6:7:6:9:6:1:6:1:2:1:6:7:10:7:6:1:2:1:2:1:2:1:2:1:2:1:6:1:6:9:6:7:6:1:2:1:2:1:6:1:2:1:2:1:6:6:1:6:1:9:6:1:2:1:2:1:6:9:6:7:1:6:6:1:9:6:9:6:7:10:6:7:6:1:9:6:7:6:7:6:6:1:6:1:6:1:7:10:11:12:5:4:5:12:5:3 ', 'True1:2:1:2:6:1:2:1:2:1:6:6:1:6:1:1:6:6:1:6:1:9:6:7:10:6:7:9:6:1:6:9:6:1:6:1:1:6:9:6:9:6:9:1:6:9:1:6:9:6:7:6:1:6:7:6:1:1:6:9:6:1:2:1:6:6:1:1:6:9:6:1:6:1:2:1:2:2:1:2:1:2:2:1:1:1:…
8	2	4	689	3	0.75	1.9030811623201047	0.7658561992590208	92.91766666666666	458.75300000000004	0.06458333333333334:0.022083333333333333:0.00125:0.0004166666666666667:0.0020833333333333333:0.11666666666666667:0.21666666666666667:0.09791666666666667:0.014583333333333334:0.24291666666666667:0.2:0.020833333333333332	['True1:6:7:6:7:10:11:10:7:6:7:6:7:10:7:6:7:6:7:6:7:6:7:6:9:6:9:6:7:6:9:6:7:10:11:8:11:12:5:4:5:3 ', 'True1:6:7:10:11:8:11:10:11:12:11:8:11:8:11:8:11:10:7:10:7:6:1:6:9:6:9:6:7:10:11:8:11:10:7:10:7:10:10:7:11:8:11:8:11:8:11:8:11:8:11:8:11:10:10:7:7:10:11:8:8:11:10:11:10:10:7:7:10:11:12:11:12:11:8:11:8:11:8:11:10:10:7:10:11:12:11:12:11:10:11:8:11:10:10:7:7:10:11:12:11:8:10:11:7:10:11:8:8:11:10:7:10…
8	2	4	150	4	1.0	2.1641977760402096	0.8709372548159297	28.890249999999998	115.56099999999999	0.061855670103092786:0.010309278350515464:0.020618556701030927:0.015463917525773196:0.041237113402061855:0.12886597938144329:0.18556701030927836:0.030927835051546393:0.05154639175257732:0.20618556701030927:0.15979381443298968:0.08762886597938144	['True1:6:9:6:7:10:7:10:11:12:5:4:5:3 ', 'True1:6:1:6:9:6:9:6:1:6:7:10:7:10:7:10:7:10:7:10:7:10:7:6:9:6:7:6:7:10:11:8:11:12:11:12:11:12:11:8:11:10:11:12:11:10:7:10:11:12:11:8:11:10:7:10:7:10:7:10:7:10:11:8:11:10:7:10:7:10:11:8:11:10:7:10:7:10:11:10:7:10:7:10:11:12:11:10:7:6:1:6:7:10:11:12:11:12:11:8:10:11:7:6:9:6:1:6:9:6:1:2:1:6:7:10:7:10:11:12:11:12:10:11:7:10:11:12:5:4:5:3 ', 'True1:6:9:6:9:6:9…
8	2	5	92	5	1.0	2.3250974676954357	0.935688054073903	13.8128	69.064	0.10784313725490197:0.049019607843137254:0.049019607843137254:0.0196078431372549:0.11764705882352941:0.12745098039215685:0.12745098039215685:0.0196078431372549:0.029411764705882353:0.12745098039215685:0.11764705882352941:0.10784313725490197	['True1:6:9:6:7:6:7:6:7:10:11:10:11:10:11:10:7:10:11:8:11:8:11:12:5:12:5:3 ', 'True1:2:1:2:1:6:7:10:7:10:11:12:5:12:5:12:5:3 ', 'True1:6:7:10:7:10:7:6:1:2:1:6:9:6:7:10:11:12:5:3 ', 'True1:2:1:2:1:6:7:10:11:12:5:12:5:4:5:12:5:3 ', 'True1:6:7:6:9:6:7:10:11:12:11:10:11:12:5:4:5:3 ']
8	6	5	205	5	1.0	2.2391150403302507	0.901086179845541	67.2286	336.14300000000003	0.12882096069868995:0.05458515283842795:0.010917030567685589:0.006550218340611353:0.0611353711790393:0.1331877729257642:0.07205240174672489:0.10043668122270742:0.026200873362445413:0.08078602620087336:0.21179039301310043:0.11353711790393013	['True1:6:7:6:9:6:1:2:1:6:9:6:7:10:11:12:11:10:7:10:7:6:7:6:1:2:1:2:1:2:1:6:1:2:1:2:1:6:1:6:9:6:7:10:11:8:11:8:11:12:5:4:5:3 ', 'True1:6:9:6:7:6:1:6:1:6:1:2:1:2:1:2:1:2:1:2:1:6:9:6:9:6:1:6:7:10:11:12:5:12:11:8:11:10:11:8:11:12:11:8:11:10:7:10:7:6:1:6:1:6:9:6:1:2:1:2:1:2:1:6:1:6:1:2:1:6:9:6:7:10:7:10:11:8:11:8:11:12:5:12:5:12:5:12:11:10:7:10:11:10:7:10:11:12:11:10:11:12:11:10:11:8:11:10:11:8:11:8:…
8	6	5	179	5	1.0	2.187432073941885	0.8802874241285907	63.4092	317.046	0.15053763440860216:0.05913978494623656:0.013440860215053764:0.002688172043010753:0.02956989247311828:0.20161290322580644:0.12634408602150538:0.043010752688172046:0.04032258064516129:0.12365591397849462:0.1532258064516129:0.056451612903225805	['True1:2:1:6:9:6:9:6:9:6:9:6:7:6:1:6:1:6:9:6:1:2:1:6:7:6:1:6:7:10:7:10:7:10:11:8:11:10:11:12:11:10:7:10:11:10:11:10:11:10:11:12:11:12:5:3 ', 'True1:6:7:10:11:10:11:10:11:8:11:12:11:8:11:12:5:12:11:12:5:3 ', 'True1:6:7:10:7:6:7:10:11:10:7:10:7:10:11:8:11:12:5:12:11:10:11:10:7:10:11:10:11:8:11:8:11:8:11:10:7:6:7:6:1:6:9:6:9:6:1:6:1:6:1:2:1:2:1:6:9:6:1:6:1:6:7:6:1:2:1:2:1:2:1:6:1:2:1:6:1:2:1:6:1:2:…
8	6	6	384	4	0.6666666666666666	1.6387969116054284	0.6595003927995614	60.157	600.628	0.347348303870043:0.10033444816053512:0.0019111323459149545:0.0009555661729574773:0.004300047778308648:0.35547061634018157:0.046822742474916385:0.013377926421404682:0.029144768275203056:0.04108934543717153:0.0482560917343526:0.01098901098901099	['True1:2:1:6:1:6:7:6:1:6:7:6:1:6:9:6:1:6:7:6:7:10:11:10:7:6:1:2:1:6:7:10:7:10:11:10:7:10:7:10:11:10:7:10:11:8:11:8:11:10:11:8:11:10:7:10:11:8:11:8:11:10:11:12:11:8:11:8:11:10:11:10:11:8:11:12:5:3 ', 'False1:2:1:2:1:2:1:2:1:6:1:2:1:6:7:6:1:6:1:2:1:6:9:6:7:10:7:6:1:2:1:6:7:6:7:6:1:2:1:2:1:6:7:6:1:6:1:6:7:10:11:12:11:10:7:10:7:10:11:10:11:10:7:6:7:10:11:8:11:12:5:4:5:12:11:10:11:10:7:6:1:6:9:6:1:6:…
8	6	11	334	9	0.8181818181818182	1.517426315910872	0.6106572719906123	38.35322222222222	705.179	0.021480179652411637:0.005662956453817614:0.0017574692442882249:0.37961335676625657:0.386838508103886:0.03163444639718805:0.06404999023628198:0.003124389767623511:0.006053505174770553:0.05936340558484671:0.022066002733841048:0.01835578988478813	['True1:6:7:10:7:6:7:10:7:6:7:6:9:6:7:10:11:10:7:10:7:10:11:12:11:8:11:12:11:8:11:10:11:10:11:10:7:10:7:10:7:10:11:12:11:8:11:12:5:4:5:12:11:12:5:3 ', 'True1:6:7:10:11:12:11:12:5:3 ', 'False1:6:7:6:7:10:11:8:11:10:7:6:7:6:1:6:1:2:1:6:9:6:9:6:7:10:7:6:1:2:1:6:9:6:1:2:1:2:1:6:9:6:7:10:11:12:11:8:11:8:11:10:7:6:1:2:1:2:1:2:1:6:7:6:9:6:9:6:1:2:1:6:7:6:9:6:9:6:1:6:1:2:1:6:7:10:7:10:7:10:7:10:7:6:7:10:…
8	6	17	1413	14	0.8235294117647058	1.738051474976083	0.6994433674699067	84.6492142857143	1725.089	0.12954312771947787:0.06853084207832097:0.0004479140005119017:0.0003199385717942155:0.0011197850012797544:0.27885845917583824:0.24996800614282058:0.0013117481443562836:0.11783337599180957:0.1467878167391861:0.0036472997184540568:0.0016316867161504992	['True1:2:1:6:7:6:9:6:9:6:9:6:7:10:7:10:7:6:7:10:11:8:11:10:7:6:1:2:1:2:1:2:1:2:1:6:1:6:7:10:7:10:7:6:9:6:7:6:1:6:9:6:1:2:1:2:1:2:1:2:1:6:1:2:1:6:7:6:1:6:1:6:7:10:11:10:7:10:11:10:11:8:11:12:11:10:11:12:5:3 ', 'False1:6:9:6:7:6:1:2:1:2:1:2:1:6:7:6:7:6:9:6:1:6:9:6:9:6:1:6:7:10:11:8:11:12:11:12:5:12:11:10:7:10:7:10:7:10:7:10:11:12:11:8:11:10:11:10:11:8:11:10:7:6:7:6:1:2:1:2:1:6:1:6:1:2:1:2:1:6:9:6:…
8	6	5	185	4	0.8	2.113749045307007	0.8506351920654006	47.29875	369.19500000000005	0.16584158415841585:0.06435643564356436:0.009900990099009901:0.0:0.017326732673267328:0.2599009900990099:0.10891089108910891:0.03712871287128713:0.09900990099009901:0.09405940594059406:0.10891089108910891:0.034653465346534656	['True1:2:1:2:1:2:1:6:9:6:1:2:1:2:1:2:1:6:9:6:1:6:9:6:9:6:9:6:7:6:1:2:1:6:1:6:9:6:1:2:1:6:1:6:7:6:9:6:7:10:7:10:11:8:11:12:5:12:11:8:11:12:5:12:11:10:11:8:11:10:11:8:11:10:7:10:11:8:11:10:11:12:5:3 ', 'True1:2:1:6:7:6:1:2:1:6:7:10:11:12:5:3 ', 'False1:6:1:2:1:6:9:6:9:6:1:6:1:6:9:6:1:6:9:6:7:6:7:6:9:6:1:6:9:6:7:6:9:6:9:6:1:2:1:6:9:6:9:6:1:2:1:2:1:6:7:6:1:6:9:6:7:10:7:6:9:6:1:2:1:2:1:2:1:6:9:6:9:6:…
8	6	9	735	5	0.5555555555555556	1.73004055309959	0.6962195353484157	83.825	1139.125	0.1850083287062743:0.1616879511382565:0.000555247084952804:0.000999444752915047:0.001998889505830094:0.240199888950583:0.2504164353137146:0.0018878400888395336:0.004775124930594114:0.12215435868961688:0.027096057745696834:0.0032204330927262633	['True1:6:1:2:1:2:1:2:1:6:7:6:7:6:7:10:7:10:11:10:7:10:11:10:11:10:11:8:11:8:11:10:11:8:11:8:11:12:5:12:11:10:11:12:11:10:11:12:5:12:11:12:11:10:7:6:1:2:1:6:7:10:11:12:11:12:11:10:11:10:11:12:5:4:5:4:5:12:11:10:7:10:7:6:9:6:1:6:7:10:11:12:5:4:5:3 ', 'True1:2:1:6:1:2:1:2:1:6:1:6:7:6:7:6:9:6:9:6:1:6:1:6:1:6:7:10:7:10:7:6:7:6:7:6:1:2:1:6:7:6:9:6:9:6:1:2:1:6:1:2:1:2:1:2:1:6:1:2:1:2:1:6:1:2:1:6:1:2:1:…
8	6	6	602	1	0.16666666666666666	1.5756969260811682	0.6341070905885332	46.062	946.062	0.3117473301522381:0.0706657577823222:0.00022722108611679165:0.0004544421722335833:0.0015905476028175414:0.3619631901840491:0.1601908657123381:0.005226084980686207:0.0354464894342195:0.029538741195182912:0.01817768688934333:0.004771642808452625	['False1:2:1:2:1:2:1:6:7:6:7:6:9:6:7:6:9:6:7:6:9:6:1:6:9:6:1:2:1:2:1:2:1:6:9:6:1:2:1:2:1:6:9:6:7:6:7:10:7:6:7:10:11:10:7:6:7:10:11:10:11:8:11:10:11:10:11:8:11:10:11:12:5:12:11:8:11:12:11:12:11:12:11:12:5:12:11:8:11:8:11:10:11:12:11:8:11:8:11:10:7:10:11:12:11:10:7:10:7:6:1:6:7:6:7:6:9:6:1:2:1:6:1:2:1:2:1:6:1:6:1:6:1:6:1:6:9:6:9:6:7:6:7:6:7:10:11:10:11:10:7:10:11:10:7:6:1:2:1:6:9:6:1:6:1:6:1:6:1:6:…
8	6	4	150	4	1.0	2.13657095057199	0.8598194023724277	63.658	254.632	0.1443661971830986:0.04929577464788732:0.014084507042253521:0.02112676056338028:0.0528169014084507:0.29225352112676056:0.09859154929577464:0.014084507042253521:0.1443661971830986:0.06338028169014084:0.05985915492957746:0.045774647887323945	['True1:6:9:6:7:6:9:6:7:10:11:12:11:12:5:12:5:4:5:4:5:4:5:4:5:12:5:12:5:3 ', 'True1:6:1:2:1:6:7:10:11:12:11:10:7:10:11:12:11:12:5:4:5:3 ', 'True1:2:1:6:9:6:7:10:11:10:7:10:7:6:9:6:9:6:1:2:1:6:9:6:1:6:9:6:9:6:1:6:9:6:9:6:9:6:7:6:9:6:9:6:9:6:9:6:9:6:9:6:1:2:1:2:1:6:1:2:1:6:1:2:1:2:1:2:1:6:9:6:1:6:9:6:9:6:7:6:9:6:1:6:1:6:7:6:1:6:7:10:11:10:7:6:7:6:9:6:9:6:9:6:9:6:9:6:1:6:7:6:9:6:7:6:9:6:1:6:1:6:7:10…
8	6	4	218	4	1.0	1.7821549818918736	0.7171919243098802	88.28325000000001	353.13300000000004	0.03078556263269639:0.009554140127388535:0.004246284501061571:0.0074309978768577496:0.014861995753715499:0.2515923566878981:0.2643312101910828:0.01167728237791932:0.018046709129511677:0.19957537154989385:0.1740976645435244:0.013800424628450107	['True1:6:7:6:7:6:1:2:1:6:7:6:7:10:11:8:11:12:11:12:5:4:5:4:5:12:11:10:11:10:7:10:7:6:9:6:7:10:11:8:11:12:11:12:5:4:5:4:5:4:5:4:5:4:5:12:5:3 ', 'True1:6:7:10:11:10:11:10:11:10:7:10:11:10:11:10:7:6:7:6:1:2:1:2:1:2:1:6:9:6:1:2:1:6:7:10:11:8:11:12:11:8:11:12:11:8:11:8:11:10:7:10:7:10:11:8:11:10:7:10:11:10:7:6:1:6:1:2:1:2:1:2:1:6:1:6:7:10:11:10:7:6:7:10:11:10:11:12:5:3 ', 'True1:6:1:6:7:6:7:6:9:6:9:6…
8	10	25	1150	7	0.28	1.7323027257793018	0.6971299006049556	74.26071428571429	3600.0	0.22918485797935179:0.1822213090896639:0.00011984864827845977:0.00018833359015186537:0.00041090965124043353:0.19944527197082543:0.16580204427551493:0.0009245467152909754:0.18086873148766414:0.037718081736778125:0.0023969729655691956:0.0007190918896707587	['True1:6:9:6:7:6:7:6:9:6:9:6:1:6:1:2:1:2:1:2:1:2:1:2:1:2:1:6:9:6:1:2:1:2:1:6:9:6:1:2:1:2:1:6:9:6:9:6:7:6:1:6:9:6:9:6:1:6:7:6:7:6:7:10:11:12:11:10:11:10:11:8:11:10:11:8:11:10:7:6:7:10:11:12:11:8:11:12:11:8:11:12:5:4:5:12:11:8:11:8:11:8:11:8:11:12:5:3 ', 'True1:2:1:6:9:6:7:10:7:6:9:6:7:6:1:6:9:6:1:6:9:6:1:2:1:6:7:6:1:6:9:6:1:2:1:2:1:2:1:2:1:6:7:10:11:8:11:8:11:12:11:8:11:12:5:4:5:4:5:4:5:3 ', 'Fal…
8	10	33	1559	20	0.6060606060606061	1.860661007160767	0.7487850730004321	69.75609999999999	3600.0000000000005	0.013127187864644107:0.004392889010913584:0.00034319445397762373:0.000274555563182099:0.013813576772599355:0.0431395428649873:0.1437469970485277:0.17691674102546504:0.007533118264808841:0.20866222801839523:0.22566751321298648:0.16238245589951267	['True1:1:6:9:6:7:10:7:10:7:6:7:10:11:12:11:10:11:10:7:6:1:2:1:2:1:6:9:6:7:10:11:10:7:10:7:6:1:2:1:2:1:2:1:2:1:6:9:6:1:6:9:6:7:10:7:6:9:6:7:10:7:10:7:10:7:10:7:10:11:12:11:10:7:6:1:6:1:2:1:6:1:6:9:6:7:10:11:8:11:10:11:10:11:10:7:10:11:12:11:8:11:10:11:12:11:12:11:10:11:8:11:12:11:10:7:6:1:6:7:6:1:2:1:2:1:2:1:6:1:6:7:6:1:6:9:6:1:6:1:6:7:10:11:12:5:4:5:3 ', 'False1:6:7:6:7:6:7:6:7:10:11:8:11:10:11:…
8	10	36	586	33	0.9166666666666666	2.048744406875864	0.8244754011385709	43.34466666666666	1970.3739999999996	0.036607436656795:0.017522211253701875:0.0027147087857847976:0.18024021059559064:0.2161072721289898:0.052566633761105624:0.1849292530437644:0.013079960513326752:0.011352418558736426:0.1727541954590326:0.0581605791378743:0.0539651201052978	['True1:1:6:9:6:9:6:1:6:1:2:1:2:1:6:7:10:11:12:5:12:11:12:11:10:11:12:11:10:11:8:11:8:11:8:11:8:11:12:5:12:5:12:5:3 ', 'True1:6:9:6:7:6:7:6:9:6:1:2:1:6:7:6:9:6:1:6:7:10:11:12:5:4:5:3 ', 'True1:6:9:6:9:6:9:6:9:6:9:6:7:6:1:6:9:6:7:6:7:6:9:6:1:2:1:2:1:6:7:6:7:6:1:6:9:6:7:10:7:10:11:10:11:12:11:8:11:8:11:10:11:8:11:12:11:10:11:8:11:12:5:3 ', 'True1:6:9:6:1:6:9:6:7:6:1:6:9:6:1:2:1:2:1:2:1:2:1:6:9:6:7:…
8	10	36	1524	23	0.6388888888888888	1.6930131550142546	0.6813186141856451	56.31365217391305	3600.0000000000005	0.2513695611107613:0.07770291543353693:0.0007241357597128644:0.001101945721302185:0.0026131855676594672:0.30508154398337634:0.09457842705119325:0.0023298280964674767:0.2070083747874819:0.0486745167180908:0.006674642654744664:0.0021409231156728167	['True1:6:9:6:1:6:9:6:1:6:7:10:11:10:7:6:1:6:9:6:7:6:1:6:1:6:1:6:1:6:9:6:7:6:1:2:1:2:1:2:1:2:1:2:1:6:7:6:9:6:1:2:1:2:1:6:1:2:1:6:7:10:7:10:11:8:11:8:11:8:11:10:7:10:7:6:7:10:11:8:11:10:11:12:5:3 ', 'False1:6:7:6:1:6:7:6:1:6:1:6:9:6:1:6:1:6:9:6:7:10:7:10:11:12:11:10:11:12:11:12:11:10:7:6:7:6:7:6:1:2:1:2:1:6:9:6:1:2:1:6:9:6:1:6:1:2:1:6:1:2:1:6:7:6:7:10:7:10:11:10:7:10:7:6:1:6:1:2:1:6:1:6:1:6:1:2:1:…
8	10	28	1670	13	0.4642857142857143	1.8939205703506765	0.7621697058568604	77.2926923076923	3600.0	0.14677347726573975:0.0009735934137259591:0.00022204762067434155:0.00015372527585146722:0.000529498172377276:0.20935674512349264:0.1814641478495542:0.05100263041027568:0.09078331568339425:0.16002801216137738:0.1576708912649882:0.0010419157585488334	['True1:1:6:7:6:1:2:1:2:1:6:9:6:9:6:7:10:7:10:11:10:7:10:7:10:11:8:11:10:7:6:7:10:7:6:7:6:9:6:7:6:7:6:1:6:7:6:1:6:1:2:1:6:7:10:7:10:7:6:1:6:1:2:1:2:1:2:1:6:9:6:7:6:9:6:1:6:7:10:11:10:7:6:1:6:9:6:1:6:1:6:7:10:7:6:9:6:7:6:1:6:9:6:9:6:9:6:1:6:1:2:1:6:7:6:7:10:7:6:7:6:7:10:7:10:7:10:11:8:11:8:11:12:5:3 ', 'True1:2:1:6:1:2:1:6:7:6:7:6:9:6:7:10:7:6:7:10:7:10:11:12:5:12:11:10:7:10:11:8:11:10:11:10:7:6:7…
8	10	26	1666	8	0.3076923076923077	1.7296417378103024	0.6960590402693263	66.99075	3600.0	0.17752296244622717:0.036768980351121965:0.0001162655505173817:0.0001162655505173817:0.0003633298453668178:0.2576299267527032:0.1697913033368213:0.0002470642948494361:0.21455354028601326:0.1337344494826183:0.00879258225787699:0.0003633298453668178	['True1:1:2:1:6:9:6:9:6:1:2:1:6:9:6:9:6:9:6:9:6:7:6:1:2:1:6:9:6:7:6:1:6:9:6:9:6:7:6:7:6:1:2:1:6:7:10:11:8:11:12:5:12:5:3 ', 'True1:6:1:2:1:2:1:2:1:6:7:10:7:10:11:8:11:12:11:8:11:10:7:10:11:12:11:12:11:10:11:12:5:12:11:12:5:4:5:12:11:8:11:10:11:8:11:12:5:4:5:12:5:4:5:3 ', 'True1:6:9:6:9:6:1:2:1:6:7:6:1:2:1:6:1:6:7:10:7:6:7:10:7:6:9:6:9:6:9:6:1:6:7:6:1:2:1:6:1:6:1:2:1:6:7:10:7:10:11:8:11:10:11:12:5…
8	10	4	164	3	0.75	1.8043493022517907	0.7261235758718456	89.459	448.377	0.3391655450874832:0.2960969044414536:0.004037685060565276:0.0013458950201884253:0.013458950201884253:0.11574697173620457:0.047106325706594884:0.024226110363391656:0.04441453566621804:0.034993270524899055:0.05652759084791386:0.02288021534320323	['True1:1:2:1:2:1:2:1:6:9:6:9:6:1:6:9:6:7:6:1:2:1:2:1:2:1:2:1:2:1:6:9:6:9:6:1:6:7:6:9:6:7:6:7:10:7:6:9:6:9:6:1:2:1:6:9:6:9:6:1:2:1:2:1:6:7:10:11:12:11:12:11:8:11:10:7:10:11:10:7:10:11:8:11:10:7:10:11:10:11:10:11:8:11:8:11:12:11:12:5:3 ', 'True1:2:1:2:1:6:9:6:7:6:1:6:1:6:1:6:1:2:1:2:1:2:1:2:1:6:7:6:9:6:9:6:9:6:1:6:9:6:7:10:7:6:7:6:7:6:7:6:1:6:1:2:1:2:1:2:1:6:9:6:7:6:7:6:9:6:7:10:7:6:1:6:7:6:7:10:1…
8	10	35	468	30	0.8571428571428571	1.9587623517800934	0.7882639583049146	27.066566666666667	1711.997	0.1903349333908635:0.18262229653201015:0.0016180357046545494:0.0015641011811660644:0.004800172590475163:0.02232889272423278:0.12388760045305:0.007173291623968502:0.012027398737932151:0.1284720349495712:0.16784423709616525:0.15732700501591068	['True1:6:7:10:7:10:7:10:7:6:7:10:11:12:11:12:11:12:5:3 ', 'True1:2:1:6:1:2:1:6:7:6:1:2:1:2:1:2:1:2:1:6:1:6:7:10:7:6:9:6:7:10:11:8:11:8:11:10:7:10:7:10:7:6:7:6:7:6:7:6:9:6:7:10:7:10:11:10:11:8:11:10:11:10:11:10:11:8:11:8:11:10:11:12:11:8:11:8:11:12:5:12:5:3 ', 'True1:6:7:6:1:6:7:10:11:10:11:12:11:12:5:3 ', 'False1:2:1:2:1:2:1:2:1:6:7:6:1:6:9:6:1:2:1:6:1:6:1:2:1:6:1:2:1:2:1:2:1:6:9:6:1:2:1:6:1:2:1…
8	10	31	1516	16	0.5161290322580645	2.2241438391327057	0.895061325270492	57.710375	3600.0	0.16193314088835087:0.12284663376478257:0.0003724741596051774:0.0001862370798025887:0.0613883974299283:0.16672874569326754:0.10734239687121706:0.04492969550237452:0.11968060340813856:0.05999161933140888:0.07184095353384859:0.08275910233727535	['True1:2:1:2:1:2:1:2:1:2:1:2:1:2:1:2:1:2:1:6:7:6:1:2:1:6:7:6:9:6:1:2:1:2:1:2:1:6:7:10:7:10:7:6:1:6:9:6:9:6:9:6:7:6:1:2:1:2:1:6:9:6:9:6:9:6:7:6:1:6:1:6:7:6:9:6:1:2:1:6:1:2:1:6:1:2:1:2:1:2:1:2:1:2:1:6:9:6:1:6:7:10:11:10:7:6:7:6:7:10:7:6:7:10:7:6:7:6:7:10:7:10:7:6:7:6:9:6:7:6:9:6:7:10:7:6:9:6:9:6:9:6:9:6:1:2:1:2:1:6:9:6:9:6:7:10:11:12:5:4:5:3 ', 'True1:2:1:2:1:2:1:2:1:2:1:6:9:6:9:6:1:6:7:6:9:6:9:6:…
8	10	26	546	23	0.8846153846153846	1.7325066364533719	0.6972119602968508	53.11191304347825	1761.5739999999998	0.045644891122278056:0.01654103852596315:0.0024078726968174203:0.0009422110552763819:0.005025125628140704:0.13693467336683418:0.3114530988274707:0.017692629815745393:0.10196817420435511:0.31229061976549416:0.03904941373534338:0.010050251256281407	['True1:1:6:9:6:9:6:9:6:9:6:1:2:1:6:9:6:9:6:7:6:1:6:9:6:1:2:1:2:1:6:9:6:9:6:7:10:11:8:11:8:11:12:5:12:11:12:5:3 ', 'False1:2:1:6:1:2:1:2:1:6:1:2:1:2:1:2:1:2:1:2:1:2:1:6:9:6:1:6:7:6:1:6:9:6:1:2:1:2:1:6:9:6:7:10:11:10:11:10:11:8:11:8:11:8:11:12:11:12:11:8:11:10:7:6:1:2:1:6:1:2:1:6:7:6:7:6:9:6:9:6:1:6:9:6:7:6:9:6:7:10:7:6:1:6:1:2:1:2:1:2:1:2:1:6:1:6:1:6:1:6:7:10:7:6:1:6:9:6:9:6:9:6:7:6:1:2:1:6:9:6:7…
8	14	69	1087	62	0.8985507246376812	1.8959132350876098	0.7629716131386101	39.43908064516128	3599.999999999999	0.03167794945997623:0.01870704356364012:0.0032039687871427834:0.002532168880161232:0.009921967856958296:0.10288873960002066:0.22939382977623896:0.1415430727094207:0.012712521316727819:0.22851532220557078:0.20221177200144697:0.016691643842695468	['True1:6:7:10:11:12:5:3 ', 'True1:2:1:6:7:10:11:8:11:10:7:10:11:8:11:8:11:10:7:10:11:8:11:10:11:10:11:12:11:12:11:8:11:8:11:8:11:10:11:12:11:8:11:8:11:10:7:10:11:10:11:12:5:4:5:3 ', 'False1:2:1:2:1:6:1:2:1:2:1:2:1:2:1:6:9:6:7:10:7:6:9:6:9:6:9:6:1:2:1:2:1:2:1:6:9:6:7:10:7:10:7:10:7:10:7:6:7:6:7:10:11:10:7:6:9:6:1:6:9:6:1:6:7:10:11:10:7:6:7:6:1:6:7:10:7:6:7:10:11:10:11:10:7:6:7:6:9:6:1:6:9:6:7:10:…
8	14	43	929	31	0.7209302325581395	2.2075608525593395	0.8883878405443028	51.92858064516128	3600.000000000001	0.11308567096285065:0.01285822592873389:0.0009401061410159212:0.0844275966641395:0.1023502653525398:0.19854435178165278:0.11881728582259288:0.11405610310841546:0.016770280515542076:0.06398786959818044:0.14016679302501894:0.03399545109931767	['True1:1:2:1:2:1:6:7:10:11:12:5:4:5:12:11:10:11:8:11:10:7:10:11:8:11:8:11:12:5:12:5:3 ', 'True1:6:7:10:7:6:7:6:1:6:7:6:1:6:9:6:1:2:1:6:7:6:9:6:9:6:9:6:7:10:11:12:5:4:5:12:5:12:5:3 ', 'True1:6:1:6:1:6:7:10:7:10:11:8:11:12:11:10:7:6:1:6:1:6:7:6:7:6:9:6:7:6:7:10:11:8:11:12:11:8:11:12:5:12:11:10:7:6:7:10:7:6:9:6:9:6:1:2:1:2:1:2:1:2:1:2:1:6:9:6:9:6:7:6:9:6:1:6:9:6:9:6:1:6:7:6:9:6:1:2:1:2:1:6:9:6:7:10…
8	14	15	352	3	0.2	1.9651455599308079	0.7908327502356937	16.124999999999996	2208.375	0.20717492321020714:0.05991572812475388:5.906907143419705e-05:3.937938095613137e-05:0.08553201543671733:0.23277152083169253:0.08551232574623926:0.0001181381428683941:0.1282389540836418:0.00037410411908324803:0.057454516814995665:0.14280932503741042	['True1:1:6:7:10:11:10:11:10:11:12:5:12:5:12:11:8:11:12:5:12:5:4:5:3 ', 'False1:2:1:6:9:6:9:6:1:6:1:6:9:6:1:6:9:6:1:6:9:6:1:6:9:6:7:10:7:10:11:12:11:8:11:10:7:10:7:10:7:6:1:6:1:2:1:6:7:6:7:10:11:8:11:12:11:12:11:8:11:8:11:8:11:10:7:6:7:10:7:6:7:10:7:6:1:2:1:6:7:10:7:10:7:6:7:6:7:6:9:6:9:6:1:2:1:2:1:2:1:6:1:6:9:6:9:6:9:6:1:2:1:6:9:6:1:6:1:6:9:6:9:6:1:6:1:6:1:6:1:2:1:2:1:6:9:6:9:6:9:6:9:6:1:2:1:6:1…
8	14	41	1204	28	0.6829268292682927	2.0284783725822155	0.8163197489753891	46.23360714285714	3600.0	0.21001095832302308:0.18162536675032698:0.000989784014988158:0.0007069885821343985:0.003817738343525752:0.2018805896284775:0.1280709816536463:0.04033369861076744:0.08777263247198558:0.06154335607479939:0.05938704089928948:0.02386086464703595	['True1:6:7:6:7:6:9:6:1:6:1:6:1:2:1:2:1:6:7:6:9:6:1:6:1:2:1:6:9:6:9:6:9:6:1:2:1:2:1:2:1:6:1:2:1:6:7:6:7:6:9:6:1:2:1:6:9:6:9:6:7:10:11:12:11:10:11:12:11:8:11:8:11:8:11:12:5:12:11:8:11:8:11:8:11:8:11:10:11:10:11:12:5:12:5:4:5:4:5:12:11:8:11:10:11:12:5:12:11:12:11:8:11:8:11:12:5:3 ', 'True1:2:1:6:1:6:7:6:7:6:1:6:7:6:7:10:11:12:5:12:11:8:11:12:5:4:5:12:11:8:11:12:11:8:11:10:11:10:7:6:9:6:7:6:1:6:9:6:…
8	14	50	954	40	0.8	2.0027892004485266	0.8059816655967316	49.188024999999996	3600.0	0.09910031337399333:0.07042490817805035:0.0013478451325942649:0.001684806415742831:0.00518920376048792:0.08605991171614381:0.05024092731745122:0.1705024092731745:0.025777538160865317:0.03204501802742865:0.25302422751625836:0.2046028911278094	['True1:1:2:1:6:7:6:1:2:1:6:1:6:9:6:1:6:9:6:7:6:1:6:7:10:11:8:11:12:11:8:11:12:11:8:11:12:5:3 ', 'True1:6:1:6:1:2:1:6:9:6:1:2:1:6:1:6:9:6:9:6:1:6:7:10:11:12:5:12:11:12:5:3 ', 'True1:6:7:6:1:6:7:10:7:10:11:10:11:12:5:4:5:4:5:12:11:10:7:10:7:6:9:6:1:2:1:2:1:6:1:2:1:2:1:2:1:2:1:2:1:6:9:6:1:6:9:6:7:10:7:10:11:10:11:12:5:3 ', 'True1:2:1:6:1:6:1:2:1:2:1:6:9:6:1:6:9:6:7:10:11:10:7:10:7:6:9:6:7:6:7:6:7:6…
8	14	14	314	11	0.7857142857142857	1.6476853943023237	0.6630773813748279	56.75981818181817	1164.3580000000002	0.1710990067286126:0.16645305991669337:0.000881127843639859:0.0004806151874399231:0.002162768343479654:0.3160845882729894:0.23021467478372318:0.0014418455623197693:0.09283883370714514:0.00969240628003845:0.005446972124319128:0.0032041012495994873	['False1:1:2:1:6:1:6:9:6:7:6:9:6:9:6:7:6:7:10:11:8:11:10:7:6:9:6:7:6:1:6:7:10:7:10:11:10:7:6:9:6:7:10:7:6:1:2:1:6:7:10:7:10:7:6:9:6:1:2:1:2:1:2:1:6:7:10:7:10:11:8:11:12:5:4:5:12:5:12:11:10:7:6:9:6:9:6:9:6:1:2:1:2:1:2:1:2:1:6:9:6:9:6:9:6:1:6:7:10:7:6:7:6:1:6:9:6:7:6:9:6:1:6:7:6:9:6:9:6:1:2:1:2:1:2:1:2:1:2:1:2:1:6:1:2:1:2:1:6:1:6:9:6:1:2:1:2:1:2:1:2:1:2 ', 'False1:2:1:2:1:2:1:2:1:6:7:6:7:6:7:6:9:6:…
8	14	10	217	7	0.7	1.0444599223103759	0.4203215933280568	64.80585714285714	993.641	0.4691543785735781:0.02783629250677099:0.0010532651218778213:0.0006018657839301836:0.00255792958170328:0.45636473066506167:0.01098405055672585:0.0018055973517905506:0.01023171832681312:0.007824255191092387:0.007824255191092387:0.0037616611495636474	['True1:2:1:2:1:2:1:2:1:6:7:6:1:2:1:6:9:6:9:6:1:2:1:6:1:2:1:2:1:6:7:10:7:6:1:6:7:10:11:10:7:6:7:10:7:10:11:10:7:10:7:10:11:10:11:12:5:12:5:4:5:3 ', 'True1:2:1:6:1:6:1:6:9:6:1:2:1:6:7:6:1:6:7:6:9:6:1:2:1:6:7:10:11:10:11:10:11:12:11:10:11:12:5:3 ', 'True1:2:1:6:1:6:1:2:1:6:9:6:1:2:1:6:7:6:1:6:1:2:1:2:1:6:9:6:9:6:9:6:1:6:9:6:9:6:1:2:1:2:1:2:1:6:7:10:11:12:11:12:5:12:11:12:11:12:5:3 ', 'True1:2:1:6:1…
8	14	42	1142	28	0.6666666666666666	2.0291600458995833	0.816594074498815	40.990928571428576	3600.0	0.09475083056478405:0.022458471760797342:0.0009302325581395349:0.0004318936877076412:0.0018604651162790699:0.17534883720930233:0.16182724252491695:0.07438538205980066:0.13199335548172758:0.1608637873754153:0.16475083056478404:0.010398671096345515	['True1:2:1:2:1:2:1:2:1:6:1:2:1:6:1:2:1:6:7:10:11:10:11:10:11:8:11:8:11:10:11:12:11:8:11:8:11:8:11:12:11:8:11:8:11:12:5:12:5:3 ', 'True1:2:1:2:1:6:7:10:11:12:5:12:5:4:5:4:5:4:5:3 ', 'True1:2:1:2:1:2:1:2:1:2:1:6:7:6:9:6:1:6:1:2:1:6:9:6:9:6:9:6:9:6:9:6:9:6:9:6:1:6:7:10:7:6:7:10:7:10:7:6:9:6:9:6:9:6:7:6:9:6:7:6:1:2:1:6:7:6:1:6:9:6:1:2:1:2:1:6:1:6:1:6:7:6:7:6:1:6:7:6:1:6:1:2:1:6:1:6:7:10:11:12:11:12:…
8	14	43	878	35	0.813953488372093	2.124935547097261	0.8551369715552695	63.74179999999998	3600.0	0.07168026706231453:0.0497959940652819:0.0016227744807121663:0.0038482937685459942:0.01474406528189911:0.16190652818991097:0.05624072700296736:0.0605063056379822:0.12147626112759644:0.18791728486646883:0.2107752225519288:0.05948627596439169	['False1:1:6:1:6:7:6:7:10:11:10:11:12:11:12:11:10:7:6:1:2:1:2:1:6:7:6:9:6:9:6:1:2:1:6:1:2:1:6:1:6:9:6:9:6:9:6:1:6:1:6:1:2:1:2:1:6:7:10:11:8:11:8:11:8:11:8:11:8:11:10:11:12:11:8:11:8:11:8:11:10:7:10:11:10:7:6:1:2:1:2:1:2:1:2:1:2:1:6:7:10:11:8:11:10:7:10:7:6:7:10:7:10:7:10:11:8:11:10:11:10:7:10:11:12:11:10:7:6:7:6:9:6:9:6:1:2:1:6:7:10:11:8:11:10:11:10:7:10:11:12:11:10:7:10:7:10:7:6:7:10:11 ', 'True…
8	14	66	631	59	0.8939393939393939	2.1359535485989185	0.8595709415406599	23.658050847457634	2655.8250000000016	0.1700637278137673:0.14931268762837732:0.0031073892663401274:0.13219571285616474:0.22473271185548008:0.06520250697845895:0.046136830462948336:0.014220255964607362:0.023542423763627744:0.028282509085163533:0.037130668352030334:0.10607257597303418	['True1:1:6:1:2:1:6:9:6:9:6:1:2:1:6:1:2:1:2:1:6:1:6:7:6:7:6:9:6:9:6:7:6:7:6:7:6:7:6:7:10:11:10:7:10:7:10:11:8:11:8:11:8:11:10:11:10:11:8:11:12:11:12:11:8:11:8:11:8:11:8:11:10:11:10:11:8:11:12:11:8:11:12:11:12:11:12:11:12:11:8:11:12:5:12:11:10:11:8:11:12:11:10:7:10:7:6:7:10:11:12:5:3 ', 'False1:2:1:2:1:2:1:2:1:2:1:6:9:6:9:6:9:6:9:6:9:6:7:6:9:6:9:6:9:6:9:6:1:2:1:6:9:6:1:6:1:2:1:6:9:6:9:6:7:10:7:10:…
8	18	38	329	32	0.8421052631578947	1.872371942967348	0.7534979002640156	23.32628125	1826.4409999999998	0.08835573940020683:0.08479834539813857:0.0013236814891416752:0.001034126163391934:0.1540020682523268:0.24157187176835573:0.014188210961737332:0.0009927611168562564:0.23578076525336092:0.014725956566701138:0.009307135470527405:0.15391933815925543	['True1:6:1:6:9:6:9:6:9:6:7:10:7:10:7:10:7:10:11:12:5:3 ', 'True1:2:1:2:1:6:1:2:1:6:1:2:1:6:1:6:9:6:9:6:9:6:9:6:7:10:11:10:11:12:11:10:7:6:1:6:9:6:7:10:7:6:1:2:1:2:1:6:9:6:1:2:1:6:9:6:1:6:1:2:1:2:1:6:7:10:11:12:5:4:5:4:5:3 ', 'True1:6:1:2:1:2:1:2:1:2:1:2:1:6:9:6:1:2:1:2:1:2:1:2:1:2:1:2:1:2:1:2:1:2:1:2:1:6:9:6:7:6:9:6:9:6:1:2:1:2:1:2:1:6:1:6:1:6:1:6:1:6:9:6:7:10:11:10:7:10:11:10:11:12:11:8:11:10:1…
8	18	43	780	29	0.6744186046511628	2.3148788138040692	0.9315757652310854	39.8743448275862	3600.0	0.09155495411680128:0.08251927658194838:0.0004087904032928772:0.04094952143330373:0.04218998886398557:0.15759574857980577:0.13112304591139115:0.07351179148870188:0.11186760829421633:0.1308270252745239:0.08907401925543762:0.04837822979659153	['True1:6:7:6:7:10:11:10:11:12:11:12:5:12:11:12:5:12:5:12:11:12:5:12:11:10:7:6:9:6:9:6:9:6:7:10:11:10:11:10:11:12:11:12:5:4:5:4:5:4:5:3 ', 'True1:6:1:6:1:2:1:6:7:10:7:10:7:10:11:12:5:3 ', 'True1:2:1:6:9:6:7:10:7:6:7:6:7:10:11:10:11:8:11:8:11:10:7:10:7:10:7:6:9:6:1:2:1:6:9:6:7:6:7:10:11:10:7:10:11:10:7:10:11:12:5:12:11:12:11:12:11:12:11:8:11:12:5:3 ', 'True1:2:1:2:1:6:9:6:9:6:1:6:7:10:7:10:11:10:1…
8	18	49	803	38	0.7755102040816326	2.1478035027724425	0.8643397139106542	43.654263157894746	3600.0000000000005	0.14304604326303655:0.06708144029294094:0.0006441988200990032:0.09327320811012409:0.0944768427476775:0.21241608462738185:0.09081508103343053:0.0005763884179833187:0.17713772292669697:0.04995931375873059:0.023428493930969012:0.04714518207092968	['True1:1:2:1:2:1:6:7:10:7:10:11:8:11:12:5:3 ', 'True1:2:1:2:1:6:1:6:1:6:9:6:9:6:1:2:1:6:9:6:7:10:7:10:11:10:11:10:11:10:7:6:9:6:7:10:11:12:5:3 ', 'True1:6:7:6:9:6:7:6:9:6:7:10:7:10:11:10:7:6:1:6:1:2:1:2:1:6:1:2:1:6:9:6:7:6:7:10:7:10:7:10:7:6:9:6:7:10:7:10:7:10:7:10:11:12:11:12:5:3 ', 'True1:2:1:6:7:10:11:8:11:10:7:6:9:6:1:2:1:2:1:6:1:2:1:2:1:2:1:6:9:6:1:2:1:2:1:2:1:6:7:10:11:10:11:8:11:10:7:10:7…
8	18	20	225	19	0.95	1.0402575956922082	0.4186304526896243	38.19821052631579	905.766	0.4680681478529441:0.46179137192388164:0.001892995915114078:0.00019926272790674504:0.0025904154627876858:0.01504433595695925:0.010660555943010859:0.003985254558134901:0.004383780013948391:0.010162399123243997:0.014346916409285643:0.006874564112782704	['True1:1:2:1:2:1:6:1:6:1:6:7:6:1:6:9:6:1:2:1:6:9:6:7:6:9:6:9:6:1:2:1:6:7:6:7:10:7:10:11:12:11:10:7:10:7:6:7:10:11:12:5:3 ', 'True1:2:1:6:7:10:11:12:5:3 ', 'True1:6:7:10:11:8:11:10:11:10:11:10:7:6:9:6:1:2:1:6:1:6:1:2:1:6:9:6:7:10:7:10:7:6:9:6:1:6:1:6:1:6:7:10:7:10:11:8:11:12:5:3 ', 'True1:2:1:2:1:2:1:2:1:6:7:10:7:10:7:10:11:12:11:8:11:10:7:6:9:6:9:6:1:2:1:2:1:2:1:2:1:2:1:2:1:2:1:6:7:6:7:6:9:6:7:6…
8	18	86	832	77	0.8953488372093024	2.211678321292549	0.8900448318576628	26.490584415584408	3599.9999999999986	0.0565652266439668:0.03685890615024473:0.0032772930410725687:0.1601617365396893:0.17161098105979997:0.18872100446903597:0.051330070227708025:0.033198552883592254:0.14564801021493934:0.05754415833155991:0.0565652266439668:0.03851883379442435	['True1:2:1:2:1:6:9:6:7:6:7:10:7:10:7:10:11:8:11:8:11:10:11:8:11:12:11:8:11:8:11:10:7:10:7:6:7:6:7:6:7:10:11:10:11:8:11:12:5:4:5:4:5:4:5:4:5:4:5:4:5:4:5:3 ', 'True1:2:1:2:1:6:9:6:9:6:1:2:1:2:1:2:1:6:9:6:9:6:7:10:11:12:11:8:11:8:11:12:11:8:11:10:11:8:11:10:11:12:5:3 ', 'True1:2:1:2:1:6:1:6:7:10:7:6:7:6:9:6:7:10:11:8:11:10:11:10:11:10:7:10:7:10:11:12:11:8:11:12:11:10:11:8:11:12:5:3 ', 'True1:6:9:6:…
8	18	6	165	4	0.6666666666666666	0.8650755776383652	0.34813202246940306	73.76400000000001	655.056	0.4869123252858958:0.4832274459974587:0.0005082592121982211:0.0007623888182973316:0.0013977128335451081:0.009275730622617535:0.005717916137229987:0.0007623888182973316:0.002668360864040661:0.0038119440914866584:0.0035578144853875477:0.0013977128335451081	['True1:1:2:1:6:9:6:9:6:9:6:1:2:1:2:1:6:7:10:7:10:11:10:11:10:11:8:11:10:7:6:7:10:11:8:11:10:11:12:11:12:11:12:5:4:5:4:5:4:5:4:5:3 ', 'True1:6:7:6:9:6:9:6:9:6:1:6:7:6:1:2:1:2:1:6:7:6:7:6:7:6:7:6:7:6:7:6:7:6:7:6:7:6:7:10:7:6:1:6:9:6:1:2:1:6:9:6:7:10:7:6:1:6:1:6:7:10:11:12:5:4:5:3 ', 'True1:2:1:2:1:6:7:6:7:6:1:2:1:6:9:6:9:6:7:6:1:2:1:2:1:2:1:6:9:6:1:2:1:2:1:6:7:6:7:10:11:12:11:8:11:10:7:10:11:10:11…
8	18	56	569	43	0.7678571428571429	2.2853005589964233	0.9196725998505391	32.97372093023256	3600.0	0.1421645885286783:0.13077306733167082:0.00085785536159601:0.12943640897755612:0.13081296758104738:0.059351620947630926:0.06433915211970075:0.06619451371571072:0.0508927680798005:0.10088778054862843:0.11241895261845386:0.011870324189526184	['True1:2:1:2:1:2:1:6:9:6:9:6:9:6:9:6:1:2:1:2:1:6:1:2:1:2:1:6:9:6:9:6:1:6:7:6:9:6:7:10:11:12:5:12:11:8:11:10:7:6:9:6:1:6:7:10:11:10:11:10:11:8:11:8:11:8:11:10:7:10:7:10:11:12:11:12:5:3 ', 'False1:6:1:6:9:6:9:6:9:6:9:6:7:6:9:6:9:6:9:6:9:6:9:6:7:6:7:10:11:10:7:10:11:12:5:12:11:10:7:6:9:6:1:2:1:2:1:6:9:6:9:6:1:6:9:6:1:2:1:2:1:2:1:2:1:2:1:6:1:6:1:6:7:10:7:6:1:2:1:2:1:2:1:2:1:2:1:6:1:6:1:6:7:10:11:12:…
8	18	37	874	22	0.5945945945945946	2.149586557600966	0.8650572679598881	44.07445454545455	3599.9999999999995	0.11672200823482534:0.07844335237083278:0.0005844069597556117:0.003931465001992296:0.004914331252490371:0.08444680568468588:0.15808208261389295:0.10017266569265507:0.034081551334838624:0.11778456634347191:0.20573781378669145:0.09509895072386772	['True1:1:2:1:6:1:2:1:2:1:6:7:10:7:10:7:6:1:6:7:6:7:6:9:6:1:2:1:6:9:6:9:6:7:6:1:6:7:6:1:2:1:2:1:6:1:2:1:6:1:6:7:6:7:10:7:6:9:6:1:6:7:10:11:8:11:12:11:8:11:8:11:8:11:8:11:8:11:12:11:10:11:10:7:6:1:6:1:6:9:6:9:6:1:2:1:6:9:6:7:10:7:10:11:10:7:6:1:2:1:6:7:10:11:12:5:3 ', 'True1:6:7:10:7:10:11:10:7:6:1:2:1:2:1:2:1:6:1:6:1:6:9:6:7:6:9:6:7:6:1:6:7:10:7:10:11:8:11:10:7:6:1:6:9:6:9:6:7:10:7:10:11:8:11:10:…
8	18	36	747	23	0.6388888888888888	1.917849260207836	0.771799319049453	59.572956521739144	3600.0	0.20986214937247102:0.16720389548041972:0.0007886976201906591:0.0013716480351141896:0.003086208079006927:0.2302654138947946:0.1886016048282011:0.041115149852547835:0.05654619024758247:0.05116247170975927:0.047356148412317396:0.002640422467594815	['False1:1:6:9:6:7:6:7:10:7:10:11:12:5:12:11:10:11:12:11:12:11:8:11:8:11:12:5:12:5:12:11:8:11:10:7:6:1:2:1:2:1:2:1:6:1:2:1:6:9:6:9:6:9:6:7:6:9:6:9:6:7:10:7:10:7:6:9:6:1:2:1:2:1:6:7:6:1:6:1:2:1:2:1:2:1:6:1:2:1:2:1:6:1:2:1:2:1:2:1:2:1:6:7:10:11:8:11:10:11:10:7:6:9:6:1:6:1:2:1:6:9:6:1:6:1:2:1:6:1:2:1:6:7:10:7:6:9:6:1:2:1:6:1:6:9:6:9:6:7:6:9:6:7:6:7 ', 'True1:6:9:6:7:10:11:10:11:8:11:12:5:4:5:12:11:8…
8	18	24	636	6	0.25	1.5793615720535263	0.6355818526173889	71.85116666666667	3600.0	0.26847060394618233:0.2537809234467332:0.00010015691249624411:0.0001669281874937402:0.0004173204687343505:0.22670517143524854:0.12674857276399693:0.0003505491937368544:0.12100624311421226:0.0008012552999699529:0.0010182619437118152:0.0004340132874837245	['True1:1:6:7:6:9:6:1:2:1:2:1:2:1:2:1:2:1:2:1:6:1:6:7:10:11:8:11:8:11:10:11:8:11:10:11:12:5:4:5:12:11:10:11:8:11:10:11:8:11:10:7:10:7:6:1:2:1:6:9:6:7:6:1:6:9:6:9:6:9:6:7:10:11:10:11:12:5:4:5:4:5:12:5:12:11:12:11:10:7:6:9:6:1:6:7:10:11:12:11:8:11:8:11:12:11:10:11:8:11:10:11:12:5:12:5:4:5:12:11:10:11:8:11:12:11:10:11:8:11:12:11:8:11:12:11:12:5:3 ', 'True1:2:1:2:1:6:1:6:1:6:9:6:1:2:1:2:1:2:1:6:7:6:7…
9	2	4	83	4	1.0	1.937586252357539	0.8414830176104806	15.2775	61.11	0.1782178217821782:0.009900990099009901:0.22772277227722773:0.06930693069306931:0.2376237623762376:0.0891089108910891:0.09900990099009901:0.039603960396039604:0.04950495049504951:0.0	['True1:1:3:1:3:4:3:1:3:4:9:8 ', 'True1:3:5:6:5:6:5:3:1:3:4:9:4:9:8 ', 'True1:3:5:7:5:6:5:3:1:3:4:3:1:3:1:3:4:9:8 ', 'True1:5:3:6:5:7:5:7:5:6:5:7:5:6:5:7:5:7:5:6:5:3:1:2:1:3:1:5:3:3:1:3:1:5:3:7:5:7:5:6:5:7:5:6:5:7:5:3:1:3:1:3:4:9:8 ']
9	2	4	535	3	0.75	1.7909561690735067	0.7778023815592112	48.61333333333332	325.84000000000003	0.22280130293159608:0.23648208469055373:0.21954397394136807:0.05667752442996743:0.06123778501628664:0.005863192182410423:0.004560260586319218:0.001954397394136808:0.020846905537459284:0.1700325732899023	['True1:3:5:7:5:3:5:3:1:3:1:3:1:3:4:9:8 ', 'False1:3:5:3:4:9:4:3:1:2:1:2:1:3:1:2:10:2:10:2:1:2:1:2:10:2:1:3:1:3:1:2:1:2:10:2:10:2:10:2:1:2:1:2:10:2:10:2:10:2:10:2:10:2:2:10:1:2:2:10:1:3:1:3:5:3:1:2:2:10:10:2:10:2:2:10:10:2:2:10:1:3:1:3:1:2:10:2:2:10:10:2:10:2:1:3:1:2:1:3:5:3:1:3:1:2:3:4:3:1:2:3:4:3:2:1:3:1:2:10:2:10:2:10:2:2:10:1:3:5:3:1:3:4:9:4:9:4:9:4:9:4:3:1:3:1:2:10:2:10:2:10:2:10:2:2:10:10:2…
9	2	2	21	2	1.0	1.700164942414579	0.7383722528160115	4.654999999999999	9.309999999999999	0.1875:0.0625:0.125:0.25:0.0:0.0:0.0:0.125:0.25:0.0	['True1:2:1:3:4:9:4:9:4:9:8 ', 'True1:3:4:9:8 ']
9	2	5	186	5	1.0	1.8861361211476784	0.8191385095328398	28.044600000000003	140.223	0.3128491620111732:0.13966480446927373:0.22625698324022347:0.0223463687150838:0.12011173184357542:0.055865921787709494:0.05307262569832402:0.013966480446927373:0.01675977653631285:0.03910614525139665	['True1:3:1:3:1:2:10:2:1:2:1:3:1:2:1:2:1:2:1:2:10:2:10:2:10:2:1:3:1:3:4:3:1:3:1:3:1:3:1:3:1:3:1:3:1:3:1:2:1:3:1:3:1:3:1:3:1:3:1:3:1:3:1:3:1:2:1:3:1:2:1:2:10:2:1:3:1:3:1:3:1:1:3:3:1:3:4:3:4:9:8 ', 'True1:2:1:3:1:3:5:6:5:7:5:7:5:6:5:7:5:6:5:7:5:6:5:7:5:6:5:6:5:7:5:7:5:7:5:6:5:6:5:7:5:7:5:3:4:9:4:9:8 ', 'True1:3:1:3:1:3:1:3:5:6:5:7:6:5:5:7:5:6:5:7:5:6:5:7:5:7:5:6:5:7:5:7:5:7:5:5:6:5:7:5:6:5:6:5:6:5:…
9	2	5	137	5	1.0	1.8617349578361688	0.8085412189546312	22.2214	111.107	0.185:0.275:0.165:0.06:0.06:0.005:0.0:0.025:0.04:0.185	['True1:3:1:2:10:2:1:2:1:2:10:2:1:2:1:2:10:2:10:2:10:2:10:2:1:3:5:3:1:3:5:3:4:3:5:3:1:3:1:3:4:9:8 ', 'True1:2:10:2:1:2:10:2:10:2:10:2:10:2:10:2:1:2:1:2:1:3:1:2:10:2:10:2:10:2:1:3:4:9:4:9:8 ', 'True1:3:5:3:4:3:4:9:8 ', 'True1:2:1:2:10:2:10:2:1:3:5:3:5:3:1:2:1:3:5:3:1:3:5:3:1:2:1:2:1:3:1:3:1:2:10:10:2:2:10:10:2:2:10:2:10:2:10:10:2:2:10:2:10:2:10:2:1:3:1:2:10:10:2:2:10:2:10:2:1:3:5:3:5:6:5:3:1:3:4:9…
9	2	2	17	2	1.0	1.5890269151739727	0.6901056208558028	4.454	8.908	0.16666666666666666:0.0:0.16666666666666666:0.25:0.0:0.0:0.0:0.16666666666666666:0.25:0.0	['True1:3:4:9:4:9:8 ', 'True1:3:4:9:8 ']
9	2	3	107	3	1.0	1.8455557478829794	0.8015146773504068	29.161999999999995	87.48599999999999	0.19424460431654678:0.07194244604316546:0.3237410071942446:0.19424460431654678:0.05755395683453238:0.007194244604316547:0.007194244604316547:0.02158273381294964:0.07913669064748201:0.04316546762589928	['True1:3:1:3:1:3:1:3:4:3:5:3:4:9:4:3:1:3:1:3:1:3:4:3:5:3:4:3:1:3:4:9:4:3:4:9:4:3:5:3:1:3:5:6:5:7:5:3:5:3:1:3:1:3:1:3:1:3:1:3:5:3:1:3:4:9:4:3:4:3:4:3:1:2:1:2:10:2:10:2:1:3:4:9:8 ', 'True1:4:3:9:4:3:4:3:4:3:4:9:8 ', 'True1:3:4:9:4:3:1:3:1:2:1:3:4:3:1:2:10:2:10:2:10:2:10:2:1:3:1:4:3:9:4:3:1:4:3:9:4:3:4:9:8 ']
9	2	4	41	4	1.0	1.7009644865496039	0.7387194904218909	5.37275	21.491	0.16666666666666666:0.023809523809523808:0.2619047619047619:0.2619047619047619:0.023809523809523808:0.0:0.0:0.09523809523809523:0.16666666666666666:0.0	['True1:3:4:3:4:9:8 ', 'True1:3:4:3:5:3:4:9:4:9:4:9:4:9:8 ', 'True1:2:1:3:1:3:4:3:4:9:8 ', 'True1:3:1:3:4:3:4:9:8 ']
9	2	4	92	4	1.0	2.134091409848006	0.9268241231741199	20.183750000000003	80.73500000000001	0.16071428571428573:0.11607142857142858:0.10714285714285714:0.1875:0.09821428571428571:0.026785714285714284:0.0625:0.03571428571428571:0.16964285714285715:0.03571428571428571	['True1:2:1:2:10:2:1:3:4:9:4:9:8 ', 'True1:3:5:7:5:7:5:7:5:6:5:7:5:6:5:7:5:7:5:6:5:7:5:3:4:9:4:9:4:9:4:9:4:9:8 ', 'True1:3:1:2:1:2:1:2:1:2:1:3:1:3:4:9:4:9:4:9:4:9:4:9:9:4:4:9:4:3:1:2:10:2:1:2:10:2:1:2:10:2:1:3:4:9:4:9:9:4:8 ', 'True1:3:4:3:1:3:1:3:4:9:4:9:8 ']
9	2	4	591	3	0.75	1.9406317080106976	0.8428056421955284	70.612	391.836	0.11748251748251748:0.23682983682983683:0.11888111888111888:0.013053613053613054:0.16876456876456877:0.0993006993006993:0.05081585081585081:0.0013986013986013986:0.006993006993006993:0.1864801864801865	['False1:2:10:2:10:2:10:2:10:2:1:3:1:2:10:2:1:2:10:2:10:2:1:2:1:2:10:2:10:2:1:3:5:6:5:6:5:3:1:2:10:2:10:2:10:2:10:2:10:2:1:2:10:2:10:2:10:2:10:2:10:2:10:2:10:2:1:2:10:2:10:2:10:2:10:10:2:2:10:1:2:10:2:10:2:1:2:10:2:10:2:1:3:5:6:5:7:5:6:5:3:5:6:5:6:5:7:5:6:5:3:5:6:5:6:5:3:1:2:10:2:10:1:2:10:2:10:2:10:2:1:2:10:2:10:2:10:2:10:2:10:2:10:10:2:10:2:10:10:2:10:2:10:2:10:10:2:1:2:2:10:10:2:1:1:2:10:2:10:…
9	6	12	235	12	1.0	1.3876311243873518	0.6026405402386317	33.885666666666665	406.628	0.40169823644676683:0.41410842586544744:0.045068582625734814:0.03200522534291313:0.02939255388634879:0.009797517962116264:0.0045721750489875895:0.007838014369693011:0.016982364467668192:0.038536903984323974	['True1:2:10:2:1:2:10:2:10:2:1:3:5:6:5:7:5:3:1:2:1:3:5:6:5:6:5:6:5:6:5:3:1:3:5:3:4:9:4:3:5:3:1:3:4:9:4:9:4:9:4:9:8 ', 'True1:2:1:2:1:3:4:9:4:3:4:3:4:3:5:3:4:9:4:3:4:3:4:3:4:3:5:6:5:3:5:7:5:3:1:3:4:3:1:3:5:3:4:3:4:9:8 ', 'True1:2:10:2:10:2:1:3:1:2:1:3:4:3:5:7:5:6:5:3:5:7:5:6:5:6:5:7:5:3:4:3:5:7:5:3:4:3:1:3:5:6:5:3:5:3:4:9:4:9:4:9:8 ', 'True1:2:10:2:10:2:10:2:1:2:1:2:10:2:10:2:1:3:1:3:4:3:5:3:4:9:4…
9	6	3	44	3	1.0	2.0175272762230194	0.8762009631529549	14.225999999999999	42.678	0.18181818181818182:0.16363636363636364:0.21818181818181817:0.14545454545454545:0.09090909090909091:0.01818181818181818:0.0:0.05454545454545454:0.07272727272727272:0.05454545454545454	['True1:3:5:3:5:6:5:3:4:9:8 ', 'True1:3:4:3:4:3:1:2:1:2:10:2:1:3:4:3:5:3:4:9:8 ', 'True1:2:1:2:1:2:10:2:10:2:1:2:1:3:5:3:4:9:4:3:4:9:8 ']
9	6	5	118	5	1.0	1.9920288799749453	0.8651271503650337	41.773399999999995	208.867	0.08071748878923767:0.04035874439461883:0.17488789237668162:0.08520179372197309:0.3004484304932735:0.16143497757847533:0.07174887892376682:0.02242152466367713:0.04035874439461883:0.02242152466367713	['True1:2:1:3:5:6:5:6:5:6:5:6:5:6:5:6:5:3:1:2:10:2:10:2:10:2:1:2:10:2:10:2:1:3:5:6:5:6:5:3:4:3:4:9:8 ', 'True1:3:5:7:5:7:5:6:5:6:5:3:4:3:1:3:5:6:5:7:5:7:5:6:5:6:5:3:5:6:5:6:5:6:5:6:5:7:5:3:4:3:4:9:4:3:5:6:5:3:1:3:5:7:5:7:5:6:5:3:4:9:4:3:5:6:5:6:5:6:5:6:5:7:5:6:5:3:4:9:4:9:8 ', 'True1:3:1:3:1:3:5:6:5:6:5:7:5:6:5:6:5:7:5:7:5:3:5:7:5:3:5:6:5:3:1:3:4:3:5:6:5:7:5:7:5:3:5:3:4:3:4:3:4:9:4:3:1:3:1:2:1:3:…
9	6	4	116	3	0.75	1.9094202974855146	0.8292506988320244	15.213666666666668	225.64100000000002	0.10975609756097561:0.044715447154471545:0.21544715447154472:0.06097560975609756:0.3130081300813008:0.08130081300813008:0.12601626016260162:0.012195121951219513:0.024390243902439025:0.012195121951219513	['False1:3:5:6:5:3:1:3:1:3:5:3:1:3:5:3:1:2:1:2:10:2:10:2:1:3:5:7:5:3:5:6:5:7:5:6:5:3:4:3:5:6:5:3:5:6:5:7:5:7:5:7:5:6:5:7:5:6:5:7:5:6:5:6:5:7:5:3:1:3:1:3:5:6:5:6:5:7:5:7:5:7:5:6:5:6:5:7:5:3:5:7:5:3:5:7:5:6:5:7:5:7:5:7:5:7:5:7:5:3:5:3:5:6:5:3:4:3:5:7:5:6:5:7:5:6:5:3:1:2:1:2:1:2:1:3:4:3:4:3:4:9:4:9:4:3:5:6:5:7:5:3:5:6:5:3:5:3:1:3:5:3:5:7:5:7:5:3:4:3:5:7:5:3:1:2:10 ', 'True1:3:5:7:5:3:4:9:8 ', 'True1…
9	6	10	178	10	1.0	1.1068370955536169	0.480693242964758	35.4954	354.95399999999995	0.44735729386892176:0.4625792811839323:0.02029598308668076:0.011416490486257928:0.019027484143763214:0.011416490486257928:0.002959830866807611:0.004228329809725159:0.006765327695560253:0.013953488372093023	['True1:3:1:2:10:2:1:2:1:2:10:2:10:2:1:3:4:9:4:3:4:9:8 ', 'True1:2:10:2:10:2:10:2:1:3:5:7:5:6:5:6:5:6:5:6:5:6:5:6:5:7:5:3:1:2:10:2:1:3:4:3:4:3:5:6:5:7:5:3:5:3:5:7:5:6:5:6:5:6:5:3:5:3:1:3:1:2:1:3:1:3:4:9:4:9:8 ', 'True1:2:1:2:1:2:1:3:5:6:5:7:5:6:5:6:5:3:4:9:8 ', 'True1:2:1:3:4:3:1:3:1:3:4:9:8 ', 'True1:3:4:9:8 ', 'True1:3:4:3:1:2:1:2:1:2:1:2:10:2:1:2:1:2:1:2:1:2:1:2:1:2:1:2:1:2:1:2:1:2:1:2:1:2:1:2…
9	6	9	236	9	1.0	1.9142048484909904	0.8313286029320872	47.943444444444445	431.491	0.059046177138531414:0.0643451930355791:0.21120363361090083:0.1809235427706283:0.21347464042392128:0.0174110522331567:0.198334595003785:0.006813020439061317:0.016654049962149888:0.03179409538228615	['True1:3:5:7:5:3:4:3:4:3:5:3:4:3:5:7:5:6:5:6:5:7:5:6:5:7:5:3:4:3:5:7:5:6:5:3:5:3:1:2:1:2:1:2:1:2:1:2:10:2:10:2:1:3:1:2:1:3:4:9:4:9:8 ', 'True1:2:1:2:10:2:10:2:10:2:1:2:10:2:1:3:1:3:4:3:4:9:4:3:1:3:1:2:10:2:10:2:10:2:10:2:10:2:10:2:10:2:1:2:1:3:1:3:1:3:4:9:4:3:5:7:5:6:5:6:5:3:5:6:5:3:4:9:8 ', 'True1:2:10:2:1:2:1:2:1:2:10:2:1:2:10:2:10:2:10:2:1:3:5:7:5:7:5:3:5:6:5:3:5:3:1:2:10:2:1:3:1:3:1:3:1:3:4:…
9	6	5	139	4	0.8	1.0793757122960992	0.4687669157505877	31.60725	306.42900000000003	0.016815034619188922:0.4629080118694362:0.01730959446092977:0.009396636993076163:0.019782393669634024:0.004945598417408506:0.009891196834817012:0.0019782393669634025:0.0034619188921859545:0.45351137487636006	['True1:2:1:2:1:3:4:3:4:3:5:7:5:6:5:3:5:7:5:3:1:3:4:9:8 ', 'False1:2:10:2:10:2:10:2:10:2:1:2:10:2:10:2:10:2:10:2:10:2:1:3:4:3:5:7:5:6:5:7:5:7:5:6:5:7:5:3:5:7:5:7:5:7:5:6:5:3:1:2:1:2:1:3:4:3:5:3:4:3:5:7:5:6:5:6:5:3:4:9:4:3:1:3:1:2:10:2:10:2:1:3:1:3:5:7:5:7:5:7:5:6:5:3:5:3:1:2:10:2:1:3:1:2:10:2:10:2:10:2:10:2:10:2:10:2:10:2:10:2:10:2:10:2:10:2:10:2:10:2:10:2:10:2:10:2:10:2:10:2:10:2:10:2:10:2:10:2:…
9	6	11	178	11	1.0	2.1064636229187563	0.914825527763548	24.51763636363637	269.6940000000001	0.1095890410958904:0.08493150684931507:0.1726027397260274:0.08493150684931507:0.2602739726027397:0.08767123287671233:0.08767123287671233:0.030136986301369864:0.052054794520547946:0.030136986301369864	['True1:2:1:3:5:6:5:3:4:9:8 ', 'True1:3:5:7:5:3:5:3:5:7:5:6:5:7:5:6:5:6:5:6:5:3:5:7:5:6:5:7:5:6:5:7:5:6:5:7:5:7:5:7:5:3:4:3:4:3:5:6:5:6:5:7:5:3:4:3:5:7:5:7:5:3:1:2:1:2:10:2:10:2:10:2:1:3:5:3:4:9:4:9:8 ', 'True1:3:4:9:8 ', 'True1:3:1:3:4:3:4:9:4:3:1:2:1:2:10:2:1:2:10:2:1:3:5:3:5:3:5:7:5:7:5:7:5:3:5:6:5:7:5:7:5:6:5:3:1:2:10:2:1:3:4:3:5:7:5:7:5:6:5:7:5:6:5:3:4:9:8 ', 'True1:2:1:2:1:3:4:9:4:9:8 ', 'T…
9	6	7	152	7	1.0	2.144324160720735	0.9312681504128368	39.248	274.736	0.15755627009646303:0.19935691318327975:0.12540192926045016:0.07717041800643087:0.15434083601286175:0.07717041800643087:0.04180064308681672:0.022508038585209004:0.04501607717041801:0.09967845659163987	['True1:2:1:2:10:2:10:2:10:2:1:2:1:3:1:3:4:3:4:9:4:3:4:3:1:3:1:3:4:3:4:9:4:9:4:9:4:3:4:3:5:6:5:3:5:3:4:3:1:2:1:2:1:2:10:2:1:2:1:2:10:2:10:2:10:2:1:3:5:7:5:6:5:6:5:6:5:6:5:6:5:7:5:6:5:7:5:6:5:6:5:3:4:9:8 ', 'True1:2:10:2:1:2:10:2:1:3:5:6:5:7:5:7:5:6:5:7:5:3:4:9:8 ', 'True1:2:1:3:1:3:4:3:4:9:8 ', 'True1:2:1:3:5:3:1:3:4:9:8 ', 'True1:2:10:2:1:3:4:9:8 ', 'True1:2:10:2:10:2:1:2:10:2:1:3:5:6:5:6:5:7:5:…
9	6	4	163	3	0.75	1.1934304488654892	0.5183002584776029	52.04266666666666	336.128	0.4391184573002755:0.03746556473829201:0.4413223140495868:0.013223140495867768:0.022589531680440773:0.007162534435261708:0.009917355371900827:0.001652892561983471:0.006060606060606061:0.021487603305785124	['True1:2:1:3:4:9:4:3:5:7:5:3:1:2:1:3:4:3:1:2:10:2:10:2:1:2:1:3:4:3:1:2:10:2:10:2:10:2:1:3:4:3:5:7:5:3:1:2:1:3:1:2:10:2:10:2:10:2:1:3:5:7:5:6:5:3:4:3:4:3:4:9:8 ', 'False1:2:10:2:10:2:1:2:1:3:5:6:5:7:5:7:5:6:5:6:5:7:5:7:5:7:5:6:5:7:5:7:5:6:5:7:5:6:5:6:5:6:5:3:1:2:10:2:1:2:10:2:1:2:10:2:10:2:1:2:1:2:1:3:1:2:1:2:1:2:10:2:1:2:1:3:4:9:4:9:4:3:4:3:1:2:1:2:10:2:10:2:10:2:10:2:10:2:10:2:10:2:10:2:1:2:1:2…
9	10	28	1053	9	0.32142857142857145	1.9026697518987234	0.8263189741338447	25.11611111111111	3600.0	0.19749964634318856:0.16998514641391993:0.17102843400763898:0.09580563021643797:0.16547602206818504:0.00625972556231433:0.14947305135096903:0.00015914556514358468:0.0002121940868581129:0.044101004385344464	['True1:2:10:2:10:2:1:2:10:2:1:2:1:2:1:2:10:2:1:3:4:9:8 ', 'True1:3:1:3:4:3:5:3:5:7:5:6:5:3:5:7:5:6:5:6:5:7:5:7:5:6:5:3:4:9:8 ', 'False1:2:10:2:1:3:1:3:4:3:1:3:1:3:4:3:4:3:1:2:1:2:1:3:4:3:5:7:5:7:5:6:5:7:5:3:1:2:1:2:10:2:10:2:1:2:1:2:10:2:1:2:1:2:10:2:10:2:1:2:1:2:10:2:1:2:1:3:1:3:4:9:4:3:5:3:4:3:5:7:5:7:5:6:5:3:5:6:5:3:5:6:5:6:5:7:5:7:5:7:5:7:5:3:5:6:5:6:5:3:1:2:1:2:1:3:5:7:5:6:5:7:5:7:5:7:5:6:5…
9	10	4	103	4	1.0	2.1816120428627324	0.947462071868965	42.4165	169.666	0.10828025477707007:0.1464968152866242:0.14012738853503184:0.08280254777070063:0.20382165605095542:0.06369426751592357:0.07643312101910828:0.025477707006369428:0.05732484076433121:0.09554140127388536	['True1:1:3:5:6:5:7:5:3:5:7:5:3:5:7:5:3:5:7:5:3:5:7:5:6:5:6:5:6:5:6:5:6:5:6:5:7:5:7:5:7:5:6:5:3:4:9:8 ', 'True1:2:10:2:1:3:5:6:5:3:4:9:4:3:1:2:10:2:10:2:10:2:10:2:1:3:1:3:4:3:5:3:5:7:5:7:5:6:5:3:4:9:8 ', 'True1:2:10:2:1:2:10:2:1:2:10:2:1:3:1:3:5:3:4:9:8 ', 'True1:2:1:2:10:2:10:2:10:2:10:2:10:2:1:3:5:7:5:7:5:3:4:3:1:2:10:2:10:2:1:3:4:9:4:9:4:3:4:9:4:9:4:9:8 ']
9	10	40	1282	28	0.7	2.06346059321573	0.896149549258402	51.69714285714285	3599.9999999999995	0.08946910647977788:0.03637975445756532:0.15257752651122336:0.09699595222961897:0.1911651557220754:0.16380088984043087:0.1578797711838892:0.00046833706887900177:0.08413340915933497:0.02713009734720503	['True1:2:1:2:1:2:10:2:10:2:1:3:4:3:4:3:4:3:5:6:5:7:5:6:5:7:5:3:4:3:1:2:10:2:1:3:5:6:5:7:5:7:5:6:5:3:1:2:1:3:5:3:4:3:4:3:1:2:1:2:10:2:1:3:5:6:5:6:5:3:5:7:5:3:5:7:5:3:4:9:4:9:4:9:8 ', 'True1:2:10:2:10:2:10:2:10:2:10:2:10:2:1:2:10:2:1:3:5:7:5:6:5:3:5:7:5:6:5:7:5:3:1:2:1:2:1:2:1:2:10:2:1:3:1:2:10:2:10:2:10:2:1:2:1:2:10:2:10:2:1:2:1:3:4:9:4:9:4:3:5:3:4:3:1:3:5:3:4:9:4:9:8 ', 'True1:2:1:3:5:3:4:3:5:6:…
9	10	27	297	26	0.9629629629629629	1.6567470371061737	0.7195160961247731	28.706730769230756	926.3749999999997	0.0713495575221239:0.1277654867256637:0.33738938053097345:0.3163716814159292:0.028761061946902654:0.005807522123893806:0.01327433628318584:0.007190265486725664:0.009402654867256638:0.08268805309734513	['True1:1:2:1:3:5:3:5:6:5:6:5:6:5:7:5:7:5:7:5:3:1:2:10:2:1:2:1:3:5:6:5:3:5:6:5:3:5:6:5:7:5:3:1:2:1:2:10:2:10:2:10:2:10:2:10:2:1:2:10:2:10:2:10:2:10:2:10:2:10:2:10:2:10:2:10:2:1:3:1:2:10:2:10:2:1:2:1:2:1:3:5:7:5:3:5:6:5:3:4:9:8 ', 'True1:3:1:3:4:3:5:3:1:3:5:3:1:2:1:3:5:6:5:7:5:7:5:7:5:6:5:3:4:9:4:9:8 ', 'True1:2:10:2:10:2:10:2:1:2:1:2:10:2:10:2:10:2:10:2:10:2:1:3:4:3:4:3:5:6:5:7:5:6:5:7:5:6:5:3:4:…
9	10	11	189	11	1.0	2.0872998046020057	0.9065027872163867	44.80709090909091	492.87800000000004	0.17304492512479203:0.17470881863560733:0.16638935108153077:0.0632279534109817:0.18801996672212978:0.07653910149750416:0.04159733777038269:0.018302828618968387:0.03161397670549085:0.06655574043261231	['True1:2:1:2:10:2:10:2:1:3:5:7:5:3:4:3:4:3:5:6:5:3:5:3:4:9:8 ', 'True1:2:10:2:1:3:1:3:5:7:5:6:5:3:4:3:1:3:4:9:4:3:5:6:5:6:5:7:5:3:5:6:5:3:4:9:4:9:4:9:8 ', 'True1:3:1:3:1:3:4:9:8 ', 'True1:2:10:2:1:3:1:3:4:3:5:3:4:9:8 ', 'True1:2:1:2:1:3:4:9:4:9:4:9:8 ', 'True1:2:10:2:10:2:10:2:1:2:10:2:1:3:4:3:1:3:4:9:8 ', 'True1:3:4:9:8 ', 'True1:2:10:2:10:2:1:3:5:3:1:2:1:3:1:3:5:3:5:6:5:7:5:3:5:7:5:6:5:3:4:9:8…
9	10	17	203	17	1.0	2.1342109669050258	0.9268760461442561	25.050176470588237	425.853	0.15881326352530542:0.13263525305410123:0.14834205933682373:0.05235602094240838:0.21465968586387435:0.09773123909249563:0.06980802792321117:0.029668411867364748:0.03664921465968586:0.059336823734729496	['True1:3:5:7:5:7:5:7:5:7:5:6:5:3:4:9:8 ', 'True1:3:5:3:4:9:8 ', 'True1:2:1:3:1:2:1:3:4:9:8 ', 'True1:2:10:2:1:3:4:9:4:9:8 ', 'True1:3:1:2:1:3:5:6:5:6:5:7:5:6:5:6:5:6:5:7:5:3:5:3:4:9:4:3:5:6:5:7:5:6:5:6:5:3:5:3:5:6:5:7:5:6:5:7:5:3:1:2:1:2:1:3:1:3:4:9:8 ', 'True1:3:4:9:8 ', 'True1:3:1:3:1:2:1:2:10:2:1:2:1:3:1:3:1:3:5:3:5:3:4:3:1:3:1:2:10:2:1:2:1:3:4:9:8 ', 'True1:3:1:2:1:2:1:3:5:7:5:7:5:6:5:3:4:9:…
9	10	35	1278	23	0.6571428571428571	1.9829036173775805	0.8611640991730801	68.17286956521741	3599.9999999999995	0.13674747378907917:0.0638550215854642:0.18371364865505954:0.11473504435694293:0.2080269462498221:0.059348166421557:0.1725651121969733:0.0005455666777361355:0.0008064898714360264:0.0596565301959296	['True1:3:4:3:4:3:5:6:5:7:5:3:1:2:10:2:10:2:10:2:1:3:5:3:5:7:5:6:5:7:5:3:4:3:5:7:5:6:5:7:5:7:5:3:4:9:4:9:4:3:5:6:5:7:5:3:5:6:5:6:5:3:5:6:5:7:5:6:5:7:5:6:5:7:5:7:5:6:5:6:5:6:5:3:1:2:1:3:1:2:10:2:10:2:1:3:4:9:4:3:1:2:1:3:5:7:5:3:5:7:5:6:5:6:5:6:5:3:1:3:5:7:5:6:5:3:4:3:4:9:4:9:8 ', 'True1:3:5:7:5:7:5:7:5:7:5:7:5:6:5:6:5:6:5:6:5:3:1:2:1:2:1:3:5:7:5:3:4:3:1:2:1:3:1:3:4:3:1:2:10:2:10:2:10:2:10:2:1:3:1:…
9	10	15	199	14	0.9333333333333333	1.0404211866813098	0.4518491802309258	33.61035714285715	650.5450000000001	0.011977935382190701:0.02805358550039401:0.4677698975571316:0.007880220646178092:0.45437352245862883:0.0015760441292356187:0.001260835303388495:0.002206461780929866:0.004097714736012608:0.020803782505910164	['True1:1:3:5:3:5:3:4:9:8 ', 'True1:3:5:3:1:3:4:3:5:7:5:7:5:3:4:3:5:6:5:3:4:9:8 ', 'True1:2:1:2:10:2:1:2:1:2:10:2:10:2:10:2:1:2:10:2:10:2:10:2:10:2:1:3:4:3:5:3:5:3:5:6:5:3:1:3:5:6:5:3:5:3:4:9:4:9:8 ', 'True1:3:4:9:4:3:5:7:5:7:5:3:5:3:5:7:5:3:4:3:5:3:1:2:10:2:10:2:10:2:10:2:1:3:1:3:4:9:4:3:1:3:1:3:5:3:4:3:1:3:4:3:4:3:1:2:1:3:1:3:4:9:4:9:8 ', 'True1:2:1:3:4:3:5:3:5:3:5:6:5:3:4:9:8 ', 'True1:2:10:2:…
9	10	39	1570	28	0.717948717948718	1.9013678850370075	0.8257535805396288	58.64346428571429	3600.0000000000005	0.1844726897973205:0.06692287873582961:0.21770869117141875:0.15473634489866026:0.17947011336310545:0.0014599793885262796:0.008716935760906906:0.0006011679835108211:0.1324716592236345:0.05343953967708691	['True1:2:10:2:1:3:5:7:5:3:4:9:8 ', 'True1:3:1:3:4:9:8 ', 'False1:3:4:9:4:9:4:3:5:3:1:3:4:9:4:3:5:6:5:7:5:7:5:6:5:6:5:3:5:6:5:3:1:2:10:2:1:2:1:2:1:2:1:2:10:2:1:2:10:2:10:2:1:2:10:2:10:2:10:2:10:2:10:2:1:2:1:3:5:6:5:3:1:2:1:3:4:3:5:3:4:9:4:3:5:6:5:7:5:3:5:3:1:2:10:2:1:2:10:2:10:2:10:2:1:2:1:3:5:3:1:2:1:3:1:2:10:2:1:3:1:3:1:2:1:2:1:3:4:3:1:3:1:2:1:2:1:2:10:2:1:2:10:2:10:2:10:2:10:2:1:3:5:3:4:9:4:3:…
9	10	27	1857	10	0.37037037037037035	1.8797242994543306	0.8163538907524713	71.5201	3600.0	0.17023611643864808:0.16656011592720454:0.19143971359161233:0.08109576780462856:0.18895708136214465:0.05418105101649406:0.0002983420704939692:0.00010655073946213187:0.00018113625708562417:0.14694412479222607	['True1:1:2:10:2:1:3:1:2:10:2:10:2:10:2:1:2:1:3:4:9:4:3:5:3:5:6:5:3:1:3:1:3:5:3:5:6:5:7:5:6:5:3:4:9:8 ', 'True1:3:5:3:4:9:4:3:4:3:1:3:1:3:5:6:5:6:5:6:5:6:5:7:5:7:5:7:5:6:5:3:1:2:1:2:10:2:10:2:10:2:1:2:10:2:10:2:1:2:1:3:1:3:1:2:1:3:5:6:5:3:5:6:5:6:5:6:5:3:4:3:4:3:5:7:5:7:5:6:5:7:5:3:1:3:5:6:5:6:5:3:4:9:8 ', 'True1:3:4:9:8 ', 'True1:2:10:2:10:2:1:3:5:7:5:3:4:3:4:3:1:2:10:2:1:2:10:2:1:3:5:6:5:3:4:9:…
9	14	71	785	62	0.8732394366197183	2.0182115947585904	0.8764981589168175	32.768725806451606	3599.9999999999995	0.13000572712454292:0.1254680822943742:0.24939424644257457:0.15815674699325963:0.11643684743821314:0.034759240495176:0.06612626106876955:0.002731397858936517:0.012952112427860258:0.10396933785629323	['True1:1:2:10:2:1:3:1:3:4:3:1:2:10:2:1:3:1:2:10:2:10:2:1:3:4:3:1:2:10:2:10:2:1:2:10:2:10:2:10:2:10:2:1:2:1:3:5:7:5:3:4:9:4:3:5:6:5:7:5:7:5:6:5:6:5:3:4:3:1:2:10:2:1:2:10:2:1:2:10:2:10:2:10:2:10:2:1:3:5:7:5:7:5:7:5:3:4:3:5:3:5:3:1:2:10:2:10:2:1:3:1:2:10:2:1:2:1:3:1:3:5:3:4:3:4:9:8 ', 'True1:3:5:7:5:3:5:7:5:7:5:3:1:3:1:2:1:3:1:2:10:2:1:2:1:2:10:2:10:2:10:2:1:2:10:2:1:2:1:3:4:9:4:3:1:3:1:3:5:3:5:3:4…
9	14	39	835	29	0.7435897435897436	2.0629667618121927	0.8959350810048552	64.76203448275862	3599.999999999999	0.1443950786056049:0.19373718386876282:0.16665242652084758:0.06365345181134655:0.10035030758714969:0.05515208475734792:0.03943096377306904:0.0012388926862611073:0.05241797676008202:0.18297163362952837	['True1:1:2:10:2:10:2:1:3:4:3:5:7:5:7:5:3:5:6:5:3:4:3:5:6:5:3:5:6:5:3:4:3:1:3:5:6:5:6:5:6:5:6:5:7:5:6:5:3:1:2:10:2:10:2:1:2:10:2:10:2:10:2:1:2:10:2:10:2:10:2:1:2:1:2:10:2:10:2:10:2:1:3:4:3:4:3:5:3:4:9:4:9:8 ', 'True1:3:5:3:4:3:5:7:5:6:5:7:5:6:5:3:5:7:5:7:5:6:5:3:4:3:1:2:1:3:1:2:10:2:10:2:10:2:1:2:10:2:10:2:1:3:4:3:1:2:1:3:5:7:5:6:5:3:5:6:5:3:1:3:1:3:1:3:5:7:5:3:4:9:4:9:4:3:1:3:4:9:4:3:1:2:1:2:10:…
9	14	8	115	8	1.0	2.1100180085392135	0.9163691778250688	38.690250000000006	309.52200000000005	0.15434083601286175:0.09646302250803858:0.21221864951768488:0.08681672025723473:0.19614147909967847:0.09003215434083602:0.04823151125401929:0.02572347266881029:0.03858520900321544:0.05144694533762058	['True1:1:3:4:3:1:3:1:3:1:2:10:2:1:3:4:3:4:3:5:6:5:3:5:7:5:3:4:3:4:9:8 ', 'True1:3:5:3:1:2:1:2:1:3:1:2:1:2:1:3:1:2:10:2:1:3:1:3:1:2:10:2:1:3:4:9:8 ', 'True1:3:5:6:5:6:5:6:5:3:4:3:1:3:5:7:5:6:5:6:5:6:5:7:5:3:5:7:5:3:4:3:1:2:10:2:10:2:1:3:1:3:4:9:8 ', 'True1:2:1:2:10:2:1:3:1:3:4:3:1:3:4:9:8 ', 'True1:3:4:9:8 ', 'True1:3:4:9:8 ', 'True1:3:4:3:1:2:10:2:10:2:10:2:10:2:10:2:1:3:4:9:4:9:4:3:4:3:5:6:5:6:…
9	14	17	252	14	0.8235294117647058	1.6203408272987436	0.7037050800983942	39.979285714285716	1099.71	0.019979795712201143:0.012459310809293972:0.028959479178358963:0.3237175889549893:0.15018520597148952:0.1262767987428443:0.020765518015489953:0.0015714446065776182:0.312605230665619:0.0034796273431361544	['True1:3:4:9:4:3:1:2:10:2:10:2:10:2:10:2:10:2:10:2:1:2:1:2:10:2:10:2:1:3:1:3:1:3:5:6:5:7:5:3:1:3:5:3:5:6:5:3:5:6:5:6:5:7:5:7:5:7:5:6:5:6:5:7:5:3:1:3:5:3:4:3:4:3:4:9:8 ', 'True1:3:4:9:8 ', 'True1:3:5:6:5:6:5:3:1:2:1:3:1:2:10:2:10:2:1:3:4:9:8 ', 'True1:2:10:2:1:2:10:2:1:2:1:2:10:2:10:2:1:2:10:2:10:2:10:2:1:2:1:2:10:2:1:2:1:2:1:3:4:3:1:2:10:2:1:3:5:7:5:6:5:6:5:6:5:7:5:7:5:6:5:6:5:6:5:7:5:6:5:3:5:7:…
9	14	34	188	29	0.8529411764705882	1.5535444169397092	0.6746957676685204	16.0818275862069	1366.373	0.2974352177082643:0.10033799456557757:0.29958910464576843:0.19593743786864604:0.004572867651931871:0.001358605606733382:0.0016236993836569688:0.0009609649413480019:0.09768705679634171:0.0004970508317317251	['True1:2:10:2:1:2:10:2:1:2:1:2:10:2:1:3:1:3:1:3:5:7:5:3:4:3:1:3:4:9:4:9:8 ', 'True1:3:5:7:5:7:5:3:4:9:4:3:1:3:4:9:8 ', 'True1:3:4:9:8 ', 'True1:3:1:2:10:2:10:2:10:2:1:3:1:2:10:2:1:2:1:3:4:9:4:9:8 ', 'True1:2:10:2:10:2:10:2:1:2:10:2:10:2:1:2:1:3:1:2:10:2:1:3:5:6:5:7:5:7:5:7:5:7:5:3:5:6:5:7:5:6:5:6:5:3:4:9:8 ', 'True1:3:5:7:5:6:5:3:1:2:10:2:1:2:1:3:5:7:5:3:5:7:5:6:5:7:5:7:5:6:5:7:5:6:5:6:5:3:4:3:4…
9	14	6	135	6	1.0	2.1256569348030356	0.9231610772043386	56.9295	341.577	0.1574074074074074:0.15432098765432098:0.18209876543209877:0.08641975308641975:0.17592592592592593:0.05864197530864197:0.04938271604938271:0.018518518518518517:0.046296296296296294:0.07098765432098765	['True1:2:1:3:5:7:5:7:5:3:4:9:4:9:8 ', 'True1:3:5:3:1:3:1:3:5:6:5:3:1:2:10:2:1:2:10:2:10:2:1:3:4:9:4:9:8 ', 'True1:2:1:3:1:2:1:2:10:2:1:2:1:3:1:2:1:2:1:2:1:3:1:3:5:7:5:7:5:6:5:6:5:3:4:9:8 ', 'True1:2:10:2:10:2:10:2:1:3:5:6:5:3:5:3:4:3:4:3:4:9:4:3:1:2:10:2:10:2:10:2:10:2:1:3:5:7:5:3:1:3:5:7:5:7:5:3:5:7:5:3:5:6:5:6:5:3:1:3:4:9:8 ', 'True1:3:5:3:4:3:4:9:4:9:4:9:4:9:4:3:4:9:8 ', 'True1:3:5:7:5:6:5:3:…
9	14	43	793	30	0.6976744186046512	1.8190614745355993	0.7900083606336032	47.61386666666668	3599.9999999999995	0.169189160144006:0.2078415217352367:0.1670756389819276:0.015582740771256112:0.19842023248732782:0.012448281420716089:0.039565832601959484:0.0005373358886640038:0.0008955598144400064:0.18844369615446616	['True1:2:10:2:10:2:10:2:1:3:5:6:5:3:4:9:8 ', 'True1:2:10:2:10:2:10:2:10:2:10:2:1:2:1:2:1:3:4:9:8 ', 'True1:2:10:2:10:2:10:2:10:2:10:2:1:3:5:7:5:7:5:3:4:3:1:2:10:2:10:2:10:2:1:3:5:6:5:6:5:3:5:7:5:3:5:7:5:7:5:3:4:9:4:3:5:7:5:6:5:7:5:7:5:3:1:3:4:3:4:3:4:9:8 ', 'True1:3:1:3:4:3:4:3:5:3:4:9:4:3:4:3:1:3:4:3:5:7:5:6:5:3:5:3:4:9:8 ', 'True1:2:1:2:1:2:10:2:1:2:1:3:4:3:1:2:1:2:1:3:1:2:1:2:10:2:10:2:1:3:5:…
9	14	31	565	26	0.8387096774193549	1.8331697673805243	0.7961355143652293	48.29938461538461	2155.7839999999997	0.15891544457168189:0.24908573750507923:0.14890473200103432:0.08673488234642238:0.015403937793210446:0.009382734291308042:0.006279782793395146:0.0009604373684016106:0.08562668538288205:0.2387056259465849	['True1:1:3:5:7:5:3:5:7:5:3:1:2:10:2:1:3:1:3:5:7:5:6:5:3:5:3:1:3:1:3:4:9:4:9:4:3:1:2:10:2:1:2:10:2:1:3:1:2:10:2:10:2:1:2:1:2:10:2:1:3:1:3:5:3:4:3:1:3:5:7:5:3:4:3:1:2:1:3:1:2:1:3:5:7:5:6:5:3:4:3:5:3:1:3:4:9:4:9:4:3:4:9:8 ', 'True1:2:1:2:10:2:1:3:5:3:1:2:1:3:5:6:5:3:4:3:5:6:5:3:4:3:5:7:5:7:5:6:5:3:5:7:5:7:5:7:5:7:5:7:5:3:4:3:5:3:1:3:1:3:1:3:4:9:4:3:4:9:4:3:5:6:5:3:4:9:4:9:4:3:1:2:10:2:10:2:1:3:1:2:…
9	14	42	1027	27	0.6428571428571429	1.9111567318062213	0.8300048226756948	39.17685185185184	3599.9999999999995	0.08463237875002581:0.0009704127351186175:0.15964321846674787:0.1283009518303636:0.24159147688559454:0.1211157681745917:0.14395143806908514:0.0005574711457064398:0.11870005987653047:0.0005368240662358309	['True1:2:1:2:10:2:10:2:1:2:10:2:10:2:10:2:10:2:10:2:10:2:10:2:1:3:4:9:4:9:8 ', 'True1:2:10:2:1:3:5:6:5:6:5:3:5:6:5:3:4:9:4:9:4:9:8 ', 'True1:3:5:3:4:9:4:9:4:9:4:9:8 ', 'True1:3:5:3:1:3:1:2:1:3:4:9:4:9:4:3:4:3:1:2:10:2:1:3:4:3:1:3:5:6:5:6:5:6:5:6:5:7:5:7:5:3:1:3:5:3:1:2:1:3:5:7:5:7:5:7:5:3:4:9:8 ', 'True1:3:4:9:8 ', 'True1:3:4:3:5:6:5:7:5:6:5:6:5:6:5:7:5:7:5:6:5:6:5:6:5:7:5:7:5:3:1:2:1:2:10:2:1:2…
9	14	44	1206	32	0.7272727272727273	1.9690428919791507	0.8551444626173658	50.024	3600.0	0.12486778536920043:0.11043137703324662:0.21094308338812498:0.0332180326462937:0.21414482147451475:0.15168234184271462:0.06280552299819903:0.0009147823103970727:0.0021440210399931393:0.08884823189731568	['True1:1:2:10:2:10:2:10:2:1:3:5:3:1:3:5:6:5:6:5:7:5:7:5:6:5:6:5:3:4:3:4:9:8 ', 'False1:3:5:7:5:6:5:3:5:6:5:3:4:3:4:3:4:9:4:3:4:9:4:3:5:7:5:7:5:6:5:6:5:7:5:3:5:7:5:3:5:6:5:3:5:6:5:3:1:2:10:2:10:2:1:2:1:2:1:3:1:3:1:2:10:2:1:3:4:3:1:2:1:2:1:3:5:7:5:7:5:7:5:3:5:6:5:7:5:7:5:3:5:3:5:7:5:6:5:3:4:9:4:3:4:3:4:9:4:3:1:3:1:3:5:7:5:3:4:9:4:9:4:3:1:2:10:2:10:2:10:2:1:2:10:2:1:2:1:3:4:9:4:3:1:3:5:3:1:2:10:2:1…
9	18	48	418	44	0.9166666666666666	1.407573229473047	0.6113012864348838	31.19849999999999	2092.7339999999995	0.2860828797080016:0.28419495925238347:0.3228973285925553:0.005254711934803814:0.08542840061672068:0.007677543186180422:0.002768950001573267:0.0013844750007866336:0.0019508511374720745:0.0023599005695226706	['True1:1:2:1:3:5:6:5:7:5:7:5:3:5:3:5:3:5:6:5:3:1:2:10:2:10:2:10:2:10:2:1:2:1:2:10:2:1:3:4:3:5:7:5:3:1:2:10:2:1:2:1:3:1:3:1:3:4:9:8 ', 'True1:3:1:2:1:2:10:2:1:3:4:3:4:3:1:3:5:7:5:6:5:3:4:9:8 ', 'True1:2:10:2:1:3:5:3:5:6:5:6:5:3:4:3:5:7:5:7:5:7:5:6:5:3:5:3:5:6:5:7:5:6:5:3:4:3:1:2:1:3:1:3:5:3:5:6:5:6:5:7:5:3:1:3:1:2:1:2:1:2:1:3:1:2:1:2:1:2:10:2:1:2:1:2:1:3:5:7:5:7:5:3:4:3:1:2:10:2:10:2:10:2:10:2:1:…
9	18	35	514	19	0.5428571428571428	1.7152563884072738	0.7449263845345797	43.21947368421053	3599.9999999999995	0.005852813240442763:0.07737737383739435:0.15220850868196767:0.002528556777593097:0.3045938395162146:0.24328959932100294:0.13739081232096756:0.00033596208933055134:0.0015560349400572905:0.07486649927502917	['True1:3:4:9:4:3:5:6:5:3:1:2:1:3:5:6:5:6:5:6:5:6:5:3:1:2:10:2:1:3:1:2:10:2:1:3:5:6:5:3:5:7:5:6:5:3:5:7:5:7:5:7:5:6:5:6:5:7:5:6:5:6:5:7:5:7:5:3:5:3:1:2:10:2:10:2:1:2:1:3:1:3:4:3:4:9:4:9:4:3:5:3:4:3:1:2:10:2:1:2:10:2:10:2:10:2:10:2:10:2:10:2:10:2:10:2:10:2:10:2:1:2:10:2:1:3:1:3:4:9:8 ', 'True1:2:1:2:1:2:10:2:1:3:4:9:8 ', 'True1:3:1:3:5:3:1:2:10:2:1:2:10:2:10:2:1:2:10:2:1:2:1:2:10:2:10:2:1:3:5:6:5:…
9	18	32	404	25	0.78125	1.794492480503704	0.7793381820996372	39.130120000000005	2238.2529999999997	0.18731176527737298:0.1050228310502283:0.25946436089251596:0.004469056640435247:0.191262670423265:0.1544739143106966:0.08896013471938859:0.0008096117102237767:0.001910683636128113:0.006314971339745458	['True1:1:2:10:2:1:3:1:2:10:2:1:3:1:3:1:2:1:3:1:3:4:3:1:3:4:9:8 ', 'True1:2:10:2:1:3:4:9:4:9:4:9:8 ', 'True1:3:4:3:1:2:10:2:10:2:1:3:4:3:1:2:10:2:10:2:1:2:10:2:1:2:1:3:4:9:4:9:4:3:1:2:1:2:1:3:5:6:5:7:5:3:4:3:5:3:5:6:5:7:5:7:5:7:5:3:5:6:5:7:5:3:5:6:5:3:1:2:10:2:1:3:4:3:4:9:8 ', 'True1:3:1:3:1:3:1:3:4:9:4:3:5:3:1:2:1:3:1:3:4:9:4:3:5:6:5:3:4:9:4:3:4:3:5:7:5:7:5:3:4:9:4:9:8 ', 'True1:3:1:2:10:2:10:2:…
9	18	45	769	33	0.7333333333333333	1.7615232986485898	0.7650198483470964	46.58836363636363	3600.0	0.06059055319584464:0.02952765979223172:0.14464459341896524:0.02366818484212681:0.2752929737475052:0.25029425310884806:0.1906504273066885:0.0008443784862596592:0.0012025996622486055:0.02328437643928151	['True1:3:4:3:5:3:4:9:8 ', 'True1:3:5:3:5:6:5:6:5:6:5:6:5:6:5:7:5:3:4:3:5:3:1:3:5:6:5:3:5:7:5:3:5:7:5:3:4:3:5:7:5:3:4:3:5:6:5:7:5:6:5:6:5:3:5:3:1:3:1:3:5:6:5:3:1:2:10:2:1:2:1:2:10:2:10:2:10:2:1:3:4:3:1:3:1:2:10:2:10:2:1:3:4:3:4:3:5:7:5:7:5:3:5:6:5:3:1:3:5:6:5:7:5:7:5:7:5:7:5:3:5:3:5:6:5:3:5:7:5:6:5:3:4:3:1:3:5:6:5:3:5:6:5:6:5:7:5:3:1:2:10:2:1:3:5:3:4:9:8 ', 'True1:2:1:2:1:2:1:2:1:2:1:2:10:2:1:3:4…
9	18	52	826	39	0.75	1.8614690022425933	0.80842571590791	36.77089743589743	3599.9999999999995	0.07952329888867225:0.11995515695067265:0.0795964125560538:0.0232988886722558:0.2713248196529538:0.048474361473971536:0.26476896081107426:0.0009504776759602262:0.0025833495808149738:0.10952427373757068	['True1:1:2:10:2:10:2:10:2:1:3:4:9:4:3:1:2:10:2:10:2:10:2:1:3:4:3:5:7:5:7:5:7:5:7:5:7:5:7:5:3:4:3:1:2:1:2:10:2:10:2:1:3:1:3:1:2:10:2:1:3:1:2:1:3:5:7:5:3:4:9:4:9:8 ', 'True1:3:4:3:5:7:5:3:4:9:4:3:4:9:8 ', 'True1:3:4:3:5:7:5:7:5:6:5:3:4:9:4:3:4:9:8 ', 'False1:3:4:3:1:2:10:2:1:2:10:2:10:2:10:2:10:2:1:2:10:2:10:2:1:3:1:2:10:2:10:2:10:2:1:2:10:2:1:2:1:2:10:2:10:2:10:2:10:2:10:2:1:3:1:2:1:2:1:2:10:2:1:…
9	18	38	538	30	0.7894736842105263	1.4811297815268543	0.6432464910996817	43.2018	2736.054000000001	0.006553925563705515:0.002988318391741375:0.21529475685954905:0.007776419451236077:0.3284433577832111:0.1815403422982885:0.2500339581635425:0.0010187449062754685:0.006044553110567781:0.0003056234718826406	['True1:1:3:4:9:8 ', 'True1:3:5:3:5:3:4:9:4:3:5:6:5:6:5:7:5:6:5:7:5:7:5:3:5:3:1:3:5:6:5:7:5:7:5:6:5:3:4:3:5:3:5:3:1:3:5:7:5:3:5:3:5:6:5:6:5:3:1:3:5:6:5:3:4:9:4:3:5:6:5:7:5:6:5:6:5:7:5:7:5:3:5:7:5:3:4:9:8 ', 'True1:2:10:2:10:2:1:2:1:2:1:2:1:3:1:3:4:9:8 ', 'True1:3:1:3:5:7:5:6:5:7:5:6:5:6:5:7:5:3:1:3:5:7:5:3:5:3:1:2:1:3:5:3:1:2:1:3:5:7:5:6:5:6:5:6:5:3:5:6:5:3:5:6:5:3:4:9:8 ', 'True1:3:4:9:8 ', 'Tru…
9	18	63	645	52	0.8253968253968254	2.0867950213593036	0.9062835626395239	31.20701923076924	3600.0000000000005	0.110463162472572:0.11218297190977919:0.10320833415699686:0.04823373594006365:0.2221321683436456:0.14418724178148537:0.1533397908553581:0.0010279320774111925:0.04752209065570206:0.057702571806985986	['True1:3:1:3:5:7:5:7:5:3:5:6:5:7:5:7:5:6:5:7:5:6:5:6:5:3:1:2:1:3:5:6:5:6:5:7:5:6:5:3:1:2:1:3:4:9:8 ', 'True1:2:1:3:1:3:5:6:5:6:5:6:5:3:5:6:5:7:5:3:4:9:8 ', 'True1:2:1:3:1:2:1:3:1:2:1:2:1:2:1:3:5:3:5:6:5:7:5:3:5:6:5:6:5:7:5:3:5:3:1:3:1:3:4:9:4:9:8 ', 'True1:3:1:3:5:7:5:7:5:6:5:7:5:6:5:3:4:9:8 ', 'True1:2:1:2:10:2:1:3:4:9:4:3:4:9:4:9:8 ', 'True1:3:5:6:5:7:5:3:5:6:5:3:5:6:5:3:4:9:8 ', 'True1:2:1:2:…
9	18	84	782	75	0.8928571428571429	1.951791361179003	0.8476522179864776	26.93182666666667	3599.999999999999	0.1340194945376044:0.06653001591835844:0.14729933055670644:0.12438125558777993:0.2163152271091825:0.18273403257811988:0.11533177784077281:0.0016354477856036984:0.0034889552759545563:0.008264462809917356	['True1:1:2:1:3:5:6:5:3:4:3:4:3:1:3:5:7:5:3:4:3:5:3:1:2:1:3:4:9:8 ', 'True1:3:4:9:8 ', 'True1:3:1:3:5:7:5:6:5:6:5:3:4:9:4:9:4:3:4:9:4:3:5:3:4:3:4:3:1:3:1:3:5:3:5:6:5:3:1:3:1:2:10:2:1:3:5:3:5:6:5:3:5:3:5:3:5:6:5:7:5:3:4:9:4:3:1:2:1:3:4:9:4:9:4:3:1:2:1:2:1:3:5:6:5:6:5:7:5:6:5:6:5:7:5:6:5:7:5:7:5:3:4:9:8 ', 'True1:3:1:2:10:2:1:2:1:2:10:2:1:2:10:2:1:2:10:2:10:2:10:2:1:2:10:2:1:2:1:2:1:2:10:2:10:2:1:3…
9	18	51	573	40	0.7843137254901961	1.9201990944960752	0.8339318708952661	43.4543	3599.9999999999995	0.13983200395284817:0.11519728947554175:0.21038328509917414:0.01619961883249806:0.20770099527069952:0.0262582056892779:0.17466647843580152:0.0014117314886708547:0.006493964847885932:0.10185642690760217	['True1:1:2:10:2:10:2:10:2:1:2:10:2:1:3:1:3:5:7:5:7:5:6:5:3:4:3:4:3:1:3:4:3:4:9:8 ', 'True1:2:10:2:10:2:10:2:10:2:1:3:5:6:5:7:5:7:5:6:5:3:1:2:1:2:10:2:1:3:4:9:8 ', 'True1:3:5:3:5:6:5:7:5:6:5:6:5:6:5:6:5:7:5:6:5:7:5:7:5:7:5:3:1:2:10:2:1:3:4:3:1:3:1:3:4:9:8 ', 'True1:3:1:3:5:6:5:3:1:3:5:7:5:6:5:3:5:3:1:3:1:2:10:2:1:3:5:3:4:9:4:9:8 ', 'True1:3:4:3:1:2:1:2:1:3:4:9:8 ', 'True1:3:1:3:5:7:5:7:5:6:5:6:5:…
9	18	28	231	26	0.9285714285714286	1.6317560842337298	0.7086626631947665	36.77969230769231	1316.272	0.21563107446879817:0.25551310409544875:0.21656947516589584:0.0038876600308331657:0.02949259333735505:0.020108586366378443:0.010255379046853006:0.0017427441517527985:0.0024130303639654134:0.24438635297271935	['True1:1:3:1:3:1:3:4:9:8 ', 'True1:3:5:7:5:3:4:3:4:9:8 ', 'True1:3:1:3:4:9:4:3:1:3:5:7:5:6:5:3:5:6:5:6:5:6:5:7:5:3:1:2:10:2:10:2:1:2:1:2:1:2:1:2:1:2:1:2:1:3:1:3:5:7:5:6:5:6:5:7:5:3:5:7:5:7:5:6:5:3:4:3:5:6:5:7:5:6:5:6:5:6:5:3:4:9:8 ', 'True1:2:10:2:1:3:1:3:5:6:5:3:1:3:5:6:5:7:5:6:5:6:5:3:4:9:4:9:8 ', 'True1:3:1:2:1:3:1:3:5:3:4:3:1:3:4:9:8 ', 'True1:3:1:3:1:2:1:2:10:2:1:3:1:3:1:3:1:3:1:2:1:2:1:2:1…
